# Supplementary material for: Deep learning the cis-regulatory code for gene expression in selected model plants
Source: Nat Commun. 2024 Apr 25;15:3488. doi: 10.1038/s41467-024-47744-0 (PMC11045779; doi:10.1038/s41467-024-47744-0)
Supplement: Supplementary file 4 — Supplementary Data 1 [file 41467_2024_47744_MOESM4_ESM.xlsx]

## Sheet: S.data-1a Atha-leaf-counts
gene_id	ERR3333392	ERR3333393	ERR3333413	ERR3333414	ERR3333415	ERR3333416	ERR3333417	ERR3333418	ERR3333419	ERR3333420	ERR3333422	ERR3333423	ERR3333424	ERR3333425	logMaxTPM
AT1G01010	15.5858	13.4085	11.0055	13.0791	7.11422	8.7652	4.86114	5.16119	3.26178	3.60497	5.1054	3.34023	3.92258	6.87751	1.21974
AT1G01020	4.95454	6.77004	19.3627	15.5051	15.878	17.6442	15.0103	16.1133	17.3062	20.5361	15.3388	21.7226	22.8722	25.798	1.4281
AT1G01030	3.88531	2.80877	4.08943	4.62543	2.4502	2.40461	3.30662	2.26861	1.83985	1.42649	1.52171	2.08334	2.28708	8.26223	0.966715
AT1G01040	7.55619	12.5894	18.8125	13.0123	15.6414	15.7328	11.3189	12.0671	8.90459	12.4746	13.1527	14.3877	13.9001	13.7891	1.29694
AT1G01050	92.2917	104.693	172.204	145.581	120.312	136.919	103.382	91.0545	82.3642	86.2178	99.7123	97.6208	99.7121	93.691	2.23856
AT1G01060	32.5454	22.9901	138.75	106.213	75.5929	86.1543	63.3674	71.6922	19.9772	16.6307	13.0749	43.5175	47.441	9.27182	2.14535
AT1G01070	5.81851	9.93293	4.56472	16.5294	16.8092	19.0942	17.6145	9.48161	1.76263	0.717858	2.8561	0.491522	0.558949	0.0646852	1.30307
AT1G01080	48.1086	53.7291	59.066	46.8538	65.2435	69.9781	67.5571	74.9826	75.7484	101.755	85.2598	111.806	119.663	127.874	2.11017
AT1G01090	93.9867	105.735	76.7484	65.887	83.4816	89.2347	87.4463	91.0974	100.744	115.041	99.4043	114.458	116.078	136.956	2.13974
AT1G01100	124.203	129.496	212.875	223.246	218.887	201.774	176.842	190.547	250.213	249.966	213.281	321.778	343.563	502.674	2.70215
AT1G01110	2.6497	3.34099	0.297841	0.43099	0.938882	0.760149	1.21967	1.71599	1.35863	1.56149	2.09557	3.02347	2.376	1.82403	0.637589
AT1G01120	283.858	236.998	7.20903	5.50411	18.4428	21.3071	37.1904	35.2827	25.2657	95.4158	48.52	18.9156	19.0364	54.6339	2.45463
AT1G01130	5.46756	9.01367	1.87959	2.19538	1.75373	3.23322	1.90646	4.15185	3.50475	14.3448	10.5409	4.69648	5.58522	6.43215	1.18596
AT1G01140	139.681	83.9268	245.503	168.302	224.652	178.606	137.39	123.526	159.515	69.5886	186.748	123.933	135.065	42.6894	2.39182
AT1G01150	0	0	0	0.0451388	0.0408431	0.0444775	0.044115	0.0308039	0.0339548	0.0408729	0.0450728	0.127419	0.115015	0.195811	0.0776625
AT1G01160	33.1691	41.5631	55.8232	45.6297	37.9814	41.0919	30.203	30.0326	30.0256	32.6458	27.9008	34.587	33.0384	40.4084	1.75453
AT1G01170	204.169	226.414	318.574	234.197	278.28	273.353	275.544	237.027	243.156	223.371	195.176	209.827	216.284	257.859	2.50457
AT1G01180	20.2649	17.5555	26.4896	24.8605	19.1947	18.5776	16.5868	15.146	12.087	8.48733	9.94007	4.20344	3.56131	2.15853	1.43917
AT1G01190	1.42269	1.44084	0.852199	3.47928	4.24537	3.48307	1.97314	3.31663	3.95312	3.94629	3.58534	4.98513	4.19482	0.549042	0.777074
AT1G01200	0.817919	0.703236	0.124326	0.255842	0.463126	0.378152	0.833565	0.873078	0.900779	1.66021	0.72377	1.52491	1.0562	1.59822	0.424916
AT1G01210	14.2981	16.3514	30.7739	23.2196	25.6306	21.9112	15.2202	19.7406	15.4177	23.4396	19.9484	26.337	26.048	38.6751	1.59852
AT1G01220	9.54003	13.5778	16.2124	12.965	15.7574	18.1348	14.7998	13.4062	15.2059	16.9367	15.7861	15.7199	15.7873	18.5539	1.29123
AT1G01225	3.47962	4.6216	0.52136	1.51283	2.16274	2.93311	4.00558	3.56276	4.24093	4.41905	4.58109	8.26328	8.19015	7.9035	0.966765
AT1G01230	65.2798	66.0297	63.6131	72.0119	70.7531	71.4372	65.9618	58.4389	51.1414	60.2671	65.2911	49.5462	54.3011	40.3262	1.86339
AT1G01240	48.8513	59.7199	54.2267	39.7592	55.2769	54.6545	53.7523	48.5376	36.6829	47.3097	33.2264	30.8389	33.0376	29.5006	1.78333
AT1G01250	3.3213	3.92055	1.07389	1.10731	1.49999	1.99993	2.22275	2.43288	1.04835	3.00849	1.35208	1.32982	1.52219	2.12665	0.692014
AT1G01260	21.7209	20.3914	10.9457	13.3375	12.8079	10.3007	8.82802	9.99412	7.34297	10.3173	11.0282	11.3013	10.2887	23.8658	1.3956
AT1G01280	0	0	0	0	0	0	0	0.021047	0	0	0	0	0	0	0.00904573
AT1G01290	9.22004	13.5461	19.7697	15.813	15.9743	14.1039	12.4601	13.3555	11.7813	14.1325	11.9928	13.0542	13.893	17.1092	1.31743
AT1G01300	37.6961	32.9582	17.133	15.819	30.0117	25.465	31.7737	34.268	38.2475	40.0729	47.1698	50.1672	51.5218	45.3241	1.72034
AT1G01305	0	0	0	0	0	0	0	0	0	0	0	0	0	0	0
AT1G01310	0	0.0856522	0.0532854	0.0549024	0	0	0	0	0	0.149156	0.109677	0	0	0	0.060379
AT1G01320	47.53	72.741	124.479	92.7144	90.6162	104.257	64.7084	75.4312	60.0768	87.3034	90.8415	122.831	127.688	135.043	2.13368
AT1G01335	1.87447	0	0	0	0	0	0	0	0	0	0	0	0	0	0.458558
AT1G01340	13.7737	14.8315	14.8918	21.4302	11.8593	11.5475	12.4546	11.7675	10.2542	5.6904	13.7589	9.85175	9.59197	4.54281	1.35083
AT1G01350	19.1025	20.3793	31.3141	29.6815	26.5822	26.6072	25.141	23.6809	21.8671	20.0492	22.6325	25.1923	25.3621	21.8259	1.50939
AT1G01355	0.740833	0.811859	6.93895	2.36222	2.38214	2.17705	0.996587	0.434602	0.297067	0	0.151129	0	0.0692336	0	0.899763
AT1G01360	26.7244	25.8349	35.2683	24.2392	21.6978	26.0871	20.692	19.8331	19.4792	17.8998	19.3009	16.1689	16.0435	18.356	1.55953
AT1G01370	1.47213	2.58887	2.14084	3.09389	2.54328	2.15559	2.91949	2.31315	3.29977	3.7645	3.87897	5.50104	6.62562	7.66398	0.937718
AT1G01380	0.720695	0.875761	0.222657	0.346807	0.3111	0.878377	0.984689	0.707115	0.280209	1.25926	1.04115	1.40704	1.10767	1.48836	0.395913
AT1G01390	4.44231	4.35914	5.64968	15.3381	19.5896	14.3111	9.2471	8.42967	4.14348	2.66374	3.50734	2.15599	1.30076	0.742073	1.31365
AT1G01400	0.0334196	0	0	0	0	0	0	0	0	0	0	0	0	0	0.0142767
AT1G01410	0	0	0	0	0	0	0	0	0	0	0	0	0	0	0
AT1G01420	3.73739	4.88076	23.5136	14.8463	9.57137	9.66804	5.34044	5.24759	4.78565	5.18121	4.01482	3.51081	3.54196	1.13549	1.38941
AT1G01430	27.9496	37.0008	52.0264	31.3042	47.3357	52.8165	41.8251	40.7816	37.1343	69.7406	38.5363	27.8948	24.3402	17.9078	1.84967
AT1G01440	11.821	14.8262	20.2661	19.9792	18.6201	19.84	19.1157	16.6971	17.1365	14.01	22.0297	14.8259	16.3633	11.1347	1.36229
AT1G01450	7.68706	11.6826	16.7971	9.13185	13.8407	14.3565	12.8548	12.1058	9.64712	14.1554	11.3504	12.0778	13.3377	14.0993	1.25035
AT1G01453	0	0	0.325484	0.409063	0.134721	0.0825908	0	0	0	0.037946	0	0.0350107	0	0	0.14893
AT1G01460	0	0	0.0515191	0	0	0	0	0	0	0	0.0528036	0	0	0	0.0223474
AT1G01470	684.452	498.968	101.357	196.377	207.23	186.458	179.05	92.2527	105.106	51.752	169.311	42.8298	44.88	62.957	2.83598
AT1G01480	1.13091	0.200846	0.576258	2.95981	0.85129	0.277805	1.17709	0.246587	0.389713	0	2.53188	4.60316	0.828172	0.723615	0.748433
AT1G01490	30.1259	37.8969	130.719	94.1342	79.9399	75.9314	49.1145	56.6466	44.676	44.6478	35.2721	33.2159	29.4265	22.6739	2.11965
AT1G01500	11.0207	12.7271	19.3688	17.8308	21.5319	19.3631	17.6028	20.524	22.0437	16.0929	17.7127	19.8833	18.9235	14.4728	1.36255
AT1G01510	10.025	11.5569	14.876	12.5496	14.8762	16.4695	15.6703	15.3344	15.8354	15.8044	16.635	20.6495	20.5978	19.0248	1.33545
AT1G01520	2.19077	1.22331	4.86961	0.974302	1.07549	1.63216	0.549552	1.14249	0.361791	0.396533	0.576385	0.635021	1.27235	1.0098	0.768609
AT1G01530	0	0.116618	0.658849	0.982854	0.20449	0.223408	0	0.30909	0.18389	0.0684806	0.377822	0.212966	0.207701	0	0.297291
AT1G01540	49.1153	63.3567	45.1573	38.074	45.3449	47.4206	54.8205	55.5132	49.375	69.4038	53.9174	53.1839	56.0478	47.7479	1.8476
AT1G01550	203.553	156.882	299.935	331.418	298.748	286.902	239.276	235.491	197.12	142.799	246.889	186.131	184.824	116.238	2.52169
AT1G01560	43.2566	14.5035	9.58586	27.6301	20.5663	13.0997	25.7047	33.1245	45.1525	18.0824	192.237	50.0781	54.7692	8.41476	2.28609
AT1G01570	1.96341	2.58429	0.644216	0.871389	0.884154	0.652633	1.19287	0.832956	0.963376	0.725838	1.05203	1.34565	2.17535	2.55061	0.554404
AT1G01580	1.13709	0.967406	0.452737	1.51861	1.34611	1.74339	1.32878	0.976727	0.232635	0.194077	0.303024	0.555816	0.410321	1.3108	0.438288
AT1G01590	0.0806219	0.185768	1.66165	1.39981	0.912292	1.1321	0.456623	0.196223	0.0438149	0.0974746	0.0895257	0.0338371	0.0164866	0.0844023	0.425151
AT1G01600	0.382482	0.406783	0.0398778	0.0204637	0.0557117	0.121019	0.0600706	0.181772	0.149858	0.333452	0.204183	0.848688	0.958625	2.42435	0.534578
AT1G01610	62.7262	54.7913	23.0433	9.82368	22.1027	20.5588	17.6639	25.0314	23.9108	40.6264	28.4271	19.75	19.3869	27.5708	1.80432
AT1G01620	541.817	448.176	37.0414	34.3541	113.231	113.236	158.372	213.367	197.983	265.554	179.792	173.763	154.536	136.628	2.73465
AT1G01630	48.4343	46.5887	72.7211	70.5316	64.2113	61.1641	49.6082	50.8092	42.258	73.1425	52.8281	38.6888	35.7281	31.1442	1.87007
AT1G01640	2.86192	4.50579	5.22568	8.6617	5.78443	6.47547	3.21121	2.56526	2.03008	1.80201	3.32744	2.35756	1.91023	1.69035	0.985054
AT1G01650	46.2267	47.3948	38.6719	49.0826	38.8262	45.0962	35.2367	28.9754	24.7054	21.5426	38.373	30.5838	31.0467	45.6549	1.69969
AT1G01660	0.918184	1.70386	0.836842	0.574091	0.756128	0.975855	0.477277	0.764686	0.619967	1.16425	0.87931	0.852811	0.87485	1.56335	0.431984
AT1G01670	2.89349	5.48755	3.31801	2.03026	3.66686	4.26342	2.32501	2.84103	3.8803	4.59797	2.83586	2.63918	2.77715	4.79544	0.812081
AT1G01680	6.9582	7.30482	6.71916	14.6979	1.73159	3.47074	1.99759	2.76003	2.93235	2.7956	11.289	9.24826	8.49686	5.13345	1.19584
AT1G01690	1.94497	3.01886	2.00336	2.1148	2.37908	2.34063	2.607	2.45254	2.49782	2.94583	3.05202	3.83606	4.21685	7.95781	0.952202
AT1G01695	0.198425	0.821008	0.0577258	0.118614	0.188166	0.379919	0.20302	0.182271	0.192912	0.34901	0.355154	0.251392	0.0544478	0.668211	0.260312
AT1G01700	1.05283	2.66192	0.589115	1.12519	1.05693	1.56219	1.34018	1.40013	0.792898	2.0093	1.30034	2.12695	2.89549	4.39028	0.731611
AT1G01710	26.2588	37.1967	45.8355	46.8273	42.4791	45.639	38.896	33.7146	29.0123	32.1157	29.8531	34.6652	36.0872	36.585	1.67968
AT1G01715	3.15853	4.79177	5.6944	3.83286	4.59521	4.10066	2.87369	2.94308	3.97771	4.71858	4.91476	4.14912	6.11079	10.592	1.06416
AT1G01720	76.338	36.7389	31.393	31.212	21.0918	35.1003	28.4607	20.9507	25.357	8.16218	28.9838	16.7601	15.0238	34.7245	1.88839
AT1G01725	19.0893	20.4717	31.8453	26.8433	26.7897	23.1774	20.5474	19.5658	15.5658	17.8018	16.9735	17.4723	21.2761	26.9989	1.51647
AT1G01730	30.9968	34.146	44.7757	39.1832	31.527	32.2034	27.2297	24.0682	26.343	21.5995	23.904	18.5993	18.1705	20.4952	1.66063
AT1G01740	2.21376	2.9881	15.3622	6.58985	11.5802	9.47088	4.83791	7.49318	6.2877	7.40408	6.0028	6.51975	5.60639	5.34539	1.21384
AT1G01750	0.466048	0.323938	2.40623	0.851541	1.26879	1.25807	0.753626	1.5419	1.1895	1.36083	1.53547	1.99569	1.36228	2.75914	0.575089
AT1G01760	1.18972	1.52636	5.03809	2.85641	5.18356	3.65246	3.70577	4.39719	3.19454	3.32379	3.50598	5.26035	5.75742	5.19338	0.829781
AT1G01770	6.80699	13.6854	26.7445	15.7096	20.9962	21.9965	16.9542	15.0444	15.0895	14.6731	14.9974	15.9368	15.6953	17.7752	1.44318
AT1G01780	8.64082	15.8927	25.3904	14.0644	15.6756	17.0932	11.5414	11.4788	11.6033	13.6765	8.1762	13.1681	12.9449	16.2741	1.42145
AT1G01790	36.3441	47.2572	61.5009	48.8865	48.9208	59.9163	49.9236	58.1166	40.9848	48.6672	55.7647	65.2032	63.6971	54.6067	1.82088
AT1G01800	76.9595	76.8599	93.9395	101.236	84.5321	89.5444	82.1763	73.174	76.3456	74.9367	81.2478	73.6954	77.0293	75.9245	2.0096
AT1G01810	0.462973	0.282142	1.33774	0.922884	0.747377	1.18151	0.269934	0.125661	0.373712	1.83936	0.64601	1.03865	0.844164	1.1157	0.45322
AT1G01820	73.2296	82.243	125.41	109.292	111.112	98.7218	82.6998	75.7894	77.0036	73.779	77.4322	65.9516	63.2487	69.9658	2.10178
AT1G01830	10.781	16.0729	26.4367	17.3651	19.212	19.2628	16.7972	15.2599	11.7879	12.2245	10.4197	7.11685	7.43461	7.56285	1.43833
AT1G01840	1.81432	1.92867	1.28864	0.572932	0.467332	1.45091	1.34218	0.880069	1.24301	1.64554	0.953305	1.97764	1.17858	2.20085	0.505265
AT1G01860	7.32138	11.1127	21.3378	13.1763	17.2602	20.6764	17.191	16.8525	16.9472	18.9993	15.6622	20.8002	21.9733	23.5144	1.38942
AT1G01880	0.627308	0.772416	1.17347	0.783695	1.2295	0.676763	0.825437	0.755193	0.815427	1.06428	1.20337	2.44169	2.47097	2.49028	0.542861
AT1G01900	2.02949	3.2231	0.0528397	0.271078	0.557758	0.819392	1.89232	2.77867	1.54424	1.96313	3.3717	8.04135	7.78624	7.54721	0.956233
AT1G01910	37.1395	42.6783	51.54	54.754	54.7941	54.0469	52.8128	47.1992	52.693	50.6534	58.0478	57.1323	60.8973	57.3651	1.79167
AT1G01920	5.64976	11.313	10.7411	8.849	12.7513	14.0735	10.2176	9.73202	7.69677	12.7532	11.8695	15.2274	15.722	21.4307	1.35084
AT1G01930	7.59978	9.11684	12.2286	8.53662	10.3539	10.3035	10.0269	8.67033	11.0303	9.73243	11.0464	11.078	11.5715	11.1343	1.12151
AT1G01940	12.7178	12.9148	28.9017	21.7108	25.5528	20.3991	14.2152	13.6905	16.1913	15.2868	17.3651	18.6345	18.7454	15.5332	1.4757
AT1G01950	14.4148	12.0097	13.0179	9.74007	14.4916	14.5398	13.9456	13.6999	13.7705	9.19001	20.7619	14.4896	15.9123	11.3825	1.3377
AT1G01960	14.2388	19.551	28.5783	25.2063	29.4593	29.1554	26.7574	27.8285	22.4959	26.3059	32.143	28.9359	29.8938	28.4562	1.52039
AT1G01970	13.1922	14.693	19.6882	17.1313	19.1674	23.2079	17.4286	18.9401	22.4821	34.4688	27.4476	34.4081	36.8751	46.6745	1.67829
AT1G01980	0.0186458	0.0793395	0.0243552	0	0	0	0	0	0	0	0.0249571	0	0	0	0.0331581
AT1G01990	24.4438	23.7286	30.8514	28.2473	29.6463	27.539	23.4787	23.8114	21.2148	23.1086	18.8645	17.7336	19.6305	21.0782	1.50313
AT1G02000	10.3268	10.656	8.70764	8.02018	8.31844	8.76546	8.45375	7.50464	7.21652	5.92913	5.93919	5.26259	4.55875	3.36942	1.06655
AT1G02010	4.56191	7.85601	14.741	6.85298	8.12681	9.20778	6.27935	6.53758	6.73485	7.61998	7.25964	8.71967	8.45102	10.0235	1.19703
AT1G02020	9.76687	12.4781	10.6691	8.861	9.14185	9.86116	9.9416	9.19204	8.73677	9.00558	8.58948	8.77411	8.55778	9.23219	1.12963
AT1G02030	0.0334959	0.0712565	0.0436974	0.157002	0.0813962	0.0663185	0.0658327	0.122589	0.036495	0	0.0895215	0.232514	0.205993	0.231903	0.0907919
AT1G02040	0	0	0	0	0	0	0	0	0	0	0	0.0829901	0.121353	0	0.0497423
AT1G02050	2.27235	3.25785	7.36792	4.38208	4.49672	4.50907	3.52913	4.35659	3.82485	5.0468	2.44426	4.03597	5.17596	7.07637	0.922618
AT1G02060	1.82643	2.21528	5.93298	4.67459	4.65022	4.73421	2.87437	3.64807	1.79701	4.15413	2.97406	3.92075	5.04193	6.20885	0.857866
AT1G02065	0	0	0	0	0	0	0.0279838	0	0	0	0.0571079	0.188662	0.219868	1.77312	0.442968
AT1G02067	0	0	0	0	0	0	0	0	0	0	0	0	0.373834	0	0.137934
AT1G02070	0	0.0554703	0.0695263	0.21532	0	0.0706993	0.070048	0	0	0.195024	0.0717271	0.134819	0.328697	0.267818	0.123426
AT1G02080	14.5986	24.4074	32.053	27.535	32.3269	34.6255	28.2379	27.6313	18.7108	23.4024	33.4405	33.3475	32.2915	36.1329	1.56976
AT1G02090	30.2237	32.3146	31.6239	32.1676	31.4693	30.132	26.4916	25.1879	30.0989	30.5201	31.7458	34.9169	37.8038	45.5446	1.66787
AT1G02100	36.8514	44.3208	85.0326	55.7443	54.7174	56.9386	44.1868	41.3111	37.7447	38.2914	41.518	42.648	45.167	40.7855	1.93466
AT1G02110	8.40317	9.24791	6.7877	3.51404	6.45241	7.45376	7.09805	9.12684	9.99913	10.5666	8.28377	9.74285	9.32457	11.8442	1.10871
AT1G02120	49.4823	66.8305	98.6692	79.5435	68.2389	68.899	58.6775	62.6738	56.9412	65.1252	62.6247	56.4787	58.9282	54.8571	1.99856
AT1G02130	38.0332	39.9399	61.139	59.7374	54.3807	53.3876	42.7362	41.3407	40.1106	47.2727	47.5725	52.5703	50.6451	52.7643	1.79336
AT1G02140	91.8389	89.0411	160.296	166.192	141.026	145.125	119.147	112.368	113.509	126.577	117.441	135.426	141.165	152.364	2.22322
AT1G02145	10.3823	14.0883	29.992	23.606	26.5379	26.4826	19.9384	21.6309	19.4812	23.4597	21.5572	22.4092	24.3605	23.177	1.49125
AT1G02150	44.6421	47.4104	53.76	42.6243	53.6949	56.446	56.5292	65.6458	71.8452	83.0444	64.6656	96.6582	100.465	133.281	2.12801
AT1G02160	35.1589	43.4415	62.1554	54.0212	63.7957	60.4555	49.7777	45.495	48.2976	54.0588	37.8607	42.8435	43.5133	55.0261	1.81155
AT1G02170	67.0343	65.7873	41.7509	49.3301	42.131	43.7216	43.8878	39.8963	41.1391	25.4371	41.9812	35.1875	34.0441	34.8006	1.83273
AT1G02180	9.17584	7.98417	1.60143	1.82766	3.78138	4.182	4.66406	4.82467	4.97655	6.30032	4.77054	7.42649	7.18712	11.7928	1.10697
AT1G02190	0.845335	0.3804	0	0	0	0.0218165	0	0.030246	0.053117	0.0200382	0.110434	0.020861	0	0.790656	0.266075
AT1G02205	69.1993	58.5242	0.287239	0.0697075	0.105396	1.17798	1.78012	1.04012	2.42545	3.49751	7.36865	6.697	13.2428	151.597	2.18355
AT1G02210	0	0	0	0	0	0	0	0	0	0	0	0	0	0	0
AT1G02220	3.97124	3.61132	12.5526	11.6242	5.63398	6.98379	6.68726	5.70967	6.34335	3.12348	8.12777	10.9777	9.38702	2.47994	1.13202
AT1G02230	0.387818	0.275138	3.49509	8.51151	1.10607	1.03129	0.955052	3.16775	6.0117	4.04266	7.34729	8.90143	5.15454	0.229082	0.995698
AT1G02250	0.0322835	0.0687343	0.255314	0.131365	0.118883	0.0862951	0.042798	0	0.071151	0.198248	0.437226	0.206031	0.0803383	0.0410241	0.157525
AT1G02260	8.49972	12.3983	19.8858	15.9437	15.1094	14.0212	12.9378	12.4034	11.466	15.1361	12.2495	10.846	11.9905	14.4722	1.31985
AT1G02270	40.9003	39.2492	29.7078	29.1294	38.279	34.2731	43.8455	36.6678	31.2214	31.9523	55.6608	34.5828	36.0625	25.9622	1.75328
AT1G02280	49.3526	43.8931	58.9376	43.2051	56.4116	58.8282	55.5729	58.5267	84.1315	90.0025	83.7686	140.179	159.073	230.635	2.3648
AT1G02290	4.17379	6.82467	10.783	8.39663	9.66695	9.77252	8.80753	8.11225	7.21085	8.30189	8.37984	8.61297	9.1804	9.77988	1.07126
AT1G02300	10.6049	22.8388	47.0739	20.4404	37.1314	36.3526	29.337	30.551	31.045	49.777	31.0396	29.8063	30.7832	27.8641	1.70567
AT1G02305	86.2546	96.9987	179.935	173.959	144.06	146.306	121.522	98.4349	83.384	82.9827	94.8024	73.7413	78.4547	73.0734	2.25752
AT1G02310	0.348582	0.199755	0.915581	0.470682	0.0655908	0.0356797	0	0.0247194	0.0294301	0	0.10843	0.0681786	0.0664554	0.169801	0.282301
AT1G02320	0	0	0	0	0	0	0	0	0	0	0	0	0	0	0
AT1G02330	26.6524	36.0081	31.0457	31.2971	28.0512	27.0908	26.9987	23.8088	29.0103	26.186	28.9187	32.463	36.0476	42.7708	1.64118
AT1G02335	3.4839	8.34798	0.104877	1.29658	5.12732	5.53563	8.86641	8.80742	1.14042	1.22308	11.3316	19.3049	26.5982	21.3761	1.44088
AT1G02340	17.0587	19.3608	16.4077	7.77795	6.0294	10.543	3.60788	2.91449	1.9996	1.4412	2.20293	0.817471	0.431605	1.86628	1.30879
AT1G02350	43.7511	63.0784	7.82846	3.38076	9.03565	14.1788	12.4226	17.3444	17.7088	30.0295	13.7291	12.4371	15.3957	48.5793	1.80671
AT1G02360	51.6657	36.4638	12.0156	29.498	4.85583	4.32301	5.97518	8.026	13.2695	3.88827	16.4526	8.65086	10.6596	7.64895	1.72153
AT1G02370	1.23131	1.54093	4.79963	4.44257	5.15279	4.23501	2.46997	3.43296	2.98199	4.3735	5.62028	6.268	6.1977	9.30739	1.01315
AT1G02380	8.60459	6.27725	0.636822	0.924605	0.976814	1.70837	1.69486	1.76206	1.59682	5.89505	2.42305	1.45067	2.12108	4.15408	0.982479
AT1G02390	4.26792	1.36009	2.97653	3.86606	1.95316	1.09521	1.60809	0.711712	0.395502	0.398193	2.19456	0.82902	0.956741	2.17577	0.721639
AT1G02400	112.55	49.9736	8.58219	17.7324	13.1195	17.9101	19.9305	11.4438	9.52311	4.43304	43.674	7.24645	6.43467	15.3176	2.05519
AT1G02405	3.96509	2.64135	2.43239	1.75095	2.12758	1.72466	2.37703	2.07484	2.09847	1.03434	1.29352	0.357391	0.209135	0.35485	0.695927
AT1G02410	27.695	27.5112	34.6629	36.313	29.8616	30.1523	26.7384	26.122	23.428	21.2118	28.1886	29.4131	33.4329	35.8925	1.57186
AT1G02420	2.01431	2.09175	4.64544	4.07928	3.61519	4.34278	3.86336	3.61749	3.80193	3.16794	4.9614	5.14303	5.06538	4.23509	0.788383
AT1G02430	1.91926	1.65304	4.3226	3.12959	2.69686	3.29874	1.67505	1.9725	4.1365	3.30883	3.01813	2.96898	4.03897	5.27722	0.797767
AT1G02440	1.06013	0.958573	0.771858	1.02847	0.682671	0.22418	0.23879	0.851026	1.33754	1.15455	1.11826	2.17411	2.40429	1.11407	0.532027
AT1G02450	2.25082	5.02705	2.47304	10.8349	1.41705	1.06683	1.82406	4.62559	11.7205	12.046	17.5359	34.9963	11.7084	4.39256	1.55626
AT1G02460	1.05129	1.02659	0.449807	2.00876	0.795971	0.659951	0.722869	0.394357	0.28176	0.292634	0.460797	1.87128	1.39954	3.2334	0.626689
AT1G02470	0.450513	0.523433	13.1943	19.2267	5.96516	4.13437	2.31795	1.37123	1.68059	1.01339	3.17183	2.56212	2.58934	1.51734	1.30592
AT1G02475	69.4399	79.5025	146.837	127.005	138.741	150.47	116.406	101.741	78.2151	85.721	94.0549	74.5901	77.8736	75.4036	2.18033
AT1G02490	0.887361	0.951955	0.641044	0.680341	0.600767	0.67055	0.327076	0.457051	0.536	0.619095	1.02534	0.950339	3.0972	4.96875	0.775883
AT1G02500	328.388	372.531	368.68	421.289	292.466	290.656	273.873	292.297	264.549	275.285	248.531	250.912	238.522	231.745	2.62561
AT1G02510	0	0	0	0	0	0	0	0	0	0	0	0	0	0	0
AT1G02520	0.0596323	0.208317	0.232121	0.305977	0.113248	0.104737	0.0776554	0.100709	0.0951602	0.0102579	0.203475	0.245833	0.166637	0.0960327	0.115936
AT1G02530	0.0251569	0.035662	0.0543974	0.022308	0.0607999	0.0329851	0.021838	0.0152498	0.0181626	0.0504819	0.0667565	0.0841616	0.0922552	0.214727	0.0844787
AT1G02540	0	0	0	0	0	0	0	0	0	0	0	0	0	0	0
AT1G02550	0	0	0	0	0	0	0	0	0	0	0	0	0	0	0
AT1G02560	326.881	334.88	430.255	411.181	455.867	451.052	391.193	314.183	304.746	297.731	329.527	357.792	372.483	449.786	2.65979
AT1G02570	0	0	0.0511866	0.0527269	0.0476662	0	0	0	0	0	0	0.0495868	0.048345	0	0.0223157
AT1G02575	0	0	0	0.050484	0	0	0	0	0	0	0	0	0	0	0.0213894
AT1G02580	0.0199198	0.0806875	0.217508	0.142055	0.0184164	0.0800084	0.0261624	0.055465	0.0495378	0.0242135	0.266915	0.176389	0.0982328	0.100492	0.102747
AT1G02590	0	0	0	0	0	0	0	0	0	0	0	0	0	0	0
AT1G02610	16.9875	16.0879	119.453	36.7299	70.5649	69.5964	67.1942	39.7669	89.2203	8.5496	52.2053	18.0982	17.1572	3.61082	2.08082
AT1G02620	0.593259	0.631371	3.43557	1.93008	2.73775	1.79434	1.49544	0.745878	2.19044	0.230804	0.799777	0.274294	0.233941	0.102469	0.646949
AT1G02630	0.203591	0.779736	0.0532462	0.0615087	0.272747	0.323404	0.2707	0.112068	0.0444806	0.0556875	0.0920874	0.489484	0.401727	0.179788	0.250356
AT1G02640	6.65361	13.5179	4.02332	2.41902	10.0286	9.37078	11.5886	12.5548	16.5624	4.28767	12.3707	22.3758	24.1353	6.38153	1.40028
AT1G02650	1.03273	1.01415	0.38091	0.186651	0.64594	0.748329	0.625993	0.692116	1.43138	0.820758	1.13799	2.06563	1.89301	1.42769	0.486519
AT1G02660	36.4285	23.1643	10.0714	7.95897	14.6317	16.3723	18.3524	15.9463	42.2327	12.7089	82.8886	25.2772	24.1922	6.6818	1.9237
AT1G02670	0.439896	0.687195	0.375025	0.653474	0.653616	0.573296	0.599375	0.581664	0.696028	0.924443	1.09476	1.98759	2.05882	1.83103	0.485554
AT1G02680	16.1235	17.5025	29.0057	26.2936	22.6622	23.1178	19.0386	17.8478	21.5834	18.0909	21.098	19.0593	19.1355	19.7363	1.4772
AT1G02690	1.26295	2.72649	1.91651	1.71878	3.02752	2.28323	2.29755	2.62055	1.94522	2.1649	2.28694	5.58629	5.62721	11.3047	1.09007
AT1G02700	2.20562	1.70186	0.724521	0.521509	1.04585	0.734166	1.96666	1.52586	0.635814	1.7201	0.892491	0.24549	0.307657	0.628815	0.505912
AT1G02705	16.8761	10.5698	3.19609	3.16468	4.38635	6.7457	11.5953	5.95253	5.08094	11.3271	6.87044	7.2106	4.00329	6.46606	1.25227
AT1G02710	0	0	0	0	0	0	0	0	0	0	0	0	0	0	0
AT1G02720	6.00896	7.01433	3.74176	3.22113	4.42496	5.51313	4.92731	5.49628	6.65273	8.45619	6.77858	10.4789	11.1144	12.7318	1.13773
AT1G02730	2.7033	6.7501	0.457096	1.11307	4.99186	4.03076	5.00063	5.75861	3.33863	3.89225	5.56319	12.3443	13.2652	25.8241	1.42853
AT1G02740	8.38239	7.96985	16.6147	12.5523	14.5567	12.6197	10.1112	9.414	8.74077	7.38549	10.9508	10.7501	11.4645	9.40777	1.24588
AT1G02750	12.313	11.5618	23.8655	24.2369	17.4623	19.2545	17.9749	13.7872	17.2208	13.7866	19.0404	17.5254	20.3586	15.1887	1.40204
AT1G02770	0.399137	0.0980454	6.10438	5.78105	1.39298	1.59832	0.325232	0.369037	0.202767	0.150634	0.124575	0.274006	0.0763147	0	0.851526
AT1G02780	355.451	363.785	548.825	549.524	460.321	453.84	360.032	388.767	472.885	493.333	439.342	628.636	679.19	918.644	2.96362
AT1G02790	0.562774	0.414524	0.028329	0	0	0	0.0284653	0.019877	0.118337	0	0	0	0	0	0.193896
AT1G02800	0	0.0211408	0	0	0	0.0262956	0.0260989	0.0182246	0.0217007	0	0.159759	0.980356	1.24943	5.7142	0.826994
AT1G02810	0.0335466	0.178411	0	0.0224632	0	0.0442802	0.175823	0.0460413	0.127928	0.122013	0.268977	0.359891	0.24757	0.211143	0.133504
AT1G02813	0	0	0	0	0	0	0	0	0	0	0	0	0	0	0
AT1G02816	12.1129	11.3534	11.5774	11.9886	11.8438	11.3594	12.2071	10.0184	8.52037	9.62633	8.27457	7.43116	7.83691	11.1096	1.12081
AT1G02820	33.9594	16.4431	36.1695	14.779	13.2112	10.2247	12.4813	13.7282	6.63498	5.66552	8.24268	9.94439	11.3978	5.77389	1.57019
AT1G02830	0	0	0.156744	0.327056	0.145946	0	0	0	0	0	0	0	0	0	0.122889
AT1G02840	47.7763	62.9331	66.2227	52.1562	53.7633	53.363	50.1736	53.8672	56.7735	62.9202	50.2962	67.6424	73.3147	95.3995	1.98407
AT1G02850	1.81401	1.96741	34.1977	35.1146	10.3187	14.2036	6.73763	3.79203	1.93206	0.789869	2.37169	3.06813	2.63511	2.15968	1.55768
AT1G02860	18.9245	19.1964	27.4332	17.4255	29.5983	31.1215	25.5297	19.0692	15.9868	7.90676	15.5281	11.2867	9.78196	7.81238	1.5068
AT1G02870	14.7448	18.048	30.6949	34.877	28.5229	31.5161	17.9863	18.905	23.083	23.0375	30.3936	36.5282	41.9271	52.7061	1.73002
AT1G02880	32.9182	30.5305	43.3272	44.4725	43.3788	48.5463	36.5828	36.976	26.7658	18.653	28.827	36.5174	37.2673	41.9112	1.69501
AT1G02890	20.4009	30.8371	45.0089	36.2592	41.1948	42.9888	33.7848	34.8979	25.5196	25.4705	35.7896	32.259	31.5415	27.8525	1.66284
AT1G02900	1.46453	2.91928	0.503185	1.62201	1.46422	0.958719	1.20361	1.1058	0.842222	1.46901	1.29649	2.0728	1.724	1.63588	0.593206
AT1G02910	46.3891	52.0475	68.3815	48.6155	52.2941	54.7872	53.0103	52.9883	61.7802	56.5942	52.7003	61.3854	68.2616	75.9043	1.88595
AT1G02920	433.911	263.817	849.176	1677.77	398.634	368.777	281.3	229.192	212.175	50.4746	362.471	244.623	156.65	132.6	3.22499
AT1G02930	1400.76	798.711	1086.1	2715.02	940.678	724.609	802.65	531.873	489.905	133.894	995.305	609.434	411.243	506.002	3.43393
AT1G02940	0.155669	0.110593	0.693016	0.429237	0.258118	0.704692	0.284854	0.0487554	0.290082	0.0647961	0.285971	0.054835	0.065526	0.205906	0.231646
AT1G02950	8.75242	13.9176	1.28933	6.79273	9.80224	9.20892	11.3567	11.0056	2.14942	2.71086	9.89056	17.5576	18.1298	12.9457	1.28171
AT1G02960	12.2803	20.8122	22.9264	14.8192	22.1136	21.0916	16.549	16.6653	16.6088	21.6739	16.2448	18.2345	18.4635	23.1557	1.38302
AT1G02965	0.0981495	0	0	0	0	0	0	0.0954577	0	0	0	0	0	0	0.0406615
AT1G02970	0.494784	0.870498	0.646451	1.20004	1.55149	1.23306	1.07402	1.49997	1.55764	2.01101	2.62444	2.50199	2.53216	3.14245	0.617257
AT1G02980	0	0	0	0	0	0.0390304	0	0	0	0.0179236	0	0	0.018187	0	0.0166283
AT1G02990	7.55018	9.68046	12.4907	11.8279	10.9852	12.3729	10.0523	9.56827	6.68783	7.93169	9.67779	8.29931	8.63762	8.91912	1.13003
AT1G03000	8.52975	13.363	17.2896	13.9009	16.807	17.0342	15.2465	15.1712	13.3563	15.1585	15.6658	16.9997	18.0529	19.5385	1.31257
AT1G03010	0.243846	1.06892	0.220038	0.391714	0.451221	0.631272	1.15191	1.08701	1.0102	1.08231	1.57638	1.775	2.21581	5.95162	0.842086
AT1G03020	9.22308	8.61397	2.99706	12.1335	9.08888	8.54785	7.51371	6.75441	2.36758	1.68486	1.68253	1.49551	1.05347	0.906485	1.11838
AT1G03030	11.4915	15.2874	21.5874	23.9526	19.3652	18.976	16.0442	14.2904	11.343	11.7494	15.5547	15.3112	17.1102	22.2982	1.39712
AT1G03040	26.9449	36.482	41.7442	44.786	38.2157	41.9452	34.3768	34.3426	27.2883	26.3384	29.4201	34.5903	35.23	40.485	1.66073
AT1G03050	0.0481336	0.0170653	0	0	0	0	0	0	0.0174722	0	0.0214275	0	0.0394478	0.0201881	0.0204166
AT1G03055	4.64692	2.03097	9.49116	7.47083	3.42463	5.75217	3.81586	4.60696	3.35766	2.82211	4.19095	8.66886	7.93001	5.21217	1.02082
AT1G03060	9.79983	13.66	12.5691	12.96	11.6929	12.4806	9.93319	10.2782	7.44526	10.2406	12.8025	10.9182	10.9844	13.2264	1.16613
AT1G03070	0.643382	0.675345	0.0893608	0.6668	0.665742	0.679732	0.404503	0.391869	0.0373586	0.291507	0.70615	0.562525	0.801485	0.580431	0.255631
AT1G03080	31.6044	37.55	42.9694	57.6275	36.1623	36.5871	26.4079	18.8958	12.59	13.5932	16.0876	15.7328	15.3827	22.7382	1.7681
AT1G03090	16.7885	23.6779	23.484	21.3047	23.4553	30.2563	25.9457	22.8437	28.5108	17.0743	25.8754	44.6828	50.5529	25.9718	1.71225
AT1G03100	0.486815	0.730606	2.24612	1.83769	1.95516	1.7936	1.32258	1.43844	1.19847	1.51437	1.69682	1.66861	2.04025	2.61932	0.558627
AT1G03103	0	0	0	0	0	0	0	0	0	0	0.0948871	0	0	0	0.0393693
AT1G03106	0	0	0.0562931	0.232088	0	0.057163	0	0.03957	0.0470956	0	0.05796	0.0545463	0.0531844	0	0.0906417
AT1G03110	2.74929	3.19803	5.5254	4.95638	7.67625	6.21391	4.87788	7.02652	8.46817	8.63387	9.80015	14.1522	15.8381	16.99	1.25503
AT1G03120	0.686235	1.18538	0.0938679	0.0971908	0.0874026	0.478538	0.272788	0.457082	0.786794	0.518056	0.47649	0.894422	0.704082	0.722515	0.339527
AT1G03130	2068.11	2014.7	540.455	332.715	972.417	896.011	1322.93	1687.07	1652.76	1823.36	1285.28	1491.06	1405.77	1566.41	3.31578
AT1G03140	35.9731	42.5389	47.3009	44.3962	44.9489	43.6897	47.5996	42.5229	44.3495	35.7739	37.6551	43.0753	46.4665	43.3771	1.68663
AT1G03150	19.28	22.3192	27.5432	25.9935	28.7194	28.4807	27.4772	29.607	29.4257	33.8664	30.0726	37.6047	38.3272	44.2329	1.65545
AT1G03160	23.9988	29.5106	38.958	26.2562	34.1548	39.227	33.8919	34.8721	39.8374	34.8038	38.8054	38.044	39.0753	50.4185	1.71112
AT1G03165	3.09155	4.98192	5.65718	6.09214	5.93028	4.85299	4.06471	2.04184	4.25431	5.60134	9.83508	3.97182	2.2272	10.6186	1.06515
AT1G03170	0.338753	0.229277	0.280974	0.123589	0.16823	0.0812091	0.100775	0.197039	0.100561	0.186468	0.32884	0.213563	0.170279	0.290502	0.1267
AT1G03180	1.19031	2.12106	2.24881	1.68239	2.16238	1.97873	2.39792	1.98196	3.37609	2.10309	2.92369	3.32734	4.08588	5.8549	0.836001
AT1G03190	3.46708	4.7138	7.6466	5.84803	6.21518	6.62347	5.17191	5.59731	5.33556	6.0666	5.85276	6.50606	6.74038	7.53332	0.936845
AT1G03200	7.44551	16.7889	37.8934	23.3399	29.5659	28.1113	13.6093	12.4904	6.79171	12.582	13.2171	9.46608	9.24064	11.3385	1.58988
AT1G03210	33.4533	42.8262	44.4646	45.1422	33.8352	34.2922	31.0426	33.0072	40.0184	29.6503	35.1832	24.6618	29.6641	30.2134	1.6641
AT1G03220	89.2545	33.9742	49.3866	58.2452	84.835	79.2563	91.5543	95.0134	83.6201	16.3964	81.7363	39.4924	35.6309	27.0241	1.98233
AT1G03230	16.8733	12.8422	14.6401	13.5343	21.3183	20.7453	24.57	29.5278	23.0768	10.0073	23.3844	15.8166	14.9488	14.7032	1.4847
AT1G03240	0	0.178951	1.03864	0.949825	1.17098	1.40776	0.822227	0.968147	0.575265	0.322763	0.831674	0.666815	0.328968	1.66357	0.425464
AT1G03250	29.7197	30.4341	46.8458	42.8475	39.4428	36.2998	35.6633	34.7582	31.037	32.5177	34.3749	33.8706	33.7105	34.9565	1.67984
AT1G03260	9.90009	9.46816	11.2712	10.5112	12.0997	11.7601	10.8885	11.6773	10.6034	10.8988	10.7002	12.2495	11.9715	9.30813	1.1222
AT1G03270	0.967544	1.48927	0.484632	0.608416	1.32899	1.98967	1.81241	2.34229	1.77686	2.27839	2.76	3.7778	3.37715	5.45451	0.809863
AT1G03280	18.3495	23.7344	35.0949	31.6385	28.4715	28.6623	24.8454	23.8488	21.7178	22.8495	22.1841	25.002	26.4893	28.5028	1.55745
AT1G03290	26.1415	30.6034	49.8288	59.0565	31.3405	33.4222	27.6965	25.7496	26.8951	20.286	33.8915	27.2461	28.687	25.089	1.77856
AT1G03300	0	0	0	0	0	0	0	0	0	0	0	0	0	0	0
AT1G03310	14.9169	21.3379	28.9908	18.5204	30.6897	32.2	27.6974	28.2485	14.5246	38.8537	20.8253	25.9046	24.5416	31.1674	1.60047
AT1G03320	0.482979	0.128731	0.567673	0.670651	0.830581	0.577956	0.57237	0.628069	0.135861	0.455634	0.502851	0.236006	0.383664	0.936708	0.287064
AT1G03325	0	0	0	0	0	0	0	0	0	0	0	0	0	0	0
AT1G03330	40.1803	38.738	56.8417	61.4077	56.7691	54.4099	45.0883	43.5983	44.3736	47.5702	45.8817	52.011	54.4236	55.078	1.79524
AT1G03340	1.96011	2.05968	8.8352	6.6702	6.6126	6.50834	5.10195	4.71255	4.48333	3.58757	4.21891	3.76273	4.03117	3.50159	0.992783
AT1G03350	36.7113	41.5194	39.9648	44.6873	40.0897	40.1909	33.9875	31.3235	29.6654	33.3326	33.2153	31.7335	30.4145	33.5618	1.6598
AT1G03360	3.79192	4.39723	7.51443	6.96272	7.1367	7.23826	5.124	6.34631	9.94961	9.3871	11.8015	14.766	16.4995	20.196	1.32625
AT1G03365	7.05877	9.37388	13.4006	10.8882	12.1389	12.0961	9.78298	10.1592	9.29429	10.9851	11.6699	11.7177	12.7179	11.3754	1.15838
AT1G03370	36.1657	32.8874	31.9531	39.7934	30.9639	32.8029	33.2075	31.4379	28.7908	19.0169	45.3336	28.7993	31.5915	21.3913	1.6659
AT1G03380	15.4623	22.065	37.6049	28.2707	28.7715	28.9592	24.0268	20.5775	11.8346	15.1615	14.1381	12.9963	11.6457	9.86778	1.58664
AT1G03390	0	0.0286289	0.0353307	0	0	0	0.0355174	0	0	0.0328901	0	0	0.0666748	0	0.028032
AT1G03395	0	0	0	0	0	0	0	0	0	0	0	0	0	0	0
AT1G03400	61.329	69.9187	50.9329	58.9641	38.2016	45.0392	44.7702	51.3813	58.0315	46.6471	59.6473	39.4651	44.2861	28.0089	1.85076
AT1G03410	13.1803	18.8774	13.5582	8.99585	9.93802	11.6302	10.1752	10.1489	12.7216	17.379	11.0817	11.6422	12.4371	13.8026	1.29836
AT1G03430	26.2154	33.3732	39.1499	38.5868	38.2562	38.2232	36.126	32.9355	34.872	28.2381	36.3829	26.8714	28.6248	26.6024	1.60368
AT1G03440	6.0596	7.18903	7.9046	6.10805	6.47214	7.00892	5.69259	7.28012	4.40717	11.0187	6.29503	7.56327	8.45574	12.6563	1.13533
AT1G03445	0.028018	0	0.0671437	0.086107	0.0169908	0.0553518	0.0366358	0.011769	0	0.0169454	0.037353	0.0649437	0.0343913	0.0685813	0.0358726
AT1G03457	1.22881	2.64703	0.965586	1.33723	1.07199	1.15864	1.01484	1.36441	2.30394	4.40129	2.9773	5.01949	4.29743	4.87428	0.77956
AT1G03470	1.83368	4.09403	6.15114	3.50184	4.76572	2.71895	2.50254	3.34314	2.83875	3.9525	4.02809	4.84502	5.61811	10.166	1.0479
AT1G03475	135.699	130.604	118.923	118.541	130.26	134.158	124.864	148.792	168.501	180.846	196.421	231.22	256.35	299.533	2.47789
AT1G03490	0	0	0.12729	0	0	0	0	0.0447592	0	0	0	0.123381	0.180471	0.0613056	0.0720553
AT1G03495	8.78725	8.10023	15.5127	12.9281	10.2519	9.92844	6.15027	7.87455	6.32388	7.56117	5.31687	3.49055	3.37942	3.93375	1.21782
AT1G03510	0.831215	0.911334	1.68524	1.3926	1.75413	1.70711	1.06283	1.04365	1.43587	1.32235	1.4918	1.59924	2.74343	2.23088	0.57327
AT1G03520	7.87482	10.6007	11.4539	8.9125	14.2776	14.6876	12.3832	14.3814	15.5658	12.7214	15.7929	16.8843	16.8523	10.8746	1.25247
AT1G03530	2.30965	3.20356	7.4735	5.91855	5.95176	5.42177	3.61928	4.30557	4.08423	4.91551	6.07214	7.773	8.18297	10.3511	1.05504
AT1G03540	0.373755	0.755422	1.07407	1.52904	1.20495	1.13643	0.662083	0.770547	0.611693	0.953092	1.30074	1.01561	1.77241	2.21385	0.507026
AT1G03550	9.29313	15.2895	39.6202	21.018	25.3833	22.552	15.9246	13.754	11.906	15.2848	11.3905	14.4893	14.1189	12.9854	1.60874
AT1G03560	3.08433	4.49238	7.70252	4.85688	6.4178	6.50971	4.53371	5.37369	4.76222	6.07084	5.4341	5.51654	6.45852	6.82145	0.939645
AT1G03590	30.3842	31.8218	17.1388	14.0004	15.2014	14.6683	11.8258	12.6367	10.7437	10.9999	14.5063	17.1884	16.9084	17.0435	1.51616
AT1G03600	323.34	294.293	115.091	79.4242	129.515	146.684	193.628	251.073	283.98	300.967	205.782	294.929	278.171	312.353	2.511
AT1G03610	65.0204	55.3133	39.4313	37.7219	53.2868	59.5866	60.4385	54.8802	74.657	23.0274	82.1568	46.5434	45.5086	23.3578	1.9199
AT1G03620	0.957509	2.33416	2.27073	1.31647	2.40489	2.65726	1.17313	0.993223	0.990028	0.941014	0.715486	0.794091	0.548398	0.33962	0.563155
AT1G03630	104.836	95.2217	112.303	95.8317	113.066	120.77	111.009	136.302	144.877	194.602	165.768	223.149	223.744	230.991	2.36547
AT1G03650	4.48219	4.39272	7.92383	9.15323	7.43403	7.2018	5.33915	4.64954	4.73591	5.00713	4.66427	5.54281	5.29208	5.45276	1.0066
AT1G03660	0.258238	0.414269	1.12949	1.79111	0.694305	0.359763	0.638409	0.245316	0.549218	0.675511	1.03232	1.67439	2.80788	5.90975	0.839462
AT1G03670	0.0195449	0.0623769	0.0255448	0.0787031	0.047582	0.0775675	0.0513257	0.143361	0.106692	0.0475009	0.130904	0	0	0.0739341	0.0581834
AT1G03680	553.981	529.143	497.09	440.011	478.313	520.274	477.101	479.616	489.846	511.273	473.717	463.47	463.088	484.105	2.74428
AT1G03687	5.50673	7.73048	9.96672	7.50181	9.44924	9.62621	8.3781	8.42713	9.13026	11.8617	11.2524	14.0948	15.7996	19.0589	1.30231
AT1G03700	0	0	0.0645065	0	0	0	0	0	0	0	0	0	0	0	0.0271483
AT1G03710	0.448744	0.239158	0.225388	0.160689	0.193669	0.152884	0.378605	0.423003	0.440394	0.569197	0.465435	1.09291	1.49228	1.80833	0.448448
AT1G03720	0	0	0	0	0	0	0	0	0	0	0	0	0	0	0
AT1G03730	12.9918	7.51407	19.126	20.3939	22.0623	19.9776	16.0509	17.1544	17.2252	21.8824	23.1665	13.528	13.592	5.3814	1.38321
AT1G03740	39.7668	26.6638	146.317	131.14	155.765	119.13	124.175	114.255	84.8366	34.548	100.966	56.8335	46.5146	13.2896	2.19525
AT1G03750	3.02437	4.5888	5.9434	4.91504	4.81491	5.57719	4.36385	4.13233	4.39885	3.82238	4.39807	4.01286	4.20517	4.51265	0.841572
AT1G03760	6.20729	8.18577	12.9383	13.9955	11.6203	12.2116	7.16265	8.5847	7.64325	6.73187	10.4421	10.0543	11.7737	12.6483	1.17596
AT1G03770	1.80829	3.10828	6.96039	5.62332	4.6661	4.56252	3.24568	3.13293	1.75857	2.26026	3.16204	4.96317	5.48206	4.23273	0.900934
AT1G03780	0.794653	2.66619	0.327522	0.318351	2.0792	1.55632	1.59234	1.52477	1.13708	1.53093	1.73219	5.03832	6.12123	12.9369	1.14417
AT1G03790	0.0194991	0	0	0.0261718	0	0	0	0	0	0	0.078355	0	0.024032	0	0.0327618
AT1G03800	0.147127	0.0626396	0.193556	0.199089	0.0360512	0.0784738	0.0778494	0.29898	0.32358	0	0.238518	0.412281	0.474951	0.111981	0.168778
AT1G03810	0	0	0	0	0	0	0	0	0	0	0	0	0	0	0
AT1G03820	6.77308	8.00811	15.8548	10.2635	5.14468	5.42091	4.06628	3.78578	4.28123	9.8797	6.41704	9.6566	8.22655	7.62029	1.22672
AT1G03830	1.41691	1.9844	2.40262	1.65268	3.0418	2.7054	2.39748	2.7029	3.03883	3.61985	3.9746	5.18995	5.91137	6.77661	0.89079
AT1G03840	0.393794	0.540469	0.272225	0.71486	0.410629	0.336937	0.516743	0.275931	0.227451	0.0683121	0.0930661	0.322014	0.256788	0.350109	0.234229
AT1G03850	3.75553	1.71022	196.929	134.874	37.6467	38.3599	18.0362	23.4166	54.105	8.69382	50.1077	58.5747	16.6541	1.51833	2.29651
AT1G03860	38.8565	46.6553	64.0995	73.3609	74.0745	73.6113	58.3946	58.6246	49.9882	58.4247	64.4755	71.8229	74.4833	89.5315	1.9568
AT1G03870	72.4399	64.6545	22.7869	19.4458	36.6427	36.6998	49.7966	72.7311	62.7936	155.651	78.601	69.0893	43.8803	13.7977	2.19493
AT1G03880	0.022419	0.0238534	0.0293568	0.0603257	0.0546817	0.0891787	0.0885003	0.0617986	0	0	0.0301049	0	0.0276906	0.084954	0.0370991
AT1G03890	0	0.0258241	0	0.0327011	0.0296327	0	0	0	0	0	0	0	0	0	0.0139746
AT1G03900	105.158	127.665	130.848	128.78	98.7947	101.185	93.7044	80.4198	83.2036	85.7876	81.3826	75.5499	71.597	74.65	2.12007
AT1G03905	2.68121	3.14456	4.14302	6.12821	3.94436	4.69105	3.78133	2.91755	3.67022	1.12245	2.85955	4.26821	3.28077	2.87015	0.852981
AT1G03910	20.3176	28.4846	34.2144	27.9525	28.1936	30.8325	28.4337	25.0882	28.2397	25.1377	27.9804	29.3846	31.4726	35.2327	1.5591
AT1G03920	0.396161	1.26744	0.155476	0.205213	0.703333	0.696675	0.712317	0.747741	0.426656	0.560227	1.20588	2.12051	2.57818	2.49352	0.553662
AT1G03930	25.6983	33.3459	29.6994	23.9946	34.6121	33.4579	38.668	39.4836	33.583	47.84	35.1196	36.3547	34.9055	29.1211	1.68878
AT1G03940	6.0206	4.92605	10.8589	9.06046	6.65002	5.86351	4.75174	5.55115	3.20262	6.53974	4.74469	3.33366	2.61532	4.92174	1.07404
AT1G03950	28.7598	35.5338	37.753	37.951	33.7016	36.062	31.6	23.8357	25.7578	19.2285	22.9183	16.7478	16.709	13.7963	1.59052
AT1G03960	5.90703	8.85107	12.3915	7.3894	11.9004	10.3422	9.65878	8.6623	9.89375	10.4831	10.3363	11.3834	12.2539	15.5058	1.21764
AT1G03970	41.5328	41.1155	52.6257	43.963	41.828	45.9259	44.1985	36.0998	38.5364	32.5841	40.6063	26.9284	30.7847	20.4328	1.72937
AT1G03980	0.275914	0.341677	0.146117	0.210895	0.0666342	0.128673	0.255264	0.178243	0.212187	0.512378	0.587164	0.541409	0.399308	0.407818	0.200622
AT1G03982	0	0	0	0	0	0	0	0	0	0	0.0393954	0	0	0	0.0167808
AT1G03990	2.35117	2.88044	3.12163	1.85052	2.07672	2.21621	1.42135	1.65875	1.36007	2.46777	1.78682	1.91311	1.57187	2.84402	0.615069
AT1G04000	11.8774	9.63225	9.12682	6.52742	6.20146	6.63068	6.34148	7.20594	8.57865	13.3893	6.55713	4.55112	4.62119	5.62765	1.15804
AT1G04010	3.25963	5.72602	7.83219	6.0973	6.33495	6.80894	5.82899	5.15425	5.0769	6.34903	5.80193	5.48241	5.31003	4.65798	0.946068
AT1G04020	2.02948	3.14651	2.95974	3.15179	3.32878	3.05009	2.5982	2.54528	3.38861	5.91194	5.45075	5.50993	5.96593	8.73052	0.988136
AT1G04030	2.74437	5.55741	4.6813	2.95022	5.15992	5.25688	4.691	3.866	2.67243	4.01628	2.77753	3.90052	4.01971	3.5742	0.816733
AT1G04040	99.7686	103.109	118.397	64.5225	156.087	179.078	182.025	267.638	225.357	501.628	268.805	110.177	90.6568	30.7926	2.70125
AT1G04050	0.605739	1.1504	1.67195	0.616892	1.41725	1.5771	1.24504	1.56669	1.3491	2.63119	1.19253	0.763238	1.22188	1.23278	0.560049
AT1G04070	7.88522	6.6996	8.28189	7.70666	7.09418	7.25276	5.76244	6.998	6.66044	6.74854	5.4791	6.18664	7.36612	8.05087	0.967636
AT1G04080	32.9852	42.1558	59.1319	44.2369	48.3317	49.703	40.375	40.6985	37.5382	42.6124	49.1878	55.7291	58.1305	72.664	1.86726
AT1G04090	0.152654	0.306707	0.132783	0.113594	0.247339	0.201528	0.266733	0.310432	0.332697	0.514177	0.362721	0.513855	0.312981	0.384369	0.180177
AT1G04100	3.96247	5.28705	8.11774	10.6399	6.61057	6.04599	7.13698	5.6993	4.29199	4.25433	4.45827	4.05756	4.38274	3.60441	1.06595
AT1G04105	0	0	0	0	0	0	0	0	0	0	0	0	0	0	0
AT1G04110	0.0422049	0.224426	0	0.0187992	0	0.0370591	0.073585	0.167	0.229472	1.00406	3.15109	10.8278	12.2093	21.181	1.34598
AT1G04120	18.3228	22.367	19.8936	24.3351	18.5374	20.0996	15.4917	14.1704	9.65842	12.6503	15.2829	16.7345	16.6858	29.5993	1.48571
AT1G04130	15.2812	15.1004	12.0405	8.99096	7.75528	7.58576	5.70471	6.40263	6.50595	7.42745	7.27658	8.26173	7.53513	15.0331	1.21169
AT1G04140	34.6342	47.745	59.8898	53.2007	54.55	55.9877	45.8902	43.2173	32.6186	41.6789	49.4803	44.1937	44.5287	47.0277	1.78454
AT1G04150	0	0	0	0	0	0	0	0	0	0	0	0	0	0.0511711	0.0216734
AT1G04160	1.48333	2.26216	0.785968	0.788068	1.85977	2.06299	2.12396	2.14312	2.30596	2.50256	3.74677	4.49004	4.37069	4.98313	0.776929
AT1G04170	35.1337	38.3665	68.9394	75.6537	71.3133	68.7248	55.8161	58.5231	58.4254	69.2693	78.5935	91.435	97.6394	109.609	2.04379
AT1G04180	8.87183	15.7401	0.116155	0.0298349	0.216357	0.764483	0.408518	0.692782	0.218351	2.10687	0.119109	0.0562059	0.0547802	6.5267	1.22376
AT1G04190	15.0775	15.0409	27.8484	29.4085	28.2114	28.4579	20.1735	21.1664	22.1797	26.21	24.5876	28.0904	28.6793	30.8078	1.50253
AT1G04200	24.0156	28.5528	18.1704	23.5713	29.6331	26.6799	25.8101	20.2242	22.793	18.4562	33.6323	31.6777	32.6146	23.7371	1.53948
AT1G04210	14.5482	15.4311	27.4124	20.9558	26.6546	24.9757	22.4512	22.8328	22.2766	20.553	32.3822	31.891	34.0907	31.8798	1.54519
AT1G04220	24.1702	23.3419	0.137465	0.0235221	0.917544	2.57336	2.80755	2.60329	1.91356	2.23591	2.08902	0.465628	0.669666	6.43286	1.40089
AT1G04230	11.7395	11.0722	15.8626	16.0703	15.2868	14.7954	12.721	11.6783	11.2211	9.9768	11.8831	10.6747	12.0502	11.0555	1.23224
AT1G04240	87.8243	146.96	21.5775	13.3656	33.2205	43.0155	59.5438	55.4254	43.9856	113.275	50.1192	42.1514	37.0531	39.2693	2.17015
AT1G04250	10.1432	13.4036	4.9822	4.66155	11.0589	12.3762	17.1745	21.4078	10.8333	14.6155	8.07682	8.41388	6.82279	1.55326	1.3504
AT1G04260	17.0493	19.2674	12.8484	15.6288	10.3534	9.6694	11.4879	10.8576	14.0193	9.0638	9.994	10.2795	10.0927	11.6101	1.3068
AT1G04270	187.28	187.526	288.925	339.724	302.958	297.688	244.392	252.796	306.844	344.666	328.313	477.671	517.475	639.707	2.80666
AT1G04280	14.5801	12.8492	42.3916	42.8156	26.4512	24.1661	20.1693	20.1648	20.7004	15.9711	18.4644	17.7005	17.3104	7.99571	1.64163
AT1G04290	33.3936	33.944	34.3849	29.1399	25.8643	31.8547	22.8358	21.7923	22.0744	21.671	17.9852	26.0166	27.0748	29.5474	1.54882
AT1G04300	31.2284	40.1093	61.5177	44.9673	43.0067	46.967	38.9378	36.4329	36.7714	30.6422	39.4578	37.2021	37.7761	35.5999	1.796
AT1G04310	2.78705	5.13339	1.85849	3.17213	3.47071	4.95131	4.97933	4.74778	6.33429	4.67106	5.91192	5.5834	5.88044	15.1884	1.2092
AT1G04330	0.794949	2.28191	0.164368	0.509801	0.382599	0.251047	0.16574	0.578672	0.137691	0.307874	0.169893	0.398639	0.155519	0.395513	0.516127
AT1G04340	20.3469	21.7054	31.3835	35.5118	26.1104	28.75	21.828	21.5662	19.1707	21.79	24.2342	26.7309	30.4738	26.7396	1.56243
AT1G04350	26.7903	24.344	107.313	62.0028	45.4709	53.9384	33.1167	35.0056	20.6909	26.5605	18.234	25.7645	23.4005	18.3536	2.03468
AT1G04360	3.85135	1.52823	5.71866	4.69936	6.87308	7.08503	3.6937	6.57236	6.00584	2.60841	5.63919	3.63657	3.13331	1.07709	0.907682
AT1G04370	0.567636	0.242026	0	1.41445	0	0	0	0	0	0	0	0	0	0.366143	0.382818
AT1G04380	0.212372	0.23516	0.100917	0.0777279	0.16448	0.128144	0.145444	0.122532	0.120926	0.13464	0.0648946	0.153073	0.0951653	0.0610164	0.0917232
AT1G04390	3.21789	4.7752	7.52547	5.36739	6.18464	5.51449	4.94009	4.94642	4.02155	5.17279	4.71499	4.80979	5.72952	6.28381	0.930718
AT1G04400	96.1226	130.972	133.658	124.951	137.395	142.939	143.281	105.764	125.436	86.4998	127.313	101.382	111.761	97.9567	2.15921
AT1G04410	556.73	603.242	700.087	821	847.354	839.343	775.996	695.192	669.38	508.445	661.316	561.545	588.663	533.156	2.92858
AT1G04420	106.183	102.951	85.5932	62.7163	91.4028	101.147	102.041	104.084	129.563	120.015	102.831	131.432	139.942	182.123	2.26274
AT1G04430	77.9509	91.117	35.4378	42.249	69.5898	71.6155	82.8053	74.6589	85.2244	98.3908	112.353	75.5076	79.5584	62.8901	2.05443
AT1G04440	54.9103	64.556	83.5702	82.1585	83.403	83.4251	75.6153	65.4646	50.3649	44.2468	57.7082	42.8428	41.6595	37.7402	1.92722
AT1G04445	0.0746006	0.238787	0.101165	0.104838	0	0.103228	0	0.0713215	0.0848274	0.189976	0.0473643	0.0446221	0	0.194614	0.0929966
AT1G04450	0	0	0	0	0	0	0	0	0	0	0	0	0	0	0
AT1G04455	0	0	0	0	0	0	0.843755	0.0757736	0	0	0.587877	1.28888	1.39147	1.13863	0.378665
AT1G04470	0.0192091	0	0.0498834	0	0.0464618	0	0.025035	0	0.0104105	0	0.0255131	0.0120599	0.0117511	0	0.0211411
AT1G04480	86.7632	79.2113	134.103	137.085	120.2	114.378	90.8802	100.962	139.038	146.179	132.422	185.338	203.758	277.265	2.44446
AT1G04490	1.82331	1.42631	0.477844	0.931222	0.695421	1.24879	1.38326	1.3095	0.752757	0.138915	2.05227	1.1303	1.13631	0.864314	0.484623
AT1G04500	0.116169	0.182803	0.852332	2.11439	0.688706	0.961477	0.416141	0.292823	0.101736	0	0.0624422	0.0883838	0.111604	0.0587238	0.493372
AT1G04510	20.7472	23.1579	33.1057	34.99	33.8496	33.8589	29.076	29.2049	26.6557	28.9293	35.8427	43.0317	47.2007	53.109	1.73327
AT1G04520	4.14719	3.41554	1.68861	1.76679	4.83228	4.47734	5.49211	8.44575	6.05407	9.02629	8.81735	16.3431	16.2765	14.7477	1.23913
AT1G04530	103.979	82.0872	103.452	86.857	73.2422	74.8655	66.3184	81.1299	67.0391	60.9861	69.5786	87.7558	92.3268	81.8812	2.0211
AT1G04540	2.77995	3.38773	2.96107	2.88379	2.77544	3.5101	3.52266	3.20049	2.06317	3.41651	1.85383	2.71837	3.30683	2.42071	0.655394
AT1G04550	14.567	18.4977	26.892	23.7303	21.7223	24.4609	17.7223	22.6751	17.8827	20.3092	19.3691	28.8846	29.4603	26.5506	1.48373
AT1G04555	9.05527	12.6755	11.6271	17.7522	11.5102	12.5994	12.0182	8.6126	9.33122	6.93855	10.8326	7.35733	9.44884	9.58984	1.27305
AT1G04560	0.0943517	0.100522	0	0.129569	0	0	0	0	0	0.0586738	0	0	0	0	0.0529128
AT1G04570	1.56717	1.66878	0.280038	0.3317	0.278289	0.395389	0.584149	0.438126	0.287849	0.400361	0.507486	0.958643	1.23529	2.2033	0.505598
AT1G04580	0	0.0396709	0.522537	0.188468	0.117169	0.0391126	0.00971097	0	0.0161535	0.0089787	0	0.0467827	0.0729326	0.0280254	0.182568
AT1G04590	10.4449	11.5784	22.5781	18.8076	19.6972	22.0518	14.9346	16.0391	11.7631	17.1405	14.5026	20.9344	20.3944	28.4079	1.46846
AT1G04600	1.30804	3.12706	2.25395	1.04498	2.1351	2.3081	1.60008	0.639262	0.799792	0.704062	1.64567	1.09701	1.2855	0.488523	0.615641
AT1G04610	0	0	0	0	0	0	0.0268987	0.0187831	0.0447308	0.12448	0.246999	0.181351	0.100997	0.103312	0.0958661
AT1G04620	16.6061	23.9939	31.0682	25.8338	21.6484	31.0292	18.7003	10.5641	19.8135	19.3626	24.9631	15.4024	16.9034	24.1046	1.50607
AT1G04625	0	0	0.142518	0.0735773	0.0663516	0	0	0	0	0.0666432	0	0	0	0	0.0578631
AT1G04630	59.2586	56.966	43.1233	43.617	45.9386	49.0553	45.9522	46.5778	53.8533	52.8175	46.9975	56.995	56.2955	66.7476	1.83089
AT1G04635	1.79336	1.60338	2.01696	1.84365	1.80576	3.31595	2.42417	2.62108	3.96316	4.86482	4.40702	4.89067	5.28378	8.58832	0.981743
AT1G04640	56.9597	56.8782	88.373	77.6759	57.9619	67.8251	55.1298	48.7625	72.796	62.7134	59.2981	66.0255	70.9187	60.6494	1.95121
AT1G04645	0.290164	0	0.13312	0.138455	0.123866	0	0.134693	0	0.111642	0.251139	0.415948	0.517916	0.126319	0	0.181248
AT1G04650	0.203242	0.607876	1.14038	0.729083	1.06213	0.969331	0.813082	0.833221	0.814166	0.951612	0.87963	1.27884	1.21501	1.08465	0.357713
AT1G04660	0	0.0845166	0	0	0	0	0	0.0243981	0.493812	1.03535	0.570757	0.87481	0.655918	1.1397	0.330353
AT1G04670	0	0	0.072586	0	0	0	0	0	0	0	0	0	0	0	0.0304321
AT1G04680	139.131	143.416	6.94524	7.43118	18.3975	19.44	34.7664	47.2893	48.9104	63.187	84.2018	62.9401	63.2512	53.9155	2.15962
AT1G04690	93.0884	104.478	84.8855	101.236	103.101	105.815	107.858	83.9657	85.7106	81.743	99.1457	87.5546	92.6267	93.5401	2.03686
AT1G04700	0.335219	0.394944	0.164634	0.132633	0.350495	0.404109	0.418252	0.247265	0.235593	0.371087	0.396913	0.568583	0.815534	1.24869	0.351929
AT1G04710	12.5386	16.5013	28.5958	21.415	22.4757	24.753	17.3826	16.0302	14.2376	13.8828	13.5746	17.9864	18.7707	21.073	1.47123
AT1G04730	1.32926	2.09603	1.57915	2.24637	2.65745	2.59529	2.68636	2.6549	3.16166	3.567	4.37227	4.80812	5.05751	5.7496	0.829278
AT1G04750	97.6173	103.647	81.4934	110.756	96.0619	95.3802	93.1707	74.6899	84.8524	87.4065	106.812	90.3177	94.6074	97.2762	2.04827
AT1G04760	0.420093	1.89204	0.340757	0.482153	1.22967	0.647859	1.11386	0.717941	1.03272	1.62726	1.13268	1.73239	2.62044	6.81676	0.893027
AT1G04770	14.6607	13.7944	122.62	114.459	40.699	88.4332	54.298	25.7274	51.9408	15.1233	33.1111	33.6479	33.4523	16.6996	2.09209
AT1G04778	0.762388	0.761497	0.19037	0.130921	0.236355	0.128972	0.383477	0.35701	0.212431	0.118573	0	0.430553	0.299891	0.550122	0.246102
AT1G04780	25.1274	30.1821	45.1116	48.9471	40.0657	39.9064	39.2796	29.5214	28.9772	22.7798	33.7963	26.5741	27.206	21.1618	1.69851
AT1G04790	9.47459	13.0508	20.354	17.2142	16.9862	17.0108	15.2952	13.7595	14.0096	14.5763	17.862	18.1022	19.8092	17.893	1.32948
AT1G04800	18.5302	42.1865	0.303221	0.155479	0.809084	0.429876	16.9592	29.9938	47.0795	95.2302	139.628	309.357	314.52	326.623	2.51537
AT1G04810	15.0371	18.9261	24.4996	26.7419	24.9001	27.6754	22.5078	21.7612	18.8725	19.546	25.507	27.0485	25.9227	22.3291	1.45751
AT1G04820	156.74	202.271	61.6387	76.8067	138.789	133.396	130.1	130.345	200.457	254.635	254.892	265.199	267.762	294.304	2.47027
AT1G04830	12.7957	16.5059	18.5575	15.7228	18.1456	18.1584	16.136	13.9539	13.9464	14.7525	14.2484	13.5751	13.8437	15.7202	1.29131
AT1G04840	0.312507	0.526197	1.10143	0.973562	1.01008	1.11384	0.646517	0.558392	0.438609	0.723928	1.02334	0.75394	1.03814	1.2429	0.35081
AT1G04850	53.6713	71.7345	85.7835	82.596	71.17	74.7019	62.2173	57.9597	60.5143	57.7267	60.1194	62.0275	68.9437	65.3734	1.93844
AT1G04860	10.0695	12.2977	25.5407	22.1387	21.575	21.6898	17.6364	16.7063	13.0013	14.8349	16.0531	17.2073	17.3732	15.3625	1.42391
AT1G04870	9.37053	12.3189	25.5159	27.2171	20.3296	18.9375	15.5326	16.8282	21.2938	17.8909	23.7466	24.637	27.9355	26.3203	1.46143
AT1G04880	0.123363	0.153118	0.0806706	0.110482	0.12522	0.054443	0.189119	0.0943285	0.0449274	0.0500114	0.0826958	0.416337	0.329683	0.311296	0.151167
AT1G04890	0	0	0	0	0	0	0	0	0	0	0	0	0	0	0
AT1G04895	0	0	0	0	0	0	0	0	0	0	0	0	0	0	0
AT1G04900	2.45572	3.72916	8.64939	7.24894	9.69217	8.67308	6.29026	5.8373	6.14765	8.09488	9.14878	11.0803	14.0621	18.8335	1.2974
AT1G04910	17.8945	27.207	30.635	24.6568	29.6943	29.0362	26.7642	25.6901	23.6137	29.4445	26.4526	23.1505	23.0231	23.6907	1.50017
AT1G04920	0.306018	0.467727	0.11175	0.0763937	0.173475	0.20081	0.249262	0.313312	0.746297	1.08337	1.2955	3.44614	3.1707	4.1111	0.708514
AT1G04930	3.32428	4.84562	3.75386	2.97241	3.73954	2.88649	2.58558	2.81296	3.66002	4.959	3.13599	2.50216	3.24679	5.69586	0.825806
AT1G04940	49.9092	51.9311	59.0899	51.5898	58.7294	65.8545	56.02	59.5084	72.1608	89.352	81.4542	109.423	119.621	150.239	2.17966
AT1G04945	2.73971	3.61579	8.3854	7.87641	6.58168	5.87775	3.8791	4.79786	4.54533	6.04365	6.58216	7.62218	7.54208	10.7458	1.06988
AT1G04950	10.4607	13.5678	25.7876	18.9028	21.1319	21.7298	17.127	17.7406	15.3673	18.0457	16.3084	19.1951	20.8137	22.7431	1.42793
AT1G04960	30.9572	33.7601	41.0528	41.8357	38.1582	39.6084	33.4889	29.8367	24.9757	24.6794	28.8783	22.7693	20.4434	17.4589	1.63181
AT1G04970	21.2992	24.5678	48.0896	51.876	40.0558	40.5202	32.9391	27.9594	20.5127	23.3264	25.7449	27.5436	28.1586	28.4035	1.72326
AT1G04980	5.93933	9.25724	21.4595	39.9674	14.268	14.8436	7.98531	6.34099	9.17999	10.327	17.6503	20.7398	23.8396	14.1141	1.61244
AT1G04985	30.361	34.0696	50.3486	38.8928	39.3517	36.9874	28.6082	29.5118	27.9057	25.2069	25.4412	25.8423	26.9571	31.5451	1.71053
AT1G04990	41.1568	73.3061	31.4137	35.0302	39.7343	46.7273	42.8476	21.0582	28.1645	28.511	37.3335	24.3556	31.3358	26.7311	1.87102
AT1G05000	3.7896	3.96653	17.5075	25.215	8.47048	8.15545	7.86609	4.22425	2.55039	0.427797	2.58882	2.431	2.19906	1.06114	1.41855
AT1G05005	0	0	0	0	0	0	0	0	0	0	0	0	0	0	0
AT1G05010	717.113	548.818	672.693	1383.5	815.559	756.675	734.973	469.033	551.474	366.886	472.926	362.393	294.176	272.36	3.14129
AT1G05020	2.33878	1.30832	1.79507	2.20296	2.57342	2.0468	2.57992	2.20877	4.59952	3.80862	3.8013	2.4683	2.40528	0.985089	0.748151
AT1G05030	11.8166	18.8109	16.5973	14.4143	14.854	16.3445	14.491	17.4862	13.5212	18.1533	17.3898	17.6346	20.0709	20.2595	1.32755
AT1G05035	0.623758	0.333816	7.08529	6.28622	5.16371	3.88828	2.47185	6.75357	2.96861	9.72901	10.2599	15.8081	10.1569	8.7309	1.22552
AT1G05040	0	0	0	0	0.0607974	0.0663641	0.0657699	0	0	0	0	0.201726	0.110889	0	0.0798055
AT1G05055	4.75622	5.74523	8.87908	8.8453	8.4375	7.71136	7.35002	7.47685	6.1864	9.71625	7.68636	9.5255	9.70991	10.4227	1.05777
AT1G05060	24.818	30.7786	58.5603	48.9733	39.9443	40.9381	31.1765	27.8533	23.2327	24.9749	25.5883	21.4302	21.6023	17.1248	1.77496
AT1G05065	1.17335	1.25084	0.629716	0.24404	1.02607	1.04156	1.98383	1.38529	1.58226	3.46325	2.27691	3.28305	3.72343	3.18251	0.674257
AT1G05070	24.7537	29.9411	22.94	18.8313	21.6548	22.9659	24.3	23.2246	24.5328	26.9235	24.4138	26.7908	27.6045	22.4099	1.49054
AT1G05080	0	0	0	0	0	0.0757283	0	0.0262305	0	0	0	0	0	0	0.0317026
AT1G05085	0.147772	0	0	0	0	0	0	0	0	0	0	0	0	0	0.0598556
AT1G05087	3.15834	8.75637	7.62642	9.48812	8.30204	7.23776	6.42305	6.42399	4.76345	7.7097	6.72788	8.37827	5.4487	6.4928	1.0207
AT1G05090	8.50212	12.0178	16.2789	13.2493	14.4111	13.0639	9.58719	9.02957	13.2096	14.502	11.3374	12.6314	13.7236	14.239	1.23752
AT1G05100	4.57849	1.75305	0.476982	0.415038	0.44421	0.557718	0.700876	0.515163	0.367993	0.273299	0.301336	0.745937	0.484733	1.62756	0.746517
AT1G05120	7.67882	10.3492	16.482	15.0271	12.9815	12.9746	10.2806	10.0595	8.61558	10.0078	12.9379	13.2053	12.0041	11.6676	1.24259
AT1G05136	0	4.17607	5.80313	0	1.86401	0	1.9442	1.32999	1.55677	3.81479	4.18224	1.98401	1.85935	0	0.832709
AT1G05140	37.7821	41.0337	66.3497	50.2901	54.2322	62.4767	47.3478	46.5203	40.5664	49.2789	41.1811	44.8859	49.3574	50.6781	1.82834
AT1G05150	9.09404	13.443	11.9791	12.0512	12.5895	12.5318	12.2732	12.8503	9.26958	18.4482	14.1471	17.8472	18.8692	20.6154	1.33476
AT1G05160	4.07609	7.22891	14.4464	9.99334	9.8502	11.6374	8.84627	8.03201	8.62063	9.10996	9.23605	10.2656	11.2604	10.2607	1.18883
AT1G05170	11.0522	14.1088	11.3637	10.1364	8.21333	8.84839	6.07078	8.34609	6.4175	11.2493	8.40301	9.21224	10.016	13.9894	1.17923
AT1G05180	20.7825	25.9151	36.045	36.9768	34.5679	33.3249	30.5133	26.5384	26.4679	23.4877	31.7519	29.1875	32.0085	33.2033	1.57952
AT1G05190	581.154	532.711	374.383	301.417	366.316	417.846	432.334	475.397	671.86	704.07	571.583	830.315	876.911	1037.99	3.01661
AT1G05200	14.6794	22.699	38.1177	24.9379	32.4481	29.7225	26.1078	29.9219	19.9873	36.7564	23.4445	24.6995	23.5945	27.5056	1.59237
AT1G05205	21.444	24.2437	23.4228	25.0605	24.235	25.068	18.4883	20.0405	23.2739	26.5013	24.0649	33.1307	34.5064	40.2496	1.61542
AT1G05210	6.43781	7.37576	0.932569	2.14814	2.73861	2.84557	4.69851	3.33142	8.10834	9.52724	9.69809	11.4772	14.1781	15.8184	1.22578
AT1G05220	0.704008	0.875591	1.49558	1.30155	0.513035	1.2018	0.71418	0.664941	0.461494	0.147373	1.46373	0.3054	0.595748	0.606193	0.397171
AT1G05230	6.29814	8.98303	14.297	7.75034	10.5065	9.74662	8.82096	10.1327	8.38029	11.9547	12.0579	16.337	16.9193	19.8674	1.31947
AT1G05240	0.0674173	0.0716452	0.092993	0	0.0405131	0.131717	0	0.0609223	0.108657	0.0403072	0	0.125935	0.163811	0.126018	0.0658825
AT1G05250	0.10601	0.165629	0	0.066795	0.141055	0.0328467	0.130634	0.0302973	0.000100045	0.110881	0.166683	0	0.0507718	0.187375	0.0745879
AT1G05260	0.0903558	0.0961767	0	0.0815584	0	0.0401838	0.0398627	0.027835	0	0.110771	0.0814282	0.0767651	0.0374149	0.0764451	0.0456245
AT1G05270	21.1835	25.2681	34.3993	28.128	28.198	29.8773	27.7322	24.7092	28.7373	20.6667	26.3928	24.5698	27.9112	25.0467	1.54899
AT1G05280	0	0	0	0	0	0	0	0	0	0	0	0	0	0	0
AT1G05290	0	0	0	0	0	0	0	0	0	0	0	0	0	0	0
AT1G05291	0	0	0	0	0	0	0	0	0	0	0	0	0	0	0
AT1G05300	1.79974	2.69616	17.241	22.5447	7.84404	6.68217	2.69978	2.58306	1.40134	1.23204	2.41752	3.20259	2.85594	1.31714	1.37189
AT1G05310	0.410163	1.25488	12.5141	6.43208	3.22692	3.2034	1.75833	2.8334	0.14056	0.313096	2.24375	4.4611	6.3478	3.86083	1.13079
AT1G05320	7.02309	9.55749	23.4139	17.7631	18.9148	20.9585	15.9994	14.5805	10.5744	11.801	14.0682	13.1516	12.4181	8.78917	1.38764
AT1G05330	0	0.0659275	0.58198	0.429824	0.541867	0.169328	0.0838392	0.058544	0.208949	0.46724	0.85947	0.241976	0.314673	0.320078	0.269389
AT1G05340	35.5962	22.1187	13.6524	22.1057	8.06619	9.44287	8.44829	3.90043	2.32066	1.87909	18.5166	6.31595	4.5213	5.3391	1.56344
AT1G05350	22.0255	23.9318	18.3284	22.0087	21.5213	23.4117	20.6888	18.2832	21.3388	25.1234	29.3598	30.868	29.874	33.1087	1.53287
AT1G05360	3.56556	6.0561	8.15923	5.91585	7.51225	8.01759	6.48989	6.30047	6.26941	9.13072	8.72311	13.6882	15.154	17.1902	1.25984
AT1G05370	0.829043	1.04035	0.695364	1.11435	1.78742	1.49248	0.894317	1.61978	0.650635	0.750182	0.912536	1.56117	1.39037	1.23427	0.445202
AT1G05380	9.36166	12.5007	19.054	17.461	17.1363	17.8843	13.9537	14.332	9.99315	13.3245	14.4027	14.7658	14.4189	16.1754	1.3022
AT1G05385	26.3275	24.4826	45.7205	35.8978	36.5311	40.8592	36.8617	41.3441	37.6815	47.997	33.9064	50.147	50.8041	59.3048	1.78035
AT1G05400	0.441779	1.81977	2.11183	2.43092	2.13295	2.22898	1.18252	1.10405	0.499636	0.631338	0.867278	1.10949	0.746243	0.82239	0.53541
AT1G05410	9.03763	10.3824	14.7113	13.1667	13.2918	13.743	10.515	11.3831	10.161	13.3536	11.1444	12.54	13.0582	17.1839	1.25969
AT1G05420	1.02516	2.00897	0.163099	0	0.0506264	0.11039	0.273618	0.0764215	0.136438	0.253672	0.22384	0.718032	0.886706	2.25269	0.512243
AT1G05430	30.1083	34.7775	37.7235	40.7984	39.2682	40.2878	35.2776	34.2344	27.0382	36.584	36.0841	34.2136	35.6514	37.604	1.62116
AT1G05440	0.181061	0.313054	0.148205	0	0.331264	0.0900443	0.268075	0.187193	0.14859	0.16544	0.577552	0.975339	1.34203	3.45959	0.649295
AT1G05450	0	0	0	0.063018	0	0	0	0	0.123005	0	0	0	0	0	0.0503816
AT1G05460	2.18045	2.69029	4.75636	3.79536	5.69041	5.5112	5.53888	5.35676	4.24956	6.21379	5.85009	6.00817	6.23211	6.3321	0.865228
AT1G05470	0.937062	2.75907	0.380751	1.1248	2.27361	2.21737	2.52114	3.52797	2.81923	4.21551	4.76349	10.1485	9.19945	7.34501	1.04722
AT1G05490	0.0217493	0.100196	0.319559	0.20232	0.122559	0.123463	0.132048	0.0987978	0.0470686	0.0610442	0.0480485	0.0817901	0.0531281	0.145179	0.120429
AT1G05500	27.2162	29.7479	29.6339	30.1111	32.7495	33.0085	30.4639	31.8189	29.9441	37.3477	33.8299	35.0221	36.5558	38.9266	1.60126
AT1G05510	0.040067	0.0853417	0	0	0	0.269449	0	0	0	0	0.0546333	0	0	0	0.103615
AT1G05520	11.2434	16.2198	23.1458	24.4885	21.4714	21.9168	17.3812	17.051	15.8498	17.326	22.1349	19.932	20.4432	20.697	1.40634
AT1G05530	0.0219308	0.0233334	0	0	0	0	0	0.0604309	0.0959389	0.0801078	0.147185	0.30561	0.297856	0.249239	0.115813
AT1G05540	6.57517	6.21967	5.83205	4.06398	6.20969	8.28038	5.4693	5.90776	6.27152	7.22444	5.53989	8.58504	7.80529	5.81474	0.981594
AT1G05550	0.315383	0.502608	0.753672	0.455903	0.962743	0.50924	0.668575	0.562233	0.370534	0.386198	0.227568	0.60897	0.557853	1.12325	0.327001
AT1G05560	24.4722	26.2854	32.1415	19.8324	15.159	17.8023	13.3553	14.8097	15.1643	19.2934	12.65	13.9333	12.4879	23.1202	1.52037
AT1G05570	6.42954	9.57666	43.2967	34.1852	20.033	20.8423	13.8327	14.596	9.87799	8.98887	18.8835	11.8574	14.1782	7.14785	1.64637
AT1G05575	11.5833	3.0397	69.692	62.4708	80.1096	52.6805	41.3213	37.4993	27.3168	17.3947	90.1338	37.3587	30.9314	2.1492	1.95968
AT1G05577	0	0.0258241	0.0954543	0.0327011	0.0888981	0.0322268	0	0	0	0	0.0979224	0	0.0600333	0.0920671	0.0405716
AT1G05580	0.106017	0.051814	0	0	0	0	0.0159062	0.0111074	0.013228	0	0	0	0	0	0.0437618
AT1G05590	5.48466	6.9946	7.30488	6.26895	8.44505	8.22654	7.35485	8.51275	7.51872	10.9695	10.5366	11.0164	11.1356	11.7555	1.1057
AT1G05600	3.0086	3.50112	8.31431	6.14466	5.52151	6.63703	4.61851	5.31641	5.342	7.70574	5.32876	6.88031	7.3334	7.81106	0.969151
AT1G05610	0.2283	1.01976	0.0299033	0.153629	0.445318	0.483927	0.330553	0.377702	0.24955	0.250244	0.368012	2.05352	1.91635	1.90193	0.484801
AT1G05615	0	0	0	0	0	0	0.124984	0	0	0.116399	0	0	0	0	0.0511463
AT1G05620	4.21075	7.07809	13.7881	32.9588	11.9158	11.9616	9.83126	6.80921	8.30046	12.7692	12.2291	13.4233	13.1927	12.0799	1.53095
AT1G05630	6.57067	8.92867	6.92491	6.26359	8.17561	7.91631	10.3066	12.3393	13.4065	16.3787	20.398	20.4156	23.475	18.8967	1.38872
AT1G05640	1.39782	2.53707	0.613826	1.34123	1.53068	1.30194	1.01412	1.18027	0.711026	1.28775	1.56129	2.08786	2.31461	2.86616	0.58728
AT1G05650	0	0	0	0	0	0	0	0	0	0	0	0	0	0	0
AT1G05660	0	0	0	0	0	0	0	0	0	0	0	0	0	0	0
AT1G05670	2.04154	2.18347	4.64286	3.21954	4.29408	3.9239	2.84181	2.95778	2.44637	3.60664	7.28963	4.11038	4.50644	5.3673	0.918535
AT1G05675	37.3331	9.77368	47.8586	55.1641	76.0495	59.6914	52.671	51.5684	33.8328	1.90352	70.3201	33.9412	25.6998	6.32574	1.88677
AT1G05680	0.207258	0	0.379317	1.47502	0.378506	0.109714	0.62611	0.019009	0.0679028	0.0251959	0	1.04874	0.63882	0.496618	0.393579
AT1G05690	4.43766	3.83549	14.9243	8.48068	7.96204	8.33402	5.6523	4.69232	3.34844	2.78369	3.0932	1.75245	2.1633	1.30479	1.20206
AT1G05700	0.0365302	0.0517951	1.00075	0.584875	0.0295018	0.0960841	0.0318006	0.0111033	0.0132231	0.0294135	0.0633331	0	0.0447792	0.0305712	0.301193
AT1G05710	14.1004	10.9775	30.2524	27.1721	16.9048	17.3799	7.5841	5.15696	5.48007	3.24731	6.42576	7.20594	7.06253	4.61548	1.49488
AT1G05720	43.1497	49.0685	62.5496	75.829	57.201	61.6148	48.0696	35.0569	36.8053	40.5208	46.899	40.6128	46.6729	38.6924	1.88553
AT1G05730	0.378028	0.604634	1.90925	2.45508	1.8156	1.38165	0.940565	0.895617	0.426195	1.11202	1.32418	0.987113	2.16624	2.69267	0.56734
AT1G05740	0.180375	0	0.123581	0	0.114977	0.252777	0	0	0	0	0.385697	0	0.468758	0.118762	0.16695
AT1G05750	1.75813	2.32021	2.74328	3.14295	3.20093	3.19981	2.14361	2.44709	2.24411	2.89542	3.07559	3.99521	4.35048	5.67056	0.824162
AT1G05760	5.67881	9.19732	0.108731	3.56627	4.46075	4.57547	6.85118	7.41127	0.510176	0.831191	6.74361	14.1082	16.3127	11.2335	1.23836
AT1G05770	1.20474	3.07015	0	0.577965	1.4987	1.28096	1.19862	1.42781	0.351519	0.130872	1.805	3.25684	2.64681	2.56083	0.629087
AT1G05780	4.51834	5.06178	12.7697	9.33459	9.17788	10.7074	9.05214	6.4949	5.86195	7.46968	8.75142	10.0335	10.2525	10.2112	1.13892
AT1G05783	1.49742	2.75283	7.48965	4.3576	4.22477	3.36173	2.06379	2.14391	0.856016	1.28065	1.88562	1.32299	1.07547	1.09098	0.92889
AT1G05785	9.61613	10.9885	17.5906	19.4519	17.3094	16.3765	11.8671	10.5863	10.2848	13.5016	13.695	10.905	12.6297	11.9258	1.31073
AT1G05790	10.9853	15.6627	22.796	16.57	17.7809	18.2194	14.3671	12.4393	10.9667	13.2555	12.472	11.7971	13.0385	13.8622	1.3765
AT1G05800	0.0262631	0	0.275828	2.5167	0.12844	0.0349311	0.207952	0	0	0	0.0353841	0.0333756	0	0	0.546135
AT1G05805	32.2964	49.646	60.7275	43.5094	52.9894	47.8835	53.631	53.0975	71.0173	41.4052	58.2658	49.5833	45.1337	20.9053	1.85744
AT1G05810	13.2546	18.3338	12.7364	10.4332	11.676	14.6308	18.917	18.3189	19.1979	26.8627	17.4423	19.0558	20.5105	10.3242	1.44502
AT1G05820	1.1413	1.92309	1.98522	1.15461	2.3085	2.01966	1.88636	2.02167	1.57104	2.04229	2.60045	2.81643	2.46292	2.46826	0.581658
AT1G05830	5.8089	10.3176	15.6386	11.1413	15.737	15.897	12.834	14.2125	11.942	14.9743	14.6804	18.958	19.888	19.159	1.3199
AT1G05835	2.07485	2.05559	0.100454	0.208186	0.374057	0.307486	0.40575	0.991439	2.69531	3.96109	4.6858	22.0473	29.4011	73.7258	1.87347
AT1G05840	24.0664	28.4804	47.0725	42.5327	39.9973	40.0137	34.014	30.7629	27.1319	23.8872	29.8152	23.8768	24.4093	21.0664	1.6819
AT1G05850	626.991	647.898	180.691	276.136	499.474	518.851	579.44	564.917	492.104	605.527	593.952	462.738	436.091	324.334	2.81218
AT1G05860	6.08312	8.39124	6.30631	5.36509	5.02277	6.59492	5.19475	5.883	7.21618	14.2148	7.46962	6.04583	7.64436	12.4237	1.18227
AT1G05870	11.2838	15.1197	11.9555	10.4182	14.5865	15.7485	12.667	13.7388	12.0063	24.2278	13.4043	16.8933	16.6809	23.0375	1.40188
AT1G05880	0.0427612	0.112219	0.888248	2.06548	0.128523	0.141629	0.138656	0.0392603	0.138344	0.0520415	0.239058	0.434429	0.263877	0.161936	0.486498
AT1G05890	27.7834	38.8336	67.1769	53.2852	47.0644	50.0527	39.126	37.4734	33.0758	32.4707	37.9409	39.9552	40.0107	38.1973	1.83364
AT1G05894	0.253799	0.196398	0.392936	0.155294	0.337801	0.397917	0.151876	0.403	0.151527	0.0843587	0.589001	0.409547	0.684284	0.583105	0.226415
AT1G05900	13.8503	18.376	32.7342	20.7719	20.2168	21.8911	16.4045	17.7592	14.5991	20.4596	16.6665	19.5128	18.9505	18.7457	1.52807
AT1G05910	4.41721	5.8659	13.4816	12.9191	12.3077	11.0444	9.15487	10.4726	7.81883	9.15865	11.5525	12.7023	13.1543	13.079	1.16082
AT1G05920	0	0	0	0	0	0	0	0	0	0	0	0	0	0	0
AT1G05930	0.0412096	0	0	0	0	0.0554782	0	0.0384062	0	0.0509947	0	0	0	0.0526545	0.0234493
AT1G05940	18.8972	22.0668	41.9879	37.6848	35.2405	35.7794	29.5539	24.709	21.6295	22.6667	23.7092	23.1919	23.28	24.4001	1.63335
AT1G05950	1.0394	1.8363	5.16751	3.17227	3.01686	3.50039	1.4392	1.77606	1.73228	2.51613	2.92844	3.26517	3.42824	3.17662	0.79011
AT1G05960	20.6492	29.5478	24.3292	19.1977	21.4307	20.5124	18.0975	18.4631	16.2898	26.9477	22.6233	20.6702	21.8944	32.9513	1.53086
AT1G05970	9.55278	7.77015	10.9776	10.0782	9.4574	11.096	9.86222	11.2571	13.8488	9.0158	11.7277	12.3827	14.1303	13.69	1.17985
AT1G05990	0.051728	0.0551241	0	0	0	0	0	0	0	0	0.0712601	0.0669738	0.130628	0	0.0533197
AT1G06000	29.8928	37.8627	19.4296	30.4306	14.9617	16.7599	14.7432	9.89084	18.488	15.3687	16.6943	25.6985	24.1321	53.6217	1.73737
AT1G06010	8.17158	10.2956	14.7071	13.3574	14.2386	14.2263	13.3975	12.514	13.8192	16.0202	12.8632	19.3987	22.1685	22.2103	1.36568
AT1G06020	0.532841	0.964006	0.384833	0.467598	0.325814	0.319014	0.527533	0.41748	1.16951	0.423367	0.502689	0.609597	0.330104	0.573562	0.336362
AT1G06030	0.0623854	0	0	0.223501	0.0382611	0	0	0.028851	0.034346	0	0.0422054	0.0452337	0.155121	0.158447	0.0876043
AT1G06040	214.105	228.317	219.81	168.099	229.635	222.708	223.739	267.985	214.646	241.172	207.263	229.42	218.191	206.824	2.42973
AT1G06045	0	0	0	0	0	0	0	0	0	0	0	0	0	0	0
AT1G06050	9.57405	9.5518	16.5964	16.4298	14.5023	11.7627	12.3576	11.3377	10.4164	8.89989	9.9876	11.0408	11.116	9.55089	1.24542
AT1G06060	29.2029	35.8394	43.9337	34.6114	38.8923	40.4562	39.4252	33.4797	32.8486	31.7657	30.6935	35.3787	33.9258	27.8253	1.65257
AT1G06070	12.5948	15.8975	12.5084	12.8429	11.148	11.2357	9.62331	10.696	10.741	15.8505	12.7678	12.1928	12.9427	20.9056	1.34056
AT1G06080	6.90836	10.2814	0	0	1.8561	5.53557	9.90811	12.7751	13.6042	62.342	28.458	9.14719	12.1912	93.7803	1.97672
AT1G06090	0.0153694	0.0817331	0	0.0822382	0.111944	0.324228	0.201172	0.098335	0	0	0.082056	0.329435	0.490996	0.231968	0.173476
AT1G06100	0	0.0876719	0	0	0	0	0.0549333	0	0.0456533	0	0	0.105753	0.206219	2.62938	0.559832
AT1G06110	21.4062	26.6411	44.6072	38.1537	33.8345	38.5116	28.9171	28.2262	20.4931	24.957	21.4578	25.8105	27.319	28.2309	1.65903
AT1G06120	0	0	0	0	0.162541	0.221251	0	0	0	0	0	0	0	0	0.0868049
AT1G06130	32.8529	35.1655	57.3254	58.4408	47.3966	47.9932	39.9165	39.9404	35.6943	33.4325	48.9852	39.4223	36.5253	36.3435	1.77408
AT1G06135	0.5695	0.086836	0.665039	0.229994	0	0.452775	0.447875	0.156335	0	0.104203	2.87688	0.107671	0.10504	0.106571	0.588482
AT1G06137	0	0	0.524979	0.915088	0.162901	0.180074	0	0	0	0	2.20147	0.341177	0.333386	0.336332	0.505349
AT1G06140	0.688586	0.545037	1.83749	1.50028	1.22519	1.30972	1.11144	0.834693	1.06373	0.679083	1.6467	1.07061	1.37798	1.97458	0.473426
AT1G06143	1.14107	1.58422	1.87026	2.36193	1.81248	1.61159	1.52341	1.80844	1.39337	2.51425	2.5125	2.83679	3.31285	3.9989	0.698874
AT1G06148	0.290001	0.242415	0.554238	0.94445	0.648917	0.805228	0.58193	0.915919	0.387883	1.03127	1.29681	2.257	1.56317	1.43026	0.512817
AT1G06150	11.3019	16.8234	21.318	16.6539	23.465	21.0124	16.0542	18.5927	12.8793	19.8913	15.2874	21.8246	20.8645	26.2826	1.43589
AT1G06160	0.888181	2.68571	48.2436	22.2744	63.8062	23.3755	13.0784	28.0887	20.4066	18.3324	10.2776	10.4544	6.51399	2.12609	1.81162
AT1G06170	0.0473617	0.403164	0	0.159468	0.112839	0.0628625	0.187141	0.108898	0.0777953	0	0.0955019	0.386108	0.731917	0.438254	0.238527
AT1G06180	0.430933	0.764727	9.15761	10.8947	3.57909	4.57304	1.76632	1.76669	2.97591	2.07927	2.7322	6.3422	5.69018	13.5377	1.1625
AT1G06190	41.1223	43.0245	42.6359	38.2883	48.3584	50.692	48.4621	51.8463	66.852	80.9082	74.9823	111.462	124.058	176.68	2.24964
AT1G06200	66.8695	74.0136	85.0507	82.5709	83.6716	81.0844	72.325	63.219	61.6094	66.2584	66.0765	60.8788	62.1464	78.3006	1.93475
AT1G06210	28.7887	28.0453	26.8364	33.5785	28.4635	28.345	23.9662	23.5727	17.6489	19.2924	22.2754	23.5042	23.8141	30.2481	1.53881
AT1G06220	11.6274	15.5161	27.7571	27.5744	27.3957	28.5598	21.6634	24.9176	22.4675	26.424	35.38	38.5953	38.8478	42.6448	1.63993
AT1G06225	0	0	0	0	0	0	0	0	0	0	0	0	0	0	0
AT1G06230	16.984	22.2085	38.3274	32.7932	30.2859	31.3004	27.0017	25.552	24.8373	22.0465	29.1119	31.5587	32.6902	28.3798	1.59469
AT1G06240	6.81424	9.80906	17.1153	11.863	11.8939	13.8465	11.5439	11.3549	11.2788	13.7747	12.2587	13.9678	14.3561	15.7223	1.25805
AT1G06250	0.974224	2.44555	2.4247	1.38085	1.3732	1.42719	1.12329	1.37982	0.794034	1.77206	1.38707	1.4272	1.57656	3.06542	0.609105
AT1G06260	2.02994	4.67669	5.12385	2.81416	3.59	4.55525	2.45505	2.09139	2.08132	4.59612	2.40899	4.15961	4.56221	8.93643	0.99723
AT1G06270	2.10771	2.26671	2.84947	2.10436	2.51557	2.40452	1.8493	1.93701	1.88475	3.64474	2.5265	3.33224	3.49973	6.55655	0.878324
AT1G06280	0	0	0	0	0	0	0	0	0	0	0	0	0	0	0
AT1G06290	36.1002	41.318	38.5187	51.3553	45.983	50.4009	46.627	44.0729	36.9576	37.3727	49.9542	47.72	49.2491	47.4628	1.71896
AT1G06310	0	0	0	0	0	0	0	0	0	0	0	0.0572225	0.0185803	0	0.0241664
AT1G06320	0	0	0	0	0	0	0	0	0	0	0	0	0	0	0
AT1G06330	0	0	0	0	0	0	0	0	0	0	0	0	0	0	0
AT1G06340	0	0	0.0661993	0	0	0	0	0.0465634	0.0554107	0.433096	0.273043	0.192522	0.062581	0	0.156275
AT1G06350	0.0305617	0.0325313	0	0	0	0	0	0	0.100907	0.375649	1.5705	2.92198	2.77434	3.49159	0.6524
AT1G06360	0	0.192528	0.0396783	0	0.0369516	0	0.0797993	0	3.11778	16.3716	22.5358	51.4034	51.304	46.0242	1.71936
AT1G06380	4.41045	4.69421	8.62356	7.3198	8.45187	7.59475	5.90654	7.16479	8.71871	10.1693	8.66092	10.7187	11.1945	12.0557	1.1158
AT1G06390	41.1822	49.518	54.9924	51.9516	55.2046	58.4441	56.2848	54.139	54.2672	51.9264	59.7084	59.9475	61.4173	45.8702	1.79531
AT1G06400	56.7189	59.657	85.6222	83.1145	60.3389	69.2662	57.6631	45.0708	46.9796	43.2337	51.4912	43.4981	44.7966	39.479	1.93763
AT1G06410	44.4672	56.1648	60.0216	56.931	61.0557	64.2233	61.9678	60.1279	53.8463	60.7251	79.8584	61.4905	62.7719	46.3163	1.90773
AT1G06420	0.199514	0.615231	0.054713	0.0902776	0.163372	0.266865	0.08823	0.538375	0.293355	0.816964	0.540873	1.74938	1.11793	1.01473	0.439235
AT1G06430	73.1579	62.1316	114.324	98.3215	70.0736	77.5363	73.6789	71.4334	50.4206	43.6184	55.0964	55.9367	55.277	45.5111	2.06192
AT1G06440	0.888315	1.08572	1.90126	1.59741	1.65576	2.0242	1.38905	1.03925	1.01062	1.53797	2.12548	2.24578	2.53793	2.81106	0.581046
AT1G06450	3.97372	5.40898	2.94747	2.73874	3.80269	4.17442	4.10544	3.49064	7.24049	14.0499	12.9414	5.22613	5.19572	5.65112	1.17753
AT1G06460	225.084	346.212	224.538	142.198	242.728	250.062	238.14	140.183	221.714	241.754	244.02	107.732	124.035	138.118	2.54059
AT1G06470	11.0745	16.7409	16.6358	14.1717	19.8644	19.4652	19.456	16.0761	19.1763	24.5307	21.3774	23.1466	24.5962	25.6855	1.42628
AT1G06475	0.278374	0	0	0	0	0	0	0	0	0	0	1.0122e-06	0	0	0.106658
AT1G06490	0.659693	1.5516	0.201754	0.449924	0.95417	0.990554	0.983835	1.30741	0.420933	0.49902	1.46591	3.33206	3.39975	3.4264	0.646051
AT1G06500	18.4691	25.4178	34.8392	27.2314	32.4576	31.624	28.3463	25.3289	25.7751	24.9344	24.2941	28.5824	28.926	24.4159	1.55436
AT1G06510	23.686	24.6981	33.1621	31.3767	30.8831	32.4081	27.4365	28.6954	28.1525	33.2192	28.4306	32.8011	36.5098	41.4716	1.6281
AT1G06515	24.1897	25.0457	34.5429	32.1973	36.5535	36.5867	31.6029	32.9921	44.1619	64.7703	47.0421	46.1775	51.6497	55.3171	1.81803
AT1G06520	1.12197	1.42216	2.24359	3.31009	2.44411	1.60088	1.04609	0.646201	0.68588	0.595579	0.882102	0.542599	0.396574	0.115984	0.634486
AT1G06530	40.941	48.3039	59.352	58.0664	50.0088	49.4231	38.9922	40.6434	43.4105	38.8595	37.9858	42.4782	45.6251	47.1214	1.78069
AT1G06540	0.129831	0.275552	0.332691	0.256157	0.234058	0.0842646	0.0840025	0.117154	0.556336	0.232868	0.4276	0.969595	0.157732	1.53173	0.403417
AT1G06550	10.2015	13.7411	18.3469	15.7004	20.4251	17.9953	15.3241	17.2019	16.1416	25.1227	18.9108	37.8948	39.9429	41.4589	1.62797
AT1G06560	3.57779	5.21878	8.73969	7.9998	9.19493	8.6099	6.50271	7.6383	8.14933	9.36164	10.1621	13.5561	15.3693	14.8351	1.21403
AT1G06570	57.4438	47.1015	75.7027	59.6045	41.8943	43.595	44.8414	45.0661	36.0119	17.8364	24.7647	40.2238	38.4493	31.6591	1.88481
AT1G06580	2.22271	1.78154	2.83625	2.13248	2.12434	2.50882	1.92249	1.79006	2.11088	2.54156	1.93714	2.43046	2.6537	2.14886	0.583907
AT1G06590	1.97725	3.41507	5.12493	3.94586	5.10392	4.96588	4.18986	3.64235	3.49635	3.61137	4.35762	5.39578	5.12396	5.90588	0.839219
AT1G06620	17.4973	12.519	27.005	106.929	24.1705	30.465	20.3574	7.34553	5.8425	1.50334	16.0402	10.3353	5.02104	13.8692	2.03314
AT1G06630	11.2944	14.508	21.6662	17.0999	20.4177	22.5523	18.896	16.5552	16.2372	14.6208	17.1748	19.4004	18.9928	20.5032	1.37203
AT1G06640	144.879	225.746	87.5389	166.632	176.955	154.875	166.333	101.616	96.397	92.8822	78.5854	87.8896	76.1783	142.609	2.35554
AT1G06645	11.7343	21.0339	41.3071	21.228	14.81	19.3158	11.0984	11.3875	12.883	18.3773	11.9044	10.2927	11.6177	14.5152	1.62641
AT1G06650	104.747	122.815	153.903	149.396	110.212	118.022	98.1318	80.4382	85.9587	65.1501	84.2582	72.3298	75.7295	63.4153	2.19006
AT1G06660	0.251716	0.473761	0.0759108	0.207888	0.400629	0.486611	0.279622	0.568023	0.486142	0.517561	0.492721	1.93423	1.90893	4.24774	0.719972
AT1G06670	5.49837	6.7461	16.9401	14.3352	13.8834	14.0367	9.19137	11.0236	9.32149	12.6754	14.098	18.0991	19.5833	20.6448	1.33535
AT1G06680	6061	5545.23	2268.54	1749.65	3465.16	3189.06	4753.67	5458.48	5496.24	6156.59	4705.03	4944.92	4631.2	4606.35	3.78941
AT1G06690	28.5239	30.3982	47.0749	33.2604	39.6109	40.2848	33.7302	35.8857	32.8887	29.7233	33.3503	39.6006	39.809	39.6131	1.68192
AT1G06700	43.4342	58.2011	71.1674	56.1343	62.6572	67.8951	52.6811	48.3648	42.3939	53.0101	51.3235	51.1024	50.6041	53.7655	1.85834
AT1G06710	0.604115	0.975201	3.09392	2.19601	2.75425	2.50715	1.69203	2.04755	1.64145	2.99306	2.55589	3.25493	3.12444	5.86792	0.836825
AT1G06720	2.65856	4.06091	13.8126	10.6482	13.433	12.2516	7.04136	9.06042	8.72673	9.85205	15.1504	16.9602	19.8103	22.2834	1.36705
AT1G06730	6.47985	5.66744	8.53085	8.27646	9.32418	8.44263	8.8996	9.28062	8.5779	9.74265	9.60744	13.7564	12.3206	13.2648	1.16898
AT1G06740	1.56503	2.20199	3.20284	3.29411	3.0074	3.18921	2.64523	2.54393	1.69813	2.34263	2.50879	3.34397	2.72152	3.72094	0.674028
AT1G06750	0.141942	0.0890958	0.178995	0.0281337	0.102031	0.110908	0.0496465	0.0192157	0.0881154	0.0254191	0.245164	0.0530072	0.0258307	0.132106	0.0952267
AT1G06760	106.48	141.915	120.856	142.852	122.748	123.308	101.935	110.307	114.271	120.239	92.5335	124.277	127.263	132.055	2.15792
AT1G06770	6.94167	8.87628	10.4196	8.65347	8.76712	8.1483	6.99626	7.12862	6.65876	5.98583	6.92825	8.73307	10.3413	9.44136	1.05765
AT1G06780	6.34909	8.93671	12.795	12.2383	10.3509	10.5889	9.59988	7.92178	7.19109	8.11609	9.45999	8.28265	9.0006	9.03471	1.13972
AT1G06790	4.27672	6.50245	15.7084	12.0952	12.196	11.7716	7.98271	9.27351	11.5648	17.2879	14.1111	15.3392	16.5575	20.3164	1.32871
AT1G06800	6.68739	5.3907	8.70939	8.43572	6.1949	5.91124	5.62815	7.02138	5.53233	5.16271	5.17972	3.69832	3.56683	2.54072	0.987192
AT1G06810	0.0707874	0.0755117	0	0	0	0.0976406	0	0	0	0	0.49588	0.0929599	0.272015	0.184245	0.174897
AT1G06820	16.5735	23.5792	31.188	23.7948	30.7596	30.5246	24.4831	25.9486	22.3785	26.7068	28.0604	35.2566	35.6499	35.4234	1.56407
AT1G06830	31.5289	32.5011	7.83008	20.3747	41.0859	33.3854	45.4035	79.7938	42.8008	52.1866	44.3121	39.2486	35.2755	5.56398	1.90738
AT1G06840	16.1731	16.2449	20.1693	14.4201	19.7534	16.2027	13.266	14.5754	10.547	9.298	13.2516	10.8381	11.0699	8.71786	1.32571
AT1G06850	12.2844	19.2302	5.30045	5.32389	7.33085	7.47228	8.07642	7.53028	10.1273	13.7486	10.1314	9.6542	8.48738	10.3627	1.306
AT1G06870	11.3013	13.772	14.3235	15.4854	12.0886	11.8356	11.583	10.6901	11.5616	14.1193	15.3717	14.5106	15.384	15.218	1.2171
AT1G06890	36.6474	41.5682	58.8415	63.6771	52.3232	56.3332	45.2284	38.2543	38.5384	49.5897	52.9871	40.2727	42.3633	41.105	1.81075
AT1G06900	7.75469	10.7839	20.2149	15.8829	20.0138	21.3632	17.8112	18.3917	15.9388	18.7288	22.3929	23.9363	25.2948	25.6322	1.42541
AT1G06910	1.88194	3.2138	5.41839	3.65978	4.36588	5.08645	3.36503	4.46453	4.14574	4.53119	5.12026	5.68602	6.4895	6.31281	0.874453
AT1G06920	0	0	0.0406563	0.083656	0	0	0.0408858	0	0	0	0	0	0	0	0.0348914
AT1G06923	0	0	0.0665073	0	0	0	0	0	0	0	0	0	0	0	0.0279638
AT1G06925	0	0	0	0	0	0	0	0	0	0	0	0	0	0.157968	0.0636966
AT1G06930	0	0	0	0	0	0	0	0.069362	0	0	0	0.0956271	0	0	0.0396628
AT1G06950	25.7569	32.9394	56.0855	49.3627	58.1892	59.1878	45.5517	56.6847	56.0865	65.7398	79.6819	112.385	125.914	179.622	2.25677
AT1G06960	8.53577	13.4156	16.5164	13.1972	16.7122	15.1308	15.6442	15.5187	16.29	20.5321	15.4065	22.2821	22.6778	27.2476	1.45098
AT1G06970	0.0121545	0.193876	0.0316166	0.0324331	0.0147237	0.0479533	0.0476129	0.0110828	0.0395961	0.0293592	0.0970706	0.0152896	0	0.0457723	0.0769592
AT1G06980	0.299252	0.43815	0.494741	0.356668	0.645007	0.803243	1.09523	0.903793	0.786156	4.56787	1.32307	0.670938	0.747564	0	0.745689
AT1G06990	0	0	0	0	0	0	0	0	0	0	0	0	0	0	0
AT1G07000	75.7297	50.7258	52.5509	67.7873	59.0825	46.192	61.7011	53.4928	47.8354	23.4856	87.1359	37.073	38.2418	12.0973	1.94515
AT1G07010	33.5185	33.2362	131.957	82.8609	63.6743	70.6332	43.9921	50.3391	25.5711	34.7929	24.3584	39.3517	39.7905	42.9702	2.12371
AT1G07020	40.8668	45.8759	14.0559	20.5939	18.2124	17.7255	22.1747	19.0274	29.1358	20.5112	26.3898	24.7453	24.4445	29.8215	1.67095
AT1G07025	0.0948091	0	0	0	0	0	0	0	0	0	0.135656	0	0	0	0.0552468
AT1G07030	15.6711	18.2038	15.4875	16.1521	13.8492	12.4974	10.606	12.0774	11.3952	15.772	12.6916	15.3364	16.0815	23.9564	1.39718
AT1G07040	26.593	39.3992	39.7842	36.3817	40.8676	40.3281	38.3844	24.9252	27.4871	24.1741	31.9726	25.9331	27.4459	24.0976	1.62188
AT1G07050	46.9862	118.497	40.9522	30.1678	53.1337	76.7423	78.9429	18.3971	147.168	93.8031	146.181	60.9533	88.8971	41.6567	2.17075
AT1G07060	0.315023	0.28242	0.309857	0.182241	0.394697	0.176138	0.085506	0.12189	0.148043	0.165019	0.175336	0.628428	0.543277	0.692662	0.22857
AT1G07070	9.71818	10.9599	19.8582	18.0218	20.9858	20.9063	16.2236	21.7725	29.2017	35.1629	33.0049	54.384	58.6718	59.8369	1.78417
AT1G07080	128.853	131.123	144.961	136.587	129.487	140.921	121.566	111.939	96.141	96.9475	100.027	71.6442	71.3416	64.9246	2.16424
AT1G07090	17.7092	22.4829	21.2358	16.8443	11.6559	13.8387	11.7435	12.9422	11.133	12.8929	6.555	5.22148	3.00997	2.03339	1.37075
AT1G07110	44.4034	59.7044	112.39	80.734	80.6539	97.2602	71.6565	67.204	64.3936	62.5968	75.3293	73.3741	75.6236	72.4093	2.05457
AT1G07120	1.03114	1.44997	2.58159	1.19575	2.0694	1.59384	1.28237	1.2516	0.85161	1.87706	1.82976	1.73161	2.29165	2.37213	0.554076
AT1G07130	9.17836	3.46304	23.6304	17.8838	17.5836	12.3004	12.8544	12.3126	9.6785	4.99108	8.53865	3.91284	3.35106	1.6828	1.39147
AT1G07135	148.781	58.3266	94.592	105.872	287.587	209.374	305.727	206.26	233.338	281.059	590.654	189.995	197.096	16.0596	2.77207
AT1G07140	124.693	127.453	127.077	143.003	120.043	125.801	116.91	110.349	130.531	115.871	124.341	108.634	116.18	110.994	2.15837
AT1G07150	8.05723	4.80389	23.9932	21.5067	14.3225	16.9561	11.0957	11.8136	8.00868	1.83426	7.18645	6.86953	7.5824	1.81401	1.39782
AT1G07160	3.37507	0.611287	5.39664	3.90163	6.0195	5.65636	3.40559	2.35605	1.59922	0	12.0694	0.880668	1.03595	0.272367	1.11626
AT1G07170	23.434	22.2802	40.7644	34.5688	33.7809	34.0753	28.0041	26.6116	30.6329	27.0579	21.1146	23.6532	27.7317	28.362	1.62081
AT1G07175	0.0720144	0.103622	0	0	0	0	0	0	0	0	0	0	0	0	0.0428203
AT1G07180	27.1028	9.17723	49.3319	28.5054	21.6428	20.5773	21.3328	37.9119	26.0079	16.4651	15.1567	38.3966	33.5713	21.7596	1.70184
AT1G07190	0	0	0	0	0	0	0	0	0	0	0	0	0	0	0
AT1G07200	19.722	29.4202	36.452	31.8417	27.2962	31.4231	25.886	26.2426	19.9372	12.0202	14.7586	20.5544	22.9413	17.9943	1.57348
AT1G07210	17.8877	22.5677	32.9176	34.8106	36.1514	35.2708	28.2984	27.2319	25.5385	31.2877	28.5231	36.2214	36.447	55.8598	1.75481
AT1G07220	11.5394	13.5383	20.5481	24.8567	16.4745	17.8527	12.8521	13.4109	13.1761	9.66343	16.2883	15.9662	14.1435	13.6766	1.41257
AT1G07230	31.5164	36.3581	37.0287	37.2169	36.3665	39.5702	31.9077	29.6278	22.0329	20.7656	27.3299	20.85	20.2987	18.4554	1.60821
AT1G07240	32.4478	31.9308	47.109	40.2204	44.4528	38.6104	35.2066	37.0857	38.4586	25.6591	28.8439	24.5682	21.3689	15.1342	1.68223
AT1G07250	30.2734	35.8463	21.9305	15.8288	20.044	19.1965	25.2416	24.6729	27.7777	22.4814	20.0403	19.217	18.9938	18.6425	1.56639
AT1G07260	1.29772	1.51211	6.5197	2.02011	15.0798	5.37277	3.3835	7.277	4.59125	2.20466	1.18755	1.25137	1.44826	1.01362	1.20628
AT1G07270	0.225887	0.412364	0.482174	0.606887	0.763426	0.681545	0.484356	0.608802	0.88604	1.10064	1.11167	1.14418	1.51984	1.68407	0.428794
AT1G07280	87.0036	133.832	137.219	92.2468	88.3617	105.681	94.9962	88.6125	86.2407	88.1638	82.5409	34.4768	31.2404	23.6619	2.14057
AT1G07290	0.626561	0.908902	1.43875	1.04441	1.24756	1.02935	0.747582	0.800449	1.07746	1.47593	0.96599	1.05608	1.1228	1.50776	0.399286
AT1G07300	6.77857	13.0989	21.8798	17.5429	16.74	16.2223	8.08251	7.5539	4.92385	8.90511	5.61844	3.80443	3.23594	6.73113	1.35945
AT1G07310	32.8353	41.1306	23.3363	24.2025	22.9006	23.8016	25.8836	25.9639	27.8204	22.7157	25.1486	19.8601	19.5481	18.7411	1.6246
AT1G07320	227.319	205.832	141.553	120.547	163.358	167.665	185.222	231.479	324.409	312.938	267.201	417.577	440.985	578.743	2.76324
AT1G07330	0.271872	0.144577	0.0984134	0.0606005	0.246756	0.278742	0.203395	0.179433	0.156138	0.146291	0.262017	0.0952014	0.0927736	0.0569814	0.106783
AT1G07340	0	0	0	0	0	0	0	0	0	0	0	0	0	0	0
AT1G07350	36.6436	50.2999	31.5501	14.6114	21.4273	22.2487	16.7344	16.9727	18.0926	31.3113	18.6811	14.4192	16.3553	68.75	1.84354
AT1G07360	27.4296	29.7105	28.0203	35.8392	30.3893	33.2395	29.328	28.1342	28.1055	24.2377	35.2861	34.7235	36.1251	36.8556	1.57813
AT1G07370	5.87012	8.45316	4.29827	6.86685	8.67271	6.85699	7.25127	8.49124	11.5305	16.15	15.6009	17.9084	21.8545	23.2642	1.38497
AT1G07380	3.76929	5.95277	13.9147	11.9518	10.7254	11.2179	7.91416	7.45359	3.11285	2.69141	4.4968	4.4271	4.64464	4.43457	1.17362
AT1G07390	1.46861	1.6102	5.36705	4.21403	3.21196	2.85356	1.85597	1.70663	1.0656	0.988628	1.79035	1.46385	1.52028	3.3291	0.803938
AT1G07400	26.2125	17.3664	1.0005	1.80597	1.51391	1.27079	1.32252	0.395756	0.418647	1.22672	2.89994	0.969731	0.413703	31.3225	1.5095
AT1G07410	2.23238	3.44075	0.703165	2.03543	1.63707	2.36216	1.94505	1.54336	1.28606	2.0069	2.25829	2.29825	1.86705	2.07598	0.647456
AT1G07420	23.1017	37.6723	20.6702	19.3086	21.8958	24.8545	28.2465	18.8399	27.6443	31.869	33.6347	25.8533	27.7554	35.6225	1.5874
AT1G07430	3.18068	3.08146	1.4346	2.76857	4.33084	4.4059	3.77681	2.58527	0.619817	0.137968	0.430903	0.406855	0.909639	1.02614	0.732868
AT1G07440	44.9733	55.7051	132.312	84.1577	86.5679	100.687	64.3033	59.4183	60.9349	70.062	56.4819	50.4778	52.7385	46.9101	2.12487
AT1G07450	0.32248	0.343441	1.06836	1.1008	1.04462	1.13877	0.591425	1.38906	0.491524	1.09656	0.934597	4.81311	5.50008	4.52993	0.812919
AT1G07460	0	0	0	0	0	0	0	0	0	0	0	0	0	0	0
AT1G07470	21.3142	29.1746	35.2058	34.1178	31.1707	33.3431	28.1053	23.0443	25.6862	17.5177	25.5164	28.7856	29.5135	28.9107	1.55878
AT1G07473	0.128903	0.0457671	0.741544	0.470391	0.159352	0.115856	0.114854	0.0801965	0.238619	0.0532495	0.352425	0.165821	0.161683	0	0.240934
AT1G07476	0	0	0	0	0.0519566	0	0	0	0	0	0.11695	0.053768	0	0	0.0480337
AT1G07480	20.2293	29.222	32.4291	29.1247	26.7762	30.0119	29.4788	26.0252	26.2356	18.364	25.8008	27.7017	28.7724	25.2991	1.52412
AT1G07485	0.377173	1.26367	0.45585	0	0.900555	0.629465	0.960877	1.02561	0.659883	2.10779	1.23591	1.53963	2.11272	0.540045	0.49314
AT1G07490	2.31224	4.02158	0.25496	0.188945	2.37555	5.11157	4.43172	5.42581	4.36048	6.53071	5.22971	6.89908	4.88193	6.11173	0.897577
AT1G07500	0	0	0	0	0	0	0	0	0	0	0	0	0	0	0
AT1G07510	10.3885	9.53621	10.1952	9.94059	10.4669	9.16398	9.43662	9.31869	7.32124	7.05199	10.9637	9.83522	9.8229	8.73899	1.07787
AT1G07520	0.595901	0.199698	9.17043	7.44837	9.39066	10.5684	6.84958	6.03145	4.26749	0.279876	6.30927	2.14514	1.30334	0.285853	1.06327
AT1G07530	17.6399	18.2038	41.8537	30.8346	25.9329	27.9421	21.3835	19.9172	20.0497	16.7024	22.9726	21.6004	23.0284	17.2029	1.63199
AT1G07540	0.0148145	0	0	0	0.0359544	0	0	0	0	0	0	0	0	0	0.0153406
AT1G07550	0	0	0	0	0	0.0163837	0	0	0	0	0	0	0	0	0.00705769
AT1G07560	0	0	0	0	0	0	0	0	0	0	0	0	0	0	0
AT1G07570	33.0967	36.9746	7.00023	7.36937	9.94915	10.5722	14.8457	14.8552	11.9789	11.6854	13.7928	25.0883	27.3891	38.8358	1.60027
AT1G07590	295.307	335.117	345.727	582.258	475.446	414.482	351.813	255.612	148.042	118.594	124.997	71.6567	73.466	59.1984	2.76586
AT1G07600	1371.72	1513.28	662.881	900.231	947.323	593.155	632.198	432.313	322.726	181.329	172.851	126.403	124.763	102.58	3.18021
AT1G07610	52.9102	52.6491	57.7223	114.323	95.3283	86.3848	80.7603	47.2002	16.9629	6.56743	12.6359	4.21816	5.82039	18.6393	2.06192
AT1G07615	3.40101	4.6391	7.73336	5.68751	6.75052	5.92306	4.27244	4.76542	5.14963	5.57384	5.03271	6.54502	7.32099	11.011	1.07958
AT1G07620	9.4302	5.39391	39.4783	41.824	21.9602	17.5905	14.0566	14.1607	8.75825	2.68914	11.4	5.88098	5.37138	1.45959	1.63169
AT1G07630	18.4415	17.1552	32.3278	36.6673	23.9867	25.2144	22.1899	22.4584	17.8838	11.0913	22.0859	19.5837	18.9683	14.3594	1.57596
AT1G07640	11.6699	17.6868	7.2953	18.1113	13.8115	12.5497	8.70992	10.0259	5.58236	11.1384	7.40983	10.9684	10.1684	10.9472	1.28129
AT1G07645	2.52977	3.16959	3.91553	2.64099	1.90206	2.08077	1.80279	1.49865	2.2821	1.67472	1.58437	1.98209	2.09434	2.70332	0.69157
AT1G07650	67.8166	95.7683	44.0774	37.6327	52.9008	44.0253	50.1566	47.5302	60.4375	47.4465	74.0174	56.9626	59.2797	82.4932	1.98573
AT1G07660	35.7083	33.5625	33.5455	32.8579	30.8779	33.2332	30.2805	30.7657	41.489	30.0756	36.6128	36.6429	42.922	38.4922	1.64268
AT1G07670	21.1142	24.6276	29.0542	34.6456	26.5475	28.2866	22.2005	21.7377	14.3966	17.4219	22.9133	20.5616	20.2149	23.4451	1.55201
AT1G07680	0	0	0	0	0	0	0	0	0	0.0757942	0	0	0	0	0.0317292
AT1G07690	0	0	0	0	0	0	0	0	0	0	0	0	0	0	0
AT1G07700	83.1626	82.0583	131.711	109.26	113.974	110.844	98.7942	98.7716	65.6922	72.69	68.1142	72.0524	72.5458	77.2733	2.12291
AT1G07705	7.0394	9.48434	15.3326	16.5074	17.3454	17.8218	14.0773	15.1675	11.7045	14.5715	18.121	19.2589	19.2183	20.8218	1.33889
AT1G07710	0.75424	1.11771	0.376936	0.248898	0.591886	0.682855	0.730735	0.691697	0.329628	0.636788	0.851015	0.552351	0.475024	0.50064	0.325867
AT1G07720	99.5223	73.9889	13.8354	10.9988	23.9336	24.6366	31.6597	35.4263	17.3572	42.331	34.3997	23.2297	23.195	23.161	2.00226
AT1G07725	8.21781	10.9629	12.9225	11.2131	9.89949	10.1658	9.83043	8.55135	8.2527	7.53509	6.72031	7.01665	7.41767	7.30607	1.14372
AT1G07730	0.286087	0.644308	0.291527	0	0.352111	0.450528	0	0	0.532362	0.240124	0	0	0.185268	0.193142	0.215983
AT1G07740	1.22241	1.73993	2.69503	2.56656	2.92765	2.68091	2.23453	1.99584	1.91853	1.92284	2.08383	2.05249	2.41365	3.23569	0.626924
AT1G07745	3.99961	6.38131	13.1672	9.95437	10.8843	10.426	7.44734	7.83458	8.45017	8.93532	8.21669	10.3144	11.4344	10.2033	1.15128
AT1G07747	0	0	0	1.82723	0	0	0	0	0	0	0	0	0	0	0.451361
AT1G07750	13.6986	17.1511	27.7111	60.6553	34.3532	31.1822	28.2513	17.6964	10.8052	14.3806	15.2538	12.9929	11.5018	4.69241	1.78997
AT1G07770	200.511	213.509	354.41	340.742	286.462	314.132	250.403	254.483	309.565	376.985	310.709	475.947	536.435	669.528	2.82642
AT1G07780	5.30677	6.86383	16.7311	11.8067	14.8121	12.3913	8.82977	9.34853	11.8305	13.2949	16.1187	21.0712	24.9165	29.7501	1.48785
AT1G07790	23.4658	26.9159	23.6214	26.0555	22.2888	22.4032	21.3798	21.617	30.681	34.6024	30.1232	48.9047	52.0941	63.2253	1.80771
AT1G07795	0.049274	0	0	0.203354	0	0	0.0661747	0	0	0	0	0	0	0	0.0803934
AT1G07810	10.9095	14.7273	26.8692	25.4346	21.2276	22.449	19.2589	16.2717	14.0253	12.3868	17.3352	17.1988	16.3103	17.2616	1.44512
AT1G07820	40.8788	55.5539	65.1273	65.7145	66.2255	68.8281	61.8166	67.0081	90.0879	77.2109	70.9546	99.1179	107.482	110.747	2.04824
AT1G07830	8.80531	11.3233	16.82	14.4055	16.2155	14.9339	11.3262	11.5268	14.2549	14.5315	12.9327	17.7029	18.248	27.8581	1.46027
AT1G07840	9.57929	10.396	24.1002	19.2674	20.3689	19.5977	13.368	14.967	15.8298	18.0112	18.7505	23.3106	23.8614	27.5534	1.45566
AT1G07850	0.0528843	0.0611536	0	0	0.0199726	0.0691761	0	0	0.0179095	0	0.160161	0.0207462	0.0404354	0	0.0645183
AT1G07860	0.43558	0.184971	0	0	0.149171	0.29802	0	0	0	0	0	0	0	0.15386	0.157027
AT1G07870	17.3415	10.5724	12.3921	11.2538	10.0592	11.2233	8.23001	6.88169	5.97135	4.36641	12.2561	8.93655	7.60235	6.8711	1.26343
AT1G07880	1.6324	4.44494	1.701	2.02905	4.32833	3.23599	3.69851	3.79157	2.79146	3.75945	2.51743	5.60182	5.83478	5.90729	0.839308
AT1G07885	0.461371	0	2.14254	0.499511	1.14405	1.55037	0.262879	0.813685	0.731225	0.244972	0.229674	0.426586	0.493086	1.51006	0.497281
AT1G07890	777.43	671.158	535.355	729.332	575.037	744.931	665.42	388.29	495.007	561.367	612.365	573.091	541.795	513.09	2.89122
AT1G07900	4.43884	3.11433	11.5149	7.23037	1.40153	1.6847	0.68269	1.11234	1.19746	0.704221	2.40901	3.2115	2.56271	1.73904	1.09743
AT1G07901	13.5585	15.6284	34.0138	45.8526	30.9815	30.0423	7.91463	32.9149	18.6967	19.8529	20.2384	22.2093	19.5605	23.7555	1.67073
AT1G07902	5.8659	7.45613	14.6558	9.87936	11.1676	10.7268	6.78046	8.17892	6.0867	6.45772	5.38307	7.33261	7.5539	4.5587	1.19468
AT1G07910	3.8841	5.71907	11.9053	6.18775	10.5517	10.0562	7.83814	9.30593	7.79698	10.306	11.0297	9.86057	9.70033	9.78452	1.11077
AT1G07920	257.924	264.32	459.583	499.46	396.531	388.613	293.109	321.408	319.911	344.318	354.637	383.909	381.444	403.491	2.69937
AT1G07930	165.355	174.529	291.298	326.14	298.582	275.514	202.533	216.634	208.651	219.7	226.69	253.932	249.385	299.845	2.51473
AT1G07940	182.942	208.44	333.292	391.045	328.849	323.222	251.6	254.721	259.026	271.877	303.06	321.261	313.131	335.635	2.59334
AT1G07950	17.4802	19.5532	27.904	26.0007	24.445	23.8114	20.6439	16.6948	18.1786	20.0614	15.6367	20.1645	20.2408	24.9947	1.46096
AT1G07960	23.4508	29.0028	43.8959	41.1665	33.918	34.0183	26.6103	24.5922	25.5511	34.9793	25.8911	31.0186	36.6411	42.9889	1.65221
AT1G07970	3.38999	4.15007	7.25062	7.05301	6.99203	7.03843	5.59736	5.82703	5.39729	6.22582	6.30154	8.68373	9.42905	10.1003	1.04533
AT1G07980	14.8219	16.7943	17.1482	16.1351	15.7362	14.961	10.1428	10.5292	9.44654	14.5197	10.0826	12.6213	13.9468	17.1653	1.25924
AT1G07985	0.167962	0.22362	0	0.11483	0.155627	0.113131	0.168238	0.0783145	0.139814	0.155986	0	0.701715	0.473668	0.85885	0.269244
AT1G07990	18.0954	23.2385	39.2903	32.2328	32.1953	34.256	26.5296	25.2605	21.738	21.4906	27.6589	21.9846	23.4983	20.0444	1.6052
AT1G08000	6.09018	7.37636	5.49777	5.96294	6.27771	6.6334	6.81312	6.2819	7.73264	7.10904	7.9947	8.77217	10.626	10.7438	1.06981
AT1G08005	0	0	0	0	0	0	0	0	0	0	0	0	0	0	0
AT1G08010	12.7101	15.6127	7.8094	7.4056	8.60176	8.59933	9.05595	11.0505	10.0737	15.2864	11.1964	14.3167	14.3299	19.1825	1.30497
AT1G08030	9.20603	12.1296	18.3788	14.6147	16.9241	16.8846	14.3922	13.3852	10.6631	12.8192	12.2068	13.4994	14.6262	14.4046	1.28733
AT1G08035	0	0.132349	0.287263	0.327205	0.233132	0.292922	0.0966506	0.134965	0.405285	0.148197	0.163547	0.62608	0.181343	0.847706	0.266633
AT1G08040	16.0709	22.7968	23.2038	19.6989	25.7673	25.994	22.9647	18.2365	18.7541	20.2213	21.5484	21.3788	23.9905	24.5117	1.43127
AT1G08050	21.5372	21.4698	6.27228	15.2648	3.49823	4.92173	4.14312	3.68456	4.15608	2.32027	6.91424	7.49904	5.52872	7.66006	1.3529
AT1G08060	4.35759	6.316	8.33001	6.79261	7.94769	8.31885	6.95858	6.88048	5.02239	5.8875	7.5161	7.17803	7.03624	7.72741	0.969882
AT1G08065	0	0	0	0	0	0	0	0	0	0	0	0	0	0	0
AT1G08070	0.58724	0.44175	1.56704	1.26	1.49053	1.55283	0.933445	0.792777	1.09045	1.22101	1.58531	1.20115	1.29489	1.65351	0.42382
AT1G08080	0.386709	0.869576	0	0	0.106234	0.0579279	0.114854	0.120295	0	0.0532495	0.0587375	0.0552737	0.0538942	0	0.271743
AT1G08090	0.305153	0.108194	3.0082	3.79209	1.50387	0.962359	0.622056	1.62892	0.350999	0.0616694	0.838358	5.17847	5.69273	4.73811	0.825603
AT1G08100	0	0	0	0	0	0	0	0	0	0	0	0.0272875	0.0533713	0	0.0225815
AT1G08110	117.807	127.297	194.058	142.612	149.762	152.899	136.085	123.358	112.255	125.471	114.336	117.449	121.19	128.87	2.29016
AT1G08120	0.0370727	0	0	0	0	0.0497412	0	0.0688847	0.122992	0.0457155	0.0504185	0.237424	0.185177	0	0.0925185
AT1G08125	15.0791	19.1327	27.3603	20.5308	20.1134	20.4351	21.3323	19.3301	21.3055	22.0098	23.5223	22.1424	23.7416	25.2298	1.45271
AT1G08130	4.0979	6.04126	7.64078	6.76525	9.29789	9.28869	6.60415	8.58292	8.2659	10.1349	14.0261	19.4559	20.6654	23.1489	1.3829
AT1G08135	0	0	0	0	0	0	0	0	0	0	0	0	0	0	0
AT1G08140	0.0243267	0.0129345	0	0	0	0.0159963	0	0	0	0	0	0	0	0	0.0104385
AT1G08150	0	0	0	0	0	0	0	0	0	0	0	0	0	0	0
AT1G08160	7.41543	13.5137	0.505829	3.07398	5.46408	4.77404	6.46461	9.17006	2.79221	3.16111	7.44118	17.5912	16.4817	10.6763	1.26931
AT1G08165	1.00954	2.37831	0.0710232	0.659984	0.529056	0.361164	2.50471	1.24931	3.21099	2.05904	2.12535	6.54223	5.17138	5.06099	0.8775
AT1G08170	0.0422038	0.0899034	0	0	0.156439	0	0.16912	0.078725	0.0468489	0	0	0.0542607	0	0	0.0678591
AT1G08180	3.21037	5.17264	8.78638	4.83651	6.19999	5.59612	3.51573	3.759	3.19573	5.1948	2.80877	5.18188	4.53681	6.94157	0.990622
AT1G08190	32.8722	46.4333	45.0518	36.5904	44.75	45.7761	43.7517	41.5994	35.7701	46.0068	38.7286	32.5633	31.6442	30.2258	1.67608
AT1G08200	159.349	158.738	104.483	174.823	124.989	139.495	141.465	112.174	132.479	140.976	159.394	168.285	165.143	164.994	2.24508
AT1G08210	9.87645	13.0755	19.8057	16.7848	17.1128	17.3958	14.0592	14.015	12.3388	12.5459	13.361	14.9364	16.0417	18.0798	1.31818
AT1G08220	2.91193	3.66674	7.35431	7.30069	7.11993	5.79727	5.45641	4.94628	3.89364	5.72327	5.57667	8.80768	8.68171	12.2689	1.12283
AT1G08230	4.62109	4.13578	40.2545	24.9096	17.3545	19.3925	9.22107	6.88819	4.59053	7.48476	5.90321	7.15357	7.4748	4.66131	1.61547
AT1G08250	5.28814	5.18467	3.73989	3.90572	0	0.24378	0.105899	0.158529	0	1.2825	0	0	0	0	0.798522
AT1G08260	1.14785	2.1452	2.63421	3.30324	3.75004	3.67437	2.92742	3.08205	2.45217	3.28997	4.27164	5.50972	5.8724	5.97764	0.843708
AT1G08270	2.27707	3.2266	3.30148	2.12829	2.41822	3.13365	4.29928	2.38315	2.50965	2.27286	2.40959	4.06673	4.17535	5.09899	0.785258
AT1G08280	1.52123	1.89081	1.73965	1.62566	2.88735	2.61779	1.74731	2.81571	1.71373	7.87664	2.92448	4.7687	4.83653	6.11175	0.948249
AT1G08290	1.23838	1.07417	0.472955	1.38037	1.34464	0.856588	0.825209	0.646085	0.499024	0.370271	0.943857	1.0116	0.492938	0.864574	0.376644
AT1G08300	2.43649	4.34273	2.4243	1.43257	2.58799	2.52285	1.61896	2.32471	2.6435	4.72925	2.3685	3.31156	4.03832	8.13156	0.960545
AT1G08310	0.100449	0.347397	15.5624	7.63863	0.705631	0.463954	0.264889	0.231208	0.246909	0.24526	0.3021	0.252509	0.124318	0.476579	1.21912
AT1G08315	13.9775	13.4111	14.469	12.5727	10.6493	10.2125	10.0472	11.0743	12.6658	7.15358	11.8747	4.95681	4.13055	3.46277	1.18946
AT1G08320	0.0187298	0	1.18523	1.50583	0	0.123173	0.0539323	0.0188302	0.0224215	0.0249586	0.0275133	0.0519443	0	0.223983	0.398951
AT1G08340	0.476584	1.83517	0.0297231	0.305404	0.719729	0.782554	1.10515	0.792567	0.39734	0.497701	1.09736	2.09992	3.16815	1.72025	0.619943
AT1G08350	3.59242	4.45228	6.40993	7.36044	6.51902	7.22865	6.02629	5.78083	4.59946	7.0866	6.94683	6.92835	7.1942	9.74823	1.03134
AT1G08360	142.295	152.291	316.579	332.157	285.636	279.183	200.178	220.451	236.856	292.436	268.156	396.509	430.635	536.964	2.73075
AT1G08370	25.1683	28.7395	25.3012	26.7319	22.763	24.6041	22.3	19.4842	20.1406	19.6863	23.9487	23.4642	22.7901	26.4415	1.47333
AT1G08380	6311.28	5873.18	1580.63	1178.37	3233.48	2761.6	4771.63	5347.06	5775.15	5971.41	4785.37	4572.1	4161.45	3975.52	3.80019
AT1G08390	9.91711	9.83413	8.9743	5.57131	8.29186	8.27039	11.8319	11.9537	12.0013	18.2292	7.98121	12.1847	11.1375	15.5702	1.28396
AT1G08400	2.34797	2.77284	4.79919	4.68412	4.72408	4.62656	3.27074	3.38399	2.90398	2.84902	2.60467	3.61736	4.02155	4.04637	0.763367
AT1G08410	4.03578	5.51172	12.1808	12.9224	12.546	10.0445	8.12103	9.33188	8.95856	9.92929	12.9778	14.992	16.2889	18.4115	1.28806
AT1G08420	18.2407	26.661	30.3191	25.8584	25.9226	27.5647	23.4105	22.786	17.5925	20.6265	21.1798	19.1352	18.9548	17.8986	1.49581
AT1G08430	0	0	0	0.0246166	0.0223282	0.0485237	0.0240822	0	0	0	0.0736953	0.208764	0.158241	0.0693922	0.0823415
AT1G08440	0	0.0426904	0	0.0538852	0.0244312	0	0	0	0.0438267	0	0	0	0.0742162	0.27838	0.10666
AT1G08450	406.314	547.705	239.588	342.107	194.36	201.123	184.08	170.699	184.44	148.717	268.119	186.363	199.372	165.417	2.73934
AT1G08460	30.458	38.8717	42.5123	36.4255	32.6026	33.9626	28.8787	25.5923	18.6693	20.5998	18.0155	13.609	13.2498	12.549	1.63861
AT1G08465	10.7826	10.6153	9.76882	11.4022	11.6585	12.0262	10.1544	11.9329	7.72044	10.1331	12.7759	16.7721	17.9381	15.9483	1.27734
AT1G08470	9.92052	14.4894	11.0982	13.484	15.0472	15.524	16.2987	13.6186	13.8327	15.3455	16.8232	16.5571	16.8894	14.2239	1.2526
AT1G08480	69.575	77.9868	89.7394	101.819	88.8317	90.8523	79.1441	64.7896	64.4379	74.4403	66.6999	70.8056	70.655	82.7112	2.01207
AT1G08490	22.4421	27.4454	38.6319	36.557	32.3043	34.7942	33.4646	34.2597	37.7797	38.0687	37.6537	42.9839	42.92	48.4411	1.69409
AT1G08500	2.25378	3.27117	0.231016	0.554432	1.21914	1.63904	2.43901	1.51386	2.25283	1.14744	3.20255	2.68401	2.28926	1.59643	0.630547
AT1G08510	79.1757	99.8541	57.9174	78.4689	86.7443	91.6645	102.759	100.323	79.3909	110.618	113.029	67.8814	66.3664	47.0867	2.05702
AT1G08520	125.345	160.343	101.224	77.3582	123.344	125.959	145.657	153.543	171.418	175.182	180.105	212.54	219.17	254.31	2.40707
AT1G08530	12.0177	14.2429	17.2435	17.1316	21.0445	21.3899	18.9507	17.1285	17.0473	21.0165	20.4776	22.795	20.5564	23.7803	1.39411
AT1G08540	57.5966	68.4725	60.4378	46.6371	59.4815	68.0467	60.7292	64.9888	72.3688	92.0009	82.799	105.076	107.529	120.973	2.08626
AT1G08550	92.4838	128.367	75.6145	48.6708	77.1333	80.6411	93.9124	73.2616	110.292	103.047	107.633	86.399	91.3177	84.4696	2.11182
AT1G08560	4.95719	10.3194	1.07539	2.01686	7.05485	5.1023	7.12923	7.29631	5.30302	4.72817	8.32357	19.0255	22.0704	44.6849	1.65977
AT1G08570	198.214	247.27	236.789	144.582	120.072	140.235	91.493	78.7877	102.549	56.6005	89.8208	70.3043	73.1193	77.4574	2.39492
AT1G08580	13.964	15.8321	42.5197	42.3043	37.897	32.3569	22.076	27.5601	37.3713	38.4314	40.1319	58.0141	61.9729	68.1831	1.84
AT1G08590	1.59128	2.32145	2.51006	1.51469	1.91282	2.16072	1.66351	1.71722	2.00508	2.90936	2.05145	2.35761	3.12332	3.22291	0.625612
AT1G08600	5.01956	7.90645	14.0789	9.55048	11.1556	11.9306	8.38336	8.71022	5.53375	6.54913	8.75357	8.93435	9.04379	9.8337	1.17837
AT1G08610	1.40118	1.77425	4.93952	3.2166	5.51248	5.17381	3.16898	4.68523	6.74231	7.13828	9.56208	10.0627	11.9606	11.6951	1.11263
AT1G08620	8.43075	10.4461	17.008	12.611	13.0366	13.2529	9.72398	10.3868	8.52443	8.7203	11.6765	10.5495	10.4577	12.6491	1.25547
AT1G08630	0.240744	0.199272	1.32664	1.97577	1.45715	0.647243	0.786378	0.296388	0.411007	0.168924	0.357306	2.2968	1.15532	1.79018	0.518093
AT1G08640	41.0766	43.9874	88.6845	71.9917	94.3859	86.2984	72.3369	76.7358	68.5137	89.5418	77.3912	100.018	107.67	144.932	2.16415
AT1G08645	0.865067	0	0	0	0	0.53466	0	0	0	0	0	0	0	0	0.270694
AT1G08650	114.487	115.334	84.9172	72.4918	80.6907	88.44	85.8372	103.728	63.5974	63.2361	41.4581	37.6492	45.7217	95.067	2.06571
AT1G08660	17.1022	25.7851	28.8777	19.8924	33.6591	32.971	30.9422	30.4206	33.89	42.0416	30.4408	32.3016	34.1691	35.914	1.63389
AT1G08670	0	0	0	0	0	0	0.0534319	0	0	0	0	0	0	0	0.0226065
AT1G08680	14.8177	21.1658	23.8383	20.6184	21.3771	24.8377	21.2354	19.367	15.882	18.1328	20.3558	23.2168	22.0989	24.7955	1.41225
AT1G08695	0	0	0	0	0	0	0	0	0	0	0	0	0	0	0
AT1G08700	12.795	15.3249	20.1089	22.1524	15.435	17.2965	13.885	16.7025	15.3782	16.6165	15.4397	16.6381	19.1685	19.269	1.3646
AT1G08710	10.1429	12.7211	20.8024	17.1123	14.3089	15.1596	12.7007	9.78199	12.3881	12.2042	10.8285	11.6772	12.2208	13.1593	1.3385
AT1G08720	17.1987	22.1983	24.7714	21.4459	23.1849	24.6324	20.9875	18.3451	17.4793	12.2596	21.9296	16.0396	17.534	11.2635	1.41114
AT1G08730	0.0584293	0.069306	0.234764	0.0866341	0.360438	0.246709	0.185715	0.129688	0.211623	0.226537	0.283798	0.435832	0.451194	0.544159	0.188692
AT1G08750	7.33206	7.94595	16.5075	14.9779	16.0633	16.547	13.8289	12.9	10.966	14.7104	14.2279	14.8533	16.2418	16.2937	1.2442
AT1G08760	6.0672	9.9289	11.3559	10.1788	9.87266	10.925	9.56663	8.08279	6.8118	8.98011	9.80028	7.64719	6.9322	6.65824	1.09187
AT1G08770	25.5363	24.4537	22.1587	25.8084	16.3279	20.064	21.3784	17.8917	15.1326	14.364	10.9275	10.4375	9.40804	11.9513	1.42827
AT1G08780	19.9932	23.1044	31.0087	29.5523	27.2079	28.158	20.7605	19.2015	27.0116	27.4238	25.8484	35.0508	35.0688	40.7747	1.62091
AT1G08790	0	0	0	0	0	0	0	0	0	0	0	0.0774919	0	0	0.032414
AT1G08800	12.4182	10.5534	38.5923	31.8137	25.1297	25.7726	15.8137	13.0502	7.08614	7.91054	8.35434	4.57449	3.87419	2.82783	1.59761
AT1G08810	6.50966	11.0116	12.2243	7.67648	13.2717	12.6414	14.3311	13.0801	14.6387	18.0151	18.782	36.6418	38.3882	27.8167	1.59537
AT1G08820	26.7914	34.4406	51.1408	54.6463	44.3342	45.1573	35.8922	30.117	25.9131	21.263	32.2213	28.5639	28.7315	24.0865	1.74544
AT1G08830	165.51	212.397	171.352	218.103	209.846	308.18	280.181	166.379	238.729	194.327	267.565	322.81	312.829	294.91	2.51029
AT1G08840	1.114	1.3956	2.69183	1.49388	3.10358	2.61195	2.42219	2.66918	2.40653	2.96504	3.2958	4.10019	3.92493	3.98633	0.707586
AT1G08845	7.32146	6.95812	10.3024	8.486	10.4775	10.5703	8.84535	8.37147	9.4013	10.1545	9.15139	12.1282	10.6615	14.8752	1.20072
AT1G08860	0.431963	0.141372	0.476785	0.756397	0.0807382	0.0877081	0.0652996	0.0759977	0.0723992	0.0201398	0.998947	0.419331	0.24519	0.23003	0.300801
AT1G08880	48.2572	52.8652	49.7121	55.8255	58.9513	55.5202	53.858	55.5366	66.9182	47.3726	55.0373	64.2558	66.5135	55.2033	1.83199
AT1G08890	10.3556	19.2381	23.7379	14.078	25.6597	24.7482	20.8093	14.1244	17.6665	14.2211	19.7219	4.36458	4.80019	1.89793	1.42586
AT1G08900	25.4319	30.1681	60.8879	49.0961	55.4117	55.1282	51.1262	47.8958	44.7204	38.3767	40.4768	42.9205	43.6313	27.0548	1.79161
AT1G08910	5.43397	9.44285	14.3064	9.40332	11.0627	12.5643	10.4301	10.5461	8.79169	11.1021	12.1715	15.2615	14.7238	14.8666	1.21116
AT1G08920	11.1924	14.1308	20.5237	43.6672	21.6927	27.9655	26.3619	13.0207	12.4749	6.07868	18.1059	20.9313	21.9963	17.0069	1.64999
AT1G08930	246.836	146.541	337.332	429.719	403.038	375.527	463.856	390.916	311.678	124.801	405.913	264.71	239.516	46.6637	2.66732
AT1G08940	8.27246	6.11273	21.2112	30.6294	17.0451	14.9605	14.452	10.5719	11.0835	4.9412	11.0734	10.6015	6.70141	2.55616	1.50009
AT1G08960	4.49778	4.92266	6.58848	5.51943	7.24477	7.33227	5.82725	7.03533	5.46687	8.84776	7.94547	7.87484	9.11688	8.85944	1.00505
AT1G08970	34.3985	42.1386	45.3474	47.5258	42.9265	44.3245	42.1797	38.2902	37.8494	30.5953	35.2046	42.2198	42.787	38.8222	1.68597
AT1G08980	92.3133	97.6779	82.781	62.1638	101.787	112.605	128.295	96.1822	134.932	89.0927	138.349	113.719	123.804	106.276	2.1441
AT1G08985	0	0	0	0	0	0	0	0	0	0.418645	0.46245	0	0	0	0.165081
AT1G08990	0	0	0	0	0	0	0	0	0	0	0	0	0	0	0
AT1G09000	1.50968	1.71923	1.82591	1.06196	1.68171	1.70346	1.62996	1.69259	1.49095	1.78193	1.89798	1.62898	2.12751	2.11436	0.495199
AT1G09010	20.0109	31.0033	47.1102	37.1384	42.7957	46.0827	39.9971	33.3452	32.2684	31.4735	36.6133	35.0611	37.1733	33.3575	1.68224
AT1G09020	20.2562	25.6123	23.973	25.1322	25.917	26.3457	23.6446	23.8248	19.7554	24.0761	28.2809	26.218	25.4442	26.693	1.46658
AT1G09030	0	0	0	0	0	0	0	0	0	0	0	0	0	0	0
AT1G09040	1.63212	2.22113	3.57656	2.6008	2.51916	2.5252	1.9865	1.95536	2.47319	1.85675	2.90512	2.92339	3.17474	3.20461	0.660539
AT1G09050	2.31527	3.20044	3.68386	2.63025	3.09389	2.97846	2.47979	2.12574	3.13428	2.45229	3.92964	3.19026	3.69412	3.55665	0.692815
AT1G09060	25.9822	25.7333	33.5533	29.4371	30.8218	31.1854	29.5186	27.0959	28.3209	19.916	38.1739	35.757	37.186	24.5336	1.593
AT1G09070	761.45	268.597	324.699	311.416	371.148	280.041	306.459	276.667	377.497	276.963	602.014	232.762	254.143	56.8645	2.88221
AT1G09080	2.17986	2.56351	8.54213	15.1575	3.26126	3.31737	2.10573	2.0805	5.40198	4.20778	14.0182	12.2562	13.0376	5.55223	1.20837
AT1G09090	0	0	0.0174697	0.0358487	0.016271	0.0176675	0	0	0	0	0	0.0168978	0	0	0.0152963
AT1G09100	15.148	22.5302	40.8287	41.5049	36.9313	40.7422	32.4578	27.9635	22.2668	20.3976	27.8575	28.2489	28.9999	20.3785	1.62844
AT1G09130	181.104	192.829	235.625	210.784	201.969	206.483	193.499	186.026	169.648	161.501	165.462	184.375	183.757	212.677	2.37406
AT1G09140	55.7444	74.8691	79.9902	53.5919	59.0586	56.6413	42.6023	45.1702	40.5378	58.405	40.5725	52.6168	49.1629	82.7361	1.92291
AT1G09150	28.5594	32.6654	44.005	39.5106	41.019	40.1862	34.4344	35.0106	32.7574	37.6949	36.1479	45.9218	47.3709	45.9626	1.68458
AT1G09155	0.246992	0.262914	0.0813127	0	0.227173	0.164867	0.0817717	0.0570987	0	0	0	0.0393668	0	0.0783986	0.101374
AT1G09157	0.047109	0	0	0	0.0583976	0.0637265	0.063162	0.22051	0	0.117175	0.0646333	0.182358	0	0.302057	0.11463
AT1G09160	12.7911	13.6089	11.7487	9.73839	16.7832	16.6865	17.3631	18.0513	21.1368	25.1285	27.1831	29.795	30.7312	28.1683	1.50149
AT1G09170	0.0873063	0.0808352	0.156654	0.115698	0.123462	0.0887028	0.145907	0.131807	0.100592	0.198251	0.438347	0.526746	0.774879	1.05079	0.31192
AT1G09176	0.118169	0.0629883	0.634374	0.327815	0.29533	0.242153	0.0799433	0.0558237	0.0664172	0.0742368	0	0	0	0	0.213351
AT1G09180	8.55669	5.97991	5.08713	6.35367	5.93851	5.09919	6.73458	4.43551	3.81506	1.98944	2.11696	3.53458	2.37004	6.21345	0.980307
AT1G09190	1.45344	1.93308	3.12309	2.4755	2.88091	2.53001	2.15205	1.64885	1.68987	2.0752	2.86731	2.87861	3.47897	5.04957	0.781725
AT1G09195	3.93717	6.22067	10.838	8.59782	7.40534	7.84696	6.26639	6.79842	5.95734	7.30719	6.10179	6.76311	8.47695	7.69352	1.07328
AT1G09200	56.5025	65.5317	36.1592	55.2254	49.3898	42.9722	47.5368	60.7804	70.3199	60.7307	59.9557	80.947	81.0693	79.2637	1.91418
AT1G09210	46.8436	63.4441	91.2735	139.405	86.1116	81.7	73.4535	66.1911	85.3711	93.0839	124.293	147.89	160.662	133.303	2.20861
AT1G09220	0.545033	1.20617	1.82633	1.96424	2.1793	2.42701	1.37636	0.840956	1.07284	1.27402	1.40448	1.27034	1.66876	2.50501	0.544689
AT1G09230	9.83831	13.5733	18.3793	14.8558	19.1877	21.8631	22.6474	15.1605	16.5518	16.9384	17.5113	18.9437	21.1395	21.5655	1.37378
AT1G09240	7.29732	8.81081	16.62	57.5307	40.464	46.2096	42.4861	10.5902	5.56167	1.9136	7.47378	1.34915	2.3342	0.907257	1.76738
AT1G09245	0	0	0	0	0	0	0	0	0	0	0	0	0	0	0
AT1G09250	41.9653	37.8499	6.00104	7.55722	7.12914	8.30477	11.3331	11.7219	8.97107	21.4593	10.9816	11.0243	9.8749	28.1164	1.63312
AT1G09260	0	0.24527	0	0	0	0	0	0.112891	0	0	0.166917	0.155433	0	0.306582	0.116137
AT1G09270	31.2591	40.8942	35.1666	39.9901	32.7846	35.2874	32.4869	32.3265	27.8345	33.3771	36.2965	37.036	35.6503	39.9995	1.62215
AT1G09280	8.26936	11.4049	21.5165	15.5316	15.6259	16.4781	14.93	12.5241	12.8542	13.0151	12.8505	14.8735	16.4746	14.8713	1.3525
AT1G09290	5.80803	8.32437	14.9682	11.0391	12.5028	12.5237	10.8002	10.5216	9.90616	11.2001	11.8305	12.4864	14.3742	16.8525	1.2517
AT1G09300	2.71706	4.79398	10.8333	11.7607	10.2846	9.86467	6.7531	5.61962	4.78994	5.5057	6.41538	7.05645	7.30432	9.91418	1.10588
AT1G09310	2161.01	2085.99	670.983	348.994	992.837	943.92	1079.02	1354.87	1174.62	1721.97	1253.26	607.325	533.609	606.142	3.33486
AT1G09320	3.11616	4.01712	9.01531	7.80319	6.33855	6.84134	5.81466	5.59462	7.01274	5.29808	8.1712	7.0332	8.60407	7.65419	1.00066
AT1G09330	42.3269	37.3299	48.8238	55.1442	49.6307	49.6733	43.8235	35.8579	42.3667	46.9252	48.5093	45.9171	43.2118	42.2724	1.7493
AT1G09340	410.461	342.1	494.434	387.027	325.674	420.295	339.285	440.33	391.873	398.645	372.075	599.448	595.591	522.403	2.77848
AT1G09350	42.808	57.3324	1.57508	1.28517	4.00909	3.25348	6.55845	3.18449	4.33384	0.685769	2.59328	2.58815	2.25844	3.49114	1.76591
AT1G09360	0	0	0	0	0	0	0	0	0	0	0	0	0	0	0
AT1G09370	0	0	0	0	0	0	0.0881342	0	0	0	0	0.0847834	0	0.0840807	0.0366825
AT1G09380	0	0	0	0	0	0	0	0	0	0.0271588	0	0	0	0	0.0116376
AT1G09390	14.5277	17.0076	8.95986	9.94049	25.8467	22.9999	25.4557	27.832	13.8388	11.8294	19.2141	17.1883	16.3869	10.2016	1.45987
AT1G09400	0.81999	0.628566	0.721957	0.961427	0.796454	0.516741	0.384417	0.314831	0.532573	0.495019	0.780737	0.344615	0.200447	0.412593	0.292572
AT1G09410	0.466474	0.727671	1.21613	0.956941	0.849497	1.02521	0.93634	0.724917	0.575506	0.809791	1.07937	1.07843	1.05093	1.31045	0.363697
AT1G09415	37.2863	47.0005	92.5438	64.8829	67.3989	65.4353	58.6901	59.7531	79.2694	55.5323	60.562	57.9223	61.7036	51.6231	1.97102
AT1G09420	1.34645	2.65692	6.02607	5.01336	4.52088	4.3321	2.57987	2.67777	2.06462	3.56688	3.52909	7.0751	6.39345	11.0956	1.08263
AT1G09430	68.8375	76.7264	89.6052	92.4609	83.925	87.3317	81.2102	72.6825	70.8155	68.4042	83.3364	70.4847	76.0843	71.0638	1.97063
AT1G09440	2.23279	3.46418	8.16752	5.34864	9.37891	11.0743	9.54367	10.2935	8.06468	12.8445	9.28326	10.3548	11.4143	4.75053	1.14128
AT1G09450	0.275014	0.395753	0.23206	0.194891	0.510859	0.490895	0.572063	0.295904	0.387607	0.76453	0.540182	2.245	2.00879	3.84743	0.685512
AT1G09460	1.21272	2.09707	0.464045	1.83985	2.77824	1.94744	1.56587	1.74481	1.745	1.94341	3.23094	7.60387	6.92892	3.67634	0.934694
AT1G09470	0.879215	1.54715	1.63083	0.52313	1.03444	1.10236	0.503554	0.917858	0.556563	1.17438	1.19023	6.18605	5.76758	13.6127	1.16473
AT1G09480	0.377858	0.167596	28.1664	20.9494	9.61916	9.29475	2.58656	1.10697	1.25093	0.502412	0.213354	1.40588	0.745035	0.560852	1.46488
AT1G09483	0	0	0	0.187579	0	0	0	0	0	0	0	0	0	0	0.0746625
AT1G09490	25.8116	31.6808	40.8969	29.6885	36.7837	41.856	38.679	35.8578	33.5908	32.76	33	28.8827	26.7057	23.469	1.63201
AT1G09500	0.59884	0.382651	2.14273	3.90787	0.67161	0.408262	3.52866	0.371704	0.364373	0.0986968	0	1.202	1.05813	0.764546	0.690893
AT1G09510	0	0	0.0459244	0	0	0	0	0	0.0384011	0	0	0	0	0	0.0195003
AT1G09520	14.2557	14.0898	16.5841	17.8271	13.7865	14.9245	12.9691	12.166	18.2939	12.5012	11.8226	14.4205	14.7545	16.9087	1.28542
AT1G09530	6.62253	9.79016	23.0676	21.8244	17.1879	21.2637	16.4707	15.643	15.1461	10.5463	14.4105	11.5474	12.3189	29.7195	1.48741
AT1G09540	0.0944542	0.452269	0.0309456	0.381614	0.259383	0.219382	0.2177	0.325749	0.0775704	0.460669	0.253933	0.179705	0.0583841	0.119394	0.164552
AT1G09550	0	0	0	0	0	0	0	0	0	0	0	0	0	0	0
AT1G09560	112.35	101.058	163.154	328.433	85.9472	88.3688	71.7955	74.8564	74.1259	60.6358	114.095	80.9776	72.3367	43.9816	2.51777
AT1G09570	47.1799	76.0353	50.3305	43.7104	58.2811	61.3156	67.3868	61.0967	53.1556	36.8205	46.9605	43.0112	42.9263	38.9231	1.88669
AT1G09575	13.4455	9.51946	6.30529	6.57299	16.0705	13.3323	17.1881	18.3816	26.564	6.10625	27.1038	16.027	16.3673	7.23894	1.44877
AT1G09580	9.16848	12.39	6.89277	7.04839	11.1896	12.1418	11.573	9.22607	12.8127	13.6333	11.1566	12.4497	11.1257	14.1861	1.18145
AT1G09590	89.5432	97.8567	141.354	149.035	127.758	114.482	84.7558	104.831	141.328	159.313	126.497	197.509	208.301	284.232	2.4552
AT1G09600	0.022537	0.0838765	0	0	0.0409277	0.0296177	0.044113	0.0513409	0.0122288	0.149596	0.104915	0.453316	0.317488	0.975503	0.295678
AT1G09610	0.548819	0.927914	0.0425524	0.131365	0.435903	0.34518	0.470778	0.657458	0.355755	0.317197	1.48657	2.30755	2.28964	1.55892	0.519506
AT1G09620	25.131	30.4922	59.822	50.0117	52.9942	54.2219	43.277	47.335	41.6937	43.0711	58.0732	64.8514	71.4367	74.4789	1.87783
AT1G09625	0	0	0	0	0	0	0	0	0	0	0	0	0	0	0
AT1G09630	13.2943	16.6702	16.8128	25.3646	19.6469	19.1339	19.4914	19.4991	20.329	20.1894	25.9522	29.726	31.0464	17.9122	1.50578
AT1G09640	113.201	119.75	201.759	211.456	173.193	176.915	131.892	127.937	141.343	147.997	171.738	173.95	186.403	220.658	2.34568
AT1G09645	37.0463	29.3786	60.4727	70.9243	56.9402	58.8182	50.0687	43.5594	42.1711	33.6954	43.884	34.5465	37.636	21.9641	1.85688
AT1G09650	0.152654	0.162374	0.177044	0.0454378	0.206208	0.0895681	0.133367	0.0620864	0.0739327	0.185104	0.18136	0.171285	0.333846	0.469784	0.167254
AT1G09660	16.1306	23.125	30.8356	21.6205	28.2391	26.1565	23.5106	22.4836	25.9557	38.215	30.6205	33.821	36.3224	35.4696	1.59345
AT1G09665	0	0.0816189	0	0	0	0	0	0	0	0	0	0	0.0983953	0	0.0407587
AT1G09680	0.855943	0.965078	3.77513	4.58649	2.70462	2.7575	2.19877	2.28743	2.42537	1.90996	3.27231	2.57178	3.18026	2.97443	0.747139
AT1G09690	171.245	174.447	251.405	264.467	240.925	225.569	178.321	198.424	255.55	275.895	216.621	342.265	366.221	525.112	2.72108
AT1G09700	4.9789	6.08706	8.55696	7.44073	8.9473	10.442	8.59692	7.99193	8.37604	8.2495	10.7081	12.6742	13.2929	13.3957	1.15823
AT1G09710	2.94274	5.0324	8.6488	6.25267	8.17405	9.2488	5.32507	6.115	4.58736	6.69218	6.36228	6.74737	6.66813	5.49322	1.01067
AT1G09720	0	0	0	0	0	0	0	0	0	0	0	0	0.0154578	0	0.00666188
AT1G09730	10.3555	14.2824	21.9652	18.1621	17.4903	18.9358	16.5356	15.9952	15.4412	16.5807	19.8497	17.4886	19.2865	19.1482	1.36107
AT1G09740	16.568	16.2448	57.5094	41.9106	31.5918	32.5623	29.153	26.6595	19.0212	16.2446	16.7227	12.0122	11.612	8.49105	1.76723
AT1G09750	32.037	25.0956	3.84368	3.35414	15.5405	19.0918	38.0755	58.7838	105.828	169.943	103.219	187.981	175.533	204.736	2.31331
AT1G09760	25.4504	28.4201	41.6287	42.2288	39.513	39.3467	34.7486	33.7622	37.1274	40.2786	40.6496	55.1625	59.7796	65.726	1.8243
AT1G09770	31.7612	43.2428	59.0526	48.9478	45.8405	49.3784	43.0534	42.4954	43.5247	42.4416	50.2416	52.2513	57.3519	52.5562	1.77853
AT1G09780	67.8895	78.2644	154.226	184.221	140.875	147.843	135.299	127.975	143.482	85.2588	137.602	141.626	152.831	116.599	2.26769
AT1G09790	0	0	0	0.0344725	0.0312313	0	0	0	0	0.0312112	0	0	0	0	0.014719
AT1G09794	8.98585	11.4847	10.382	10.2056	10.2255	9.5265	7.26921	6.94929	8.33911	6.99426	8.51844	6.90981	7.87556	6.1929	1.09638
AT1G09795	81.222	100.673	83.9307	69.1727	81.6433	91.9913	79.7362	66.496	84.4519	93.0356	86.1348	95.0435	103.505	138.203	2.14365
AT1G09800	4.41182	3.74308	3.44684	3.39679	3.00818	2.80404	2.51151	2.59274	2.85861	3.40261	3.58741	4.50182	5.48251	6.72805	0.88807
AT1G09810	3.49747	5.10534	15.7244	11.8096	12.6042	9.56084	7.95303	8.49591	8.06971	9.37888	12.4726	13.8287	14.0164	13.4225	1.22335
AT1G09812	0.300266	1.11908	0.0992919	0.357914	0.508551	0.705291	0.599477	0.662765	0.249124	0.787123	0.612783	1.25036	1.64099	1.77041	0.442544
AT1G09815	37.3642	36.0748	32.9875	32.085	27.326	26.4005	25.6027	24.0919	25.876	19.0614	22.2348	24.7846	27.3232	35.186	1.58393
AT1G09820	1.48284	1.96722	2.86895	2.79539	2.51715	2.77625	2.29668	2.12864	2.34387	3.32261	2.44859	3.64027	3.97869	4.73439	0.758487
AT1G09830	16.6978	20.517	24.1161	24.739	25.8844	25.1761	19.6959	22.8824	18.9156	21.0294	27.3749	27.484	29.7663	29.9355	1.49046
AT1G09840	28.8618	40.108	42.0193	36.9676	40.5319	40.0131	32.3109	31.9283	24.5264	42.694	31.2585	27.4896	29.6619	30.1925	1.64042
AT1G09850	16.9346	24.0441	35.4521	44.0839	37.5433	42.6775	27.6558	21.6162	19.9787	20.1447	23.5425	18.9658	20.7371	24.3804	1.65402
AT1G09860	0.0266848	0.141994	0	0.0360281	0.0326346	0.0710082	0	0.0246259	0.0292855	0.163101	0.251757	0	0.0991933	0.101382	0.09752
AT1G09870	18.1189	18.187	21.254	22.8755	21.415	23.7033	20.4882	17.6996	16.2202	16.5009	23.0472	21.5094	23.1416	24.116	1.39995
AT1G09880	0.0374598	0.219168	0	0.0428652	0.113934	0.0742843	0.172043	0.238145	0.0408727	0.0867108	0.40913	0.923243	0.945919	0.684554	0.289125
AT1G09890	0.36116	1.07171	0.0496694	0.214535	0.878931	1.05568	1.45033	1.50841	0.200886	0.278783	2.3494	4.37479	5.11555	3.99922	0.786435
AT1G09900	4.6024	5.04662	13.9623	9.56946	11.16	10.7939	7.98169	9.7213	11.9061	15.4617	15.8809	25.2591	28.9236	31.1411	1.50706
AT1G09910	14.9318	19.8311	31.4184	25.3542	24.5864	26.9464	21.5839	17.0346	12.6598	12.7641	15.5544	10.9332	10.4837	10.4546	1.51079
AT1G09920	51.224	57.4083	75.8743	71.9467	60.1386	64.0491	56.8344	47.249	48.6537	43.4852	50.8003	47.1054	45.1757	41.3874	1.88578
AT1G09930	1.97792	0.654453	0.515349	0.940197	0.764418	0.733641	0.86251	0.401529	0.637552	0.0177316	11.5893	0.609296	0.557768	0.423646	1.1
AT1G09932	80.7408	88.3185	27.4526	54.2802	24.3224	35.2573	43.4597	23.7157	19.8027	12.9223	82.2219	46.9555	40.0908	32.5996	1.95094
AT1G09935	0	0.0519614	0.70885	1.47532	0.060521	0	0	0	0.271999	0.0607362	0.721893	0.819045	0.122877	0	0.393631
AT1G09940	45.8225	24.3088	24.6045	29.682	26.2233	29.7899	34.5826	24.2676	25.5443	15.8512	65.0583	24.6824	24.173	16.0319	1.81993
AT1G09950	11.9172	3.38028	0.77582	0.759838	1.41062	1.42266	2.6743	2.10082	2.50111	1.78874	17.4848	1.03721	1.11561	0.890632	1.26681
AT1G09960	2.09084	2.54889	0.985708	2.32493	3.76989	3.54336	3.01201	2.77986	1.55883	1.14979	2.31985	3.71292	3.10423	2.67134	0.678508
AT1G09970	260.736	186.69	181.95	290.393	217.287	204.984	200.381	144.528	114.229	42.0008	147.422	91.3956	71.1021	87.241	2.46448
AT1G09980	10.7868	13.9285	17.372	16.7465	18.523	17.5953	16.7636	16.0221	14.4958	18.4794	19.1651	19.2175	18.9407	20.9404	1.34124
AT1G09995	7.5059	7.91443	12.3277	10.199	10.8916	9.39944	8.87774	5.5643	9.40893	7.63936	10.1807	12.0023	10.8502	10.2599	1.12475
AT1G10000	0.706246	1.0824	1.59684	1.1457	1.07211	1.20428	1.23211	1.19927	1.55193	1.65977	1.71568	1.6538	1.64709	1.4324	0.433879
AT1G10010	0	0	0	0	0	0	0	0.020857	0	0.0317853	0.0350442	0.165281	0.128881	0.0286709	0.0664307
AT1G10020	16.061	17.9611	6.73907	4.02246	6.69764	7.73317	11.8933	11.1741	15.9137	34.7138	14.9523	11.3521	11.1238	10.1592	1.55284
AT1G10030	7.19641	6.75801	8.81644	10.1942	13.1568	13.4293	12.4032	14.2223	15.1303	17.3563	15.537	20.0979	21.5717	18.46	1.35356
AT1G10040	6.82324	4.40762	3.43334	9.76889	2.673	2.44379	2.26374	1.6372	1.43408	0.801631	2.22718	2.56963	1.69488	4.42488	1.03217
AT1G10050	15.3257	15.952	13.0851	14.686	12.1352	10.7897	9.62977	8.26808	7.18903	6.19772	10.2023	6.51046	7.16333	9.50299	1.22922
AT1G10060	6.71645	16.7054	2.04016	2.69476	4.58121	4.14566	6.44334	8.36649	10.0908	13.2466	19.1874	30.0489	33.9206	61.5662	1.79634
AT1G10070	1.22971	2.2941	64.0265	66.2652	56.5144	43.8036	22.9811	13.2726	12.855	3.72928	8.28153	10.6302	6.41919	2.01586	1.82779
AT1G10090	46.9359	43.0435	26.8619	24.7698	33.5916	32.4229	33.8732	25.9307	30.204	23.4601	38.3115	22.5231	25.1349	20.6612	1.68066
AT1G10095	3.85803	4.25774	7.93749	4.95642	5.28477	6.31175	5.29963	4.61223	4.85668	4.19531	4.70804	4.28848	4.79601	6.10519	0.951216
AT1G10100	0	0	0.540821	0	0.251609	0.13845	0.136822	0	0	0	0	0	0	0	0.187752
AT1G10110	0.162855	0.0577729	0.570461	0.366597	0.23243	0.144505	0.215058	0.100113	0.238382	0.365115	0.402563	0.448696	0.437358	0.412598	0.196027
AT1G10120	6.76111	11.7328	5.40106	5.58357	6.45036	6.46795	10.4096	7.51409	9.13234	12.4755	11.7436	16.4825	17.8633	19.7345	1.31669
AT1G10130	10.2062	15.4058	22.107	21.4663	19.5331	22.0496	18.0543	18.4731	16.4209	19.7509	25.433	24.1544	24.1851	20.8715	1.42215
AT1G10140	9.56959	11.6964	31.6387	36.709	27.012	26.0954	22.0399	14.4652	19.2436	6.64787	18.4141	10.8569	6.17377	4.25808	1.57645
AT1G10150	20.0396	16.2674	53.0969	29.2936	25.4978	30.201	23.4081	18.5829	32.2901	19.8322	26.8417	12.3604	12.6335	11.3784	1.73317
AT1G10155	2.11123	2.43594	1.16747	3.90499	6.23475	5.1855	6.84617	5.83251	2.07782	1.5147	2.22507	2.33193	1.68553	0.451011	0.894658
AT1G10170	15.2383	17.8558	31.6017	25.9499	24.4603	25.1715	20.9879	21.0238	18.7	15.5042	22.2981	17.6555	18.2899	16.6377	1.51324
AT1G10180	5.99443	7.89407	8.60196	9.53891	8.61058	10.1931	8.18332	8.77272	8.02414	10.6364	10.5665	14.59	15.5278	17.4252	1.26541
AT1G10190	0	0	0	0	0	0	0	0	0	0	0	0	0	0	0
AT1G10200	43.0784	57.8633	84.5073	71.0577	84.743	84.3671	83.2283	74.008	91.381	109.64	105.909	88.3248	89.2173	66.6763	2.04391
AT1G10210	9.13434	12.4334	20.1753	14.6207	11.8144	12.982	9.75791	9.58305	9.21223	9.23771	9.50496	8.39634	8.8886	8.21932	1.32583
AT1G10220	0	0.0348074	0.344867	0.175154	0.31702	0.0437139	0.0855961	0.0908282	0.0355755	0.120512	0.220064	0.375712	0.0813909	0.207796	0.138528
AT1G10225	0	0.184562	0	0	0	0.24152	0.238862	0	0	0	0.122797	0	0	0.340757	0.12735
AT1G10230	27.5757	27.7249	15.3107	15.2103	16.2075	16.9891	15.0725	14.6804	28.3925	24.0085	22.4086	34.9843	42.0169	71.2553	1.85887
AT1G10240	3.18601	4.5719	4.47922	3.66436	4.46226	4.55128	3.18658	4.19682	3.04967	6.20051	4.21295	6.20212	6.46211	9.9468	1.03929
AT1G10250	0	0	0	0	0	0	0	0	0	0	0	0	0	0	0
AT1G10270	2.02056	3.16824	4.00681	3.98804	3.78721	3.25584	2.29428	3.18342	2.86202	3.32069	3.81152	5.05209	5.10471	7.90658	0.949711
AT1G10280	3.70434	4.61725	4.25229	5.74673	5.25773	5.61443	4.61532	4.81713	1.98006	4.54372	4.1571	4.72918	3.98671	4.5978	0.829093
AT1G10290	30.0378	36.8827	38.0612	38.7774	34.6729	34.2076	33.1643	30.6927	31.1802	30.6455	40.5243	38.2206	36.3328	36.8148	1.6183
AT1G10300	0	0	0	0.0228727	0	0.0227092	0	0.0317991	0	0.0842745	0.0464463	0.263181	0.105803	0.429958	0.155323
AT1G10310	21.5104	24.218	32.6111	28.0235	27.4105	28.2394	24.0584	21.9752	20.8464	26.1977	22.2229	26.5817	25.0384	28.0346	1.52648
AT1G10320	6.1345	11.9618	16.6385	11.8337	13.4279	13.4817	9.6931	9.58662	9.78043	11.3881	10.4014	11.3296	12.0877	14.9842	1.24646
AT1G10330	0.545437	0.908414	1.64725	1.72476	1.38939	1.54237	0.937065	1.04694	0.934898	1.41696	1.68966	1.80488	1.87643	1.82867	0.458854
AT1G10340	43.6648	23.1392	36.2379	42.9268	16.8752	18.3114	18.4069	18.4356	22.8724	11.1702	63.7247	18.5065	20.3277	4.69149	1.81107
AT1G10350	11.129	12.5934	12.1183	11.6332	11.5455	12.2629	11.3345	10.824	10.9538	10.273	13.9587	11.904	11.754	11.0218	1.17489
AT1G10360	125.855	115.009	74.2791	44.757	65.6296	80.9399	84.3924	88.0704	92.4463	102.342	70.0512	82.3688	80.6885	91.4753	2.10331
AT1G10370	149.075	97.7523	17.3656	22.6525	17.5061	20.6038	23.0999	13.5686	13.6841	8.33411	7.98582	22.1142	24.7957	68.5975	2.17631
AT1G10380	6.75903	8.66579	0.764987	1.30661	4.4642	4.04952	5.20297	6.86632	3.7813	6.35451	5.49993	8.1524	6.80154	6.04689	0.985238
AT1G10385	0	0	0	0	0	0	0	0	0.0318492	0	0	0.0553412	0	0	0.0233929
AT1G10390	25.3701	32.7504	37.9036	34.3451	35.2581	36.5824	29.534	29.1085	26.9463	27.372	34.4649	37.0987	38.4268	38.8978	1.60095
AT1G10395	0	0	0	0	0	0	0	0	0	0	0	0	0	0	0
AT1G10400	0.0704403	0.0249838	0.092304	0	0	0.0934793	0.154606	0.0431835	0.0514163	0.0572518	0.0946759	0.119115	0.0290242	0.11871	0.0624338
AT1G10410	16.5988	24.0276	32.4945	45.9453	25.9409	23.2348	22.0525	13.2479	12.7928	10.2013	16.5145	20.0322	17.5047	22.417	1.67159
AT1G10417	1.51748	1.7831	1.29569	1.62307	0.648865	0.614532	0.818549	0.848124	0.946678	0.960154	1.84529	1.82989	1.44538	2.73529	0.572324
AT1G10430	23.5237	27.9374	43.3297	39.7894	35.8653	34.8825	27.7447	28.1633	30.7838	30.6236	31.2155	31.0631	31.2086	30.238	1.64669
AT1G10450	5.24137	5.75451	17.5649	12.6009	14.0877	14.7147	11.126	10.3749	9.8919	9.45994	13.8297	13.838	14.6372	14.8252	1.26869
AT1G10455	0	0	0	0	0	0	0.15116	0.105407	0.125119	0.141005	0	0.290499	0.283521	0.286606	0.110758
AT1G10460	1.83157	1.94936	2.03717	2.01881	2.51811	1.76418	2.71849	2.75637	2.19802	1.72442	0.988697	1.8288	1.95739	1.35726	0.574768
AT1G10470	196.47	187.895	278.255	241.227	268.725	228.381	202.238	227.489	188.141	171.547	174.147	172.329	191.56	122.129	2.446
AT1G10480	0	0	0	0	0	0	0	0	0	0	0	0	0	0	0
AT1G10490	3.15049	4.99026	14.1779	11.821	12.5356	11.4734	8.29563	10.0351	8.91064	10.3223	15.9858	17.6623	20.1449	23.9374	1.39685
AT1G10500	121.065	119.435	196.436	222.087	187.893	192.467	154.13	138.264	104.747	121.647	112.303	113.976	118.032	109.476	2.34847
AT1G10510	16.107	16.814	34.6277	26.2425	32.7155	32.1174	25.1313	30.2624	25.932	35.7461	34.781	46.2757	48.8175	60.1727	1.78656
AT1G10520	0.291203	0.44079	1.31115	0.688676	0.879654	0.665493	0.518204	0.705623	0.918717	1.10307	0.991985	1.38162	1.67955	1.754	0.439964
AT1G10522	11.4678	9.26448	17.1264	13.6202	23.3266	18.9218	12.4926	19.6694	22.6627	28.852	28.1948	56.1979	71.3351	131.064	2.12078
AT1G10530	0.235296	0.334102	0.363513	2.19341	1.49912	0.210835	0.574895	0.145972	0.0868725	0.290677	0.374033	0.301854	0.343348	0.400367	0.504255
AT1G10540	0.0524295	0.0185898	1.02567	1.0774	0.509938	0.230807	0.29789	0.080006	0.0762063	0.0424013	0.0699663	0.154481	0.193591	0.0880357	0.31752
AT1G10550	11.4715	9.23378	0.248413	0.212995	2.31339	4.11366	7.53646	7.26861	5.22638	10.5688	7.1456	0.641445	0.703451	0.479005	1.09592
AT1G10560	11.5395	7.76703	0.590944	1.32296	2.25162	3.49541	3.8659	2.58657	2.03359	9.24813	4.67477	1.78412	2.8695	2.79967	1.09828
AT1G10570	7.18059	12.457	22.5742	14.7806	21.2299	21.4825	20.4286	18.4366	20.0222	18.8411	18.6614	20.1951	22.1191	21.1363	1.37244
AT1G10580	15.1821	19.0386	25.2961	30.1265	23.5995	22.9517	20.3331	18.5891	21.002	19.1679	23.0184	25.8683	27.0099	29.16	1.49313
AT1G10585	3.85013	1.52739	9.33677	46.6471	5.48712	6.33616	10.2366	1.69288	1.6409	1.33491	1.47349	7.73945	1.50401	4.88189	1.67804
AT1G10586	0	0	1.71879	3.42823	0	0.218522	0.577308	0	0.0788528	0.200941	0	0.182643	0.0890716	0.0905117	0.64623
AT1G10588	0	0	0	0	0	0	0	0	0	0	0	0	0	0	0
AT1G10590	146.327	136.642	150.367	159.308	136.994	133.693	115.947	111.201	133.22	130.072	146.286	134.155	139.115	171.934	2.23788
AT1G10600	16.664	24.1171	44.7732	32.1024	32.3126	35.8766	28.6035	28.26	27.9544	28.8548	23.541	28.7854	29.2575	33.3301	1.66061
AT1G10610	6.31701	10.1097	17.231	7.91922	13.1608	13.6364	10.4815	10.0103	8.61471	13.1264	10.3944	9.80775	9.53933	14.056	1.26081
AT1G10620	0	0	0	0.01888	0	0	0	0	0	0	0	0	0	0	0.00812304
AT1G10630	66.7083	72.0789	58.719	73.0155	64.8782	66.4512	61.9198	56.7417	67.8429	78.3672	75.5264	79.2408	82.7048	89.5041	1.95667
AT1G10640	0.286447	0.125458	0.0219831	0	0.0409484	0	0.110397	0.169598	0.532436	1.40965	1.77896	5.89118	5.24372	20.6389	1.33524
AT1G10650	14.8866	14.492	22.111	15.2647	12.3616	16.4077	11.2378	10.8678	8.30934	8.44132	11.5267	13.7456	12.6341	15.6765	1.36382
AT1G10657	7.31169	9.25076	2.04605	1.91316	5.35006	5.46036	10.2111	8.89513	15.8527	14.8608	15.4163	20.709	20.8437	19.8256	1.33933
AT1G10660	17.2139	18.2199	57.094	40.8117	37.6696	40.6339	28.2469	24.4673	18.1556	22.089	21.4051	24.528	25.9476	25.1348	1.76413
AT1G10670	150.329	169.073	96.7397	95.6771	133.979	140.42	142.413	140.085	145.409	174.607	173.503	169.01	166.379	155.821	2.24454
AT1G10680	0	0	0	0	0	0.0117373	0.0116558	0	0	0.0107782	0	0	0	0	0.00506776
AT1G10690	7.81259	9.68565	13.5429	10.2798	9.44518	7.3655	9.98311	7.09016	6.44744	3.2795	4.37596	9.16957	9.8508	8.68108	1.16265
AT1G10700	21.0247	19.032	30.6203	52.4623	45.9905	47.1578	49.55	37.2775	38.1265	23.185	34.9501	40.7699	39.0951	27.3978	1.72805
AT1G10710	0.421209	0.364205	0.103686	0.071065	0.12875	0.280127	0.312685	0.245424	0.288836	0.225199	0.673931	0.468391	0.423936	0.666634	0.223738
AT1G10715	0	0	0	0	0	0	0	0.3012	0	0	0	0	0	0	0.114344
AT1G10717	0	0	0	0	0	0	0	0	0	0	0	0	0	0	0
AT1G10720	15.9948	21.2382	25.2645	24.7164	21.4174	21.2454	19.3314	18.1632	21.083	19.7096	18.4663	16.5503	18.0231	14.9412	1.41937
AT1G10730	5.03669	6.62896	12.7004	10.1839	9.84084	9.45734	6.71964	6.68238	5.19592	6.65466	7.01558	6.49725	5.12954	4.56963	1.13673
AT1G10740	34.4037	33.8007	35.667	29.4438	26.067	30.346	21.7707	25.1104	15.2403	23.9465	18.9824	22.2441	21.8649	21.353	1.56428
AT1G10745	0	0	0	0	0	0	0	0	0	0	0	0	0	0	0
AT1G10747	0	0	0	0	0.145414	0	0	0	0	0	0	0	0	0	0.0589625
AT1G10750	0.735852	1.85534	0.14321	0.397322	0.63607	0.61672	1.0078	1.05383	0.760544	1.16371	0.909562	2.0263	2.73648	4.89828	0.770725
AT1G10760	134.462	250.31	147.396	91.55	186.425	182.015	164.547	98.409	131.756	164.895	207.99	100.056	107.119	113.817	2.40021
AT1G10770	0.833493	1.3316	0.552772	0.28484	0.823591	0.449004	0.667729	0.310827	1.01735	0.361133	0.455243	0.0535595	0.417772	0.159792	0.367654
AT1G10780	0.566139	1.17941	0.772526	0.777847	1.19795	0.970143	0.943728	1.21159	1.70408	2.28068	2.47227	4.1314	4.40163	8.90564	0.995883
AT1G10790	0.243231	0.332954	1.19276	1.22788	1.15348	1.48906	1.10761	0.483377	0.26852	0.128292	0.377282	0.266585	0.519776	0.221108	0.396035
AT1G10800	0.468469	0.584473	0	0	0.309642	0.338039	0.870992	0.608153	0.232821	0.325041	0.788998	1.09605	1.57183	1.67386	0.427139
AT1G10810	0.589633	0.709969	0.537627	0.345424	0.561859	0.986287	0.811373	1.03753	0.647098	0.345221	1.1014	0.718073	0.761939	1.00615	0.32251
AT1G10820	8.55442	11.8744	22.4947	17.1303	21.7577	23.5796	17.8255	19.3772	18.9791	23.6619	22.4319	23.2438	26.5467	26.4677	1.44007
AT1G10830	33.1207	37.4296	20.7028	21.3259	30.5236	31.9679	35.0144	33.6062	30.7853	31.4939	34.9273	35.2266	36.6414	42.907	1.64253
AT1G10840	57.6216	61.3848	107.403	93.8545	92.7243	91.9415	77.6609	78.47	79.8191	81.7248	92.8365	105.352	110.599	111.368	2.05064
AT1G10850	1.97121	2.49303	1.86534	1.35336	1.7515	2.63734	2.5121	3.03002	4.43154	7.43502	6.05241	9.7685	10.4906	13.9494	1.17462
AT1G10865	68.6748	69.6444	85.7573	85.2037	64.1107	66.527	51.9307	40.735	40.4619	34.859	39.7858	39.0959	41.7604	45.3132	1.93831
AT1G10870	4.3824	7.29858	8.73538	6.51505	8.60164	9.38806	7.89412	9.17049	9.02387	12.6532	10.9032	13.3758	13.0548	16.0797	1.23248
AT1G10875	0	0	0	0	0	0	0	0	0	0	0	0	0	0	0
AT1G10880	0	0	0	0	0	0.0743625	0	0	0	0	0	0	0	0	0.0311508
AT1G10890	42.8509	67.4641	100.538	57.7758	63.6591	60.9468	48.9464	45.1773	49.9449	55.489	52.2369	59.683	59.7258	74.7212	2.00663
AT1G10900	32.9196	34.4939	43.1309	40.1696	43.5448	39.0871	38.0491	34.74	13.8785	15.096	15.2414	14.5433	12.9102	19.2269	1.6488
AT1G10910	12.9898	15.4563	28.2497	16.0673	24.299	24.5406	21.1902	24.2065	24.0288	30.6865	26.4711	39.9512	40.5059	45.4499	1.66698
AT1G10920	7.70263	10.2377	16.4745	12.7113	9.78951	11.1669	8.19779	8.114	9.06054	7.27213	8.70981	7.31724	7.47537	7.75068	1.2424
AT1G10930	2.14236	3.75373	3.04668	2.91844	4.52585	5.09066	4.64249	4.11474	4.69647	6.2328	8.0739	10.7737	11.8072	12.8056	1.14006
AT1G10940	54.6354	72.0424	86.3216	71.6032	78.0297	75.0958	68.0097	61.2103	55.4993	61.9523	64.9472	60.0173	59.038	59.1185	1.94112
AT1G10950	42.5738	52.3928	62.3135	64.9297	67.3717	69.9221	63.7212	59.3418	55.7239	61.4976	71.858	66.2047	70.3612	66.6836	1.86248
AT1G10960	356.211	316.641	156.679	108.674	122.057	164.005	153.746	197.894	211.292	205.133	156.357	233.129	241.42	314.816	2.55292
AT1G10970	5.69561	11.1473	5.58107	5.32788	8.17332	4.4737	3.71263	4.29958	2.48382	3.81759	2.12813	3.00769	2.42217	4.42555	1.08448
AT1G10980	0	0	0.0238274	0	0.0221917	0	0	0.0167135	0	0	0	0.138324	0.112338	0.666696	0.221856
AT1G10990	0.958344	1.9432	12.0793	7.03781	6.48192	4.15441	3.63869	7.54101	5.48041	15.7537	7.17154	8.50026	8.38467	2.93414	1.22411
AT1G11000	6.06905	5.73229	0.677957	0.331797	1.87253	2.02547	3.02888	6.13616	5.32665	10.0239	8.55512	6.68013	6.04558	6.87146	1.04233
AT1G11020	14.8731	14.3958	23.8432	20.3672	19.4142	19.7678	18.6104	17.8101	15.3887	16.3329	15.3078	15.5688	15.0806	12.8146	1.39521
AT1G11040	0.0218875	0	0	0	0	0	0	0	0	0	0	0	0.0270235	0	0.0115804
AT1G11050	15.2798	7.61166	40.2991	35.204	54.6901	37.9726	36.1578	38.6971	22.8254	14.7402	32.2462	21.1457	15.3935	3.94439	1.74578
AT1G11060	4.33543	5.31746	10.7219	9.23807	8.8186	8.78548	7.40707	7.53639	7.42336	7.35892	8.81783	9.10116	10.0228	9.23612	1.069
AT1G11070	0.276787	0.319308	0.0189772	0	0.0265242	0.0383901	0.285848	0.44826	0.885741	0.67369	0.29146	0.273731	0.176314	0.293017	0.275482
AT1G11080	0.0654469	0.208897	0.0571108	0	0.0797837	0.0289123	0.229545	0.0400722	0.0477135	0	0	0.276345	0.269334	0.275458	0.105968
AT1G11090	13.9255	19.2234	17.8863	18.9804	16.9764	19.7464	16.0486	15.7851	13.6988	13.7092	12.6053	11.0903	11.7425	12.4469	1.31694
AT1G11100	1.01273	1.37728	0.569731	0.305071	0.24946	0.36576	0.236856	0.297949	0.238409	0.172949	0.355298	0.351214	0.281511	1.22714	0.376081
AT1G11110	0	0	0	0	0	0	0	0	0	0	0	0	0	0.0788463	0.0329596
AT1G11112	0.0540849	0.057643	0	0.149408	0.0673586	0.0735834	0.583179	0.203615	0	0.60898	0.29865	0.491033	0.5473	2.22903	0.509072
AT1G11120	1.25723	2.25669	0	0	0.300333	0.100125	0.865665	1.24668	1.31396	1.70537	1.43841	4.5233	4.56991	5.97207	0.843362
AT1G11125	0.709547	0.892678	0.0850204	0.131234	0.158353	0.0431046	0.128266	0.417966	0.319861	0.277271	0.39311	0.905638	0.922973	1.59836	0.414699
AT1G11130	2.51131	3.38342	3.36349	1.89143	3.84155	4.28236	3.44459	3.85039	4.03847	4.8993	6.65167	8.57592	8.6187	11.4482	1.09511
AT1G11145	0	0	0	0	0	0	0	0	0	0	0	0	0	0	0
AT1G11160	0.0804433	0.256586	0.116005	0.141504	0.385637	0.302221	0.326009	0.365878	0.326412	0.491002	0.564611	0.900838	1.0078	1.27306	0.356611
AT1G11170	2.96306	4.03924	4.60918	4.4829	5.27982	5.49701	5.0201	3.60925	4.02938	2.94267	3.58945	1.69051	1.68361	1.78228	0.812713
AT1G11180	15.4998	18.3709	27.0728	19.8221	23.1353	22.1898	18.149	16.7541	17.465	18.0953	17.1406	15.8596	12.9584	12.2523	1.44829
AT1G11190	0.473319	0.81867	0.0778441	0.640569	1.23241	1.49915	2.23082	1.74902	0.162673	0.253751	2.67804	5.20047	5.84073	6.07984	0.850023
AT1G11200	20.7104	15.5506	22.714	36.2473	22.9595	26.761	22.1996	18.7221	16.0857	16.3576	23.8182	20.4737	20.2384	19.2416	1.57109
AT1G11210	80.5849	37.9706	42.5657	27.2763	70.4547	66.9663	71.7687	46.1266	75.9481	41.518	131.637	28.8354	42.2983	14.4939	2.12266
AT1G11220	0.916847	1.35163	0.605446	0.527431	0.433708	0.472442	0.609107	0.621615	1.0515	0.564435	1.05341	2.07496	2.72645	3.72609	0.674502
AT1G11230	0	0	0	0	0	0	0	0	0	0	0	0	0.0438319	0	0.0186306
AT1G11240	10.398	11.2817	12.3402	10.2435	10.9305	11.1613	10.2975	8.85855	13.6261	12.678	10.6997	14.6716	16.0067	19.772	1.31748
AT1G11250	0	0	0	0	0	0	0	0	0	0	0	0.0316255	0	0.0314431	0.0135221
AT1G11260	183.269	232.238	89.7185	97.2694	96.8142	100.482	129.734	102.459	171.857	52.5032	174.325	115.37	120.858	74.8667	2.3678
AT1G11270	3.13921	3.64759	9.87895	6.18508	6.25826	6.39041	4.95658	4.75151	4.46137	4.06693	5.08672	5.15675	4.93069	4.13656	1.03659
AT1G11280	4.37293	6.99811	8.74161	7.47738	9.15986	8.9145	7.50293	8.09435	7.98858	13.7503	12.3831	18.1289	17.5048	21.3883	1.35002
AT1G11290	1.81148	2.50038	4.50876	3.60085	4.18489	3.70707	3.47716	3.53282	3.543	3.83905	5.02931	5.25106	6.27842	5.28527	0.862037
AT1G11300	2.79446	3.11685	8.33314	8.68263	3.45883	4.47804	1.8367	1.81998	1.13577	0.937056	1.79029	1.62863	1.54035	1.7671	0.985993
AT1G11303	5.19285	7.74221	2.33698	1.54241	2.49536	2.36411	2.55697	4.38419	4.72938	6.71884	6.29822	7.88841	9.01003	9.80568	1.03365
AT1G11310	112.637	112.113	188.936	258.764	185.824	201.811	178.613	183.327	175.462	94.3055	237.337	166.211	153.787	61.9577	2.41458
AT1G11320	1.83646	1.53066	1.78088	3.25117	1.91202	2.30308	2.01264	2.91493	2.06606	2.46043	2.88958	4.59506	4.82808	4.41479	0.765526
AT1G11330	16.8386	21.4097	15.5392	30.1425	17.0178	18.6233	21.7747	33.3425	33.6544	31.1728	46.9013	38.8958	41.1226	31.7298	1.68035
AT1G11340	1.26498	2.62778	0.841691	1.03446	1.79774	1.62334	1.49394	2.37929	1.61712	2.2815	3.32478	4.21938	4.78273	2.5883	0.762133
AT1G11350	18.5172	20.5941	33.6787	22.7869	40.3511	34.3677	37.7316	45.8913	37.1194	43.0168	37.6181	26.3897	25.0114	13.4526	1.67109
AT1G11360	19.3008	23.6748	26.7951	20.2231	26.5339	24.6775	24.4255	20.2671	22.6774	24.2196	21.4744	19.1383	19.4663	21.2701	1.44397
AT1G11362	0	0.433953	0.467992	0.3224	1.01674	0.317542	1.02216	0.274526	1.24119	0.146019	0.16114	0.529572	0.516517	0.0750872	0.350479
AT1G11370	0	0	0	0	0	0	0	0	0	0	0	0	0	0.0388318	0.0165452
AT1G11380	8.9834	8.90062	6.36931	5.15453	7.8249	8.54615	8.51375	9.13149	12.882	11.2258	11.6118	11.5109	12.1787	7.18835	1.14245
AT1G11390	6.54998	7.54874	7.22535	7.59676	6.41385	7.16308	5.91147	5.59157	6.73338	8.13631	8.12731	10.0434	10.3587	12.0865	1.11682
AT1G11400	21.4548	23.0136	19.7788	18.2658	17.1942	17.9574	16.8661	15.902	16.174	17.7172	15.6939	22.1012	24.9347	35.2761	1.55962
AT1G11410	7.46638	6.112	7.52688	4.33617	9.14335	9.43359	10.4314	11.7138	8.52019	14.7586	10.7959	8.58938	8.61791	5.65543	1.19752
AT1G11420	0.444691	1.60829	0.67341	1.47817	1.88155	2.3968	1.65605	1.41702	0.601244	0.73384	0.808893	1.70747	1.90486	1.27709	0.53107
AT1G11430	88.0792	79.8731	106.492	92.4845	108.671	113.64	86.025	98.9756	119.303	137.657	126.806	190.239	207.222	296.695	2.47377
AT1G11440	11.7388	15.6074	16.0486	15.2967	14.8878	16.0311	12.5555	12.0357	15.3293	22.6039	13.2025	14.0103	13.507	17.7861	1.37298
AT1G11450	0.0504532	0.200062	0.0676515	0	0.231427	0.0504366	0.500145	0.584702	2.36943	2.72401	2.39226	8.30856	9.1027	10.8091	1.07222
AT1G11460	0	0	0	0	0	0	0	0	0	0	0.239825	0.301477	0.44081	0.825657	0.261419
AT1G11470	0	0	0	0	0	0	0	0	0	0	0	0	0	0	0
AT1G11475	29.8419	33.0048	82.9216	94.4164	78.9494	68.0564	51.5915	47.931	45.9105	59.1876	53.8749	70.9244	73.761	83.7682	1.97962
AT1G11480	37.042	46.6125	53.1783	52.3413	45.3473	48.0576	44.6023	35.1615	38.9116	29.0534	37.3855	36.0236	39.4662	34.4013	1.73383
AT1G11490	0.14332	0.33559	0.0753812	0.0775265	0.105302	0.190991	0.295106	0.291078	0.0945096	0.526464	0.489671	0.649027	0.604677	0.672254	0.223302
AT1G11500	0.714719	1.30799	0.108047	0.336186	0.804536	1.1032	0.763894	0.991602	0.321992	0.726689	0.560643	3.2282	2.22415	1.43555	0.626155
AT1G11510	0	0	0	0	0	0	0	0	0	0	0	0	0	0	0
AT1G11520	0	0	0	0	0	0	0	0	0	0	0	0	0	0	0
AT1G11530	74.7535	84.8826	125.295	89.6158	101.689	104.647	110.364	85.1248	99.2409	81.7726	87.2106	59.24	66.1519	39.7325	2.10139
AT1G11540	0.369446	0.217067	0.736041	0.584655	0.20877	0.265049	0.187824	0.157383	0.124913	0.0695807	0.240309	0.108515	0.176293	0.252197	0.23956
AT1G11545	5.32895	8.29323	0.738818	1.77367	3.97535	4.61904	8.62715	14.0946	18.5634	60.3015	33.015	40.4995	30.9945	9.10198	1.78747
AT1G11560	0	0.0678758	0	0	0.078246	0.0851913	0.126754	0.0295028	0.0351215	0	0.0863245	0.203403	0.158625	0.202513	0.0804111
AT1G11570	1.57748	1.98882	0	1.10581	1.44575	1.68266	1.95943	1.45737	0.48818	0.63749	2.05709	3.95757	4.12985	3.64136	0.710105
AT1G11572	0.212816	0	1.43953	1.68964	0.982936	1.17434	0.58121	0.202904	0	0	0	0	0.181752	0	0.429694
AT1G11580	24.623	32.9411	19.2039	180.576	76.4857	99.2362	72.3891	35.9533	12.0675	7.89107	11.9315	28.7325	23.2799	12.9959	2.25906
AT1G11590	0.0432903	0.0921165	0.130646	0.154103	0.0837869	0.0286824	0.0595655	0.0856621	0.0798772	0.0811738	0	0.109661	0.117718	0.0845466	0.0622446
AT1G11591	11.8953	14.5298	25.1186	15.1871	18.1638	17.2476	13.8078	13.1856	14.0251	18.1201	15.1233	14.4481	15.8807	25.2563	1.41923
AT1G11593	0	0	0	0	0	0	0	0	0	0	0	0	0	0	0
AT1G11600	0	0	0	0	0	0	0	0	0	0.0224745	0.0247736	1.09944	1.39064	2.68251	0.566144
AT1G11608	0	0	0.0401614	0	0	0	0	0	0	0	0	0	0	0	0.0171007
AT1G11610	0	0	0.0283853	1.64995	0	0	0	0	0	0	0	0.340934	0	0	0.423238
AT1G11620	0	0	0	0	0	0	0	0	0	0	0	0	0	0	0
AT1G11630	7.13039	7.97113	9.38568	7.2384	7.85931	8.57179	6.91199	7.15192	7.39897	10.1018	6.73873	7.06134	7.51253	10.4243	1.05783
AT1G11650	162.044	167.462	249.409	212.97	193.471	202.274	166.862	170.034	185.158	158.402	173.981	178.394	174.629	174.669	2.39865
AT1G11655	0	0	0	0	0	0	0	0	0	0	0	0	0	0	0
AT1G11660	14.6464	20.3404	21.4403	22.4467	21.7528	23.5307	20.0316	17.7358	19.7743	18.6244	25.3774	26.138	26.2685	24.2932	1.43566
AT1G11670	5.52403	1.26417	4.28016	3.27293	9.13208	6.09819	7.0405	7.82637	6.18275	8.46261	18.8346	7.28877	5.72368	3.64535	1.29742
AT1G11680	31.9882	37.4347	59.6428	56.0158	56.6033	61.7567	51.6454	53.034	46.5149	51.3122	56.8441	56.2742	55.6699	44.7713	1.79766
AT1G11684	0	0	0	0	0	0	0	0	0	0	0	0	0	0	0
AT1G11690	0	0	0	0.0774716	0	0.152614	0.0755878	0	0	0	0	0	0	0	0.0616839
AT1G11700	3.37716	7.36319	12.885	10.176	7.37499	6.12041	4.73606	6.04285	2.71996	7.81812	1.75944	2.69448	1.69724	0.949196	1.14255
AT1G11710	0.586015	0.694026	3.50178	1.79643	1.51773	1.77069	1.02696	1.32487	0.738223	1.7389	0.922765	1.03961	1.02941	2.37572	0.653384
AT1G11720	11.1083	14.1528	51.5903	43.7863	32.7775	38.6761	28.9216	24.4597	15.8533	15.4485	16.897	20.3491	21.3726	21.6952	1.72091
AT1G11730	0.559494	1.41948	0.225293	0.260377	0.760608	0.712809	0.735716	1.04724	0.988147	1.07388	0.981717	2.56178	2.3374	3.69463	0.671601
AT1G11740	1.23424	1.60259	0	0.0214535	0.214131	0.359468	0.755677	1.0114	1.32659	2.6413	1.32721	0.869456	0.236456	0.0806737	0.561256
AT1G11750	155.872	154.419	116.921	108.143	143.577	141.577	143.37	141.554	148.698	151.968	154.487	179.131	185.786	226.422	2.35683
AT1G11755	6.77423	8.28231	18.5496	14.8283	17.0019	17.5333	14.0591	13.517	12.0961	12.9943	14.1426	16.7604	18.9824	16.0847	1.30065
AT1G11760	6.50981	8.63266	10.2973	9.76743	8.82167	8.9651	7.70207	7.77728	8.36983	7.03265	6.78803	9.57982	12.399	9.52399	1.12707
AT1G11765	0.058256	0	0	0	0	0	0.078772	0	0	0	0	0	0	0	0.0329297
AT1G11770	0.0411389	0.021793	0	0	0	0	0	0	0	0	0	0.0779826	0	0	0.0326118
AT1G11780	4.92015	5.5011	10.5144	9.60668	10.3561	9.59571	7.06716	7.16364	7.81398	10.5725	9.56112	9.44163	10.3431	12.1145	1.11775
AT1G11785	3.10416	2.73497	4.09847	3.67652	3.5618	1.57818	0.919007	1.21928	0.839623	1.02474	0.377097	0.972399	0.775969	1.05167	0.70744
AT1G11790	21.6753	24.7087	8.38024	12.9945	12.3356	12.3663	13.5536	12.0269	18.4681	24.259	25.2714	31.4415	33.8506	48.3463	1.69325
AT1G11800	5.78959	5.9529	6.16352	7.23234	5.79295	6.64111	5.71019	5.33632	5.19651	6.12702	5.30494	5.06176	5.17331	5.56385	0.915523
AT1G11810	0	0.0306671	0.0757808	0	0.0352868	0	0	0	0	0	0	0.036684	0.143033	0	0.0580588
AT1G11820	12.7472	16.3764	13.2617	13.4865	16.7848	17.6269	14.7371	18.9707	15.8356	37.5179	23.9007	40.6166	40.7013	64.7232	1.81772
AT1G11840	177.464	238.149	367.803	524.86	431.229	407.405	357.791	248.442	170.606	164.068	159.86	172.096	168.571	211.024	2.72087
AT1G11850	3.66619	4.84913	0	0	0.0973799	0.264327	3.27559	7.67251	19.5666	49.7804	47.736	128.425	140.78	193.84	2.28968
AT1G11860	572.36	623.337	553.287	430.927	460.927	575.513	518.006	574.324	574.092	689.711	589.245	805.129	805.406	760.467	2.90655
AT1G11870	18.6271	20.6835	19.997	16.9392	22.8578	23.9587	24.2708	26.239	25.5368	29.5854	28.7854	39.0448	41.4778	56.2195	1.75754
AT1G11880	3.05931	3.08404	5.04924	5.29655	5.59717	6.00381	4.66177	4.57028	4.54684	5.05304	5.46154	5.22932	5.72662	6.26016	0.860946
AT1G11890	75.5501	75.456	58.3686	70.3782	63.6168	58.9737	54.6536	48.3479	49.5464	42.8469	66.6022	58.1526	61.7384	53.5755	1.88395
AT1G11900	2.10772	2.17668	4.14421	4.17875	3.85938	4.07564	2.83412	3.69603	3.04879	4.4401	3.10795	4.33394	4.34215	4.91454	0.771921
AT1G11905	14.4945	15.0814	15.3012	22.6832	14.3349	13.6363	14.0091	12.7849	14.5596	12.2603	16.2178	16.1329	15.8377	12.3387	1.37444
AT1G11910	276.68	299.409	577.972	624.646	492.988	544.257	413.042	344.7	238.428	219.43	270.046	232.796	227.879	217.831	2.79633
AT1G11915	0.35373	1.38052	0.0387813	0.199451	0.433396	0.511006	0.467943	0.599045	0.291749	0.397301	1.07528	1.16399	1.46404	1.27141	0.391648
AT1G11920	0	0	0	0	0	0	0	0	0	0	0	0	0	0	0
AT1G11925	0.203429	0.162581	0.0678757	1.19095	0.884831	0.345044	0.615458	0.0954956	0.113637	0	2.31023	0.131608	0.128345	0	0.519858
AT1G11930	52.1723	65.4545	81.8984	74.961	62.2045	70.648	60.3448	57.2794	61.8478	63.3279	59.7102	62.5717	65.037	72.2508	1.91855
AT1G11940	5.10028	5.84354	4.27231	4.02626	3.74155	4.81955	3.94964	3.51606	3.66052	6.07592	5.3251	5.19273	6.19508	10.0254	1.04239
AT1G11950	4.98343	5.33846	7.68909	6.64146	8.24567	7.02598	5.82962	3.59298	3.24689	1.90687	6.23037	3.28638	3.31135	5.81546	0.965938
AT1G11960	82.7869	37.5781	14.338	16.4285	28.4564	23.003	21.4305	14.963	33.0329	7.75896	54.0262	20.6212	23.9332	16.0655	1.92318
AT1G11970	0.218984	0	0.316161	0	0	0	0	0	0	0	0	0	0	0	0.119309
AT1G11980	0.7082	0	0	0	0	0	0	0	0	0	0	0	0	0	0.232539
AT1G11990	0.175698	0.127991	0.0672946	0.0524061	0.125351	0.232425	0.112652	0.173063	0.14988	0.500342	0.298732	1.02	0.924498	1.4285	0.385338
AT1G12000	20.3408	28.571	16.2163	24.721	23.8309	26.181	22.9628	24.0678	25.3481	28.8649	39.6683	46.2519	45.5127	48.8439	1.69761
AT1G12010	8.39416	6.93221	11.6717	10.4918	13.4038	12.6246	8.53033	7.21319	4.24897	4.7664	3.71177	2.04505	1.72297	1.34653	1.15848
AT1G12020	3.99847	4.8952	8.91833	5.54952	5.39211	6.48184	3.93338	4.31407	4.63955	6.68528	4.25118	7.47475	8.6288	7.20901	0.996439
AT1G12030	0.646297	0.309606	2.81125	2.4546	0.753671	0.604668	1.02818	1.2564	1.06833	1.1113	1.09416	0.536215	0.160837	0.0821296	0.581067
AT1G12040	0	0	0	0	0	0	0	0	0	0	0	0	0	0	0
AT1G12050	28.2469	33.2541	59.1794	51.7166	51.7649	50.7678	48.1633	42.8349	33.7734	32.8039	36.2209	31.7468	31.5023	30.6617	1.77945
AT1G12060	4.31732	7.62126	2.26573	2.49313	3.26076	3.03127	3.0057	3.29285	3.01492	5.66827	2.33115	4.0407	4.0368	7.64243	0.936636
AT1G12064	0	0	0	0	0	0	0	0	0	0	0	0	0.190748	0	0.0758199
AT1G12070	0.0326642	0.243412	0.0861303	0	0	0.0873397	0.0866305	0.0604912	0.0360051	0	0.177011	0.250223	0.325236	0.332141	0.12455
AT1G12080	12.0331	23.5386	4.0396	2.77834	3.34359	5.34356	13.2399	10.7778	25.2227	44.3535	26.1743	29.4606	24.6676	14.0201	1.65661
AT1G12090	403.767	431.479	29.2946	28.3729	406.559	309.706	638.595	660.834	840.475	955.023	754.38	644.804	621.32	545.523	2.98047
AT1G12100	0.347791	0.371777	0.1614	0	0.150294	0	0.65434	0.799086	1.35321	2.75157	0.675257	3.92924	4.45188	7.28557	0.918322
AT1G12110	48.0035	57.7094	138.216	178.264	92.6021	120.49	71.5076	87.8803	45.8935	63.0396	57.3226	73.4792	58.9986	17.5123	2.25349
AT1G12120	39.9388	49.1614	45.7559	40.9957	49.8053	47.395	49.7673	42.2728	48.0947	51.8827	50.8288	43.7005	46.0571	36.8527	1.72331
AT1G12130	0	0.0261879	0	0.0331705	0.0601127	0.0653783	0.0648738	0.0453003	0	0.030032	0	0.0624751	0	0.0933818	0.0387718
AT1G12140	47.7491	64.0416	61.7457	81.2344	72.5107	70.0983	59.7944	59.5807	36.4481	35.3288	40.6939	31.0771	28.4234	22.0819	1.91505
AT1G12150	0.534717	0.597216	1.89623	1.70998	1.88969	1.74097	0.762176	0.973028	0.448078	0.446906	0.607215	0.22115	0.183412	0.335204	0.461833
AT1G12160	2.50153	4.39024	1.259	1.46581	0.990157	1.55792	1.88349	1.82561	2.05688	2.1337	2.55295	3.65511	3.72067	3.10378	0.731608
AT1G12170	0	0	0	0	0	0	0	0	0	0	0	0	0	0	0
AT1G12180	0	0	0	0	0	0	0	0	0	0	0	0	0	0	0
AT1G12190	0	0	0	0	0	0	0	0	0	0	0	0	0	0	0
AT1G12200	3.11374	6.53124	7.13633	22.2743	13.3818	10.3403	6.71549	6.93247	2.68975	1.39366	3.66985	5.72833	2.73408	0.57159	1.36688
AT1G12210	2.15846	2.5653	6.04972	7.09016	3.58342	3.92952	2.46243	2.11147	1.75727	1.5537	2.8562	2.84516	2.72935	3.17587	0.907957
AT1G12211	0.0669875	0.829174	1.05794	0.438052	0.52593	0.371485	0.292242	0.186401	0.266894	0.26557	0.0913612	0.325717	0.223729	0.10602	0.313433
AT1G12220	10.2231	9.55675	25.4194	17.8935	20.5739	20.7843	17.1854	17.1874	20.2173	9.52992	21.3197	13.774	15.0964	7.51175	1.42192
AT1G12230	47.8434	65.0024	53.1526	42.0469	58.2319	63.8485	59.4663	57.5858	52.3914	67.7682	66.513	68.067	69.4884	99.2982	2.00129
AT1G12240	86.4444	95.6829	161.994	228.457	146.568	179.153	145.622	101.167	115.23	87.9528	114.623	149.902	138.081	69.7206	2.3607
AT1G12244	9.14228	9.22614	10.5782	6.92069	10.5402	11.1674	11.4984	13.4185	14.7326	18.2589	13.934	20.0356	22.0823	24.4145	1.40508
AT1G12250	58.8776	61.8215	76.1068	54.4778	60.1896	65.9106	63.5119	62.3449	59.2523	58.4754	51.4924	63.405	62.2072	69.1416	1.88709
AT1G12260	0.40178	0.725739	0.0481633	0.321457	1.02421	1.2673	1.18534	1.00687	0.26149	0.733495	1.35717	3.08031	3.48175	3.49156	0.652397
AT1G12270	18.7539	24.1683	31.925	33.1296	32.4385	31.5254	28.1552	29.5588	31.6193	31.365	40.6499	45.5729	47.8372	47.4288	1.68875
AT1G12280	5.64585	7.71379	17.1424	12.326	11.2471	11.5639	8.7089	9.7343	7.69886	9.18777	7.69105	6.9983	6.80404	4.10125	1.25869
AT1G12290	2.02281	2.50287	6.98523	8.21911	4.28421	3.74935	3.05922	2.76585	2.33571	2.19824	3.62562	2.33748	2.51179	1.19827	0.964689
AT1G12300	0.432895	0.975723	1.4128	1.13336	1.40708	1.28686	0.91272	1.06463	0.957591	1.79212	1.68879	1.94804	2.1142	2.57883	0.553741
AT1G12310	27.6142	26.796	16.6307	17.0798	15.6595	17.4068	19.3668	20.962	26.599	24.9738	20.41	23.1327	23.5917	28.1266	1.46429
AT1G12320	4.12329	8.85244	2.45549	5.53576	3.73176	3.00059	2.87305	2.42872	2.19229	2.69477	2.88096	6.32861	5.49615	4.34773	0.993544
AT1G12330	5.7603	10.7135	2.24292	1.10046	3.15662	3.45557	5.03212	5.54182	4.89196	16.2646	6.71687	11.7674	12.0793	19.9083	1.32032
AT1G12340	0	0	0	0	0.0870197	0.191472	0.0941995	0.129188	0.316313	0.280705	0.098218	1.00411	0.449843	0.549484	0.301922
AT1G12350	14.1656	16.6509	34.2062	25.7213	27.1241	28.8031	23.1443	19.5649	19.871	21.4888	21.5573	21.916	23.0405	25.4688	1.54662
AT1G12360	50.6022	54.6477	54.4449	61.8426	50.3224	49.7764	47.4226	39.6536	41.3726	33.5027	56.8832	45.7845	47.5832	37.6845	1.79825
AT1G12370	1.64732	1.90025	2.43664	1.41754	1.31008	1.2896	0.796119	1.57992	1.01064	1.40167	1.29098	2.90212	3.36582	3.47746	0.651032
AT1G12380	1.33853	2.29376	0.359433	1.22393	0.977545	1.10469	1.71752	1.87463	1.77646	4.01787	2.38316	5.90951	5.35189	6.9386	0.899744
AT1G12390	12.2693	14.2996	25.7265	26.6992	21.5119	19.721	17.6192	18.0717	17.0321	16.6813	17.9582	21.903	24.039	22.2873	1.44247
AT1G12400	8.53186	9.86677	28.9246	27.7183	25.1997	25.7753	18.8418	12.9842	10.3229	12.8406	12.0657	10.5242	11.5023	14.4358	1.47603
AT1G12410	155.77	158.296	157.218	140.866	146.643	159.019	156.157	145.377	165.077	164.273	166.356	190.685	199.157	221.925	2.34816
AT1G12411	0	0	0	0	0	0	0	0	0	0	2.88307	0	0	0	0.589175
AT1G12420	12.6378	11.2037	32.6869	26.8361	17.9324	12.6557	11.2354	11.3807	13.7467	11.6684	21.7745	19.4573	20.2102	15.7061	1.52746
AT1G12430	4.52098	6.99696	14.0771	10.9879	15.1539	13.9724	11.525	12.8412	9.42403	11.6	14.277	17.2097	18.7305	17.8471	1.29514
AT1G12440	56.1452	57.6005	96.6204	88.8553	87.0756	94.3939	86.044	80.3788	83.2271	79.3692	78.5252	85.5153	81.8521	59.3103	1.98954
AT1G12450	7.77706	9.60738	7.26616	6.76761	8.16279	10.3624	10.4261	8.27229	9.11752	10.7815	10.5519	8.48187	10.2933	5.37293	1.0712
AT1G12460	2.7981	3.28064	2.01607	1.65895	2.49964	3.30141	3.15356	4.08352	3.20685	16.6489	5.67842	5.42887	5.69935	8.214	1.24672
AT1G12470	14.4679	17.4558	22.5258	21.9849	21.3974	22.6615	19.7267	20.6353	15.2828	19.2021	23.8924	18.4505	18.966	18.0734	1.39607
AT1G12480	2.70806	5.59823	1.43049	1.15976	2.8543	2.08286	3.83626	3.55881	2.51559	3.36679	5.84337	7.55912	7.7219	7.99755	0.954124
AT1G12490	0.146332	0.11686	0.241792	0.398376	0.270199	0.343453	0.0973131	0.101925	0.121324	0.045093	0.198925	0.327887	0.273996	0.233052	0.145624
AT1G12500	19.2907	28.1687	19.436	13.7314	25.6657	25.0457	28.7791	34.6732	30.2376	44.7698	35.2112	41.2311	37.8733	25.2642	1.66058
AT1G12520	23.2398	43.3353	47.16	39.2786	45.6018	51.4832	55.8771	43.258	58.427	56.6253	57.0983	79.3046	81.7405	103.334	2.01843
AT1G12530	11.9997	13.8917	24.6561	19.3343	21.8462	21.0918	18.9411	16.41	14.5283	18.2158	19.1881	19.9355	22.1743	19.9335	1.40919
AT1G12540	0	0	0	0.343515	0.0887654	0.145057	0	0	0	0	0	0	0	0	0.128243
AT1G12550	8.42929	10.0584	10.8189	8.72065	10.2541	11.121	9.41244	7.62297	7.56803	6.18106	6.38205	4.16016	4.81555	4.43922	1.08354
AT1G12560	0	0	0	0	0	0	0	0	0	0	0	0	0	0	0
AT1G12570	0	0.0161301	0	0	0	0	0.019848	0	0.0825249	0.403974	0.485736	1.39571	0.931589	2.25056	0.511958
AT1G12580	46.9198	34.2865	56.951	53.3889	57.8714	56.6225	52.2572	51.5005	51.84	28.2805	68.5786	66.5766	71.3443	25.9498	1.8594
AT1G12600	0.226695	0.294843	0	0.101898	0.184645	0.0334727	0.265708	0.185539	0.0828388	0.0615047	0.508568	0.671681	0.997612	0.764874	0.300511
AT1G12610	12.1533	2.98309	0.0890823	0	0.456272	0.632431	1.34413	0.907272	0.0372419	2.90593	25.2704	0	0.168207	0.472318	1.41947
AT1G12615	0	0	0	0	0	0	0	0	0	0	0	0	0	0	0
AT1G12620	2.38941	3.05464	2.74948	2.69131	2.88092	2.34171	2.0706	2.16887	1.87295	4.53657	2.05556	3.83185	3.64879	5.41159	0.806966
AT1G12630	0.175965	0.609181	0	0.301255	0.217679	0.118715	0.294207	0.36977	0.244489	0.109131	0.120382	0.113266	0.110442	0.0563051	0.206605
AT1G12640	22.0396	25.2667	33.7718	39.3222	29.7098	30.8567	28.161	23.9967	17.3234	17.1778	23.9429	21.4784	23.0185	21.3939	1.60554
AT1G12650	10.8956	14.32	31.1009	25.3586	23.0548	24.2839	17.8655	17.2452	22.6361	22.3772	23.7641	28.6017	30.5321	30.1482	1.50652
AT1G12660	0	0	0	0	0	0	0	0	0	0	0	0	0	0	0
AT1G12663	0	0	0	0	0	0	0	0	0	0	0	0	0	0	0
AT1G12665	0	0	0	0	0	0	0.12665	0	0	0	0	0	0	0	0.051789
AT1G12672	1.10346	1.16402	0	0.103847	1.02226	1.88515	1.11347	0.907787	0.475255	0.522012	0.960407	0.71427	0.697632	0.192803	0.460168
AT1G12680	13.6314	18.1648	22.9834	17.9663	16.7808	17.812	15.8276	14.3624	16.7947	16.2262	16.3716	14.5316	13.7356	13.9802	1.37991
AT1G12700	0.883912	1.45766	2.70029	2.24019	2.51335	2.57255	2.13212	2.05683	2.44948	3.29726	2.71238	3.4663	3.59768	3.26568	0.662539
AT1G12710	25.2493	35.0268	20.0955	15.2097	24.7302	29.2107	53.236	21.8873	67.1234	32.8481	44.9578	30.4086	35.0647	21.9259	1.8333
AT1G12730	3.52951	7.01972	8.43824	5.04005	8.25052	7.45006	7.82655	4.96155	8.61379	8.53326	10.7635	7.63281	8.65828	7.43359	1.07054
AT1G12740	0.0189434	0	0	0	0.0230497	0.0250479	0	0	0	0.069024	0.0253619	0.0710999	0	0.143265	0.0581471
AT1G12750	30.0769	38.7179	19.283	21.8538	29.1877	29.8522	32.4304	33.9773	32.5703	26.289	25.9024	28.586	29.6392	41.856	1.63201
AT1G12760	82.7335	69.3144	55.7163	63.7069	57.6872	60.2389	57.7042	49.0974	45.8216	29.2154	43.5517	34.6434	36.7751	31.6912	1.9229
AT1G12770	20.7697	26.1514	26.0106	23.9035	26.4349	31.8434	28.1698	25.985	32.7092	34.1366	38.3988	48.0364	52.9774	68.3894	1.84129
AT1G12775	1.59167	1.80642	2.35039	2.25209	2.43924	2.60472	2.04599	2.6443	2.11261	3.07898	2.06381	2.88035	3.36871	3.75819	0.677442
AT1G12780	37.8654	43.4039	77.7829	63.8452	75.2415	94.8214	80.7757	54.0714	55.6828	31.1654	57.365	48.5608	51.2686	29.6543	1.98146
AT1G12790	4.03227	4.47051	8.5465	6.40871	7.87106	7.63021	7.98509	6.39779	6.85038	5.59613	7.40347	7.0772	7.73407	7.08312	0.979844
AT1G12800	63.845	75.6544	80.9295	56.7534	77.1391	83.6005	89.6868	103.672	99.6129	135.274	114.993	161.13	165.289	211.35	2.32705
AT1G12805	0	0	0	0	0	0	0	0	0	0	0	0	0	0.318893	0.12021
AT1G12810	40.2385	47.9107	55.4776	55.9488	45.2786	50.8221	40.5963	35.2866	34.2982	34.9107	27.3209	29.3992	28.1118	31.6199	1.75548
AT1G12820	16.6381	22.1928	39.6024	27.8394	22.2004	25.5034	20.346	22.7409	23.9017	30.4398	24.6256	29.4381	30.7468	26.4532	1.60855
AT1G12830	0	0	0	0	0	0	0	0	0	0	0	0	0	0	0
AT1G12840	59.0744	65.2346	87.7824	100.632	88.1564	95.3473	80.1407	70.9914	67.6818	76.9148	82.8487	78.8454	78.8297	74.0786	2.00703
AT1G12845	12.9115	17.8939	0.568186	0.293326	4.10018	4.4062	11.0923	7.29594	20.3958	30.9519	30.8542	44.6249	50.0348	82.8225	1.92336
AT1G12850	27.408	36.98	31.5699	32.0061	27.6365	29.3739	29.4838	27.8365	30.6432	40.4749	33.9145	34.9906	37.0305	41.5345	1.62874
AT1G12855	0.0731266	0.0518758	0.0639208	0.0656958	0.0595304	0.0323714	0.064244	0.0672907	0.106824	0.208179	0.295087	0.309345	0.422116	0.246609	0.152935
AT1G12860	5.61623	7.76878	8.4187	4.68273	8.69058	9.00581	9.45221	14.3564	16.197	30.6041	26.1826	48.2382	50.6553	56.3965	1.75889
AT1G12870	0.0604014	0.0321464	0	0.0408931	0	0.080592	0.0799477	0.0558251	0.0332295	0.0370269	0.081656	0.0769789	0.0375192	0	0.0340892
AT1G12880	14.0379	25.9268	11.3101	15.9816	28.5371	22.968	22.1552	20.3066	14.7208	15.6369	17.2419	13.8303	13.1861	11.5092	1.47037
AT1G12890	1.50937	1.67089	0.467143	0.402262	0.79742	1.26784	0.627876	0.931686	0.912894	0.364378	3.53857	1.58582	0.662882	0.524659	0.656919
AT1G12900	1097.06	959.01	824.58	671.601	987.991	1098.89	1275.96	1532.13	1506.25	1830.44	1431.76	1959.35	1850.87	1639.33	3.29233
AT1G12910	24.009	25.8636	34.229	30.036	28.7093	29.5637	28.0985	24.3719	25.2648	27.097	26.3123	24.6814	27.6314	28.9175	1.5469
AT1G12920	43.8218	43.6417	97.1678	97.6329	83.4161	81.5589	58.868	61.5284	59.4489	67.7726	65.496	80.4143	86.7162	100.952	2.0084
AT1G12930	5.21534	6.28261	16.7973	12.6615	14.8428	15.4756	12.1838	11.6003	9.57718	10.395	12.3102	13.7451	13.7376	10.7589	1.25035
AT1G12940	0.0781338	0.145461	2.37425	2.35968	0.309099	0.0516808	0.0769426	0.161185	0.106628	0.166154	1.70073	6.99091	8.78738	0.17241	0.990666
AT1G12950	0.0561581	0.0796526	0.0244524	0.0753278	0	0.0247473	0.122818	0.0514578	0	0.0227316	0.0501142	0.331232	0.276692	0.141551	0.124254
AT1G12960	0	0	0	0	0	0	0	0	0	0	0	0	0	0	0
AT1G12970	11.433	9.79921	20.9944	14.9557	16.1971	15.4491	12.5689	11.3747	12.5412	7.16527	12.4118	8.08688	7.69251	6.95288	1.34231
AT1G12980	0	0	0	0.0410077	0.0371233	0	0	0	0	0	0	0	0.037624	0	0.0174539
AT1G12990	29.642	32.0926	14.3929	24.5196	18.2399	18.3505	21.0802	17.6111	22.0879	32.8611	31.4282	26.4053	30.3964	21.8204	1.5297
AT1G13000	19.0463	22.7474	32.2361	33.278	34.4784	29.0224	31.2746	29.9602	30.7744	25.4327	36.7379	33.9501	36.679	22.68	1.57678
AT1G13020	15.5053	19.8278	19.5507	21.0718	16.3718	15.8713	17.6675	18.5862	21.8988	19.0588	21.1137	23.2381	24.1224	24.0185	1.40006
AT1G13030	1.6201	2.10228	4.52129	3.42649	5.2342	4.38185	2.65236	4.22288	4.25234	5.47744	6.42688	8.91152	10.1186	9.70413	1.04605
AT1G13040	1.0984	1.91705	3.52403	2.49067	2.46423	3.02547	1.60161	2.45193	1.34282	2.93263	2.62725	3.09183	3.47126	5.82239	0.833937
AT1G13050	1.92158	4.77686	3.78205	1.83032	2.65596	2.37604	1.88968	2.21815	1.708	4.56216	2.69386	3.77004	4.12332	7.64688	0.936859
AT1G13060	90.3257	102.959	86.5832	111.21	94.3635	97.8497	97.6371	85.6885	91.9886	86.6334	105.762	114.183	119.945	106.626	2.08259
AT1G13080	18.2569	22.5136	26.2774	16.7973	16.0001	18.2582	14.3542	18.2708	11.6719	16.0429	12.9635	8.61277	7.71009	11.7518	1.4358
AT1G13090	45.8556	67.5296	71.0406	55.8844	45.2508	55.6308	41.102	40.464	42.661	50.0702	45.7308	39.5006	41.784	48.1807	1.85758
AT1G13100	8.56592	6.99167	22.8019	17.2168	16.0078	17.4799	12.3767	14.1491	11.38	12.3458	11.3185	9.37165	8.02954	1.64275	1.37661
AT1G13110	84.7876	77.1948	357.295	283.561	320.243	285.021	224.931	257.897	182.637	131.957	167.431	101.709	83.7666	16.4345	2.55424
AT1G13120	5.90685	9.72961	14.4511	12.589	15.2419	13.7109	12.0501	11.0732	9.15465	12.8913	11.3335	14.1167	14.8858	15.051	1.21064
AT1G13130	0	0.0814903	0	0	0.0233052	0.0506528	0.125689	0.087768	0	0	0.128221	0.145273	0.0943867	0.0241419	0.058909
AT1G13140	0.165548	0.692684	0.493476	0.254538	0.504663	0.395112	0.515101	0.317056	0.453629	0.82037	0.222824	0.569003	1.0287	1.72534	0.435421
AT1G13143	0.19303	0	0.5556	0.341291	0.661013	0.225437	0.201797	0.247023	0.163764	0	0.346462	0	0.713263	0.838946	0.264569
AT1G13150	1.36679	2.10932	1.55962	1.03332	1.17141	1.32394	1.0361	1.02349	0.462274	1.77742	0.87652	0.997948	0.901414	2.88804	0.589731
AT1G13160	4.8059	6.15567	10.9726	11.187	12.8108	10.5898	8.84845	10.3588	11.4416	13.1922	16.4323	21.2433	22.8345	28.0833	1.46364
AT1G13170	7.83048	12.8384	6.89133	5.21328	10.7347	11.346	12.4661	12.2925	12.7675	16.6239	16.078	16.3805	17.1169	16.7368	1.25808
AT1G13180	6.15453	8.59018	9.45095	10.6094	10.8784	10.0102	10.2162	8.68127	10.9969	7.68373	12.3237	9.75056	10.641	9.52213	1.12462
AT1G13190	29.2214	33.7678	33.869	41.771	33.6214	35.0543	32.8228	26.0335	26.6736	24.2636	26.4554	25.4379	26.8725	32.2372	1.63115
AT1G13195	10.2082	9.0077	15.1875	20.2966	14.765	16.2069	13.4761	9.7823	10.022	5.36923	12.0451	8.37029	8.09359	7.59341	1.32831
AT1G13200	0	0.061122	0	0	0.0351626	0.114797	0.0379627	0.0265084	0	0.0351597	0.077535	0	0.071264	0	0.0471958
AT1G13210	68.3553	42.2096	128.01	186.049	183.112	153.893	174.127	155.508	96.4734	38.0374	154.974	80.5379	68.6179	20.2066	2.27196
AT1G13220	5.56626	9.57827	8.10591	5.55083	9.99065	8.89117	8.79954	9.89796	8.67596	12.0869	10.8351	13.9863	14.2036	21.1825	1.34601
AT1G13230	0.0229293	0.0487942	0	0	0	0.0304154	0.0301833	0.0421531	0.125475	0.0279416	0.0924113	0.465099	0.198322	0.289717	0.165867
AT1G13245	74.8766	75.4799	255.307	138.429	166.551	181.035	164.986	148.558	181.302	84.7533	111.672	74.6492	72.865	55.9271	2.40876
AT1G13250	12.2895	17.7969	2.19106	4.22005	9.51437	11.0077	12.1906	13.5471	17.1145	16.4284	16.7344	20.9908	21.1295	25.2587	1.41927
AT1G13260	103.399	106.792	189.178	120.784	128.97	122.234	149.085	101.614	216.618	120.988	198.977	95.3206	102.868	37.1406	2.33769
AT1G13270	53.4923	69.2565	44.171	44.3788	56.6897	64.1981	62.209	43.6868	72.818	72.7221	89.8368	79.392	88.9287	132.791	2.12643
AT1G13280	27.8708	47.1341	29.7421	64.0322	49.4278	56.3443	55.1639	41.271	29.6646	33.0465	34.6317	33.7579	32.5252	35.1802	1.81313
AT1G13290	0	0	0	0	0	0	0	0	0	0	0	0	0	0.0396496	0.016887
AT1G13300	0	0.0596763	5.49044	8.67762	0.686336	2.61391	0.0740942	0.0258691	0.0615962	0	0	0	0	0	0.985769
AT1G13310	0.071501	0.0253606	0.374864	0.256827	0	0.126552	0.0313951	0.0876908	0.052204	0.0581311	0.0640873	0.0604699	0.147345	0.0903927	0.13826
AT1G13320	32.1408	34.764	43.0257	47.3621	45.1664	48.2431	41.8683	37.3046	35.9942	40.1531	48.4423	47.2415	47.3347	46.3877	1.6941
AT1G13330	0.615607	0.994048	1.78029	1.46342	1.79583	1.65917	1.63521	1.31509	2.60036	1.80932	2.93476	3.58454	4.66187	4.24125	0.75296
AT1G13340	16.9215	6.08221	71.075	81.6467	27.0396	29.3343	11.5165	7.59874	8.58083	8.57274	33.8947	19.8433	19.2995	4.75565	1.91723
AT1G13350	13.8802	22.1964	38.3322	24.6166	28.0988	27.8705	23.3368	22.3725	23.0147	24.96	23.5404	27.9678	28.6753	32.3168	1.59475
AT1G13360	85.5781	86.5706	89.862	136.868	92.5466	82.1559	75.7787	74.5879	42.5395	63.7083	30.5116	42.9737	39.1054	39.718	2.13946
AT1G13370	0.487406	0.0649576	0.900573	1.77743	1.3721	1.2504	0.577863	0.288225	1.09731	0.230015	0.676946	1.03249	0.774688	0.236405	0.443643
AT1G13380	22.0007	22.6162	30.106	24.907	29.0359	32.4111	33.7837	30.7894	28.833	31.2723	26.5704	34.217	32.9351	29.7713	1.54675
AT1G13390	26.8804	40.4422	64.5376	56.5335	57.3805	53.1186	49.4725	38.2899	34.896	30.6088	31.2252	25.2932	22.6514	24.2224	1.81649
AT1G13400	0	0	0	0	0	0	0	0	0	0	0	0	0	0.367915	0.136059
AT1G13410	0.426421	0.45356	1.54015	1.75662	1.71336	1.29852	1.00974	1.02015	0.768187	1.03365	1.22696	1.53139	1.71421	2.64203	0.561344
AT1G13420	0.567674	1.12198	0.0355062	0.109522	0.496003	0.215857	0.785273	0.972055	0.445112	0.396651	0.25511	0.378092	0.469047	0.34241	0.326741
AT1G13430	0.499788	0.46938	0	0.0397817	0.180093	0.196007	0.700011	0.733198	0.355616	0.396221	0.238302	0.112339	0.0365017	0	0.238848
AT1G13440	599.433	687.623	1588.11	1446.85	1129.1	1213.65	863.611	889.712	706.688	626.109	745.967	901.736	898.983	741.999	3.20115
AT1G13450	25.1865	37.5105	44.9979	37.3916	43.0638	41.8212	40.5869	33.9129	33.1352	30.2984	34.4701	31.4845	33.2409	27.6553	1.66274
AT1G13460	8.04974	11.1935	18.0188	16.5552	15.2143	13.1451	10.0441	9.92034	6.7508	13.3855	7.62111	9.36299	10.0896	12.2991	1.27918
AT1G13470	113.244	110.611	56.8519	104.337	36.9619	50.5457	61.1751	57.8198	83.0953	52.4027	102.511	69.7616	58.833	22.6295	2.05783
AT1G13480	0.0517493	0.0275353	1.15463	1.74555	0.0632539	0.137615	0.102408	0.166856	0.227036	0.158042	0.139396	0.295854	0.128165	0.0327518	0.438629
AT1G13485	0	0	0	0	0	0	0	0	0	0	0	0	0	0	0
AT1G13490	0	0	0	0	0	0	0	0	0	0	0	0	0	0	0
AT1G13500	0	0	0	0	0	0	0	0	0	0	0	0.0419996	0.040943	0.041811	0.0178676
AT1G13510	0	0	0.0630283	0.0971627	0	0	0	0.0221164	0.0263326	0	0	0	0	0	0.040271
AT1G13520	0.227731	0.0269266	5.87594	9.96427	0.185502	0.369915	0.0667361	0.0699008	0.416121	0.123583	2.3844	1.57455	0.469807	0.0960527	1.03998
AT1G13530	0.344562	0.152805	1.13271	0.970796	0.0703252	0.153063	0.189813	0.15905	0.410264	0.281278	1.47317	0.365546	0.249424	0.109225	0.393254
AT1G13540	0.361423	0.224412	0.673908	0.734025	0.110752	0.281287	0.0797254	0.361855	0.397646	0.369237	1.42499	0.460591	0.448979	0.229335	0.38471
AT1G13550	0.385946	0.3792	1.17192	2.00911	0.072759	0.237575	0.274961	0.63085	0.881638	0.291063	1.52446	0.605154	0.589893	0.188332	0.478438
AT1G13560	46.3205	40.187	68.4596	65.084	61.7807	62.9946	51.8276	44.7547	51.9348	46.1155	65.1067	61.0687	65.3681	59.9583	1.84173
AT1G13570	9.6301	12.0797	16.528	16.0039	15.2125	16.1674	15.6685	14.6956	13.2451	15.0811	14.7746	18.9805	19.9005	24.0777	1.39929
AT1G13580	3.23736	3.84061	6.69642	5.18212	6.45037	6.98968	6.7766	5.67519	6.20499	7.67812	7.20391	8.73239	8.23216	7.35875	0.98822
AT1G13590	0	0	0	0	0	0	0	0	0	0	0	0	0	0	0
AT1G13600	0.251308	0.713777	0.222255	0.400856	0	0.225672	0.223734	0.0781108	0.0464837	0.0518598	0.114406	0.48454	0.472437	0.374775	0.233954
AT1G13605	0	0	0	0	0	0	0	0	0	0	0	0	0	0	0
AT1G13607	0	0	0.152879	0.318904	0.569224	0.1569	0	0.648237	0.256309	0.144597	0	0.148842	0.145273	0	0.21702
AT1G13608	0.0684547	0	1.01697	1.72274	1.29126	0.094249	0.0932961	0.521178	0.0774866	0.260098	0.0957168	0.269219	0.087527	0	0.435006
AT1G13609	3.06349	0.882498	109.115	131.972	96.0275	47.1007	7.26934	52.5416	10.8729	14.6174	6.12639	15.1605	25.7029	0.40201	2.12376
AT1G13610	0	0	0.242716	0.545092	0.0352557	0.175648	0	0.0265787	0	0	0	0	0.0357266	0	0.188954
AT1G13620	0	0	0	0	0	0	0	0	0	0	0	0	0	0	0
AT1G13630	0.692286	1.01938	1.81411	1.07519	1.61395	1.35829	0.852552	1.17853	0.771286	1.94743	1.2062	1.40794	1.55166	2.92664	0.594022
AT1G13635	0.0443888	0.141685	0.0871754	0.0298552	0.378882	0.463525	0.0291997	0.244677	0.0242777	0.0270295	0.148988	0.478074	0.356313	0.0840916	0.169696
AT1G13640	17.228	21.8104	53.3588	32.4804	30.5523	34.1563	19.352	20.22	17.7863	22.7323	19.6385	20.6558	20.8159	20.8066	1.73527
AT1G13650	13.6009	1.34879	3.29671	1.09776	4.30453	3.98779	8.0642	13.5285	19.1961	21.7329	13.4854	27.3512	19.92	13.9342	1.45257
AT1G13670	0.272549	1.16044	0.0398627	0.0410077	0.853836	0.202044	1.56334	1.42752	1.03299	1.37383	1.39205	3.93689	3.00992	3.34388	0.693453
AT1G13680	0	0.0617633	0	0	0	0	0.0383691	0.0267921	0	0	0	0.0738912	0.0360134	0.183982	0.0733451
AT1G13690	16.2795	18.6357	28.3079	23.4345	25.9549	24.5998	18.0056	21.3028	23.5338	26.385	22.1984	30.9265	31.4477	31.216	1.51118
AT1G13700	28.4611	23.7741	27.5444	16.7721	28.3632	29.8199	41.2549	41.759	55.3629	25.5469	41.0477	46.4709	47.0474	10.2968	1.75099
AT1G13710	0	0	0	0	0.022709	0.0493535	0	0	0	0	0	0.0235921	0.0229921	0.799846	0.255235
AT1G13730	7.34062	9.32373	13.9591	10.546	13.1217	13.0578	9.40568	11.8271	12.8834	15.4441	14.9911	22.3498	22.2923	25.6209	1.42522
AT1G13740	9.15156	6.24517	6.64015	6.31547	10.3232	8.08115	8.98116	10.2954	7.92092	8.31203	6.1967	6.47522	8.11373	8.10112	1.05397
AT1G13750	18.3472	19.4973	32.2329	40.9713	21.9657	20.6709	19.4335	24.4638	24.6356	23.5789	29.764	15.4534	16.5159	9.5583	1.62295
AT1G13755	0	0	0	0	0	0	0	0	0	0	0	0	0	0	0
AT1G13760	0	0	0.11027	0	0	0	0	0	0	0	0	0	0	0	0.0454286
AT1G13770	5.66963	9.79917	13.2251	10.1002	14.2001	14.4515	12.0636	12.5572	10.509	14.2959	12.7602	14.4255	15.4453	18.3923	1.28763
AT1G13780	3.45841	3.68765	7.56253	5.48123	5.38446	5.44191	5.69048	4.66561	6.1821	4.7419	6.3413	5.78346	6.12659	6.29496	0.932602
AT1G13790	1.40766	1.89024	0.796286	0.7411	2.56266	1.99138	1.90409	2.05488	3.69899	3.46398	5.30393	6.05187	6.47077	6.62061	0.88199
AT1G13800	0.600496	0.78292	1.12989	1.35369	1.25867	1.30766	0.945282	0.942118	0.924973	1.40254	1.54815	1.55288	1.76554	2.63401	0.560386
AT1G13805	0	0	0	0	0	0	0	0	0	0	0	0	0	0	0
AT1G13810	3.44669	3.3294	9.25643	7.32634	7.94637	7.48976	4.55779	4.94771	4.04363	5.03724	4.88923	5.34758	5.75188	8.6318	1.011
AT1G13820	39.5129	44.3957	52.7404	38.9241	50.5741	47.9317	51.306	54.6265	49.0221	48.5578	40.9027	55.0766	54.248	59.1777	1.77944
AT1G13825	0	0	0	0	0	0	0	0	0	0.0789563	0	0	0	0	0.0330039
AT1G13830	0.23839	0.437072	13.7454	22.0885	2.59161	4.3118	1.00645	0.676433	0.738692	0.245523	0.974826	0.407919	0.646282	0.2536	1.3634
AT1G13860	7.32276	11.8314	8.9955	8.32092	10.5132	11.1699	10.5115	10.1489	8.83235	13.9989	11.9666	10.19	11.9667	13.5561	1.17606
AT1G13870	14.4661	14.9802	20.0747	20.8146	18.7692	18.6571	17.6285	14.9611	15.352	15.0699	19.5974	19.7066	20.3729	18.3978	1.33875
AT1G13880	22.96	24.8132	29.7682	25.3613	23.3874	22.3948	20.3656	18.7878	19.4435	21.9612	22.9838	17.0251	17.0098	19.8947	1.4881
AT1G13890	0	0.0820699	0	0	0	0	0	0	0	0	0.0524728	0	0	0	0.0342553
AT1G13900	16.3062	17.8149	10.3298	14.0121	14.1966	15.1715	14.0867	12.7315	9.48376	16.3806	12.5652	11.2209	11.6213	11.0323	1.2745
AT1G13910	2.27216	4.77048	4.73344	3.77246	5.86311	5.96973	4.96574	5.16859	4.85016	7.10995	4.87011	6.53295	5.9362	8.11413	0.959715
AT1G13920	3.72733	7.47069	0.518634	1.6246	3.18376	2.26834	4.19947	3.7925	3.43554	5.46292	5.63258	8.29287	8.87314	14.8631	1.20039
AT1G13930	1549.35	1863.51	258.909	251.11	359.844	340.497	496.863	361.946	638.524	805.777	574.94	345.407	373.802	918.481	3.27057
AT1G13940	5.68244	9.68151	12.5287	9.02499	9.21169	9.53306	6.62277	7.70922	5.56054	10.9633	6.7747	8.36545	8.614	8.2894	1.13126
AT1G13950	26.025	28.7044	55.4458	47.6018	36.2562	40.8371	24.5387	19.3689	23.7528	22.4394	23.4306	17.9441	15.8096	11.0183	1.75163
AT1G13960	18.0854	21.7956	29.7409	27.0626	22.3783	22.9465	18.1529	16.5495	16.9717	14.2813	17.159	13.769	14.4045	11.3929	1.48772
AT1G13970	0.560477	0.579102	2.21335	3.60067	1.82807	2.1547	1.02756	0.644324	0.331325	0.620876	0.919584	1.01001	1.12207	1.04774	0.662821
AT1G13980	13.0077	15.6278	21.888	19.0278	20.068	20.8893	17.6268	16.0359	13.597	15.4606	17.1503	15.5397	15.1014	14.5778	1.35961
AT1G13990	114.74	135.589	132.325	138.854	136.674	107.042	105.645	60.2432	47.1626	36.2211	65.7558	35.5913	31.1527	15.4672	2.14568
AT1G14000	63.8207	69.3917	58.7535	81.1969	56.8722	59.8191	55.7559	51.7215	47.1935	39.5027	59.4152	55.2009	50.4794	48.4586	1.91486
AT1G14010	70.7314	74.925	48.1493	74.157	54.6745	50.1908	46.1518	38.516	38.643	36.4619	47.5642	44.7002	46.9671	55.2092	1.88038
AT1G14020	8.05616	9.82996	7.83052	8.11358	8.99985	10.1404	8.89384	9.2824	8.82669	12.7878	9.48664	13.2644	13.3982	15.7304	1.22351
AT1G14030	20.0799	23.5586	30.922	17.8984	29.1876	29.2773	32.3841	33.9593	35.8082	47.6028	34.9272	54.4878	55.7561	75.957	1.88625
AT1G14040	0.735861	0.981225	1.83761	2.22765	2.05102	2.19578	1.34169	1.39472	1.30599	1.49475	1.75614	2.74669	2.37591	3.09285	0.612026
AT1G14048	0	0	0	0	0	0	0	0	0	0	0	0	0	0	0
AT1G14060	5.14039	6.22454	13.7612	15.3806	13.9983	10.2611	9.28378	8.29649	9.13307	10.9284	12.312	12.5468	13.0703	21.4724	1.35165
AT1G14080	0.0190302	0.0202441	2.63553	4.74908	0.208409	0.276809	0.0749318	0.0872074	0	0.0693451	0.02548	0.0481153	0.023446	0.0239881	0.759598
AT1G14100	0.213584	0.252518	0.186616	0.127853	0.376566	0.314999	0.375098	0.392888	0.467789	0.40514	0.382843	0.391341	0.645491	0.899998	0.278753
AT1G14110	0.417243	0.555033	1.51846	1.13607	0.802583	0.901662	0.344092	0.390945	0.57602	0.669097	0.56699	0.232561	0.51676	0.792309	0.401135
AT1G14120	0.0978963	0.152278	8.26022	31.971	13.1081	6.28212	3.20211	0.501887	0.935192	0.24525	0.397873	0.166647	0	0.0829521	1.51813
AT1G14130	6.10531	6.62228	11.2576	18.2299	9.09808	8.35465	7.38672	5.04921	5.18259	4.96298	5.2806	5.40288	5.52929	7.62789	1.28398
AT1G14140	12.2997	16.0589	18.364	14.4	13.2334	14.8985	14.1614	13.42	21.2396	16.1359	16.0414	19.6471	21.5883	19.0524	1.35388
AT1G14150	107.782	114.903	119.715	77.6362	74.3725	102.799	81.9197	79.5851	103.42	95.2505	81.4637	98.254	92.0313	80.4249	2.08176
AT1G14160	0	0	0	0	0	0	0	0	0	0.0460072	0	0	0	0	0.0195347
AT1G14170	8.67367	11.9618	16.3803	26.1737	15.1196	15.1853	14.8423	11.3292	20.0512	15.0863	23.4697	13.0997	13.2572	8.03444	1.43415
AT1G14180	1.64637	2.21136	1.31786	1.34078	2.08219	2.50958	3.06653	2.60618	4.35432	5.48387	5.16051	8.57593	9.48155	8.79403	1.02043
AT1G14185	0.210174	0.264234	0.599155	0.717836	0.232509	0.429544	0.275872	0.315228	0.187679	0.208886	0.332594	0.386493	0.541458	0.264944	0.234982
AT1G14190	1.15318	2.76566	0.225065	0.495685	1.23109	1.11457	1.58344	1.4893	1.42393	1.22668	1.386	2.98755	2.45692	3.31815	0.635298
AT1G14200	35.4721	40.2892	19.1387	11.7353	7.97097	7.06765	7.25743	6.52026	9.93285	8.78838	6.62636	3.12071	3.99601	20.1157	1.61584
AT1G14205	9.05248	8.76862	13.6121	12.1103	13.3066	16.1251	16.8746	17.0232	20.4219	18.2899	18.5345	20.7824	25.152	25.8422	1.42882
AT1G14210	12.3389	20.9169	50.1822	52.1624	37.7006	41.1229	24.4944	24.2912	19.4208	22.9892	19.8518	23.9736	21.9322	21.1732	1.7256
AT1G14220	0	0	0	0	0	0	0	0	0	0	0	0.216759	0	0.107775	0.0852046
AT1G14230	12.803	19.1913	20.988	19.199	20.0233	21.1349	19.9513	15.7624	15.1035	19.0866	15.477	13.0659	13.2786	14.1704	1.34508
AT1G14240	0.021519	0.0228948	0	0.0737258	0.131139	0.351229	0.214519	0.280868	0	0.0261922	0.115496	0.361571	0.424981	0.257478	0.153809
AT1G14250	16.9202	27.3867	34.718	45.2399	107.981	13.8064	81.0942	23.7232	65.0456	39.8852	44.589	99.923	36.1298	73.6063	2.03735
AT1G14260	0.676904	1.03142	1.83816	1.66433	1.0771	0.769871	0.86355	0.603	1.21497	0.8354	1.96646	2.9442	2.86814	2.26736	0.595959
AT1G14270	53.2008	61.5174	51.0536	35.7594	48.181	51.3244	51.2632	55.2499	60.8638	72.6334	59.5322	81.5652	84.9253	119.508	2.08102
AT1G14280	54.1559	60.6328	11.0514	8.78329	14.5812	19.5503	32.2516	33.0801	29.1464	66.8191	25.9731	29.9683	29.7281	48.1043	1.83135
AT1G14290	23.8425	29.8271	8.45919	9.33601	22.6547	25.0581	34.7744	38.1574	41.042	59.8364	42.6874	37.9603	36.4573	21.5198	1.78416
AT1G14300	8.15342	9.10168	19.7429	18.672	17.5113	15.4978	11.7759	12.1176	10.9071	11.8543	14.636	17.0246	16.14	20.197	1.32627
AT1G14310	19.2196	23.6109	18.9645	16.8721	19.2834	19.1433	17.6517	19.3418	20.061	26.2208	23.3757	26.2547	24.7496	25.8099	1.43544
AT1G14315	0	0	0	0	0	0	0	0.0604286	0	0	0	0	0	0	0.0254814
AT1G14320	253.007	237.438	421.433	481.283	417.566	396.996	318.018	340.338	403.573	434.664	412.381	566.488	598.859	744.583	2.8725
AT1G14330	8.00439	8.61385	10.7632	19.4431	7.75228	7.48713	8.23563	6.26853	6.45463	10.2483	9.30122	8.46865	7.09315	6.25146	1.31055
AT1G14340	18.7847	21.948	56.1579	47.815	41.0482	41.2879	32.0528	28.721	22.1447	14.0216	21.1327	17.5704	18.0328	11.1608	1.75708
AT1G14345	81.1266	91.0867	68.2829	47.0851	58.8201	73.0413	81.3376	91.0722	95.686	126.818	88.9989	125.455	118.155	114.99	2.10659
AT1G14350	5.70692	10.8243	7.91936	7.45038	10.9054	12.6906	12.0445	11.7402	7.52109	16.8944	11.5145	10.6093	8.98536	9.1451	1.25272
AT1G14360	20.2998	29.9906	36.5848	52.3723	27.095	29.0884	22.1713	19.3216	22.2758	22.0874	29.3587	27.9948	32.1856	36.7607	1.72732
AT1G14370	47.0755	34.989	58.1585	61.6988	54.2859	50.7541	45.1533	32.8323	25.5853	16.1772	53.5961	28.7955	26.742	16.866	1.79726
AT1G14380	12.3199	17.3762	20.4837	14.8239	24.3456	23.0321	23.9947	25.6133	19.0077	22.1594	24.3796	19.994	20.6865	16.6507	1.4251
AT1G14390	0.249846	0.472935	0.0722329	0	0.20188	0.164374	0.199654	0.418328	0.180995	0.536926	0.388689	0.560806	0.647424	0.366638	0.216805
AT1G14400	158.595	177.382	193.961	194.474	182.574	189.913	158.727	148.07	146.8	155.985	163.847	157.977	163.696	147.729	2.29109
AT1G14410	9.23429	10.9592	18.4421	17.5204	15.4518	17.3976	14.1957	16.3387	16.523	24.2019	22.585	35.0411	39.4839	59.5308	1.78198
AT1G14420	0.0900467	0.0191571	0.0235139	0	0.0218998	0.0237951	0.0472387	0.0329865	0.0196398	0.196709	0.0481841	0.159252	0.1552	0.0226873	0.0779886
AT1G14430	0.397212	0.495991	0.247914	0.254517	0.293869	0.342073	0.294284	0.490033	0.583529	1.13111	0.969715	2.72561	2.10372	2.06589	0.571197
AT1G14440	1.20285	1.85939	1.2427	2.49281	3.02152	2.26998	2.15816	2.12937	1.76961	4.98395	4.92193	12.9269	14.5224	30.3197	1.49582
AT1G14450	84.9704	90.0337	116.018	129.673	104.72	102.647	88.6402	82.3502	85.4264	88.7974	75.789	78.1636	81.6516	84.4816	2.11619
AT1G14453	0.426189	0.877092	0.789615	0.776735	0.3803	0.826238	0.429173	0.261969	0	0	1.26576	0	0.372944	0.349541	0.355214
AT1G14455	0.154042	0	0.523103	0.216928	0.19476	0.106783	0.105664	0.0737741	0.175444	0	0.108516	0	0	0.201233	0.182729
AT1G14460	2.57146	3.90932	2.87896	2.37428	5.0068	4.70237	4.54195	6.29876	5.23182	10.0162	9.70141	11.649	11.5606	13.0963	1.14911
AT1G14470	0.416685	0.560001	1.55025	1.38623	1.39032	1.19177	1.12504	1.16833	0.839465	1.12151	2.20777	2.0837	2.16623	2.8524	0.585731
AT1G14480	3.19386	2.66662	2.17791	2.71498	3.029	2.61688	3.9101	2.6285	2.15925	2.53904	5.00259	6.04213	4.79327	5.40623	0.847704
AT1G14490	0.106696	0.374189	0.669224	0.621576	0.24926	0.142981	0.202258	0.282446	0.448145	0.375315	0.144915	0.648772	0.532339	0.580085	0.222515
AT1G14500	0.0266421	0	0	0	0	0	0	0.0245577	0.087713	0.0325667	0.0359063	0.0338665	0	0	0.0365143
AT1G14510	24.5859	26.5693	37.4621	41.9521	32.2703	32.9454	28.3444	28.4358	29.3705	28.502	33.1902	39.356	42.628	44.0876	1.65406
AT1G14520	14.0329	22.5699	6.67902	5.62531	14.5794	13.6976	11.7826	10.7167	7.92691	12.5608	11.4507	3.77791	3.02434	3.94308	1.37236
AT1G14530	8.93292	7.1295	4.9658	5.0079	5.88672	6.66286	6.76593	5.07626	5.67415	5.88427	8.66654	9.92835	10.4053	12.1227	1.11802
AT1G14540	12.346	1.61884	2.3938	4.19815	3.03331	2.18777	3.11737	1.84612	1.18091	0.146201	33.5715	4.40748	5.44449	0.529738	1.53872
AT1G14550	0	0	0.164655	0.127057	0	0	0	0	0	0	0	0	0	0	0.0661973
AT1G14560	11.0411	12.0658	14.0245	15.3646	15.0944	14.158	14.0501	12.0063	10.9177	13.2387	10.4136	12.4933	12.7996	12.717	1.21391
AT1G14570	31.6968	37.9183	42.9884	38.6825	37.263	40.0869	37.5426	37.3608	35.805	37.2016	41.1332	41.2062	44.1847	39.0303	1.65499
AT1G14580	7.63761	8.01882	5.61179	6.69789	6.49947	7.62752	8.86363	11.2496	13.1085	13.4114	13.5378	18.6001	16.9198	19.4961	1.31167
AT1G14590	10.4577	9.43349	9.74492	7.86849	8.44745	7.51506	6.47375	5.8932	5.88928	8.85021	6.0552	7.14809	8.43071	12.2277	1.12148
AT1G14600	2.97543	2.48152	11.3087	12.5068	8.57568	9.94937	6.57972	8.76344	5.84093	9.44331	4.93679	4.30175	5.07014	13.3958	1.15824
AT1G14610	19.3697	25.5504	47.694	40.2232	41.6891	43.397	33.9425	35.74	33.3913	35.8603	46.7948	57.4036	59.4044	61.2419	1.79408
AT1G14620	7.99077	9.77302	17.4544	16.0821	19.8743	15.7175	13.2273	13.2722	14.344	18.1234	17.9342	23.0138	26.5559	35.948	1.56759
AT1G14630	2.33166	3.62564	0.191704	1.04203	2.39069	2.38605	2.68966	3.07005	1.7935	2.2621	2.41405	5.29134	4.59461	5.28601	0.798743
AT1G14640	3.62753	6.82424	7.16744	5.89446	6.09268	5.44168	4.26205	3.79477	3.16585	3.36479	3.05768	3.75957	3.2004	5.1353	0.912086
AT1G14642	32.6564	43.4143	69.1627	76.1715	75.3417	43.5609	50.9646	36.3386	46.3688	36.257	35.2885	63.7565	48.6723	68.3276	1.88746
AT1G14650	22.7429	28.8143	38.5495	34.9962	33.8042	35.4627	30.5373	29.2313	27.6491	25.1073	31.7162	31.2703	33.0827	33.612	1.59714
AT1G14660	2.9773	4.86856	8.23437	4.97724	5.39781	5.71045	4.60804	4.02475	4.50675	4.71421	4.53039	4.52651	4.50512	6.17894	0.965407
AT1G14670	64.779	70.8171	42.7151	71.5066	56.3765	60.7387	55.4313	52.1407	57.6522	72.1785	90.9868	71.6612	80.2295	81.4115	1.96373
AT1G14680	1.43756	1.1976	1.93469	1.27057	2.2234	2.46227	2.23546	2.02346	3.88856	1.87909	3.00237	2.55097	2.79756	2.10344	0.689181
AT1G14685	27.6244	37.49	23.9514	24.1046	27.2216	26.0368	30.8177	26.7076	47.172	40.3535	45.4673	55.7776	65.2337	55.0121	1.82108
AT1G14686	0	0.064176	0.0396783	0	0.0369516	0	0.0398997	0.0557216	0	0	0	0.0384181	0.112349	0.114774	0.0471868
AT1G14687	2.06332	1.42188	2.25198	1.65743	1.54784	1.46966	1.72699	1.46965	2.42201	1.35086	0.938131	1.7143	1.72208	1.03338	0.534281
AT1G14688	0	0	0.0914655	0	0	0	0	0	0	0	0.0946819	0	0.0865886	0	0.0392879
AT1G14690	12.1667	18.9392	38.8116	27.8648	36.827	36.299	31.1401	28.206	24.588	20.3009	26.1459	23.223	24.4427	20.4587	1.60001
AT1G14700	7.85513	11.8283	19.0982	11.4728	21.0686	20.8676	16.4348	21.5832	18.1283	21.5925	16.7106	23.6384	20.2718	10.6078	1.39161
AT1G14710	18.1829	25.8006	25.1364	21.669	28.2576	25.2236	22.6761	24.8497	24.1647	30.6576	31.4227	36.8027	36.54	38.8072	1.59996
AT1G14720	18.3474	22.2413	52.4837	52.24	38.6124	42.2593	34.3176	34.0051	38.2589	38.0073	47.5743	52.1852	58.4723	28.5403	1.77431
AT1G14730	1.27103	3.98651	0.317392	0.653438	0.971166	1.65562	1.1403	2.10205	0.530779	0.972067	1.77111	3.46913	3.51038	2.31654	0.697797
AT1G14740	68.7992	54.0038	82.9842	75.7332	79.9847	73.8661	70.9578	66.4483	58.6723	33.9267	68.0519	59.7353	60.8093	35.6133	1.9242
AT1G14750	0.398353	0.48046	0.31384	0.110905	0.338201	0.326521	0.47666	0.381972	0.145712	0.168692	0.501045	0.945173	0.82257	1.76805	0.442174
AT1G14755	0	0	0	0	0	0	0	0	0	0	0	0	0	0	0
AT1G14760	0	0.133348	0	0	0	0	0	0	0.140946	0	0	0	0.0795988	0	0.0572651
AT1G14770	3.47904	3.67938	5.32222	4.06533	4.67615	3.27069	3.62483	4.23123	3.80038	5.65752	3.51807	4.35698	4.8499	6.28037	0.862153
AT1G14780	3.9761	5.07617	2.75328	2.25872	1.56008	2.18985	1.25178	0.327796	0.6018	0.705703	0.4986	0.565236	0.422296	1.6916	0.78363
AT1G14790	8.76464	11.8382	12.5421	14.0664	12.1291	12.3646	11.4138	11.3852	10.8423	10.4204	15.2203	9.48704	10.0577	7.63236	1.21006
AT1G14800	0	0	0	0.0898159	0	0	0.0438899	0	0	0	0	0	0	0	0.0373531
AT1G14810	28.6424	32.8277	53.5702	66.0778	77.7638	81.6553	66.6712	67.0088	59.518	60.408	67.4544	85.4613	90.2035	101.883	2.01234
AT1G14820	11.858	18.643	34.1461	25.515	21.1359	22.4609	15.3727	11.9912	11.7281	14.2331	14.8682	14.5138	15.6216	22.9635	1.54588
AT1G14830	41.031	46.258	44.8677	50.6196	50.379	52.6919	47.2363	40.733	40.436	45.0741	55.1298	45.5585	48.2908	44.2068	1.74919
AT1G14840	7.36893	7.91048	8.42255	5.45928	9.00572	9.8243	11.065	13.3753	16.1823	22.7164	20.8439	21.3986	22.4762	26.2125	1.43477
AT1G14850	3.22783	4.56816	9.16819	8.07512	8.2229	8.49738	6.63775	7.10862	5.52808	5.99132	9.15024	9.72403	10.821	11.5522	1.09872
AT1G14860	0.253817	0.0900469	2.26136	1.41058	0.414293	0.751368	0.372718	0.26026	0.247878	0.207185	0.494778	0.215339	0.455063	0.285986	0.513399
AT1G14870	27.3483	17.2349	44.4528	101.087	12.0133	16.498	13.3724	9.29674	18.7018	8.26843	47.5033	39.873	20.6785	9.36365	2.00897
AT1G14880	142.776	180.931	439.648	1065.45	137.667	155.571	102.825	146.074	255.186	127.85	340.739	329.851	254.053	14.8924	3.02794
AT1G14890	7.73247	14.7301	0.595105	2.35625	4.73195	4.73621	7.69062	9.93624	7.69385	3.96852	8.09413	13.4337	14.9116	22.505	1.37116
AT1G14900	1.50335	1.6629	2.01663	1.31637	1.84193	1.69025	1.05287	1.93328	1.167	2.38381	1.75232	5.33182	5.08753	11.7418	1.10523
AT1G14910	22.6874	30.7751	23.1605	24.5683	24.8014	25.2624	23.0836	23.8816	23.4268	28.542	31.4093	24.8078	25.4921	39.5388	1.60787
AT1G14920	20.7991	32.3527	14.9408	11.5576	9.62431	11.526	10.7193	14.3325	13.0622	39.7895	12.8905	17.3872	16.0679	46.1642	1.67361
AT1G14930	0.112949	0.481578	0.0756594	0.0781611	0.0704472	0.153971	0	0.0532504	0.0633591	0.707984	0.234378	0	0	0.218527	0.232484
AT1G14940	0.120308	0	0	0.0835125	0	0	0	0	0	0	0	0	0	0	0.0493374
AT1G14950	0	0.101973	0	0.263018	0	0	0	0	0	0	0	0	0	0	0.10141
AT1G14960	0	0	0	0	0	0	0	0	0	0	0	0	0	0	0
AT1G14970	1.54061	3.31017	1.77144	1.07061	3.19111	2.46218	2.67429	3.68806	4.28732	7.54392	5.435	7.70222	8.11866	10.4955	1.06053
AT1G14980	75.1135	70.9044	67.4457	83.2784	76.9344	68.9343	49.1873	52.1183	54.2702	66.9318	61.3717	82.9468	87.1993	153.35	2.18851
AT1G14990	13.6763	17.6447	22.0988	23.4643	23.1512	22.9066	16.8903	13.1855	12.1648	15.4624	12.9784	14.1817	13.9811	18.2496	1.38853
AT1G15000	8.07734	8.13179	7.7029	5.75913	10.9144	11.7157	9.00585	10.9999	12.7716	10.4839	10.0516	12.9664	13.7403	12.4896	1.16851
AT1G15010	201.271	119.595	8.45176	6.30651	17.9879	41.8228	36.4972	15.2415	27.1745	19.6605	133.823	11.8449	13.4993	10.8059	2.30593
AT1G15015	0	0	0	0	0	0.185548	0	0	0	0.176442	0	0	0	0	0.0739191
AT1G15020	11.5561	12.9424	18.4179	15.0179	14.7734	15.4446	14.1606	12.3404	12.2263	12.3659	11.2907	10.1367	11.4241	10.3549	1.2882
AT1G15030	27.2273	31.1922	53.4079	52.919	53.9322	55.1361	51.5685	54.5547	43.8165	34.3633	50.4474	58.2043	56.6912	43.8502	1.77235
AT1G15040	0.13086	0.139242	1.43668	1.19254	0.154092	0.41785	0.297954	0.185046	0.137571	0.122815	0.575538	0.167119	0.262136	0.362684	0.386799
AT1G15050	0.270476	0.432718	0.182541	0	0.679882	1.1164	0.817724	1.82673	1.02178	5.14974	1.13373	0.151849	0.172807	2.82497	0.788857
AT1G15060	13.633	15.391	18.6181	14.4918	14.9864	14.8804	13.6086	14.7024	10.8244	12.7293	12.7255	16.4894	15.9644	17.006	1.29266
AT1G15080	3.09815	3.88611	3.99837	3.92463	5.24698	5.04615	4.42176	3.57244	4.01012	2.2336	3.84333	5.03204	4.59623	5.04755	0.79567
AT1G15085	7.44103	8.1031	8.12169	4.40793	3.85874	13.0578	10.3592	10.9376	7.39363	6.01576	7.72173	18.5789	17.855	12.2479	1.29179
AT1G15100	21.206	13.6067	24.529	26.9128	19.9458	23.1857	15.8169	14.4606	8.1804	5.96175	5.76092	8.10593	7.42196	6.86126	1.4458
AT1G15110	4.58558	4.23322	12.6073	11.6934	8.89049	8.55161	5.02433	5.13378	2.61859	2.61075	3.359	3.58458	3.29423	4.29328	1.13377
AT1G15120	96.299	93.6351	158.176	192.441	171.535	165.472	130.755	130.203	139.265	157.64	155.822	160.27	167.096	151.982	2.28655
AT1G15125	66.1288	92.3583	1110.58	539.5	1002.86	660.276	533.875	597.75	589.34	250.061	372.907	295.545	247.37	50.1324	3.04594
AT1G15130	37.0562	45.1013	36.8851	47.3335	33.972	37.6795	36.0798	31.0311	28.7388	26.1984	38.7511	32.3596	32.0387	28.1903	1.68425
AT1G15140	78.1712	90.5797	66.0776	64.363	77.8143	81.3504	78.6526	75.2856	82.1202	99.9954	81.172	93.3209	99.7244	113.103	2.0573
AT1G15150	0.290353	0.637671	0.873566	0.924546	1.77063	2.96882	1.50016	0.841019	0.268509	0.126048	0.0463693	0.0231107	0.0637968	0.0230884	0.598661
AT1G15160	2.73948	3.11683	3.31617	1.96075	2.42954	3.53182	2.29363	2.74243	2.99686	2.75927	2.88546	2.85421	3.38468	4.65354	0.75232
AT1G15165	5.10452	5.15574	7.14901	4.3461	7.67449	7.45593	5.49521	5.96489	5.39769	7.50082	4.74907	7.35791	7.22037	9.42623	1.01813
AT1G15170	7.30665	7.22622	18.2876	12.8982	12.198	11.7954	8.5356	7.48914	5.35127	3.77741	6.46712	4.43464	3.50913	2.47175	1.28528
AT1G15180	20.8686	16.6063	24.5327	13.4799	19.6738	25.0499	24.2513	28.5938	26.2945	31.0972	26.0016	38.9965	38.8031	40.5591	1.61867
AT1G15190	1.02455	0.330488	0.695112	0.546889	0.380788	0.58035	0.863528	0.430696	0.649457	0.266641	0.336023	0.633479	0.424545	0.275962	0.306329
AT1G15200	23.3807	37.5159	58.9388	36.4567	43.3414	43.0091	33.7005	37.2044	40.8901	41.9376	37.0175	52.1194	56.9473	71.9456	1.863
AT1G15210	0	0	0	0.0187987	0.017082	0	0	0.00642591	0	0	0	0	0.00863873	0.0177052	0.00808838
AT1G15215	5.09968	9.21283	16.8971	12.9724	16.2058	19.0643	14.4569	12.6755	14.191	15.4223	12.6738	13.3998	14.3728	17.6571	1.30242
AT1G15220	5.61427	6.91552	10.7162	8.79404	8.0367	9.48135	6.85321	6.65097	7.90143	7.15952	7.91242	7.53104	8.34605	8.09083	1.06879
AT1G15230	17.6171	20.3876	28.862	21.548	18.5597	22.7707	18.4337	15.5052	18.0353	12.484	11.1689	12.8522	14.3582	17.7111	1.47512
AT1G15240	11.7889	18.3566	27.9071	19.8578	23.0812	24.0208	19.4316	19.1805	14.3273	17.7538	18.8645	17.3014	17.9672	20.7135	1.461
AT1G15250	13.1401	14.762	47.3387	37.9621	35.0161	32.7578	17.0703	20.9764	30.7303	38.9098	34.2496	47.3304	51.5326	55.4545	1.7517
AT1G15260	19.3351	23.3248	56.3277	21.9279	46.6634	42.8613	35.3398	42.7706	35.2362	85.0626	43.0657	45.7965	41.3121	33.9144	1.93481
AT1G15270	410.208	470.601	519.372	689.376	611.88	560.654	487.204	457.921	387.091	432.14	394.128	435.204	416.26	352.361	2.83909
AT1G15280	19.1966	28.1247	46.3502	36.2119	36.4695	37.9152	30.6028	30.6269	28.9556	31.2885	33.6058	41.8954	41.8931	38.8762	1.67532
AT1G15290	23.935	34.8579	50.9728	36.5022	45.6166	61.1615	47.9452	47.2517	33.114	34.879	38.992	60.7355	61.1203	51.7403	1.79352
AT1G15310	0.612375	1.00872	7.15259	5.8343	2.86181	2.82278	0.933893	0.65213	0.517677	0.480174	0.688106	0.624645	0.900982	0.747346	0.911296
AT1G15320	0	0	0	0	0	0.0455539	0	0	0	0.0418631	0	0	0	0	0.0193464
AT1G15330	0.0299828	0	0	0	0	0.0799964	0	0	0.0659688	0	0	0	0.111727	0	0.0459982
AT1G15340	55.657	64.97	75.2979	53.4334	54.8449	60.5918	53.0494	52.7324	61.6737	60.1045	63.1606	80.1699	79.6197	90.8069	1.96288
AT1G15350	29.9049	40.7566	74.7879	59.0233	51.4042	42.852	38.8466	33.3228	26.0108	30.2558	28.8031	17.9253	16.6419	8.75278	1.8796
AT1G15360	0	0	0	0	0	0	0	0	0	0	0	0	0	0.192061	0.0762985
AT1G15370	52.3737	58.0018	50.6648	56.3692	50.302	51.215	41.4058	36.953	37.1719	39.4771	44.0351	44.8063	45.2942	44.2592	1.77087
AT1G15380	0.0465808	0	0.805856	1.21478	0.352107	0.629847	0.561857	0.0885085	0.259378	0.115809	0.0863245	0.081361	0.198282	0.121508	0.34533
AT1G15385	0	0	0	0.488115	0	0	0	0	0	0	0	0.0915231	0	0	0.172636
AT1G15390	18.0831	17.7551	21.1799	16.8292	24.5713	23.4582	21.2609	25.5091	29.7134	30.8281	25.3667	37.1523	43.0245	57.8382	1.76966
AT1G15400	59.4262	80.1	102.116	85.6735	69.8565	74.2699	58.4867	57.7358	55.064	62.7371	44.9017	37.2398	35.8283	22.4664	2.01333
AT1G15410	8.10128	7.89571	28.3603	13.5424	14.5153	17.6313	14.5414	21.1326	13.1123	22.2906	12.9473	14.0283	12.3985	7.03337	1.46776
AT1G15415	1.59794	1.04142	3.01586	8.03056	2.09836	1.68224	2.51978	1.08848	1.11163	0.233533	1.21452	2.99783	0.443437	1.03721	0.955715
AT1G15420	8.34681	9.77624	23.7642	22.3379	20.0728	20.0017	13.0453	15.2287	15.7294	16.6592	19.2226	27.2659	32.859	34.2205	1.5468
AT1G15430	19.2569	13.1995	17.7765	20.7797	15.6739	14.4952	15.8502	10.6909	17.9264	13.348	25.2873	12.0507	10.3951	8.85922	1.41975
AT1G15440	2.30192	3.37791	9.35113	9.38517	9.08573	7.16197	4.24177	6.13103	4.98167	8.22161	11.0958	14.8433	16.1182	21.7389	1.35677
AT1G15460	0.0488889	0.0693333	0	0.0218159	0.0197945	0	0.0426905	0.0149054	0.0784358	0.0789978	0.0435368	0	0	0	0.0330206
AT1G15470	10.4139	11.9448	13.5255	13.326	13.2613	14.8169	11.5052	12.1502	13.6262	15.2911	12.7094	15.2835	14.6557	18.6053	1.29237
AT1G15480	1.79073	2.20453	4.65009	3.48571	4.75394	4.11394	2.62843	3.45849	4.28099	4.96446	6.8234	7.99306	9.37997	10.4974	1.0606
AT1G15490	4.15657	6.56223	5.3397	3.00491	4.72388	4.48649	4.21992	4.26104	4.35858	6.64298	5.3316	5.3634	5.69787	9.02644	1.00115
AT1G15500	57.6783	61.9935	137.381	93.1148	99.306	107.184	84.4339	92.1048	82.6082	105.79	96.5002	136.337	143.416	184.81	2.26907
AT1G15510	1.06463	1.4577	6.44361	4.81622	5.32389	5.22017	2.36531	2.78119	2.73356	4.48853	4.34412	6.78553	7.7388	12.3872	1.12669
AT1G15520	3.9778	2.67868	11.5383	65.3485	3.06362	1.80348	2.62238	2.16687	2.5777	1.63645	7.08046	24.9366	5.86367	4.93462	1.82183
AT1G15530	20.5752	18.3523	26.5346	22.7903	24.1358	23.3305	22.8704	21.9069	20.4508	11.2801	20.9104	12.6176	11.9594	8.30382	1.43988
AT1G15540	0	0.217828	0.379601	0.223522	0.36797	0.0793366	0.120257	0.228683	0	0	0	0	0.0512277	0	0.139754
AT1G15550	4.6528	3.17173	5.11512	6.62845	1.56821	2.47777	2.87381	6.19857	4.43343	2.63109	3.25922	8.73325	9.83085	9.10116	1.03466
AT1G15570	1.53033	2.39496	0.275519	0.636461	1.36857	1.74249	1.86803	2.09354	3.73945	5.48442	5.81007	14.9277	17.1456	31.1476	1.50715
AT1G15580	21.1904	27.6948	1.69056	1.16359	6.69008	13.1092	13.9816	11.7953	12.2663	10.8027	6.3958	4.78087	4.8623	36.2222	1.5708
AT1G15590	0	0	0	0	0	0	0	0	0	0	0	0.0587192	0	0	0.0247808
AT1G15600	0	0	0	0	0	0	0	0	0	0	0	0	0	0	0
AT1G15610	0	0	0.143954	0	0.0670196	0	0	0	0	0	0	0	0	0	0.0584086
AT1G15620	0.170329	0.226779	0.339094	0.466022	0.157882	0.114781	0.284477	0.0794539	0	0	0.0581911	0	0.0533954	0	0.16614
AT1G15625	0.401638	0.213871	1.33048	4.11254	0.594703	0.37817	0.53565	0.299215	0.133552	0.198627	0	0.103121	0.201084	0	0.708637
AT1G15630	0	0	0	0.0474816	0	0	0	0	0	0	0	0	0	0	0.0201464
AT1G15640	0	0	0	0.17674	0	0	0	0	0	0	0	0	0	0	0.0706805
AT1G15660	3.37906	6.00815	5.85866	5.95755	7.48064	6.85674	7.9248	6.69191	6.74998	5.7321	7.26076	9.41672	10.9132	13.1706	1.15139
AT1G15670	22.496	28.4369	57.3713	81.4053	26.8707	25.4253	21.6725	11.4425	17.9272	5.12445	12.093	9.83372	11.8822	6.73115	1.91596
AT1G15680	0	0	0	0	0	0	0	0	0	0	0	0	0	0	0
AT1G15690	129.287	168.4	250.48	225.624	205.176	263.66	210.764	215.281	260.995	295.148	349.049	345.541	366.535	289.357	2.5653
AT1G15700	2.47665	3.21708	3.8993	4.17106	3.03846	3.33296	2.54187	2.75494	3.22251	4.08765	3.21431	4.2763	5.09568	8.72767	0.988009
AT1G15710	9.13204	9.97552	8.66327	7.50195	9.18563	9.44439	7.87374	7.29348	6.85854	11.5013	7.95141	10.1372	12.6702	18.824	1.29719
AT1G15720	1.72326	1.96864	0.831222	1.19621	1.48632	1.21252	1.1697	1.28351	1.58372	2.59929	1.84226	2.76778	3.07418	4.23286	0.718739
AT1G15730	46.6439	49.261	42.9511	36.8158	46.9459	47.7934	49.5299	52.113	52.4501	50.4205	54.0311	62.5447	66.7923	74.702	1.87911
AT1G15740	59.1264	84.3483	161.07	134.109	142	152.109	133.556	120.676	84.3201	62.8798	85.0089	79.4228	77.1505	47.313	2.2097
AT1G15750	31.8826	45.8306	97.3716	71.5254	58.5308	68.6157	47.5176	50.9687	34.9032	35.4608	46.2135	51.9288	50.2759	47.4047	1.99287
AT1G15757	0	0	0	0	0	0	0	0	0	0	0	0	0	0	0
AT1G15760	0.627436	0.785999	0.195194	0.35177	1.09063	0.495136	0.687413	0.822842	0.367293	1.36518	0.401498	1.46532	1.65898	1.31695	0.424715
AT1G15770	0	0	0	0	0	0	0	0	0	0	0	0	0	0	0
AT1G15772	0	0	0.507664	0.358602	0.161387	0.353161	0	0.043401	0.0726184	0	0	0.0840953	0	0.0834034	0.178305
AT1G15780	13.4792	18.439	23.0013	23.8453	23.427	23.2422	17.8175	17.9893	11.4158	14.5938	18.424	16.4499	16.3315	14.1268	1.39524
AT1G15790	30.7916	38.4756	42.0318	54.0241	31.6798	30.2914	22.8749	21.713	24.6731	17.2576	30.8264	17.2568	18.7794	9.65837	1.74055
AT1G15800	8.87444	8.46413	12.1628	8.37848	7.58667	8.52514	7.73373	5.50667	6.93584	4.05773	8.75369	6.23628	6.36497	6.28431	1.11935
AT1G15810	7.74224	11.4807	25.4968	20.0442	18.876	18.7859	11.8324	11.5129	11.395	14.7293	16.4754	20.5884	22.4339	27.8958	1.46083
AT1G15820	3512.37	2858.18	586.405	434.192	1532.02	1239.32	2753.64	3754.7	3616.5	3291.91	2036.28	2324	2061.7	1915.58	3.57469
AT1G15825	10.6415	9.5498	3.48554	0.78659	4.05246	4.33176	7.31973	11.6657	12.4176	18.5921	7.3665	9.08592	6.19177	13.5026	1.29208
AT1G15830	8.39723	5.32091	1.91211	0.695897	2.791	2.9385	5.24109	7.55049	8.30949	12.3828	4.9076	5.89454	4.56396	9.89953	1.12655
AT1G15840	0.0860466	0	0	0	0.0531879	0	0.057504	0	0.0955751	0	0.0588164	0	0	0.0550333	0.0396422
AT1G15850	0	0	0	0	0	0	0	0	0	0	0	0	0	0	0
AT1G15860	40.0391	41.3194	59.8426	63.7386	51.3963	56.1585	46.5356	40.2037	37.4128	36.7267	46.0977	45.4328	44.729	39.3325	1.81116
AT1G15870	0.0799413	0.42568	0.794346	0.600175	1.52873	1.29014	0.266498	0.707112	0.575857	1.48229	1.85291	2.41136	2.45107	5.91978	0.840092
AT1G15880	44.3444	47.869	78.4258	67.2347	60.6499	64.2589	54.3286	51.8341	50.4914	39.8766	53.1841	43.6248	42.5248	28.9501	1.89996
AT1G15885	10.017	8.51861	28.285	21.3007	23.8438	21.202	20.619	25.3509	28.9595	13.8511	31.4329	22.8671	25.7114	18.723	1.51099
AT1G15890	4.41958	3.89353	23.1838	15.7571	17.0864	16.1259	11.85	12.3056	12.2687	4.41375	19.1712	4.22164	4.27476	0.689709	1.38353
AT1G15900	2.40787	1.28377	2.72927	2.11704	3.57345	2.77993	3.44076	3.5439	2.00083	0.958906	1.67575	0.744769	2.17924	0.984973	0.660244
AT1G15910	8.83967	9.74802	10.8048	13.131	20.7975	21.566	24.5863	25.1758	20.9905	10.755	20.9991	20.4415	20.2906	13.298	1.4179
AT1G15920	19.3567	18.8968	23.3993	21.767	19.0487	19.9563	19.2473	16.7587	16.5723	17.682	16.9383	16.3264	16.8063	15.2206	1.38738
AT1G15930	107.056	106.597	184.725	178.201	168.644	177.767	131.146	141.593	170.509	180.956	159.078	238.969	257.096	371.16	2.57073
AT1G15940	6.27499	8.93972	13.4138	10.3953	10.9508	10.6468	8.61194	8.88209	8.96842	8.23924	11.8872	13.2467	14.8413	15.0487	1.20544
AT1G15950	131.703	120.917	118.767	134.195	89.4623	88.7585	87.3995	94.7424	83.8968	58.8153	62.9661	72.4118	66.9836	72.3812	2.13096
AT1G15960	4.40042	9.48391	7.88188	7.46746	19.4744	18.2	10.9683	10.5986	4.65438	5.05252	5.08749	7.12962	6.84107	3.2683	1.31121
AT1G15970	10.8049	12.9089	7.88651	8.85203	11.9496	11.1505	10.9433	10.6428	9.70673	12.8116	12.8796	12.6822	14.2492	14.8924	1.20119
AT1G15980	143.497	135.873	148.241	102.501	114.36	142.643	130.258	148.867	134.15	138.743	132.939	178.468	172.683	176.57	2.25399
AT1G15990	0.100782	0.168308	0.207612	0.0386331	0.157808	0.228407	0.0568544	0.0925157	0.220721	0.21078	0.11577	0.164382	0.160329	0.200886	0.0893423
AT1G16000	31.3598	33.4863	21.1884	36.3515	33.7135	35.2717	26.5068	24.6887	31.5342	42.2903	33.266	38.2803	43.7608	75.5466	1.88393
AT1G16010	36.1683	43.062	50.9449	45.7927	42.8828	41.5804	33.5499	30.5035	25.9027	33.4686	27.4386	32.6696	32.9181	46.4305	1.71554
AT1G16020	8.54506	10.2227	18.2322	11.8818	13.2714	14.0465	9.45943	12.2902	10.835	17.8952	14.2874	17.0187	15.7172	17.4721	1.28403
AT1G16022	1.18879	2.24479	0	0.480003	0.856889	0.787198	0.86859	1.30115	0.465633	0.870748	1.43009	2.68854	2.33277	1.57121	0.566854
AT1G16025	0.387827	0.369855	0	0.260298	0.461222	0	0.604352	0.525849	0.284948	0.708906	0.802555	1.69232	1.18336	0.317207	0.430127
AT1G16030	2.85727	3.73991	4.56068	3.4317	3.71468	4.19647	3.32231	3.02225	3.44979	3.78764	2.27037	2.66418	3.01763	3.67645	0.745128
AT1G16040	7.02027	9.20477	22.0079	17.3981	14.7035	15.5114	10.6096	10.9349	8.65344	9.06328	10.5322	10.7855	11.4564	9.8331	1.36188
AT1G16060	7.97287	11.3616	7.77904	10.145	9.22678	14.2131	12.0394	6.67073	6.79072	4.96022	3.86227	3.8257	5.11417	3.5444	1.18222
AT1G16070	0.392784	0.577159	0.129892	0.191125	0.414776	0.387212	0.446174	0.562966	0.593539	0.510876	0.396538	1.24622	0.698009	1.88085	0.45952
AT1G16080	86.5056	75.0281	114.574	84.7028	78.2137	97.5358	81.6667	100.234	87.2892	86.5735	70.8372	120.412	122.847	131.45	2.12205
AT1G16090	7.28066	6.04063	21.2575	27.2118	10.8461	7.67785	6.93493	6.98587	4.0009	5.79111	20.1235	8.61169	7.8608	9.81296	1.45043
AT1G16110	23.0071	19.5921	28.0631	22.0407	22.5763	22.3631	19.2143	19.9175	25.0145	11.71	38.5525	15.1601	16.4392	7.83243	1.59717
AT1G16120	0.0130415	0.0277381	0.560074	0.557203	0.49003	0.566384	0.0852028	0.023799	0	0.0630501	0.156351	0.0984958	0.0639868	0.0163798	0.194898
AT1G16130	14.3801	3.49034	26.5204	21.9061	22.9519	27.1879	14.9318	9.39011	8.4356	1.37345	17.5012	4.09842	3.80578	0.384895	1.45006
AT1G16150	0.191053	0.014513	0.51649	0.492195	0.132379	0.107809	0.0178392	0.0249144	0.0890105	0.0165021	0.363755	0.154666	0.167464	0.068584	0.18084
AT1G16160	0.0822512	0.0291578	0.124935	0.0732523	0.0332462	0	0.017921	0	0	0.0165778	0.0365425	0	0.0168231	0	0.0511274
AT1G16170	19.0994	17.9336	31.0045	33.042	39.6337	40.9031	51.0673	38.2352	44.113	27.1227	34.7221	35.1561	46.4563	16.7578	1.71657
AT1G16180	143.609	141.004	157.604	230.136	171.579	183.222	156.514	130.889	91.7283	86.9977	136.273	105.271	104.305	93.1753	2.36387
AT1G16190	19.8582	22.1537	17.468	15.5706	21.1455	19.6758	19.6233	17.7738	15.4617	17.6822	20.4399	24.48	27.8633	29.6553	1.48651
AT1G16210	70.949	75.2326	77.693	73.8988	65.4039	62.9463	57.3491	55.7379	57.3594	43.9737	46.7529	48.793	48.304	46.4702	1.89594
AT1G16220	0.911053	1.11535	0.852398	1.19749	1.62956	0.99868	0.766037	1.44743	1.2365	1.06323	1.70047	4.1668	4.80095	5.60579	0.819925
AT1G16225	0	0	0.0475013	0.0489095	0	0	0	0	0	0	0	0	0	0	0.020738
AT1G16230	0	0.0722673	0.274397	0.0946762	0.0851665	0	0	0	0	0	0.284046	1.06534	0.865886	0.264034	0.314992
AT1G16240	119.276	120.389	102.749	108.748	105.898	98.744	99.9603	87.5876	87.5932	75.6967	91.3382	79.3628	78.8586	64.9706	2.08418
AT1G16250	9.01582	8.71501	14.9853	13.5109	12.1389	12.6184	14.095	11.583	13.5848	7.92989	14.6477	9.92355	10.4533	7.99984	1.20372
AT1G16260	28.0601	35.3721	33.5675	35.124	15.8009	22.1042	15.9862	20.4958	23.7615	18.7231	26.246	22.1495	25.3821	22.4319	1.56077
AT1G16270	9.77125	14.8272	12.3118	12.2741	11.624	13.793	10.5436	10.699	7.62795	8.40605	12.5244	13.7021	13.8689	19.0018	1.30107
AT1G16280	2.37887	2.58027	6.29746	5.57276	6.82586	5.67474	4.37373	4.36115	5.26463	6.80405	6.32576	8.21475	8.33126	10.8959	1.0754
AT1G16290	0	0.0221205	0	0	0	0	0	0.0472977	0.0281562	0.031359	0	0.032614	0	0.0787114	0.0329053
AT1G16300	2.18702	3.03204	7.92443	6.74503	5.06383	4.27544	3.98144	3.87603	2.77873	2.25972	3.23254	4.92608	4.80112	5.49598	0.95058
AT1G16310	2.015	3.6058	1.49967	5.3317	4.88837	5.28486	4.1896	3.30439	1.10264	0.613853	1.72259	2.06099	1.89557	1.18618	0.80152
AT1G16320	54.3593	60.2537	130.776	94.4034	72.1553	92.6742	56.7466	52.9125	46.991	52.4931	46.7132	44.8942	48.7753	47.6249	2.11984
AT1G16330	0.249294	0.530359	0.139477	0.190938	0.606214	0.517519	0.910652	0.717431	0.271824	0.561782	1.00031	1.91174	2.56449	3.54383	0.657422
AT1G16340	7.31149	12.1668	13.8461	9.87691	15.7664	15.4729	13.8829	14.5387	13.4822	18.3691	18.0234	20.9153	21.5848	22.8648	1.37776
AT1G16350	11.6733	12.7753	23.1769	23.2232	26.6528	24.8884	18.8463	22.1962	20.9895	27.7827	26.3999	36.5177	39.4538	57.0096	1.7635
AT1G16360	0.148336	0.0672298	0.0416029	0.0378282	0.155186	0.135039	0.11095	0.176226	0.293364	0.217114	0.281275	0.41661	0.617507	0.212836	0.208846
AT1G16370	12.34	4.37595	1.54017	4.74555	4.30327	4.70347	5.74354	3.60777	2.0062	2.52435	18.6762	0.808316	0.910869	1.30958	1.29394
AT1G16380	0	0	0	0	0	0	0	0	0	0	0.177395	0	0	0	0.0709222
AT1G16390	0.434816	1.00215	0.331192	0.655824	1.12366	2.03489	1.56835	2.38946	1.87712	4.66179	4.87199	5.63058	4.48354	0.547795	0.821552
AT1G16400	2.11953	4.43144	4.50732	18.4475	9.39388	14.7014	7.39978	4.95513	1.01005	0.777963	0.737921	1.07899	0.372965	0.582846	1.28886
AT1G16410	65.7351	163.449	59.8347	199.137	220.644	373.149	274.737	152.782	39.7969	30.6811	45.0926	43.8215	29.4128	7.64941	2.57304
AT1G16420	3.52071	0.870655	11.6739	22.9281	7.81333	5.33593	4.70641	4.63291	2.52705	0.695994	6.43887	7.01887	1.90204	0.564533	1.37891
AT1G16430	6.21269	6.15292	10.743	10.0316	9.93452	10.4798	7.41543	7.45653	7.57844	9.15524	7.67172	8.9194	10.6475	13.6738	1.16654
AT1G16440	0.0467291	0.0497215	0.183686	0.0943782	0.0285117	0.155018	0.0615325	0.0429672	0.102318	0.0284823	0.0314002	0.148149	0.0288789	0.118118	0.0732365
AT1G16445	5.49703	4.06869	7.94915	5.79595	8.02731	6.70589	6.75319	8.56033	11.0526	10.1602	9.241	11.8513	12.6759	12.4363	1.13596
AT1G16460	58.7847	73.3983	130.747	94.6933	93.8949	104.79	80.7775	70.8854	69.9166	75.0169	66.097	57.7769	61.3968	59.0355	2.11974
AT1G16470	64.1852	71.1965	73.9873	99.528	85.5895	89.6568	83.6595	72.4364	65.5592	71.6019	85.7181	96.439	101.636	82.3911	2.0113
AT1G16480	0.641285	0.648348	1.40901	1.28301	1.34848	1.24268	1.19282	1.17763	0.9008	1.38193	1.50682	1.60779	1.44732	2.10939	0.492675
AT1G16490	1.53966	3.03339	3.67137	3.80108	3.81125	3.64635	2.83634	3.8412	2.44314	3.74344	2.88895	4.27165	4.00259	5.87552	0.837306
AT1G16500	10.5864	9.74262	12.0405	14.6792	9.20698	7.29104	5.53119	7.69755	9.74278	7.77409	6.08331	9.42283	8.31379	7.52986	1.19532
AT1G16510	11.2397	13.8388	39.5871	30.3357	28.8738	22.7872	13.2064	10.0399	5.89729	3.66319	4.41994	3.68232	3.01151	2.65652	1.60839
AT1G16515	2.76773	2.72225	2.33553	1.47662	2.07605	1.39927	0.989759	1.6667	0.822166	2.58414	0.64601	1.1252	1.93783	1.94244	0.57608
AT1G16520	8.51598	11.6081	6.28014	11.5294	9.22298	8.87967	7.35358	7.19363	5.10415	5.01061	5.73685	10.7222	10.9069	13.644	1.16566
AT1G16530	2.40794	2.0891	1.72495	1.85932	2.02511	1.83137	2.79675	1.74182	0.942045	1.0526	1.5487	1.23645	1.70247	1.66077	0.579412
AT1G16540	4.84311	7.18795	10.5089	9.02717	8.5909	8.22983	6.7501	5.81187	5.97046	5.36119	7.00952	7.57182	6.80651	8.63925	1.06103
AT1G16560	54.9632	68.024	57.9719	77.6924	61.3578	68.5369	56.2029	50.212	54.1228	58.9015	67.4113	62.2639	64.5686	67.4659	1.89593
AT1G16570	10.7394	13.4552	17.4678	17.0849	18.963	18.422	13.13	12.766	11.137	16.4064	15.412	14.4676	15.105	16.7645	1.30023
AT1G16590	5.89983	6.04541	13.2748	10.8827	10.37	10.0097	6.69135	5.86423	5.55864	5.98479	5.13424	4.86158	5.32833	4.44444	1.15457
AT1G16610	20.2942	23.8819	25.4719	22.9593	19.9442	21.1417	19.0688	20.3386	24.965	21.2789	24.5392	29.3511	30.649	34.7597	1.55339
AT1G16630	0.453251	1.10348	0.108577	0.222754	0.823468	0.643016	0.669602	0.848184	0.608663	0.691343	0.841293	2.13026	2.30971	4.16185	0.712805
AT1G16640	2.13016	0.928476	4.51545	5.12449	4.14455	4.39253	4.6782	4.4914	3.61728	2.29047	1.86195	5.56502	4.32919	1.80187	0.817236
AT1G16650	3.0728	3.64931	11.5294	7.2098	8.85163	8.25552	7.04919	7.7689	8.46796	10.2483	7.70139	8.08796	8.26698	8.42902	1.09793
AT1G16670	17.6599	18.9253	26.9981	39.4292	24.4172	22.6297	17.4103	17.6541	15.7409	11.0967	29.1415	20.9028	17.0335	10.3627	1.6067
AT1G16680	6.15372	9.08149	13.5117	10.0567	13.9695	14.737	12.6144	11.2715	9.90378	14.1562	11.3878	13.6535	13.9052	15.6109	1.22039
AT1G16690	4.93141	5.1083	6.29591	5.44925	6.24564	6.37163	5.6217	4.85624	5.8431	6.14412	7.26699	6.6518	7.074	7.58723	0.933853
AT1G16700	53.0044	60.2826	56.5445	74.0691	57.7097	58.3837	56.5482	49.3377	48.4671	49.0891	50.0378	50.0446	50.8217	50.9039	1.87546
AT1G16705	0.0946203	0.302425	0.268512	0.214969	0.11731	0.195153	0.0634415	0.265783	0.158149	0.411933	0.543955	0.610545	0.408683	0.303384	0.206973
AT1G16710	6.66269	10.9027	17.0333	14.3966	14.7952	15.35	12.1086	11.8532	7.58121	10.7787	12.7055	11.1885	11.2098	13.308	1.25607
AT1G16720	116.995	113.168	169.937	110.776	118.911	121.791	133.26	160.217	96.7064	113.638	106.046	108.864	100.231	57.5494	2.23284
AT1G16730	5.39067	4.99062	37.2307	21.5361	9.88363	9.99463	6.58755	5.60615	1.6562	1.53972	0.792556	2.13137	1.97524	1.16581	1.58241
AT1G16740	32.1707	36.9579	54.0131	48.574	49.8341	49.1711	36.5004	39.066	39.8381	51.5771	40.2851	52.3184	53.1191	62.4497	1.80243
AT1G16750	6.6885	9.98315	9.8124	5.63944	8.35181	8.24273	5.65931	6.42151	4.19575	9.57866	6.95092	6.99498	7.94574	7.47415	1.04073
AT1G16760	0.015484	0	0	0	0	0	0	0	0	0	0	0.0195246	0	0	0.00839771
AT1G16770	0.49999	0.360844	0.890211	0.783159	0.919106	0.64071	0.532372	0.468849	0.525329	0.768259	0.735783	0.684547	0.926785	0.984699	0.297695
AT1G16780	3.45484	5.18262	5.61138	2.95619	6.59281	6.79082	5.70277	6.54949	5.62773	9.27276	7.50459	10.4951	10.4368	11.1014	1.08284
AT1G16790	6.07905	4.45387	2.75967	3.39382	1.80887	3.12727	2.73429	3.97293	7.30935	6.67695	3.80146	8.78397	9.52009	14.2687	1.1838
AT1G16800	0.918748	1.50587	2.92483	2.02233	2.69929	3.00195	2.01079	2.27406	1.50662	2.0063	2.45424	2.71749	2.81037	2.6949	0.602272
AT1G16810	147.47	149.82	157.03	144.057	137.479	143.162	128.067	112.904	132.621	131.551	141.787	139.674	145.101	168.052	2.22802
AT1G16820	10.1296	9.99427	9.85926	12.1065	8.81537	8.9808	7.9979	6.3907	8.06105	8.5819	5.84409	7.8312	7.82295	11.1628	1.11749
AT1G16825	5.64323	6.95905	9.74436	7.54824	8.06638	9.25913	7.20813	7.29778	7.27228	9.38609	8.0146	10.2368	10.7036	10.4256	1.06832
AT1G16830	0.234375	0.421914	1.03575	1.23264	1.07427	0.666997	0.449261	0.627433	0.491536	1.44412	0.916506	1.6626	1.5981	3.1797	0.621145
AT1G16840	108.94	145.013	82.6867	77.8098	83.6773	83.3876	93.5162	69.311	86.3851	61.4157	72.2969	52.5487	50.7393	62.92	2.16439
AT1G16850	39.7395	44.0468	1.18825	0.857636	7.91136	6.27646	10.0504	6.9758	15.0134	7.48973	11.9341	3.74252	2.80711	6.29627	1.65366
AT1G16860	24.7912	32.6582	16.9211	17.0512	25.7748	26.6861	29.0523	25.6366	25.7727	32.5913	33.9011	24.3056	24.9654	24.7404	1.54284
AT1G16870	9.14757	12.4939	14.5023	14.8677	17.3862	17.516	14.0528	15.2787	15.7872	18.1459	18.2898	22.0942	26.0671	31.6786	1.51426
AT1G16880	307	374.483	580.079	469.469	432.76	552.872	358.986	346.33	320.084	425.911	404.465	421.998	436.569	365.924	2.76424
AT1G16890	176.88	196.237	205.955	251.557	222.251	211.149	190.126	173.998	146.462	139.043	159.524	150.393	153.134	144.786	2.40236
AT1G16900	5.10539	5.88456	11.0955	10.064	11.0601	12.8273	9.42118	9.34469	8.37366	9.69059	12.7128	14.9379	16.7212	15.887	1.24849
AT1G16905	0	0	0	0	0	0	0	0	0	0	0	0	0	0	0
AT1G16910	0	0	0	0	0	0	0.0550036	0.0384062	0.0457116	0	0	0.0529438	0.154862	0.210618	0.0830071
AT1G16916	16.9174	19.3545	22.9705	27.592	22.6787	24.6775	22.2071	19.7261	25.3591	24.6537	19.6567	26.5579	27.2372	33.11	1.53288
AT1G16920	24.4828	26.1362	10.7613	8.91614	20.7647	22.9188	26.5973	24.2387	33.8548	34.8888	33.2272	40.65	41.8527	56.7042	1.76121
AT1G16930	3.14848	3.00918	6.60396	5.54427	5.83741	5.36848	5.17755	5.53748	4.65115	7.50708	6.94277	8.15431	8.29534	7.63693	0.968265
AT1G16940	0	0	0	0	0	0	0	0	0	0	0	0	0	0	0
AT1G16945	0	0	0	0	0	0	0	0	0	0	0	0	0	0	0
AT1G16950	0	0	0	0	0	0	0	0	0	0	0	0	0	0	0
AT1G16960	8.6519	21.1107	5.57095	5.23509	11.816	9.3082	13.2157	17.1931	19.9432	23.0703	25.3868	34.8566	39.9562	35.0616	1.61232
AT1G16970	5.34628	8.23122	11.783	12.2144	10.1839	10.0625	8.4039	8.59508	8.05978	9.40691	11.8841	13.9378	14.6243	17.3511	1.26366
AT1G16980	0	0	0	0	0	0	0	0	0	0	0	0	0	0.0208591	0.0089658
AT1G17000	0	0	0	0	0	0	0	0	0.0164367	0	0	0	0	0	0.00708034
AT1G17010	0	0	0	0.0372822	0	0	0	0	0	0	0	0	0	0	0.0158969
AT1G17020	0.36218	0.205541	10.2558	15.5175	1.68034	3.75099	0.92258	0.266575	0.105797	0.235626	0.389656	0.337009	0.746532	0.0305307	1.21794
AT1G17030	0.0632467	0.0897182	0	0.113333	0.154129	0.36301	0.665119	0.50315	0	0	0.989707	0.880814	1.30069	0.798238	0.361858
AT1G17040	1.92589	2.68343	7.02386	5.55122	5.38985	5.68358	5.04626	4.32474	4.27	4.8076	5.20752	5.80491	6.68001	5.45552	0.904383
AT1G17050	21.9151	14.0102	57.2568	41.6108	25.9741	31.7333	21.8106	26.4582	17.5614	15.6678	16.6216	29.5936	30.4608	21.1981	1.76535
AT1G17060	4.1602	3.47351	6.58323	5.30986	5.08026	4.75324	5.45677	4.7664	4.22035	3.10913	4.82469	3.57434	3.26572	2.17435	0.879854
AT1G17065	0	0.304509	0.107876	0	0.20695	0	0	0.386208	0	0	0.112748	0.0894381	0	0	0.141828
AT1G17070	5.24346	6.13507	5.4882	6.02413	5.77973	5.39805	4.73985	4.15195	3.56566	5.5462	4.35394	5.79239	5.44004	7.85661	0.947268
AT1G17080	118.155	122.647	139.118	152.453	108.849	115.493	99.4057	84.862	77.9784	72.8341	87.3861	65.2224	56.6762	48.7377	2.18598
AT1G17090	3.83588	2.749	11.7804	6.43993	6.0223	8.13116	5.63159	4.39623	5.52617	8.85906	4.39031	3.63087	3.97619	6.36266	1.10655
AT1G17100	78.1172	104.115	192.331	126.018	69.7075	112.203	45.8767	35.8757	44.7056	52.0636	46.4591	47.1302	55.8077	83.2015	2.2863
AT1G17110	17.7324	21.2744	40.4903	29.6913	38.7492	36.0013	28.5974	29.5872	23.5327	25.1347	31.08	33.7788	33.6091	33.5668	1.61795
AT1G17120	15.7988	18.1633	15.4365	17.3096	17.9508	18.0368	18.6314	17.593	13.7713	19.2565	16.6659	12.9402	13.2515	13.6254	1.30656
AT1G17130	28.2115	30.3998	42.2354	40.4066	38.1079	38.5478	31.3295	31.1765	31.8657	33.7415	35.4515	42.0955	42.4712	39.9138	1.6382
AT1G17140	17.5031	24.5979	11.3052	4.72689	14.9577	17.4116	24.907	36.0463	35.3151	57.0283	36.3286	35.4245	38.5979	61.1801	1.79365
AT1G17145	13.7221	16.391	31.0473	22.5193	29.8485	27.6956	28.0889	23.4242	25.0698	20.0395	24.7997	25.6685	29.6051	25.1996	1.50579
AT1G17147	20.8838	7.51742	56.6989	51.186	68.3512	48.5686	33.8116	39.446	26.2569	4.11123	34.8042	17.553	12.1206	4.08556	1.84105
AT1G17150	0.031399	0	0.0413622	0	0	0	0	0	0	0	0	0.0400516	0	0	0.0176018
AT1G17160	19.9444	22.716	23.5385	21.1611	21.3807	22.3648	19.9464	18.7264	17.1841	18.3101	17.0041	13.2772	13.3359	14.1555	1.38985
AT1G17170	1.01242	0.875654	2.87618	6.5622	2.17386	0.972048	1.84457	0.878184	0.8015	0.38836	0.856491	5.00508	1.73128	1.32621	0.878648
AT1G17180	0	0	0.101645	0.0523498	0.283964	0.206313	0.255723	0.0714238	0.0425073	0	0.156854	0.2954	0.432002	0.489806	0.17313
AT1G17190	0.872233	2.01225	1.63313	2.6214	2.10234	1.65693	2.0298	2.09224	2.20928	2.32898	4.6925	7.90933	8.39126	5.46314	0.972724
AT1G17200	16.9741	14.3639	52.2363	26.1273	45.6283	49.4651	39.979	46.7456	44.3031	76.3453	55.151	64.9235	66.7617	50.5349	1.88843
AT1G17210	15.4644	21.8147	40.0771	31.1441	27.2186	32.2762	25.0116	24.9113	20.3602	18.8462	24.5406	26.129	26.0067	25.2967	1.6136
AT1G17220	72.7889	93.6071	148.103	101.712	112.51	131.502	106.615	116.567	113.76	121.9	132.13	147.228	150.009	142.325	2.179
AT1G17230	5.69818	8.0287	3.15979	4.22322	4.77469	5.46483	4.38857	3.94641	2.72941	3.97904	4.14041	6.02256	6.03043	9.07037	1.00305
AT1G17235	0.088687	0.0944722	0.235691	0.182254	0.384078	0.2394	0.177985	0.248553	0.197209	0.330112	0.303457	0.285506	0.445422	0.965058	0.293375
AT1G17240	0.757954	0.790016	1.42238	2.1694	1.28796	1.23898	0.972102	0.928182	0.791874	0.770868	1.23401	0.859973	1.11739	0.784232	0.500977
AT1G17250	3.55795	4.18434	12.7297	11.6604	9.95301	8.74369	6.09454	5.78906	2.91792	3.98691	5.4407	2.41154	2.56196	2.40549	1.13766
AT1G17260	0.765048	1.14161	1.04331	0.6751	0.941826	1.3471	0.805738	0.934003	0.723676	1.17752	0.936355	0.791746	0.453832	1.0844	0.370532
AT1G17270	4.15205	4.19354	5.40994	5.34697	5.15356	5.3216	4.33211	4.42628	3.38072	4.82759	5.00787	4.1526	4.66223	4.49129	0.806854
AT1G17280	48.5063	52.0771	75.9049	73.5469	63.458	64.8161	51.7411	47.8956	47.0468	48.8241	48.0441	47.5771	47.9872	49.9298	1.88595
AT1G17285	0.211462	0.162084	0.541292	0.691043	0.266286	0.486011	0.673527	0.237982	0.319638	0.0894305	0.493644	1.01799	0.812397	1.55914	0.408094
AT1G17290	170.77	163.133	202.428	251.757	239.69	217.8	191.078	150.185	113.81	96.2346	159.899	123.186	120.997	157.371	2.4027
AT1G17300	0	0	0	0	0	0	0	0	0	0	0.0847821	0	0	0	0.0353425
AT1G17310	0	0	0	0	0	0.168998	0	0	0	0	0.0857786	0	0	0	0.0678138
AT1G17330	20.2874	22.7784	33.6321	29.0977	26.6985	22.9639	20.8598	20.5102	20.1917	20.3184	21.951	20.5552	20.9169	19.8632	1.53948
AT1G17340	18.6213	18.2367	18.0038	21.2142	16.5259	16.4301	19.862	15.8295	14.3778	12.103	21.0301	16.1654	15.8338	13.1274	1.34663
AT1G17345	0	0	0	0	0	0	0	0	0.0337626	0.0376227	0.124457	0.11732	0.0762427	0.0389413	0.0509429
AT1G17350	9.96296	10.348	10.5021	8.50865	11.1575	13.2235	12.4573	11.553	13.0345	12.0228	14.9913	17.7077	18.3938	16.7092	1.28766
AT1G17360	17.7712	17.1386	31.9316	20.1158	19.7392	21.7531	16.6708	20.3666	14.769	13.9235	20.3223	21.6178	21.2143	21.9987	1.51761
AT1G17370	42.1152	42.3258	60.8901	56.3605	49.9899	50.2294	40.1822	40.4395	32.0252	35.2703	37.7197	40.1391	41.2985	48.6799	1.79162
AT1G17380	45.5913	14.5995	17.3319	55.6294	35.1608	30.3241	27.4899	15.1251	10.0516	5.20148	44.8649	16.7475	10.4906	23.7812	1.75304
AT1G17400	0.1244	0.132494	0.0326167	0.234675	0.212634	0.111672	0.110715	0.160243	0.0460055	0.333884	0.113222	0.694554	0.276944	0.0314583	0.229055
AT1G17410	9.89641	9.66175	12.5911	9.38814	9.89301	10.7359	9.55647	8.9875	11.1412	8.9733	13.063	9.38473	9.98737	11.7238	1.14808
AT1G17420	156.79	36.5761	18.6769	103.921	42.5363	36.8432	77.3623	35.6162	24.7595	7.02385	156.232	22.1912	16.1449	32.3036	2.19808
AT1G17430	12.244	19.8685	6.79324	8.81633	9.56318	10.289	9.96858	11.0651	14.1634	19.7546	20.6467	11.0134	11.2203	7.73064	1.33539
AT1G17440	28.5157	33.544	31.9611	38.7058	30.4044	35.3072	27.3309	29.7677	24.9599	25.2934	36.3961	30.7991	31.771	28.467	1.59885
AT1G17450	3.15581	4.41102	9.44287	7.95361	6.8207	6.85652	5.32329	5.25237	3.9212	4.71657	6.43496	4.89968	4.86635	5.34046	1.01882
AT1G17455	10.4578	13.2096	5.3792	9.90947	8.17897	8.30754	12.417	8.75169	19.138	16.0409	12.5725	13.6924	18.1543	12.7874	1.30402
AT1G17460	2.68946	3.70686	4.48184	2.64581	4.23222	4.15747	3.83642	2.56977	4.57719	5.16814	7.27601	5.25975	5.79019	7.1968	0.917821
AT1G17470	56.7864	67.5842	105.997	92.4247	84.1599	89.1427	75.9777	70.9496	67.1518	82.0514	75.8863	74.8107	78.5658	95.5304	2.02937
AT1G17480	1.49891	2.5249	1.87899	3.35669	2.1304	1.92977	1.64164	2.0061	2.13844	2.10192	2.17751	3.37305	3.00489	4.28208	0.722805
AT1G17490	30.0601	28.1324	38.1327	40.8586	30.0486	31.9716	24.8132	20.9572	17.932	22.0894	20.4218	21.2216	20.4767	28.8106	1.62178
AT1G17500	12.91	15.9471	15.5509	33.691	16.3438	17.104	15.4258	13.0298	13.2745	11.1375	20.5564	15.6958	15.5288	13.5775	1.54022
AT1G17510	8.36502	11.8021	18.4604	14.613	15.1704	15.3625	13.6372	11.415	12.4904	14.3751	12.281	13.1189	13.3686	16.0135	1.28915
AT1G17520	9.74355	11.6178	19.1641	16.5753	15.5597	14.2831	14.0494	11.5647	12.5235	11.5171	12.9965	15.1328	15.7476	17.0425	1.30458
AT1G17530	24.8738	27.5175	30.1464	28.9674	22.2832	22.3793	22.2425	19.386	20.1618	16.7831	16.3156	15.6499	18.1369	19.9889	1.49341
AT1G17540	0.0373652	0.119205	0.0324049	0	0.0301816	0	0.0162671	0	0.0405843	0	0.0497485	0.0470135	0	0	0.0489096
AT1G17545	0	0	0	0	0	0	0	0.082225	0	0	0	0	0	0	0.0343176
AT1G17550	32.9157	34.9228	48.241	52.4789	41.0466	43.9179	40.4877	33.4287	28.9951	28.6803	34.7603	29.9626	28.6586	28.8544	1.72818
AT1G17560	1.46782	2.99852	1.72471	1.37616	3.61016	3.3895	3.69642	3.59778	3.11846	5.94431	6.10475	11.8755	9.97848	11.6977	1.10976
AT1G17580	6.77849	8.87671	16.9648	11.8428	15.1906	16.0249	13.9585	14.0044	11.1992	11.2159	15.4027	16.2193	16.0063	15.8953	1.25442
AT1G17590	6.02093	8.07923	14.0308	11.3728	7.73739	7.27265	4.37767	3.56282	3.57595	4.25283	8.16089	5.02175	5.08234	7.91071	1.17698
AT1G17600	8.0445	8.1095	5.27111	7.5758	3.36062	4.6865	4.78725	5.70713	8.29418	4.28724	12.6553	8.55892	8.97834	5.9195	1.1353
AT1G17610	4.0415	4.1462	3.71981	3.54186	2.08426	2.92729	2.12453	2.13578	4.07722	5.27543	6.42407	2.22286	2.69828	2.35788	0.870642
AT1G17615	0.0811623	0	0.355356	0.365377	0.0330943	0.0360061	0	0.0249452	0.178193	0.132327	0.255323	0.240804	0	0.0685387	0.135253
AT1G17620	79.8421	94.1175	15.9518	30.0723	25.7361	22.9643	34.296	24.2502	25.9686	37.4528	39.8317	26.14	26.8211	16.3744	1.97826
AT1G17630	0.402025	1.091	1.3899	1.75956	1.52989	1.36921	1.75812	1.27805	0.753629	1.37487	1.49683	1.36189	1.76951	3.10077	0.612865
AT1G17640	4.28013	4.8592	7.86005	6.90075	7.52076	7.32411	7.89079	6.67079	6.13738	4.82627	5.53428	6.33473	6.91811	7.83358	0.94894
AT1G17650	43.1999	41.3748	25.6611	17.7854	32.3414	37.6009	38.3452	42.499	54.4053	53.1294	52.6164	75.2481	76.2772	96.9836	1.99115
AT1G17665	5.29422	8.0495	14.0641	10.5253	14.8807	14.5134	13.2144	3.17916	20.0323	9.32422	16.7819	6.45138	10.1102	6.14204	1.32289
AT1G17680	7.63594	10.9238	22.3067	16.7292	16.268	17.9088	12.5693	12.2422	9.23263	9.77807	12.3968	11.2251	11.1249	12.493	1.36748
AT1G17690	3.63741	5.08684	12.7294	11.3345	12.4536	11.4703	9.38567	11.2355	9.35461	12.9343	15.4271	18.0832	19.9263	22.1433	1.36443
AT1G17700	3.82697	7.5228	0.121175	0	1.63613	1.10793	2.98957	2.17264	1.77448	2.77268	2.80899	3.58187	2.23301	1.34247	0.930582
AT1G17710	0	0.128703	5.75433	6.82988	0.746224	0.322669	0.160044	0.116073	0.06909	0.444737	0.245197	0.462303	0.225324	0.0398403	0.893755
AT1G17720	17.4558	22.3208	41.0707	40.4682	33.3918	33.5305	27.8755	27.1291	25.5867	32.4562	35.6112	35.3616	34.6627	34.2237	1.62398
AT1G17730	51.683	54.5509	42.3423	47.1767	48.8209	46.3291	41.599	41.0672	40.6163	35.983	45.6205	43.7386	43.8745	36.6022	1.74469
AT1G17744	0.104813	0	0.267011	0.636735	0.137355	0.345785	0	0.186039	0.0562442	0.0595549	0.0883569	0	0	0.0635908	0.213978
AT1G17745	7.56559	10.053	100.668	195.389	52.2064	50.7163	30	23.8451	15.2601	6.86115	13.2146	22.4811	14.9108	5.69808	2.29312
AT1G17750	1.74511	1.12122	1.57495	5.61498	2.82101	2.37559	2.78465	1.65584	0.86974	0.539748	3.33342	2.57743	1.81507	1.69573	0.820529
AT1G17760	6.11182	8.66157	15.4086	13.5381	12.0641	11.2979	8.87295	9.51836	6.4402	9.6211	10.71	11.7259	11.7851	12.4507	1.21507
AT1G17770	0	0	0	0	0	0	0	0	0	0	0	0	0	0	0
AT1G17780	20.0583	26.8233	49.5334	36.564	30.7718	32.6942	23.4921	23.8925	21.4326	26.3932	22.4885	15.9578	13.4914	10.6987	1.70358
AT1G17790	6.36648	6.63903	8.77864	7.33529	7.45846	8.78898	7.55151	6.27215	8.17078	7.50868	9.32916	8.06433	8.9158	7.68166	1.01407
AT1G17800	0	0	0	0	0	0	0	0	0	0	0	0	0	0	0
AT1G17810	0.0650089	0	0	0.0440962	0	0	0	0	0.0358248	0.0399284	0.0440303	0.041495	0	0.0413106	0.0273532
AT1G17820	12.555	15.3237	16.6982	14.507	14.2726	13.9924	12.7379	12.0989	10.1262	12.1528	10.9242	9.14934	10.6173	12.9392	1.24793
AT1G17830	2.00462	1.70167	3.09746	4.29995	1.84522	2.00588	1.5982	0.822317	0.95582	2.12813	1.91686	1.37722	1.55282	2.2343	0.724272
AT1G17840	88.2906	97.9963	26.0328	13.9169	25.744	26.1964	26.9904	29.8045	22.1496	45.6796	34.0912	23.4475	24.627	54.0346	1.99562
AT1G17850	4.62769	6.45608	11.9402	6.45932	11.5073	11.5031	10.5954	11.9718	14.1156	18.6831	17.651	28.4824	30.7743	35.4588	1.5618
AT1G17860	50.7536	37.9745	77.7614	96.2599	31.3059	39.0319	23.4504	23.8604	20.9451	8.49117	27.717	16.5945	14.1221	17.4524	1.98793
AT1G17870	4.83294	2.25971	2.21579	1.20319	2.06367	1.54673	1.45843	2.01896	1.65944	3.031	2.24484	1.97153	1.10482	3.75946	0.765888
AT1G17880	150.055	149.967	227.744	240.324	245.803	222.771	178.219	183.452	229.116	251.605	252.218	355.974	380.697	453.923	2.65794
AT1G17890	45.8599	53.4325	31.6224	47.9757	37.843	35.8129	35.2465	35.7898	37.1014	40.9769	48.3196	41.8259	42.0821	50.841	1.73586
AT1G17910	0	0	0	0	0	0	0	0	0	0	0	0	0	0	0
AT1G17920	0.526707	0.776495	0.607123	0.303408	0.740335	0.629614	1.0149	1.07807	0.961803	3.02398	1.53851	2.11046	2.43904	3.74244	0.676002
AT1G17930	4.94082	6.50882	9.82169	8.4213	9.02648	8.30124	6.71613	5.71766	7.01599	6.29229	7.57741	8.80374	9.62327	9.43305	1.0343
AT1G17940	32.9877	34.846	9.44415	7.3677	11.9312	11.816	10.2187	9.60185	9.94534	13.4767	12.175	13.9811	13.9311	31.5271	1.55444
AT1G17950	0.0899483	0.0957422	0	0.0405907	0.183738	0.0399982	0.0396788	0.0277066	0.0329844	0.110259	0.0810514	0.191028	0.297939	0.418517	0.151835
AT1G17960	0.0556017	0	0.883675	0.968842	0.741756	0.396515	0.257115	0.216596	0.0916057	0.0340162	0.300045	0.636646	0.767111	0.711281	0.294211
AT1G17970	14.334	17.512	17.4147	13.2998	24.241	20.9053	25.1561	25.1506	23.2326	17.1239	17.8006	15.8394	16.929	12.0047	1.41757
AT1G17980	18.5811	18.5256	24.5172	19.7026	24.8659	23.4093	19.8194	19.0612	17.326	16.2812	32.3586	18.8704	18.2627	15.4505	1.52321
AT1G17990	10.7002	6.95157	31.4877	24.7168	18.0902	25.1453	22.5315	25.7971	19.3435	15.9283	12.9591	23.5963	19.4403	19.5932	1.51172
AT1G18000	30.2697	28.0724	35.1419	21.292	25.8697	23.2088	20.2971	25.4082	29.4137	24.5799	21.1742	22.1755	18.7979	18.1779	1.55801
AT1G18010	0.437326	0.232375	1.97496	0.577778	0.257569	0.28481	0.282956	0.197597	0.235378	0.517428	0.852602	0	0.265654	0.544971	0.473481
AT1G18020	69.8482	57.4291	77.8279	66.2726	101.636	66.0156	104.519	108.649	90.0046	36.0597	75.2397	71.0226	70.1304	38.8592	2.04
AT1G18030	8.90585	9.93054	18.2889	13.8114	16.2226	14.9041	12.4469	13.4721	13.9147	11.528	14.763	13.5827	13.2391	11.8596	1.28531
AT1G18040	4.15589	6.15294	5.53348	5.35284	6.83622	7.54877	4.42549	5.61499	5.24273	7.04171	7.11344	10.3072	8.85112	12.412	1.12749
AT1G18050	0	0	0	0	0	0	0	0.0434638	0	0	0.0636931	0.0599074	0	0.0595429	0.0268163
AT1G18060	114.928	102.248	136.928	92.3439	111.759	105.248	112.187	125.841	86.9559	96.3223	68.4176	106.303	101.243	91.0254	2.13965
AT1G18070	60.8401	67.2535	105.583	98.2564	95.1468	94.6132	73.4906	70.5861	69.7818	72.0257	92.4556	101.665	103.349	101.654	2.02769
AT1G18080	112.8	105.738	161.488	176.328	158.997	155.223	129.608	151.255	179.41	185.342	172.842	257.753	260.358	353.993	2.55022
AT1G18090	2.77369	3.15558	3.5238	2.9467	3.76632	3.99965	3.96657	4.60853	6.05514	6.59036	6.80993	8.49972	10.1587	12.3846	1.1266
AT1G18100	0	0	0	0	0	0	0	0	0	0	0	0	0	0	0
AT1G18130	0	0	0	0	0	0	0	0	0	0	0	0	0	0	0
AT1G18140	0.0178737	0.0950638	0	0.0718754	0	0.0472268	0.117196	0	0.0974503	0.108448	0.0717236	0.0903075	0.198021	0.247661	0.0960966
AT1G18150	24.4724	29.5376	35.7108	33.8692	37.6973	35.0928	37.4262	32.2764	28.3849	37.3886	40.8227	34.1942	34.6989	31.7192	1.62141
AT1G18160	22.7799	30.13	38.1098	28.9168	32.5289	31.6957	28.4479	27.9544	23.6011	24.9974	28.5781	24.2759	25.7036	22.4895	1.59229
AT1G18170	53.4713	59.6012	58.2671	42.9892	51.1338	53.6266	45.5677	47.2436	48.6069	53.6538	41.2879	37.4083	38.947	36.9507	1.78248
AT1G18180	1.10945	2.26022	1.3491	1.87654	1.32241	1.73504	2.06143	1.65135	1.60613	2.29581	3.24172	6.48854	6.75358	7.10657	0.908837
AT1G18190	5.20746	7.36832	9.87874	8.79134	9.65234	10.1569	9.17018	9.60531	7.79429	11.919	10.8614	12.1948	12.7981	13.6071	1.16456
AT1G18193	0.352677	0.12569	0	0.171073	0.152575	0.168327	0.166029	0.231765	0.274771	1.08655	1.37139	6.22277	5.26656	5.50788	0.858704
AT1G18197	0.120543	0.257801	1.32172	0.527446	0.40604	0.387354	0.170518	0.114925	0.227976	0.159537	0.0561034	0.163877	0	0.161652	0.365809
AT1G18200	21.0367	12.6755	17.3359	12.2485	17.119	11.8551	12.7035	6.84591	14.5882	3.76245	40.7975	5.27698	5.19439	5.55201	1.62115
AT1G18210	361.792	189.728	146.196	198.519	178.807	143.757	164.611	138.313	160.791	60.0229	175.422	111.363	115.198	90.3806	2.55966
AT1G18220	0	0	0	0	0	0	0	0	0	0	0	2.08492	0	0	0.489244
AT1G18250	2.44406	4.80868	0.080929	0.187094	1.95955	1.47728	1.91254	3.26764	2.13107	3.80376	3.65766	14.8887	14.1316	22.5895	1.37272
AT1G18260	19.4625	26.4781	29.092	30.0686	27.3254	27.0074	24.7353	23.0348	21.5678	21.3492	26.5035	22.8731	24.794	21.8114	1.49232
AT1G18265	0.998474	2.78582	3.68046	1.96449	2.83504	3.91743	2.65112	2.4576	1.36776	1.73651	1.16769	0.7041	0.729308	0.56941	0.691738
AT1G18270	10.9048	16.8248	23.9797	24.8789	25.3415	25.9587	21.4085	18.9553	13.0763	12.5436	17.5531	17.0474	16.6965	14.0728	1.4307
AT1G18280	0	0	0	0	0	0	0	0	0	0	0	0	0	0	0
AT1G18290	0	0.036879	0.0914571	0.42367	0	0	0	0	0	0.0852529	0.0470084	0.0442884	0.0431757	0	0.153409
AT1G18300	63.0991	25.0612	17.4865	16.4872	37.9556	15.7492	17.7688	19.8455	33.6317	202.954	296.891	24.088	49.4013	12.2675	2.47406
AT1G18310	0.0184697	0.0196473	0	0	0.0224663	0.0244124	0.0484629	0	0	0.0448476	0.395482	0.0233397	0	0.0465474	0.144724
AT1G18320	0.457588	0.539516	2.56319	2.09431	1.48454	0.877635	0.783843	1.04363	2.39522	2.91793	2.47556	3.35088	2.46738	4.77487	0.761542
AT1G18330	12.8925	19.031	12.4758	4.11528	12.4973	12.282	12.7868	14.2793	13.5556	25.3982	15.8692	15.4917	18.8446	38.0815	1.59197
AT1G18335	4.3545	7.02552	9.15353	5.18328	8.30011	9.25344	7.61747	8.06998	9.38467	9.23242	9.25161	10.7769	11.6005	13.5291	1.16224
AT1G18340	5.95668	5.64629	10.0991	7.8212	11.1845	11.3037	11.2921	11.7179	11.2774	14.9986	15.3768	18.6124	19.3574	17.8591	1.30872
AT1G18350	0.104679	0.260054	1.93504	0.948607	1.11553	1.16835	1.15874	1.71529	1.30986	2.57693	0.805193	1.02631	0.435013	1.28793	0.55351
AT1G18360	21.5243	25.8041	6.97216	6.39966	15.4351	15.0444	21.7927	27.4077	30.8913	46.0058	34.3092	46.7335	49.8061	64.9687	1.81934
AT1G18370	0.730032	2.07348	0.168848	0.253067	1.70573	1.05033	1.65574	1.71157	1.03006	1.37445	1.84687	4.55948	6.15623	12.9133	1.14343
AT1G18390	24.5509	18.5752	26.7037	39.9258	29.4843	23.8787	25.2873	23.5856	19.3541	7.00376	27.2551	11.6652	9.89865	4.7507	1.612
AT1G18400	16.5113	54.8289	11.4802	16.1109	34.403	34.3132	49.629	49.0814	35.0627	43.4429	42.2349	26.7859	24.8607	35.8001	1.74686
AT1G18410	0.0404398	0.206189	0.0525259	0.0134664	0.152254	0.0663704	0.2269	0.0968286	0.146772	0.198169	0.164432	0.194315	0.177506	0.316149	0.119305
AT1G18420	3.89543	7.22486	4.30535	3.35883	5.83695	5.98611	5.03757	5.54418	4.917	8.08363	5.978	7.38324	7.09297	9.12162	1.00525
AT1G18440	16.565	18.7903	15.5147	15.167	21.0483	21.6286	20.0088	19.8755	23.591	25.4869	24.5947	27.5626	32.3876	33.5113	1.53796
AT1G18450	21.8611	28.2567	32.7559	26.6516	30.7131	32.4895	27.5705	27.1784	28.1052	28.6351	32.3899	38.0755	39.7466	51.739	1.72213
AT1G18460	17.3696	20.0689	16.1363	15.8696	20.3809	20.8449	20.9405	25.3447	16.783	28.4409	21.1221	24.6111	23.3481	23.9707	1.46895
AT1G18470	32.435	34.5024	52.5339	44.0571	51.4607	50.3964	47.4404	35.5506	36.0163	27.6077	46.1788	32.6769	31.8472	19.2685	1.72863
AT1G18480	12.2112	12.8343	28.3857	28.0276	24.1997	19.6244	18.9766	16.8754	18.9651	15.3969	19.6412	20.6943	22.1256	20.8739	1.46814
AT1G18485	5.05337	7.3064	8.15566	4.54283	5.95907	8.18818	5.82974	5.17495	7.2079	8.25052	7.29421	7.57468	8.81203	11.6181	1.10099
AT1G18486	0	0	0	0	0	0	0	0	0	0	0	0	0	0.219526	0.0861911
AT1G18490	9.94808	10.8609	11.7721	10.2871	11.7563	11.8041	11.0592	9.19535	11.328	10.8964	11.634	13.2042	13.9126	16.3089	1.23827
AT1G18500	39.5208	40.8254	60.088	63.8366	74.2357	71.0964	61.4488	61.4274	57.9885	54.8739	63.3708	65.4247	62.5027	63.235	1.87642
AT1G18510	0	0	0	0	0	0	0	0	0	0	0	0	0	0	0
AT1G18520	0	0	0	0	0	0	0	0	0	0	0	0	0	0	0
AT1G18530	0	0	0	0	0	0.0947961	0	0	0	0	0	0	0	0	0.0393332
AT1G18540	84.5879	94.6293	139.747	150.753	141.424	132.884	96.5553	115.35	138.308	146.472	139.979	212.862	238.782	332.013	2.52246
AT1G18550	0.680881	1.54758	1.42497	0.873658	1.37575	1.19505	1.43077	1.35246	1.18984	2.14665	2.45485	3.29452	3.29229	4.24309	0.719587
AT1G18560	2.13197	3.90473	2.98024	3.04011	2.56837	3.2044	2.35603	2.34174	2.34543	3.48377	3.03309	2.2531	2.63144	3.43827	0.690615
AT1G18570	26.8614	17.5442	141.592	142.565	170.875	110.655	89.7354	87.1924	55.8649	34.8632	87.1387	71.2215	48.6489	7.15694	2.23521
AT1G18580	9.57268	10.6512	14.5361	14.3078	14.4194	13.811	11.5218	11.6071	10.5598	15.4933	12.9708	12.8688	11.9206	10.4557	1.21731
AT1G18590	20.0624	35.7209	29.0895	52.5218	59.1497	78.2125	60.4238	46.7978	17.0693	15.8508	20.0949	27.0926	21.4973	9.85102	1.89879
AT1G18600	9.00216	11.1585	13.3444	14.056	14.1548	14.5296	15.1822	13.6092	11.5306	14.1115	16.3366	15.7982	16.086	16.5953	1.2454
AT1G18610	2.64646	2.71199	8.33646	5.25921	7.80073	7.37594	5.35472	7.30153	5.65758	8.98731	6.87459	7.56815	7.55297	6.5114	0.999449
AT1G18620	25.1786	27.2353	12.0732	8.7746	36.3111	33.8998	36.6465	54.0226	41.9354	63.9035	44.8264	38.1345	39.2461	25.3667	1.81227
AT1G18630	8.02185	10.4976	17.7073	22.7361	18.7327	18.412	14.0356	13.9848	12.6406	12.8743	15.3693	16.4311	18.9173	23.8734	1.39574
AT1G18640	26.6093	30.4772	25.6115	30.2673	37.6406	34.8259	39.2478	34.3047	34.3083	44.6551	37.6483	38.0867	35.2479	28.3239	1.65949
AT1G18650	5.06536	6.42544	2.90139	2.26083	5.67042	7.17576	8.04749	12.7302	12.6288	26.1467	13.0522	27.1892	26.1414	23.3996	1.45008
AT1G18660	19.9994	27.9403	53.4689	37.6007	41.3586	44.1202	33.3543	31.9399	29.1776	35.4795	33.7177	37.726	36.1273	32.5157	1.73615
AT1G18670	4.59742	7.00969	5.44468	4.24391	5.67725	5.84503	7.03128	8.48392	7.69099	8.31216	8.84363	8.5052	8.66569	7.74063	0.993155
AT1G18680	12.9542	13.6536	13.8099	13.8009	12.9733	11.9817	12.7378	11.6009	10.2268	11.5287	9.0663	10.0678	8.37346	11.5377	1.17055
AT1G18690	3.58068	4.50015	5.698	5.28114	4.5275	4.39731	4.13769	3.88341	3.89462	4.46031	3.94141	4.6031	4.87642	5.40782	0.825945
AT1G18700	16.4228	22.1403	29.6077	23.4161	26.848	26.2201	21.0643	20.274	19.1717	20.2696	24.9227	23.8327	26.1805	25.8419	1.48583
AT1G18710	10.4738	10.9912	3.68756	3.43367	7.33825	1.84916	2.22475	2.48012	4.93179	3.1813	3.38824	1.42812	1.90498	13.7361	1.16838
AT1G18720	89.6636	99.7497	98.2884	121.137	108.155	102.397	80.7967	62.4106	63.5886	58.992	80.2926	59.1694	58.635	77.3411	2.08685
AT1G18730	257.757	251.318	226.983	181.44	214.984	254.793	239.044	248.74	282.047	307.936	258.649	270.421	268.787	250.617	2.48987
AT1G18740	95.0181	56.5566	26.129	29.1772	52.6198	34.1538	46.8594	40.204	32.1921	146.711	161.496	39.2567	63.074	29.0687	2.21084
AT1G18750	3.72265	4.91847	9.89363	4.49622	5.64109	4.9046	4.42	4.13882	3.39423	5.7895	5.5885	4.49602	4.43088	7.17286	1.03717
AT1G18760	0	0	0	0	0	0	0	0	0	0	0	0	0	0	0
AT1G18770	0	0	0	0	0	0	0	0	0	0	0	0	0	0	0
AT1G18773	4.60732	4.46786	12.4905	7.0308	10.0138	9.05492	8.82055	9.35116	8.1121	8.55559	7.74623	7.14978	8.85091	6.8109	1.13003
AT1G18780	0	0.0427742	0	0	0	0	0	0	0	0	0	0	0	0.0512853	0.0217206
AT1G18790	0	0	0	0	0	0	0	0	0	0	0	0	0	0	0
AT1G18800	9.42618	13.4585	27.4735	28.7999	31.4631	27.7672	17.8582	18.7845	16.7409	23.8242	28.8298	39.9529	43.9731	60.5272	1.78907
AT1G18810	10.4498	10.8095	14.2968	11.1144	10.5376	13.9436	10.4002	14.6683	9.94173	18.1941	8.6046	6.79075	7.3631	5.61226	1.28317
AT1G18830	0.185018	1.00396	0.522421	0.471051	0.808361	0.742366	0.683552	0.197322	0.0641477	0.0428056	0.109279	0.044586	0.0579283	0.0857927	0.301888
AT1G18835	0.334018	0.284988	0.18024	0.466343	1.42654	2.57178	1.5458	2.66677	1.13297	0.168992	0.559621	0	0	0	0.564284
AT1G18840	4.98765	7.78744	4.24129	4.84073	8.87425	11.4859	11.398	11.7245	11.541	17.4277	16.4881	19.3312	20.3471	14.3639	1.32934
AT1G18850	3.12559	2.75598	11.4019	14.4471	10.8538	9.44486	5.93936	7.19405	7.65317	6.59188	9.36354	13.4196	14.3209	14.323	1.18885
AT1G18860	0	0	2.95445	7.99645	0.279826	0.329436	0.427594	0.0175639	0.0418284	0	0.102637	0.0484528	0	0	0.954071
AT1G18870	1.64463	1.66112	1.90622	2.62941	1.03984	0.909751	1.43467	1.74088	1.77445	1.57011	2.15919	2.33442	1.97758	1.39233	0.559836
AT1G18871	0	0	0	0	0	0	0	0	0	0	0	0	0	0	0
AT1G18880	3.50463	9.47945	1.38016	6.81922	7.45523	6.74552	4.70531	4.14339	0.647197	0.567397	1.16181	1.65709	1.20514	0.116114	1.02034
AT1G18890	73.0549	66.7541	59.6765	72.5992	56.4939	52.6127	49.955	38.1047	36.8742	17.7399	46.7084	37.0391	36.2418	25.6194	1.86955
AT1G18900	10.9311	6.99229	13.7517	16.9028	12.5534	11.2332	9.17302	9.24124	7.29385	6.53878	13.8996	12.2181	11.9042	10.7616	1.25292
AT1G18910	3.29722	3.92782	7.68043	6.28141	3.44854	4.47686	2.79803	2.98878	2.833	2.98607	5.71351	3.5376	4.06989	4.08477	0.938541
AT1G18940	1.86426	2.39639	2.63936	2.1893	1.98544	2.69714	2.16712	1.44207	1.37795	1.22696	2.23684	0.589356	0.885496	0.66108	0.567866
AT1G18950	8.44168	11.9603	19.4802	14.7814	16.3482	14.9824	12.3171	13.1365	12.5624	14.4031	15.9446	17.9537	19.2177	19.8216	1.31851
AT1G18960	0.136843	0.0364226	0	0	0.0420468	0	0.136258	0	0	0	0.0464104	0.131183	0.0426288	0	0.0557005
AT1G18970	0.0689181	0	0.045486	0.14047	0	0	0.228788	0	0	0	0.0935147	0	0	0	0.089477
AT1G18975	0	0.065439	0.165001	0	0	0	0	0	0	0	0	0.0800357	0	0	0.0663263
AT1G18980	0.0423652	0	0	0.231781	0	0	0	0	0	0	0.115767	0	0	0.108339	0.0905335
AT1G18990	0.0756443	0.100586	0.247059	0.0507408	0.138059	0.0250046	0.124094	0.155977	0.288914	0.390457	0.0506358	0.262955	0.232972	0.286035	0.143158
AT1G19000	176.394	219.601	346.091	263.675	250.047	305.409	244.994	227.147	198	199.549	186.238	150.786	151.64	125.04	2.54044
AT1G19010	8.44638	7.65057	12.1471	10.2878	10.2833	9.13041	7.99687	8.04706	9.40514	8.11701	9.58929	11.7509	10.96	8.46947	1.11883
AT1G19020	297.884	87.5735	140.392	206.551	232.152	143.749	178.298	150.79	134.956	54.2134	226.991	76.8933	74.314	16.9212	2.4755
AT1G19025	1.45112	1.26473	2.15695	1.99408	2.6922	2.96185	2.16799	2.22239	2.60549	3.43492	5.02458	3.47594	3.59038	3.05995	0.779926
AT1G19040	0.252106	0.0596259	0.0368169	0.0757217	0.0685747	0.223856	0.370152	0.439396	0.430803	0.651324	2.5702	1.06929	0.83383	0.0355031	0.552693
AT1G19050	105.431	80.8035	247.69	258.431	241.893	197.1	187.789	228.498	174.82	67.9212	169.656	202.101	230.061	64.7592	2.41402
AT1G19060	0	0	0	0.0639356	0	0	0	0	0	0	0	0.060081	0.0585859	0	0.0269153
AT1G19070	3.72385	4.0037	14.9255	10.1974	8.15173	8.54789	7.60019	8.80121	7.08917	9.81149	7.80086	13.8991	16.6062	14.9739	1.24567
AT1G19080	8.64118	12.1159	16.9392	14.7458	18.4532	19.9065	18.6689	15.8385	17.4163	19.3383	19.5678	24.5398	22.6231	22.8876	1.40722
AT1G19086	0	0	0	0	0	0	0	0	0	0	0	0	0	0	0
AT1G19090	0.0140922	0	0	0	0	0	0	0.0128682	0	0	0	0	0	0	0.00607744
AT1G19100	2.04019	2.8929	6.21498	4.04243	7.08056	6.16106	4.4788	7.14351	5.18834	5.60996	6.8048	10.073	9.86487	8.60988	1.04427
AT1G19110	20.3355	22.4185	33.1191	26.925	28.7702	29.5684	28.9812	30.7265	28.0231	27.187	30.974	30.24	29.1468	24.2601	1.533
AT1G19115	0.0518895	0	0.138603	0	0.129059	0	0	0.0487554	0.0512808	0.0647961	0.214479	0	0.065526	0.0667388	0.08439
AT1G19120	31.7527	31.9452	50.3243	49.1373	52.9002	52.5806	48.4583	40.7884	48.4738	50.3064	43.6779	53.1323	54.6133	56.3719	1.7587
AT1G19130	77.0082	96.277	104.58	115.817	102.571	102.831	93.5319	86.4453	81.0221	88.1027	85.7065	69.6801	74.0429	72.8707	2.06751
AT1G19140	8.51606	7.2699	24.4277	15.3342	13.3505	15.0332	9.34035	10.0952	6.48653	6.37753	5.7311	13.6202	11.184	13.0491	1.40531
AT1G19150	103.93	104.904	84.0528	55.5576	63.3868	91.0789	94.3041	106.29	116.931	133.842	96.7926	138.291	133.666	135.039	2.14392
AT1G19160	0.340008	0.687775	0.0448674	0.0923664	0.41783	0.318542	0.315934	0.37818	0.825336	0.794563	0.553406	1.08632	1.01665	0.69203	0.319381
AT1G19170	9.51587	11.6207	10.8326	10.9658	11.1026	12.7487	10.8308	11.0719	8.59433	11.3492	10.1998	10.5572	11.0954	10.0007	1.13826
AT1G19180	434.126	180.211	95.0584	313.317	219.955	215.073	231.329	147.358	114.914	121.817	339.452	129.405	133.166	160.35	2.63861
AT1G19190	1.09187	0.774928	0.741791	0.404172	0.731436	0.619502	0.965578	0.796816	0.839095	0.609957	0.67263	0.760617	0.659098	1.13578	0.329557
AT1G19200	3.65786	2.5588	7.27752	7.75643	6.63348	4.13167	5.09628	3.82829	3.20772	2.00739	2.29431	3.04618	3.26088	2.50751	0.942327
AT1G19210	1.5178	0.475541	0.0593304	1.16231	1.1602	0.662932	0.597404	0.961767	0.198577	1.55126	4.8892	0.229989	0.336386	0.514439	0.770056
AT1G19220	3.49355	6.98848	8.72187	7.49171	10.6618	10.5977	7.93488	9.57748	5.46224	5.82348	7.37782	9.26201	9.23851	5.36082	1.06677
AT1G19230	0.127989	0.185591	0.430587	0.59127	0.381211	0.29557	0.136685	0.278867	0.0617405	0.123638	0.134614	0.219468	0.22446	0.126979	0.201744
AT1G19240	16.5109	15.9796	20.2212	19.467	16.0841	15.9218	14.9419	15.2183	15.1565	14.8743	16.3313	15.8844	16.2684	21.1188	1.34476
AT1G19250	0.414393	0.440823	2.38685	11.3707	0.137505	0.298847	0.173032	0.241655	2.01427	1.73854	7.86734	12.7378	3.89818	0.213666	1.13792
AT1G19260	0	0	0	0	0	0	0	0	0	0	0	0	0	0	0
AT1G19270	11.9151	15.1805	22.1707	31.4307	24.0694	23.5121	26.1151	18.4401	22.063	10.1318	25.1427	15.6119	15.8448	9.17904	1.51096
AT1G19290	1.81374	2.83287	4.40587	3.79485	3.93008	3.96941	2.81924	3.03237	2.43356	3.66988	3.52691	3.47561	3.62498	6.20574	0.857679
AT1G19300	35.8928	20.6515	9.62261	18.3424	16.0203	15.8355	15.3733	15.276	14.371	10.2172	21.7992	10.7956	10.6823	9.99441	1.56694
AT1G19310	69.5598	61.5223	44.0799	52.3727	57.9282	51.9882	68.8388	50.6674	62.6528	36.8959	55.5222	30.1025	30.6015	26.3436	1.84856
AT1G19320	10.0615	6.15353	0	0	0.404058	0.314924	0.374571	1.7436	2.1269	1.3318	1.72473	1.74235	1.2303	3.46345	1.04381
AT1G19330	10.9745	10.5529	19.4172	18.731	25.1754	26.0169	30.3716	28.749	36.0992	22.1033	41.1613	31.5291	33.3755	10.6019	1.62491
AT1G19340	1.73473	2.06846	7.87055	3.78544	6.93588	6.90711	5.82986	6.41219	6.15821	8.47489	7.45316	7.08528	6.69376	2.66732	0.976574
AT1G19350	87.4223	115.217	197.412	154.712	216.984	232.844	207.774	197.473	189.121	223.599	190.137	171.647	170.174	110.891	2.36893
AT1G19360	25.6314	24.2487	27.9892	42.5304	30.5012	29.4657	26.9193	25.4522	22.7909	23.9284	27.6766	22.8499	24.1875	22.4977	1.63879
AT1G19370	10.7563	12.7851	10.7222	14.3055	24.1521	19.5031	26.58	20.733	26.7293	21.3809	29.6658	20.4372	24.8203	15.4627	1.48665
AT1G19380	243.652	149.225	74.0443	89.7428	199.002	142.711	170.38	130.187	137.961	103.103	256.561	59.2798	74.7897	28.8657	2.41088
AT1G19390	0	0.0316674	0.0193978	0.0199071	0	0	0	0	0	0	0.0198626	0	0	0.0374382	0.0159622
AT1G19394	6.08602	20.1558	36.0322	29.9148	28.1975	21.7434	18.2953	14.4945	14.9165	21.5053	16.4349	16.0759	19.2126	22.5682	1.56858
AT1G19396	18.2798	24.007	38.3719	32.5559	30.1911	29.7684	23.2282	21.359	18.8714	33.1003	19.7974	17.7036	20.0107	24.5679	1.59519
AT1G19397	3.46976	7.79338	13.8852	10.335	11.5552	11.8823	8.08374	7.64618	6.51726	9.01144	5.9377	10.1874	9.57594	9.13749	1.17275
AT1G19400	69.7479	65.2071	100.557	67.2533	76.7123	79.0187	86.5914	95.2576	116.288	71.2353	101.908	105.354	110.215	61.0567	2.06925
AT1G19410	0	0	0	0	0	0	0	0	0	0	0	0.0365546	0.035632	0.109225	0.0450196
AT1G19430	12.1446	15.6369	13.1931	13.2143	17.2365	18.2658	16.8741	15.8481	13.5116	14.5805	17.7147	14.4832	14.5744	14.6328	1.28479
AT1G19440	16.7774	18.7313	7.13749	9.38234	10.7751	15.822	17.354	15.0022	20.4094	24.1346	18.9639	13.5421	13.9002	14.8435	1.40027
AT1G19450	57.9417	54.2459	103.718	89.9806	106.781	110.005	121.417	122.332	79.9604	76.2146	74.0736	67.8909	68.3646	56.3552	2.09108
AT1G19460	0	0	0	0.0408931	0.0370201	0	0.0399738	0	0	0	0	0	0	0	0.0174061
AT1G19470	0	0	0	0	0	0	0.0404247	0	0	0	0.04129	0	0	0	0.0175717
AT1G19480	4.40253	5.08015	4.52468	5.28358	4.37056	6.12068	4.79434	4.58319	5.73482	5.56013	4.37338	4.456	4.71438	6.1553	0.854628
AT1G19485	7.65211	12.8452	18.9118	10.22	14.6301	14.9969	10.2488	12.6528	11.173	14.5754	12.4235	17.9434	16.3993	20.0871	1.32402
AT1G19490	1.17075	1.30471	3.54378	2.11854	1.35637	1.7441	1.75554	1.61749	1.03399	1.75998	1.16899	3.24095	3.54761	2.55261	0.657783
AT1G19500	0	0	0.169567	0.0876814	0.236818	0.086353	0	0	0	0.0794297	0	0	0	0	0.0923058
AT1G19510	2.51542	0.871701	12.0155	21.5266	17.6475	11.2035	6.31489	5.83976	3.26102	7.21369	4.02466	5.66466	4.40398	1.3844	1.3527
AT1G19520	4.75671	7.22255	10.5535	12.4195	11.4202	11.8657	8.88311	9.43297	10.1649	11.2779	12.0749	15.8603	18.1152	25.5294	1.42373
AT1G19530	0.132015	1.13828	0.22696	0.276285	0.994436	0.230478	0.285611	0.188098	0.0745865	0.0834316	0.058424	0	0	0	0.330065
AT1G19540	0.776636	3.40676	0.789872	0.814558	1.8105	2.4691	0.917778	1.15349	0.355905	0.226988	0.438203	0.824405	1.26323	0.93653	0.644119
AT1G19550	0	0	0	0	0	0	0	0	0	0	0	0	0	0	0
AT1G19565	2.41952	1.57697	0	0.187733	0.506678	0.184876	0.915096	0.255599	0.0760051	0.17006	0.09387	0.0880244	0.171704	8.0288	0.95563
AT1G19570	890.514	680.129	955.526	2509.4	1321.22	1023.09	1045.32	294.138	321.603	177.239	182.199	209.912	185.562	666.051	3.39974
AT1G19580	31.9019	29.6487	22.3679	28.9209	26.0821	26.5823	24.6805	20.6065	22.5496	24.2022	25.3598	30.9143	32.9961	44.6063	1.65903
AT1G19600	21.5417	27.1217	46.6714	33.07	35.7195	37.9207	30.4574	30.7133	28.5072	32.1072	28.0129	36.0363	34.0101	43.2968	1.67826
AT1G19610	1.41575	1.43472	33.897	17.3541	4.45792	15.7201	5.21913	0.674827	2.96992	3.41372	2.28105	2.324	1.36008	2.30306	1.54279
AT1G19620	0	0	0	0	0	0.0757027	0	0.127679	0.795095	0.445149	1.50177	1.94602	2.88328	1.34313	0.589199
AT1G19630	0.658345	1.34192	0.349792	0.663309	1.01778	0.4903	1.10839	0.471936	0.260318	0.507724	0.530972	1.56171	1.00317	1.44825	0.40853
AT1G19640	16.0958	10.6916	2.5619	28.9231	26.4066	15.1558	27.8256	11.2906	9.23489	3.64134	4.07326	6.32363	3.58389	5.72009	1.47601
AT1G19650	11.245	13.0822	30.7308	17.1241	22.2937	19.8465	15.8894	15.8053	13.1279	14.34	13.8605	17.1381	15.5294	16.0715	1.50148
AT1G19660	171.085	206.232	356.788	287.272	274.119	295.888	244.39	206.948	137.314	144.534	166.054	140.179	132.261	92.9876	2.55363
AT1G19670	155.892	95.4282	164.773	345.084	277.402	214.875	183.883	94.6812	139.092	119.6	56.7816	64.9636	44.7912	243.196	2.53918
AT1G19680	21.4534	20.0724	46.708	43.1423	35.5207	36.1352	31.4173	26.1432	21.7555	21.3717	19.5699	23.1508	24.2194	32.3686	1.67859
AT1G19690	9.63995	14.74	12.8717	9.00002	14.385	14.9295	14.9715	13.0642	16.9647	20.2004	15.712	17.6395	19.0853	25.2823	1.41966
AT1G19700	13.5522	15.1123	44.394	28.1176	20.8283	24.5733	16.4157	16.0757	13.7175	16.1748	15.3859	13.6201	12.9133	16.201	1.657
[truncated: 25,656 more rows]

## Sheet: S.data-1b Atha-root-counts
gene_id	SRR1740401	SRR1740402	SRR1740403	SRR1740404	SRR1740405	SRR1740406	SRR1740407	SRR1740408	SRR1740409	MaxTPM	logMaxTPM
AT1G01010	3.10905	2.68863	3.10708	9.3562	4.48742	32.2479	64.6307	56.5219	56.6608	64.6307	1.81711
AT1G01020	72.258	47.8661	48.0364	41.3195	30.9167	22.6916	30.5915	22.5238	21.6202	72.258	1.86486
AT1G01030	1.01759	1.23507	1.47384	2.21663	1.86506	1.4323	1.03499	0.985022	0.246257	2.21663	0.507401
AT1G01040	4.89191	6.03389	4.67625	5.70731	6.16409	7.91472	9.99619	10.6724	8.14165	10.6724	1.06716
AT1G01050	155.404	160.367	165.497	231.154	247.051	154.055	125.767	117.4	83.0718	247.051	2.39454
AT1G01060	8.47325	6.08434	12.26	6.76642	1.39913	7.66732	38.593	24.0656	41.1113	41.1113	1.6244
AT1G01070	0	0.0673175	0.0803313	0.347728	0.508274	3.01426	26.8648	36.3254	15.8488	36.3254	1.572
AT1G01080	7.18937	4.7292	4.7292	3.48905	1.60553	3.11666	4.37526	6.9352	4.47221	7.18937	0.91325
AT1G01090	169.135	192.199	234.131	194.033	213.307	102.819	61.8008	62.2224	45.9151	234.131	2.37131
AT1G01100	2911.58	2694.03	2488.12	1880.13	1372.82	637.705	569.907	243.979	119.51	2911.58	3.46428
AT1G01110	39.7649	42.4919	33.019	16.0456	10.5595	8.60137	7.2633	3.6241	1.83539	42.4919	1.63841
AT1G01120	0.234217	0.318387	0.569906	1.25305	1.37368	22.7762	88.7829	105.042	110.516	110.516	2.04734
AT1G01130	4.93187	10.7746	13.7147	14.8417	14.764	9.15892	10.5893	10.344	13.4156	14.8417	1.1998
AT1G01140	0.677348	0.112746	1.24457	11.4432	11.138	28.816	28.3916	26.9033	24.9365	28.816	1.47445
AT1G01150	0.281182	0.163812	0.390961	0	0	0	0.178158	0.175877	0.097361	0.390961	0.143315
AT1G01160	128.231	128.611	96.7338	64.1335	51.3313	35.3783	53.1442	39.7893	35.6585	128.611	2.11264
AT1G01170	13.2765	6.40113	7.79773	4.59236	1.0069	24.3146	13.9403	12.1808	7.47199	24.3146	1.40337
AT1G01180	1.26599	2.61494	0.480071	1.03904	1.22344	5.44046	22.1052	26.2767	34.3152	34.3152	1.54796
AT1G01190	0.0984136	0.0573343	0.239464	0.39488	0.144299	0.0664593	0.230514	0.106154	0.195881	0.39488	0.144537
AT1G01200	3.87504	3.51173	3.59196	9.35784	9.62745	14.1988	13.2786	13.6747	18.2822	18.2822	1.28516
AT1G01210	91.1471	68.635	74.7094	28.6701	20.6339	15.8554	13.6385	13.3836	12.3113	91.1471	1.96448
AT1G01220	13.634	13.5138	12.1717	20.6818	21.6373	13.9335	9.97796	10.9993	9.10372	21.6373	1.35482
AT1G01225	6.5908	8.01538	6.98754	5.95019	5.37547	3.44937	9.26258	8.82723	7.34621	9.26258	1.01126
AT1G01230	45.0886	43.3234	59.201	143.832	122.588	131.607	91.8465	85.2071	85.1501	143.832	2.16086
AT1G01240	6.47346	3.76524	3.9331	10.1438	8.32951	22.7106	18.2589	15.3453	20.1396	22.7106	1.37494
AT1G01250	0	0	0	0	0	0.564712	0	0	0	0.564712	0.194434
AT1G01260	13.9423	16.632	14.0546	13.9191	19.1484	13.1814	10.8462	13.0098	10.8624	19.1484	1.30424
AT1G01280	0	0	0	0	0	0	0	0	0	0	0
AT1G01290	22.171	21.769	17.6518	15.1644	11.6653	6.34926	13.9626	6.67904	6.32165	22.171	1.36494
AT1G01300	46.6696	64.5796	47.5341	61.5371	89.0094	53.6196	21.7355	27.7528	14.7759	89.0094	1.95429
AT1G01305	0.346096	0.100815	0	0	0	0	0	0	0	0.346096	0.129076
AT1G01310	0.185949	0.108331	0.258547	0.559583	0.204485	0.376717	0.871095	0.401148	0.666197	0.871095	0.272096
AT1G01320	7.26814	9.12378	5.83974	1.87135	1.82143	1.27772	2.7215	3.37763	1.43677	9.12378	1.00534
AT1G01335	0	0	0	0	0	0	0	0	0	0	0
AT1G01340	0.261606	0.125472	0.192508	0.432084	0.38358	3.79827	17.0041	19.4556	18.9467	19.4556	1.31081
AT1G01350	49.6509	40.9787	38.132	33.8706	25.5355	23.1846	35.8609	25.8123	29.8581	49.6509	1.70459
AT1G01355	0	0	0	0	0	0.262152	0	0.093051	0	0.262152	0.101112
AT1G01360	12.843	11.5672	13.5468	20.5831	16.2336	35.4394	32.6754	35.5085	44.6021	44.6021	1.65898
AT1G01370	27.0442	32.281	37.6715	19.6298	16.1789	8.70943	5.64037	2.79725	0.811113	37.6715	1.58739
AT1G01380	5.41638	7.55836	3.79341	4.45895	5.61792	5.32138	8.09263	6.39297	4.18244	8.09263	0.95869
AT1G01390	0	0	0	0	0	0.0307218	0	0	0.0362195	0.0362195	0.0154518
AT1G01400	0	0	0	0	0	0	0	0	0	0	0
AT1G01410	0	0	0	0	0	0	0	0	0	0	0
AT1G01420	0	0	0	0.109855	0	0.302837	0.769544	1.9688	2.10648	2.10648	0.492269
AT1G01430	7.62591	7.66591	13.4879	21.2991	30.3928	34.6856	14.1847	16.989	19.1071	34.6856	1.55249
AT1G01440	4.17893	7.67215	4.72101	7.94263	9.29182	10.7312	16.872	19.79	18.7586	19.79	1.31785
AT1G01450	8.69915	9.40704	5.4264	5.7378	4.5866	4.62724	6.14072	8.22651	9.53492	9.53492	1.02263
AT1G01453	0	0.0410728	0.0980261	0.424323	0.723605	5.81619	30.6988	33.0947	39.6062	39.6062	1.60859
AT1G01460	0	0	0	0	0	0	0.724051	0.158778	0.175791	0.724051	0.23655
AT1G01470	26.9443	32.7517	10.3288	40.7949	36.8763	60.2836	173.409	150.705	125.503	173.409	2.24157
AT1G01480	0.18837	0.356659	0.360131	0.661347	0.897642	16.7338	56.1451	47.6131	72.8398	72.8398	1.86829
AT1G01490	22.94	21.7168	23.0851	48.5307	39.6982	26.1664	62.1066	57.2209	62.2734	62.2734	1.80122
AT1G01500	4.50364	4.44432	3.06708	2.48933	2.42576	3.66202	6.78143	7.93121	9.11033	9.11033	1.00477
AT1G01510	53.0489	57.3515	40.5929	43.0356	41.9149	22.1197	19.528	13.3772	9.63754	57.3515	1.76605
AT1G01520	0.880588	0.326391	0.699672	0.709626	0.302534	3.78038	0.294657	0.0904618	0.0500774	3.78038	0.679462
AT1G01530	0	0.0753859	0	0	0	0	0	0	0	0.0753859	0.0315643
AT1G01540	26.3612	27.4279	29.6965	60.9198	77.4843	73.8267	27.8203	33.9181	26.2079	77.4843	1.89478
AT1G01550	44.0432	38.1922	42.8107	78.2677	78.4629	131.513	246.023	271.438	284.76	284.76	2.456
AT1G01560	0	0	0.108067	0.103953	0.037987	0.139964	2.1846	2.33729	3.04373	3.04373	0.606782
AT1G01570	5.25853	6.26324	1.78959	1.80753	0.880686	11.3636	10.2642	12.2266	12.9319	12.9319	1.14401
AT1G01580	1.78163	6.29689	0.66059	0	0.108846	0.200524	0.208655	0.170823	0	6.29689	0.863138
AT1G01590	0	0	0	0	0	0	0	0	0	0	0
AT1G01600	0	0.0595208	0.0236758	0.0683232	0.199736	0.11499	1.19653	1.66528	1.08454	1.66528	0.425743
AT1G01610	0.0842563	0.0490865	0	0.0845187	0.185311	1.16642	19.4393	27.78	22.8075	27.78	1.45909
AT1G01620	195.972	202.431	259.088	815.083	1015.2	1971.72	579.193	889.426	673.303	1971.72	3.29506
AT1G01630	14.5798	29.8607	24.3187	43.0821	71.6318	64.952	55.3288	74.4472	68.5219	74.4472	1.87764
AT1G01640	1.27601	2.18204	1.2752	2.87997	2.28832	3.28523	14.4395	21.2102	10.9338	21.2102	1.34655
AT1G01650	25.0644	28.8669	25.4454	39.2196	49.6589	43.8825	41.1279	48.4549	44.4874	49.6589	1.70466
AT1G01660	1.24714	0.307392	0.634802	1.15479	0.668148	3.43043	21.4807	23.8411	31.2007	31.2007	1.50786
AT1G01670	0.616483	0.511683	1.20944	1.83694	1.60975	2.16413	1.28679	2.10696	3.57198	3.57198	0.660104
AT1G01680	0.29285	0.0426526	0.763473	1.46881	0.053674	0.0494409	3.77269	0.57912	3.49731	3.77269	0.678763
AT1G01690	18.0166	21.0928	18.8038	9.79164	10.542	4.30677	3.96389	2.97892	1.6168	21.0928	1.34425
AT1G01695	0.198311	0.231066	0.310203	0.298393	0.254427	0.200881	0.348378	0.24956	0.394716	0.394716	0.144486
AT1G01700	2.41913	1.99939	2.02573	2.16743	1.31184	1.03054	0.372642	0.457614	0.211103	2.41913	0.533916
AT1G01710	17.1444	16.1886	14.1622	16.6181	13.9459	20.0659	33.9533	35.6698	35.8494	35.8494	1.56643
AT1G01715	23.6538	17.1537	16.8019	13.1348	7.73612	6.06138	5.68882	3.4269	3.95136	23.6538	1.39188
AT1G01720	57.509	43.8797	39.4621	103.799	72.0681	153.967	133.072	116.015	132.684	153.967	2.19024
AT1G01725	11.5563	4.98707	7.73652	9.87493	7.37398	15.03	23.0583	21.8527	19.5939	23.0583	1.38126
AT1G01730	36.2395	32.3445	28.9228	34.7528	28.8529	19.9208	21.2209	19.1279	16.5035	36.2395	1.571
AT1G01740	7.86267	9.86899	6.82261	5.61012	4.38596	2.45118	2.57916	1.42601	0.914111	9.86899	1.03619
AT1G01750	11.3537	5.65147	12.5167	86.2617	108.273	229.716	329.803	332.186	353.727	353.727	2.54989
AT1G01760	10.0858	11.3339	8.60072	5.04641	7.0434	3.45224	1.91084	2.05324	1.13833	11.3339	1.0911
AT1G01770	6.11086	4.6823	3.14008	4.86394	3.43306	3.02774	9.80162	10.4365	6.3459	10.4365	1.05829
AT1G01780	5.86492	4.44186	8.08676	30.3965	27.5182	44.0288	154.546	129.898	179.538	179.538	2.25657
AT1G01790	7.11171	8.30625	7.40688	5.39758	6.20664	8.45578	9.77857	11.8973	9.48887	11.8973	1.1105
AT1G01800	97.0354	95.0159	80.6612	151.092	142.573	157.627	115.528	121.331	100.508	157.627	2.20038
AT1G01810	3.82383	4.26977	2.65836	1.27858	1.40167	0.86075	0.37319	0.802001	0.126848	4.26977	0.721792
AT1G01820	54.5737	50.2676	41.914	58.5662	54.0276	47.0554	68.0581	68.7505	65.6071	68.7505	1.84355
AT1G01830	8.5183	6.42199	9.36753	40.6418	38.6656	33.8618	15.0901	12.6656	9.46044	40.6418	1.61953
AT1G01840	5.80464	4.71382	5.42998	2.62493	1.61728	1.67184	0.271955	1.60625	1.31789	5.80464	0.832805
AT1G01860	13.5182	11.3454	8.96669	7.13616	4.35953	3.75023	7.49018	5.34126	4.40288	13.5182	1.16191
AT1G01880	1.4114	2.63141	1.81599	0.809668	0.48041	0.306361	0.755532	0.181239	0.0401317	2.63141	0.560075
AT1G01900	0.120156	0.0875015	0.334136	3.73644	1.91595	9.27049	5.06595	5.89711	5.71585	9.27049	1.01159
AT1G01910	76.3857	77.9984	79.5052	91.9206	94.2227	75.6459	43.5328	38.9173	37.2372	94.2227	1.97874
AT1G01920	60.4977	60.5686	46.0051	34.7539	29.61	11.3474	14.5443	6.52727	4.57707	60.5686	1.78936
AT1G01930	13.6149	15.1769	13.7484	12.6654	9.98144	8.9631	11.9366	9.8999	9.35595	15.1769	1.2089
AT1G01940	63.3723	68.3078	66.0115	32.748	26.0456	14.6255	19.9915	12.5819	7.55962	68.3078	1.84078
AT1G01950	14.6743	15.2714	14.3877	14.1958	12.8856	12.4676	14.8153	14.3644	13.0729	15.2714	1.21142
AT1G01960	28.0285	41.9535	35.4765	44.7273	61.1927	30.0414	14.6661	15.4863	8.22993	61.1927	1.79374
AT1G01970	9.38284	7.11177	6.52305	4.60999	3.3692	3.71772	1.68195	3.85555	1.67698	9.38284	1.01632
AT1G01980	0.0834302	0	0	0.0836901	0	0	0.195419	0.11999	0	0.195419	0.0775202
AT1G01990	22.196	25.9277	18.6815	13.3364	12.0598	12.3641	10.4243	9.84406	11.5268	25.9277	1.4302
AT1G02000	8.65404	11.0204	8.25256	16.5169	19.0896	25.9107	25.5622	30.4824	35.5473	35.5473	1.56286
AT1G02010	9.0315	7.42987	7.54434	12.1408	9.38632	6.72978	8.44964	7.1659	8.29854	12.1408	1.11862
AT1G02020	5.13867	4.66907	3.85135	3.00376	2.47655	2.49004	5.31258	4.17896	4.95304	5.31258	0.800207
AT1G02030	0	0.217669	0.129874	0.224874	0.383481	0.883092	6.38856	5.64218	7.91254	7.91254	0.950001
AT1G02040	0	0	0	0	0.108891	0.401212	0.695803	0.747656	0.47301	0.747656	0.242456
AT1G02050	31.3933	26.4283	18.3375	11.3628	7.03901	2.65912	6.19088	2.48247	1.33129	31.3933	1.51046
AT1G02060	11.6391	15.2672	7.71934	2.50698	3.32418	0.6992	2.75969	1.25803	0.255825	15.2672	1.21131
AT1G02065	0	0	0	0	0	0	0	0	0	0	0
AT1G02067	0	0	0	0	0	0	0	0	0	0	0
AT1G02070	0.2452	0.499975	0	0	0	0	0	0	0.0976085	0.499975	0.176084
AT1G02080	30.3105	39.4289	30.0165	28.0955	34.4663	22.2643	23.1204	25.4152	18.2504	39.4289	1.60669
AT1G02090	92.9866	105.204	106.945	71.7607	69.2927	47.186	56.8376	47.8628	43.5763	106.945	2.0332
AT1G02100	58.5267	60.9703	48.796	56.518	48.564	38.9043	53.4319	56.6434	53.3345	60.9703	1.79218
AT1G02110	43.0242	46.9227	29.8158	16.2615	13.4894	6.25896	10.7344	5.28763	3.24023	46.9227	1.68054
AT1G02120	35.64	33.5813	27.3698	42.9933	36.4734	44.8571	82.2372	77.7468	83.3351	83.3351	1.92601
AT1G02130	90.6756	93.6718	90.4179	105.613	109.611	87.0248	56.724	52.0155	36.5384	109.611	2.0438
AT1G02140	331.281	300.471	348.367	223.689	193.292	174.146	175.694	148.66	143.547	348.367	2.54328
AT1G02145	41.5498	37.8264	37.5259	40.0746	38.8857	23.5504	21.5276	17.9805	12.7461	41.5498	1.6289
AT1G02150	36.0857	37.1928	27.206	14.2673	12.6616	7.46435	11.6125	7.83155	4.46477	37.1928	1.58198
AT1G02160	152.498	104.421	124.69	147.604	70.7089	71.0088	68.2589	35.1048	37.0253	152.498	2.1861
AT1G02170	24.9587	28.7782	23.9789	43.3501	40.916	46.5066	61.9793	67.2629	62.9707	67.2629	1.83418
AT1G02180	11.4054	9.67547	7.72047	3.61291	3.52066	2.43224	5.85851	4.02886	2.78785	11.4054	1.09361
AT1G02190	0	0	0.0256307	0	0	0	0	0	0	0.0256307	0.010991
AT1G02205	0.134076	0.0451186	0.787449	6.89098	4.00416	12.1419	0.816302	1.07897	0.480353	12.1419	1.11866
AT1G02210	0	0	0	0	0	0	0	0	0	0	0
AT1G02220	1.87205	0.848268	4.40799	31.611	14.4855	25.1072	38.4887	34.5147	37.6326	38.4887	1.59647
AT1G02230	1.05256	0.340669	1.17893	7.39084	6.0875	4.73865	12.8749	6.01311	7.96097	12.8749	1.14223
AT1G02250	0	0	0.106139	0	0.272279	0.101594	0.174266	0.0534327	0.118888	0.272279	0.104582
AT1G02260	15.3983	16.3076	15.0644	30.3985	29.4071	22.062	20.921	16.0948	20.4374	30.3985	1.49691
AT1G02270	12.2281	10.0009	12.2612	14.059	14.7573	19.2786	20.4578	19.0592	23.275	23.275	1.38516
AT1G02280	44.6261	42.3447	39.3483	19.4999	14.4332	10.1619	13.0869	12.5351	8.63296	44.6261	1.65921
AT1G02290	4.15183	5.75135	5.90107	5.36791	6.35817	4.61061	3.34966	5.34088	2.05675	6.35817	0.86677
AT1G02300	0	0.0334179	0.0799669	0	0.042119	0.194432	0.809522	1.44766	1.05351	1.44766	0.388751
AT1G02305	31.1372	31.745	21.7297	52.6175	53.4248	148.968	200.979	229.755	282.695	282.695	2.45285
AT1G02310	0	0.0707653	0.0844457	0.121846	0.21805	1.9065	11.5883	10.4033	9.57494	11.5883	1.09997
AT1G02320	0	0	0	0	0	0	0	0	0	0	0
AT1G02330	73.0617	70.9694	74.2675	47.0102	44.9207	32.2374	40.5673	33.6479	28.7945	74.2675	1.87661
AT1G02335	0	0.213101	0.127149	1.65116	0.603374	9.38664	42.8389	37.5485	27.8116	42.8389	1.64186
AT1G02340	0.242732	0.0707059	1.43437	6.20893	5.07165	6.84358	13.7873	11.0838	14.0108	14.0108	1.1764
AT1G02350	5.81256	6.77262	6.28592	1.94355	4.02459	3.05297	3.0255	1.39327	1.28547	6.77262	0.890567
AT1G02360	2.99096	3.52103	3.25819	21.7467	21.7021	57.8991	242.306	348.951	424.553	424.553	2.62895
AT1G02370	21.7771	23.912	21.0774	4.1416	5.22286	1.14807	3.60283	0.989663	0.547853	23.912	1.39641
AT1G02380	2.07038	1.88465	1.34939	0.64901	1.23325	7.25286	20.4587	16.7957	16.741	20.4587	1.3316
AT1G02390	1.69744	4.83214	1.7433	1.23835	1.66867	0.338677	0.813255	0.804507	0.276427	4.83214	0.765828
AT1G02400	0.833478	0.381521	0.496666	6.56915	4.3646	46.2936	80.028	71.1187	91.2321	91.2321	1.96488
AT1G02405	0	0	0	0.261475	0.191099	0.440068	0	0.374887	0.103764	0.440068	0.158383
AT1G02410	44.0722	40.0089	37.3446	39.173	29.0657	29.6316	44.0473	36.9123	38.1018	44.0722	1.65391
AT1G02420	4.92813	6.98624	4.91073	2.30696	2.81006	1.59004	3.84772	4.25259	4.3595	6.98624	0.902342
AT1G02430	8.62867	9.94807	7.38477	14.015	16.2116	10.232	11.8319	5.98786	7.3087	16.2116	1.23582
AT1G02440	3.41107	2.69314	3.20375	5.80566	6.11292	4.1273	3.77989	3.12767	1.82799	6.11292	0.852048
AT1G02450	1.70599	0	0.474409	5.13391	0.875493	2.53454	4.79513	2.8216	4.34634	5.13391	0.787737
AT1G02460	0.923413	0.403475	1.76541	5.48054	10.5214	16.8368	16.312	24.2923	14.7036	24.2923	1.40299
AT1G02470	0.379209	0	0.131815	0.257759	0.139004	0.347052	1.50469	0.36956	0.226431	1.50469	0.398754
AT1G02475	2.10839	1.51178	0.958392	1.13882	1.18901	1.25952	3.03907	4.02362	3.22808	4.02362	0.701017
AT1G02490	4.38388	2.97965	1.52386	1.46584	0	0	0	0	0	4.38388	0.731095
AT1G02500	328.542	329.345	371.423	671.712	637.039	758.829	1347.84	1467.79	1587.87	1587.87	3.20109
AT1G02510	0	0	0	0	0	0	0	0	0	0	0
AT1G02520	18.4654	21.5443	10.9354	13.7048	11.142	10.6833	41.3453	33.0425	32.3144	41.3453	1.6268
AT1G02530	1.26388	1.2964	0.528359	0.0418014	0.0738833	0.053918	0.3357	0.0718507	0	1.2964	0.361048
AT1G02540	0	0	0	0	0	0	0	0	0	0	0
AT1G02550	0	0	0	0	0	0	0	0	0.108659	0.108659	0.044798
AT1G02560	97.877	108.479	97.1568	74.7134	75.6919	46.4815	47.3869	39.2148	28.5246	108.479	2.03933
AT1G02570	0.178382	0.0519615	0.18602	1.4315	1.04621	11.3235	44.7073	59.9686	62.7727	62.7727	1.80463
AT1G02575	0	0.0993885	0.296506	1.19791	2.62648	8.12206	4.79513	15.7641	15.348	15.7641	1.22438
AT1G02580	0	0	0.0234768	0.677491	1.11407	1.20865	0.632784	1.13507	0.725912	1.20865	0.344127
AT1G02590	0	0	0	0	0	0	0	0	0	0	0
AT1G02610	1.14453	0.666784	0.162742	1.25237	1.43015	10.7361	17.8222	14.6529	19.0609	19.0609	1.30235
AT1G02620	0	0	0	0	0	0	0	0	0	0	0
AT1G02630	0	0	0	0	0	0	0	0	0	0	0
AT1G02640	0.843054	1.01505	1.26988	4.7358	5.29475	15.4285	14.6785	20.8951	14.4308	20.8951	1.34035
AT1G02650	0.623185	0.492723	0.292879	0.982341	0.587408	1.2024	0.417054	0.544162	0.248076	1.2024	0.342896
AT1G02660	1.36841	1.08421	0.665932	1.6472	1.26405	2.73532	3.71806	4.88076	3.61702	4.88076	0.769433
AT1G02670	3.84076	5.28617	2.86686	1.67522	1.18012	0.623397	0.690838	0.726318	0.135695	5.28617	0.798386
AT1G02680	42.5013	39.1647	32.7436	23.9815	20.2233	19.1803	23.2126	17.9262	19.2777	42.5013	1.6385
AT1G02690	79.0231	104.323	76.2752	20.4216	20.6731	4.83354	14.7921	7.79784	3.50628	104.323	2.02252
AT1G02700	0	0	0	0	0.137502	36.7307	2.343	2.06803	0.796391	36.7307	1.57669
AT1G02705	0	0	0.443061	0	1.57126	3.98018	0	1.5412	1.26848	3.98018	0.697245
AT1G02710	1.57247	0	0	0	0.157973	1.32933	3.68321	2.98187	0	3.68321	0.670544
AT1G02720	19.0218	19.9732	16.1331	24.1543	27.1497	34.2166	18.977	27.5511	19.1661	34.2166	1.54675
AT1G02730	24.1502	39.711	28.0724	6.81582	6.80308	1.25855	4.63813	3.05727	0.602784	39.711	1.60971
AT1G02740	12.2761	12.0226	9.52775	4.56481	2.87067	4.32374	7.31255	6.8872	5.77154	12.2761	1.12307
AT1G02750	16.7898	8.50854	12.5519	21.2256	10.7071	24.618	75.6904	53.6694	79.1964	79.1964	1.90415
AT1G02770	0	0.366796	0.0486338	0	0	0.141724	0.491571	0.0503051	0.111391	0.491571	0.173644
AT1G02780	3081.27	3247.71	3053	1767.42	1698.35	701.688	672.871	349.933	182.576	3247.71	3.51171
AT1G02790	0.0972885	0	0.067636	0.292774	0.0713246	0.0328498	2.84849	0.559683	0	2.84849	0.58529
AT1G02800	0	0.103795	0.185791	0	0	0	0	0.0320293	0.0709224	0.185791	0.0740081
AT1G02810	29.8616	57.968	25.9892	11.4113	15.171	20.7722	20.5102	29.8154	15.1942	57.968	1.77062
AT1G02813	0.319356	0.186052	0	0.32035	0.117064	0	10.4724	4.70781	28.0953	28.0953	1.46382
AT1G02816	24.1285	23.4282	35.8069	60.6126	60.9296	80.5306	36.8322	34.8871	39.3641	80.5306	1.91132
AT1G02820	0	0.136599	0.0815031	0	0	0	0	0.168608	0	0.168608	0.0676689
AT1G02830	0.588082	0.171304	0.408841	1.17983	0	0	0	0	0	1.17983	0.338423
AT1G02840	297.827	269.926	219.457	174.457	133.111	88.3884	133.109	92.5399	87.8953	297.827	2.47542
AT1G02850	31.5789	10.47	23.4522	42.1901	15.1971	30.339	86.57	53.2651	63.7863	86.57	1.94236
AT1G02860	3.51243	4.66809	3.43389	1.32126	0.970043	1.40835	5.91327	9.47172	7.73757	9.47172	1.02002
AT1G02870	211.867	173.57	155.751	67.4085	39.7724	17.8656	30.5912	11.7998	5.51006	211.867	2.32811
AT1G02880	24.7258	21.031	20.1988	66.8651	52.8841	74.7183	145.569	132.488	167.637	167.637	2.22695
AT1G02890	16.6042	20.5376	14.3108	19.6777	22.6895	29.4248	48.51	59.5963	43.2323	59.5963	1.78245
AT1G02900	0.662602	1.35108	3.68518	35.4488	22.9931	350.062	601.664	591.547	791.475	791.475	2.89899
AT1G02910	11.0405	10.0848	8.77813	9.19248	7.70426	11.8625	23.9679	24.45	27.9841	27.9841	1.46216
AT1G02920	2.32223	0.519609	0.88315	1.91327	0.850866	10.3612	266.381	261.79	217.294	266.381	2.42713
AT1G02930	9.91707	2.93766	2.04778	27.4404	4.51035	30.4597	623.135	654.103	521.014	654.103	2.81631
AT1G02940	0	0	0	0.245133	0	0	0.218335	0.087864	0	0.245133	0.0952157
AT1G02950	0.410405	0.355618	0.565822	2.74178	2.36165	1.64974	18.5882	18.1761	7.62118	18.5882	1.29199
AT1G02960	34.8712	24.8419	26.3969	29.8564	23.3871	16.4933	20.3513	13.7166	11.2109	34.8712	1.55475
AT1G02965	0.498855	0.290626	0	0.500409	0	0	0	0	0	0.500409	0.17621
AT1G02970	8.60511	10.1753	9.4474	6.06797	8.12	2.50279	1.69628	1.2866	0.237411	10.1753	1.04826
AT1G02980	0.131756	0.0575693	0.114498	0.330416	0.0261163	0.153464	0.77153	0.641431	0.62999	0.77153	0.248349
AT1G02990	6.04857	8.8722	6.22062	7.57552	8.94176	7.52419	10.2659	10.8349	9.30129	10.8349	1.07316
AT1G03000	8.13057	9.51433	7.19552	6.60908	7.62219	6.51617	9.35794	8.82046	7.81246	9.51433	1.02178
AT1G03010	0.072479	0.0633378	0.59307	4.43525	3.8258	6.43168	2.37675	4.01321	2.79866	6.43168	0.871087
AT1G03020	0	0.0889045	0	0	0	0	0	0	0.121496	0.121496	0.0497977
AT1G03030	19.5726	20.5434	21.0861	26.2603	22.985	21.0609	25.5607	23.8008	20.7252	26.2603	1.43553
AT1G03040	30.0925	23.4041	32.3673	39.2326	27.627	59.6387	104.977	72.6557	89.1639	104.977	2.02521
AT1G03050	0	0	0	0	0	0	0.0837509	0.0257121	0.0284671	0.0837509	0.0349295
AT1G03055	0	0.0544454	0.129942	0	0	0	0	0	0	0.129942	0.0530562
AT1G03060	7.41418	9.81718	8.39416	9.23897	13.9555	11.5554	10.9394	14.4689	11.6514	14.4689	1.18946
AT1G03070	0.775284	2.891	1.13187	1.24432	1.66824	1.51831	5.08466	3.5123	3.10265	5.08466	0.784236
AT1G03080	6.72102	7.40728	8.96308	26.2244	31.56	33.9331	46.2402	55.6602	53.497	55.6602	1.75328
AT1G03090	13.6787	14.7321	14.6827	16.3275	14.8199	9.8231	23.3767	23.7698	15.01	23.7698	1.39392
AT1G03100	4.53071	7.49689	4.59925	1.8749	1.69789	0.500495	0.908453	0.55677	0.24232	7.49689	0.92926
AT1G03103	0	0	0	0	0	0.443062	0	0	0	0.443062	0.159285
AT1G03106	0	0	0.136836	0.592321	0.505046	22.2639	0.691543	0.212308	0.626819	22.2639	1.36668
AT1G03110	64.7752	74.8625	63.4979	24.4322	24.3599	7.58591	12.6641	6.60574	2.67467	74.8625	1.88003
AT1G03120	1.68219	0.686012	1.90398	2.02491	2.21986	11.3244	0	0.236813	0.133928	11.3244	1.09077
AT1G03130	3.05771	1.16903	1.92647	3.83404	1.96147	3.61356	1.34289	1.6491	1.29328	3.83404	0.68431
AT1G03140	71.1587	65.9811	58.941	50.9094	45.7843	35.2828	51.5542	39.9144	40.5335	71.1587	1.85829
AT1G03150	73.2827	63.7638	74.854	53.0515	53.2907	45.4042	42.4959	25.7519	25.3958	74.854	1.87998
AT1G03160	6.60357	7.35545	7.10533	6.51207	5.87864	3.20944	5.3301	4.69834	2.76127	7.35545	0.92197
AT1G03165	9.00471	1.3115	0	0	0	1.52023	0	1.61882	0	9.00471	1.0002
AT1G03170	0.137126	0.0199719	0.190663	0.20633	0.276459	0.115753	0.160595	0.0246519	0	0.276459	0.106007
AT1G03180	20.9336	23.5699	21.6648	17.6515	13.3877	6.85233	10.0963	4.86443	3.91305	23.5699	1.3904
AT1G03190	14.3702	14.0999	13.3528	10.1147	9.11866	6.97933	9.77428	7.28111	5.22467	14.3702	1.18668
AT1G03200	2.44165	5.48967	3.94063	7.80674	8.45532	12.7255	36.6708	25.9454	34.6363	36.6708	1.576
AT1G03210	61.8153	68.1381	66.6051	63.1197	64.5078	32.3653	86.6972	103.11	102.005	103.11	2.01749
AT1G03220	181.461	212.846	149.768	89.4878	101.329	49.5065	472.526	731.973	697.717	731.973	2.86509
AT1G03230	183.772	220.967	145.982	124.243	135.699	65.3984	36.5121	16.8975	6.60512	220.967	2.34629
AT1G03240	2.49428	2.92152	1.0734	0.521446	0.64179	0.878456	2.77705	3.25606	0.737885	3.25606	0.629008
AT1G03250	33.5039	32.7886	31.3524	27.2312	26.2098	23.1971	33.6396	28.6762	31.8086	33.6396	1.53957
AT1G03260	17.6765	19.004	16.4525	28.1138	27.538	17.827	15.1178	12.3349	11.0641	28.1138	1.4641
AT1G03270	15.5199	15.4462	10.5006	3.5214	2.87838	2.24587	2.70479	1.46148	0.772267	15.5199	1.21801
AT1G03280	41.4207	43.5542	36.5461	37.0066	37.8666	29.9625	41.4454	38.1379	36.8976	43.5542	1.64889
AT1G03290	16.7592	13.9359	14.4919	21.4105	19.7233	23.7255	44.6086	42.3464	44.0734	44.6086	1.65905
AT1G03300	0	0	0	0	0	0	0	0	0	0	0
AT1G03310	4.34927	4.04172	4.32425	3.81355	5.3193	2.73878	2.55269	2.73005	1.45284	5.3193	0.800669
AT1G03320	0.288183	0	0	0.867242	0	0.291918	0.337506	0	0	0.867242	0.271201
AT1G03325	0	0	0	0	0	0	0	0	0	0	0
AT1G03330	191.133	142.81	173.387	118.413	86.5418	76.2395	88.5379	67.3673	63.088	191.133	2.2836
AT1G03340	0.110602	0.128871	0.538244	0.110947	0.405427	0.298762	0.777193	2.1872	1.18876	2.1872	0.503409
AT1G03350	23.6972	30.6619	30.9129	42.0221	61.326	47.7687	33.2619	37.8788	38.1571	61.326	1.79467
AT1G03360	84.2826	87.0509	71.233	19.8475	15.73	5.42269	10.6833	4.94286	1.79007	87.0509	1.94473
AT1G03365	13.7634	13.904	12.1614	8.89368	10.9525	7.81779	8.93382	9.29749	6.26677	13.904	1.1733
AT1G03370	9.59252	10.6541	8.90648	14.6228	17.533	17.8248	26.1185	34.0855	30.7201	34.0855	1.54513
AT1G03380	4.82953	5.56376	3.74883	6.11946	7.41407	11.5375	27.1748	29.6895	27.0888	29.6895	1.48699
AT1G03390	0.365631	0.0355019	0.0423651	0	0	0.0411521	0.285473	0.0877711	0	0.365631	0.135333
AT1G03395	0	0	0	0	0	0	0	0	0	0	0
AT1G03400	0.12198	0.0700594	0.0848017	0.12236	0.0894264	0.247121	1.85714	1.74696	0.821755	1.85714	0.455932
AT1G03410	39.3959	44.7005	32.8621	39.1637	51.0842	24.7524	17.4056	33.8333	13.0062	51.0842	1.71671
AT1G03430	24.107	19.4608	18.2764	25.6797	18.3825	16.9812	24.8002	19.5825	17.8921	25.6797	1.42618
AT1G03440	4.38163	3.24492	2.99453	4.32078	2.09615	4.16258	3.56599	3.17754	2.51287	4.38163	0.730914
AT1G03445	0	0.0500088	0.0198922	0.0624434	0	0.347807	0.402124	0.596697	0.0991205	0.596697	0.203223
AT1G03457	3.75065	5.76475	5.64463	7.95464	17.6654	24.6455	22.0608	31.2783	34.1281	34.1281	1.54565
AT1G03470	11.476	9.0605	8.32865	2.26085	2.09782	16.1709	3.23406	2.25191	1.1215	16.1709	1.23479
AT1G03475	29.6082	31.278	30.2897	27.5387	24.1451	20.2161	23.7024	25.1655	21.6332	31.278	1.50891
AT1G03490	0	0.0651325	0	0	0	0	0	0	0	0.0651325	0.0274036
AT1G03495	7.01955	5.33259	4.80051	2.96462	0.885926	0.625492	4.37525	2.93621	1.40597	7.01955	0.90415
AT1G03510	4.21142	5.20543	2.76957	1.14177	1.75236	0.461189	1.19973	0.736648	0.27186	5.20543	0.792772
AT1G03520	8.88418	6.18997	8.9307	21.3162	15.7109	21.3227	23.7621	16.6191	17.7785	23.7621	1.39379
AT1G03530	32.4613	45.3569	29.6145	5.86445	5.942	1.99195	5.04176	2.73371	1.03708	45.3569	1.66611
AT1G03540	1.0871	3.36152	2.00568	0.335534	1.16482	0.423534	0.979353	0.451002	0.233019	3.36152	0.639638
AT1G03550	12.652	8.8348	9.99923	53.801	43.8695	55.6452	83.27	65.8306	79.9644	83.27	1.92567
AT1G03560	8.79235	7.37387	6.30062	7.46285	6.19798	4.77286	4.91096	4.08537	3.63465	8.79235	0.990887
AT1G03590	19.8381	21.0704	22.3057	59.8434	60.6693	61.4706	29.7757	31.4153	24.29	61.4706	1.79568
AT1G03600	3.24077	2.03907	1.30675	2.21059	0.617732	4.28948	3.33998	3.26262	3.87023	4.28948	0.723413
AT1G03610	18.5734	19.624	10.3917	13.6961	12.9802	12.3277	19.1579	16.768	17.4149	19.624	1.31437
AT1G03620	0.40335	0.234986	0.093471	0.539474	0.0985685	0.272384	0.629844	0.601226	0.103484	0.629844	0.212146
AT1G03630	0.0911008	0.107137	0.127849	0	0.133577	0.289774	0.430749	0.264486	0.0976085	0.430749	0.155563
AT1G03650	18.9968	16.0536	12.6263	6.91041	6.04525	2.60802	10.5129	5.32915	4.32125	18.9968	1.30096
AT1G03660	0.882122	0.566598	0.591617	0.73169	0.534755	2.70919	41.0564	31.6775	33.6979	41.0564	1.62383
AT1G03670	0	0	0	0	0	0.0887063	0.102559	0.0944592	0.0348602	0.102559	0.0424018
AT1G03680	15.6501	20.292	15.4577	9.57246	7.69563	8.442	9.83487	14.6851	10.7125	20.292	1.32822
AT1G03687	38.8578	39.263	29.2621	19.3129	18.8596	7.62683	10.1171	6.25346	4.53926	39.263	1.60491
AT1G03700	0	0.0660513	0	0	0.0831189	0.459382	16.4648	11.0879	12.0955	16.4648	1.24216
AT1G03710	0.362577	0.929575	0.55464	0.266762	0.465174	0.0612125	0.311449	0.195547	0	0.929575	0.285462
AT1G03720	0	0	0	0	0	0	0	0	0	0	0
AT1G03730	10.9311	10.4959	9.56962	18.6813	15.6814	28.5248	60.3745	56.8922	60.1139	60.3745	1.78799
AT1G03740	3.62451	4.07134	3.14365	7.22767	7.05551	13.8132	43.1899	57.4661	58.7179	58.7179	1.7761
AT1G03750	6.62173	5.81928	4.70103	4.84104	4.19631	4.11169	7.03212	7.12237	5.49531	7.12237	0.909683
AT1G03760	35.4638	32.8078	24.3573	11.6536	7.30674	5.40916	11.0279	6.46347	5.54958	35.4638	1.56186
AT1G03770	24.1754	26.3795	20.1821	17.1562	10.4983	10.0998	12.2948	10.1129	7.11978	26.3795	1.43743
AT1G03780	33.1719	40.2358	28.5494	6.3095	7.56829	1.22753	5.53062	2.46741	0.290928	40.2358	1.61527
AT1G03790	0.26208	0.0508946	0.0607336	0.525792	0.128091	23.0374	0	0.125641	0.208656	23.0374	1.38089
AT1G03800	2.81039	2.18305	2.41901	3.49036	1.76603	1.26525	1.09713	0	0.106548	3.49036	0.652281
AT1G03810	0	0	0	0	0	0	0	0	0	0	0
AT1G03820	0.311785	0.317872	0.433512	2.18929	0.80002	3.10561	25.3777	31.5008	17.0037	31.5008	1.51189
AT1G03830	14.0064	19.7294	13.2783	5.40394	6.46268	2.31505	4.21731	2.87018	0.966762	19.7294	1.31659
AT1G03840	37.233	35.6272	37.5619	15.962	11.7802	7.16385	17.1742	18.5476	9.93628	37.5619	1.58616
AT1G03850	1.43881	0.988723	0.744339	2.7125	3.06864	5.19191	56.8549	72.4519	91.626	91.626	1.96673
AT1G03860	206.783	239.297	208.335	108.044	113.299	48.367	80.0916	55.6682	51.8085	239.297	2.38075
AT1G03870	19.9387	25.8085	94.6862	355.954	648.283	1149.11	113.42	218.411	166.023	1149.11	3.06074
AT1G03880	0	0.0881605	0.17534	0.101198	0.443765	68.7749	0	0.072546	0.0803194	68.7749	1.8437
AT1G03890	0	0	0	0	0	26.9937	0	0	0	26.9937	1.44706
AT1G03900	113.648	125.693	137.855	292.051	301.403	279.465	197.449	199.309	202.171	301.403	2.48059
AT1G03905	7.19423	5.86597	9.53473	20.4053	13.0213	31.9606	51.298	46.0603	60.6199	60.6199	1.78972
AT1G03910	62.8584	68.0548	49.6498	40.2357	39.7836	24.5477	30.2909	26.7992	21.3549	68.0548	1.83919
AT1G03920	1.74757	2.64869	1.90663	2.43897	1.86607	15.4547	151.52	106.886	245.375	245.375	2.3916
AT1G03930	8.92771	8.56505	8.48098	16.1607	13.8921	22.6256	25.1089	27.6937	32.487	32.487	1.52488
AT1G03940	7.32545	11.2837	8.36213	1.79672	2.41928	1.01619	3.28055	2.76051	1.3686	11.2837	1.08933
AT1G03950	1.75568	1.38083	1.40365	7.57293	5.14853	12.9233	53.2547	58.8331	65.2769	65.2769	1.82136
AT1G03960	14.1405	12.4735	12.4463	12.1114	8.17377	5.72996	9.97945	7.24295	6.29341	14.1405	1.18014
AT1G03970	12.2625	12.4168	8.9817	14.2043	12.4682	15.0338	21.5418	22.2024	22.0826	22.2024	1.36553
AT1G03980	5.13007	6.15644	4.12693	1.91139	1.02612	1.744	1.88825	3.63635	3.5592	6.15644	0.854697
AT1G03982	0	0	0	0	0	0	0	0	0	0	0
AT1G03990	1.32419	1.08004	1.12773	1.39473	1.89306	5.27599	2.40378	3.7375	3.08371	5.27599	0.797682
AT1G04000	7.72105	10.6141	8.33415	10.5985	10.8245	14.453	18.4023	15.4391	24.319	24.319	1.40345
AT1G04010	13.1783	16.1909	14.5976	14.6294	13.0106	10.3826	10.4949	8.06556	8.55675	16.1909	1.2353
AT1G04020	14.6317	20.5476	17.7324	11.107	14.8822	4.65109	3.12515	1.69047	0.236128	20.5476	1.3334
AT1G04030	18.9736	20.674	18.894	12.2039	8.87803	4.63435	6.92056	9.3352	4.95989	20.674	1.33594
AT1G04040	27.8804	16.8627	103.12	943.786	1515.7	1367.4	135.366	243.996	71.2219	1515.7	3.1809
AT1G04050	11.4144	12.5339	8.48736	3.28061	2.3271	1.10479	3.45465	2.23648	1.2253	12.5339	1.13142
AT1G04070	54.2137	49.9509	45.1665	28.9646	23.0048	13.1321	20.0139	15.0432	11.1425	54.2137	1.74205
AT1G04080	132.591	135.435	101.259	75.563	58.1289	36.3058	60.1288	41.0756	35.9966	135.435	2.13493
AT1G04090	0.227108	0.52924	0.84207	1.74659	2.02574	2.3772	2.8371	2.17752	2.47111	2.8371	0.584003
AT1G04100	0.521796	1.40596	0.777068	2.22454	0.819446	6.69507	13.2915	13.0391	15.1632	15.1632	1.20853
AT1G04105	0	0	0.95698	0	1.79286	0	0	0	0	1.79286	0.446049
AT1G04110	0	0.0182112	0	0	0	0	0.0732187	0.0224786	0.0746617	0.0746617	0.0312718
AT1G04120	27.8599	31.8612	36.8399	61.6288	82.6002	60.9542	43.9544	53.2684	42.3456	82.6002	1.92221
AT1G04130	31.799	30.0987	26.3584	13.6706	12.2327	6.31285	11.2543	6.65899	5.91191	31.799	1.51586
AT1G04140	40.9005	49.3297	44.0095	59.3128	76.4829	57.0714	50.1974	56.9804	47.2036	76.4829	1.88921
AT1G04150	1.89344	2.77086	1.44171	0	0.0495761	0.0152221	0.158393	0	0.0179461	2.77086	0.57644
AT1G04160	5.07048	7.43014	5.53822	5.17346	7.68047	8.17304	15.1526	18.4488	17.8854	18.4488	1.28889
AT1G04170	168.968	204.224	190.592	105.108	128.222	60.0228	63.9563	54.145	36.1622	204.224	2.31223
AT1G04180	3.0929	6.56814	4.23108	16.2132	9.36252	11.8582	7.4782	6.6925	2.62129	16.2132	1.23586
AT1G04190	103.131	123.864	116.21	53.0951	55.6835	27.329	31.5506	23.3408	15.6846	123.864	2.09644
AT1G04200	21.4403	26.5254	24.2259	34.3428	35.709	29.9217	34.3633	32.8552	35.2088	35.709	1.56477
AT1G04210	36.8019	46.0048	37.0865	23.3057	27.4249	15.4336	17.7551	17.443	13.4581	46.0048	1.67214
AT1G04220	0	0.0685215	0.21841	0.0791883	0.172622	0.63794	33.8127	46.8793	39.1988	46.8793	1.68015
AT1G04230	17.4982	16.1012	13.7265	11.1749	12.7514	10.818	16.237	11.8741	13.0483	17.4982	1.26713
AT1G04240	1.53647	1.47333	2.02371	14.6513	8.58568	26.0777	26.7396	28.9484	24.7054	28.9484	1.47637
AT1G04250	24.0682	39.7661	29.3268	213.654	252.864	554.494	308.547	378.718	297.063	554.494	2.74468
AT1G04260	27.3912	27.8873	24.9588	26.943	24.9065	22.3585	22.7357	19.3624	18.7905	27.8873	1.46071
AT1G04270	2170.87	2088.63	2298.06	1181.44	1043.72	549.559	414.573	191.148	101.391	2298.06	3.36155
AT1G04280	0.876397	0.623441	0.674218	6.30659	9.14477	19.5797	37.3	42.1031	44.3832	44.3832	1.6569
AT1G04290	29.7156	27.4175	38.8953	64.95	62.117	61.2932	34.4633	46.0786	33.3082	64.95	1.81921
AT1G04300	35.9306	33.5108	25.9831	35.6226	29.9889	28.2189	42.1501	39.9104	42.528	42.528	1.63877
AT1G04310	15.6503	13.7785	8.29137	15.299	12.0321	10.4666	8.15349	7.24872	4.62746	15.6503	1.22142
AT1G04330	1.46129	1.02159	0.609544	0.879506	0.107131	1.28287	5.47646	9.03704	2.67585	9.03704	1.00161
AT1G04340	104.264	100.504	127.117	109.268	111.806	95.9609	38.8983	31.163	27.8744	127.117	2.10761
AT1G04350	0.232461	0.33857	0.377088	0.0777282	0.198827	0.680256	0.181498	0.835814	0.80199	0.835814	0.263829
AT1G04360	4.29892	7.51347	7.76401	3.56234	6.74863	3.43953	2.18899	3.9314	1.00446	7.76401	0.942703
AT1G04370	0	0	0	0	0	0	0.315508	0	0	0.315508	0.119093
AT1G04380	0.66935	0.348795	0.227031	0.218388	0	0	0.127485	0	0	0.66935	0.222547
AT1G04390	6.0223	5.9722	4.44844	4.84173	4.35017	3.85757	6.01581	6.03424	5.62317	6.03424	0.847217
AT1G04400	13.0156	14.5047	17.6674	46.8976	57.163	64.415	66.5507	85.9606	79.8648	85.9606	1.93932
AT1G04410	724.875	856.643	953.184	1246.44	1534.53	1483.32	1178.21	1300.06	1258.32	1534.53	3.18626
AT1G04420	12.0917	10.5981	9.19434	5.30657	3.95745	3.17145	4.17248	2.29024	1.76205	12.0917	1.117
AT1G04430	74.7953	95.6433	102.101	178.58	234.049	140.083	35.3161	29.9209	15.195	234.049	2.37116
AT1G04440	24.1113	23.895	25.6368	46.8612	46.3771	63.2718	102.702	114.534	118.553	118.553	2.07756
AT1G04445	0	0.106148	0.126668	0.731076	0.935036	1.42072	5.22862	4.17199	3.47497	5.22862	0.794392
AT1G04450	0	0	0	0	0	0	0	0	0	0	0
AT1G04455	1.71493	0	1.29774	0	0	0	1.09308	0	0	1.71493	0.433759
AT1G04470	0	0	0	0	0.0310843	0	0.0496565	0.0152449	0	0.0496565	0.0210472
AT1G04480	1052.15	1022.51	921.201	609.824	470.97	198.997	213.213	102.946	57.4041	1052.15	3.02249
AT1G04490	0.236902	0.0598098	0.836112	6.01526	3.17632	9.40305	14.9849	13.8535	10.605	14.9849	1.20371
AT1G04500	0	0	0	0	0.115116	0	0.122596	0.188189	0.416708	0.416708	0.15128
AT1G04510	96.6077	111.616	91.4317	42.5928	48.5066	22.8613	29.9614	24.1105	16.7079	111.616	2.0516
AT1G04520	108.659	82.805	116.395	68.9578	61.4254	47.2042	14.0984	5.69513	1.30311	116.395	2.06965
AT1G04530	30.0254	29.9279	29.0339	33.5142	33.659	39.1518	37.5938	39.1	29.9463	39.1518	1.60371
AT1G04540	2.12463	2.79438	3.91646	11.9479	14.1838	8.28257	2.63907	3.00935	2.07597	14.1838	1.18138
AT1G04550	11.3882	10.1434	9.07611	11.8003	9.6169	16.4644	16.3247	19.0656	14.0863	19.0656	1.30245
AT1G04555	5.84517	5.79967	6.15894	17.7734	14.3288	17.5161	19.895	18.1923	22.3957	22.3957	1.36914
AT1G04560	1.54371	0.128478	0.459946	0.884869	0	515.208	0.774823	0.713627	0.351153	515.208	2.71282
AT1G04570	1.25867	0.750981	0.546899	0.315647	0.23069	0.451555	1.01344	0.450236	0.50105	1.25867	0.353853
AT1G04580	0.230093	0.143499	0.0684959	0.0329441	0.0842699	0	0.0384627	0	0.0261518	0.230093	0.0899379
AT1G04590	103.662	95.7022	72.2173	31.3901	30.1035	11.364	20.8492	7.5229	4.64524	103.662	2.01979
AT1G04600	1.97499	1.96679	1.54509	0.469218	0.438185	0.274337	0.456515	0.224245	0.113792	1.97499	0.473486
AT1G04610	55.3872	62.1007	29.7893	13.7287	14.7474	33.0923	12.3709	5.54832	2.19387	62.1007	1.80003
AT1G04620	2.86047	2.52053	1.93891	2.94111	1.15339	2.10071	0.753758	1.05419	0.256204	2.94111	0.595619
AT1G04625	0	0	0	0.50476	0	0.169905	0	0.0904618	0	0.50476	0.177467
AT1G04630	167.72	166.942	143.955	168.242	168.802	129.813	110.78	95.2665	97.7748	168.802	2.22994
AT1G04635	33.2792	20.5096	39.9622	12.1392	6.85557	5.94343	8.37477	2.67	0.656909	39.9622	1.61238
AT1G04640	16.287	17.8463	15.7616	7.66664	9.83587	4.37435	6.39351	4.80643	3.42364	17.8463	1.27523
AT1G04645	0	0	0	0	0	0	0	0	0	0	0
AT1G04650	2.76041	3.51173	3.56399	1.73358	1.63137	0.913039	1.12177	0.850721	0.650344	3.56399	0.659344
AT1G04660	0.119858	0.0349136	0.166653	0.120231	0	1.0927	6.03596	3.66306	11.5464	11.5464	1.09852
AT1G04670	0.513007	0.224153	0.178324	0.514605	0.0940246	0.259828	0.300404	0	0.102108	0.514605	0.180299
AT1G04680	64.657	90.552	74.774	133.354	185.053	97.5389	22.3193	22.5262	5.28283	185.053	2.26964
AT1G04690	137.999	143.458	168.73	216.237	239.161	150.977	50.7082	41.7969	19.8907	239.161	2.3805
AT1G04700	2.27793	2.16525	1.44472	2.16475	2.81264	6.1127	17.8789	15.4781	16.5131	17.8789	1.27598
AT1G04710	21.035	24.3137	18.1963	9.8519	7.63903	4.08116	8.06081	7.66623	3.63674	24.3137	1.40336
AT1G04730	15.6116	14.8731	12.9403	9.76464	7.76485	3.53489	2.79632	2.06918	1.08932	15.6116	1.22041
AT1G04750	166.237	152.887	192.232	268.592	249.363	272.419	127.392	130.335	116.378	272.419	2.43683
AT1G04760	7.33629	10.8959	7.46461	2.81352	2.34843	2.09094	2.4204	2.97231	2.49507	10.8959	1.0754
AT1G04770	9.61844	10.0913	11.5347	23.0701	18.1364	15.3827	51.9996	47.8926	37.0825	51.9996	1.72427
AT1G04778	0.222909	0.129864	0	0.894413	0.24513	3.0859	6.26544	5.7706	4.52549	6.26544	0.861262
AT1G04780	19.2923	22.2797	19.1676	28.1712	33.8553	24.0115	29.4011	28.5892	24.8282	33.8553	1.54227
AT1G04790	19.7275	19.9145	16.4735	13.4201	14.3172	10.4127	11.4855	9.43671	8.8911	19.9145	1.32045
AT1G04800	0.17472	0.0508946	0	0.175264	0	0	0	0.0636626	0.069552	0.175264	0.0701354
AT1G04810	35.5997	42.3787	37.8243	44.5311	50.7124	32.8817	38.2731	40.2976	36.4825	50.7124	1.71359
AT1G04820	481.71	648.839	647.974	732.194	1038.68	824.324	197.254	203.339	144.023	1038.68	3.0169
AT1G04830	24.2268	22.0766	18.7895	26.0708	21.83	26.1085	23.0419	23.9349	24.1908	26.1085	1.43311
AT1G04840	2.07989	2.47392	1.84762	0.579547	0.614164	0.487696	0.947281	0.457005	0.114994	2.47392	0.54082
AT1G04850	160.532	153.005	163.654	235.526	214.24	191.146	166.274	150.299	157.471	235.526	2.37388
AT1G04860	19.2504	23.0675	19.7175	16.1741	17.0272	11.9593	17.3665	12.6867	12.5704	23.0675	1.38143
AT1G04870	167.59	163.628	148.908	47.3967	38.3258	12.1936	28.9978	9.83552	4.56236	167.59	2.22683
AT1G04880	0.830365	0.967517	0.60935	0.462751	0.439661	0.124611	0.324161	0.431251	0.110183	0.967517	0.293918
AT1G04890	0	0	0	0	0	0	0	0	0	0	0
AT1G04895	0	0	0	0	0	0	0	0	0	0	0
AT1G04900	45.9922	45.9293	37.0849	20.4206	21.7993	8.84666	13.1348	9.18319	8.81656	45.9922	1.67203
AT1G04910	26.0677	29.0855	37.7023	78.5231	83.1211	64.4181	23.5664	20.6911	16.7791	83.1211	1.9249
AT1G04920	0	0.14756	0.117391	0.0423457	0.139267	2.10955	0.0988783	0.121425	0.18485	2.10955	0.492698
AT1G04930	10.5915	11.5564	11.5943	8.98522	8.78705	4.8969	5.05336	3.83337	3.63842	11.5943	1.10017
AT1G04940	51.1408	42.0588	45.8893	30.7959	26.6382	21.3075	20.3517	14.1069	10.4967	51.1408	1.71718
AT1G04945	22.5629	20.3353	18.4656	5.7118	5.46807	2.33964	6.88636	3.55194	2.01514	22.5629	1.37223
AT1G04950	29.8695	31.8386	25.0548	22.6626	23.0755	11.9606	13.6171	8.17463	6.05768	31.8386	1.51638
AT1G04960	17.1601	15.5053	13.4941	27.8608	24.6025	33.0014	46.7687	51.6947	51.9603	51.9603	1.72395
AT1G04970	14.6335	14.0268	13.2027	23.0204	20.5583	23.895	52.6504	54.9517	54.7881	54.9517	1.74781
AT1G04980	49.471	56.379	60.8724	91.6382	123.11	76.2994	30.1231	24.5904	21.5763	123.11	2.09381
AT1G04985	38.4761	32.3241	25.5221	31.7552	21.139	24.1528	33.5297	24.4389	27.7097	38.4761	1.59633
AT1G04990	12.7675	11.0141	15.0914	61.7457	51.9045	77.2537	45.5296	44.6645	48.4544	77.2537	1.8935
AT1G05000	0.138306	0.3223	0.961518	3.88463	5.01411	23.7013	72.855	82.8376	100.464	100.464	2.00631
AT1G05005	0	0	0	0	0	0	0.349336	0.107248	0	0.349336	0.13012
AT1G05010	17.9475	60.1377	8.96099	3.27335	3.54862	4.95821	22.2932	24.678	15.1117	60.1377	1.78631
AT1G05020	0.180085	0.0349716	0.0208661	0.240861	0.286053	1.31747	6.6084	6.49654	6.81032	6.81032	0.892669
AT1G05030	7.47394	6.56892	5.2917	6.20459	6.18885	7.95864	10.9665	10.4796	12.8964	12.8964	1.1429
AT1G05035	0	0	0	0	0	0	0	0	0	0	0
AT1G05040	0	0	0	0	0	0	0	0	0	0	0
AT1G05055	19.3512	22.4268	19.4603	13.806	13.6937	7.37256	8.72591	9.19015	6.09669	22.4268	1.36971
AT1G05060	7.49485	6.14341	6.24048	4.54588	3.89738	6.88574	26.5369	27.7625	21.6479	27.7625	1.45883
AT1G05065	0.279282	0.732175	0.679559	0	0	0.377201	4.90622	1.30541	2.55704	4.90622	0.77131
AT1G05070	70.8727	50.8669	59.8115	78.4227	64.1447	48.0458	18.1836	9.98277	5.16265	78.4227	1.89994
AT1G05080	0	0	0	0	0	0	0	0	0	0	0
AT1G05085	0	0	0	0	0	0	0	0	0	0	0
AT1G05087	3.74077	8.1979	5.87446	5.17897	10.1372	3.7075	4.42331	5.26014	4.13306	10.1372	1.04678
AT1G05090	27.6418	16.9249	19.9706	43.1473	22.74	27.1461	21.5552	16.5388	20.258	43.1473	1.6449
AT1G05100	0.380039	0.258306	0.836655	5.84541	5.06152	7.01489	8.75329	8.92736	8.87537	8.92736	0.996834
AT1G05120	18.4208	20.7959	14.1324	14.9651	15.1797	13.0082	21.1324	20.6824	16.2952	21.1324	1.34503
AT1G05136	0	0	0	0	0	0	0	0	0	0	0
AT1G05140	2.64033	3.07643	2.60041	2.20713	2.62125	4.38328	8.63246	11.5502	11.5178	11.5502	1.09865
AT1G05150	18.6313	26.4709	22.4193	26.6909	36.1676	35.4154	16.3171	21.5553	14.9542	36.1676	1.57016
AT1G05160	17.0861	16.7211	14.9635	9.62283	8.23441	6.13826	4.89257	2.39318	1.60548	17.0861	1.25734
AT1G05170	61.5876	63.1018	52.6555	62.8448	68.0652	55.9709	20.7614	13.9296	12.5771	68.0652	1.83926
AT1G05180	53.1105	51.3346	45.8119	32.9349	36.9837	23.5483	33.6133	33.4785	30.9301	53.1105	1.73328
AT1G05190	40.0724	37.7882	27.8587	8.34602	7.15779	3.89863	9.54524	6.22721	5.06946	40.0724	1.61355
AT1G05200	2.74804	2.87332	1.32851	0.607386	0.904888	0.551528	2.56379	4.16853	1.5031	4.16853	0.713367
AT1G05205	208.35	178.14	182.623	249.271	204	189.898	161.321	122.075	143.008	249.271	2.39841
AT1G05210	58.7793	61.6244	63.85	78.7859	108.474	68.609	24.3312	15.304	14.3216	108.474	2.03931
AT1G05220	21.784	24.1618	15.7269	23.5327	25.1841	13.1077	12.4291	7.83245	12.007	25.1841	1.41804
AT1G05230	2.57467	3.22973	2.3531	4.47049	2.03987	1.88689	2.53596	1.69554	2.51836	4.47049	0.738026
AT1G05240	0.586889	0.384652	0.306008	0.147179	0.215131	0.346788	1.89017	2.00465	1.86901	2.00465	0.477794
AT1G05250	4.11231	1.99452	5.21666	19.8305	36.7376	237.393	1008.91	1681.52	2217.87	2217.87	3.34613
AT1G05260	34.5558	22.2088	181.368	952.005	716.431	2628.09	743.717	966.798	1005	2628.09	3.41981
AT1G05270	30.7326	32.5062	27.8144	37.3135	33.7619	29.3908	51.7941	44.1323	42.3339	51.7941	1.72259
AT1G05280	19.1011	27.7699	14.8351	18.0946	25.4047	10.424	5.62851	1.54772	0.302392	27.7699	1.45894
AT1G05290	0	0	0	0	0	0	0	0	0	0	0
AT1G05291	0	0	0	0	0	0	0	0	0	0	0
AT1G05300	2.02856	5.17074	2.26689	5.8414	9.45664	10.1988	33.1606	61.5232	57.9576	61.5232	1.79604
AT1G05310	0	0.0337666	0	0	0	1.17422	1.76488	4.95981	3.2763	4.95981	0.775232
AT1G05320	1.24509	0.863539	1.92298	12.8994	25.9314	21.2423	29.542	34.4221	35.0757	35.0757	1.55721
AT1G05330	0.295845	0	0	0.890298	0.108446	0.299678	0	0.638227	0.706614	0.890298	0.27653
AT1G05340	2.44372	0.213551	0	0.980531	1.25408	22.6085	159.125	141.616	143	159.125	2.20446
AT1G05350	43.2147	45.6812	45.6811	78.4859	85.1448	53.037	41.7145	31.8952	30.3737	85.1448	1.93523
AT1G05360	46.7714	40.5052	39.2511	43.0109	46.6625	29.0068	25.3931	22.0432	19.8084	46.7714	1.67917
AT1G05370	3.62864	3.56041	1.892	0.383151	0.315029	0.161213	0.782836	0.274669	0.15205	3.62864	0.665453
AT1G05380	16.8602	22.0842	15.4409	15.8695	20.0314	13.7057	13.4725	13.3661	9.72377	22.0842	1.36331
AT1G05385	3.19301	4.40909	3.03545	1.75194	2.6675	2.86787	3.40902	4.68051	1.96985	4.68051	0.754387
AT1G05400	1.63364	0.915825	0.820246	1.27457	1.94606	1.21639	1.77644	3.00215	0.722572	3.00215	0.602293
AT1G05410	47.0792	44.7629	39.6147	24.1622	19.4589	9.03011	10.7591	7.17086	4.77934	47.0792	1.68196
AT1G05420	0.569559	0.497725	1.91382	4.76111	7.86401	8.33358	0.604381	1.16045	1.13364	8.33358	0.970048
AT1G05430	43.8298	41.235	42.927	27.4789	30.5587	27.5486	32.4289	30.6663	24.6389	43.8298	1.65157
AT1G05440	9.78038	11.5442	9.42003	3.27028	2.46477	0.447196	1.19316	0.54946	0.121667	11.5442	1.09844
AT1G05450	0	0.0624307	0	0	0.0785628	1.65898	16.6232	17.0767	22.9495	22.9495	1.3793
AT1G05460	9.22639	11.2667	7.5518	3.73852	3.59863	1.54999	2.98083	3.07223	0.832264	11.2667	1.08873
AT1G05470	5.99858	7.53337	4.88572	2.04466	2.16759	2.27882	9.69705	10.4312	5.60355	10.4312	1.05809
AT1G05490	0.637866	0.306579	0.399106	0.351919	0.432563	1.41072	0.634982	0.412822	0.44436	1.41072	0.382147
AT1G05500	45.8327	40.0566	48.994	80.2067	70.0633	97.4586	77.2736	69.547	86.4197	97.4586	1.99325
AT1G05510	0	0	0.128777	0	0	259.749	0	0.266405	0.147475	259.749	2.41622
AT1G05520	27.089	32.423	33.6715	50.7518	71.0542	39.1315	22.5904	24.236	21.3992	71.0542	1.85766
AT1G05530	2.76122	2.8879	5.31564	40.0832	45.0671	19.0576	1.50141	3.41807	0.120335	45.0671	1.66339
AT1G05540	0.120356	0.410617	0.237018	1.97101	1.50103	1.17852	0.422865	0.259645	0	1.97101	0.472904
AT1G05550	0	0	0	0	0	0	0	0	0	0	0
AT1G05560	2.20396	2.52862	4.62517	32.791	25.8292	34.46	14.5578	5.1223	5.40216	34.46	1.54974
AT1G05570	7.00206	10.1806	9.91963	4.52145	6.07151	2.22258	43.4785	72.6847	74.1608	74.1608	1.87599
AT1G05575	2.54797	1.73181	1.27933	5.96378	4.98128	3.44132	21.8831	50.4886	36.6271	50.4886	1.71171
AT1G05577	2.08077	2.20114	1.33237	0.21971	0	0	0.769544	0.315007	0.08719	2.20114	0.505305
AT1G05580	0	0	0	0	0.0395745	0	0.252878	0.0750314	0	0.252878	0.0979088
AT1G05590	11.9695	15.4119	11.3808	15.7247	23.441	13.2722	5.45146	2.78939	0.941189	23.441	1.38812
AT1G05600	7.67707	5.80851	3.89	2.72779	2.11974	0.887581	2.21856	1.68192	0.873163	7.67707	0.938373
AT1G05610	0.513981	0.83842	0.464521	1.95689	1.13046	0.416527	0.722324	0.702257	0.449595	1.95689	0.470835
AT1G05615	0	0	0	0	0	0	0	0	0	0	0
AT1G05620	48.1787	59.7891	68.2734	128.7	177.14	129.651	55.8062	59.5951	45.5038	177.14	2.25076
AT1G05630	5.96569	6.7869	5.94737	7.6908	8.92304	10.5848	12.1678	13.987	12.4526	13.987	1.17571
AT1G05640	4.66671	5.71333	4.18474	3.73143	4.63609	2.00962	2.21785	2.77222	1.66925	5.71333	0.826938
AT1G05650	0.115203	0.334949	1.37521	10.7872	24.3622	124.025	12.9577	60.5171	59.9309	124.025	2.097
AT1G05660	6.2813	1.63068	20.0178	172.326	248.717	217.042	13.0086	26.1192	4.40417	248.717	2.39745
AT1G05670	6.50872	9.63688	5.98078	5.07131	4.4589	2.52132	2.81094	2.97648	1.64861	9.63688	1.02681
AT1G05675	0	0	0	1.03592	0.165801	0.65092	4.33809	3.79051	4.07017	4.33809	0.727386
AT1G05680	38.3054	17.3059	41.1736	138.755	97.6743	93.01	61.3978	25.4295	24.1143	138.755	2.14537
AT1G05690	0.0827147	0.216848	0.0287521	0.414862	0.12128	0.558577	0.6781	0.297401	0.362195	0.6781	0.224818
AT1G05700	0	0.0157183	0.018757	0.0541285	0.217579	0.309739	0.189588	0.970077	0.343687	0.970077	0.294483
AT1G05710	24.1653	14.2197	14.4767	14.8595	9.41255	35.3356	153.1	116.443	159.664	159.664	2.20592
AT1G05720	87.2568	72.6863	82.2903	133.087	129.324	97.3818	69.3482	53.1283	52.8231	133.087	2.12739
AT1G05730	18.1213	17.6833	22.4667	8.48292	4.76051	2.50435	4.24454	1.78679	1.3225	22.4667	1.37045
AT1G05740	0	0.658449	0.785741	0	0.165718	0	0	0.162548	0	0.785741	0.251818
AT1G05750	3.79797	4.98453	3.6626	2.14308	1.6734	0.646736	1.35231	0.828613	0.553557	4.98453	0.77703
AT1G05760	0	0	0.300803	1.99115	2.91018	0.630325	8.06156	8.74426	5.25752	8.74426	0.988749
AT1G05770	0	0.143825	0.514888	1.48586	1.53841	0.250073	1.15651	1.15393	0.294824	1.53841	0.404562
AT1G05780	16.751	14.7651	17.0145	38.8438	33.8913	23.3587	16.5606	10.1684	8.9198	38.8438	1.60036
AT1G05783	0	0	0.143269	0	0.453247	0	0.965402	0.296385	0	0.965402	0.293451
AT1G05785	31.988	28.1813	29.8415	43.3811	38.8849	49.4626	41.6922	41.5477	35.2052	49.4626	1.70297
AT1G05790	10.5739	8.56807	8.74013	17.6225	15.9061	18.8641	21.9361	22.5798	22.1988	22.5798	1.37254
AT1G05800	0	0	0	0	0	0	0	0.0427408	0	0.0427408	0.0181764
AT1G05805	21.2107	27.0377	20.0078	32.2789	41.3673	23.628	9.76653	10.5595	7.39709	41.3673	1.62703
AT1G05810	2.47598	6.34872	3.73312	25.0313	36.8199	52.4739	83.2343	90.1753	118.196	118.196	2.07626
AT1G05820	2.19647	1.57047	1.4001	3.13134	2.45926	2.19123	4.67711	4.62028	3.70997	4.67711	0.754127
AT1G05830	24.5399	24.1432	18.7163	20.7401	18.1146	11.9283	15.5778	13.1964	11.9538	24.5399	1.40722
AT1G05835	16.6368	12.6422	12.069	35.1913	23.7309	17.2188	5.92998	2.3407	0.719863	35.1913	1.5586
AT1G05840	31.7094	26.4468	24.8254	35.8687	23.3883	26.1974	34.0888	29.1786	28.8904	35.8687	1.56666
AT1G05850	64.953	76.9598	100.044	390.439	481.309	814.229	608.2	785.013	892.865	892.865	2.95127
AT1G05860	22.3753	15.0808	16.0573	14.6423	10.1388	9.16949	12.8224	8.46739	9.48791	22.3753	1.36876
AT1G05870	39.1229	36.7323	49.4682	94.3572	81.0064	89.429	28.8819	27.498	22.382	94.3572	1.97935
AT1G05880	0	0	0.0667827	0.0963603	0	0	0.112502	0.207233	0.753269	0.753269	0.243849
AT1G05890	59.6245	48.9813	38.5029	42.3484	32.0859	30.7159	54.5567	46.2721	39.7806	59.6245	1.78265
AT1G05894	0	0.423829	0.433512	0.521259	0.380962	0.701833	2.79946	2.12995	3.35109	3.35109	0.638598
AT1G05900	9.76858	8.56189	8.08705	12.312	10.2587	12.5233	20.5059	13.8351	18.0331	20.5059	1.33256
AT1G05910	24.0166	37.1311	26.9279	12.9957	16.1492	6.65115	8.96163	8.00867	4.64452	37.1311	1.58128
AT1G05920	0	0	0	0	0	0	0	0	0	0	0
AT1G05930	0	0.0555946	0.0663422	0	0	0	0	0	0	0.0663422	0.0278966
AT1G05940	23.3176	24.9052	17.7031	24.108	21.2427	18.2123	28.5601	33.9006	29.9735	33.9006	1.54283
AT1G05950	12.654	15.284	9.77669	3.36897	2.56162	0.825742	2.23691	2.21316	0.675856	15.284	1.21176
AT1G05960	15.9888	17.0854	17.0745	36.4512	41.5589	48.7754	50.9412	50.0173	47.8547	50.9412	1.71551
AT1G05970	20.7558	19.2906	17.8057	9.67859	6.62164	5.83649	10.2151	7.20998	8.17846	20.7558	1.33758
AT1G05990	0.243549	0	0.0846589	0.977229	0.357104	2.96046	22.5334	22.1548	25.3043	25.3043	1.42003
AT1G06000	18.5525	24.9869	56.0118	112.08	116.719	209.01	133.785	218.255	248.861	248.861	2.3977
AT1G06010	68.2474	57.8542	57.3191	58.6213	40.7461	40.2924	33.0241	26.669	27.6557	68.2474	1.8404
AT1G06020	0.120657	0.351466	0.167764	0.242066	0.574969	0.325922	1.40737	1.53452	1.98994	1.98994	0.475662
AT1G06030	0.569721	0.14006	0.774867	0.82611	1.37972	1.0551	2.99255	2.5905	2.63242	2.99255	0.60125
AT1G06040	39.6614	44.5552	54.9072	120.07	111.1	118.479	92.1935	95.8159	75.2144	120.07	2.08304
AT1G06045	0	0	0	0	0	0	0	0	0	0	0
AT1G06050	3.64907	2.67451	2.70054	3.07004	3.23616	5.84263	9.78795	12.4854	11.902	12.4854	1.12986
AT1G06060	24.4682	27.1348	23.7104	35.3691	36.9242	35.6508	30.2017	26.2861	24.9839	36.9242	1.57892
AT1G06070	22.6144	27.0504	23.3318	20.6738	26.2504	18.1418	16.5296	14.8492	13.0246	27.0504	1.44794
AT1G06080	6.75542	12.2517	2.96721	1.15072	2.24267	0.387338	0	0.183272	0.101456	12.2517	1.12227
AT1G06090	5.1325	26.9648	4.02834	1.73117	5.93704	5.02027	4.72656	5.89934	5.13273	26.9648	1.44661
AT1G06100	0	0.0555214	0	0	0.0698681	0.0643859	0.223225	0	0.0758749	0.223225	0.0875063
AT1G06110	40.1945	45.1262	30.6899	29.3858	31.9881	50.1356	48.0856	63.9221	54.0645	63.9221	1.81239
AT1G06120	0	0.145745	2.55935	27.1386	45.282	142.697	41.6526	86.7419	78.0455	142.697	2.15745
AT1G06130	33.6136	33.2155	24.7673	24.1216	21.6803	15.2348	26.0425	21.7545	10.8591	33.6136	1.53925
AT1G06135	0	0	0	0	0	0	0.470633	1.01141	0	1.01141	0.303501
AT1G06137	0	0	0	0	0	0	0	0	0	0	0
AT1G06140	2.28386	4.34505	3.07629	0.429557	0.758691	0.481969	0.835856	0.615872	0.653452	4.34505	0.727952
AT1G06143	4.15812	4.64305	2.74021	1.91174	2.03228	0.760501	1.11599	1.02785	0.448298	4.64305	0.751514
AT1G06148	0	0.0497529	0	0.186528	0	0	0	0.033429	0.0370109	0.186528	0.074278
AT1G06150	16.7878	19.2582	14.9184	8.92009	9.74774	4.38822	8.10125	5.81396	3.62037	19.2582	1.3066
AT1G06160	0	0	0	0	0	0	0	0.0586421	0	0.0586421	0.0247492
AT1G06170	0	0	0	0	0	0.10815	0.125039	0.652593	0.127503	0.652593	0.218166
AT1G06180	64.3336	36.0863	72.134	41.8643	30.8988	22.4465	11.7846	5.5159	3.21763	72.134	1.86412
AT1G06190	42.832	43.7955	38.4828	13.9959	8.59471	6.30174	8.371	5.02925	2.88157	43.7955	1.65123
AT1G06200	103.808	99.6687	85.4118	87.5142	70.4366	59.164	82.5584	71.6702	59.2742	103.808	2.02039
AT1G06210	50.4754	57.2002	65.3517	52.4817	67.0483	49.9235	45.8773	44.8047	36.6891	67.0483	1.83282
AT1G06220	59.1454	84.8764	59.285	27.4778	36.7113	13.2113	17.0614	13.9892	6.24184	84.8764	1.93387
AT1G06225	0	0	0	0	0	0	0	0	0	0	0
AT1G06230	36.4791	39.6126	29.9223	23.4171	24.548	18.9855	28.6872	26.3002	25.2835	39.6126	1.60866
AT1G06240	16.6308	17.5684	14.6962	11.7582	11.8987	5.00654	4.81063	2.08927	0.99704	17.5684	1.26877
AT1G06250	2.74789	3.01342	2.92172	1.69796	1.28231	0.72395	0.792955	0.405737	0.224606	3.01342	0.603515
AT1G06260	2.88657	4.20418	2.0658	2.38458	1.24483	0.745327	1.19316	0.183153	0.675927	4.20418	0.716352
AT1G06270	10.5083	13.1355	10.6036	5.8334	6.3202	2.20469	2.15071	1.50397	1.54329	13.1355	1.15031
AT1G06280	0	0	0	0	0	0	0	0	0	0	0
AT1G06290	25.8009	39.9736	31.3282	56.3937	90.6757	81.4536	71.2909	99.753	82.7327	99.753	2.00326
AT1G06310	14.1664	17.2766	10.0982	1.71456	1.12608	0.323414	1.99194	0.122651	0	17.2766	1.2619
AT1G06320	9.14259	9.49923	6.69573	5.09293	8.25722	2.20583	2.89621	1.14667	0.123053	9.49923	1.02116
AT1G06330	3.6399	9.68937	3.49707	18.9059	18.2121	14.2915	1.75573	2.47162	0.969763	18.9059	1.29898
AT1G06340	0	0.0678595	0	0	0.0853943	0	0	0	0	0.0853943	0.0355875
AT1G06350	1.25314	1.379	0.435598	0.279343	0.408315	0	0	0	0	1.379	0.376394
AT1G06360	0	0	0	0	0	0	0	0	0.0546385	0.0546385	0.0231036
AT1G06380	25.7592	31.1887	25.6411	8.22165	8.72704	2.89923	7.16108	4.25666	1.34651	31.1887	1.5077
AT1G06390	82.9262	80.2073	69.0896	95.7063	89.7053	60.7512	44.9889	32.1649	23.0618	95.7063	1.98545
AT1G06400	27.1146	26.3437	25.0995	47.3098	41.6583	76.5051	115.412	108.804	110.753	115.412	2.066
AT1G06410	30.3495	40.3029	37.2136	49.3522	65.5561	60.3686	51.1601	60.7182	52.9828	65.5561	1.82319
AT1G06420	19.8751	13.1933	9.30018	5.17596	3.92295	1.22603	4.47641	0.618414	0	19.8751	1.31963
AT1G06430	2.90443	2.62089	2.33168	6.93683	4.66487	19.0825	27.7151	29.1171	33.9166	33.9166	1.54303
AT1G06440	5.41448	6.90024	4.05828	2.6308	1.79867	0.457053	1.38713	0.365021	0.168389	6.90024	0.89764
AT1G06450	3.55239	3.67527	3.36385	1.59741	1.61649	0.827224	1.57808	1.54153	0.780207	3.67527	0.669807
AT1G06460	2.063	1.35211	1.16531	1.55207	0.519901	0.696579	0.906032	0.417237	0.513271	2.063	0.486147
AT1G06470	24.035	25.3624	26.1868	41.5385	48.0492	37.3678	28.6398	23.9285	23.8044	48.0492	1.69063
AT1G06475	7.32979	6.26572	9.63883	3.34765	0	1.56745	2.7689	3.7698	5.61407	9.63883	1.02689
AT1G06490	1.58703	2.57872	1.61553	1.66829	1.56167	1.20004	3.86883	3.37913	1.27875	3.86883	0.687425
AT1G06500	31.9874	29.5614	22.3707	18.4278	15.4171	9.30859	14.7913	11.2068	7.42299	31.9874	1.51835
AT1G06510	14.2882	9.76481	9.26472	10.7495	7.7052	4.77806	8.04502	6.76745	6.12533	14.2882	1.18436
AT1G06515	98.9527	90.9871	122	163.076	140.874	93.7984	42.6084	32.7425	28.2638	163.076	2.21504
AT1G06520	0	0.23921	0.0237878	0.205939	0.0501702	0.831842	5.53005	2.53434	3.51418	5.53005	0.814917
AT1G06530	58.9185	68.3748	55.9099	35.8871	40.0898	15.0266	33.6152	30.1694	12.6083	68.3748	1.8412
AT1G06540	1.69533	0.735443	2.44684	8.43641	3.40037	10.8762	8.84758	6.33633	11.7058	11.7058	1.104
AT1G06550	52.0178	54.3114	74.5415	101.74	79.0279	199.164	302.157	282.987	392.271	392.271	2.59469
AT1G06560	46.6926	47.0741	30.7281	12.8606	12.0681	3.23335	11.6783	4.0975	2.01625	47.0741	1.68191
AT1G06570	13.3851	10.4217	12.4581	15.4511	11.5741	16.4789	52.2262	44.8989	48.7412	52.2262	1.72613
AT1G06580	4.62587	3.32126	3.15926	3.70713	2.52636	1.92646	2.52815	1.5772	1.62665	4.62587	0.750189
AT1G06590	18.458	21.7178	18.8788	9.3062	8.92687	3.96458	5.37597	3.71788	2.30818	21.7178	1.35637
AT1G06620	18.3425	25.5178	18.2823	40.046	67.6812	36.1181	48.2502	67.8337	36.9817	67.8337	1.8378
AT1G06630	26.238	26.9233	22.1167	16.3327	16.9377	12.6417	19.2497	15.7577	13.4868	26.9233	1.44597
AT1G06640	30.7381	39.3014	55.519	54.5945	82.8937	86.2201	221.393	335.544	311.027	335.544	2.52704
AT1G06645	0	0.0648319	0.116048	0	0.0408123	1.76603	0	0.241388	0.221528	1.76603	0.441857
AT1G06650	0.126652	0.379933	0.579179	1.54384	0.968564	2.19059	5.38753	7.09624	4.83094	7.09624	0.908283
AT1G06660	20.2084	20.8935	17.3353	5.4811	5.34114	1.93282	2.74254	0.779609	0.586938	20.8935	1.34032
AT1G06670	40.6708	53.3592	40.4427	17.2022	17.6519	7.59375	12.1382	7.87862	4.07984	53.3592	1.73527
AT1G06680	5.32112	4.61106	3.98972	1.66803	1.95052	8.19742	36.9158	52.3743	39.1365	52.3743	1.72733
AT1G06690	7.1923	4.84858	5.28589	4.74109	3.80399	7.45897	10.1079	10.7873	12.434	12.434	1.12821
AT1G06700	58.6011	45.3522	46.79	119.587	103.615	163.947	105.856	91.9058	96.0138	163.947	2.21734
AT1G06710	8.90763	8.86817	5.90249	1.50588	1.93539	0.945342	2.01853	0.899443	0.359183	8.90763	0.99597
AT1G06720	57.4823	68.037	54.6791	15.3176	14.538	4.77458	11.661	5.04015	2.66462	68.037	1.83908
AT1G06730	16.0116	17.6016	16.6413	11.7838	13.4492	6.00407	8.85775	6.97205	5.73328	17.6016	1.26955
AT1G06740	3.42396	4.93683	3.28917	0.780557	1.37863	0.463445	2.32941	1.37253	2.26916	4.93683	0.773555
AT1G06750	0.964263	0.396635	0.611469	0.0942941	0.185203	0.197643	0.284664	0.318676	0.293552	0.964263	0.2932
AT1G06760	324.599	399.24	313.144	311.703	332.376	285.758	411.039	371.857	439.896	439.896	2.64434
AT1G06770	16.7812	16.1405	12.4035	7.27945	5.91737	2.73539	4.56116	4.32759	3.46449	16.7812	1.24996
AT1G06780	17.8855	19.3013	18.4753	35.5514	40.7643	37.2151	36.4827	37.9824	38.0755	40.7643	1.62081
AT1G06790	60.1242	62.1607	60.7142	28.5461	27.0639	9.50672	17.311	10.4714	3.82666	62.1607	1.80045
AT1G06800	7.2794	11.2398	6.00148	7.39788	9.70145	11.2481	17.0081	25.7419	19.3823	25.7419	1.42719
AT1G06810	0	0.242042	0	0.3447	0	0	0	0	0	0.3447	0.128625
AT1G06820	19.0838	19.0063	15.1709	13.1975	12.5765	9.88914	14.1664	10.8954	8.42261	19.0838	1.30285
AT1G06830	0	0	0	0	0	0	0	0.148192	0	0.148192	0.0600145
AT1G06840	9.85195	8.33478	5.62026	10.2136	9.57268	22.0761	32.2405	43.9818	33.7766	43.9818	1.65304
AT1G06850	19.8748	15.8915	23.1607	47.7093	45.2873	45.2088	35.6579	32.1581	33.3796	47.7093	1.68761
AT1G06870	39.6121	42.1743	40.2556	55.349	62.0182	47.6645	85.8806	70.2186	82.1728	85.8806	1.93892
AT1G06890	74.2105	83.6308	90.7859	158.027	196.469	142.104	64.2389	62.4383	50.2739	196.469	2.2955
AT1G06900	58.9642	67.9544	52.2685	31.5513	38.5629	14.8887	17.2138	12.7882	8.478	67.9544	1.83856
AT1G06910	10.2587	9.17827	8.91491	6.30037	6.86856	3.28714	4.16827	3.23686	2.58359	10.2587	1.05149
AT1G06920	0	0	0	0	0	0.0475171	0	0.202395	0.112041	0.202395	0.0800472
AT1G06923	0.702272	0.136378	0.569598	5.16603	3.00331	22.0526	112.952	80.38	129.249	129.249	2.11477
AT1G06925	0	0	0	0	0.228892	0.842627	0.734125	0.895581	2.47895	2.47895	0.541448
AT1G06930	6.87259	8.15789	10.9892	18.4414	33.002	14.6775	2.01221	0.864866	0.0683955	33.002	1.5315
AT1G06950	41.4102	60.2605	45.4789	19.6953	23.9305	11.5263	17.2982	17.6808	11.4396	60.2605	1.78718
AT1G06960	45.0133	34.2273	30.7311	30.034	19.7536	12.5221	14.6178	8.75686	7.23035	45.0133	1.66288
AT1G06970	0.37702	0.32947	0.0561661	0	0.0987153	0.036372	0	0.0580962	0	0.37702	0.13894
AT1G06980	10.8501	11.2375	5.2682	1.90036	3.78785	5.23367	2.8238	1.36231	0.617025	11.2375	1.08769
AT1G06990	0.671002	1.09456	0.559785	0	0	0	0	0	0	1.09456	0.321093
AT1G07000	1.53235	1.92748	1.71902	6.98693	9.37023	16.9567	34.424	43.4506	49.3264	49.3264	1.7018
AT1G07010	0.538601	0.621894	0.778213	0	0.197431	0.21598	1.19064	1.11161	0.679016	1.19064	0.340571
AT1G07020	59.0339	52.1322	58.3983	76.5383	68.9388	59.8777	48.6422	46.6462	49.1364	76.5383	1.88952
AT1G07025	0	0	0	0	0	0	0	0	0.190692	0.190692	0.0757994
AT1G07030	49.4152	55.1347	48.7329	57.9801	50.4071	38.2023	63.11	42.2073	51.4474	63.11	1.80693
AT1G07040	10.8386	9.81946	12.5479	25.246	24.882	20.4695	26.0328	22.5566	21.7193	26.0328	1.43189
AT1G07050	0	0	0	0	0.0808382	0.148926	0.258274	0.158584	0.0877881	0.258274	0.0997752
AT1G07060	1.2698	1.07618	1.30417	0.302962	0.619245	0.203957	0.227726	0.194815	0	1.30417	0.362515
AT1G07070	252.349	234.598	266.471	132.851	91.6269	56.4013	41.2217	14.264	9.38048	266.471	2.42728
AT1G07080	76.7136	65.3511	58.6359	69.2998	62.5069	81.4285	108.043	98.8498	117.99	117.99	2.07551
AT1G07090	0.977487	1.18639	1.24586	1.14395	1.55268	5.99593	12.5926	23.1375	21.4013	23.1375	1.38269
AT1G07110	17.5389	18.7437	17.3579	16.641	13.5748	10.0524	13.8682	13.7369	11.6957	18.7437	1.29543
AT1G07120	5.44722	6.24508	3.9148	1.93258	2.18282	1.18275	2.05119	1.95216	1.18525	6.24508	0.860043
AT1G07130	16.3919	14.5466	12.6547	13.9574	8.87325	15.8964	32.3677	37.7609	43.1728	43.1728	1.64515
AT1G07135	7.14158	0.475495	2.05689	29.6787	4.93649	17.982	57.3522	77.473	78.3828	78.3828	1.89973
AT1G07140	230.458	279.37	282.556	299.162	361.505	256.886	184.994	209.642	187.94	361.505	2.55931
AT1G07150	1.87745	1.383	2.21163	11.8229	11.6273	28.6538	14.1699	16.9135	10.893	28.6538	1.47208
AT1G07160	0.323884	0.37738	0.150112	1.29957	1.18724	7.14487	2.02302	6.98716	6.91928	7.14487	0.910884
AT1G07170	113.866	106.255	85.2481	76.8784	68.8215	36.8956	28.7306	25.4657	13.3689	113.866	2.06019
AT1G07175	8.32958	21.6011	4.8025	15.492	23.2936	25.388	3.91215	4.31977	1.95881	25.388	1.42141
AT1G07180	1.39528	1.26208	0.536059	0.368321	0.565293	1.19019	0.516024	0.21123	0	1.39528	0.379356
AT1G07190	0	0	0	0	0	0	0	0	0	0	0
AT1G07200	4.45133	3.16612	3.91677	7.53046	5.97361	10.82	27.7833	26.4735	23.6891	27.7833	1.45914
AT1G07210	125.667	139.295	137.152	94.8686	100.994	47.0492	45.6866	24.1186	20.6862	139.295	2.14704
AT1G07220	17.3469	18.157	13.0407	13.3213	9.21862	6.13748	9.62328	10.803	5.05515	18.157	1.28233
AT1G07230	11.9639	13.2772	9.26145	10.9704	12.8606	12.0198	15.301	16.7843	17.8231	17.8231	1.27469
AT1G07240	3.3169	2.0067	1.83293	6.48384	6.45337	5.34136	22.0127	32.9951	21.4308	32.9951	1.53142
AT1G07250	13.4065	14.9573	14.1938	27.2482	27.6873	26.1842	30.1707	29.7727	34.5674	34.5674	1.55105
AT1G07260	4.25222	4.46988	5.04481	7.51093	8.47123	16.2305	11.0426	14.6574	11.7754	16.2305	1.2363
AT1G07270	4.26993	3.55373	3.11638	2.56774	2.80098	1.2667	0.580233	0.563225	0.230093	4.26993	0.721805
AT1G07280	4.47585	8.82358	5.88046	5.74381	7.15656	4.8143	0.606648	0.570658	0.441859	8.82358	0.99227
AT1G07290	12.5798	22.3083	9.30701	10.5727	10.8739	4.21892	3.88231	2.04761	0.981247	22.3083	1.36751
AT1G07300	6.80592	5.95847	4.85555	10.7708	5.16344	10.5355	31.0616	18.957	18.1813	31.0616	1.50598
AT1G07310	10.9531	13.1706	9.99047	15.8215	17.6017	24.3202	29.7602	36.5778	38.7531	38.7531	1.59937
AT1G07320	49.1063	48.6531	37.3468	23.6606	12.4295	6.07229	10.2948	12.2318	4.55239	49.1063	1.69989
AT1G07330	0.0672249	0.0391643	0.0922704	0	0	0	0	0	0	0.0922704	0.0383302
AT1G07340	0	0	0.033818	0	0	0	0	0	0	0.033818	0.0144441
AT1G07350	54.3118	49.7404	75.3287	92.3326	78.5366	87.8239	101.709	95.5782	123.88	123.88	2.09649
AT1G07360	40.3642	55.2886	42.0303	27.9488	35.4186	22.7955	28.5518	25.6546	23.6044	55.2886	1.75042
AT1G07370	85.1537	106.164	100.6	34.3564	47.9604	15.7404	14.5588	7.5132	2.90729	106.164	2.03005
AT1G07380	8.12459	9.35645	7.11511	10.6138	12.259	13.0998	21.8331	22.645	22.815	22.815	1.37685
AT1G07390	2.70235	2.52669	1.76532	0.520307	0.806333	0.249651	0.441794	0.0837609	0.131396	2.70235	0.568477
AT1G07400	15.5864	10.4099	12.4383	8.5882	11.0244	7.19001	11.5694	6.23555	10.2245	15.5864	1.21975
AT1G07410	10.2137	9.0143	16.3739	40.3702	40.6805	37.781	8.92666	12.6065	9.70942	40.6805	1.61993
AT1G07420	50.8699	47.739	64.5521	97.7851	107.17	135.785	46.5502	55.2883	55.1641	135.785	2.13604
AT1G07430	0	0	0.0294595	0	0	3.57701	0.397019	0.243775	0.101211	3.57701	0.660582
AT1G07440	0	0	0	0.262421	0.108335	0.598745	1.29197	1.78715	0.235297	1.78715	0.445161
AT1G07450	0	0	0	0	0	0	0	0	0	0	0
AT1G07460	0	0	0	0	0.0755411	0.297851	0.24135	1.35936	1.83123	1.83123	0.451975
AT1G07470	42.3692	44.1654	40.7208	53.5483	57.4561	44.7752	66.2591	57.335	61.0554	66.2591	1.82775
AT1G07473	0	0.174375	0.138724	0	0.365723	0.539008	0.701082	0.789201	1.27093	1.27093	0.356204
AT1G07476	0	0	0.0684164	0	0	0.0654793	0.227115	0.0701864	0.385985	0.385985	0.141759
AT1G07480	27.3392	31.4205	19.8509	33.3123	29.73	25.5655	38.7733	43.2443	38.3266	43.2443	1.64586
AT1G07485	6.39853	4.25741	1.75795	0.836999	1.78063	0.265139	0.836937	0.725541	0.568762	6.39853	0.869145
AT1G07490	5.39549	7.72649	7.35744	5.67684	1.96958	1.48714	3.71475	0.533284	0.315545	7.72649	0.94084
AT1G07500	18.3518	0	0	0	0	97.7698	0	0	0	97.7698	1.99462
AT1G07510	14.0212	15.946	13.1181	14.8387	15.1578	20.2834	21.6148	21.1237	20.8954	21.6148	1.35439
AT1G07520	1.30228	4.13399	1.66272	6.12712	8.6725	0.826366	2.06143	7.03284	5.00695	8.6725	0.985539
AT1G07530	20.7613	23.0675	19.0085	19.1134	19.6213	23.4104	26.1849	26.8097	27.1394	27.1394	1.44931
AT1G07540	0	0.038397	0	0	0.0241594	0.0890161	0	0	0	0.0890161	0.0370343
AT1G07550	0	0	0	0	0	0	0.0646672	0.178679	0.197825	0.197825	0.0783934
AT1G07560	0	0.0170334	0.0406527	0	0.107174	0.671309	4.45142	9.01967	8.58947	9.01967	1.00085
AT1G07570	16.6699	10.9632	9.5917	18.5587	11.4288	18.9498	18.1432	22.2942	17.0942	22.2942	1.36725
AT1G07590	17.1143	14.4385	9.64872	39.6362	21.384	57.1514	1142.19	1129.18	1185.93	1185.93	3.07443
AT1G07600	0	0	0	0	0	0	0	0	0	0	0
AT1G07610	19.9014	13.378	9.17944	10.3656	6.17279	68.1068	1976.53	1769.53	2233.59	2233.59	3.3492
AT1G07615	34.7948	34.6034	24.6326	11.405	9.73652	4.07063	8.26478	3.13644	1.75576	34.7948	1.55382
AT1G07620	0.0860095	0	0.0298974	0.0862774	0	0.290414	0.705111	1.25981	1.26682	1.26682	0.355417
AT1G07630	6.14213	7.67774	5.09922	8.69037	11.4322	14.5299	34.1051	29.2239	33.9932	34.1051	1.54537
AT1G07640	3.01278	3.37136	3.95116	10.8248	10.2124	9.24793	9.77642	11.4471	4.71005	11.4471	1.09507
AT1G07645	2.4263	2.56202	1.05424	0.608464	2.00113	43.6249	0	0	0.241463	43.6249	1.64958
AT1G07650	5.36609	5.50109	4.25367	11.4318	7.74442	20.9602	42.4746	42.1212	43.2237	43.2237	1.64566
AT1G07660	132.02	121.835	107.205	84.206	82.9765	50.8687	55.9107	45.5382	39.1754	132.02	2.12392
AT1G07670	47.8061	55.5673	61.5716	107.637	137.814	69.1325	37.4975	49.3113	32.4769	137.814	2.14243
AT1G07680	0	0	0	0	0	0.582675	0	0	0	0.582675	0.199392
AT1G07690	0	0	0	0.372099	0	0.809629	1.56011	2.20324	10.7118	10.7118	1.06862
AT1G07700	6.88052	7.82541	6.45259	5.23806	6.48525	6.34758	10.2525	12.9907	17.5122	17.5122	1.26746
AT1G07705	23.8786	27.7108	24.9682	14.8666	16.2586	10.3436	11.907	10.0475	6.78937	27.7108	1.45805
AT1G07710	1.69046	1.50318	1.93299	5.21304	5.68793	2.40957	1.66719	3.30911	1.34587	5.68793	0.825292
AT1G07720	0	0	0	0	0.0321979	0	1.02871	0.347402	0.34966	1.02871	0.30722
AT1G07725	12.8566	11.439	9.6681	12.9604	12.1084	7.97292	8.49749	8.87902	8.23424	12.9604	1.1449
AT1G07730	0.682965	1.67219	2.67884	2.82564	1.78416	15.5912	143.793	145.416	358.565	358.565	2.55578
AT1G07740	6.3195	9.09085	5.50675	1.65794	2.53032	3.37851	22.5937	14.5628	46.0029	46.0029	1.67212
AT1G07745	15.1828	13.1696	10.8797	10.0215	5.5115	3.46439	6.15866	3.47325	2.94836	15.1828	1.20905
AT1G07747	0	0	0	0	0	0	0	0	0	0	0
AT1G07750	19.169	13.7898	40.2741	95.9312	120.424	181.802	208.498	286.238	241.233	286.238	2.45824
AT1G07770	2267.09	1966.24	1875.61	1353.13	1100.15	513.37	478.448	200.899	96.6298	2267.09	3.35566
AT1G07780	93.4204	84.1531	56.1065	24.6957	24.9458	6.77167	18.3282	12.8513	5.29256	93.4204	1.97507
AT1G07790	268.1	301.88	301.032	125.37	171.252	72.0763	61.3982	26.5645	17.3472	301.88	2.48127
AT1G07795	0	0.201952	0.240994	5.33183	5.25216	15.5282	10.0141	16.286	9.56751	16.286	1.23769
AT1G07810	29.8016	39.8924	31.1066	39.6031	51.8079	24.5318	20.6318	20.7361	15.5207	51.8079	1.7227
AT1G07820	397.289	365.639	345.518	381.083	314.977	167.134	129.475	67.1477	54.3622	397.289	2.6002
AT1G07830	184.871	148.691	142.829	83.3558	48.4463	22.9808	27.9908	11.0405	7.24588	184.871	2.26921
AT1G07840	49.0325	53.7459	53.208	23.9255	23.1178	10.5435	18.983	10.0718	6.53166	53.7459	1.73835
AT1G07850	0	0.0213587	0	0.0735522	0.0268778	0	0	0.0577538	0.0367048	0.0735522	0.0308232
AT1G07860	0	0	0	0	0	0	1.4119	0	0.126916	1.4119	0.382359
AT1G07870	5.72588	3.77885	3.60751	3.50008	1.73815	6.52509	43.2738	33.0346	52.1713	52.1713	1.72568
AT1G07880	0	0.0315425	0	0	0.079386	0.109688	2.0979	1.91722	1.50869	2.0979	0.491068
AT1G07885	0	0.139078	0	0.868973	0	0.292501	1.01454	1.68678	0.570188	1.68678	0.429232
AT1G07890	821.489	1018.18	1012.61	1464.48	1898.94	1648.43	1855.55	2601.92	1970.2	2601.92	3.41546
AT1G07900	0	0	0	0	0	0	0	0.0957928	0.106057	0.106057	0.0437775
AT1G07901	0	0	0	0	0	0	0	0	0	0	0
AT1G07902	8.26675	7.07362	7.36351	10.8839	6.06056	6.10595	4.2357	4.2727	2.67378	10.8839	1.07496
AT1G07910	10.8438	13.7615	10.4579	7.13374	7.52899	3.92887	4.77262	4.29808	3.18315	13.7615	1.16913
AT1G07920	1054.79	1402.37	1196.3	681.385	817.388	340.038	295.295	290.788	160.315	1402.37	3.14717
AT1G07930	790.248	1018.06	876.454	450.243	505.85	223.931	202.564	144.962	87.0293	1018.06	3.0082
AT1G07940	748.762	1007.35	899.201	540.355	629.607	333.783	289.92	269.758	211.372	1007.35	3.00361
AT1G07950	63.8703	52.5821	58.4945	54.9039	49.0172	46.166	26.8973	20.9915	17.7723	63.8703	1.81205
AT1G07960	138.451	103.752	154.54	223.42	168.889	166.098	104.064	74.9678	87.1581	223.42	2.35106
AT1G07970	29.9715	31.4569	25.1336	13.8626	11.9055	6.24131	6.82902	4.96883	2.64617	31.4569	1.51131
AT1G07980	26.1989	28.213	27.8948	30.0083	24.4993	22.3085	27.8865	19.9789	21.3306	30.0083	1.49148
AT1G07985	21.4179	8.39412	24.23	46.0942	25.7655	173.366	70.234	37.2439	67.8202	173.366	2.24146
AT1G07990	16.7325	21.4623	18.5991	25.1248	25.6644	24.1587	32.3375	30.3724	29.9881	32.3375	1.52293
AT1G08000	14.8474	16.8953	12.9801	10.5753	9.82991	6.65105	7.09113	5.26586	4.19378	16.8953	1.25274
AT1G08005	0	0	0	0	0	0	0	0	0	0	0
AT1G08010	26.2787	26.1076	29.7766	52.2702	71.069	50.4218	18.6291	13.6078	13.7013	71.069	1.85775
AT1G08030	28.2177	25.2958	27.4726	32.55	29.6137	21.9874	15.8344	11.1257	7.31973	32.55	1.52569
AT1G08035	2.02681	1.58988	1.36704	0.869992	1.02971	0.284549	0.402442	0	0	2.02681	0.480985
AT1G08040	21.0002	21.935	20.4138	24.8105	25.7411	25.9501	42.0764	39.1951	40.9675	42.0764	1.63424
AT1G08050	1.13663	0.533427	1.1414	7.22109	3.21744	5.30906	11.3889	22.0686	15.6855	22.0686	1.36302
AT1G08060	3.61254	4.76339	3.46154	3.67148	4.49944	3.72354	4.67618	4.34958	3.28296	4.76339	0.760678
AT1G08065	0	0	0	0	0	0	0	0	0	0	0
AT1G08070	1.71595	2.2072	1.53707	0.132407	0.604812	0.300997	0.231881	0.284756	0.288996	2.2072	0.506127
AT1G08080	0	0	0	0	0	0	0	0.0717455	0	0.0717455	0.0300917
AT1G08090	0	0	0	0	0	0	0	0.788938	0.0301198	0.788938	0.252595
AT1G08100	0	0	0	0	0	0	0	0	0	0	0
AT1G08110	158.637	150.685	142.833	139.265	112.164	80.6628	69.9109	62.8189	37.2677	158.637	2.20313
AT1G08120	1.36747	0.298909	0.474826	0	0	0.115207	0.201575	0.0616399	0.0679116	1.36747	0.374284
AT1G08125	56.2782	43.8999	37.1507	34.4567	29.0722	15.4256	15.5589	11.0177	7.71636	56.2782	1.75799
AT1G08130	41.0506	54.2469	41.214	18.9137	20.4025	8.85183	15.2518	13.3958	8.18192	54.2469	1.74231
AT1G08135	0	0	0	0	0	0	0	0	0	0	0
AT1G08140	0	0	0	0	0	0	0.12625	0.0387597	0	0.12625	0.0516348
AT1G08150	0	0	0	0	0	0	0	0	0	0	0
AT1G08160	1.40968	1.7965	2.75631	13.9639	11.9495	21.0622	58.4021	56.007	28.4789	58.4021	1.7738
AT1G08165	0	0	0	0	0.0919062	0.423289	0	0	0	0.423289	0.153293
AT1G08170	0	0	0	0	0	48.0544	0	0	0.0779283	48.0544	1.69068
AT1G08180	4.19328	2.88711	3.37899	5.54471	3.00433	20.3371	11.8309	12.0616	10.3949	20.3371	1.32914
AT1G08190	22.3482	24.7426	26.5993	58.7195	64.8251	93.3938	78.6225	91.5422	98.1049	98.1049	1.9961
AT1G08200	115.067	116.367	166.525	426.456	544.01	529.914	119.844	144.409	99.4783	544.01	2.7364
AT1G08210	35.5147	34.4711	20.6164	13.0357	9.94402	7.95043	12.7548	9.32923	5.00052	35.5147	1.56247
AT1G08220	36.635	36.4242	34.2062	15.6836	17.5306	6.77693	12.1891	5.68998	3.79095	36.635	1.57559
AT1G08230	3.2817	1.81241	2.24383	17.5764	6.29	18.7412	19.8745	12.3858	14.6025	19.8745	1.31962
AT1G08250	0	0.0329666	0.0441061	0.292433	0.311831	6.67279	13.6249	11.9445	17.7447	17.7447	1.27288
AT1G08260	8.82262	13.5526	9.10175	6.33425	6.93694	2.24034	3.6892	4.36185	1.39221	13.5526	1.16294
AT1G08270	24.6177	16.5805	13.4715	14.3572	11.1939	7.85818	9.40385	4.19185	5.59121	24.6177	1.40854
AT1G08280	10.3007	13.5802	10.8479	15.4609	16.8935	10.2539	10.8127	9.46485	8.17059	16.8935	1.2527
AT1G08290	0	0.0248471	0.0593012	0	0	0.576033	2.59736	1.99352	0.780983	2.59736	0.555984
AT1G08300	6.26997	6.8019	4.88836	1.95324	2.0712	0.516359	2.28044	1.65969	0.958877	6.8019	0.8922
AT1G08310	1.02119	1.67381	1.06491	1.13818	0.99431	0.42143	1.76487	2.12142	1.58087	2.12142	0.494352
AT1G08315	4.28858	5.99631	4.42251	7.16989	10.585	20.5141	30.6377	37.3669	32.6641	37.3669	1.58396
AT1G08320	0.828779	0.214593	0.521714	0.752776	1.11393	14.3281	116.114	115.254	177.939	177.939	2.25271
AT1G08340	2.86067	1.99395	0.95887	3.382	3.8574	22.6989	127.55	97.3087	127.989	127.989	2.11055
AT1G08350	24.7299	25.3692	20.8853	28.3436	37.0763	21.9015	15.3949	14.9836	16.2978	37.0763	1.58065
AT1G08360	1401.49	1388.39	1455.02	686.809	629.395	305.129	279.081	116.062	57.7443	1455.02	3.16317
AT1G08370	37.1432	42.4182	43.1035	49.3919	58.2316	42.2231	35.1348	40.2016	34.9932	58.2316	1.77255
AT1G08380	1.86668	0.339845	2.02772	0.468124	0.171064	2.9151	24.0479	39.1794	39.5692	39.5692	1.6082
AT1G08390	22.1163	21.1878	14.5941	14.5133	11.3621	6.87769	3.88577	4.2275	2.55478	22.1163	1.36392
AT1G08400	5.36367	4.94882	4.60195	3.82964	4.43935	2.89052	3.89531	3.69411	3.79594	5.36367	0.803708
AT1G08410	32.8091	40.857	36.0377	11.9295	11.4112	5.55086	6.96392	3.52136	3.23033	40.857	1.62177
AT1G08420	20.8227	21.544	19.6036	26.225	31.7771	33.6285	27.0208	30.1359	26.73	33.6285	1.53943
AT1G08430	2.13472	0.597911	0.599339	2.059	0.361157	1.24753	17.789	9.85992	11.374	17.789	1.2739
AT1G08440	0	0	0	0	0	0	0.421463	0.194088	0	0.421463	0.152736
AT1G08450	69.6207	75.7389	61.4045	69.2705	73.2264	45.8318	51.8006	54.3274	31.5345	75.7389	1.88502
AT1G08460	24.918	22.8278	16.2742	18.7605	13.9393	13.9679	23.6216	24.581	18.4728	24.918	1.4136
AT1G08465	0	0	0	0	0	0	0	0	0	0	0
AT1G08470	20.1396	20.7325	21.8816	28.1352	30.1868	26.6668	18.647	19.2215	18.3429	30.1868	1.49397
AT1G08480	200.595	211.666	231.064	304.107	276.951	299.636	258.613	234.552	263.792	304.107	2.48445
AT1G08490	20.4761	19.7348	14.8541	20.6292	19.8413	20.1703	21.4783	21.9906	20.732	21.9906	1.36155
AT1G08500	12.1111	6.12533	13.6012	110.541	99.5225	176.696	50.5011	40.4352	41.5361	176.696	2.24968
AT1G08510	38.9654	39.1484	37.7279	88.4783	110.371	132.238	80.2336	93.1796	91.8266	132.238	2.12463
AT1G08520	10.5364	11.1559	8.29207	10.1535	8.76599	9.13394	15.6672	16.9625	12.9363	16.9625	1.25437
AT1G08530	17.0072	14.129	12.8321	16.1785	16.0925	12.9891	17.161	11.5986	14.4006	17.161	1.25914
AT1G08540	7.3507	8.81539	8.23626	5.1772	6.30626	6.68024	6.22763	6.71984	6.78617	8.81539	0.991908
AT1G08550	7.48761	5.84745	4.88415	3.89455	2.30985	2.77792	3.13956	2.6996	2.20788	7.48761	0.928785
AT1G08560	101.988	138.899	111.884	26.324	27.3198	4.67992	18.6449	5.68816	1.0621	138.899	2.14581
AT1G08570	23.6461	28.0425	25.6621	47.2873	55.4686	102.564	58.8186	70.2028	75.0516	102.564	2.01521
AT1G08580	254.272	215.971	253.507	96.672	73.2394	40.8056	57.5952	32.2718	17.5576	254.272	2.407
AT1G08590	4.69436	5.23192	7.59135	41.6438	55.7083	67.7857	9.51359	15.4109	3.85118	67.7857	1.8375
AT1G08600	18.8744	23.2051	18.5322	16.2487	17.6452	13.0562	10.5112	13.3961	7.9277	23.2051	1.38391
AT1G08610	11.9813	11.6841	7.81214	2.23948	1.17299	0.628184	1.9174	0.909736	0.14812	11.9813	1.11332
AT1G08620	11.8486	14.1498	10.3452	11.6836	15.0136	11.1386	14.9688	14.4725	12.8878	15.0136	1.20449
AT1G08630	0.242732	0.174858	0.348311	0.73031	0.642786	1.82395	0.293382	0.27021	0.199443	1.82395	0.450857
AT1G08640	58.0668	50.4817	45.3974	21.1173	15.909	10.5107	21.4998	14.2774	8.3802	58.0668	1.77134
AT1G08645	0	0.000312164	0	0	0	0	0	0	0	0.000312164	0.00013555
AT1G08650	40.6159	59.7514	52.5367	44.341	68.3851	70.7068	32.6343	44.9806	32.06	70.7068	1.85556
AT1G08660	62.2076	56.6707	64.6426	108.15	92.0891	64.0239	30.2593	24.2019	15.3055	108.15	2.03802
AT1G08670	0.370469	0.431659	0.708273	0.371622	0.8148	6.31967	145.009	103.999	208.686	208.686	2.32157
AT1G08680	19.1377	22.2201	17.1249	16.7558	20.8047	27.7776	37.132	37.6821	40.8669	40.8669	1.62187
AT1G08695	0	0	0	0	0	0	0	0	0	0	0
AT1G08700	35.565	34.209	27.1397	29.9156	30.2155	23.7671	21.5853	20.38	17.5864	35.565	1.56307
AT1G08710	16.4639	12.9757	14.1066	11.2548	12.4721	7.59553	10.615	9.89539	8.13815	16.4639	1.24214
AT1G08720	9.9941	11.6304	7.924	8.80834	10.2508	8.09839	19.3198	17.6115	18.2804	19.3198	1.30792
AT1G08730	2.2943	2.41334	1.40672	1.02286	1.41335	0.312022	0.447827	0.435372	0.329805	2.41334	0.53318
AT1G08750	31.513	28.212	29.9017	37.4697	34.5653	31.1409	15.8171	14.3491	12.9805	37.4697	1.58512
AT1G08760	18.1372	17.7566	15.5003	18.3013	21.0271	23.9346	13.8257	15.1262	12.8593	23.9346	1.3968
AT1G08770	15.2282	13.9266	12.2487	31.4394	27.9105	27.5627	30.692	34.9529	38.0637	38.0637	1.59177
AT1G08780	171.673	151.386	167.816	118.583	99.1911	58.1519	47.1171	27.2462	25.7779	171.673	2.23722
AT1G08790	0	0	0	0	0	0	0.332212	0	0.11292	0.332212	0.124573
AT1G08800	2.49673	2.89122	3.78492	19.6572	25.5853	36.7786	27.6489	36.8158	27.9863	36.8158	1.57767
AT1G08810	0	0	0	0.192465	0.157984	0.583061	0.673001	1.21343	1.29843	1.29843	0.361431
AT1G08820	51.001	48.9751	40.3434	64.452	57.446	44.1197	54.7638	58.9862	42.1902	64.452	1.81592
AT1G08830	597.735	541.582	673.867	821.223	756.309	993.288	482.326	571.057	686.989	993.288	2.99751
AT1G08840	10.8578	13.0684	9.19489	3.78479	3.49391	1.15886	3.35501	1.67731	2.26685	13.0684	1.14824
AT1G08845	29.9855	27.2955	24.8563	8.07392	9.19905	5.03583	10.533	5.75666	4.49655	29.9855	1.49116
AT1G08860	0.222338	0.302239	0.180334	0.669092	0.0271669	0.125122	0.173594	0.133236	0.177015	0.669092	0.22248
AT1G08880	130.265	133.788	132.338	118.31	128.82	88.7254	67.4713	61.1643	44.8481	133.788	2.12965
AT1G08890	3.54113	2.16364	5.64075	39.5935	43.6492	48.6088	13.2508	18.9119	9.784	48.6088	1.69556
AT1G08900	0.43056	0.129425	0.343326	3.18299	3.52344	2.40562	4.40225	4.24421	2.67534	4.40225	0.732574
AT1G08910	10.3563	8.73915	7.14415	10.6563	7.06413	11.2295	12.1288	10.2496	10.3278	12.1288	1.11823
AT1G08920	2.69463	2.53323	2.86854	18.9212	17.1642	21.852	57.4797	105.223	43.8753	105.223	2.02622
AT1G08930	20.9959	21.5994	20.0835	51.0195	53.0948	88.9959	195.509	337.805	273.608	337.805	2.52995
AT1G08940	3.55741	2.0725	2.26705	13.5305	12.3881	22.9223	24.824	39.8643	40.7726	40.7726	1.62089
AT1G08960	13.8783	17.7156	13.6895	12.4637	17.3126	8.43976	4.68033	4.67643	3.29741	17.7156	1.2722
AT1G08970	64.6609	65.9428	57.7731	59.9079	50.8135	50.3835	76.8686	87.2031	76.7487	87.2031	1.94548
AT1G08980	0.737028	0.337371	0.51239	1.16179	0.578929	1.06654	2.34289	2.27142	2.01184	2.34289	0.524122
AT1G08985	0	0	0	0	0	0	0	0	0	0	0
AT1G08990	0.141831	0.103286	0.616267	6.6157	8.86431	40.0359	55.6455	64.4584	72.7203	72.7203	1.86759
AT1G09000	9.21938	11.1662	9.63822	6.67531	6.06844	14.4743	22.8518	17.8959	23.5608	23.5608	1.39024
AT1G09010	24.4453	26.0753	20.599	27.9886	33.4742	22.0389	14.9012	17.3985	11.785	33.4742	1.53749
AT1G09020	30.7925	35.9707	33.5835	40.9732	57.1323	45.1114	36.8032	45.3772	39.0387	57.1323	1.76442
AT1G09030	0	0	0	0	0	0	0	0	0	0	0
AT1G09040	3.45088	2.91785	2.46081	2.07085	2.79051	1.62429	1.3994	1.63875	1.11283	3.45088	0.648446
AT1G09050	2.75424	3.12405	2.88682	3.08755	3.16624	2.22208	1.62232	1.68055	1.14585	3.16624	0.619744
AT1G09060	16.047	18.3553	13.8974	12.9362	12.2744	10.9633	17.4816	15.9439	12.0903	18.3553	1.2868
AT1G09070	7.0946	7.5476	5.79002	25.2694	27.5891	48.9517	75.7429	94.7518	78.4226	94.7518	1.98115
AT1G09080	0	0	0	0.229618	0.0559387	0.154581	0.268082	0.493818	0.516357	0.516357	0.180801
AT1G09090	0.0595832	0.104137	0.393517	6.27572	6.04995	28.197	22.0854	40.5856	27.0303	40.5856	1.61894
AT1G09100	47.0581	48.6288	46.7198	48.957	56.832	32.5159	39.6398	32.8581	33.4668	56.832	1.76217
AT1G09130	65.2319	57.7078	58.95	46.2159	43.0214	34.1806	47.8025	46.4753	48.6351	65.2319	1.82107
AT1G09140	75.7592	67.3288	58.9999	81.82	75.3006	87.4642	138.474	131.419	141.34	141.34	2.15333
AT1G09150	115.135	118.484	116.792	100.18	89.5337	57.2297	38.2633	28.9317	20.1618	118.484	2.07731
AT1G09155	0.140728	0	0.0978354	0.70583	0.309513	2.94606	24.0627	26.0078	36.6934	36.6934	1.57627
AT1G09157	0.220195	0.0641412	0.153082	0	0.0807152	0	0	0.395856	0.613582	0.613582	0.207791
AT1G09160	31.4978	34.5231	31.7161	28.7968	30.8808	22.8586	17.1215	16.0371	12.2443	34.5231	1.55051
AT1G09170	0.298373	0.049665	0.46389	2.99153	4.35504	14.479	22.334	22.1354	26.2394	26.2394	1.4352
AT1G09176	0.281455	0.0819859	0.0978354	0.846995	1.44439	4.37157	10.2184	9.71496	12.7727	12.7727	1.13902
AT1G09180	1.6134	0.626628	0.186942	0.269737	0.0985685	1.08954	3.46414	2.61044	1.92677	3.46414	0.649738
AT1G09190	8.07687	10.632	6.21929	1.94859	2.77329	0.345213	2.99343	0.661681	0.447689	10.632	1.06565
AT1G09195	5.29013	4.43504	4.73167	6.53653	5.8715	5.25599	8.5204	8.59232	8.5928	8.5928	0.981945
AT1G09200	389.617	490.763	435.993	326.931	417.669	179.828	75.8678	40.6918	13.5564	490.763	2.69176
AT1G09210	321.208	353.636	401.265	518.92	652.47	365.512	128.901	102.421	74.3356	652.47	2.81523
AT1G09220	3.6265	4.02564	2.28269	0.983188	0.682634	0.36404	1.83662	0.528613	0.273119	4.02564	0.701191
AT1G09230	33.0192	26.8713	22.4641	19.8475	15.8947	10.4094	11.8871	7.62216	6.25016	33.0192	1.53172
AT1G09240	0	0.0350006	0	0	0	0	0	0	0	0.0350006	0.0149406
AT1G09245	0	0	0	0	0	0	0	0	0	0	0
AT1G09250	25.2637	20.7218	31.5683	84.4302	88.0744	97.9197	24.6044	29.4978	24.8247	97.9197	1.99528
AT1G09260	0	0	0	0	0	0	0	0	0	0	0
AT1G09270	34.5629	41.2055	50.2516	129.47	151.819	149.642	71.0547	81.4651	74.7737	151.819	2.18418
AT1G09280	49.097	43.812	30.7708	25.7349	21.1218	9.74184	11.8072	8.01599	4.27431	49.097	1.69981
AT1G09290	33.2915	33.7111	28.5142	13.3688	14.1444	6.14521	9.6438	6.16059	4.08976	33.7111	1.54047
AT1G09300	21.2274	22.6316	14.5175	9.23757	7.20427	2.8265	7.76618	6.49451	4.65622	22.6316	1.37349
AT1G09310	2.38061	1.92034	2.22792	2.02064	0.738391	0.989318	0.643398	0.26337	0.437385	2.38061	0.528995
AT1G09320	16.2506	16.1606	10.9823	5.98974	5.04255	2.98598	5.48826	3.77751	2.94865	16.2506	1.2368
AT1G09330	71.6869	73.8275	96.4893	153.662	169.605	148.605	65.2524	67.5187	64.7902	169.605	2.23199
AT1G09340	4.14077	4.80654	3.17857	1.55762	1.44213	1.16512	2.52576	3.87713	2.43818	4.80654	0.763917
AT1G09350	0	0	0.0636549	1.46956	0.268506	4.76109	7.07737	6.18918	7.94583	7.94583	0.951621
AT1G09360	0	0	0	0	0	0	0	0	0	0	0
AT1G09370	0	0.181641	0	0.625511	0.571443	0	0	0	0	0.625511	0.21099
AT1G09380	0	0	0	0	0.0367752	0	0	0	0	0.0367752	0.0156846
AT1G09390	8.01855	8.33731	8.94256	21.1142	20.82	17.6363	10.5648	10.2109	6.82734	21.1142	1.34467
AT1G09400	0.14717	0.171478	0.160406	1.11469	0.53947	0.347846	1.27685	0.476236	0.644435	1.27685	0.357333
AT1G09410	3.25486	3.00573	1.73322	0.416808	0.761559	0.327365	0.648839	0.398395	0.192974	3.25486	0.628885
AT1G09415	9.51763	6.37656	9.15319	8.2743	4.76804	2.4638	5.94484	6.61601	5.05167	9.51763	1.02192
AT1G09420	14.6713	15.6307	12.8122	11.6924	10.7532	3.59791	6.04792	3.29765	1.15033	15.6307	1.22091
AT1G09430	25.8732	24.5544	27.6026	50.0324	52.7269	60.0673	105.629	114.825	133.024	133.024	2.12718
AT1G09440	0.352315	0.332421	0.886811	1.05669	1.42091	4.03826	13.214	10.0885	8.68109	13.214	1.15272
AT1G09450	17.164	18.4865	14.2138	4.12351	3.7803	0.779224	2.28044	0.777899	0.200959	18.4865	1.28973
AT1G09460	44.5308	33.9587	41.4365	97.242	84.7976	39.9417	30.2216	22.5797	16.2267	97.242	1.9923
AT1G09470	33.6668	35.0989	26.25	6.8795	3.4603	1.17648	5.775	0.520275	0.110962	35.0989	1.55749
AT1G09480	0.5839	0.688692	0.708504	1.49287	1.2921	2.76259	0.673002	1.9443	0.829406	2.76259	0.575487
AT1G09483	0	0.241153	0	0	0	0	0	0	0	0.241153	0.0938253
AT1G09490	26.621	24.927	21.9387	15.1305	10.759	11.7581	13.428	10.1906	7.41559	26.621	1.44124
AT1G09500	0.553576	0.161253	0.384852	2.7765	0.473481	2.99067	0.432214	0.331732	0.141381	2.99067	0.601046
AT1G09510	0	0.0464617	0.0554437	0	0	0	0	0.114759	0	0.114759	0.047181
AT1G09520	42.7531	40.0359	27.1583	17.2149	12.4159	11.6909	16.7489	14.1811	13.6032	42.7531	1.64101
AT1G09530	5.63079	7.04813	4.52804	2.46343	2.01863	3.2163	9.08893	5.14172	6.90941	9.08893	1.00385
AT1G09540	0.638711	0.744207	2.3312	28.9383	24.4663	95.898	29.7964	31.0026	26.6545	95.898	1.98631
AT1G09550	0	0	0	0	0	0.0407743	0	0	0.048071	0.048071	0.0203907
AT1G09560	108.22	116.256	117.598	322.282	331.282	606.984	444.172	445.117	546.087	606.984	2.78389
AT1G09570	50.6917	66.7356	55.0262	55.661	70.182	49.5871	34.9487	34.4643	22.0967	70.182	1.85237
AT1G09575	3.30423	4.14293	4.89391	9.65536	10.3743	10.5262	7.90777	9.04803	9.26457	10.5262	1.06169
AT1G09580	54.0482	52.8409	61.1436	97.5573	100.247	61.7425	14.0242	11.1711	5.92639	100.247	2.00538
AT1G09590	1635.34	1757.14	1561.16	889.695	764.498	273.006	294.509	127.119	58.9176	1757.14	3.24505
AT1G09600	5.88446	5.86862	4.33363	2.10099	3.76565	1.26286	1.10966	0.358604	0.317623	5.88446	0.83787
AT1G09610	0.58988	0.300698	0.205045	0.295858	0.162171	2.3901	3.97232	4.71904	4.87247	4.87247	0.768821
AT1G09620	92.7749	114.825	92.8482	47.1089	52.1413	21.4202	26.8987	24.2424	12.2015	114.825	2.0638
AT1G09625	0	0	0	0	0	0	0	0	0	0	0
AT1G09630	55.8283	59.4873	68.9061	91.2267	111.992	76.4405	21.4154	17.5712	12.819	111.992	2.05305
AT1G09640	434.637	458.3	395.72	304.158	322.407	146.258	139.197	114.034	56.6448	458.3	2.6621
AT1G09645	30.6153	25.0224	34.0246	69.2071	57.9586	73.3078	72.4677	75.5814	72.866	75.5814	1.88412
AT1G09650	1.13554	1.21284	0.815756	0.911263	1.13774	0.562348	0.265978	0.081657	0.0602711	1.21284	0.34495
AT1G09660	106.96	102.025	92.2011	72.491	64.3406	26.6794	29.5891	17.421	11.9272	106.96	2.03326
AT1G09665	0	0	0	0	0	1.26548	0	0	0	1.26548	0.35516
AT1G09680	4.0504	3.58408	2.20489	0.996588	1.06452	0.464478	1.34254	0.439645	0.0608442	4.0504	0.703326
AT1G09690	1998.62	2033.5	1752.04	1083.11	920.838	354.932	360.482	129.144	58.8976	2033.5	3.30846
AT1G09700	31.6883	34.1164	25.1593	11.8298	12.6717	4.95467	8.22364	5.11416	3.04609	34.1164	1.54551
AT1G09710	10.7501	6.69288	5.73065	3.05582	2.54247	1.71304	4.11835	4.14203	1.45031	10.7501	1.07004
AT1G09720	0	0.0325663	0.0777239	0	0.0409814	0	0	0.0200987	0	0.0777239	0.0325075
AT1G09730	18.0778	20.6028	15.581	18.6878	20.7492	19.1197	24.6606	23.9817	20.7725	24.6606	1.40927
AT1G09740	15.6914	18.2338	16.4115	38.4242	44.4976	71.4895	234.666	296.306	295.186	296.306	2.4732
AT1G09750	3.88159	2.84198	8.64258	20.7312	43.493	39.9211	1.47436	3.09302	0.918752	43.493	1.64829
AT1G09760	224.812	206.536	206.934	118.614	97.9795	54.171	61.548	32.0701	24.4071	224.812	2.35375
AT1G09770	112.778	119.498	93.9196	77.7265	73.5603	46.0822	45.0886	37.2084	25.8597	119.498	2.08098
AT1G09780	235.059	323.357	352.681	298.003	438.755	280.277	185.981	194.314	166.675	438.755	2.64321
AT1G09790	0.0986822	0.134635	0.0401657	0	0	0	0	0	0	0.134635	0.0548562
AT1G09794	18.3511	10.6911	12.7579	24.5444	15.9202	22.1002	45.8494	25.293	32.995	45.8494	1.6707
AT1G09795	28.5601	32.0615	28.4847	17.1894	13.9722	12.3881	10.1631	5.88482	3.54192	32.0615	1.51932
AT1G09800	13.6211	15.2407	14.66	5.77195	5.90052	2.20977	4.86325	1.50675	0.686102	15.2407	1.2106
AT1G09810	16.218	13.5613	13.1181	5.23573	3.84517	4.25029	9.22685	7.26341	5.37079	16.218	1.23598
AT1G09812	0	0.100695	0.540725	4.85462	3.04114	16.1074	2.02423	2.79653	2.33934	16.1074	1.23318
AT1G09815	97.7264	93.3174	71.2802	66.0881	48.3005	37.4467	38.9009	39.0857	27.3193	97.7264	1.99443
AT1G09820	5.61335	6.97516	6.02658	4.27658	4.6883	2.20726	2.41327	2.29931	1.01827	6.97516	0.901739
AT1G09830	33.921	44.8556	36.8035	8.42244	13.1421	4.98965	12.1933	11.7435	6.28365	44.8556	1.66139
AT1G09840	39.8132	34.9159	35.9866	47.4502	44.9382	60.0326	59.246	72.2694	64.1917	72.2694	1.86492
AT1G09850	20.7733	24.91	26.0989	44.0121	58.2543	48.533	29.6745	36.7424	34.7092	58.2543	1.77272
AT1G09860	0.483435	0.457669	0.504134	0.606176	0.354419	0.652933	3.11397	3.51985	5.629	5.629	0.821448
AT1G09870	43.4902	46.5854	50.1456	54.9208	55.4227	34.7416	30.7703	26.9906	20.1708	55.4227	1.75145
AT1G09880	0.0838169	0.170907	0.291352	0.924857	0.877977	0.254709	0.88346	0.904093	0.476731	0.924857	0.284398
AT1G09890	0	0	0	0.426819	0.0623881	1.79566	3.16	3.56682	3.92082	3.92082	0.692038
AT1G09900	12.7648	15.7434	11.0141	1.90706	2.92029	0.672495	2.65063	0.943961	0.39642	15.7434	1.22384
AT1G09910	13.5084	11.1452	7.29259	8.1757	8.4372	5.75877	10.871	8.95415	4.36762	13.5084	1.16162
AT1G09920	34.4095	32.3869	34.9182	70.518	50.792	92.698	141.912	126.913	160.321	160.321	2.20769
AT1G09930	0	0	0.045304	0.196106	0	0.220034	1.52638	1.99158	2.0234	2.0234	0.480496
AT1G09932	2.4254	0.655653	3.26466	32.6237	5.41144	20.1435	128.011	151.968	137.421	151.968	2.1846
AT1G09935	0	0	0	0	0	0	0	0.164346	0.181956	0.181956	0.0726013
AT1G09940	11.9955	10.5361	8.84174	20.3688	16.5642	27.8885	42.9071	44.1689	46.4831	46.4831	1.67654
AT1G09950	0.38272	0.260128	0.354761	1.91956	1.35614	0.861509	0.896445	1.55955	0.964895	1.91956	0.465317
AT1G09960	7.31226	6.93297	6.18002	11.7936	9.85441	7.91534	13.3494	16.213	8.5613	16.213	1.23586
AT1G09970	10.8461	5.8268	12.8477	62.9504	57.7908	156.706	258.82	354.934	269.627	354.934	2.55137
AT1G09980	22.1467	20.8553	22.0834	27.7772	30.2642	23.9368	23.0989	21.2663	22.2468	30.2642	1.49505
AT1G09995	38.4847	32.8396	41.1624	37.4374	33.7164	19.0482	23.363	15.4869	13.1261	41.1624	1.62493
AT1G10000	1.41077	1.23284	1.15911	0.900558	0.564148	0.389741	1.05142	0.59947	0.663703	1.41077	0.382156
AT1G10010	0	0.0297604	0	0	0	0	0	0.0423234	0	0.0423234	0.0180025
AT1G10020	6.69964	9.60766	6.80735	13.5149	17.8655	22.0498	16.2099	19.4297	22.0978	22.0978	1.36357
AT1G10030	101.386	94.7015	139.046	181.993	166.769	146.209	64.8085	45.407	52.9473	181.993	2.26243
AT1G10040	11.5035	15.8115	9.72479	12.7394	13.574	8.45278	5.71227	7.57732	6.59416	15.8115	1.22561
AT1G10050	9.40271	11.637	7.33323	12.4962	14.819	15.6809	33.2037	34.3909	35.2831	35.2831	1.5597
AT1G10060	0	0	0	0.0924281	0	0	0	0	0	0.0924281	0.0383929
AT1G10070	0.106452	0.0310086	0.296026	0.747483	0.507276	1.84176	2.11941	0.424906	1.27128	2.11941	0.494072
AT1G10090	2.29462	2.02077	1.4654	6.85178	7.79082	21.3156	41.8102	43.8361	54.7425	54.7425	1.74619
AT1G10095	23.9485	7.92475	7.94	9.28042	5.92711	4.99845	32.9776	5.11773	3.83446	32.9776	1.53119
AT1G10100	0	0	0	0	0	0	0.977241	0	0	0.977241	0.29606
AT1G10110	1.10715	1.36169	0.555898	0.1234	0.13528	0.207685	0.191228	0.0884618	0.0489703	1.36169	0.373223
AT1G10120	44.7236	37.8422	45.5549	85.2563	78.252	75.7403	32.6224	24.0673	21.2354	85.2563	1.93579
AT1G10130	36.4815	42.5198	40.1847	52.4777	72.1111	39.0195	19.0511	19.9796	10.4645	72.1111	1.86398
AT1G10140	3.38491	4.02974	3.42752	12.1055	11.1131	18.5849	45.5025	55.1375	30.0541	55.1375	1.74925
AT1G10150	4.21079	4.3522	4.11119	6.73092	9.22216	9.60373	7.47356	12.7367	11.7031	12.7367	1.13788
AT1G10155	0.262555	0	0.273797	0	0.380996	0.790576	1.53746	0.937075	0.302737	1.53746	0.404399
AT1G10170	23.7009	28.5433	18.4787	24.0041	23.0857	21.0033	45.642	40.6969	45.6562	45.6562	1.66891
AT1G10180	17.9576	25.0669	20.6423	14.8032	18.227	10.8461	8.9538	8.28924	4.31741	25.0669	1.41609
AT1G10190	0	0	0	0	0	0	0	0	0	0	0
AT1G10200	63.6509	54.5297	66.2253	94.7838	104.046	289.462	179.619	241.779	239.362	289.462	2.46309
AT1G10210	8.17209	8.0212	7.11484	8.34526	9.3054	16.5727	11.2076	13.3222	14.1191	16.5727	1.24484
AT1G10220	0	0.601397	0.155849	1.04941	0.657395	3.53535	11.0534	9.71776	13.1685	13.1685	1.15132
AT1G10225	0	0.125419	0	0.4319	0	0	0	0	0	0.4319	0.155913
AT1G10230	56.7224	58.2088	58.0657	24.5344	20.7923	9.8398	17.6741	8.79399	5.17887	58.2088	1.77239
AT1G10240	9.90074	9.92287	7.55905	4.96247	5.39934	3.58908	6.02863	5.33828	3.59357	9.92287	1.03834
AT1G10250	0	0	0	0	0	0	0	0	0	0	0
AT1G10270	17.6351	22.9471	16.2121	4.46051	5.89015	1.92797	4.73428	3.17943	1.62931	22.9471	1.37925
AT1G10280	4.68832	5.82849	4.88905	8.56603	10.9865	7.40629	6.96145	6.41163	7.03199	10.9865	1.07869
AT1G10290	43.9638	65.63	55.5151	72.893	97.0519	54.7345	32.6283	36.7825	26.5252	97.0519	1.99146
AT1G10300	15.5726	20.0344	10.8632	5.50502	7.31056	0.904323	2.45284	0.986596	0.216152	20.0344	1.32293
AT1G10310	20.973	21.3602	19.9021	17.6599	12.0089	12.354	13.0881	9.19216	6.2769	21.3602	1.34948
AT1G10320	15.4533	12.6804	12.8776	9.20399	8.57278	5.28775	10.5842	8.23517	8.9528	15.4533	1.21625
AT1G10330	3.10079	3.73754	2.97339	1.93062	2.50843	0.830373	1.12702	1.038	0.510767	3.73754	0.675553
AT1G10340	0	0.024472	0.116812	0.50564	0.0575473	0.556592	2.0662	3.23215	2.10692	3.23215	0.626561
AT1G10350	6.4244	6.6307	7.52657	17.6625	18.6651	28.8694	24.8011	27.0914	32.5833	32.5833	1.52612
AT1G10360	0	0.102908	0.122802	1.06314	0.582746	7.45537	7.44739	6.85919	10.5474	10.5474	1.06248
AT1G10370	0.752695	0.131553	1.6745	14.6478	6.7322	39.6982	59.0618	58.0235	73.1099	73.1099	1.86988
AT1G10380	0.123122	0.107593	0.171191	7.94132	6.07063	17.693	61.7151	86.0253	44.8554	86.0253	1.93965
AT1G10385	0.0651071	0.0189652	0.0452632	0.587789	0.883036	1.2091	2.13501	3.2539	3.13604	3.2539	0.628787
AT1G10390	39.5156	49.8419	33.4808	29.5093	33.7625	26.7847	39.2417	43.5989	34.6629	49.8419	1.70622
AT1G10395	0	0	0	2.72495	0	0	0	0	0	2.72495	0.57112
AT1G10400	3.38652	10.1421	4.92942	4.24634	8.96116	3.85921	1.11547	0.45661	0.42128	10.1421	1.04697
AT1G10410	20.6866	19.0417	15.8916	28.8439	27.1721	41.6532	68.4819	72.5688	69.9687	72.5688	1.86669
AT1G10417	9.84461	5.18332	6.50001	2.84241	1.84234	2.20975	3.0088	2.19298	2.36253	9.84461	1.03521
AT1G10430	35.664	35.4151	38.3745	50.0784	62.2747	47.7726	31.437	33.7486	31.7348	62.2747	1.80123
AT1G10450	22.7533	25.758	19.2579	11.0546	11.9224	4.44126	7.747	5.33366	2.75239	25.758	1.42745
AT1G10455	0	0.16208	0	0	0.815844	0	0	0.20006	0.442992	0.815844	0.259079
AT1G10460	3.58153	4.9928	2.13421	3.72099	5.72029	3.58475	4.0447	3.67926	2.54593	5.72029	0.827388
AT1G10470	44.7628	52.1595	40.3911	109.145	108.945	90.5285	86.7575	103.881	93.6649	109.145	2.04196
AT1G10480	0.39608	0.259594	0.309779	2.18522	2.50449	3.71121	9.62528	9.96875	8.23827	9.96875	1.04016
AT1G10490	51.9883	67.7913	49.3542	12.2149	13.3483	3.87545	10.1182	4.70916	2.25663	67.7913	1.83753
AT1G10500	33.0213	28.4787	27.9144	41.9801	41.2181	45.1391	49.3221	57.0882	52.6699	57.0882	1.76409
AT1G10510	21.5037	24.1699	20.981	11.0829	12.2042	7.03545	13.3736	10.4778	6.96618	24.1699	1.40088
AT1G10520	10.632	9.17892	5.95661	3.6203	3.51049	1.0271	2.79618	1.39895	0.646101	10.632	1.06565
AT1G10522	23.4104	26.2288	20.2996	10.5074	6.2856	6.59503	7.23631	6.55642	4.78077	26.2288	1.43503
AT1G10530	87.8148	119.619	36.4411	6.35688	1.99111	2.99566	15.9038	7.42149	3.60382	119.619	2.08142
AT1G10540	0.234177	0.341128	0.0542674	0	0.228915	0.0790737	0.548501	0.140333	0.124297	0.548501	0.189912
AT1G10550	0	0.0417649	0.0996777	2.15736	2.57529	15.5402	9.73917	18.4555	10.9014	18.4555	1.28904
AT1G10560	10.7524	13.7207	8.06977	11.8889	15.4969	10.3554	4.86533	3.62439	2.99132	15.4969	1.2174
AT1G10570	21.0196	17.1505	16.0826	19.1511	14.1855	13.1942	17.805	14.6701	12.4809	21.0196	1.34281
AT1G10580	33.8091	44.2118	38.056	26.1272	31.3286	14.2329	18.0134	14.869	11.2059	44.2118	1.65525
AT1G10585	0	0	0	0	0	0	0	0	0	0	0
AT1G10586	0	0	0	0	0	0	0	0	0	0	0
AT1G10588	0	0	0	0	0	0	0	0	0	0	0
AT1G10590	384.538	329.957	348.701	355.847	330.496	226.14	167.31	121.426	118.891	384.538	2.58607
AT1G10600	18.5788	20.8745	13.543	11.6714	8.32433	4.62949	8.51534	9.52108	4.98049	20.8745	1.33994
AT1G10610	6.54409	4.43018	4.84713	3.72099	2.90078	1.86522	2.35033	2.97866	1.45217	6.54409	0.877607
AT1G10620	0	0	0	0	0	0	0	0	0	0	0
AT1G10630	138.906	152.488	176.39	316.077	392.125	291.597	127.945	127.258	116.751	392.125	2.59453
AT1G10640	0.225574	0.153319	0.836381	2.63989	2.17742	1.87875	0.352241	0.135175	0.0598638	2.63989	0.561088
AT1G10650	11.081	12.3369	8.16804	8.43952	9.44007	18.4714	54.3289	56.9676	56.0334	56.9676	1.76319
AT1G10657	0.330669	0.803932	0.517242	0.165849	0	0	0	0.0594463	0	0.803932	0.25622
AT1G10660	23.4477	24.4503	17.8656	18.9077	13.3558	12.3522	16.0527	18.4922	13.1704	24.4503	1.40569
AT1G10670	212.03	243.848	275.778	392.376	466.422	386.725	249.583	278.026	240.06	466.422	2.66971
AT1G10680	0	0.011495	0	0.0772524	0.127035	0.186543	0.184864	0.227018	0.0919708	0.227018	0.0888509
AT1G10690	5.94526	6.63861	6.47536	22.066	17.0713	27.4349	18.3354	13.2533	12.2278	27.4349	1.45385
AT1G10700	19.1472	25.5323	17.7575	36.0662	33.3776	33.7623	32.0169	44.0041	33.1137	44.0041	1.65325
AT1G10710	1.54916	0.61777	0.869881	0.151957	0.44423	0.306896	0.354823	0.108933	0	1.54916	0.406397
AT1G10715	0	0	0	0	0	0	0	0	0	0	0
AT1G10717	0	0	0	0	0	0	0	0	0	0	0
AT1G10720	12.9647	14.4289	15.0427	28.073	31.8573	33.4506	41.1528	41.2138	44.9536	44.9536	1.66232
AT1G10730	3.59359	4.50176	5.57054	8.16539	6.55263	6.71946	11.3497	12.1045	10.7329	12.1045	1.11742
AT1G10740	19.1514	19.8873	13.566	25.1407	29.9141	42.4455	30.2221	31.2884	22.9616	42.4455	1.63794
AT1G10745	0	0	0	0	0	0	0	0	0	0	0
AT1G10747	0	0	0	0	0	0	0	0	0	0	0
AT1G10750	8.80317	10.3253	5.60554	4.14178	4.21298	5.65201	5.06403	3.51928	1.95375	10.3253	1.05405
AT1G10760	30.2214	37.0982	19.3344	12.203	12.4539	5.74677	10.1179	7.53881	3.55567	37.0982	1.5809
AT1G10770	0.965741	0.562627	0.201418	0.19375	0.141602	0	1.13103	0.555573	0.384439	1.13103	0.32859
AT1G10780	26.7643	30.1271	24.7563	10.6508	9.15652	2.72772	4.1081	2.44599	0.507765	30.1271	1.49314
AT1G10790	0.159326	0.185642	0.443061	0	0.350418	0.161391	0.932974	1.94772	0.443968	1.94772	0.469486
AT1G10800	0.2452	0.499975	0.0852329	0.491927	0.269643	4.26823	5.74332	5.55505	4.65931	5.74332	0.828874
AT1G10810	3.37792	6.80353	3.71414	14.3042	18.326	14.4829	5.85527	6.56845	4.7978	18.326	1.28614
AT1G10820	21.166	18.5264	19.0642	22.0648	19.8135	17.5185	24.7886	20.8234	16.1725	24.7886	1.41143
AT1G10830	8.80525	9.14615	6.85482	4.02729	6.3426	7.1768	7.67484	8.17776	8.57638	9.14615	1.0063
AT1G10840	258.173	264.691	234.876	142.381	138.139	70.9482	68.8665	55.1432	36.627	264.691	2.42438
AT1G10850	31.8156	32.3917	27.3968	31.1375	30.2541	21.712	9.85961	4.884	2.7345	32.3917	1.52364
AT1G10865	106.696	76.9802	69.8615	74.2967	49.9626	40.1646	124.424	76.9116	111.604	124.424	2.09838
AT1G10870	13.9175	15.4843	19.0021	36.0714	40.4769	31.8058	15.1295	15.4852	11.7629	40.4769	1.61781
AT1G10875	0	0	0	0	0	0	0.205617	0.189377	0.0698896	0.205617	0.0812094
AT1G10880	0	0	0	0	0	0	0	0.0910955	0	0.0910955	0.0378628
AT1G10890	57.599	42.0262	40.2649	65.1839	48.6727	59.5978	114.426	93.2345	119.858	119.858	2.08227
AT1G10900	23.1532	36.868	24.2487	23.5692	29.7587	37.4433	86.5966	74.3714	90.0365	90.0365	1.95922
AT1G10910	24.2509	19.057	16.0816	11.3161	8.84557	5.96324	7.31604	5.79377	3.61332	24.2509	1.40228
AT1G10920	0.111326	0.211383	0.0388432	0.390854	0.0816158	0.112769	1.46665	1.21315	1.28162	1.46665	0.392107
AT1G10930	11.2562	15.0408	11.121	5.87294	5.26145	2.28296	2.91965	1.68405	0.676633	15.0408	1.20523
AT1G10940	46.767	37.157	41.6762	79.1249	72.9797	75.1284	101.355	106.558	98.0636	106.558	2.03164
AT1G10950	127.042	139.8	144.347	200.962	246.085	168.944	65.7797	58.5537	43.3832	246.085	2.39285
AT1G10960	19.2155	27.2146	36.0841	59.1552	43.7193	124.692	90.2754	149.693	185.428	185.428	2.27051
AT1G10970	10.6236	9.55676	7.65715	9.0895	7.7884	6.85765	26.8963	35.1748	21.0828	35.1748	1.55841
AT1G10980	0.0815951	0	0.0283629	0	0	0	0	0	0.0324811	0.0815951	0.0340647
AT1G10990	8.28959	7.55221	6.50228	20.6184	17.0737	14.9565	5.88189	4.02501	2.74233	20.6184	1.33482
AT1G11000	52.2613	57.6865	40.6395	59.4017	57.105	46.4995	14.3866	10.2323	3.27944	59.4017	1.78105
AT1G11020	16.0615	15.172	11.4851	18.8735	21.1951	27.0386	26.7377	29.4521	29.9591	29.9591	1.49079
AT1G11040	0.0984136	0	0.0342091	0	0	0.398756	1.38309	1.41539	1.13611	1.41539	0.382987
AT1G11050	4.10272	5.35033	4.10285	7.34457	6.52462	11.5512	13.0102	19.5852	13.744	19.5852	1.31356
AT1G11060	13.4415	12.7751	11.2716	9.98951	10.7714	10.4188	12.2374	11.3415	11.9318	13.4415	1.15961
AT1G11070	0.0647864	0.0817315	0.0225201	0.0649882	0.0237483	0	0.531122	0.464064	0.357418	0.531122	0.18501
AT1G11080	0	0.02857	0.0681863	0.0983855	0.215715	0.033117	2.41219	1.30479	0.624694	2.41219	0.533034
AT1G11090	14.4222	14.6388	12.5589	14.4671	15.2604	11.4463	9.05474	9.19493	8.7005	15.2604	1.21113
AT1G11100	1.15794	1.48302	1.13064	1.17765	0.768762	2.87169	8.9368	10.0972	10.6761	10.6761	1.0673
AT1G11110	0	0	0	0	0	0.0477961	0	0	0	0.0477961	0.0202768
AT1G11112	0.255597	0.372268	0.799623	0	0.187385	0.0863032	0.299343	0	0	0.799623	0.255182
AT1G11120	23.1037	20.2972	25.5677	19.0103	12.862	7.49606	2.85676	2.35676	0.971021	25.5677	1.42435
AT1G11125	3.09372	3.69053	7.11807	2.95557	3.29412	1.84049	0.172534	0.953441	0.76238	7.11807	0.909453
AT1G11130	24.1009	26.1225	20.1107	4.68527	4.22321	1.03036	3.42795	1.63458	0.148745	26.1225	1.43333
AT1G11145	0	0	0.173405	0	0	0.16844	0	0	0	0.173405	0.0694479
AT1G11160	3.61017	5.73719	3.71391	2.70481	3.61374	6.96268	13.1425	15.609	17.225	17.225	1.26067
AT1G11170	6.75409	3.9772	2.91613	0.829776	0.30322	8.14601	31.9769	20.1181	32.1636	32.1636	1.52066
AT1G11180	3.68072	3.60471	2.35562	1.18223	0.648307	1.89122	6.93456	5.66768	4.52414	6.93456	0.899523
AT1G11190	0.403725	1.64643	0.280674	1.07995	1.03593	3.63517	7.24994	8.70957	6.64283	8.70957	0.9872
AT1G11200	21.3846	27.4309	28.2559	37.3457	39.9967	26.3594	17.1993	17.6473	12.6152	39.9967	1.61275
AT1G11210	0.141415	0.49432	0.245784	0.709279	0.259188	1.71898	9.44027	12.3047	14.6928	14.6928	1.1957
AT1G11220	21.6841	20.3633	15.6375	4.22045	4.92336	0.92887	2.27877	0.465463	0.322086	21.6841	1.35572
AT1G11230	0	0	0	0	0	0	0	0	0	0	0
AT1G11240	59.3186	55.2503	55.6332	25.5777	20.9874	10.0258	13.2548	8.8807	6.57252	59.3186	1.78045
AT1G11250	0	0	0	0	0	0	0	0	0	0	0
AT1G11260	5.63635	15.8033	7.29131	57.8434	87.5262	140.828	35.7018	74.0805	40.529	140.828	2.15176
AT1G11270	11.3361	10.0122	8.23554	4.38314	5.34645	2.11478	3.56556	3.67819	1.94114	11.3361	1.09118
AT1G11280	25.7749	28.2019	21.9599	16.9587	18.8657	14.9675	11.9095	8.00412	4.21631	28.2019	1.46541
AT1G11290	3.24201	3.62268	2.23541	0.906325	1.03254	0.323019	0.497952	0.382186	0.190412	3.62268	0.664894
AT1G11300	3.36712	1.75432	1.68453	1.30364	0.699483	0.909565	1.45283	1.25489	0.493822	3.36712	0.640195
AT1G11303	0	0.0514263	0	0	0.0671472	0.0195547	0	0	0.0231919	0.0671472	0.0282243
AT1G11310	26.4039	18.3156	21.501	60.3762	71.5988	109.539	114.159	166.351	164.602	166.351	2.22363
AT1G11320	5.25449	5.15959	5.30271	2.04033	2.64062	0.915713	1.9851	2.01114	1.28201	5.30271	0.799527
AT1G11330	0.217056	0.0158067	0.0565875	0.70763	0.119347	0.219869	4.06729	4.0192	2.09532	4.06729	0.704776
AT1G11340	0.0522834	0.0456892	0.0218356	0.189039	0	0	0	0.0187985	0.0250061	0.189039	0.0751961
AT1G11350	2.27865	2.08388	2.4499	3.93362	2.23386	2.43343	2.29628	1.23846	1.53993	3.93362	0.693166
AT1G11360	39.2792	37.5249	36.2714	55.108	54.4465	42.0296	38.3995	41.579	39.3214	55.108	1.74903
AT1G11362	0	0	0	0	0	0	2.26768	0.895104	1.65169	2.26768	0.51424
AT1G11370	0	0	0	0	0	0.0941187	0	0	0	0.0941187	0.0390644
AT1G11380	10.3918	10.9178	11.7297	21.0826	23.8399	45.2993	26.2552	26.7005	29.0502	45.2993	1.66557
AT1G11390	18.928	21.7884	18.596	21.0626	23.9159	16.1113	13.8992	11.5104	11.3554	23.9159	1.39648
AT1G11400	72.1844	50.8307	55.5528	56.0011	38.5143	53.3391	55.5329	48.3898	47.8355	72.1844	1.86442
AT1G11410	0.172224	0.182284	0.118649	0.265433	0.312799	0.329527	0.874033	0.619233	0.868406	0.874033	0.272777
AT1G11420	14.4668	17.4815	14.1192	5.58148	6.55589	1.74456	3.44442	1.11462	0.41135	17.4815	1.26674
AT1G11430	53.1082	56.4053	49.5082	34.2473	31.9191	26.2578	23.0212	22.4429	20.9352	56.4053	1.75895
AT1G11440	0.108284	0.0630849	0.451683	4.67073	3.92961	11.0053	8.11631	15.3399	10.2591	15.3399	1.21325
AT1G11450	0	0.135827	0.0601524	0.173587	0.190299	1.10234	26.7259	30.5758	16.7736	30.5758	1.49936
AT1G11460	0	0	0	0	0	0.051527	0.334099	0.156107	0.175165	0.334099	0.125188
AT1G11470	0	0	0	0	0	0	0	0	0	0	0
AT1G11475	320.26	216.605	305.925	100.192	57.1993	46.8073	58.2799	36.0402	20.234	320.26	2.50686
AT1G11480	75.9214	83.791	62.503	80.344	85.1269	57.0053	65.2503	59.8336	55.9861	85.1269	1.93514
AT1G11490	0.260429	0.227583	0.724211	5.61665	7.70837	5.00452	0.610002	0.374549	0.103671	7.70837	0.939937
AT1G11500	0.781989	0.227788	0.0783293	0.784425	0.573296	0.132021	2.11125	3.79573	0.395529	3.79573	0.680854
AT1G11510	0	0	0	0	0	0	0	0	0	0	0
AT1G11520	0	0	0	0	0	0	0	0	0	0	0
AT1G11530	0.958067	0.279078	1.44313	5.44595	3.8631	4.96024	1.87007	3.10026	1.14415	5.44595	0.809287
AT1G11540	1.16147	2.29312	2.52004	8.544	24.5558	5.76261	3.47622	5.50674	5.99185	24.5558	1.40749
AT1G11545	38.6539	33.2407	64.3165	274.984	336.099	295.773	19.8054	24.7304	5.77022	336.099	2.52776
AT1G11560	0	0	0	0	0	0	0	0.0523295	0	0.0523295	0.0221517
AT1G11570	1.31119	0.279078	0.911554	2.09977	2.75155	1.29476	5.71564	5.71288	2.62906	5.71564	0.827087
AT1G11572	0	0	0	0.34552	0	0	0.4034	0	0.274233	0.4034	0.147181
AT1G11580	97.1318	112.6	175.32	187.208	257.601	250.844	150.033	274.362	88.7062	274.362	2.4399
AT1G11590	0	0.0883927	0.109942	0.0975915	0.0365773	0.169867	0	0.119628	0.13142	0.169867	0.0681365
AT1G11591	29.4633	18.2331	26.04	34.5362	21.916	16.0205	17.8345	16.2822	19.7674	34.5362	1.55067
AT1G11593	0	0	0	0	0	0	0	0	0	0	0
AT1G11600	0	0	0	0	0	0	0	0	0	0	0
AT1G11608	0	0	0	0	0	0	0	0	0	0	0
AT1G11610	0	0	0	0	0	0.0331691	0	0.213782	0	0.213782	0.0841407
AT1G11620	0	0	0.0563129	0.162507	0.118768	0	0	0	0.0644894	0.162507	0.0653956
AT1G11630	12.9083	11.5031	9.70517	8.05681	8.06138	4.42308	5.93502	4.95058	4.71979	12.9083	1.14327
AT1G11650	147.778	168.534	158.639	190.506	189.363	185.431	154.506	174.371	163.052	190.506	2.28218
AT1G11655	0	0	0	1.67187	0.855321	7.20333	68.7081	66.5175	96.4682	96.4682	1.98886
AT1G11660	28.7605	33.4564	30.9753	36.7874	44.1245	34.4735	38.5749	42.705	39.0607	44.1245	1.65441
AT1G11670	61.3924	84.1727	63.5278	78.2906	102.473	147.728	130.854	192.245	179.605	192.245	2.28611
AT1G11680	139.131	182.94	191.801	169.477	247.289	135.192	61.6018	64.1591	38.0358	247.289	2.39496
AT1G11684	0	0	0	0.918472	0.335632	1.85497	3.21699	0.658424	0	3.21699	0.625003
AT1G11690	0.265446	0	0	0.266273	0.291908	1.8822	1.55439	1.04985	1.79635	1.8822	0.459724
AT1G11700	0.148377	0.129664	0.464191	2.82795	2.99143	12.8256	26.0659	24.569	20.0233	26.0659	1.43242
AT1G11710	7.39007	7.69798	4.75389	1.83845	1.3653	0.758565	1.36404	0.722733	0.541294	7.69798	0.939418
AT1G11720	16.8382	16.9171	15.2927	12.6819	10.5904	5.21423	2.23585	1.64597	0.59109	16.9171	1.25327
AT1G11730	2.22417	1.83098	0.974822	2.42511	1.41791	0.522434	0.792778	0.695395	0.230972	2.42511	0.534675
AT1G11740	0.214323	0.083241	0.521499	4.44314	4.97564	20.9381	9.03616	10.6343	11.0059	20.9381	1.3412
AT1G11750	73.5808	65.2972	64.9766	46.7047	32.3259	26.4784	31.4631	26.8493	22.9522	73.5808	1.87263
AT1G11755	20.0828	16.3186	15.0486	13.5106	9.16892	5.40044	6.33771	7.43696	5.36157	20.0828	1.32393
AT1G11760	21.8445	22.6912	18.0519	14.4705	11.1045	10.0896	11.5848	12.7445	7.87542	22.6912	1.37459
AT1G11765	0	0	0	0	0	0	0	0	0.110324	0.110324	0.0454497
AT1G11770	0.0919111	0.0536254	0	0	0	0.0312149	0	0	0.0365877	0.0919111	0.0381873
AT1G11780	16.2471	18.0495	13.8486	11.5297	12.4497	10.6798	9.91873	9.53928	8.18769	18.0495	1.27988
AT1G11785	0	0	0	0	0	0	0	0	0.25941	0.25941	0.100167
AT1G11790	16.9707	19.8632	21.9524	28.3725	25.503	42.2256	29.9951	30.6091	32.8625	42.2256	1.63574
AT1G11800	7.28195	8.90895	7.89748	2.72706	2.88283	2.72104	5.34437	6.52812	4.86994	8.90895	0.996028
AT1G11810	0	0	0	0	0	0	0	0	0	0	0
AT1G11820	32.1943	38.4578	33.2563	16.6958	19.08	7.59082	12.1944	10.3133	6.53136	38.4578	1.59613
AT1G11840	166.145	188.288	188.968	236.177	262.669	270.08	452.1	577.253	482.861	577.253	2.76212
AT1G11850	0	0	0	0	0	0	0	0	0	0	0
AT1G11860	127.24	138.607	159.358	146.115	153.361	150.536	115.694	148.95	104.261	159.358	2.20509
AT1G11870	19.6006	24.4077	17.1371	14.2476	12.7313	7.05747	11.6306	8.66864	6.58741	24.4077	1.40496
AT1G11880	8.88913	10.2607	8.86786	11.5625	10.7828	6.59008	5.26245	4.83865	3.94098	11.5625	1.09907
AT1G11890	63.2923	61.0006	68.4156	90.5371	103.1	77.3057	58.9973	45.9199	46.5983	103.1	2.01745
AT1G11900	4.01856	4.0134	5.08861	4.319	2.26219	2.90759	3.86592	1.70289	2.17101	5.08861	0.784518
AT1G11905	36.2794	29.302	38.3018	66.4688	60.2974	49.7587	25.8092	23.8247	21.9614	66.4688	1.8291
AT1G11910	196.671	220.52	212.759	340.328	381.639	492.342	734.588	777.889	898.521	898.521	2.95401
AT1G11915	1.07261	1.05449	0.932111	2.0174	1.67101	1.94666	2.66939	2.60319	1.54781	2.66939	0.564594
AT1G11920	0	0	0.136403	0.262421	0.0479474	0.750822	6.28079	8.88873	10.466	10.466	1.05941
AT1G11925	0	0	0	0	0	0	0	0.085976	0	0.085976	0.0358202
AT1G11930	37.7825	42.2241	33.8015	48.6942	38.9942	34.5625	45.4059	53.0958	44.2843	53.0958	1.73316
AT1G11940	16.3534	12.9218	13.5041	23.4135	17.0776	13.9176	12.1653	9.90976	9.9792	23.4135	1.38763
AT1G11950	10.2113	11.9778	9.47918	2.59753	2.36405	1.48159	2.34601	1.58563	0.91608	11.9778	1.1132
AT1G11960	7.05698	8.22829	6.37081	7.57472	8.602	5.21905	5.18098	7.52008	4.26024	8.602	0.982362
AT1G11970	1.43236	0	0	0	0	0	0	0	0	1.43236	0.386028
AT1G11980	0	0	0	0	0	0	0	0	0	0	0
AT1G11990	0.0874656	0	0	0	0.0320616	0	0.102435	0.0314483	0	0.102435	0.042353
AT1G12000	195.745	272.204	316.634	225.926	331.402	198.41	95.8524	110.053	64.5275	331.402	2.52166
AT1G12010	0	0	0	0	0.588718	1.71029	8.6812	7.32926	2.36061	8.6812	0.985929
AT1G12020	10.5517	10.1112	7.2345	2.6279	3.76117	3.09597	3.83514	3.82005	2.69405	10.5517	1.06265
AT1G12030	0	0.688012	0.102627	0.14808	0	0	0	0.212308	0.0587643	0.688012	0.227376
AT1G12040	0.406534	0.913529	0.787318	3.20414	10.8359	41.7489	119.776	193.654	187.656	193.654	2.28926
AT1G12050	40.7639	43.3877	43.9634	43.4282	38.444	36.9888	33.0425	36.9391	22.811	43.9634	1.65286
AT1G12060	3.2308	1.98678	1.74696	1.80048	2.82914	3.6363	2.73271	2.51688	2.00061	3.6363	0.666172
AT1G12064	0	0.844927	0.630168	0	0	1.4691	0.849263	0	0	1.4691	0.392539
AT1G12070	4.031	4.91425	2.07585	0.748806	0.437811	0.403282	0.874242	0.107359	0.0594314	4.91425	0.7719
AT1G12080	40.7023	26.6209	186.231	1131.56	1337.61	1586.62	445.886	623.477	348.875	1586.62	3.20075
AT1G12090	85.6377	86.992	343.319	811.497	1100.09	1926.31	110.341	179.205	115.525	1926.31	3.28495
AT1G12100	2.4314	1.06237	2.95808	2.43897	0.668444	0.410484	0	0	0	2.95808	0.597485
AT1G12110	8.01705	12.0763	3.69059	26.2996	48.2643	68.967	277.7	601.152	443.001	601.152	2.77971
AT1G12120	40.3958	32.6686	36.6752	50.439	49.4341	38.4939	34.555	29.3542	30.9622	50.439	1.71129
AT1G12130	2.88892	1.68456	1.19893	0.222916	0.0407296	3.502	0.390387	0	0.0442312	3.502	0.653405
AT1G12140	3.56367	4.47828	2.60995	6.37753	15.1447	12.1405	47.1782	75.5916	58.6119	75.5916	1.88418
AT1G12150	0.370232	0.0808843	0.180257	1.47902	1.72611	6.69195	20.7022	22.3159	19.0867	22.3159	1.36765
AT1G12160	30.5474	34.1086	27.4797	35.5569	33.9095	16.8877	10.1252	8.25479	3.47981	35.5569	1.56297
AT1G12170	0	0	0	0	0	0	0	0	0	0	0
AT1G12180	0	0	0	0	0	0	0.360485	0	0	0.360485	0.133694
AT1G12190	0	0	0	0	0	0	0	0	0	0	0
AT1G12200	0	0.128635	0.113132	0.163238	0.356122	0.693047	34.2253	48.8712	12.2214	48.8712	1.69785
AT1G12210	3.92396	4.4743	3.13752	1.60963	1.18363	0.677263	2.584	2.00129	0.776129	4.4743	0.738328
AT1G12211	0	0	0	0	0.0470845	0	0	0	0.0611736	0.0611736	0.0257864
AT1G12220	2.94573	3.09861	2.23752	1.09441	1.49971	0.64467	2.29992	2.62823	1.10748	3.09861	0.612637
AT1G12230	139.26	159.608	159.032	169.349	193.144	114.441	62.5628	51.8315	46.208	193.144	2.28812
AT1G12240	15.2431	20.2481	68.0229	203.308	320.171	310.003	49.5887	81.1188	55.3978	320.171	2.50674
AT1G12244	11.8096	10.4277	9.55717	2.4063	5.68177	1.99378	2.59329	2.7202	0.293822	11.8096	1.10754
AT1G12250	2.90361	2.4702	2.01862	3.24947	0.901677	2.19151	3.96112	6.39976	6.75416	6.75416	0.889535
AT1G12260	0.659831	0.724037	1.3475	4.27622	2.81173	9.04107	7.58633	8.81061	6.36064	9.04107	1.00178
AT1G12270	92.4383	114.589	95.98	44.5751	57.1629	22.5063	23.3024	18.3619	8.2227	114.589	2.06292
AT1G12280	3.05078	1.31944	1.1241	1.90726	1.83403	1.28397	2.21522	2.07097	1.67594	3.05078	0.607539
AT1G12290	1.59597	1.0653	0.693153	0.713216	1.00487	0.663728	1.83346	2.35665	2.49312	2.49312	0.543214
AT1G12300	3.87437	5.22944	3.69398	1.59814	1.84891	0.682103	1.38327	0.75189	0.586522	5.22944	0.794449
AT1G12310	85.6112	86.9135	95.9609	150.028	175.571	167.591	79.3024	94.7623	81.5306	175.571	2.24692
AT1G12320	0.435966	0.783128	0.429375	0.655985	0.479426	1.64379	6.63756	5.95657	3.64451	6.63756	0.882955
AT1G12330	0.427001	0.572159	0.474969	0.856662	0.34435	3.7198	1.90031	2.24152	1.56381	3.7198	0.673924
AT1G12340	0.981685	0.208048	0	0	0.311222	1.04385	0	0	0	1.04385	0.310449
AT1G12350	25.8432	19.5884	18.4502	24.5977	22.512	23.584	34.9729	30.6312	32.5125	34.9729	1.55598
AT1G12360	36.521	39.2534	35.4596	62.9715	64.7302	61.7767	83.6775	88.2057	84.5046	88.2057	1.95039
AT1G12370	12.2153	16.2125	16.5483	15.0693	10.9721	17.679	16.2822	10.7019	14.5662	17.679	1.27135
AT1G12380	5.08981	4.97534	4.27001	2.40555	2.29629	2.79271	3.15242	3.44893	2.3963	5.08981	0.784604
AT1G12390	57.4913	50.4026	50.1677	69.4496	56.5177	59.6044	68.3763	47.8047	59.6458	69.4496	1.84788
AT1G12400	24.4181	21.946	24.1678	24.3899	27.0223	18.7944	28.1416	21.0089	19.2634	28.1416	1.46451
AT1G12410	67.8937	74.2678	62.5356	51.7254	45.2592	40.4806	50.6607	41.9214	38.7158	74.2678	1.87661
AT1G12411	0	0	0	0	0	0	0	0	0	0	0
AT1G12420	8.24059	6.10223	8.59342	26.0846	25.7886	18.4936	13.2969	10.4689	9.32217	26.0846	1.43272
AT1G12430	4.78242	5.83751	4.29323	2.44201	3.3834	1.82665	5.82563	6.94528	3.55333	6.94528	0.900109
AT1G12440	26.9015	28.6978	24.0295	33.3436	32.1891	71.3978	85.2163	95.3008	91.8907	95.3008	1.98363
AT1G12450	4.36917	5.54335	5.50124	11.2978	10.8907	20.7192	17.5114	16.3378	18.7068	20.7192	1.33684
AT1G12460	3.97294	5.40068	5.45041	4.19786	4.67968	4.0602	2.72971	2.32468	1.70806	5.45041	0.809587
AT1G12470	17.1805	20.3959	17.562	25.5026	31.8451	27.4885	22.5072	28.4387	23.7251	31.8451	1.51647
AT1G12480	0.516057	0.200432	0.328871	0.517664	0.126111	0.145207	0.10073	0.216474	0.376623	0.517664	0.181176
AT1G12490	0	0	0	0	0	0	0	0.0604832	0	0.0604832	0.0255038
AT1G12500	22.3169	25.8034	30.6896	42.1217	56.9049	50.5331	26.8242	32.4833	34.8729	56.9049	1.76272
AT1G12520	73.1646	71.9242	58.1681	44.216	42.8842	39.017	52.5431	57.091	69.0802	73.1646	1.8702
AT1G12530	30.4797	25.6061	24.0305	35.2273	35.1374	35.2747	55.0964	48.2037	59.6992	59.6992	1.78318
AT1G12540	0	0	0	0	0	0.0559537	0	0.0595825	0.0659668	0.0659668	0.0277437
AT1G12550	0.132601	0.231755	0	0.399043	0.777707	5.6862	17.3932	22.0744	20.5336	22.0744	1.36313
AT1G12560	0.787952	0.964004	2.41029	22.4475	48.293	209.119	409.359	509.559	554.875	554.875	2.74498
AT1G12570	0.202522	0.0589931	0.0234659	0.0677175	0.0247456	0	0.0790611	0	0.0268731	0.202522	0.080093
AT1G12580	23.3723	19.2206	18.3386	34.0746	31.4598	52.0703	60.0259	51.6913	66.2349	66.2349	1.82759
AT1G12600	3.52849	5.03965	1.34522	0.34253	0.208615	0.192162	0.666515	0.327399	0.27186	5.03965	0.781012
AT1G12610	0	0	0.0537258	0	0	0	0.362026	0.222289	0.123053	0.362026	0.134185
AT1G12615	0	0	0	0	0	0	0	0	0	0	0
AT1G12620	4.00017	5.33139	3.69313	2.82113	4.1025	2.14951	2.36972	1.87556	1.21722	5.33139	0.801499
AT1G12630	0	0	0.0711279	0	0.525048	0.690914	0.239644	0.441433	0.325822	0.690914	0.228122
AT1G12640	33.9808	29.7921	32.1642	56.3932	59.5021	59.2808	68.571	62.6761	62.3964	68.571	1.84243
AT1G12650	103.89	96.8483	92.3104	45.3856	45.1502	19.3639	21.8647	14.0918	9.75112	103.89	2.02073
AT1G12660	0	0	0	0	0	0	0	0	0	0	0
AT1G12663	0	0	0	2.75106	1.50796	0.694515	0	0.739557	0	2.75106	0.574154
AT1G12665	0	0	0	0	0	0	0	0	0.179966	0.179966	0.0718695
AT1G12672	0	0	0	0	0	0	0	0.259429	3.50203	3.50203	0.653408
AT1G12680	12.8329	13.1754	12.3342	17.1638	15.8858	16.6929	18.9713	18.8597	21.2993	21.2993	1.34829
AT1G12700	3.9207	4.51863	3.22986	1.29625	1.58793	0.546122	1.05235	0.840744	0.226194	4.51863	0.741831
AT1G12710	9.63659	10.6753	9.42053	20.0626	16.8303	20.2254	19.0331	21.927	21.48	21.927	1.36035
AT1G12730	12.92	11.7051	9.77283	6.20633	4.50254	3.45484	7.99189	5.69226	7.6061	12.92	1.14364
AT1G12740	48.3159	81.7255	26.9719	25.5348	33.7623	28.523	132.008	115.45	150.424	150.424	2.18019
AT1G12750	8.80193	8.24925	3.88873	6.50888	6.02429	12.1382	33.8401	47.4896	43.2994	47.4896	1.68565
AT1G12760	19.4996	19.8532	18.0751	39.4931	42.4784	67.2203	93.74	118.587	128.891	128.891	2.11358
AT1G12770	18.0567	22.9163	16.4978	6.80132	6.54044	3.1569	5.21363	4.69693	1.78989	22.9163	1.37869
AT1G12775	2.20556	3.71051	3.47722	2.45563	2.39487	1.30374	1.74039	0.978954	0.411736	3.71051	0.673068
AT1G12780	8.46336	13.2482	5.66386	7.61694	5.85677	17.7603	16.9521	22.2964	13.7911	22.2964	1.36729
AT1G12790	5.66471	5.77531	3.48377	1.42059	3.2345	1.5081	1.14823	1.33172	0.9974	5.77531	0.830929
AT1G12800	16.9166	22.051	16.1266	5.50508	5.74473	3.19028	5.96344	5.41108	4.00893	22.051	1.36269
AT1G12805	4.40817	4.08567	5.01481	2.00995	2.20346	1.62374	1.40799	0.288175	0	5.01481	0.779222
AT1G12810	35.6854	30.5739	23.7567	49.9171	30.9524	48.1416	105.957	112.92	129.035	129.035	2.11406
AT1G12820	22.6777	26.6305	25.3043	35.6557	36.3522	30.4607	22.0631	21.2919	18.7907	36.3522	1.57232
AT1G12830	0.127069	0	0	0	0	0	0	0	0	0.127069	0.0519505
AT1G12840	73.5181	79.8601	90.525	145.119	188.172	204.908	123.718	129.559	133.946	204.908	2.31367
AT1G12845	2.50725	1.60675	6.7108	30.9352	31.1562	55.7049	4.40454	2.6143	0.998077	55.7049	1.75362
AT1G12850	35.3654	38.13	44.6489	66.1264	79.614	65.5016	22.8628	21.3962	16.8187	79.614	1.90641
AT1G12855	0	0	0	0	0	0	0	0	0	0	0
AT1G12860	4.92773	5.27492	2.70448	0.233185	0.113615	0.313964	0.453744	0.055721	0	5.27492	0.797608
AT1G12870	0	0	0	0	0	0	0	0	0	0	0
AT1G12880	3.1126	1.37972	1.45829	4.07255	2.92681	7.81379	14.2643	12.3127	21.7104	21.7104	1.35622
AT1G12890	0.828252	0.321685	0.191937	0	0.101202	0	0.323336	0	0	0.828252	0.262036
AT1G12900	0.367178	0.0713039	0.845166	0.36832	0.134593	0.410484	0.573358	2.31666	0.884624	2.31666	0.5207
AT1G12910	73.0598	73.3587	50.9601	45.1372	42.3884	24.628	27.0575	22.5285	18.9716	73.3587	1.87133
AT1G12920	191.434	198.469	166.808	106.573	118.034	51.362	61.9802	48.7311	29.6048	198.469	2.29988
AT1G12930	17.4898	18.5424	15.168	13.4031	12.6107	7.62916	7.01834	7.75684	4.4707	18.5424	1.29098
AT1G12940	0	0	0.0305935	0	0.032081	0.591017	0	0.629347	0.801299	0.801299	0.255586
AT1G12950	1.08899	0.585627	1.04826	7.81472	10.87	21.6378	70.5378	85.8994	68.2265	85.8994	1.93902
AT1G12960	0	0	0	0	0	0	0	0	0	0	0
AT1G12970	8.14669	8.09342	8.34646	9.54841	13.2653	11.5821	14.8639	15.9716	15.6006	15.9716	1.22972
AT1G12980	0	0	0	0	0	0	0	0.0495858	0	0.0495858	0.0210179
AT1G12990	8.38434	8.50364	10.598	24.2374	29.6163	38.167	12.4081	13.8946	10.65	38.167	1.59292
AT1G13000	28.346	32.3043	27.8119	57.211	59.3874	39.3253	19.7816	17.0922	12.3899	59.3874	1.78095
AT1G13020	30.5197	36.3422	34.938	35.6167	41.5459	34.1203	18.5752	20.1413	18.4868	41.5459	1.62886
AT1G13030	24.7734	28.739	20.8882	6.37565	5.69217	1.48762	4.90605	1.76588	1.0063	28.739	1.47333
AT1G13040	11.5605	17.7833	11.1158	3.60861	5.33422	1.33704	2.7013	1.80975	0.632626	17.7833	1.27377
AT1G13050	26.7719	19.9034	15.7	12.0395	8.09353	3.89302	7.89756	3.80025	2.30818	26.7719	1.44361
AT1G13060	241.42	254.537	255.419	283.76	257.853	207.293	175.895	144.489	151.508	283.76	2.45448
AT1G13080	0.204333	0.297607	0.177568	0.102485	0.0374505	0.137988	13.76	38.535	28.6241	38.535	1.59698
AT1G13090	0.299107	0.261383	0.277256	0.70009	0.600174	6.36096	13.6862	18.2829	23.679	23.679	1.39233
AT1G13100	0	0.0531744	0.126908	0.640902	0.822317	6.71847	21.4858	23.53	34.9894	34.9894	1.55617
AT1G13110	0.0866276	0.100936	0.511908	3.2152	6.19211	12.636	10.8556	22.0209	18.0009	22.0209	1.36212
AT1G13120	28.7384	29.5216	24.3271	13.8325	16.7522	9.06493	14.7204	12.0221	9.66699	29.5216	1.48461
AT1G13130	0	0	0	0	0	0.0868659	0.803452	1.23333	1.50203	1.50203	0.398293
AT1G13140	2.51214	2.44795	1.995	1.92545	1.54647	1.02334	2.14572	0.981078	0.917103	2.51214	0.545572
AT1G13143	2.87161	0	0.84459	0.784982	0.727608	0	0.680305	0.647512	0.2228	2.87161	0.587892
AT1G13150	1.55186	1.45659	0.929028	1.12428	0.474045	0.378438	1.21164	0.402981	0.30888	1.55186	0.406857
AT1G13160	59.3404	78.3766	61.1847	20.689	28.0162	8.17774	14.2858	7.92415	4.01129	78.3766	1.89969
AT1G13170	35.439	41.1916	36.5137	38.502	53.6929	27.0124	11.386	7.40839	3.26965	53.6929	1.73793
AT1G13180	15.7386	15.4439	17.7387	18.7378	23.6886	16.6404	12.9398	12.318	13.4796	23.6886	1.3925
AT1G13190	19.559	22.6496	19.3707	21.4098	27.169	22.3383	18.7271	20.3818	16.0911	27.169	1.44977
AT1G13195	9.59755	8.1535	8.69342	14.4425	10.7493	43.3906	64.5693	62.2343	66.6682	66.6682	1.83038
AT1G13200	0	0	0	0	0	0.220233	6.72212	1.92303	3.99852	6.72212	0.887737
AT1G13210	8.2564	11.2926	11.568	32.075	47.1362	82.4723	60.9856	97.56	71.4092	97.56	1.9937
AT1G13220	20.0551	24.9485	17.9122	7.2466	6.53448	5.5708	7.32312	6.57009	3.45489	24.9485	1.41411
AT1G13230	0	0	0.0358939	0.103582	0.0378514	1.22032	0.362801	1.55935	0.986536	1.55935	0.40813
AT1G13245	1.46623	0.569469	0.849449	3.43186	4.74761	35.8106	63.2493	62.5592	80.1577	80.1577	1.90933
AT1G13250	1.88003	1.69768	1.47039	4.90329	5.34089	10.5694	8.80718	13.7559	14.2569	14.2569	1.18347
AT1G13260	13.168	22.4891	12.6973	10.4044	15.3734	11.9378	30.1041	38.2333	35.0058	38.2333	1.59365
AT1G13270	16.5605	15.2896	10.9991	5.0364	2.88711	0.827925	3.67094	2.93873	0.57589	16.5605	1.24454
AT1G13280	59.0559	69.8416	76.6619	147.656	157.699	126.432	38.0621	48.1507	16.6122	157.699	2.20057
AT1G13290	0	0	0	0	0	0	0.16676	0.153589	0	0.16676	0.0669815
AT1G13300	4.45328	5.04058	8.53603	32.4187	31.762	51.2964	89.1099	92.228	97.9571	97.9571	1.99545
AT1G13310	0	0.657471	0.0747212	0.107815	0.118194	0.108873	0.629376	0.193223	0.385068	0.657471	0.219446
AT1G13320	50.2859	63.6828	56.4003	66.846	75.8187	57.4065	44.879	51.9031	44.8005	75.8187	1.88547
AT1G13330	14.0499	12.3489	11.9516	9.12096	6.86977	2.56918	2.29354	2.41843	0.214658	14.0499	1.17753
AT1G13340	0.651678	0.406386	0.863151	1.39784	0.825123	4.6993	3.88383	4.44349	3.351	4.6993	0.755822
AT1G13350	18.369	18.0689	15.8639	18.7162	15.4327	16.1848	31.6694	23.7129	29.6146	31.6694	1.51414
AT1G13360	24.9427	24.461	24.5174	29.1905	32.5087	42.2971	173.972	204.849	198.366	204.849	2.31355
AT1G13370	0.291083	0.763112	1.01182	1.75193	1.3871	0.491424	0.340901	1.67454	1.15873	1.75193	0.439637
AT1G13380	63.5273	54.1315	45.1279	37.9174	26.3336	17.4408	25.9589	17.1488	8.50836	63.5273	1.80974
AT1G13390	23.0861	19.0706	22.3317	29.2154	24.1699	35.7002	65.2943	61.2626	65.412	65.412	1.82225
AT1G13400	0.165904	0.0483265	0	0	0	0	0	0.0596508	0	0.165904	0.0666628
AT1G13410	6.80189	6.09315	5.16094	1.17386	1.82307	0.716168	1.54181	0.499643	0.232918	6.80189	0.8922
AT1G13420	0.244992	0.32114	1.78837	22.6095	14.1443	157.131	107.596	149.616	98.8912	157.131	2.19902
AT1G13430	1.47075	2.20582	2.50999	8.80235	20.4392	75.0248	16.2851	27.7488	12.3988	75.0248	1.88096
AT1G13440	681.685	697.863	852.516	1055.78	1059.53	1086.59	973.821	1191.95	896.65	1191.95	3.07662
AT1G13450	30.3563	22.3534	20.5821	29.4169	26.1671	27.3944	36.6412	29.1365	31.288	36.6412	1.57566
AT1G13460	11.2103	10.2015	11.5234	22.3436	20.7693	23.7767	24.2738	24.5249	29.1487	29.1487	1.47927
AT1G13470	0	0.0349716	0	0	0	0.0810748	0	0	0.0477917	0.0810748	0.0338557
AT1G13480	1.52159	2.62527	0.406856	0.939279	0.986802	0.711373	1.37078	1.34668	1.77054	2.62527	0.55934
AT1G13485	0	0	0	0	0	0	0	0	0	0	0
AT1G13490	0.320062	0.279695	0.0556276	0	0.0886707	0.0816451	0	0.0440423	0	0.320062	0.120594
AT1G13500	0	0	0.0522738	1.05596	0.551246	0.761657	2.46569	2.32401	1.25714	2.46569	0.53979
AT1G13510	0.108447	0.0631795	0.150787	2.58721	4.18589	3.10991	3.74854	4.76631	3.43576	4.76631	0.760898
AT1G13520	0.228724	0	0	0.114718	0.251525	0.119818	5.62528	6.08561	4.68907	6.08561	0.850377
AT1G13530	8.60964	6.6498	4.89724	10.861	15.3011	7.53148	14.972	14.9152	20.4599	20.4599	1.33163
AT1G13540	1.78264	1.43798	0.619655	0.717635	0.889756	0.234755	1.20216	1.12227	0.895969	1.78264	0.444457
AT1G13550	0.270155	0	0.140861	0.406495	0.693201	1.04432	0.790981	1.50558	2.79611	2.79611	0.579339
AT1G13560	147.758	144.665	132.559	100.77	98.7089	63.2755	43.9587	32.2828	24.0282	147.758	2.17248
AT1G13570	28.6324	25.6596	21.4862	30.9282	33.2654	17.707	19.2358	14.7126	16.0674	33.2654	1.53486
AT1G13580	16.7017	14.0436	21.7457	52.6718	52.9064	60.4383	16.6051	17.9047	19.2908	60.4383	1.78844
AT1G13590	53.8004	29.3072	38.6543	93.7003	97.1309	74.1654	41.4268	25.8174	23.4403	97.1309	1.99181
AT1G13600	0	0.0565648	0.135	0	0	0.852374	27.5178	16.9661	31.9252	31.9252	1.51753
AT1G13605	0	0	0	0	0	0	0	0	0	0	0
AT1G13607	0	0	0	0	0	0	0	0	0	0	0
AT1G13608	0	0	0	0	0	0	0	0	0	0	0
AT1G13609	0	0	0	0	0	0	0	0	0	0	0
AT1G13610	0	0.114306	0	0	0.239737	0.088332	0.45957	1.36388	1.71845	1.71845	0.434321
AT1G13620	88.0364	59.3308	47.9837	2.96918	0.678131	0.386912	6.71002	0.399096	0	88.0364	1.94957
AT1G13630	2.89573	3.25351	2.32127	1.12633	0.888164	0.419035	1.52264	0.871175	0.517549	3.25351	0.628748
AT1G13635	0	0	0	0	0.0365976	0.165923	11.874	12.0535	8.95124	12.0535	1.11573
AT1G13640	16.1525	20.2589	16.3582	22.151	22.8912	27.9886	16.7779	15.2326	13.1848	27.9886	1.46223
AT1G13650	0	0	0.0433139	0	0	0	0	0	0	0.0433139	0.018415
AT1G13670	0.551642	0.803446	4.1227	27.9447	30.7866	58.5333	20.8353	43.0405	20.642	58.5333	1.77476
AT1G13680	0	0	0.0916817	0.132287	0.0483408	0.311698	0	0	0	0.311698	0.117834
AT1G13690	66.4514	76.031	63.4651	43.2733	36.0986	19.0535	18.1166	15.354	10.928	76.031	1.88667
AT1G13700	1.2123	0.470846	0.210701	2.14734	2.56038	6.38107	4.73262	5.6763	5.17887	6.38107	0.868119
AT1G13710	0	0	0	0	0	0	0.0978222	0	0.03325	0.0978222	0.040532
AT1G13730	133.266	150.073	137.447	60.5728	64.2644	18.6335	21.8996	6.39535	3.59477	150.073	2.17919
AT1G13740	3.36643	2.58057	3.01786	8.88662	5.42314	11.6062	6.1214	8.218	6.31258	11.6062	1.10058
AT1G13750	14.7913	17.6081	10.9651	20.1364	26.8331	17.3018	14.7598	15.412	14.2696	26.8331	1.44456
AT1G13755	0	0	0	0	0	0	0	0	0	0	0
AT1G13760	0	0	0	0	0	0	0	0	0	0	0
AT1G13770	23.2494	23.7041	22.3206	15.6321	18.2369	9.77444	10.4391	7.28732	5.15384	23.7041	1.39277
AT1G13780	11.5957	10.4941	8.39838	6.2228	6.15814	5.59535	5.01848	3.60504	2.98026	11.5957	1.10022
AT1G13790	0.88482	1.14143	0.553158	0.190195	0.417011	0.106701	0.0740184	0.272689	0.025159	1.14143	0.330704
AT1G13800	3.09642	3.86801	2.93393	0.996563	1.08311	0.239606	1.1081	0.510289	0.286294	3.86801	0.687351
AT1G13805	0	0	0	0	0	0	0	0	0	0	0
AT1G13810	22.773	23.1218	19.4927	6.33821	5.35607	3.11131	5.85829	3.12377	2.56766	23.1218	1.38241
AT1G13820	6.99267	6.17753	4.18397	1.83985	1.47072	2.86428	2.95358	5.97643	3.51375	6.99267	0.902692
AT1G13825	0	0	0	0	0.206744	0.202687	0.330269	1.18708	1.67271	1.67271	0.426952
AT1G13830	0.940421	0.547875	0.382915	1.47328	1.09162	21.1161	95.8809	90.5767	156.472	156.472	2.1972
AT1G13860	9.6671	8.64493	9.67378	12.5696	14.2379	10.8503	11.1813	10.0753	10.3187	14.2379	1.18293
AT1G13870	18.8399	18.8672	18.8339	18.0708	17.8951	15.1372	18.5211	14.5367	15.8206	18.8672	1.29814
AT1G13880	16.1061	17.3426	12.1549	16.4448	20.0859	25.5455	34.8872	30.9514	28.2662	34.8872	1.55494
AT1G13890	0	0	0.0617781	0	0	0.120019	0	0.231953	0	0.231953	0.0905941
AT1G13900	9.69129	11.0691	11.3474	20.9779	26.8071	27.2117	22.9986	24.4833	25.0762	27.2117	1.45043
AT1G13910	6.36681	6.25066	5.28813	1.77407	1.90164	1.69069	6.90416	6.10451	3.80172	6.90416	0.897856
AT1G13920	1.64017	0.357125	0.945105	2.38682	1.49099	1.17464	8.54629	6.56087	2.64505	8.54629	0.979835
AT1G13930	3.22081	3.36187	7.6504	63.2706	42.7977	411.353	961.559	1354.62	1772.03	1772.03	3.24872
AT1G13940	6.97866	7.27755	5.81899	7.34397	8.61598	6.18726	7.97249	8.31263	6.57868	8.61598	0.982994
AT1G13950	23.5914	32.0315	26.3636	95.4419	106.346	71.2964	128.555	101.577	140.635	140.635	2.15117
AT1G13960	16.3264	12.7295	12.8469	22.5055	19.5876	27.1585	66.2749	50.0809	74.4584	74.4584	1.87771
AT1G13970	7.85076	12.3491	5.43312	9.37865	14.0489	15.4953	45.4706	47.4991	72.3627	72.3627	1.86548
AT1G13980	18.7187	22.0067	18.9729	23.7126	29.5264	19.0202	16.0492	16.1068	15.5794	29.5264	1.48468
AT1G13990	22.1268	15.6541	9.25964	27.9906	13.9654	25.7419	63.7545	57.0457	68.5384	68.5384	1.84222
AT1G14000	26.7537	36.6829	35.0697	54.939	63.8274	60.8922	61.2937	74.3958	63.6491	74.3958	1.87735
AT1G14010	105.268	96.4646	107.458	212.003	227.821	200.098	144.108	122.411	147.833	227.821	2.3595
AT1G14020	29.9932	32.0744	31.589	48.4819	51.7153	34.5098	20.8086	19.3996	18.1689	51.7153	1.72194
AT1G14030	6.59319	4.92663	3.95258	1.34192	0.980737	0.516223	1.4548	1.20247	0.418414	6.59319	0.880424
AT1G14040	6.31015	10.2105	8.19845	3.83939	4.87261	16.626	47.3696	54.9166	47.2119	54.9166	1.74754
AT1G14048	0	0	0	0	0	0	0	0	0	0	0
AT1G14060	110.042	103.343	101.034	40.0327	34.2059	14.1192	21.8229	9.70675	6.24952	110.042	2.04549
AT1G14080	9.1163	28.615	8.17392	27.2631	49.4383	24.021	8.68094	17.5836	7.9363	49.4383	1.70276
AT1G14100	0	0	0	0	0	0	0	0	0	0	0
AT1G14110	0	0.343725	0.16407	0.118368	0.259699	0.119529	1.38196	0.766292	1.89056	1.89056	0.460982
AT1G14120	0	0	0	0	0.05467	0.100717	1.04801	5.73779	0.593701	5.73779	0.828517
AT1G14130	5.54774	5.09667	4.04228	6.84925	3.637	4.53893	9.37102	15.3438	10.3202	15.3438	1.21335
AT1G14140	26.9926	25.3993	24.1949	36.0515	31.4622	21.454	14.7406	10.6866	8.93415	36.0515	1.56881
AT1G14150	0	0	0	0	0	0.0752659	1.05499	0.975643	1.09258	1.09258	0.320682
AT1G14160	0	0	0.0588157	0	0.124046	0.285658	24.5639	61.0088	47.8014	61.0088	1.79245
AT1G14170	2.69972	4.60999	5.08052	26.8946	41.9432	64.0299	104.339	118.809	130.355	130.355	2.11845
AT1G14180	10.7335	10.9938	12.0761	7.12681	9.05849	5.11074	3.85886	1.96215	1.27065	12.0761	1.11648
AT1G14185	0	0.0782609	0	0.0858182	0.330169	1.78722	10.0402	13.3789	14.0235	14.0235	1.17677
AT1G14190	0.553436	0.479108	0.692558	1.22135	2.16954	6.43317	6.58425	9.06549	7.4123	9.06549	1.00283
AT1G14200	3.51217	4.18972	4.76713	3.52311	6.37585	18.8614	40.5452	45.04	62.5157	62.5157	1.80288
AT1G14205	10.8085	8.96096	8.95925	1.66803	1.52385	0.701833	2.43431	0.14947	1.1584	10.8085	1.07219
AT1G14210	43.421	85.0008	66.7399	98.6724	207.971	105.894	30.1259	53.2734	21.0532	207.971	2.32009
AT1G14220	6.25592	13.4395	6.72764	55.498	59.6944	39.3421	5.95288	5.06097	1.0117	59.6944	1.78315
AT1G14230	31.4207	27.8926	31.5845	58.5373	56.5551	43.3584	38.7403	37.5287	36.0055	58.5373	1.77479
AT1G14240	6.40935	6.5352	11.8794	61.2099	90.5644	42.9346	33.2422	37.0906	27.3476	90.5644	1.96173
AT1G14250	0	0	0	0.0918625	0	0.0304461	0	0	0	0.0918625	0.038168
AT1G14260	1.49786	3.29254	2.01784	0.12521	0.500675	0.384324	0.438554	0.403917	0.149066	3.29254	0.632714
AT1G14270	4.67366	4.19219	2.71587	1.90266	1.80775	1.49441	3.10988	3.14496	3.57414	4.67366	0.753863
AT1G14280	0.0902483	0.262887	2.16459	9.32452	12.1079	16.181	0.422777	1.03836	0.395184	16.181	1.23505
AT1G14290	25.4288	20.2737	40.6052	131.027	157.736	205.056	29.9073	29.7436	17.9885	205.056	2.31399
AT1G14300	70.6382	79.3147	60.2974	20.7802	17.6071	5.4787	11.5582	4.41989	1.58585	79.3147	1.90479
AT1G14310	18.9819	18.7352	16.7838	18.8562	21.955	20.6591	12.9499	17.6919	13.6453	21.955	1.36088
AT1G14315	0	0	0	0	0	0	0	0	0	0	0
AT1G14320	2224.43	2413.76	2516.41	1223.17	1232.82	611.954	507.98	317.942	185.363	2516.41	3.40095
AT1G14330	13.8013	13.6116	13.7103	19.1149	25.5262	26.0442	15.589	19.6223	16.0078	26.0442	1.43207
AT1G14340	5.38152	5.62491	5.5019	6.66847	3.59721	7.48212	26.1371	28.7394	22.8718	28.7394	1.47333
AT1G14345	0.535147	1.50688	1.30214	0.894689	3.00786	4.39688	2.92477	4.87445	7.172	7.172	0.912328
AT1G14350	18.026	13.4289	11.5254	7.29199	5.07673	2.23874	5.27294	11.5962	3.97495	18.026	1.27935
AT1G14360	63.4425	62.3011	63.7781	107.513	114.384	84.469	45.875	30.1984	33.0515	114.384	2.06215
AT1G14370	4.97324	4.50122	2.00656	4.45422	3.48605	10.885	31.5142	43.2345	30.6859	43.2345	1.64576
AT1G14380	14.1689	15.6583	18.1941	19.9247	25.7505	29.1387	41.379	35.3506	51.6182	51.6182	1.72114
AT1G14390	3.56235	5.90918	7.34843	12.5911	18.3332	19.4897	1.69278	3.32895	0.862913	19.4897	1.31154
AT1G14400	213.395	182.286	217.488	458.894	342.748	464.552	370.607	334.981	379.691	464.552	2.66797
AT1G14410	30.8566	29.6679	24.6774	9.98111	6.47505	3.09544	6.28481	3.29619	0.845588	30.8566	1.5032
AT1G14420	0	0	0	0	0.0295102	0	0.282851	0.0578915	0	0.282851	0.108176
AT1G14430	0.539806	0.404335	0.42889	1.46975	1.58298	0.885297	0.27094	0.221815	0.0920933	1.58298	0.412121
AT1G14440	0	0.0378963	0.090445	1.04402	0.38151	0.307494	0	0.187106	0.362521	1.04402	0.310485
AT1G14450	204.612	188.634	221.284	302.339	246.972	261.839	250.228	202.573	260.857	302.339	2.48193
AT1G14453	2.71803	0	0.610429	1.48055	1.36365	0	1.81935	0	0	2.71803	0.570313
AT1G14455	0	0	0.131299	0.3789	0.138459	0.127539	0.442371	0.814864	0.300726	0.814864	0.258844
AT1G14460	5.66406	5.74838	7.36127	15.2504	17.5091	16.1282	3.80262	4.03945	1.12019	17.5091	1.26739
AT1G14470	2.95845	4.16524	1.81679	0.49461	0.542228	0.0998928	0.115493	0.460942	0	4.16524	0.713091
AT1G14480	6.73363	5.31845	4.81951	3.8442	2.34063	2.83057	10.12	9.77093	5.83083	10.12	1.0461
AT1G14490	0.235616	1.37266	0.982816	0	0.604576	0.238669	0.275941	0.254147	0.468966	1.37266	0.375236
AT1G14500	0.723944	0.351466	1.67764	3.14686	4.42613	4.52217	0.423923	0.216912	0.288185	4.52217	0.74211
AT1G14510	67.5729	72.9007	63.6281	55.4335	55.1818	47.6342	42.9354	42.6508	38.2819	72.9007	1.86865
AT1G14520	0	0	0.0493982	0.142553	0.104184	2.87904	3.28986	1.95233	2.78086	3.28986	0.632443
AT1G14530	11.6025	10.7376	11.6643	27.0355	21.8677	32.1848	33.6874	26.4169	33.131	33.6874	1.54017
AT1G14540	0.135711	0.0790633	0.566087	1.36134	1.24366	24.9278	152.581	181.615	248.886	248.886	2.39774
AT1G14550	0	0	0.0990885	0.285948	0.208985	8.18137	28.0433	29.5694	44.3691	44.3691	1.65676
AT1G14560	15.8129	15.6553	17.845	24.4445	29.4903	23.393	18.2051	19.3561	21.3178	29.4903	1.48416
AT1G14570	63.6066	71.0739	63.0961	82.8546	94.2034	79.7036	58.7716	63.7161	55.4535	94.2034	1.97865
AT1G14580	0.123227	0.399565	2.39872	10.0124	11.7894	28.5185	22.4093	28.3537	34.6956	34.6956	1.55261
AT1G14590	12.7819	10.1882	9.73435	8.3924	6.09098	5.61061	5.30738	5.306	3.51547	12.7819	1.13931
AT1G14600	0	0.0407157	0.0485869	0	0.15371	1.03831	4.25616	6.68412	7.9011	7.9011	0.949444
AT1G14610	103.657	130.309	97.3783	46.4099	60.7496	22.2337	36.6838	35.1001	22.699	130.309	2.11829
AT1G14620	231.008	198.942	164.834	90.1414	73.9365	27.878	38.169	18.3584	8.86539	231.008	2.3655
AT1G14630	0	0	0	0	0.258367	0.594977	0.619104	1.41547	0.210435	1.41547	0.383001
AT1G14640	0.296335	0.722647	0.54689	0.438908	0.214926	0.253876	0.682362	1.91391	0.698253	1.91391	0.464476
AT1G14642	0	0	0	0	0	0	0	0	0	0	0
AT1G14650	52.5402	64.6792	47.9957	29.3925	35.0347	15.7534	24.7682	22.1443	16.4515	64.6792	1.81743
AT1G14660	4.10166	4.54045	3.3987	4.87	3.3295	2.23704	4.74805	2.68407	1.11957	4.87	0.768638
AT1G14670	138.428	168.069	172.919	305.383	395.764	259.786	70.4072	75.9992	42.8373	395.764	2.59853
AT1G14680	2.70807	2.03438	1.83314	1.00082	1.14942	0.481257	1.66924	0.666208	0.056738	2.70807	0.569148
AT1G14685	51.9869	50.2336	51.4953	88.8937	77.1255	64.2118	44.3295	35.6029	38.426	88.8937	1.95373
AT1G14686	0	0	0	0	0	0.046345	0	0.197402	0.218554	0.218554	0.0858448
AT1G14687	0	0	0	0	0	0	0.219182	0.336452	0.0745007	0.336452	0.125953
AT1G14688	0	0	0	0	0	0	0.383321	0.117682	0	0.383321	0.140923
AT1G14690	20.7391	23.4752	17.4576	9.29208	7.28756	27.5795	48.1296	47.698	53.1219	53.1219	1.73337
AT1G14700	0	0	0	0	0.20318	2.12412	4.26882	7.74268	8.95659	8.95659	0.998111
AT1G14710	61.6871	67.0137	59.9143	66.9694	78.9279	39.3404	25.4268	24.347	12.443	78.9279	1.9027
AT1G14720	19.8191	18.8524	16.3862	10.6705	8.53732	18.4124	18.4902	18.9623	19.5232	19.8191	1.31846
AT1G14730	0.157419	0.137565	0.383038	4.89519	2.30816	8.07925	38.1628	38.0919	25.9433	38.1628	1.59287
AT1G14740	45.9291	40.9382	30.3558	37.3869	35.5845	32.7974	65.0045	68.1995	62.2454	68.1995	1.8401
AT1G14750	2.85366	2.75062	4.17352	7.27526	8.79883	4.36757	0.565029	0.713763	0.148171	8.79883	0.991174
AT1G14755	0	0	0	0	0	0.131665	0	0	0	0.131665	0.0537179
AT1G14760	0	0	0	0	0	0	0	0	0	0	0
AT1G14770	10.3793	13.0484	8.75731	4.81875	4.77472	2.66612	3.13756	2.05936	1.28711	13.0484	1.14763
AT1G14780	0.465598	0.135625	0.34681	3.93655	3.1696	9.92673	16.2028	21.428	21.4999	21.4999	1.35218
AT1G14790	0.488998	0.657422	0.339956	0.0754647	0.110307	0.215915	0.881061	0.608606	0.344396	0.881061	0.274403
AT1G14800	0	0	0.0526019	0	0	0	0.177226	0	0	0.177226	0.0708598
AT1G14810	175.948	199.238	161.626	64.3022	58.9137	21.0885	31.3309	20.3105	7.94614	199.238	2.30155
AT1G14820	27.173	31.2683	20.5554	14.884	11.226	9.39377	13.938	7.0331	7.69084	31.2683	1.50878
AT1G14830	77.6156	95.7101	105.82	155.846	199.325	147.473	65.8503	73.4586	54.8206	199.325	2.30174
AT1G14840	9.59941	12.1708	8.36341	5.55537	4.46615	2.0154	3.24299	1.37763	0.832848	12.1708	1.11961
AT1G14850	29.2056	42.0288	27.3837	13.6401	17.3263	7.08659	11.8745	9.34239	5.03639	42.0288	1.63376
AT1G14860	10.8821	7.19749	10.9358	41.5844	34.399	54.6338	125.855	104.635	119.598	125.855	2.10331
AT1G14870	13.6818	9.47809	14.7545	156.266	122.074	262.274	841.408	964.756	1027.65	1027.65	3.01227
AT1G14880	0	0	0	0	0	0	0	0.0704171	0.0779697	0.0779697	0.0326066
AT1G14890	1.74873	0.509394	2.09991	8.13302	5.30299	17.3919	16.3842	17.4909	10.0623	17.4909	1.26696
AT1G14900	103.507	113.104	97.3124	124.676	125.424	71.7548	41.9252	35.1912	15.1578	125.424	2.10183
AT1G14910	25.0929	27.3549	19.2026	29.3615	37.3552	24.2363	17.4729	18.4025	12.0202	37.3552	1.58382
AT1G14920	17.5414	22.739	15.66	11.2978	15.2802	9.37611	7.80809	8.61107	5.20491	22.739	1.37546
AT1G14930	0	0	0.0931248	1.61243	0.196407	13.9306	0	0.19265	0	13.9306	1.17408
AT1G14940	0	0	0	0	0	11.6429	0	0	0	11.6429	1.10185
AT1G14950	0	0	0	0	0	34.027	0	0	0	34.027	1.5444
AT1G14960	1.46623	0.711837	4.50208	57.3611	89.5775	172.039	158.266	476.838	226.854	476.838	2.67928
AT1G14970	31.8646	27.9139	25.3465	28.5922	23.2097	13.6646	5.82606	3.68019	1.36479	31.8646	1.51673
AT1G14980	880.972	786.734	1002.32	447.226	378.901	207.789	156.212	78.4244	52.7949	1002.32	3.00144
AT1G14990	27.7508	26.4233	25.5714	24.6428	25.7646	19.2011	17.5822	15.5392	13.5823	27.7508	1.45865
AT1G15000	11.1283	17.9188	10.5303	4.13443	4.11699	3.51396	7.11984	14.3006	3.65059	17.9188	1.27689
AT1G15010	0	0.292137	0.174306	0.754516	1.10287	0.507947	8.51545	6.31037	6.68711	8.51545	0.978429
AT1G15015	0	0	0	0	0	0	0	0	0	0	0
AT1G15020	24.6865	25.3128	23.0889	39.5904	35.3126	21.9596	19.0109	17.3346	18.1267	39.5904	1.60842
AT1G15030	25.6279	29.7112	23.7888	33.9251	36.027	22.1769	25.5259	25.7427	21.2655	36.027	1.56852
AT1G15040	1.06113	1.03034	2.0427	3.19332	7.05562	5.01613	62.792	55.4913	79.4371	79.4371	1.90546
AT1G15050	0.653129	0.190252	0.454062	0.327581	0.478825	0.882124	1.52982	0.939332	0.779987	1.52982	0.40309
AT1G15060	13.3066	14.9741	11.9099	16.9295	15.9422	15.8613	15.4112	14.2457	14.3033	16.9295	1.25357
AT1G15080	9.41032	7.01737	5.49541	3.14654	1.47177	1.3557	4.11447	2.03009	2.04783	9.41032	1.01746
AT1G15085	52.0963	3.79382	0	13.0646	0	0	0	0	0	52.0963	1.72506
AT1G15100	23.7161	31.4497	35.8975	142.145	125.472	279.218	350.291	325.476	414.216	414.216	2.61827
AT1G15110	39.7961	33.6569	29.1224	84.7359	64.8124	127.599	129.506	104.768	118.684	129.506	2.11563
AT1G15120	469.043	368.41	517.527	778.033	661.541	828.745	699.147	553.093	718.303	828.745	2.91894
AT1G15125	0.370627	0.431844	0.617276	0.831285	0.45286	0.834288	0.86812	1.57635	1.24733	1.57635	0.411004
AT1G15130	24.4343	26.0714	19.7558	34.2821	46.0855	42.7598	61.6446	77.1138	71.8577	77.1138	1.89273
AT1G15140	25.8593	27.3493	28.5503	37.579	40.315	28.0397	19.0097	19.6853	17.0956	40.315	1.61611
AT1G15150	0.0825943	0.0475817	0.216984	0	0	0.0542441	0	0.0630792	0.0661733	0.216984	0.0852849
AT1G15160	8.09103	6.67235	6.46881	2.32534	2.50509	1.57899	3.81836	1.96184	2.07249	8.09103	0.958613
AT1G15165	2.76546	6.09203	2.52338	1.90717	2.47093	1.57573	4.85815	5.7795	3.85303	6.09203	0.850771
AT1G15170	31.185	33.4563	17.4634	19.8474	21.3376	7.04324	12.7866	8.22767	7.0891	33.4563	1.53727
AT1G15180	0.90692	0.231797	0.769791	10.2739	11.3831	17.3673	1.68047	1.43655	1.42214	17.3673	1.26405
AT1G15190	2.97263	2.22661	1.18092	1.27795	2.2312	2.10303	0.828904	1.88314	0.732541	2.97263	0.599078
AT1G15200	180.304	145.189	126.36	96.1744	64.8879	36.7983	62.7612	32.4168	27.1333	180.304	2.25841
AT1G15210	15.2757	37.3152	33.0674	67.0901	143.951	169.072	35.9703	59.4136	24.5892	169.072	2.23063
AT1G15215	23.4351	23.0417	17.6968	22.6944	16.4583	8.04447	8.29694	6.88454	2.60485	23.4351	1.38801
AT1G15220	14.4967	16.5949	13.6935	14.5263	11.4005	7.04106	6.29351	4.88554	3.13863	16.5949	1.24539
AT1G15230	67.7356	61.9992	47.0905	26.6514	23.6521	20.8502	37.6127	19.683	16.3876	67.7356	1.83718
AT1G15240	18.5216	21.1923	19.9328	20.9867	21.9993	19.7199	22.7969	19.0591	20.1563	22.7969	1.37652
AT1G15250	169.401	144.581	124.6	56.756	35.7672	12.1261	35.314	10.7198	5.25989	169.401	2.23147
AT1G15260	0	0	0.163536	0	0	0.317708	0.275493	1.35325	1.59189	1.59189	0.413617
AT1G15270	669.09	545.723	751.797	828.731	623.101	838.259	901.599	750.695	829.076	901.599	2.95549
AT1G15280	58.4208	68.7084	50.7112	31.093	30.632	21.9291	42.3033	37.0113	32.8573	68.7084	1.84329
AT1G15290	11.7519	11.4071	11.9682	9.55837	8.80876	3.90431	5.32304	8.36933	2.55832	11.9682	1.11288
AT1G15310	11.0499	8.92028	6.28517	9.15778	8.31648	4.2913	12.4781	13.3977	5.51633	13.3977	1.15829
AT1G15320	0.623569	1.13526	1.62567	0.625511	0.228577	0.21055	0.182573	0	0.248229	1.62567	0.41924
AT1G15330	4.36734	3.85628	1.75531	1.50595	0.800451	28.2487	0.319676	0	0	28.2487	1.46611
AT1G15340	94.8027	103.421	75.2068	38.251	35.7833	35.0609	69.6675	61.2542	66.183	103.421	2.01879
AT1G15350	71.6072	39.2512	64.1399	138.219	114.781	312.715	187.474	151.522	206.729	312.715	2.49654
AT1G15360	0	0	0	0	0	0	0	0.0623687	0	0.0623687	0.0262753
AT1G15370	57.013	55.1779	70.2991	106.184	94.2829	103.025	76.123	72.8484	72.3744	106.184	2.03013
AT1G15380	0.870184	1.07728	0.453721	0.65467	0.797442	0.39314	5.09558	24.7953	2.59801	24.7953	1.41154
AT1G15385	11.4923	32.6886	5.28723	0.678124	0.743409	1.36956	4.35446	2.55216	3.36384	32.6886	1.52748
AT1G15390	57.037	58.0387	44.5158	22.9784	20.964	9.49958	12.0634	8.29153	5.63038	58.0387	1.77114
AT1G15400	29.6745	20.5289	31.5479	123.264	113.103	279.217	220.229	198.835	234.584	279.217	2.44749
AT1G15410	9.33785	9.80017	11.7186	19.5604	22.1482	30.5402	16.6453	15.0838	16.6727	30.5402	1.49886
AT1G15415	0.808201	1.29483	2.10701	4.45895	0.592513	3.41114	8.99199	5.08532	7.39971	8.99199	0.999652
AT1G15420	118.267	124.152	106.265	34.8899	29.6223	13.0168	31.6867	17.0392	13.4668	124.152	2.09744
AT1G15430	15.5714	13.6019	11.7934	14.6993	13.2411	18.3395	26.1982	22.0031	25.2633	26.1982	1.43454
AT1G15440	64.3476	73.2501	53.8369	15.4503	13.2993	4.68058	11.4912	6.46864	3.47441	73.2501	1.8707
AT1G15460	0.871932	2.36754	0.530405	1.37511	0.634666	6.0628	69.7764	57.5085	97.3041	97.3041	1.99257
AT1G15470	27.1106	38.2151	28.3981	40.0357	38.2122	44.1649	47.3511	45.8752	48.1569	48.1569	1.69158
AT1G15480	36.3149	41.7529	31.0311	9.34813	8.10631	1.87299	6.66971	1.78172	1.29546	41.7529	1.63097
AT1G15490	10.6686	12.486	9.28079	14.8672	18.5719	17.3301	19.1903	19.8412	23.0404	23.0404	1.38094
AT1G15500	190.212	207.021	146.971	69.9426	72.2337	51.7492	90.8279	101.488	73.0035	207.021	2.31811
AT1G15510	3.36712	3.57912	2.56673	0.592563	0.736225	0.319135	0.83019	0.637185	0.188123	3.57912	0.660782
AT1G15520	1.72735	2.35275	1.30362	1.53142	1.60085	0.481864	0.777371	0.632444	1.13619	2.35275	0.525401
AT1G15530	1.63282	2.92512	2.9514	6.22405	9.1276	14.1415	7.93596	12.8571	11.6348	14.1415	1.18017
AT1G15540	0.189356	0	0.329106	0.379892	0.277644	0.279395	0	0	0	0.379892	0.139845
AT1G15550	4.81133	6.08381	10.2247	10.4205	13.2274	15.5072	1.4087	4.0889	1.52352	15.5072	1.21767
AT1G15570	33.3184	38.4325	31.3033	26.6432	22.6983	9.76421	5.61386	2.91016	0.625628	38.4325	1.59585
AT1G15580	0.745712	0.289627	0.259213	1.24672	0.455583	4.9519	3.20225	3.57495	1.88005	4.9519	0.774656
AT1G15590	0	0	0	0	0	0	0	0	0	0	0
AT1G15600	0	0	0	0	0	0	0	0	0	0	0
AT1G15610	0.180384	0	0	1.35785	0.0931984	0.735334	0	0	0.21542	1.35785	0.372517
AT1G15620	0.395268	0	0	0.396499	0.434671	1.06771	0.694377	0	0.550715	1.06771	0.31549
AT1G15625	0.18571	0.162288	0.193661	0.372577	1.56571	20.5674	51.3286	73.9168	110.077	110.077	2.04562
AT1G15630	2.24292	1.7267	2.33895	6.26758	7.8106	7.41098	1.68865	1.15206	1.21173	7.8106	0.945005
AT1G15640	1.14716	0.433547	0.75834	10.7083	9.05654	42.9535	14.8875	17.0014	10.8126	42.9535	1.64299
AT1G15660	27.2142	31.7092	22.382	10.8244	12.1273	4.94482	6.11052	5.18023	2.36021	31.7092	1.51467
AT1G15670	13.7824	19.6029	10.3086	24.8856	36.1662	31.9018	35.2882	42.1387	36.5891	42.1387	1.63487
AT1G15680	0	0	0	0	0	0	0	0	0	0	0
AT1G15690	417.55	514.832	475.603	450.337	622.636	370.938	145.917	156.527	106.986	622.636	2.79493
AT1G15700	11.2871	12.149	8.85173	7.04191	7.46758	4.78716	4.9974	5.39457	4.16438	12.149	1.11889
AT1G15710	7.95748	12.6795	10.7123	9.91089	14.2128	10.9614	8.56779	10.1704	9.79866	14.2128	1.18221
AT1G15720	10.6525	13.0126	10.4716	4.3662	6.21411	1.81776	4.02442	2.55341	2.23425	13.0126	1.14652
AT1G15730	6.14943	7.31694	4.20269	2.09105	2.25415	2.21715	4.51645	4.72187	1.74261	7.31694	0.919964
AT1G15740	8.35154	7.33844	3.45486	7.06207	6.02152	18.0615	54.8054	61.8181	58.9079	61.8181	1.79808
AT1G15750	66.1431	87.396	66.3292	65.5651	78.2004	58.6823	51.887	56.2636	37.5585	87.396	1.94643
AT1G15757	0	0	0	0	0	0	0	0	0	0	0
AT1G15760	36.6764	37.5409	36.5351	10.0493	7.90469	2.17865	6.16464	2.9915	0.946298	37.5409	1.58592
AT1G15770	0.310446	0.406938	0.269782	0	0	0	0	0.0558106	0	0.406938	0.148275
AT1G15772	1.5456	1.47793	1.71923	0.620165	0.566558	0	1.4481	0.333433	0.36916	1.71923	0.434445
AT1G15780	12.0089	15.0359	12.287	11.5318	15.9587	13.4429	18.6943	24.7165	18.9841	24.7165	1.41021
AT1G15790	2.74339	3.44322	1.98981	2.23834	4.23051	0.982368	1.95997	3.55486	1.16489	4.23051	0.718544
AT1G15800	12.4375	14.4537	7.41796	7.87974	4.51114	8.39913	15.0262	15.534	14.28	15.534	1.21838
AT1G15810	58.3997	65.3828	64.2321	48.5212	52.4768	24.9033	20.0611	15.9876	10.2812	65.3828	1.82206
AT1G15820	9.78848	7.58953	8.35621	8.66379	11.0281	34.7523	18.7129	32.969	33.1209	34.7523	1.5533
AT1G15825	0.0199214	2.29957	0.0138496	0	0.157359	0	0	0	0	2.29957	0.518457
AT1G15830	0.409361	1.52538	0.284592	0	0.0368519	0.0696496	0	0.0741666	0.0800403	1.52538	0.402327
AT1G15840	0	0	0	0	0	1.82166	0	0.0718446	0.0795428	1.82166	0.450505
AT1G15850	0	0	0	0	0	0	0	0	0	0	0
AT1G15860	43.2629	37.991	44.937	61.9896	60.1383	67.3119	85.423	83.1584	99.5316	99.5316	2.0023
AT1G15870	20.878	21.2587	19.5883	3.70673	3.04769	0.998163	2.16383	1.52791	0.367746	21.2587	1.3475
AT1G15880	52.124	42.339	42.7656	90.3749	70.4903	69.0667	71.2458	54.2175	61.0563	90.3749	1.96083
AT1G15885	22.354	13.3917	18.3263	14.808	4.32897	4.12997	6.91543	3.18462	1.51108	22.354	1.36836
AT1G15890	0.551957	1.3988	0.709894	0.166103	0.737065	0.260918	1.30139	1.94487	1.85367	1.94487	0.469067
AT1G15900	4.25494	6.55129	5.59923	4.87793	4.12207	2.87339	2.84753	1.74842	1.20985	6.55129	0.878021
AT1G15910	45.4033	46.2097	31.3111	17.8016	13.2039	4.72934	6.28193	4.24031	1.44333	46.2097	1.67403
AT1G15920	46.0615	38.6177	30.8893	41.327	27.629	21.2996	43.0742	27.9945	30.9723	46.0615	1.67267
AT1G15930	1794.68	1648	1478.77	949.25	761.146	279.204	295.916	102.894	44.9087	1794.68	3.25423
AT1G15940	29.9255	31.526	22.9084	11.257	10.5382	6.92551	9.64785	6.10525	3.49683	31.526	1.51223
AT1G15950	29.9748	30.6493	35.2109	71.3661	69.1575	162.27	274.949	381.732	295.869	381.732	2.58289
AT1G15960	0.0556481	0.112552	0.160622	1.18332	0.431769	1.5512	2.98235	2.09386	2.92537	2.98235	0.600139
AT1G15970	16.6884	13.072	16.9317	31.0744	26.037	28.4563	18.8117	18.4511	17.3141	31.0744	1.50616
AT1G15980	0.951763	0.304966	0.595509	0.572836	0.453545	0.321366	0.111466	0.752856	0.227325	0.951763	0.290427
AT1G15990	0	0	0	0	0	0.0215853	0	0	0	0.0215853	0.00927464
AT1G16000	405.989	255.788	430.875	361.645	271.547	218.186	112.414	58.9509	62.3424	430.875	2.63536
AT1G16010	29.1576	36.6821	29.7915	38.1163	39.7757	39.5023	56.7984	52.3441	51.9502	56.7984	1.76192
AT1G16020	21.221	18.9102	18.3224	24.4916	22.5419	22.7288	23.3832	18.2547	24.7523	24.7523	1.41082
AT1G16022	3.44448	2.16894	1.74514	10.4846	6.21916	7.90332	23.6659	26.5742	13.742	26.5742	1.4405
AT1G16025	0	1.48224	3.25452	6.89404	6.09892	3.83523	6.87227	24.4639	14.8472	24.4639	1.40592
AT1G16030	5.55242	5.79413	4.3055	4.28439	3.422	41.575	4.07313	2.65452	2.57463	41.575	1.62915
AT1G16040	37.2859	31.9725	34.1412	31.5372	28.1802	18.5906	13.8265	9.60436	6.35173	37.2859	1.58304
AT1G16060	25.5874	25.5192	27.9006	31.2491	20.8271	14.359	23.4533	26.2315	35.2315	35.2315	1.55909
AT1G16070	9.89559	10.4216	8.41206	1.02052	0.792882	0.498267	1.78722	0.985855	0.840087	10.4216	1.05773
AT1G16080	20.2865	25.0038	17.497	9.66609	7.94751	5.00891	7.27605	6.92932	5.09771	25.0038	1.41504
AT1G16090	4.29707	3.26202	1.99158	1.17558	0.715975	0.659508	0.915003	0.936373	0.466518	4.29707	0.724036
AT1G16110	0.184604	0.179246	0.192508	0.987621	1.42105	0.810317	1.15306	1.94699	2.30258	2.30258	0.518853
AT1G16120	0	0.0842815	0.0603449	0.290237	0.318179	0.41032	2.03314	2.45513	2.09624	2.45513	0.538464
AT1G16130	0	0.0659996	0.059069	0.11364	0.124581	0.267763	1.85747	4.15472	2.66073	4.15472	0.712205
AT1G16150	0.060615	0.511974	0.337075	2.06759	2.91031	2.8445	1.34861	4.42361	3.59518	4.42361	0.734288
AT1G16160	0.852421	2.53625	1.0794	3.23707	4.2406	4.17343	3.28017	5.86707	4.29009	5.86707	0.836771
AT1G16170	15.1465	13.0099	16.875	66.813	56.9448	93.2366	66.1793	55.9254	68.4884	93.2366	1.97422
AT1G16180	48.9539	54.7707	42.618	92.8703	123.593	179.893	264.776	340.021	318.939	340.021	2.53278
AT1G16190	83.3629	90.5166	82.0889	53.4888	56.8865	33.0065	24.3377	19.7254	13.6814	90.5166	1.9615
AT1G16210	44.8267	49.5797	43.0158	48.3729	48.897	49.5356	83.0436	89.0857	98.6854	98.6854	1.99863
AT1G16220	17.2681	17.9294	15.0996	3.00245	2.39127	2.79869	16.808	13.8941	18.7279	18.7279	1.29508
AT1G16225	0	0	0.0957855	1.63669	0.707065	0.893043	0.96816	1.92796	2.13253	2.13253	0.495895
AT1G16230	0	0	0	0	0.719863	1.65772	3.83321	3.17742	5.21168	5.21168	0.793209
AT1G16240	45.2714	45.7172	41.5559	97.5278	85.8801	111.445	134.576	120.677	143.664	143.664	2.16036
AT1G16250	8.41889	9.54129	6.43069	7.86948	8.88827	5.11689	8.52274	6.23013	5.30768	9.54129	1.02289
AT1G16260	1.21854	1.30149	0.541656	0.203723	0.114239	0.189413	1.10996	1.33907	1.02404	1.33907	0.369043
AT1G16270	24.8881	40.1273	23.8721	14.6544	21.3929	10.638	14.4176	13.3545	7.92188	40.1273	1.61413
AT1G16280	19.3517	21.595	21.4891	9.92747	8.45148	4.52208	6.69552	4.24427	3.057	21.595	1.35401
AT1G16290	0	0.169104	0	0.116468	0	0.0392035	0.407933	0.041746	0.0462191	0.407933	0.148582
AT1G16300	52.6478	62.2015	52.8092	39.8243	46.0157	16.7647	20.9827	15.5231	11.1896	62.2015	1.80073
AT1G16310	0.103113	0.0300362	0.322585	2.9996	1.58749	5.884	20.0464	31.6245	14.2844	31.6245	1.51354
AT1G16320	7.86401	6.52641	7.42706	7.1443	5.49335	8.31661	14.9444	14.7244	13.2898	14.9444	1.20261
AT1G16330	13.0504	19.3551	14.7156	3.27275	4.02537	0.69859	2.60945	0.944176	0.348448	19.3551	1.30867
AT1G16340	42.2728	42.6135	39.217	38.6065	32.5983	18.2634	16.1745	10.2926	5.53821	42.6135	1.63962
AT1G16350	106.976	120.555	97.6406	43.1751	43.5329	27.0059	72.8218	87.4738	46.0779	120.555	2.08477
AT1G16360	0.432275	0.461769	0.475243	2.93086	1.86408	3.26363	1.54306	1.88637	0.573596	3.26363	0.629779
AT1G16370	0.0895223	0.156463	1.27586	11.1353	16.3421	46.7921	13.5249	26.7159	13.0431	46.7921	1.67936
AT1G16380	0	0	0	0	0	0.0887734	0	0.0236327	0.0261649	0.0887734	0.0369375
AT1G16390	0.486007	0.212355	1.15441	5.52523	13.2129	36.1571	0.948645	2.44642	0.935096	36.1571	1.57004
AT1G16400	0	0.046334	0	0.0797793	0.0583066	0	2.51487	28.9953	2.24497	28.9953	1.47705
AT1G16410	0	0	0	0	0	0.0295509	0	0.0209785	0.0699641	0.0699641	0.0293692
AT1G16420	0	0	0.0778443	0.336963	1.14925	4.12104	3.93409	6.68311	6.41859	6.68311	0.885537
AT1G16430	48.5085	37.4416	41.4238	24.0124	18.5032	11.2455	15.5411	7.95201	8.90765	48.5085	1.69468
AT1G16440	0.10529	0.12268	0.402592	2.00673	3.242	16.8158	38.3494	45.6177	45.0988	45.6177	1.66855
AT1G16445	6.65761	7.23311	8.69396	1.80496	1.97873	1.0936	2.95024	2.52314	2.14884	8.69396	0.986501
AT1G16460	57.6789	44.4279	48.3366	48.0972	42.1604	23.061	25.8651	27.6873	14.971	57.6789	1.76848
AT1G16470	184.529	165.204	233.365	214.899	203.854	193.441	143.834	123.343	131.597	233.365	2.36989
AT1G16480	4.06828	3.82631	2.86701	1.81806	1.70043	0.894415	1.41508	0.785329	0.666376	4.06828	0.704861
AT1G16490	7.06639	3.20452	3.098	3.64823	2.07428	4.09337	6.62568	5.71213	4.83481	7.06639	0.906679
AT1G16500	3.98901	3.6021	2.81942	1.73395	0.73111	1.70607	12.9251	9.94414	12.7564	12.9251	1.1438
AT1G16510	0.42992	0.50093	0.523049	0.431259	0.157592	1.5968	5.79026	10.0476	13.2634	13.2634	1.15422
AT1G16515	0	0.185642	0.22153	0.319644	0	2.10097	9.10902	6.15236	3.4249	9.10902	1.00471
AT1G16520	56.392	53.9235	47.4753	29.5965	23.5495	20.2059	29.1204	28.3177	21.5959	56.392	1.75885
AT1G16530	2.12357	1.54645	1.38406	1.33136	1.36224	1.16517	1.55439	1.1453	0.52834	2.12357	0.494651
AT1G16540	10.2357	8.29297	9.83724	17.4562	12.1332	13.4131	16.5322	16.4713	16.4355	17.4562	1.26614
AT1G16560	76.8378	71.7033	90.4646	173.081	190.449	157.774	81.4008	84.0353	78.8266	190.449	2.28205
AT1G16570	36.5445	33.8254	32.4401	43.0248	44.6322	28.7865	16.0928	16.6982	10.2995	44.6322	1.65927
AT1G16590	8.37465	7.17205	6.96375	6.38117	4.81543	2.60594	2.8847	2.24357	1.11125	8.37465	0.971955
AT1G16610	89.6157	115.73	88.1366	45.9653	45.7732	24.3496	31.8308	23.3456	19.0354	115.73	2.06718
AT1G16630	19.7611	27.0575	21.599	5.35317	5.38433	1.26668	2.28957	1.34883	0.231366	27.0575	1.44805
AT1G16640	5.44206	7.3317	5.43861	1.59221	1.41302	0.306254	0.796684	0.407645	0.36106	7.3317	0.920734
AT1G16650	19.4505	16.0395	13.5887	6.71301	4.49351	2.74016	6.10988	3.54313	2.91266	19.4505	1.3107
AT1G16670	4.26478	3.75126	2.79051	6.71068	7.35675	13.186	41.8184	44.2583	42.243	44.2583	1.6557
AT1G16680	23.3874	24.2496	19.6853	16.2546	14.1862	7.63361	9.39093	7.6882	3.9235	24.2496	1.40225
AT1G16690	13.4671	14.7529	12.2344	7.70761	8.47993	5.5236	4.9348	3.17856	2.20358	14.7529	1.19736
AT1G16700	112.163	111.881	136.5	174.351	168.563	217.307	199.968	186.247	250.339	250.339	2.40026
AT1G16705	0	0.213912	0.340355	1.22774	1.05411	1.79258	0	0.300668	0.487217	1.79258	0.446005
AT1G16710	7.54728	10.4946	7.09587	9.05663	11.5004	8.83951	11.0706	11.5849	9.70619	11.5849	1.09985
AT1G16720	3.44776	4.88093	5.51836	11.7589	17.1207	24.5931	26.6896	31.5078	32.9487	32.9487	1.53082
AT1G16730	0	0	0	0	0.14085	56.5023	0.225004	0.0690777	0.458877	56.5023	1.75969
AT1G16740	205.092	196.403	196.202	121.224	94.3463	56.2041	56.476	39.3772	31.1073	205.092	2.31406
AT1G16750	0.160711	0.023407	0	0.0806061	0.147278	0.054245	0	0.317873	0.0639878	0.317873	0.119874
AT1G16760	0	0	0	0	0	0	0	0	0	0	0
AT1G16770	0	0.0395688	0	0	0.0497933	11.279	0	0	0	11.279	1.08916
AT1G16780	4.47669	6.6327	4.40854	6.73132	10.8791	3.6183	1.85305	3.65717	0.831644	10.8791	1.07478
AT1G16790	19.0184	18.3597	19.149	10.9756	9.07653	4.69077	5.61717	4.84425	3.33712	19.149	1.30425
AT1G16800	6.27324	7.13192	4.80048	2.35416	2.93645	1.09558	2.21992	1.99593	1.11387	7.13192	0.910193
AT1G16810	273.151	252.519	227.77	247.006	191.645	128.693	144.034	110.541	89.8437	273.151	2.43799
AT1G16820	12.9197	10.7905	8.05388	12.2168	6.26103	7.97898	5.68306	10.0247	4.89944	12.9197	1.14363
AT1G16825	11.867	10.2368	12.5803	16.3584	14.2137	10.3861	11.1492	9.93601	7.29596	16.3584	1.23951
AT1G16830	6.12522	7.91166	5.04275	1.53607	2.39299	0.598689	1.32144	0.347736	0.513328	7.91166	0.949959
AT1G16840	33.7626	30.3648	36.9351	80.9569	72.4821	99.4862	99.1096	89.6183	99.3421	99.4862	2.00211
AT1G16850	2.28971	3.75932	3.32837	27.5621	16.0234	63.8181	19.7463	13.0974	23.6985	63.8181	1.8117
AT1G16860	28.3856	31.58	38.2468	80.9817	100.923	120.107	63.4429	64.3689	64.889	120.107	2.08317
AT1G16870	70.3505	87.9794	75.3545	39.1758	42.5596	16.6993	15.5903	11.1892	6.24671	87.9794	1.94929
AT1G16880	43.3304	40.2239	52.0293	39.0954	35.7005	22.8995	41.7967	48.9562	45.4574	52.0293	1.72452
AT1G16890	199.83	182.074	187.418	266.589	247.181	247.081	323.628	289.6	271.992	323.628	2.51139
AT1G16900	42.379	47.314	39.0006	31.9597	44.7038	16.7801	10.6227	9.42747	4.36924	47.314	1.68407
AT1G16905	6.21573	23.0407	1.9488	0.36677	1.20624	0.205761	0.428209	0	0	23.0407	1.38095
AT1G16910	0	0.111189	0	0	0	0	0	0	0	0.111189	0.0457879
AT1G16916	85.209	47.0504	104.643	72.3245	44.6206	54.3805	19.1908	20.7052	22.3647	104.643	2.02384
AT1G16920	218.213	203.21	205.095	227.089	202.634	116.907	45.9015	22.7432	9.93953	227.089	2.3581
AT1G16930	3.8456	8.36234	5.18787	15.0629	16.3182	13.4349	13.3513	13.8939	16.496	16.496	1.24294
AT1G16940	0	0	0	0	0	0	0	0	0	0	0
AT1G16945	0	0	0	0	0	0	0	0	0	0	0
AT1G16950	0	0	0	0	0	0	0	0	0	0	0
AT1G16960	0	0	0	0	0	0	0	0	0	0	0
AT1G16970	23.3923	31.6939	27.6276	14.2008	16.8282	10.6755	23.922	22.8325	24.5545	31.6939	1.51447
AT1G16980	0	0	0	0	0	0	0	0	0	0	0
AT1G17000	0	0	0	0	0	0	0	0	0	0	0
AT1G17010	0	0	0.0870024	0	0	28.7761	0	0	0	28.7761	1.47387
AT1G17020	0	0	0	0.218552	0	2.02306	4.33777	3.32931	3.68604	4.33777	0.72736
AT1G17030	0	0.137895	0.0987318	0	0.104116	0	0.221764	0.408499	0.414581	0.414581	0.150628
AT1G17040	9.2206	8.62993	5.45283	2.68072	2.8438	2.32335	4.58734	3.97833	3.75856	9.2206	1.00948
AT1G17050	20.0198	19.8697	17.4447	19.7187	20.0564	21.1663	40.633	32.2125	44.0302	44.0302	1.6535
AT1G17060	4.38634	4.55389	5.63981	37.429	51.2241	59.666	25.3048	34.4719	26.0346	59.666	1.78295
AT1G17065	0	0.713958	0.648281	1.71272	2.98085	3.25843	0	0.987684	1.41707	3.25843	0.62925
AT1G17070	10.5771	14.4279	11.8207	6.78817	8.83831	5.76033	7.3259	8.05586	5.59139	14.4279	1.18831
AT1G17080	44.0105	43.41	43.4713	95.7258	112.129	167.803	229.391	242.608	272.941	272.941	2.43766
AT1G17090	6.92867	5.21603	4.0943	2.34063	4.47298	20.3969	42.8125	42.787	65.4371	65.4371	1.82241
AT1G17100	5.2642	4.71386	4.26968	1.56462	3.4305	11.3232	3.88177	4.55661	5.58815	11.3232	1.09072
AT1G17110	27.8666	30.9232	26.9795	22.629	26.2568	16.9692	16.9429	14.7958	11.8469	30.9232	1.50411
AT1G17120	9.67454	11.5783	10.3495	21.7415	28.0132	26.6902	15.1949	19.4687	15.6437	28.0132	1.4626
AT1G17130	64.3277	66.4933	72.6066	60.1471	55.6431	43.5914	41.8317	38.8254	32.5799	72.6066	1.86692
AT1G17140	22.9632	25.3892	15.6668	3.4552	3.71781	0.581519	5.37875	4.96945	1.73681	25.3892	1.42143
AT1G17145	14.4472	12.8674	9.5997	11.3374	9.49051	14.7503	44.4062	27.8386	40.8485	44.4062	1.65712
AT1G17147	1.92378	2.6338	1.53805	5.40335	3.10281	13.9657	64.662	61.7684	62.6434	64.662	1.81731
AT1G17150	0	0	0	0	0	0.0483639	0	0	0.114038	0.114038	0.0469
AT1G17160	17.8684	23.2296	20.7758	30.67	38.5231	30.1702	19.534	23.6997	19.6469	38.5231	1.59685
AT1G17170	51.2546	35.5799	42.9601	152.794	92.4054	274.512	500.506	375.581	434.906	500.506	2.70028
AT1G17180	190.884	282.606	124.58	258.62	176.031	148.396	505.381	225.507	253.124	505.381	2.70448
[truncated: 25,914 more rows]

## Sheet: S.data-1c Slyc-leaf-counts
gene_id	SRR404309	SRR404310	logMaxTPM
[truncated: 34,658 more rows]

## Sheet: S.data-1d Slyc-root-counts
gene_id	SRR1740437	SRR1740438	SRR1740439	SRR1740440	SRR1740441	SRR1740442	SRR1740443	SRR1740444	SRR1740445	MaxTPM	logMaxTPM
[truncated: 34,658 more rows]

[truncated: 4 more sheets: S.data-1e Sbic-leaf-counts, S.data-1f Sbic-root-counts, S.data-1g Zmay-leaf-counts, S.data-1h Zmay-root-counts]
