# Supplementary material for: Deep learning the cis-regulatory code for gene expression in selected model plants
Source: Nat Commun. 2024 Apr 25;15:3488. doi: 10.1038/s41467-024-47744-0 (PMC11045779; doi:10.1038/s41467-024-47744-0)
Supplement: Supplementary file 5 — Supplementary Data 2 [file 41467_2024_47744_MOESM5_ESM.xlsx]

## Sheet: S.data-2a cnn_model_performance
Species	Model	tissue	val_acc	val_auROC	val_acc	val_f1_weighted	val_f1_micro	val_f1_macro	val_auROC
Arabidopsis thaliana	MSR	leaf	0.753741	0.835239	0.753741	0.753891	0.753741	0.753615	0.83524
Arabidopsis thaliana	MSR	leaf	0.777137	0.855821	0.777137	0.77583	0.777137	0.77578	0.855821
Arabidopsis thaliana	MSR	leaf	0.777935	0.856005	0.777935	0.777631	0.777935	0.777513	0.856005
Arabidopsis thaliana	MSR	leaf	0.781843	0.861231	0.781843	0.781593	0.781843	0.78105	0.861231
Arabidopsis thaliana	MSR	leaf	0.771994	0.862744	0.771994	0.77082	0.771994	0.771084	0.862744
Arabidopsis thaliana	MSR	root	0.778805	0.855132	0.778805	0.778472	0.778805	0.778427	0.855132
Arabidopsis thaliana	MSR	root	0.788217	0.863339	0.788217	0.786323	0.788217	0.785185	0.863339
Arabidopsis thaliana	MSR	root	0.777975	0.864352	0.788124	0.787902	0.788124	0.787595	0.864309
Arabidopsis thaliana	MSR	root	0.790592	0.872664	0.777975	0.776529	0.777975	0.776586	0.864352
Arabidopsis thaliana	MSR	root	0.788124	0.864309	0.790592	0.790736	0.790592	0.790537	0.872664
Arabidopsis thaliana	SSC	leaf	0.53317	0.465171	NA	NA	NA	NA	NA
Arabidopsis thaliana	SSC	leaf	0.60587	0.630819	NA	NA	NA	NA	NA
Arabidopsis thaliana	SSC	leaf	0.596078	0.638438	NA	NA	NA	NA	NA
Arabidopsis thaliana	SSC	leaf	0.608247	0.655369	NA	NA	NA	NA	NA
Arabidopsis thaliana	SSC	leaf	0.624724	0.661019	NA	NA	NA	NA	NA
Arabidopsis thaliana	SSC	root	0.528327	0.513946	NA	NA	NA	NA	NA
Arabidopsis thaliana	SSC	root	0.642259	0.480027	NA	NA	NA	NA	NA
Arabidopsis thaliana	SSC	root	0.635644	0.664751	NA	NA	NA	NA	NA
Arabidopsis thaliana	SSC	root	0.544529	0.522347	NA	NA	NA	NA	NA
Arabidopsis thaliana	SSC	root	0.650641	0.675837	NA	NA	NA	NA	NA
Arabidopsis thaliana	SSR	leaf	0.824742	0.9086	0.824742	0.824604	0.824742	0.822459	0.9086
Arabidopsis thaliana	SSR	leaf	0.831373	0.911308	0.831373	0.831373	0.831373	0.831373	0.911308
Arabidopsis thaliana	SSR	leaf	0.867322	0.925152	0.867322	0.867322	0.867322	0.866735	0.925152
Arabidopsis thaliana	SSR	leaf	0.865342	0.930437	0.865342	0.865081	0.865342	0.863252	0.930437
Arabidopsis thaliana	SSR	leaf	0.890985	0.94467	0.890985	0.891005	0.890985	0.890774	0.94467
Arabidopsis thaliana	SSR	root	0.844532	0.913046	0.844532	0.844638	0.844532	0.844487	0.913046
Arabidopsis thaliana	SSR	root	0.901674	0.959274	0.866987	0.86684	0.866987	0.865704	0.934451
Arabidopsis thaliana	SSR	root	0.863366	0.954593	0.870229	0.870396	0.870229	0.869821	0.947957
Arabidopsis thaliana	SSR	root	0.870229	0.947957	0.863366	0.863402	0.863366	0.860992	0.954593
Arabidopsis thaliana	SSR	root	0.866987	0.934451	0.901674	0.901055	0.901674	0.891709	0.959274
Arabidopsis thaliana	SSRU	leaf	0.839002	0.920861	NA	NA	NA	NA	NA
Arabidopsis thaliana	SSRU	leaf	0.842999	0.924302	NA	NA	NA	NA	NA
Arabidopsis thaliana	SSRU	leaf	0.848543	0.932381	NA	NA	NA	NA	NA
Arabidopsis thaliana	SSRU	leaf	0.864752	0.940381	NA	NA	NA	NA	NA
Arabidopsis thaliana	SSRU	leaf	0.880132	0.949541	NA	NA	NA	NA	NA
Arabidopsis thaliana	SSRU	root	0.840023	0.918828	NA	NA	NA	NA	NA
Arabidopsis thaliana	SSRU	root	0.86341	0.938671	NA	NA	NA	NA	NA
Arabidopsis thaliana	SSRU	root	0.871758	0.948457	NA	NA	NA	NA	NA
Arabidopsis thaliana	SSRU	root	0.851781	0.934983	NA	NA	NA	NA	NA
Arabidopsis thaliana	SSRU	root	0.854459	0.933608	NA	NA	NA	NA	NA
Solanum lycopersicum	MSR	leaf	0.717628	0.781075	0.717628	0.695588	0.717628	0.687698	0.781075
Solanum lycopersicum	MSR	leaf	0.757787	0.79735	0.757787	0.750905	0.757787	0.747774	0.79735
Solanum lycopersicum	MSR	leaf	0.772423	0.806085	0.772423	0.762725	0.772423	0.752076	0.806085
Solanum lycopersicum	MSR	leaf	0.771303	0.8113	0.771303	0.760765	0.771303	0.751072	0.8113
Solanum lycopersicum	MSR	leaf	0.76701	0.817557	0.76701	0.753206	0.76701	0.743559	0.817557
Solanum lycopersicum	MSR	leaf	0.800613	0.825269	0.800613	0.797323	0.800613	0.778693	0.825267
Solanum lycopersicum	MSR	leaf	0.770533	0.827564	0.770533	0.763769	0.770533	0.762175	0.827564
Solanum lycopersicum	MSR	leaf	0.779249	0.829146	0.779249	0.769899	0.779249	0.757733	0.829146
Solanum lycopersicum	MSR	leaf	0.779791	0.836776	0.779791	0.771326	0.779791	0.765263	0.836776
Solanum lycopersicum	MSR	leaf	0.800885	0.837362	0.800885	0.795025	0.800885	0.778293	0.837362
Solanum lycopersicum	MSR	leaf	0.778273	0.838296	0.778273	0.771489	0.778273	0.767028	0.838296
Solanum lycopersicum	MSR	leaf	0.813413	0.858157	0.813413	0.806007	0.813413	0.789985	0.858157
Solanum lycopersicum	MSR	root	0.764264	0.864473	0.718447	0.712704	0.718447	0.715621	0.797621
Solanum lycopersicum	MSR	root	0.740501	0.836969	0.702583	0.69498	0.702583	0.699333	0.802699
Solanum lycopersicum	MSR	root	0.702583	0.802699	0.762076	0.75984	0.762076	0.760652	0.828454
Solanum lycopersicum	MSR	root	0.752662	0.844404	0.774782	0.766721	0.774782	0.763189	0.83302
Solanum lycopersicum	MSR	root	0.774782	0.83302	0.774003	0.761705	0.774003	0.753785	0.836388
Solanum lycopersicum	MSR	root	0.774003	0.836388	0.740501	0.726609	0.740501	0.724284	0.836969
Solanum lycopersicum	MSR	root	0.762076	0.828454	0.752662	0.744522	0.752662	0.745912	0.844406
Solanum lycopersicum	MSR	root	0.740084	0.856192	0.740084	0.729865	0.740084	0.732226	0.856192
Solanum lycopersicum	MSR	root	0.822222	0.868849	0.754098	0.753879	0.754098	0.754093	0.859128
Solanum lycopersicum	MSR	root	0.79006	0.863545	0.79006	0.786012	0.79006	0.785724	0.863545
Solanum lycopersicum	MSR	root	0.718447	0.797621	0.764264	0.759052	0.764264	0.761071	0.864473
Solanum lycopersicum	MSR	root	0.754098	0.859128	0.822222	0.817687	0.822222	0.810783	0.868849
Solanum lycopersicum	SSC	leaf	0.5	0.468707	NA	NA	NA	NA	NA
Solanum lycopersicum	SSC	leaf	0.490028	0.516638	NA	NA	NA	NA	NA
Solanum lycopersicum	SSC	leaf	0.513587	0.520131	NA	NA	NA	NA	NA
Solanum lycopersicum	SSC	leaf	0.535088	0.527225	NA	NA	NA	NA	NA
Solanum lycopersicum	SSC	leaf	0.575071	0.543316	NA	NA	NA	NA	NA
Solanum lycopersicum	SSC	leaf	0.655172	0.552177	NA	NA	NA	NA	NA
Solanum lycopersicum	SSC	leaf	0.528146	0.553009	NA	NA	NA	NA	NA
Solanum lycopersicum	SSC	leaf	0.5625	0.557807	NA	NA	NA	NA	NA
Solanum lycopersicum	SSC	leaf	0.565789	0.559821	NA	NA	NA	NA	NA
Solanum lycopersicum	SSC	leaf	0.630802	0.560058	NA	NA	NA	NA	NA
Solanum lycopersicum	SSC	leaf	0.561765	0.575999	NA	NA	NA	NA	NA
Solanum lycopersicum	SSC	leaf	0.621554	0.591972	NA	NA	NA	NA	NA
Solanum lycopersicum	SSC	root	0.530303	0.441456	NA	NA	NA	NA	NA
Solanum lycopersicum	SSC	root	0.52381	0.541192	NA	NA	NA	NA	NA
Solanum lycopersicum	SSC	root	0.565341	0.467107	NA	NA	NA	NA	NA
Solanum lycopersicum	SSC	root	0.470588	0.559895	NA	NA	NA	NA	NA
Solanum lycopersicum	SSC	root	0.511327	0.512661	NA	NA	NA	NA	NA
Solanum lycopersicum	SSC	root	0.501792	0.520893	NA	NA	NA	NA	NA
Solanum lycopersicum	SSC	root	0.4791	0.489634	NA	NA	NA	NA	NA
Solanum lycopersicum	SSC	root	0.574007	0.604119	NA	NA	NA	NA	NA
Solanum lycopersicum	SSC	root	0.484099	0.517942	NA	NA	NA	NA	NA
Solanum lycopersicum	SSC	root	0.576642	0.558452	NA	NA	NA	NA	NA
Solanum lycopersicum	SSC	root	0.555556	0.598271	NA	NA	NA	NA	NA
Solanum lycopersicum	SSC	root	0.648148	0.654067	NA	NA	NA	NA	NA
Solanum lycopersicum	SSR	leaf	0.776316	0.841061	0.776316	0.777085	0.776316	0.761955	0.841061
Solanum lycopersicum	SSR	leaf	0.830721	0.876028	0.830721	0.828532	0.830721	0.79379	0.876028
Solanum lycopersicum	SSR	leaf	0.826211	0.880578	0.826211	0.824482	0.826211	0.810181	0.880578
Solanum lycopersicum	SSR	leaf	0.798013	0.886926	0.798013	0.799231	0.798013	0.796505	0.886926
Solanum lycopersicum	SSR	leaf	0.820675	0.890162	0.820675	0.823141	0.820675	0.807272	0.890162
Solanum lycopersicum	SSR	leaf	0.839674	0.894604	0.839674	0.836154	0.839674	0.809234	0.894604
Solanum lycopersicum	SSR	leaf	0.824561	0.898607	0.824561	0.826665	0.824561	0.816626	0.898607
Solanum lycopersicum	SSR	leaf	0.844193	0.899528	0.844193	0.84461	0.844193	0.829999	0.899528
Solanum lycopersicum	SSR	leaf	0.871053	0.918744	0.871053	0.870555	0.871053	0.845317	0.918744
Solanum lycopersicum	SSR	leaf	0.85503	0.919911	0.85503	0.854149	0.85503	0.83372	0.919911
Solanum lycopersicum	SSR	leaf	0.878125	0.921736	0.878125	0.878516	0.878125	0.865225	0.921736
Solanum lycopersicum	SSR	leaf	0.861765	0.929989	0.861765	0.861256	0.861765	0.857473	0.929989
Solanum lycopersicum	SSR	root	0.850649	0.925835	0.759259	0.749368	0.759259	0.712385	0.821935
Solanum lycopersicum	SSR	root	0.85213	0.918308	0.823529	0.822717	0.823529	0.818834	0.875176
Solanum lycopersicum	SSR	root	0.809659	0.879003	0.809659	0.809076	0.809659	0.805244	0.879003
Solanum lycopersicum	SSR	root	0.823529	0.875176	0.854015	0.85323	0.854015	0.836359	0.90396
Solanum lycopersicum	SSR	root	0.854369	0.915596	0.855124	0.852833	0.855124	0.839616	0.911581
Solanum lycopersicum	SSR	root	0.892473	0.928722	0.854369	0.854807	0.854369	0.841515	0.915596
Solanum lycopersicum	SSR	root	0.871383	0.931484	0.85213	0.852075	0.85213	0.848938	0.918308
Solanum lycopersicum	SSR	root	0.870036	0.939103	0.850649	0.850629	0.850649	0.850059	0.925835
Solanum lycopersicum	SSR	root	0.855124	0.911581	0.892473	0.892036	0.892473	0.888756	0.928722
Solanum lycopersicum	SSR	root	0.854015	0.90396	0.871383	0.870611	0.871383	0.864724	0.931484
Solanum lycopersicum	SSR	root	0.884921	0.951912	0.870036	0.870039	0.870036	0.870034	0.939103
Solanum lycopersicum	SSR	root	0.759259	0.821935	0.884921	0.885235	0.884921	0.879165	0.951912
Solanum lycopersicum	SSRU	leaf	0.812567	0.893561	NA	NA	NA	NA	NA
Solanum lycopersicum	SSRU	leaf	0.818281	0.899877	NA	NA	NA	NA	NA
Solanum lycopersicum	SSRU	leaf	0.846395	0.912438	NA	NA	NA	NA	NA
Solanum lycopersicum	SSRU	leaf	0.837093	0.914717	NA	NA	NA	NA	NA
Solanum lycopersicum	SSRU	leaf	0.838265	0.924248	NA	NA	NA	NA	NA
Solanum lycopersicum	SSRU	leaf	0.864123	0.926828	NA	NA	NA	NA	NA
Solanum lycopersicum	SSRU	leaf	0.85872	0.927255	NA	NA	NA	NA	NA
Solanum lycopersicum	SSRU	leaf	0.866625	0.931549	NA	NA	NA	NA	NA
Solanum lycopersicum	SSRU	leaf	0.860481	0.935365	NA	NA	NA	NA	NA
Solanum lycopersicum	SSRU	leaf	0.875166	0.936473	NA	NA	NA	NA	NA
Solanum lycopersicum	SSRU	leaf	0.869325	0.93648	NA	NA	NA	NA	NA
Solanum lycopersicum	SSRU	leaf	0.865505	0.936594	NA	NA	NA	NA	NA
Solanum lycopersicum	SSRU	root	0.869369	0.944884	NA	NA	NA	NA	NA
Solanum lycopersicum	SSRU	root	0.831715	0.919122	NA	NA	NA	NA	NA
Solanum lycopersicum	SSRU	root	0.850032	0.92151	NA	NA	NA	NA	NA
Solanum lycopersicum	SSRU	root	0.834895	0.914352	NA	NA	NA	NA	NA
Solanum lycopersicum	SSRU	root	0.862629	0.937165	NA	NA	NA	NA	NA
Solanum lycopersicum	SSRU	root	0.85544	0.933294	NA	NA	NA	NA	NA
Solanum lycopersicum	SSRU	root	0.872236	0.942703	NA	NA	NA	NA	NA
Solanum lycopersicum	SSRU	root	0.875105	0.94897	NA	NA	NA	NA	NA
Solanum lycopersicum	SSRU	root	0.861762	0.935948	NA	NA	NA	NA	NA
Solanum lycopersicum	SSRU	root	0.8681	0.937135	NA	NA	NA	NA	NA
Solanum lycopersicum	SSRU	root	0.873179	0.948825	NA	NA	NA	NA	NA
Solanum lycopersicum	SSRU	root	0.808882	0.90294	NA	NA	NA	NA	NA
Sorghum bicolor	MSR	leaf	0.793462	0.82703	0.793462	0.789978	0.793462	0.748329	0.82703
Sorghum bicolor	MSR	leaf	0.770669	0.843484	0.770669	0.771066	0.770669	0.766548	0.843484
Sorghum bicolor	MSR	leaf	0.798466	0.869065	0.798466	0.798482	0.798466	0.798449	0.869065
Sorghum bicolor	MSR	leaf	0.798354	0.872325	0.798354	0.796815	0.798354	0.795317	0.872325
Sorghum bicolor	MSR	leaf	0.802551	0.873953	0.802551	0.803031	0.802551	0.80148	0.873954
Sorghum bicolor	MSR	leaf	0.800184	0.879718	0.800184	0.800279	0.800184	0.799999	0.879718
Sorghum bicolor	MSR	leaf	0.811972	0.886336	0.811972	0.812393	0.811972	0.811672	0.886336
Sorghum bicolor	MSR	leaf	0.814058	0.886434	0.814058	0.814734	0.814058	0.812071	0.886434
Sorghum bicolor	MSR	leaf	0.815194	0.887918	0.815194	0.815163	0.815194	0.813174	0.887918
Sorghum bicolor	MSR	leaf	0.82169	0.899288	0.82169	0.820961	0.82169	0.819568	0.899288
Sorghum bicolor	MSR	root	0.818561	0.898734	0.797015	0.797015	0.797015	0.791668	0.855479
Sorghum bicolor	MSR	root	0.796288	0.881587	0.817502	0.808749	0.817502	0.758466	0.856385
Sorghum bicolor	MSR	root	0.797127	0.87468	0.782446	0.782665	0.782446	0.781639	0.867616
Sorghum bicolor	MSR	root	0.817502	0.856385	0.797127	0.796909	0.797127	0.794746	0.87468
Sorghum bicolor	MSR	root	0.815508	0.897279	0.794055	0.79415	0.794055	0.793936	0.877261
Sorghum bicolor	MSR	root	0.791946	0.877925	0.791946	0.792052	0.791946	0.790753	0.877925
Sorghum bicolor	MSR	root	0.797015	0.855479	0.796288	0.796271	0.796288	0.796007	0.881587
Sorghum bicolor	MSR	root	0.794055	0.877261	0.815508	0.815959	0.815508	0.814598	0.897279
Sorghum bicolor	MSR	root	0.826291	0.90101	0.818561	0.819405	0.818561	0.816331	0.898734
Sorghum bicolor	MSR	root	0.782446	0.867616	0.826291	0.825969	0.826291	0.825081	0.90101
Sorghum bicolor	SSC	leaf	0.51875	0.467843	NA	NA	NA	NA	NA
Sorghum bicolor	SSC	leaf	0.544828	0.468546	NA	NA	NA	NA	NA
Sorghum bicolor	SSC	leaf	0.529412	0.481607	NA	NA	NA	NA	NA
Sorghum bicolor	SSC	leaf	0.528523	0.491967	NA	NA	NA	NA	NA
Sorghum bicolor	SSC	leaf	0.576087	0.4975	NA	NA	NA	NA	NA
Sorghum bicolor	SSC	leaf	0.6	0.51517	NA	NA	NA	NA	NA
Sorghum bicolor	SSC	leaf	0.678063	0.529784	NA	NA	NA	NA	NA
Sorghum bicolor	SSC	leaf	0.506494	0.543944	NA	NA	NA	NA	NA
Sorghum bicolor	SSC	leaf	0.62963	0.565901	NA	NA	NA	NA	NA
Sorghum bicolor	SSC	leaf	0.572917	0.614767	NA	NA	NA	NA	NA
Sorghum bicolor	SSC	root	0.560248	0.538681	NA	NA	NA	NA	NA
Sorghum bicolor	SSC	root	0.661792	0.539966	NA	NA	NA	NA	NA
Sorghum bicolor	SSC	root	0.55574	0.499249	NA	NA	NA	NA	NA
Sorghum bicolor	SSC	root	0.604167	0.545826	NA	NA	NA	NA	NA
Sorghum bicolor	SSC	root	0.853535	0.598118	NA	NA	NA	NA	NA
Sorghum bicolor	SSC	root	0.605556	0.520545	NA	NA	NA	NA	NA
Sorghum bicolor	SSC	root	0.717391	0.695707	NA	NA	NA	NA	NA
Sorghum bicolor	SSC	root	0.701681	0.395041	NA	NA	NA	NA	NA
Sorghum bicolor	SSC	root	0.674576	0.510168	NA	NA	NA	NA	NA
Sorghum bicolor	SSC	root	0.69774	0.450641	NA	NA	NA	NA	NA
Sorghum bicolor	SSR	leaf	0.77208	0.724176	0.77208	0.754172	0.77208	0.703297	0.724176
Sorghum bicolor	SSR	leaf	0.765517	0.852369	0.765517	0.762069	0.765517	0.758333	0.852369
Sorghum bicolor	SSR	leaf	0.795833	0.857011	0.795833	0.793054	0.795833	0.78657	0.857011
Sorghum bicolor	SSR	leaf	0.789855	0.857926	0.789855	0.789036	0.789855	0.783301	0.857926
Sorghum bicolor	SSR	leaf	0.780201	0.866701	0.780201	0.779746	0.780201	0.780062	0.866701
Sorghum bicolor	SSR	leaf	0.817143	0.870102	0.817143	0.813897	0.817143	0.803571	0.870102
Sorghum bicolor	SSR	leaf	0.792717	0.879346	0.792717	0.792805	0.792717	0.792702	0.879346
Sorghum bicolor	SSR	leaf	0.805195	0.881504	0.805195	0.804873	0.805195	0.804752	0.881504
Sorghum bicolor	SSR	leaf	0.805	0.885566	0.805	0.805083	0.805	0.80498	0.885566
Sorghum bicolor	SSR	leaf	0.847222	0.895037	0.847222	0.843312	0.847222	0.828716	0.895037
Sorghum bicolor	SSR	root	0.834783	0.904374	0.844538	0.835645	0.844538	0.794995	0.839588
Sorghum bicolor	SSR	root	0.846435	0.878274	0.888889	0.889666	0.888889	0.780918	0.85758
Sorghum bicolor	SSR	root	0.838602	0.898668	0.846435	0.845801	0.846435	0.827081	0.878289
Sorghum bicolor	SSR	root	0.860417	0.920744	0.857627	0.854833	0.857627	0.819913	0.87916
Sorghum bicolor	SSR	root	0.888889	0.85758	0.855932	0.851581	0.855932	0.819523	0.893148
Sorghum bicolor	SSR	root	0.863889	0.916656	0.838602	0.836136	0.838602	0.826943	0.898668
Sorghum bicolor	SSR	root	0.851449	0.898731	0.851449	0.852284	0.851449	0.818906	0.898731
Sorghum bicolor	SSR	root	0.844538	0.839588	0.834783	0.833483	0.834783	0.830074	0.904374
Sorghum bicolor	SSR	root	0.857627	0.87916	0.863889	0.862357	0.863889	0.854598	0.916656
Sorghum bicolor	SSR	root	0.855932	0.893148	0.860417	0.859635	0.860417	0.852531	0.920744
Sorghum bicolor	SSRU	leaf	0.833581	0.837383	NA	NA	NA	NA	NA
Sorghum bicolor	SSRU	leaf	0.808071	0.8617	NA	NA	NA	NA	NA
Sorghum bicolor	SSRU	leaf	0.8066	0.889693	NA	NA	NA	NA	NA
Sorghum bicolor	SSRU	leaf	0.825967	0.8931	NA	NA	NA	NA	NA
Sorghum bicolor	SSRU	leaf	0.820084	0.89627	NA	NA	NA	NA	NA
Sorghum bicolor	SSRU	leaf	0.817062	0.896821	NA	NA	NA	NA	NA
Sorghum bicolor	SSRU	leaf	0.827984	0.901747	NA	NA	NA	NA	NA
Sorghum bicolor	SSRU	leaf	0.842315	0.908954	NA	NA	NA	NA	NA
Sorghum bicolor	SSRU	leaf	0.837604	0.911232	NA	NA	NA	NA	NA
Sorghum bicolor	SSRU	leaf	0.838362	0.912295	NA	NA	NA	NA	NA
Sorghum bicolor	SSRU	root	0.837331	0.913823	NA	NA	NA	NA	NA
Sorghum bicolor	SSRU	root	0.819708	0.894047	NA	NA	NA	NA	NA
Sorghum bicolor	SSRU	root	0.814183	0.900699	NA	NA	NA	NA	NA
Sorghum bicolor	SSRU	root	0.834759	0.91031	NA	NA	NA	NA	NA
Sorghum bicolor	SSRU	root	0.84368	0.868981	NA	NA	NA	NA	NA
Sorghum bicolor	SSRU	root	0.818117	0.90152	NA	NA	NA	NA	NA
Sorghum bicolor	SSRU	root	0.828859	0.902892	NA	NA	NA	NA	NA
Sorghum bicolor	SSRU	root	0.810945	0.877358	NA	NA	NA	NA	NA
Sorghum bicolor	SSRU	root	0.826707	0.902998	NA	NA	NA	NA	NA
Sorghum bicolor	SSRU	root	0.831657	0.917432	NA	NA	NA	NA	NA
Zea mays	MSR	leaf	0.810448	0.879449	0.810448	0.809906	0.810448	0.809343	0.879449
Zea mays	MSR	leaf	0.812212	0.884964	0.812212	0.81238	0.812212	0.81203	0.884964
Zea mays	MSR	leaf	0.814168	0.888639	0.814168	0.814283	0.814168	0.814149	0.888639
Zea mays	MSR	leaf	0.813126	0.891687	0.813126	0.813249	0.813126	0.812952	0.891687
Zea mays	MSR	leaf	0.822074	0.896636	0.822074	0.822081	0.822074	0.822073	0.896636
Zea mays	MSR	leaf	0.831808	0.899421	0.831808	0.831416	0.831808	0.830934	0.899421
Zea mays	MSR	leaf	0.837851	0.902044	0.837851	0.837341	0.837851	0.8366	0.902044
Zea mays	MSR	leaf	0.834788	0.904853	0.834788	0.834307	0.834788	0.834223	0.904853
Zea mays	MSR	leaf	0.845183	0.905707	0.845183	0.844674	0.845183	0.84415	0.905707
Zea mays	MSR	leaf	0.839122	0.914264	0.839122	0.839387	0.839122	0.838461	0.914264
Zea mays	MSR	root	0.837653	0.909987	0.827063	0.827226	0.827063	0.82691	0.907449
Zea mays	MSR	root	0.852828	0.929439	0.835609	0.835542	0.835609	0.8356	0.909542
Zea mays	MSR	root	0.846322	0.9157	0.837653	0.837768	0.837653	0.836223	0.909987
Zea mays	MSR	root	0.845758	0.917658	0.846322	0.845951	0.846322	0.845648	0.9157
Zea mays	MSR	root	0.852237	0.924491	0.845481	0.844488	0.845481	0.843798	0.917432
Zea mays	MSR	root	0.827063	0.907449	0.845758	0.846016	0.845758	0.84549	0.917658
Zea mays	MSR	root	0.835609	0.909542	0.843491	0.842721	0.843491	0.840857	0.921411
Zea mays	MSR	root	0.845481	0.917432	0.852237	0.852666	0.852237	0.851725	0.924491
Zea mays	MSR	root	0.855598	0.926602	0.855598	0.855065	0.855598	0.854737	0.926602
Zea mays	MSR	root	0.843491	0.921411	0.852828	0.852591	0.852828	0.852191	0.929439
Zea mays	SSC	leaf	0.542125	0.635135	NA	NA	NA	NA	NA
Zea mays	SSC	leaf	0.572464	0.636038	NA	NA	NA	NA	NA
Zea mays	SSC	leaf	0.562963	0.682512	NA	NA	NA	NA	NA
Zea mays	SSC	leaf	0.636905	0.685621	NA	NA	NA	NA	NA
Zea mays	SSC	leaf	0.587755	0.70072	NA	NA	NA	NA	NA
Zea mays	SSC	leaf	0.651341	0.713326	NA	NA	NA	NA	NA
Zea mays	SSC	leaf	0.622642	0.714446	NA	NA	NA	NA	NA
Zea mays	SSC	leaf	0.617371	0.714451	NA	NA	NA	NA	NA
Zea mays	SSC	leaf	0.62766	0.725204	NA	NA	NA	NA	NA
Zea mays	SSC	leaf	0.678049	0.734809	NA	NA	NA	NA	NA
Zea mays	SSC	root	0.628571	0.667999	NA	NA	NA	NA	NA
Zea mays	SSC	root	0.535593	0.555398	NA	NA	NA	NA	NA
Zea mays	SSC	root	0.575107	0.628603	NA	NA	NA	NA	NA
Zea mays	SSC	root	0.567901	0.644851	NA	NA	NA	NA	NA
Zea mays	SSC	root	0.557491	0.618962	NA	NA	NA	NA	NA
Zea mays	SSC	root	0.575419	0.642947	NA	NA	NA	NA	NA
Zea mays	SSC	root	0.561576	0.619297	NA	NA	NA	NA	NA
Zea mays	SSC	root	0.613065	0.665084	NA	NA	NA	NA	NA
Zea mays	SSC	root	0.552448	0.677017	NA	NA	NA	NA	NA
Zea mays	SSC	root	0.57554	0.641813	NA	NA	NA	NA	NA
Zea mays	SSR	leaf	0.736585	0.80276	0.736585	0.728288	0.736585	0.72325	0.80276
Zea mays	SSR	leaf	0.785714	0.82232	0.785714	0.784243	0.785714	0.783753	0.82232
Zea mays	SSR	leaf	0.8	0.856453	0.8	0.79728	0.8	0.793473	0.856453
Zea mays	SSR	leaf	0.804082	0.863388	0.804082	0.801938	0.804082	0.80202	0.863388
Zea mays	SSR	leaf	0.779874	0.863884	0.779874	0.78061	0.779874	0.778613	0.863884
Zea mays	SSR	leaf	0.804348	0.894837	0.804348	0.803679	0.804348	0.804091	0.894837
Zea mays	SSR	leaf	0.829787	0.897645	0.829787	0.829109	0.829787	0.828838	0.897645
Zea mays	SSR	leaf	0.842912	0.919347	0.842912	0.841638	0.842912	0.840514	0.919347
Zea mays	SSR	leaf	0.85446	0.923907	0.85446	0.854878	0.85446	0.854139	0.923907
Zea mays	SSR	leaf	0.879121	0.940865	0.879121	0.879316	0.879121	0.879017	0.940865
Zea mays	SSR	root	0.836364	0.912707	0.788945	0.787353	0.788945	0.776476	0.849051
Zea mays	SSR	root	0.867797	0.899036	0.843575	0.843408	0.843575	0.842152	0.873648
Zea mays	SSR	root	0.7897	0.891796	0.7897	0.789785	0.7897	0.789684	0.891796
Zea mays	SSR	root	0.855967	0.912318	0.842365	0.842204	0.842365	0.842177	0.894681
Zea mays	SSR	root	0.84669	0.927055	0.867797	0.866266	0.867797	0.861267	0.899036
Zea mays	SSR	root	0.843575	0.873648	0.855967	0.85472	0.855967	0.848485	0.912318
Zea mays	SSR	root	0.842365	0.894681	0.836364	0.836264	0.836364	0.836324	0.912707
Zea mays	SSR	root	0.788945	0.849051	0.867133	0.86647	0.867133	0.864482	0.925237
Zea mays	SSR	root	0.867133	0.925237	0.84669	0.846757	0.84669	0.846673	0.927055
Zea mays	SSR	root	0.856115	0.936926	0.856115	0.856115	0.856115	0.854845	0.936926
Zea mays	SSRU	leaf	0.729851	0.809368	NA	NA	NA	NA	NA
Zea mays	SSRU	leaf	0.826914	0.895328	NA	NA	NA	NA	NA
Zea mays	SSRU	leaf	0.820736	0.897444	NA	NA	NA	NA	NA
Zea mays	SSRU	leaf	0.826037	0.899674	NA	NA	NA	NA	NA
Zea mays	SSRU	leaf	0.830661	0.907765	NA	NA	NA	NA	NA
Zea mays	SSRU	leaf	0.847776	0.921713	NA	NA	NA	NA	NA
Zea mays	SSRU	leaf	0.860309	0.927781	NA	NA	NA	NA	NA
Zea mays	SSRU	leaf	0.851852	0.928002	NA	NA	NA	NA	NA
Zea mays	SSRU	leaf	0.855119	0.928742	NA	NA	NA	NA	NA
Zea mays	SSRU	leaf	0.853211	0.932956	NA	NA	NA	NA	NA
Zea mays	SSRU	root	0.854707	0.93229	NA	NA	NA	NA	NA
Zea mays	SSRU	root	0.868214	0.93771	NA	NA	NA	NA	NA
Zea mays	SSRU	root	0.860154	0.9392	NA	NA	NA	NA	NA
Zea mays	SSRU	root	0.879195	0.947304	NA	NA	NA	NA	NA
Zea mays	SSRU	root	0.873023	0.942743	NA	NA	NA	NA	NA
Zea mays	SSRU	root	0.857143	0.93227	NA	NA	NA	NA	NA
Zea mays	SSRU	root	0.862046	0.937139	NA	NA	NA	NA	NA
Zea mays	SSRU	root	0.844141	0.923957	NA	NA	NA	NA	NA
Zea mays	SSRU	root	0.872137	0.944211	NA	NA	NA	NA	NA
Zea mays	SSRU	root	0.870579	0.942069	NA	NA	NA	NA	NA

## Sheet: S.data-2b random_forest_perform
Species	accuracy	task	case
Arabidopsis thaliana	0.545145	Low-medium-High	SSR
Arabidopsis thaliana	0.553691	Low-medium-High	SSR
Arabidopsis thaliana	0.548187	Low-medium-High	SSR
Arabidopsis thaliana	0.55974	Low-medium-High	SSR
Arabidopsis thaliana	0.534683	Low-medium-High	SSR
Zea mays	0.510464	Low-medium-High	SSR
Zea mays	0.496212	Low-medium-High	SSR
Zea mays	0.507184	Low-medium-High	SSR
Zea mays	0.520379	Low-medium-High	SSR
Zea mays	0.529924	Low-medium-High	SSR
Zea mays	0.51521	Low-medium-High	SSR
Zea mays	0.53433	Low-medium-High	SSR
Zea mays	0.514859	Low-medium-High	SSR
Zea mays	0.534197	Low-medium-High	SSR
Zea mays	0.496858	Low-medium-High	SSR
Solanum lycopersicum	0.548614	Low-medium-High	SSR
Solanum lycopersicum	0.532594	Low-medium-High	SSR
Solanum lycopersicum	0.546096	Low-medium-High	SSR
Solanum lycopersicum	0.543611	Low-medium-High	SSR
Solanum lycopersicum	0.527194	Low-medium-High	SSR
Solanum lycopersicum	0.551507	Low-medium-High	SSR
Solanum lycopersicum	0.529727	Low-medium-High	SSR
Solanum lycopersicum	0.522606	Low-medium-High	SSR
Solanum lycopersicum	0.559273	Low-medium-High	SSR
Solanum lycopersicum	0.549251	Low-medium-High	SSR
Solanum lycopersicum	0.557683	Low-medium-High	SSR
Solanum lycopersicum	0.536752	Low-medium-High	SSR
Sorghum bicolor	0.506603	Low-medium-High	SSR
Sorghum bicolor	0.52013	Low-medium-High	SSR
Sorghum bicolor	0.538863	Low-medium-High	SSR
Sorghum bicolor	0.488601	Low-medium-High	SSR
Sorghum bicolor	0.528567	Low-medium-High	SSR
Sorghum bicolor	0.516145	Low-medium-High	SSR
Sorghum bicolor	0.53043	Low-medium-High	SSR
Sorghum bicolor	0.517619	Low-medium-High	SSR
Sorghum bicolor	0.51251	Low-medium-High	SSR
Sorghum bicolor	0.540808	Low-medium-High	SSR
Arabidopsis thaliana	0.813851	Low-High	SSR
Arabidopsis thaliana	0.825322	Low-High	SSR
Arabidopsis thaliana	0.819583	Low-High	SSR
Arabidopsis thaliana	0.809056	Low-High	SSR
Arabidopsis thaliana	0.820498	Low-High	SSR
Zea mays	0.776013	Low-High	SSR
Zea mays	0.760024	Low-High	SSR
Zea mays	0.77954	Low-High	SSR
Zea mays	0.787168	Low-High	SSR
Zea mays	0.805979	Low-High	SSR
Zea mays	0.786489	Low-High	SSR
Zea mays	0.777616	Low-High	SSR
Zea mays	0.774459	Low-High	SSR
Zea mays	0.796967	Low-High	SSR
Zea mays	0.753961	Low-High	SSR
Solanum lycopersicum	0.804381	Low-High	SSR
Solanum lycopersicum	0.815681	Low-High	SSR
Solanum lycopersicum	0.821782	Low-High	SSR
Solanum lycopersicum	0.792297	Low-High	SSR
Solanum lycopersicum	0.807314	Low-High	SSR
Solanum lycopersicum	0.807744	Low-High	SSR
Solanum lycopersicum	0.80273	Low-High	SSR
Solanum lycopersicum	0.796247	Low-High	SSR
Solanum lycopersicum	0.826648	Low-High	SSR
Solanum lycopersicum	0.81129	Low-High	SSR
Solanum lycopersicum	0.807135	Low-High	SSR
Solanum lycopersicum	0.793229	Low-High	SSR
Sorghum bicolor	0.736692	Low-High	SSR
Sorghum bicolor	0.720069	Low-High	SSR
Sorghum bicolor	0.727749	Low-High	SSR
Sorghum bicolor	0.705179	Low-High	SSR
Sorghum bicolor	0.736741	Low-High	SSR
Sorghum bicolor	0.742258	Low-High	SSR
Sorghum bicolor	0.727612	Low-High	SSR
Sorghum bicolor	0.71896	Low-High	SSR
Sorghum bicolor	0.724338	Low-High	SSR
Sorghum bicolor	0.732845	Low-High	SSR
Arabidopsis thaliana	0.461348	Low-medium-High	MSR
Arabidopsis thaliana	0.455669	Low-medium-High	MSR
Arabidopsis thaliana	0.471917	Low-medium-High	MSR
Arabidopsis thaliana	0.462857	Low-medium-High	MSR
Arabidopsis thaliana	0.459109	Low-medium-High	MSR
Zea mays	0.483357	Low-medium-High	MSR
Zea mays	0.471154	Low-medium-High	MSR
Zea mays	0.48248	Low-medium-High	MSR
Zea mays	0.487371	Low-medium-High	MSR
Zea mays	0.491695	Low-medium-High	MSR
Zea mays	0.500963	Low-medium-High	MSR
Zea mays	0.491502	Low-medium-High	MSR
Zea mays	0.47082	Low-medium-High	MSR
Zea mays	0.48968	Low-medium-High	MSR
Zea mays	0.479354	Low-medium-High	MSR
Solanum lycopersicum	0.426248	Low-medium-High	MSR
Solanum lycopersicum	0.420943	Low-medium-High	MSR
Solanum lycopersicum	0.449874	Low-medium-High	MSR
Solanum lycopersicum	0.427316	Low-medium-High	MSR
Solanum lycopersicum	0.418419	Low-medium-High	MSR
Solanum lycopersicum	0.407148	Low-medium-High	MSR
Solanum lycopersicum	0.445303	Low-medium-High	MSR
Solanum lycopersicum	0.414894	Low-medium-High	MSR
Solanum lycopersicum	0.44	Low-medium-High	MSR
Solanum lycopersicum	0.425532	Low-medium-High	MSR
Solanum lycopersicum	0.449681	Low-medium-High	MSR
Solanum lycopersicum	0.441595	Low-medium-High	MSR
Sorghum bicolor	0.498399	Low-medium-High	MSR
Sorghum bicolor	0.512564	Low-medium-High	MSR
Sorghum bicolor	0.515272	Low-medium-High	MSR
Sorghum bicolor	0.459585	Low-medium-High	MSR
Sorghum bicolor	0.512985	Low-medium-High	MSR
Sorghum bicolor	0.505216	Low-medium-High	MSR
Sorghum bicolor	0.50179	Low-medium-High	MSR
Sorghum bicolor	0.50509	Low-medium-High	MSR
Sorghum bicolor	0.495157	Low-medium-High	MSR
Sorghum bicolor	0.503436	Low-medium-High	MSR
Arabidopsis thaliana	0.630068	Low-High	MSR
Arabidopsis thaliana	0.652208	Low-High	MSR
Arabidopsis thaliana	0.639166	Low-High	MSR
Arabidopsis thaliana	0.628478	Low-High	MSR
Arabidopsis thaliana	0.65855	Low-High	MSR
Zea mays	0.727164	Low-High	MSR
Zea mays	0.714623	Low-High	MSR
Zea mays	0.73523	Low-High	MSR
Zea mays	0.726712	Low-High	MSR
Zea mays	0.759729	Low-High	MSR
Zea mays	0.717264	Low-High	MSR
Zea mays	0.746366	Low-High	MSR
Zea mays	0.71994	Low-High	MSR
Zea mays	0.74305	Low-High	MSR
Zea mays	0.735322	Low-High	MSR
Solanum lycopersicum	0.59139	Low-High	MSR
Solanum lycopersicum	0.61348	Low-High	MSR
Solanum lycopersicum	0.594059	Low-High	MSR
Solanum lycopersicum	0.632737	Low-High	MSR
Solanum lycopersicum	0.601969	Low-High	MSR
Solanum lycopersicum	0.624833	Low-High	MSR
Solanum lycopersicum	0.615385	Low-High	MSR
Solanum lycopersicum	0.601877	Low-High	MSR
Solanum lycopersicum	0.630372	Low-High	MSR
Solanum lycopersicum	0.606452	Low-High	MSR
Solanum lycopersicum	0.602007	Low-High	MSR
Solanum lycopersicum	0.62636	Low-High	MSR
Sorghum bicolor	0.687932	Low-High	MSR
Sorghum bicolor	0.685946	Low-High	MSR
Sorghum bicolor	0.690052	Low-High	MSR
Sorghum bicolor	0.611554	Low-High	MSR
Sorghum bicolor	0.704792	Low-High	MSR
Sorghum bicolor	0.687313	Low-High	MSR
Sorghum bicolor	0.654229	Low-High	MSR
Sorghum bicolor	0.670302	Low-High	MSR
Sorghum bicolor	0.673013	Low-High	MSR
Sorghum bicolor	0.699909	Low-High	MSR
