# Supplementary material for: Deep learning the cis-regulatory code for gene expression in selected model plants
Source: Nat Commun. 2024 Apr 25;15:3488. doi: 10.1038/s41467-024-47744-0 (PMC11045779; doi:10.1038/s41467-024-47744-0)
Supplement: Supplementary file 6 — Supplementary Data 3 [file 41467_2024_47744_MOESM6_ESM.xlsx]

## Sheet: Supplemental data 3 (Mapman ac
			Accuracy									F1 score									Mean TPM (log)
Index	BINCODE	Level	Ara leaf	Ara root	Sbi leaf	Sbi root	Sly leaf	Sly root	Zma leaf	Zma root	Mean	Ara leaf	Ara root	Sbi leaf	Sbi root	Sly leaf	Sly root	Zma leaf	Zma root	Mean	Ara leaf	Ara root	Sbi leaf	Sbi root	Sly leaf	Sly root	Zma leaf	Zma root	Mean	NAME
1	R.1	1	0.869346	0.853189	0.834271	0.834096	0.83561	0.86239	0.879469	0.895652	0.858003	0.913855	0.90174	0.879711	0.881554	0.884406	0.910498	0.925359	0.936135	0.904157	1.31224	1.3783	1.0886	1.13821	0.872186	1.15643	1.25011	1.2807	1.1846	'Photosynthesis'
2	R.1.1	2	0.92069	0.666667	0.595	0.90566	0.791045	0.883721	0.812352	0.655462	0.778825	0.958559	0.761905	0.734426	0.883721	0.874252	0.901961	0.893099	0.672	0.83499	2.44955	1.12054	2.15933	0.705598	1.95609	0.749721	2.18984	0.702399	1.50413	'Photosynthesis.photophosphorylation'
3	R.1.1.1	3	0.931507	0.862069	0.602041	0.909091	0.763441	0.944444	0.826087	0.754717	0.824175	0.964539	0.92	0.727273	0.888889	0.860759	0.96	0.899441	0.77193	0.874104	2.49997	1.27001	1.97481	0.717073	2.04829	0.860904	2.13584	0.779771	1.53583	'Photosynthesis.photophosphorylation.photosystem II'
4	R.2	1	0.834683	0.824759	0.848875	0.806835	0.825435	0.835611	0.867119	0.874265	0.839698	0.885327	0.88018	0.883375	0.865424	0.87917	0.898543	0.915286	0.922435	0.891217	1.26497	1.37795	1.01131	1.23414	0.830785	1.21322	1.22426	1.31105	1.18346	'Cellular respiration'
5	R.2.4	2	0.893617	0.929648	0.910891	0.915888	0.890909	0.864407	0.921053	0.922118	0.906066	0.941176	0.962567	0.951872	0.95288	0.933333	0.921569	0.954447	0.954955	0.9466	1.71679	2.08729	1.49271	1.74516	1.19579	1.77537	1.48286	1.75227	1.65603	'Cellular respiration.oxidative phosphorylation'
6	R.3	1	0.843003	0.858764	0.811908	0.838102	0.861236	0.862891	0.829118	0.862357	0.845922	0.824895	0.836987	0.710653	0.709716	0.724364	0.766158	0.835312	0.862649	0.783842	0.964729	1.02559	0.645313	0.634671	0.40616	0.593998	0.874085	0.886256	0.75385	'Carbohydrate metabolism'
7	R.3.1	2	0.855422	0.925714	0.804878	0.73913	0.777778	0.861702	0.895307	0.906897	0.845853	0.914286	0.956811	0.870968	0.833333	0.865672	0.923977	0.938429	0.94501	0.906061	1.46822	1.55993	1.30733	1.53758	1.06378	1.53372	1.54848	1.55154	1.44632	'Carbohydrate metabolism.sucrose metabolism'
8	R.3.13	2	0.978261	0.987654	0.892857	0.756757	0.757576	0.869565	0.930693	0.923077	0.887055	0.987013	0.993197	0.933333	0.847458	0.857143	0.928571	0.958084	0.953271	0.932259	1.35312	1.70548	1.25743	1.63275	0.989178	1.65471	1.38054	1.59132	1.44557	'Carbohydrate metabolism.nucleotide sugar biosynthesis'
9	R.4	1	0.969325	0.880952	0.826923	0.817073	0.881579	0.908497	0.888683	0.954365	0.890925	0.983165	0.93007	0.899628	0.890511	0.935714	0.951049	0.937107	0.974128	0.937672	1.67722	1.63554	1.46644	1.58889	1.1893	1.5959	1.59826	1.56637	1.53974	'Amino acid metabolism'
10	R.4.2	2	0.956044	0.923077	0.789474	0.894737	0.833333	0.948718	0.831081	0.951389	0.890982	0.976471	0.956522	0.878788	0.942857	0.909091	0.973684	0.896266	0.971888	0.938196	1.84313	1.73531	1.66978	1.84054	1.25536	1.71487	1.60911	1.62063	1.66109	'Amino acid metabolism.aspartate group amino acid biosynthesis'
11	R.4.2.2	3	0.9875	0.939759	0.794118	0.882353	0.84375	0.942857	0.854839	0.99187	0.904631	0.993377	0.965986	0.881356	0.935484	0.915254	0.970588	0.913462	0.995556	0.946383	1.82262	1.75649	1.70455	1.89551	1.29741	1.78207	1.64038	1.71683	1.70198	'Amino acid metabolism.aspartate group amino acid biosynthesis.aspartate-derived amino acids'
12	R.4.6	2	0.981982	0.759615	0.788462	0.745455	0.8125	0.842105	0.892216	0.958678	0.847626	0.990291	0.83871	0.864198	0.815789	0.888889	0.90625	0.941935	0.976744	0.902851	1.61178	1.40982	1.41665	1.43122	1.04738	1.28305	1.71804	1.42652	1.41806	'Amino acid metabolism.amino acid degradation'
13	R.5	1	0.8381	0.817469	0.835701	0.780812	0.82152	0.818689	0.825227	0.866678	0.825524	0.882172	0.864044	0.840299	0.811481	0.858305	0.870518	0.879354	0.90985	0.864503	1.26813	1.31978	0.897374	1.06529	0.761656	1.07304	1.18584	1.22075	1.09898	'Lipid metabolism'
14	R.5.1	2	0.914439	0.869565	0.925	0.818898	0.874074	0.867769	0.908497	0.88961	0.883481	0.951807	0.923077	0.947368	0.863905	0.922374	0.917526	0.945736	0.935115	0.925863	1.59839	1.65172	1.14962	1.27932	1.09954	1.33605	1.53073	1.53855	1.39799	'Lipid metabolism.fatty acid metabolism'
15	R.5.2	2	0.803419	0.796296	0.911765	0.831683	0.811111	0.8	0.868313	0.899083	0.840209	0.874317	0.864198	0.92562	0.875912	0.866142	0.873016	0.915789	0.935673	0.891333	1.31202	1.42339	0.976642	1.15991	0.799035	1.13695	1.22423	1.21339	1.1557	'Lipid metabolism.glycerolipid metabolism'
16	R.5.2.1	3	0.706897	0.782609	0.883333	0.745763	0.816327	0.763158	0.760684	0.8125	0.783909	0.773333	0.83871	0.844444	0.754098	0.857143	0.842105	0.815789	0.854839	0.822558	1.16209	1.27037	0.761913	1.00612	0.706668	1.01702	1.08116	1.05028	1.00695	'Lipid metabolism.glycerolipid metabolism.phosphatidate biosynthesis'
17	R.5.2.10	3	0.733333	0.756757	0.893617	0.738095	0.78125	0.71875	0.743243	0.769231	0.766785	0.793103	0.808511	0.827586	0.731707	0.810811	0.8	0.771084	0.805195	0.7935	1.10609	1.25998	0.686405	0.995257	0.667808	1.03564	1.01757	1.01011	0.972359	'Lipid metabolism.glycerolipid metabolism.glycerolipid degradation'
18	R.6	1	0.891892	0.907895	0.896104	0.804598	0.869565	0.890411	0.920561	0.978632	0.894957	0.928571	0.941667	0.941176	0.885906	0.926829	0.941176	0.956743	0.988506	0.938822	1.43955	1.62506	1.37244	1.54333	1.02901	1.59127	1.48382	1.5747	1.4574	'Nucleotide metabolism'
19	R.6.1	2	0.933333	0.896552	0.851064	0.773585	0.906977	0.875	0.894737	0.991597	0.890356	0.957447	0.93617	0.915663	0.866667	0.947368	0.933333	0.940171	0.995305	0.936516	1.44904	1.6527	1.42122	1.58801	1.01362	1.5588	1.47934	1.48899	1.45647	'Nucleotide metabolism.purines'
20	R.7	1	0.895238	0.860825	0.894737	0.889764	0.857143	0.875	0.877289	0.887671	0.879708	0.942408	0.916923	0.940789	0.934579	0.919403	0.929577	0.932933	0.934817	0.931429	1.65063	1.45241	1.49805	1.29133	1.27067	1.25321	1.5951	1.32041	1.41648	'Coenzyme metabolism'
21	R.7.1	2	0.891509	0.861386	0.867769	0.881579	0.884615	0.917808	0.888889	0.933333	0.890861	0.940874	0.91358	0.92381	0.926829	0.93617	0.955882	0.939577	0.960674	0.937175	1.74788	1.36409	1.57548	1.22229	1.3607	1.21521	1.63057	1.21467	1.41636	'Coenzyme metabolism.molybdenum cofactor biosynthesis'
22	R.9	1	0.894737	0.78882	0.773585	0.783784	0.810811	0.78481	0.766497	0.891892	0.811867	0.918919	0.83	0.79661	0.785714	0.862745	0.859504	0.849673	0.924242	0.853426	1.18729	1.34605	0.964634	0.965384	0.908984	1.05253	1.34607	1.1815	1.11906	'Secondary metabolism'
23	R.9.1	2	0.884615	0.840909	0.790323	0.873016	0.846154	0.860465	0.771812	0.888889	0.844523	0.90566	0.847826	0.831169	0.862069	0.893617	0.90625	0.858333	0.918919	0.87798	1.1596	1.18612	1.08493	0.846096	0.966767	0.944344	1.39935	1.13327	1.09006	'Secondary metabolism.terpenoids'
24	R.10	1	0.903915	0.877358	0.808642	0.725352	0.86875	0.822581	0.909739	0.859838	0.847022	0.944785	0.927374	0.865801	0.8	0.914286	0.892157	0.945714	0.913043	0.900395	1.76928	1.69014	1.25218	1.29287	1.12662	1.29353	1.59827	1.50404	1.44087	'Redox homeostasis'
25	R.11	1	0.799615	0.743786	0.787879	0.751634	0.766272	0.787097	0.803379	0.788034	0.778462	0.811594	0.780328	0.742647	0.766871	0.794805	0.84058	0.841191	0.847291	0.803163	1.06507	1.16076	0.761763	0.940684	0.673438	0.990113	0.972752	1.06876	0.954168	'Phytohormone action'
26	R.11.1	2	0.798283	0.714286	0.813433	0.690476	0.763514	0.775862	0.748792	0.597765	0.737801	0.734463	0.694915	0.637681	0.589474	0.755245	0.790323	0.704545	0.608696	0.689418	0.846773	1.00408	0.59904	0.775409	0.626256	0.883203	0.776843	0.881722	0.799166	'Phytohormone action.abscisic acid'
27	R.11.2	2	0.84507	0.835165	0.924528	0.87234	0.864865	0.87037	0.757576	0.87037	0.855036	0.897196	0.892086	0.916667	0.909091	0.90566	0.927835	0.816092	0.915663	0.897536	1.31982	1.36966	0.776002	1.10202	0.70532	1.21332	0.941145	1.21696	1.08053	'Phytohormone action.auxin'
28	R.11.4	2	0.742857	0.578947	0.72549	0.78	0.75	0.666667	0.804124	0.819444	0.733441	0.735294	0.636364	0.681818	0.755556	0.777778	0.736842	0.865248	0.873786	0.757836	0.972737	1.15142	0.786936	0.883161	0.659228	1.01316	1.08062	1.08472	0.953997	'Phytohormone action.cytokinin'
29	R.11.11	2	0.814607	0.673684	0.798077	0.677419	0.742857	0.732558	0.713178	0.547009	0.712424	0.685714	0.592105	0.363636	0.516129	0.608696	0.676056	0.350877	0.417582	0.526349	0.714202	0.907881	0.473481	0.70421	0.499116	0.825573	0.507656	0.778904	0.676378	'Phytohormone action.signalling peptides'
30	R.11.11.1	3	0.809091	0.666667	0.802632	0.677966	0.728814	0.666667	0.714286	0.587302	0.706678	0.655738	0.577778	0.210526	0.536585	0.428571	0.516129	0.294118	0.434783	0.456778	0.689573	0.966057	0.465925	0.75346	0.388512	0.730048	0.562279	0.770746	0.665825	'Phytohormone action.signalling peptides.NCRP (non-cysteine-rich-peptide) category'
31	R.11.11.2	3	0.823529	0.684211	0.785714	0.676471	0.76087	0.804878	0.711111	0.5	0.718348	0.727273	0.612903	0.571429	0.47619	0.731707	0.8	0.434783	0.4	0.594286	0.757988	0.804457	0.490213	0.595156	0.643036	0.949871	0.429237	0.790615	0.682572	'Phytohormone action.signalling peptides.CRP (cysteine-rich-peptide) category'
32	R.12	1	0.891129	0.896552	0.803213	0.834559	0.836653	0.906122	0.901667	0.932635	0.875316	0.928	0.933333	0.881356	0.89842	0.882521	0.938338	0.943649	0.961039	0.920832	1.19484	1.34822	1.13508	1.30903	0.814062	1.2269	1.22835	1.35513	1.20145	'Chromatin organisation'
33	R.12.1	2	0.963415	0.97619	0.774194	0.859649	0.75	0.888889	0.867257	0.963636	0.880404	0.980132	0.987342	0.862745	0.921569	0.816327	0.92562	0.917127	0.97973	0.923824	1.72173	2.01924	1.17429	1.79592	1.08101	1.81218	1.35596	1.94587	1.61328	'Chromatin organisation.chromatin structure'
34	R.12.3	2	0.826531	0.894231	0.803419	0.824074	0.905882	0.947368	0.942238	0.94186	0.8857	0.882759	0.935673	0.879581	0.887574	0.9375	0.967742	0.968627	0.96788	0.928417	1.17398	1.32384	1.13205	1.21985	0.793809	1.14413	1.25001	1.30371	1.16767	'Chromatin organisation.post-translational histone modification'
35	R.12.3.1	3	0.642857	0.891892	0.772727	0.829787	0.846154	0.888889	0.915789	0.948052	0.842018	0.666667	0.925926	0.857143	0.878788	0.875	0.930233	0.951807	0.971014	0.882072	1.04681	1.21392	1.02211	1.11887	0.667449	1.04929	1.15373	1.22945	1.0627	'Chromatin organisation.post-translational histone modification.histone methylation'
36	R.12.3.1.1	4	0.615385	0.862069	0.75	0.815789	0.85	0.842105	0.949153	0.9	0.823063	0.634146	0.9	0.836364	0.862745	0.869565	0.888889	0.971963	0.939394	0.862883	0.991051	1.19636	0.988134	1.09183	0.663859	1.01512	1.15779	1.17559	1.03497	'Chromatin organisation.post-translational histone modification.histone methylation.lysine methylation'
37	R.12.3.2	3	1	0.891892	0.860465	0.72973	0.897436	0.964286	0.983193	0.915094	0.905262	1	0.935484	0.921053	0.83871	0.931034	0.97561	0.991304	0.953846	0.94338	1.3314	1.41923	1.31821	1.37971	0.885786	1.17959	1.43087	1.39616	1.29262	'Chromatin organisation.post-translational histone modification.histone acetylation'
38	R.12.4	2	0.961538	0.969697	0.833333	0.843137	0.864865	0.902439	0.90099	0.896226	0.896528	0.971429	0.981132	0.903226	0.909091	0.888889	0.928571	0.944444	0.939891	0.933334	1.16761	1.32543	1.23884	1.31138	0.708105	1.07557	1.2543	1.25994	1.16765	'Chromatin organisation.nucleosome remodeling'
39	R.12.5	2	0.88	0.716981	0.75	0.829268	0.833333	0.933333	0.819444	0.861702	0.828008	0.769231	0.594595	0.842105	0.877193	0.857143	0.95	0.888889	0.912752	0.836489	0.967271	1.0218	0.948017	1.0829	0.692836	0.989413	1.08098	1.17984	0.995383	'Chromatin organisation.epigenetic state regulation'
40	R.13	1	0.852273	0.908451	0.728448	0.867925	0.857895	0.895652	0.82149	0.961089	0.861653	0.909513	0.944444	0.822535	0.920455	0.912621	0.942584	0.889603	0.978102	0.914982	1.10264	1.32105	0.934754	1.167	0.737409	1.26804	1.01329	1.31741	1.1077	'Cell division'
41	R.13.1	2	0.765957	0.932203	0.744681	0.840909	0.923077	0.980392	0.831776	0.955446	0.871805	0.819672	0.947368	0.837838	0.898551	0.947368	0.989247	0.897727	0.976	0.914221	1.10964	1.30597	0.905782	1.1377	0.685254	1.26007	1.00162	1.41443	1.10256	'Cell division.DNA replication'
42	R.13.2	2	0.791045	0.933333	0.648352	0.875	0.8	0.82716	0.736842	0.944444	0.819522	0.854167	0.96	0.733333	0.92562	0.865385	0.9	0.806202	0.966887	0.876449	1.03984	1.34053	0.844635	1.16196	0.671446	1.27563	0.863971	1.27879	1.0596	'Cell division.cell cycle organisation'
43	R.13.2.1	3	0.837209	0.924528	0.666667	0.916667	0.818182	0.745098	0.772727	0.888889	0.821246	0.898551	0.956522	0.730159	0.95082	0.866667	0.847059	0.832215	0.928571	0.87632	1.11854	1.39317	0.876315	1.15207	0.748191	1.27021	0.895382	1.22935	1.0854	'Cell division.cell cycle organisation.cell cycle control'
44	R.13.3	2	0.357143	0.5625	0.5	0.708333	0.615385	1	0.711111	0.982759	0.679654	0.470588	0.666667	0.594595	0.758621	0.736842	1	0.80597	0.989899	0.752898	0.717688	1.01918	0.763271	0.850847	0.488876	0.904352	0.837455	1.08584	0.833439	'Cell division.meiotic recombination'
45	R.13.3.5	3	0.6	0.444444	0.571429	0.555556	0.857143	1	0.714286	1	0.717857	0.75	0.615385	0.666667	0.6	0.923077	1	0.818182	1	0.796664	0.664373	0.977766	0.813495	0.834641	0.544052	0.980525	0.896444	1.02763	0.842366	'Cell division.meiotic recombination.meiotic crossover'
46	R.13.4	2	0.9375	0.903226	0.886364	0.903226	0.930233	0.910448	0.892216	0.9801	0.917914	0.966887	0.949153	0.938272	0.945455	0.962025	0.952381	0.94	0.989011	0.955398	1.33793	1.54619	1.09338	1.47979	0.856857	1.50637	1.21571	1.44573	1.31024	'Cell division.cytokinesis'
47	R.14	1	0.730769	0.869565	0.771429	0.870968	0.846154	0.961538	0.930556	0.946429	0.865926	0.820513	0.923077	0.862069	0.923077	0.913043	0.980392	0.95935	0.968085	0.918701	1.03165	1.25223	1.00942	1.11163	0.740721	1.167	1.02477	1.21696	1.0693	'DNA damage response'
48	R.15	1	0.80251	0.763411	0.837231	0.792924	0.804408	0.816054	0.8167	0.800369	0.804201	0.833797	0.788177	0.827723	0.784865	0.808969	0.836472	0.854344	0.844301	0.822331	1.07528	1.13331	0.793188	0.858961	0.614299	0.83795	0.962629	0.96692	0.905317	'RNA biosynthesis'
49	R.15.1	2	1	0.825	0.888889	0.8125	0.884615	0.925926	0.938776	0.975	0.906338	1	0.90411	0.93617	0.888889	0.926829	0.961538	0.965517	0.986667	0.946215	1.1999	1.42497	1.32582	1.45493	0.970774	1.50649	1.41619	1.71707	1.37702	'RNA biosynthesis.DNA-dependent RNA polymerase complexes'
50	R.15.3	2	0.968254	0.959459	0.915094	0.848485	0.923913	0.877778	0.955017	0.950413	0.924802	0.979167	0.974359	0.953846	0.914286	0.944882	0.912	0.974659	0.970874	0.953009	1.26883	1.41617	1.35622	1.38587	0.86252	1.15992	1.37883	1.31116	1.26744	'RNA biosynthesis.RNA polymerase II-dependent transcription'
51	R.15.3.3	3	1	0.875	0.85	0.933333	0.928571	0.9375	0.982456	0.98	0.935858	1	0.916667	0.914286	0.962963	0.962963	0.967742	0.99115	0.989899	0.963209	1.21959	1.44573	1.45498	1.36218	1.08273	1.4208	1.56814	1.47367	1.37848	'RNA biosynthesis.RNA polymerase II-dependent transcription.transcription initiation'
52	R.15.3.4	3	0.947368	0.962963	0.901961	0.803922	0.95	0.862745	0.922481	0.946809	0.912281	0.956522	0.974359	0.948454	0.888889	0.955224	0.862745	0.954545	0.968553	0.938661	1.22141	1.34702	1.34072	1.39965	0.717721	0.964481	1.30106	1.22262	1.18934	'RNA biosynthesis.RNA polymerase II-dependent transcription.transcription co-activation'
53	R.15.5	2	0.77795	0.73965	0.824373	0.783398	0.78683	0.798898	0.776618	0.759281	0.780875	0.797163	0.750191	0.764045	0.729335	0.769602	0.80429	0.799813	0.793635	0.776009	1.00767	1.0641	0.68453	0.777618	0.556461	0.771145	0.856958	0.892833	0.826414	'RNA biosynthesis.DNA-binding transcriptional regulation'
54	R.15.5.1	3	0.839858	0.749153	0.820106	0.768362	0.770492	0.740741	0.763441	0.816794	0.783618	0.894614	0.827103	0.802326	0.757396	0.801887	0.809091	0.797794	0.861538	0.818969	1.18344	1.32738	0.742905	0.933071	0.645912	1.01378	0.89657	1.01119	0.969281	'RNA biosynthesis.DNA-binding transcriptional regulation.basic DNA-binding domain'
55	R.15.5.1.1	4	0.884615	0.813187	0.631579	0.615385	0.62963	0.714286	0.807407	0.752381	0.731059	0.931298	0.888889	0.730769	0.693878	0.677419	0.757576	0.865979	0.841463	0.798409	1.27503	1.62831	0.946789	1.11573	0.584687	0.985367	1.09192	1.09873	1.09082	'RNA biosynthesis.DNA-binding transcriptional regulation.basic DNA-binding domain.basic leucine zipper (bZIP) domain'
56	R.15.5.1.2	4	0.79562	0.66	0.833333	0.733333	0.826087	0.716667	0.694301	0.84153	0.762609	0.852632	0.738462	0.8	0.72973	0.863636	0.821053	0.712195	0.878661	0.799546	1.15918	1.23178	0.674645	0.954557	0.694116	1.08096	0.824214	1.0135	0.95412	'RNA biosynthesis.DNA-binding transcriptional regulation.basic DNA-binding domain.basic helix-loop-helix (bHLH) domain'
57	R.15.5.1.2.1	5	0.854545	0.613636	0.769231	0.741935	0.740741	0.684211	0.598214	0.804878	0.725924	0.882353	0.653061	0.666667	0.636364	0.740741	0.75	0.608696	0.809524	0.718426	1.158	0.904857	0.587435	0.741841	0.555562	0.801833	0.793391	0.854375	0.799662	'RNA biosynthesis.DNA-binding transcriptional regulation.basic DNA-binding domain.basic helix-loop-helix (bHLH) domain.bHLH class-Ia transcription factor'
58	R.15.5.1.2.2	5	0.735849	0.68	0.9	0.724138	0.866667	0.733333	0.913043	0.882353	0.804423	0.810811	0.773585	0.923077	0.809524	0.904762	0.846154	0.928571	0.931507	0.865999	1.14943	1.41322	0.799729	1.28665	0.771928	1.32961	0.862072	1.19287	1.10069	'RNA biosynthesis.DNA-binding transcriptional regulation.basic DNA-binding domain.basic helix-loop-helix (bHLH) domain.bHLH class-Ib transcription factor'
59	R.15.5.2	3	0.782051	0.742647	0.850394	0.831579	0.755556	0.804878	0.750903	0.770925	0.786117	0.757143	0.690265	0.746667	0.741935	0.75	0.849057	0.729412	0.795276	0.757469	0.87507	0.961833	0.551742	0.680928	0.536626	0.820544	0.720785	0.889236	0.754596	'RNA biosynthesis.DNA-binding transcriptional regulation.zinc-coordinating DNA-binding domain'
60	R.15.5.3	3	0.749129	0.712121	0.791444	0.735955	0.779412	0.7875	0.78125	0.75	0.760851	0.763158	0.714286	0.711111	0.69281	0.739884	0.753623	0.785882	0.781775	0.742816	0.994622	1.05232	0.733972	0.815525	0.56195	0.726047	0.859823	0.890557	0.829352	'RNA biosynthesis.DNA-binding transcriptional regulation.helix-turn-helix DNA-binding domain'
61	R.15.5.3.1	4	0.709677	0.597403	0.803571	0.627119	0.835052	0.794872	0.809816	0.75	0.740939	0.737864	0.586667	0.685714	0.576923	0.733333	0.6	0.794702	0.787879	0.687885	0.946062	0.915593	0.64806	0.703399	0.486478	0.560347	0.815989	0.891579	0.745938	'RNA biosynthesis.DNA-binding transcriptional regulation.helix-turn-helix DNA-binding domain.HOMEO domain'
62	R.15.5.3.2	4	0.855072	0.859375	0.883721	0.901961	0.8125	1	0.915493	0.8	0.878515	0.893617	0.88	0.848485	0.864865	0.833333	1	0.946429	0.836364	0.887887	1.23896	1.17014	0.814533	0.713737	0.805477	0.888572	1.23973	1.01798	0.98614	'RNA biosynthesis.DNA-binding transcriptional regulation.helix-turn-helix DNA-binding domain.tryptophan-cluster structure'
63	R.15.5.3.9	4	0.681818	0.647887	0.773585	0.622222	0.607143	0.708333	0.623656	0.670455	0.666887	0.275862	0.418605	0.5	0.451613	0.47619	0.758621	0.385965	0.623377	0.486279	0.691579	0.913128	0.510953	0.828572	0.452676	0.703023	0.553567	0.717351	0.671356	'RNA biosynthesis.DNA-binding transcriptional regulation.helix-turn-helix DNA-binding domain.MYB transcription factor family'
64	R.15.5.3.9.2	5	0.68254	0.630769	0.788462	0.613636	0.607143	0.708333	0.666667	0.650602	0.668519	0.285714	0.4	0.521739	0.413793	0.47619	0.758621	0.431373	0.567164	0.481824	0.64186	0.899299	0.494521	0.823277	0.45571	0.681739	0.535511	0.679457	0.651422	'RNA biosynthesis.DNA-binding transcriptional regulation.helix-turn-helix DNA-binding domain.MYB transcription factor family.R2R3-MYB transcription factor family'
65	R.15.5.4	3	0.84375	0.851351	0.72973	0.806452	0.71875	0.625	0.866142	0.608	0.756147	0.875	0.849315	0.791667	0.823529	0.769231	0.651163	0.906077	0.647482	0.789183	1.30033	1.08257	1.04565	0.810491	0.77748	0.719268	1.07462	0.812179	0.952824	'RNA biosynthesis.DNA-binding transcriptional regulation.other all-alpha-helix DNA-binding domain'
66	R.15.5.6	3	0.768595	0.745455	0.958333	0.767857	0.867347	0.868421	0.745614	0.393939	0.764445	0.588235	0.481481	0.857143	0.380952	0.434783	0.375	0.805369	0.090909	0.501734	0.579789	0.578741	0.430074	0.313179	0.158508	0.23172	0.830823	0.317764	0.430075	'RNA biosynthesis.DNA-binding transcriptional regulation.alpha-helix exposed by beta-structure'
67	R.15.5.6.1	4	0.768595	0.745455	0.958333	0.767857	0.867347	0.868421	0.745614	0.393939	0.764445	0.588235	0.481481	0.857143	0.380952	0.434783	0.375	0.805369	0.090909	0.501734	0.579789	0.578741	0.430074	0.313179	0.158508	0.23172	0.830823	0.317764	0.430075	'RNA biosynthesis.DNA-binding transcriptional regulation.alpha-helix exposed by beta-structure.MADS/AGL transcription factor'
68	R.15.5.7	3	0.774194	0.7751	0.834123	0.819588	0.811659	0.854651	0.794667	0.810734	0.80934	0.806154	0.801418	0.748201	0.732824	0.805556	0.853801	0.802057	0.810198	0.795026	1.08501	1.10621	0.637029	0.6968	0.549891	0.709616	0.792893	0.795937	0.796673	'RNA biosynthesis.DNA-binding transcriptional regulation.beta-hairpin exposed by alpha/beta-scaffold structure'
69	R.15.5.7.1	4	0.755814	0.84058	0.779661	0.763636	0.790698	0.823529	0.783019	0.855769	0.799088	0.712329	0.830769	0.648649	0.648649	0.756757	0.769231	0.8	0.848485	0.751859	0.87742	0.992764	0.592902	0.680762	0.442428	0.539939	0.82091	0.798744	0.718234	'RNA biosynthesis.DNA-binding transcriptional regulation.beta-hairpin exposed by alpha/beta-scaffold structure.NAC transcription factor'
70	R.15.5.7.5	4	0.83871	0.851064	0.692308	0.756098	0.952381	0.894737	0.702703	0.866667	0.819333	0.875	0.885246	0.625	0.722222	0.956522	0.904762	0.702703	0.761905	0.80417	1.20626	1.18851	0.735639	0.778422	0.570081	0.790895	0.797309	0.674612	0.842716	'RNA biosynthesis.DNA-binding transcriptional regulation.beta-hairpin exposed by alpha/beta-scaffold structure.WRKY transcription factor activity'
71	R.15.5.7.5.1	5	0.875	0.885714	0.689655	0.806452	0.96875	1	0.625	0.836066	0.83583	0.90625	0.916667	0.608696	0.785714	0.969697	1	0.695652	0.761905	0.830573	1.26827	1.24297	0.723455	0.794421	0.579451	0.770377	0.853538	0.711931	0.868052	'RNA biosynthesis.DNA-binding transcriptional regulation.beta-hairpin exposed by alpha/beta-scaffold structure.WRKY transcription factor activity.transcription factor *(WRKY)'
72	R.15.5.7.6	4	0.808511	0.711538	0.9	0.804348	0.756098	0.844828	0.809524	0.795082	0.803741	0.85	0.776119	0.857143	0.742857	0.767442	0.883117	0.8	0.825175	0.812732	1.12308	1.15872	0.614243	0.697098	0.604086	0.834993	0.734181	0.877441	0.830481	'RNA biosynthesis.DNA-binding transcriptional regulation.beta-hairpin exposed by alpha/beta-scaffold structure.AP2/ERF family'
73	R.15.5.7.6.1	5	0.777778	0.575758	0.886364	0.837838	0.75	0.87234	0.886598	0.886076	0.809094	0.833333	0.621622	0.83871	0.75	0.760563	0.9	0.870588	0.901099	0.809489	1.10514	1.0131	0.608453	0.656883	0.605635	0.785793	0.751311	0.862181	0.798562	'RNA biosynthesis.DNA-binding transcriptional regulation.beta-hairpin exposed by alpha/beta-scaffold structure.AP2/ERF family.ERF subfamily'
74	R.15.5.9	3	0.682353	0.613445	0.730769	0.814815	0.681818	0.882353	0.72043	0.886076	0.751507	0.470588	0.394737	0.774194	0.848485	0.72	0.916667	0.824324	0.937931	0.735866	0.661955	0.629888	0.784307	0.906152	0.638805	0.891118	1.10829	1.21462	0.854392	'RNA biosynthesis.DNA-binding transcriptional regulation.beta-barrel DNA-binding domain'
75	R.15.5.9.2	4	0.703125	0.633333	0.666667	1	0.5	0.666667	0	0.818182	0.623497	0.24	0.232558	NA	NA	NA	0.5	NA	0.9	0.46814	0.482343	0.479204	0.331144	0.472105	0.339518	0.636835	0.62575	1.22322	0.573765	'RNA biosynthesis.DNA-binding transcriptional regulation.beta-barrel DNA-binding domain.REM family'
76	R.15.5.10	3	0.878788	0.888889	0.898734	0.904762	0.833333	0.804348	0.817518	0.838095	0.858058	0.924528	0.925	0.866667	0.869565	0.83871	0.847458	0.827586	0.854701	0.869277	1.14991	1.24616	0.69494	0.800392	0.634519	0.953469	0.811674	0.909478	0.900069	'RNA biosynthesis.DNA-binding transcriptional regulation.undefined DNA-binding domain'
77	R.15.6	2	0.923077	0.865385	0.823529	0.789474	0.828571	0.878788	0.885246	0.946237	0.867538	0.957265	0.917647	0.842105	0.84	0.857143	0.913043	0.915663	0.966443	0.901164	1.38961	1.37659	0.930512	0.984885	0.667827	0.920406	1.17289	1.14636	1.07363	'RNA biosynthesis.transcriptional co-regulation'
78	R.16	1	0.931553	0.935047	0.902834	0.878571	0.870283	0.889163	0.939777	0.926351	0.909197	0.961718	0.964072	0.947368	0.931727	0.923291	0.937238	0.967087	0.958634	0.948892	1.37355	1.50247	1.36382	1.29293	0.953341	1.31991	1.35722	1.40184	1.32064	'RNA processing'
79	R.16.1	2	0.978836	0.936759	0.891892	0.895833	0.882353	0.89916	0.949881	0.967391	0.925263	0.988439	0.964286	0.940741	0.941634	0.934579	0.945455	0.973384	0.982415	0.958867	1.45445	1.66405	1.48816	1.51233	1.12968	1.57863	1.52199	1.60216	1.49393	'RNA processing.pre-RNA splicing'
80	R.16.1.1	3	0.975	0.934579	0.861538	0.873016	0.909091	0.910714	0.915033	0.944444	0.915427	0.986486	0.964467	0.92562	0.931034	0.952381	0.953271	0.954064	0.970414	0.954717	1.56522	1.83119	1.6415	1.73735	1.28441	1.79447	1.54458	1.6748	1.63419	'RNA processing.pre-RNA splicing.U2-type major spliceosome'
81	R.16.1.6	3	1	1	0.911765	0.90625	0.827586	0.88	0.95122	1	0.934603	1	1	0.953846	0.949153	0.901961	0.933333	0.974194	1	0.964061	1.50412	1.72058	1.45799	1.41439	1.15682	1.52237	1.58746	1.60103	1.49559	'RNA processing.pre-RNA splicing.spliceosome-associated non-snRNP factor activities'
82	R.16.2	2	0.871795	0.898089	0.924528	0.921348	0.833333	0.891304	0.95098	0.903683	0.899383	0.924623	0.942029	0.959596	0.957576	0.898551	0.939024	0.972777	0.943144	0.942165	1.33153	1.52231	1.33562	1.30647	0.90541	1.32996	1.30038	1.3515	1.2979	'RNA processing.RNA modification'
83	R.16.2.1	3	0.928571	0.972603	0.9375	0.923077	0.84375	0.9375	0.938776	0.939759	0.927692	0.957447	0.984615	0.967033	0.958333	0.90566	0.966667	0.967509	0.967105	0.959296	1.3259	1.51707	1.38564	1.43512	0.904768	1.30514	1.43299	1.43768	1.34304	'RNA processing.RNA modification.mRNA modification'
84	R.16.2.2	3	0.652174	0.811321	0.851852	0.857143	0.758621	0.848485	0.952381	0.87234	0.82554	0.777778	0.895833	0.916667	0.918919	0.851064	0.912281	0.971831	0.914286	0.894832	1.32845	1.52985	1.2641	1.22599	0.907295	1.34249	1.18775	1.23208	1.25225	'RNA processing.RNA modification.tRNA modification'
85	R.16.4	2	0.92638	0.955357	0.925	0.849206	0.9375	0.887218	0.927318	0.921225	0.916151	0.960526	0.976636	0.960352	0.914027	0.962617	0.932735	0.960328	0.956627	0.952981	1.50704	1.67996	1.40512	1.50684	1.02046	1.41452	1.41746	1.50265	1.43175	'RNA processing.RNA homeostasis'
86	R.16.4.1	3	0.904762	0.953488	0.931034	0.928571	0.962963	1	0.898148	0.94	0.939871	0.948718	0.975	0.964286	0.96	0.979592	1	0.941799	0.966667	0.967008	1.48599	1.53922	1.41627	1.47906	1.00417	1.29467	1.44201	1.47088	1.39154	'RNA processing.RNA homeostasis.mRNA quality control'
87	R.16.5	2	0.903226	0.939394	0.794118	0.8125	0.826087	0.8	0.833333	0.840909	0.843696	0.926829	0.964286	0.872727	0.884615	0.857143	0.875	0.9	0.90411	0.898089	1.20019	1.26023	1.11413	1.1624	0.747558	1.1455	1.14223	1.25642	1.12858	'RNA processing.mRNA silencing'
88	R.16.6	2	0.907895	0.916667	0.887324	0.833333	0.77193	0.925926	0.93617	0.783333	0.870322	0.948148	0.95	0.939394	0.9	0.868687	0.96	0.966292	0.873786	0.925788	1.19393	1.08897	1.27618	0.782638	0.800053	0.966488	1.19218	1.02644	1.04086	'RNA processing.organelle RNA processing machinery'
89	R.16.6.1	3	0.888889	0.857143	0.875	1	0.761905	1	0.967742	0.7	0.881335	0.941176	0.923077	0.933333	1	0.864865	1	0.982456	0.769231	0.926767	1.30122	1.10835	1.32902	0.772086	0.82934	0.967337	1.08978	0.89705	1.03677	'RNA processing.organelle RNA processing machinery.pre-RNA splicing'
90	R.16.6.2	3	1	1	0.95	0.8	0.772727	0.888889	0.931034	0.837838	0.897561	1	1	0.974359	0.888889	0.864865	0.941176	0.964286	0.911765	0.943167	0.943875	1.06586	1.09189	0.783878	0.629232	0.94865	1.18765	1.23755	0.986074	'RNA processing.organelle RNA processing machinery.RNA modification'
91	R.16.6.2.2	4	1	1	0.944444	0.8	0.761905	0.888889	0.923077	0.911765	0.90376	1	1	0.971429	0.888889	0.857143	0.941176	0.96	0.953846	0.94656	0.928421	1.06119	1.07225	0.770757	0.611675	0.941104	1.16194	1.2768	0.978017	'RNA processing.organelle RNA processing machinery.RNA modification.C-to-U RNA editing'
92	R.16.6.2.2.5	5	1	1	1	0.5	0.555556	0.8	1	1	0.856944	1	1	1	0.666667	0.666667	0.888889	1	1	0.902778	0.748439	0.818695	0.866713	0.577441	0.388215	0.666322	0.819343	0.858953	0.718015	'RNA processing.organelle RNA processing machinery.RNA modification.C-to-U RNA editing.PPR-type RNA editing factor activities'
93	R.17	1	0.940415	0.953374	0.871369	0.842222	0.884544	0.918669	0.951576	0.952628	0.91435	0.967651	0.975293	0.929864	0.910692	0.934043	0.955645	0.973848	0.974623	0.952707	1.88197	2.16091	1.59077	1.687	1.38147	1.99013	1.71213	1.9907	1.79939	'Protein biosynthesis'
94	R.17.1	2	0.938725	0.96822	0.869919	0.833333	0.872263	0.92053	0.950541	0.950064	0.912949	0.966533	0.983352	0.928571	0.90678	0.927835	0.957597	0.973333	0.973631	0.952204	2.04014	2.58279	1.58448	1.98039	1.50236	2.39458	1.74587	2.33906	2.02121	'Protein biosynthesis.ribosome biogenesis'
95	R.17.1.2	3	0.957364	0.96	0.877698	0.875	0.873563	0.914286	0.952756	0.952941	0.920451	0.977035	0.978968	0.932271	0.930909	0.928105	0.954128	0.97493	0.97543	0.956472	2.18168	2.73207	1.57703	1.99864	1.48891	2.3785	1.88457	2.51888	2.09504	'Protein biosynthesis.ribosome biogenesis.large ribosomal subunit (LSU)'
96	R.17.1.2.1	4	0.959459	0.968468	0.862385	0.846154	0.855172	0.902256	0.96463	0.9653	0.915478	0.97852	0.983607	0.923077	0.914286	0.915663	0.946939	0.98145	0.981997	0.953192	2.39465	2.97932	1.64755	2.1977	1.62289	2.55551	2.03285	2.73378	2.27053	'Protein biosynthesis.ribosome biogenesis.large ribosomal subunit (LSU).LSU proteome'
97	R.17.1.3	3	0.908451	0.977654	0.845361	0.77451	0.869565	0.921739	0.948276	0.952542	0.899762	0.949416	0.988439	0.915254	0.871508	0.926829	0.95814	0.972222	0.975089	0.944612	1.97621	2.53659	1.62468	2.03166	1.59727	2.52727	1.6727	2.27788	2.03053	'Protein biosynthesis.ribosome biogenesis.small ribosomal subunit (SSU)'
98	R.17.1.3.1	4	0.90625	0.992366	0.8125	0.768293	0.855422	0.892857	0.950276	0.968912	0.89336	0.948276	0.996078	0.895105	0.868966	0.917808	0.941176	0.973607	0.983784	0.9406	2.22226	2.83147	1.77499	2.32051	1.83774	2.81185	1.92046	2.5914	2.28883	'Protein biosynthesis.ribosome biogenesis.small ribosomal subunit (SSU).SSU proteome'
99	R.17.2	2	0.907895	0.978723	0.901961	0.848485	0.85	0.896552	0.958042	0.970297	0.913994	0.94964	0.988506	0.946237	0.912281	0.918919	0.945455	0.978571	0.984925	0.953067	1.62913	1.60617	1.64181	1.4518	1.27126	1.65729	1.73959	1.68314	1.58502	'Protein biosynthesis.aminoacyl-tRNA synthetase activities'
100	R.17.3	2	0.913043	0.887755	0.862745	0.862745	0.912281	0.929825	0.954248	0.947368	0.908751	0.948052	0.934911	0.926316	0.924731	0.949495	0.962264	0.975945	0.972222	0.949242	1.58719	1.78737	1.63966	1.78735	1.25281	1.8429	1.76883	1.91873	1.6981	'Protein biosynthesis.translation initiation'
101	R.17.6	2	0.975758	0.934132	0.876106	0.839506	0.905405	0.909774	0.937269	0.937778	0.914466	0.987578	0.965517	0.933962	0.902256	0.944	0.946903	0.963753	0.962366	0.950792	1.80061	1.74143	1.55559	1.18012	1.23809	1.42457	1.51687	1.34768	1.47562	'Protein biosynthesis.organellar translation machinery'
102	R.17.6.1	3	0.971014	0.946154	0.857143	0.848485	0.897059	0.897727	0.903846	0.916667	0.904762	0.985075	0.972112	0.923077	0.915254	0.934579	0.940397	0.943182	0.952703	0.945797	1.51639	1.93723	1.21089	1.40632	0.937842	1.59915	1.26336	1.62794	1.43739	'Protein biosynthesis.organellar translation machinery.mitochondrial ribosome biogenesis'
103	R.18	1	0.866409	0.871401	0.862229	0.865719	0.833631	0.88972	0.866462	0.918591	0.87177	0.915956	0.916667	0.90144	0.911734	0.894198	0.935519	0.921519	0.953601	0.918829	1.32532	1.3882	1.02515	1.16676	0.842211	1.17952	1.2165	1.27092	1.17682	'Protein modification'
104	R.18.1	2	0.921053	0.89418	0.903226	0.943925	0.807018	0.894737	0.953488	0.947853	0.908185	0.956772	0.94186	0.946903	0.969388	0.888889	0.943396	0.975945	0.972358	0.949439	1.54553	1.63959	1.41146	1.40176	1.13163	1.49926	1.45641	1.4577	1.44292	'Protein modification.glycosylation'
105	R.18.1.1	3	0.888889	0.82	0.925926	0.965517	0.782609	0.8	0.982759	1	0.895712	0.928571	0.898876	0.958333	0.980392	0.878049	0.888889	0.990991	1	0.940513	1.34532	1.66136	1.26478	1.43309	0.961653	1.43134	1.3112	1.43583	1.35557	'Protein modification.glycosylation.N-linked glycosylation'
106	R.18.3	2	0.909091	0.934783	0.818182	0.863636	0.864865	0.931818	0.836538	0.837037	0.874494	0.947368	0.96	0.892857	0.925	0.915254	0.96	0.900585	0.905172	0.925779	1.2243	1.41168	1.16953	1.37294	0.853281	1.25188	1.16818	1.27472	1.21582	'Protein modification.lipidation'
107	R.18.4	2	0.839798	0.845277	0.835165	0.830556	0.847015	0.897638	0.794471	0.896594	0.848314	0.89093	0.89093	0.853659	0.873706	0.899756	0.941176	0.866719	0.937638	0.894314	1.24252	1.2851	0.847787	1.04755	0.735009	1.08387	1.07244	1.1524	1.05833	'Protein modification.phosphorylation'
108	R.18.4.1	3	0.802432	0.79558	0.791489	0.768182	0.819444	0.889706	0.691257	0.878412	0.804563	0.842615	0.821256	0.729282	0.78481	0.857143	0.933333	0.75594	0.919008	0.830423	1.13193	1.1415	0.686346	0.918566	0.601924	0.95664	0.851611	1.00523	0.911717	'Protein modification.phosphorylation.TKL protein kinase families'
109	R.18.4.1.1	4	0.723214	0.722222	0.74	0.75	0.78	0.931818	0.566667	0.696078	0.73875	0.776978	0.676259	0.535714	0.6875	0.765957	0.952381	0.606061	0.704762	0.713201	1.13386	0.909881	0.620643	0.795453	0.484685	0.727944	0.75657	0.755487	0.773066	'Protein modification.phosphorylation.TKL protein kinase families.LRR-I protein kinase'
110	R.18.4.1.2	4	0.79661	0.782609	0.843137	0.734694	0.842105	0.705882	0.802198	0.891892	0.799891	0.823529	0.736842	0.714286	0.628571	0.857143	0.8	0.854839	0.897436	0.789081	1.15291	1.10777	0.620134	0.77459	0.591802	0.978463	0.964326	0.889849	0.88498	'Protein modification.phosphorylation.TKL protein kinase families.LRR-II protein kinase'
111	R.18.4.1.3	4	0.870968	0.869863	0.85	0.866667	0.857143	0.912281	0.79	0.939597	0.869565	0.901235	0.911628	0.873239	0.911111	0.904762	0.951456	0.834646	0.96679	0.906858	1.1072	1.38261	0.8118	1.13877	0.704917	1.21014	0.830823	1.2273	1.0517	'Protein modification.phosphorylation.TKL protein kinase families.LRR-III protein kinase'
112	R.18.4.1.19	4	0.820513	0.69697	0.8	0.827586	0.846154	0.857143	0.6	0.666667	0.764379	0.787879	NA	0.222222	0.545455	0.5	0.888889	0.692308	0.375	0.573108	0.949453	0.798308	0.515593	0.671563	0.416933	0.596014	0.814084	0.541061	0.662876	'Protein modification.phosphorylation.TKL protein kinase families.Lectin receptor-like protein kinase families'
113	R.18.4.3	3	0.962617	0.952381	0.923077	0.909091	0.891892	0.897436	0.916084	0.982759	0.929417	0.979798	0.974619	0.958904	0.95	0.941176	0.942857	0.954198	0.990909	0.961558	1.5287	1.66161	1.47946	1.59598	1.10373	1.42794	1.46705	1.42689	1.46142	'Protein modification.phosphorylation.CMGC protein kinase families'
114	R.18.4.4	3	0.846154	0.820225	0.903846	0.919355	0.822222	0.891304	0.809524	0.843575	0.857026	0.905405	0.891892	0.945055	0.952381	0.902439	0.941176	0.892216	0.91411	0.918084	1.3996	1.48561	1.23398	1.36866	0.944028	1.34214	1.43564	1.36923	1.32236	'Protein modification.phosphorylation.CAMK protein kinase families'
115	R.18.5	2	0.911392	0.92	0.946237	0.913978	0.884211	0.873418	0.959752	0.979239	0.923528	0.946565	0.952756	0.968944	0.949367	0.931677	0.930556	0.978862	0.989091	0.955977	1.39222	1.49209	1.29193	1.3582	0.973546	1.30479	1.45366	1.45548	1.34024	'Protein modification.dephosphorylation'
116	R.18.5.1	3	0.893939	0.9	0.955882	0.926471	0.884615	0.876923	0.972868	0.983471	0.924271	0.939655	0.944444	0.97479	0.955752	0.931298	0.932203	0.985859	0.991379	0.956923	1.45072	1.54421	1.29564	1.34363	0.982333	1.31879	1.45061	1.4741	1.3575	'Protein modification.dephosphorylation.protein serine/threonine phosphatase families'
117	R.18.5.1.1	4	0.862745	0.854545	0.914286	0.903226	0.806452	0.848485	0.991935	1	0.897709	0.926316	0.921569	0.952381	0.947368	0.892857	0.918033	0.995918	1	0.944305	1.47337	1.57156	1.50469	1.56938	1.12416	1.56111	1.5274	1.54335	1.48438	'Protein modification.dephosphorylation.protein serine/threonine phosphatase families.PPP Fe-Zn-dependent phosphatase families'
118	R.18.5.1.2	4	0.91358	0.938462	1	0.945946	0.93617	0.90625	0.955224	0.97037	0.94575	0.948905	0.964912	1	0.964286	0.96	0.947368	0.976	0.984375	0.968231	1.4344	1.52449	1.16233	1.19967	0.89392	1.16774	1.38959	1.41906	1.2739	'Protein modification.dephosphorylation.protein serine/threonine phosphatase families.PPM/PP2C Mn/Mg-dependent phosphatase families'
119	R.19	1	0.898982	0.882208	0.882562	0.869727	0.865952	0.865782	0.936041	0.944444	0.893212	0.934881	0.924459	0.919708	0.912718	0.912892	0.917944	0.963511	0.968011	0.931765	1.36556	1.46445	1.19376	1.27913	0.923908	1.22504	1.41183	1.38738	1.28138	'Protein homeostasis'
120	R.19.1	2	0.941667	0.919643	0.855556	0.961039	0.895522	0.884058	0.956693	0.936255	0.918804	0.969163	0.956938	0.920245	0.978723	0.943089	0.9375	0.976744	0.964758	0.955895	1.67783	1.77125	1.82536	1.55788	1.16395	1.63369	1.70111	1.6851	1.62702	'Protein homeostasis.protein quality control'
121	R.19.2	2	0.906849	0.916782	0.892857	0.887473	0.865169	0.875	0.950875	0.963874	0.90736	0.94247	0.94941	0.934699	0.932484	0.915493	0.926686	0.973172	0.980359	0.944347	1.37849	1.47733	1.22186	1.36435	0.93867	1.25867	1.42141	1.41616	1.30962	'Protein homeostasis.ubiquitin-proteasome system'
122	R.19.2.2	3	0.899814	0.926625	0.878505	0.874598	0.857595	0.876404	0.943333	0.95302	0.901237	0.934625	0.952639	0.922156	0.921844	0.904863	0.923788	0.968343	0.973861	0.937765	1.33438	1.41345	1.13925	1.2817	0.880394	1.16873	1.343	1.32699	1.23599	'Protein homeostasis.ubiquitin-proteasome system.ubiquitin-fold protein conjugation'
123	R.19.2.2.1	4	0.890909	0.898833	0.877907	0.883721	0.878788	0.883212	0.960707	0.964623	0.904837	0.927126	0.928962	0.923636	0.928571	0.913043	0.923077	0.978261	0.980494	0.937896	1.31904	1.36393	1.16617	1.30298	0.82076	1.0981	1.3447	1.33288	1.21857	'Protein homeostasis.ubiquitin-proteasome system.ubiquitin-fold protein conjugation.UBQ conjugation (ubiquitylation)'
124	R.19.2.2.8	4	0.914474	0.941935	0.873874	0.846939	0.864078	0.86747	0.908497	0.914634	0.891488	0.944681	0.965517	0.9125	0.903226	0.917647	0.923077	0.94717	0.95082	0.93308	1.29782	1.43128	1.02072	1.19103	0.883979	1.18166	1.27131	1.25178	1.1912	'Protein homeostasis.ubiquitin-proteasome system.ubiquitin-fold protein conjugation.RING E3 ubiquitin ligase activities'
125	R.19.2.2.8.1	5	0.890411	0.947368	0.915254	0.86	0.827586	0.857143	0.875	0.912409	0.885646	0.911111	0.965517	0.933333	0.911392	0.891304	0.916667	0.922481	0.946429	0.924779	1.2109	1.36644	0.917705	1.10836	0.862585	1.1657	1.19823	1.19192	1.12773	'Protein homeostasis.ubiquitin-proteasome system.ubiquitin-fold protein conjugation.RING E3 ubiquitin ligase activities.RING-H2-class'
126	R.19.2.2.8.1.1	6	0.836735	0.928571	0.875	0.769231	0.794118	0.8	0.847222	0.979592	0.853809	0.84	0.947368	0.833333	0.823529	0.857143	0.875	0.88172	0.984127	0.880277	1.07866	1.27113	0.716457	0.943899	0.768878	1.08721	0.928651	0.940074	0.966869	'Protein homeostasis.ubiquitin-proteasome system.ubiquitin-fold protein conjugation.RING E3 ubiquitin ligase activities.RING-H2-class.ATL-subclass E3 ubiquitin ligase'
127	R.19.2.2.8.2	5	0.963636	0.90566	0.813953	0.861111	0.914286	0.9	0.938596	0.904762	0.900251	0.98	0.946237	0.885714	0.909091	0.95082	0.943396	0.966825	0.948718	0.94135	1.44108	1.48887	1.20042	1.28117	0.924071	1.18352	1.38984	1.31359	1.27782	'Protein homeostasis.ubiquitin-proteasome system.ubiquitin-fold protein conjugation.RING E3 ubiquitin ligase activities.RING-HC-class'
128	R.19.2.2.10	4	0.717949	0.826087	0.916667	0.833333	0.882353	0.736842	0.979592	0.933333	0.853269	0.792453	0.904762	0.933333	0.875	0.928571	0.848485	0.987013	0.96	0.903702	1.16304	1.33462	0.848264	1.06851	0.71929	1.08248	1.03793	1.07836	1.04156	'Protein homeostasis.ubiquitin-proteasome system.ubiquitin-fold protein conjugation.U-Box E3 ubiquitin ligase activities'
129	R.19.2.2.12	4	0.895706	0.862069	0.876289	0.917526	0.86087	0.911111	0.959654	0.972125	0.906919	0.931727	0.898734	0.926829	0.951807	0.888889	0.934426	0.977636	0.984436	0.936811	1.28768	1.29224	1.18816	1.30819	0.784147	1.04382	1.32512	1.31814	1.19344	'Protein homeostasis.ubiquitin-proteasome system.ubiquitin-fold protein conjugation.CULLIN-based E3 ubiquitin ligase activities'
130	R.19.2.2.12.3	5	0.896104	0.921875	0.823529	0.867925	0.852459	0.93617	0.972973	0.979452	0.906311	0.92	0.941176	0.888889	0.915663	0.857143	0.943396	0.984227	0.987755	0.929781	1.1975	1.28721	1.15485	1.26948	0.752639	0.98292	1.3204	1.28605	1.15638	'Protein homeostasis.ubiquitin-proteasome system.ubiquitin-fold protein conjugation.CULLIN-based E3 ubiquitin ligase activities.CUL1-based/SCF E3 ubiquitin ligase complexes'
131	R.19.2.2.12.3.3	6	0.90566	0.952381	0.794872	0.875	0.805556	0.875	0.97931	0.972477	0.895032	0.941176	0.971429	0.875	0.927536	0.857143	0.918919	0.988142	0.983957	0.932913	1.26062	1.34772	1.15493	1.28821	0.845232	1.09923	1.30471	1.26189	1.19532	'Protein homeostasis.ubiquitin-proteasome system.ubiquitin-fold protein conjugation.CULLIN-based E3 ubiquitin ligase activities.CUL1-based/SCF E3 ubiquitin ligase complexes.F-BOX substrate adaptor component activities'
132	R.19.2.2.12.4	5	0.877193	0.733333	0.947368	0.952381	0.785714	0.894737	0.935484	0.983333	0.888693	0.924731	0.764706	0.969697	0.974359	0.857143	0.941176	0.966667	0.991453	0.923741	1.34546	1.19482	1.08959	1.25417	0.749748	1.04683	1.17456	1.30288	1.14476	'Protein homeostasis.ubiquitin-proteasome system.ubiquitin-fold protein conjugation.CULLIN-based E3 ubiquitin ligase activities.CUL3-based E3 ubiquitin ligase complexes'
133	R.19.2.2.12.4.2	6	0.875	0.733333	0.941176	0.947368	0.777778	0.888889	0.933333	0.983051	0.884991	0.923077	0.764706	0.965517	0.971429	0.85	0.9375	0.965517	0.991304	0.921131	1.3454	1.1906	1.07036	1.23653	0.74403	1.03238	1.17048	1.30633	1.13701	'Protein homeostasis.ubiquitin-proteasome system.ubiquitin-fold protein conjugation.CULLIN-based E3 ubiquitin ligase activities.CUL3-based E3 ubiquitin ligase complexes.BTB/POZ substrate adaptor component activities'
134	R.19.2.3	3	1	0.952381	0.92	0.957447	0.914286	0.896552	0.953642	0.950704	0.943126	1	0.974359	0.954545	0.97561	0.955224	0.945455	0.97561	0.973978	0.969348	1.42283	1.58481	1.2837	1.35586	0.996624	1.4008	1.43188	1.43822	1.36434	'Protein homeostasis.ubiquitin-proteasome system.ubiquitin-fold protein deconjugation'
135	R.19.2.3.1	4	1	1	0.909091	0.939394	0.884615	0.857143	0.956522	0.980198	0.94087	1	1	0.95082	0.967742	0.938776	0.923077	0.976959	0.989691	0.968383	1.44288	1.57933	1.32684	1.41434	0.994964	1.38419	1.44726	1.41773	1.37594	'Protein homeostasis.ubiquitin-proteasome system.ubiquitin-fold protein deconjugation.UBQ deconjugation'
136	R.19.2.5	3	0.977528	0.94898	1	0.981818	0.888889	0.921569	0.982558	1	0.962668	0.988636	0.973822	1	0.990826	0.939759	0.959184	0.991045	1	0.980409	1.79552	2.06103	1.6565	1.98487	1.4343	1.98262	1.7513	1.89492	1.82013	'Protein homeostasis.ubiquitin-proteasome system.26S proteasome'
137	R.19.3	2	0.875	0.8	0.971429	0.921053	0.9	0.916667	0.896825	0.96875	0.906215	0.929293	0.884211	0.984615	0.956522	0.947368	0.956522	0.943723	0.983051	0.948163	1.44898	1.53828	1.41892	1.48843	1.00439	1.27565	1.50288	1.32329	1.3751	'Protein homeostasis.autophagy'
138	R.19.3.3	3	0.934783	0.854167	0.958333	0.92	0.888889	0.909091	0.876289	0.97561	0.914645	0.963855	0.917647	0.976744	0.954545	0.941176	0.952381	0.931034	0.986667	0.953006	1.5009	1.6074	1.37905	1.47686	1.0339	1.35492	1.53607	1.38673	1.40948	'Protein homeostasis.autophagy.phagophore expansion'
139	R.19.4	2	0.871429	0.814103	0.872881	0.801932	0.85567	0.835227	0.880952	0.888361	0.852569	0.90364	0.847368	0.868421	0.79602	0.890625	0.881633	0.918276	0.919658	0.878205	1.22834	1.27877	0.930646	1.013	0.874266	1.07591	1.27146	1.19858	1.10887	'Protein homeostasis.proteolysis'
140	R.19.4.2	3	0.937107	0.755556	0.8125	0.773585	0.786885	0.844828	0.819672	0.858974	0.823638	0.950495	0.748092	0.877551	0.828571	0.87619	0.903226	0.890365	0.910569	0.873132	1.18711	1.11216	1.25012	1.20753	1.04875	1.16789	1.32697	1.21556	1.18951	'Protein homeostasis.proteolysis.serine peptidase activities'
141	R.19.4.3	3	0.75	0.960784	0.897059	0.813559	0.921569	0.795455	0.976471	0.835443	0.868792	0.763636	0.96875	0.72	0.702703	0.913043	0.823529	0.969697	0.763636	0.828124	0.965862	1.24211	0.493493	0.802575	0.609535	0.947105	0.797186	0.907446	0.845664	'Protein homeostasis.proteolysis.aspartic peptidase activities'
142	R.19.4.3.1	4	0.75	0.960784	0.897059	0.813559	0.921569	0.795455	0.976471	0.835443	0.868792	0.763636	0.96875	0.72	0.702703	0.913043	0.823529	0.969697	0.763636	0.828124	0.965862	1.24211	0.493493	0.802575	0.609535	0.947105	0.797186	0.907446	0.845664	'Protein homeostasis.proteolysis.aspartic peptidase activities.Pepsin-type protease'
143	R.20	1	0.8223	0.868167	0.848921	0.896907	0.847222	0.888889	0.823113	0.899833	0.861919	0.883295	0.91945	0.903226	0.939394	0.90678	0.938416	0.888227	0.942857	0.915206	1.24852	1.45015	0.985938	1.36727	0.843425	1.41697	1.0725	1.42472	1.22619	'Cytoskeleton organisation'
144	R.20.1	2	0.771084	0.838384	0.727273	0.897059	0.875	0.9	0.696078	0.907895	0.826597	0.852713	0.905882	0.8125	0.943089	0.931507	0.946565	0.807453	0.950119	0.893728	1.14538	1.48138	0.853861	1.44295	0.776916	1.49095	0.874383	1.52982	1.19945	'Cytoskeleton organisation.microtubular network'
145	R.20.1.3	3	0.733333	0.869565	0.5	0.894737	0.8	0.857143	0.333333	0.839506	0.728452	0.777778	0.918919	0.608696	0.944444	0.875	0.923077	0.47619	0.912752	0.804607	1.008	1.35279	0.608963	1.31383	0.524995	1.3363	0.666997	1.42032	1.02902	'Cytoskeleton organisation.microtubular network.Kinesin microtubule-based motor protein activities'
146	R.20.1.5	3	0.875	0.814815	0.8	0.869565	0.888889	0.961538	0.790698	0.913043	0.864194	0.931034	0.891304	0.857143	0.923077	0.941176	0.980392	0.865672	0.951807	0.917701	1.24405	1.58582	0.881778	1.33046	0.919043	1.57571	0.846489	1.43493	1.22728	'Cytoskeleton organisation.microtubular network.microtubule dynamics'
147	R.20.2	2	0.876106	0.871212	0.92	0.894737	0.810345	0.878788	0.835227	0.857143	0.867945	0.915663	0.917874	0.945946	0.932203	0.864198	0.928571	0.889734	0.915423	0.913701	1.22478	1.41267	0.967515	1.25911	0.767911	1.26061	1.1049	1.36549	1.17037	'Cytoskeleton organisation.microfilament network'
148	R.20.2.2	3	0.810345	0.835821	0.869565	0.868421	0.833333	0.882353	0.726027	0.773196	0.824883	0.88172	0.902655	0.909091	0.915254	0.888889	0.933333	0.814815	0.857143	0.887862	1.31146	1.47939	0.94927	1.23956	0.852664	1.308	0.971151	1.24492	1.16955	'Cytoskeleton organisation.microfilament network.actin polymerisation'
149	R.20.2.4	3	0.863636	0.866667	0.916667	0.875	0.636364	1	0.846154	0.860465	0.858119	0.888889	0.875	0.941176	0.909091	0.666667	1	0.888889	0.918919	0.886079	1.00066	1.1954	0.946875	1.06403	0.500612	0.949027	1.01285	1.10759	0.97213	'Cytoskeleton organisation.microfilament network.myosin microfilament-based motor protein activities'
150	R.21	1	0.815642	0.762903	0.869159	0.752841	0.801829	0.783934	0.792185	0.833824	0.80154	0.816327	0.810811	0.792079	0.791367	0.845606	0.854478	0.770138	0.886887	0.820962	1.01661	1.32282	0.6368	1.08249	0.727432	1.18548	0.78548	1.23043	0.998443	'Cell wall organisation'
151	R.21.2	2	0.83871	0.788235	0.936842	0.775281	0.793103	0.835821	0.792453	0.867299	0.828468	0.857143	0.830189	0.88	0.827586	0.828571	0.897196	0.781457	0.916667	0.852351	1.00354	1.27074	0.587625	1.11216	0.635978	1.23926	0.820237	1.33335	1.00036	'Cell wall organisation.hemicellulose'
152	R.21.3	2	0.814433	0.747573	0.85	0.871795	0.814159	0.745763	0.736434	0.837838	0.802249	0.804348	0.779661	0.769231	0.848485	0.834646	0.807692	0.575	0.848101	0.783396	0.971049	1.19427	0.614938	0.855575	0.629976	1.01313	0.628213	0.94363	0.856346	'Cell wall organisation.pectin'
153	R.21.3.1	3	0.8125	0.753425	0.857143	0.903226	0.75	0.722222	0.733333	0.826087	0.794742	0.736842	0.75	0.571429	0.8	0.745098	0.769231	NA	0.777778	0.735768	0.753097	0.989731	0.389843	0.593855	0.569605	0.991898	0.436147	0.755309	0.684936	'Cell wall organisation.pectin.homogalacturonan'
154	R.21.3.1.2	4	0.802632	0.714286	0.85	0.923077	0.723404	0.680851	0.733333	0.757576	0.773145	0.693878	0.653846	0.4	0.666667	0.682927	0.705882	NA	0.2	0.571886	0.657035	0.872064	0.297569	0.456221	0.518574	0.921563	0.20857	0.464783	0.549547	'Cell wall organisation.pectin.homogalacturonan.modification and degradation'
155	R.21.3.5	3	0.793651	0.734375	0.75	0.894737	0.785714	0.727273	0.666667	0.738095	0.761314	0.786885	0.730159	0.714286	0.875	0.823529	0.790698	0.428571	0.765957	0.739386	1.04633	1.19684	0.716623	0.87624	0.638188	0.970425	0.558342	0.840145	0.855391	'Cell wall organisation.pectin.modification and degradation'
156	R.21.4	2	0.816514	0.75	0.867925	0.686275	0.78	0.777778	0.877193	0.764706	0.790049	0.74359	0.827225	0.588235	0.692308	0.849315	0.87037	0.461538	0.84	0.734073	0.934701	1.76354	0.43616	1.01463	0.817313	1.49939	0.560841	1.33009	1.04458	'Cell wall organisation.cell wall proteins'
157	R.21.4.1	3	0.864198	0.784314	0.76	0.72973	0.794118	0.847826	0.766667	0.851064	0.799739	0.8	0.860759	0.625	0.75	0.867925	0.91358	0.461538	0.909091	0.773487	0.851153	1.8304	0.579749	1.02211	0.843892	1.64679	0.699192	1.34486	1.10227	'Cell wall organisation.cell wall proteins.hydroxyproline-rich glycoprotein activities'
158	R.21.8	2	0.736111	0.701299	0.770833	0.641026	0.692308	0.782609	0.804348	0.652174	0.722588	0.654545	0.488889	0.62069	0.65	0.785714	0.827586	0.804348	0.657143	0.686114	0.9665	0.750813	0.671175	0.83836	0.977903	0.740688	0.861811	0.794892	0.825268	'Cell wall organisation.cutin and suberin'
159	R.21.8.1	3	0.754098	0.836364	0.787879	0.689655	0.71875	0.772727	0.84058	0.735849	0.766988	0.615385	0.666667	0.72	0.742857	0.8	0.827586	0.870588	0.758621	0.750213	0.914822	0.811317	0.782666	0.966896	0.919571	0.807803	1.02808	0.890571	0.890215	'Cell wall organisation.cutin and suberin.cuticular lipid formation'
160	R.22	1	0.923554	0.918333	0.915309	0.891534	0.917431	0.910082	0.959725	0.959471	0.92443	0.955795	0.954248	0.952727	0.938715	0.95416	0.951399	0.978087	0.977626	0.957845	1.3976	1.63234	1.34928	1.56915	1.03189	1.52902	1.41512	1.5277	1.43151	'Vesicle trafficking'
161	R.22.1	2	0.983607	0.95122	0.846154	0.843137	0.930233	0.93617	0.96875	0.980645	0.929989	0.990476	0.972222	0.903226	0.902439	0.961039	0.966292	0.983607	0.989831	0.958642	1.36125	1.64407	1.25699	1.45222	1.09359	1.63272	1.4818	1.61503	1.44221	'Vesicle trafficking.anterograde trafficking'
162	R.22.2	2	0.956522	0.966102	0.961538	0.898551	0.941176	0.890625	0.980488	0.969697	0.945587	0.977011	0.982301	0.979592	0.944	0.969697	0.941176	0.98995	0.984055	0.970973	1.51508	1.80735	1.46799	1.7576	1.07086	1.63879	1.53996	1.7371	1.56684	'Vesicle trafficking.retrograde trafficking'
163	R.22.2.1	3	0.945205	0.962963	0.969697	0.875	0.90625	0.837838	0.976923	0.992908	0.933348	0.970588	0.980392	0.983607	0.929577	0.95082	0.909091	0.987952	0.996226	0.963532	1.56113	1.89917	1.47794	1.84908	1.12875	1.72197	1.58476	1.84087	1.63296	'Vesicle trafficking.retrograde trafficking.Coat protein I (COPI) coatomer machinery'
164	R.22.3	2	0.851852	0.888889	0.897436	0.846154	0.944444	0.923077	0.964789	0.992701	0.913668	0.913043	0.936937	0.942857	0.914286	0.96875	0.957746	0.980843	0.995851	0.951289	1.48872	1.61609	1.4671	1.56977	0.995962	1.44283	1.45022	1.47441	1.43814	'Vesicle trafficking.endocytic trafficking'
165	R.22.4	2	0.895833	0.931034	0.896552	0.857143	0.888889	0.914286	0.905882	0.819149	0.888596	0.936709	0.959184	0.93617	0.915254	0.923077	0.949153	0.942857	0.89441	0.932102	1.31651	1.50778	1.06765	1.27027	0.813609	1.22177	1.19932	1.18397	1.19761	'Vesicle trafficking.exocytic trafficking'
166	R.22.5	2	0.913793	0.958333	0.913043	0.901961	0.978261	0.92	0.965035	0.969512	0.939992	0.950495	0.977778	0.95122	0.945055	0.988235	0.956522	0.980989	0.983389	0.96671	1.51673	1.6983	1.4172	1.68169	1.06996	1.61861	1.43513	1.61449	1.50651	'Vesicle trafficking.clathrin coated vesicle (CCV) machinery'
167	R.22.6	2	0.930233	0.868613	0.924242	0.931034	0.864198	0.902174	0.959184	0.982684	0.920295	0.957746	0.922414	0.95935	0.962963	0.926175	0.948571	0.977273	0.990099	0.955574	1.33842	1.62748	1.40275	1.63391	1.08535	1.59752	1.35827	1.46807	1.43897	'Vesicle trafficking.vesicle tethering'
168	R.22.6.1	3	0.983333	0.829268	0.9	0.9	0.829787	0.88	0.95	0.980952	0.906668	0.990991	0.901408	0.945455	0.945946	0.904762	0.93617	0.973684	0.989583	0.9485	1.52295	1.90176	1.46854	1.79333	1.19615	1.73052	1.54591	1.76413	1.61541	'Vesicle trafficking.vesicle tethering.RAB-GTPase activities'
169	R.22.7	2	0.921875	0.868421	0.942857	0.913043	0.885714	0.883721	0.918182	0.918699	0.906564	0.952381	0.924242	0.96875	0.947368	0.9375	0.935065	0.952381	0.952381	0.946258	1.26521	1.4656	1.27778	1.48943	0.984318	1.40651	1.34156	1.45729	1.33596	'Vesicle trafficking.vesicle target membrane fusion'
170	R.22.7.1	3	0.919355	0.859155	0.965517	0.9	0.875	0.871795	0.924731	0.92233	0.904735	0.950495	0.918033	0.981132	0.9375	0.931034	0.927536	0.955414	0.953488	0.944329	1.243	1.45923	1.25003	1.44605	0.974042	1.38603	1.29949	1.42524	1.31039	'Vesicle trafficking.vesicle target membrane fusion.SNARE membrane fusion complexes'
171	R.23	1	0.979798	0.9375	0.945946	0.898089	0.89697	0.878049	0.943734	0.941725	0.927726	0.989011	0.966752	0.97037	0.942029	0.932271	0.93007	0.970027	0.968072	0.958575	1.50031	1.66753	1.41001	1.44127	1.00378	1.38453	1.50309	1.54983	1.43254	'Protein translocation'
172	R.23.1	2	0.986486	0.892857	0.947368	0.909091	0.920635	0.928571	0.966942	1	0.943994	0.993197	0.943396	0.972973	0.952381	0.94382	0.961538	0.983051	1	0.968794	1.80997	1.53086	1.69158	1.24519	1.00855	0.985624	1.68019	1.28773	1.40496	'Protein translocation.chloroplast'
173	R.23.5	2	0.965517	0.877551	0.928571	0.938776	0.8	0.813953	0.943662	0.964286	0.90404	0.977778	0.930233	0.962963	0.966292	0.883721	0.897436	0.968254	0.980695	0.945922	1.25779	1.51413	1.30721	1.48051	0.979112	1.63047	1.30395	1.56043	1.3792	'Protein translocation.nucleus'
174	R.24	1	0.773307	0.767206	0.799127	0.721098	0.764706	0.778706	0.811654	0.823138	0.779868	0.826707	0.813008	0.808864	0.766061	0.817175	0.859043	0.874608	0.877532	0.830375	1.17635	1.24457	0.915789	1.09121	0.728238	1.04425	1.22605	1.15443	1.07261	'Solute transport'
175	R.24.1	2	0.845	0.762431	0.804688	0.761538	0.759494	0.772727	0.818505	0.850622	0.796876	0.892734	0.83004	0.848485	0.828729	0.834783	0.864865	0.88	0.906736	0.860796	1.22446	1.2934	1.04579	1.22711	0.787872	1.23856	1.29231	1.24989	1.16992	'Solute transport.primary active transport'
176	R.24.1.2	3	0.784314	0.76	0.8	0.785714	0.705882	0.863636	0.824074	0.743902	0.78344	0.870588	0.853659	0.867925	0.861538	0.814815	0.923077	0.870748	0.810811	0.859145	1.28046	1.34248	1.21011	1.40588	0.818512	1.29498	1.21533	1.07578	1.20544	'Solute transport.primary active transport.P-type ATPase superfamily'
177	R.24.1.3	3	0.795918	0.618421	0.741935	0.706897	0.774194	0.633333	0.683168	0.8125	0.720796	0.807692	0.553846	0.733333	0.738462	0.8	0.755556	0.768116	0.88	0.754626	0.980762	0.983406	0.776845	0.929058	0.526587	0.856666	1.10843	1.03086	0.899076	'Solute transport.primary active transport.ABC superfamily'
178	R.24.1.3.2	4	0.727273	0.642857	0.617647	0.633333	0.533333	0.5	0.535714	0.5625	0.594082	0.705882	0.482759	0.48	0.521739	0.533333	0.6	0.518519	0.611111	0.556668	0.841199	0.804476	0.619822	0.741012	0.465776	0.712067	0.905957	0.809975	0.737536	'Solute transport.primary active transport.ABC superfamily.ABC2 family'
179	R.24.2	2	0.734059	0.749609	0.797778	0.694143	0.76178	0.76129	0.820779	0.827255	0.768337	0.788628	0.794872	0.799117	0.73743	0.807611	0.84322	0.882453	0.880952	0.816785	1.16221	1.22336	0.89573	1.07529	0.694951	0.96995	1.23048	1.15715	1.05114	'Solute transport.carrier-mediated transport'
180	R.24.2.1	3	0.735751	0.723502	0.863309	0.701987	0.761194	0.809524	0.813814	0.868657	0.784717	0.801556	0.797297	0.884848	0.766839	0.816092	0.885057	0.885609	0.915709	0.844126	1.20501	1.29381	0.999996	1.16566	0.780657	1.08282	1.27543	1.23241	1.12947	'Solute transport.carrier-mediated transport.DMT superfamily'
181	R.24.2.1.5	4	0.653061	0.354167	0.84	0.653846	0.740741	0.454545	0.65	0.615385	0.620218	0.730159	0.27907	0.5	0.4	0.588235	0.625	0.72	0.545455	0.54849	1.03881	1.11573	0.582319	0.763774	0.43999	0.814314	0.916806	0.74048	0.801528	'Solute transport.carrier-mediated transport.DMT superfamily.solute transporter *(UmamiT)'
182	R.24.2.2	3	0.756219	0.77451	0.842857	0.715278	0.75	0.679012	0.858612	0.787302	0.770474	0.8	0.805085	0.819672	0.735484	0.805755	0.779661	0.905983	0.848073	0.812464	1.15016	1.22209	0.813565	1.03597	0.671536	0.873164	1.28011	1.15482	1.02518	'Solute transport.carrier-mediated transport.MFS superfamily'
183	R.24.2.2.1	4	0.710843	0.921053	0.796296	0.711538	0.710526	0.733333	0.793103	0.715596	0.761536	0.781818	0.93617	0.765957	0.761905	0.8	0.826087	0.863636	0.786207	0.815223	1.27269	1.21625	0.798426	1.05834	0.681858	0.866424	1.31283	1.14533	1.04402	'Solute transport.carrier-mediated transport.MFS superfamily.sugar transporter SP family'
184	R.24.2.3	3	0.757895	0.848837	0.625	0.697368	0.843137	0.777778	0.761364	0.8	0.763922	0.818898	0.880734	0.64	0.747253	0.878788	0.857143	0.837209	0.858086	0.814764	1.20854	1.25958	0.8861	1.09032	0.663483	1.04068	1.08175	1.1152	1.04321	'Solute transport.carrier-mediated transport.APC superfamily'
185	R.24.2.13	3	1	1	1	0.925926	0.913043	0.92	0.922078	1	0.960131	1	1	1	0.96	0.954545	0.958333	0.958904	1	0.978973	1.39792	1.47839	1.33528	1.34491	1.06304	1.48715	1.42553	1.50327	1.37944	'Solute transport.carrier-mediated transport.MTCC family'
186	R.24.3	2	0.849057	0.828025	0.794118	0.789474	0.775281	0.84507	0.744856	0.758794	0.798084	0.884615	0.847458	0.769231	0.791667	0.824561	0.902655	0.809816	0.793103	0.827888	1.15598	1.25232	0.831085	0.991732	0.774983	1.14503	1.11374	1.00979	1.03433	'Solute transport.channels'
187	R.24.3.1	3	0.87013	0.835443	0.854167	0.745098	0.836364	0.8	0.721649	0.660194	0.790381	0.895833	0.871287	0.820513	0.745098	0.865672	0.871795	0.769231	0.72	0.819929	1.25492	1.5568	0.770063	1.14198	0.824058	1.37473	1.05104	1.1635	1.14214	'Solute transport.channels.MIP family'
188	R.25	1	0.821596	0.777251	0.79661	0.709677	0.773109	0.789474	0.905775	0.916335	0.811228	0.878205	0.838488	0.826087	0.793103	0.843931	0.871795	0.941399	0.946015	0.867378	1.33465	1.36558	1.07001	1.45939	0.890661	1.25712	1.40222	1.30502	1.26058	'Nutrient uptake'
189	R.25.5	2	0.704918	0.877193	0.809524	0.73913	0.840909	0.75	0.940789	0.966292	0.828594	0.816327	0.926316	0.875	0.828571	0.892308	0.84375	0.965779	0.97931	0.89092	1.36456	1.40588	1.29698	1.47114	1.01238	1.39586	1.4108	1.24463	1.32528	'Nutrient uptake.micronutrient homeostasis'
190	R.26	1	0.804054	0.767372	0.818182	0.780105	0.778261	0.784431	0.882798	0.891041	0.81328	0.86385	0.7979	0.864662	0.835938	0.830565	0.84874	0.928241	0.932534	0.862804	1.36049	1.13518	1.06234	1.15986	0.77851	0.986051	1.29252	1.23468	1.1262	'External stimuli response'
191	R.26.1	2	0.802778	0.770115	0.836601	0.79021	0.748538	0.775862	0.884817	0.927869	0.817099	0.859961	0.770992	0.870466	0.835165	0.78392	0.831169	0.928571	0.955466	0.854464	1.35101	1.05161	1.00052	1.08876	0.710696	0.900135	1.2649	1.18897	1.06957	'External stimuli response.light'
192	R.26.10	2	0.752101	0.778481	0.810811	0.776316	0.746988	0.753846	0.84375	0.899083	0.795172	0.801347	0.678899	0.837209	0.813187	0.752941	0.777778	0.9	0.934132	0.811937	1.30118	0.900713	0.971222	1.0904	0.635968	0.808229	1.30988	1.1855	1.02539	'External stimuli response.pathogen'
193	R.26.10.2	3	0.691729	0.653846	0.7	0.7	0.842105	1	0.695652	1	0.785417	0.773481	0.4	0.823529	0.823529	0.8	1	0.810811	1	0.803919	1.3416	0.765394	1.5205	1.56236	0.586503	0.681752	1.42475	1.26523	1.14351	'External stimuli response.pathogen.effector-triggered immunity (ETI) machinery'
194	R.26.10.2.1	4	0.672131	0.614286	0.25	0.5	0.9	1	0.5	1	0.679552	0.756098	0.129032	0.4	0.666667	0.666667	1	0.666667	1	0.660641	1.33096	0.706854	1.63051	1.66849	0.467532	0.536301	1.44678	1.22115	1.12607	'External stimuli response.pathogen.effector-triggered immunity (ETI) machinery.TNL-mediated effector-triggered immunity'
195	R.26.10.2.1.1	5	0.648649	0.584615	NA	NA	0.888889	1	NA	NA	0.780538	0.734694	NA	NA	NA	NA	NA	NA	NA	0.734694	1.32196	0.668416	NA	NA	0.355309	0.406414	NA	NA	0.688025	'External stimuli response.pathogen.effector-triggered immunity (ETI) machinery.TNL-mediated effector-triggered immunity.effector receptor *(NLR)'
196	R.26.10.3	3	0.881579	0.926471	0.8	0.74	0.692308	0.641026	0.861111	0.822581	0.795634	0.865672	0.888889	0.727273	0.711111	0.666667	0.611111	0.901961	0.853333	0.778252	1.09174	0.967929	0.74157	0.921771	0.586608	0.733966	1.24557	1.05275	0.917738	'External stimuli response.pathogen.defense mechanisms'
197	R.27	1	0.865478	0.874327	0.852174	0.840541	0.848397	0.8739	0.862369	0.882572	0.86247	0.919182	0.923747	0.902486	0.896673	0.904059	0.921676	0.916667	0.929213	0.914213	1.36527	1.44455	1.12052	1.26201	0.906492	1.25188	1.31004	1.31942	1.24752	'Multi-process regulation'
198	R.27.1	2	0.882609	0.904192	0.924812	0.870504	0.87395	0.869159	0.913669	0.895833	0.891841	0.934307	0.944828	0.954545	0.918182	0.917127	0.9125	0.952128	0.940978	0.934324	1.4431	1.37042	1.2494	1.32173	0.870989	1.15684	1.53079	1.33825	1.28519	'Multi-process regulation.circadian clock system'
199	R.27.5	2	0.575758	0.806452	0.714286	0.928571	0.774194	0.742857	0.72093	0.841121	0.763021	0.611111	0.875	0.625	0.947368	0.867925	0.847458	0.647059	0.884354	0.788159	0.920361	1.37084	0.607222	1.05593	0.860416	1.37559	0.567949	1.14618	0.98806	'Multi-process regulation.ROP-GTPase regulatory system'
200	R.27.6	2	0.860215	0.908046	0.759259	0.8	0.9	0.92	0.848606	0.951965	0.868511	0.905109	0.942857	0.843373	0.873786	0.941176	0.954545	0.907767	0.970509	0.91739	1.21709	1.38631	1.04471	1.2473	0.78799	1.20528	1.23637	1.28273	1.17597	'Multi-process regulation.phosphoinositide signalling'
201	R.27.6.1	3	0.895833	0.930233	0.809524	0.766667	0.882353	0.9	0.786325	0.938596	0.863691	0.925373	0.95082	0.875	0.857143	0.933333	0.941176	0.861878	0.96	0.91309	1.13332	1.27752	0.918841	1.19803	0.768905	1.11705	1.17377	1.20901	1.09956	'Multi-process regulation.phosphoinositide signalling.inositol phosphate metabolism'
202	R.27.6.2	3	0.724138	0.827586	0.758621	0.83871	0.9	0.925926	0.932773	0.979167	0.860865	0.818182	0.897959	0.844444	0.893617	0.9375	0.958333	0.961165	0.987654	0.912357	1.20503	1.33394	1.09614	1.23412	0.759816	1.2229	1.23487	1.25485	1.16771	'Multi-process regulation.phosphoinositide signalling.phosphoinositide homeostasis'
203	R.27.8	2	0.861111	0.829457	0.803571	0.84127	0.831169	0.932432	0.758974	0.771277	0.828658	0.915966	0.893204	0.870588	0.886364	0.890756	0.95935	0.84984	0.855219	0.890161	1.45406	1.56043	1.08321	1.17719	0.973306	1.34737	1.35807	1.29714	1.28135	'Multi-process regulation.calcium-dependent signalling'
204	R.27.14	2	0.815789	0.848101	0.876923	0.833333	0.867925	0.854167	0.898551	0.946429	0.867652	0.892308	0.910448	0.924528	0.888889	0.91954	0.909091	0.942779	0.9699	0.919685	1.32293	1.33563	1.25032	1.34938	0.812145	1.15799	1.43236	1.31552	1.24703	'Multi-process regulation.MAP kinase cascade signalling'
205	R.28	1	0.77451	0.773913	0.797101	0.842105	0.670732	0.768116	0.863636	0.704348	0.774308	0.610169	0.711111	0.75	0.793103	0.526316	0.777778	0.861538	0.696429	0.715805	0.774318	0.766264	0.604711	0.672655	0.406598	0.623782	0.72012	0.776215	0.668083	'Plant reproduction'
206	R.28.1	2	0.8	0.84507	0.886364	0.901961	0.810811	0.806452	0.986486	0.776119	0.851658	0.645161	0.825397	0.871795	0.888889	0.774194	0.833333	0.987342	0.8	0.828264	0.826052	0.882264	0.727964	0.813275	0.522829	0.756362	0.826296	0.877578	0.779078	'Plant reproduction.gametogenesis'
207	R.29	1	0.715596	0.623932	0.823529	0.670588	0.870968	0.771084	0.823529	0.604743	0.737996	0.730435	0.666667	0.788732	0.702128	0.894737	0.837607	0.844037	0.700599	0.770618	1.01412	1.12162	0.693996	0.901777	0.626339	0.961324	0.87604	0.947747	0.892871	'Plant organogenesis'
208	R.29.4	2	0.72	0.666667	0.8	0.731707	0.888889	0.891892	0.891892	0.613139	0.775523	0.75	0.655172	0.857143	0.765957	0.914286	0.909091	0.931624	0.703911	0.810898	1.14156	0.977543	0.986135	0.883581	0.7014	0.80344	1.21984	0.937731	0.956404	'Plant organogenesis.flower formation'
209	R.35	1	0.842465	0.859099	0.811896	0.839141	0.86225	0.86286	0.826615	0.86119	0.845689	0.817155	0.832414	0.703215	0.702451	0.717433	0.7582	0.828925	0.858094	0.777236	0.944933	1.01128	0.634919	0.623101	0.395607	0.58198	0.856573	0.871833	0.740028	'No Mercator4 annotation'
210	R.35.2	2	0.842465	0.859099	0.811896	0.839141	0.86225	0.86286	0.826615	0.86119	0.845689	0.817155	0.832414	0.703215	0.702451	0.717433	0.7582	0.828925	0.858094	0.777236	0.944933	1.01128	0.634919	0.623101	0.395607	0.58198	0.856573	0.871833	0.740028	'No Mercator4 annotation.no other annotation available'
211	R.50	1	0.83959	0.815463	0.830054	0.774367	0.818998	0.814758	0.819364	0.865721	0.822289	0.882469	0.861088	0.830409	0.803468	0.852975	0.865484	0.874151	0.908573	0.859827	1.26474	1.3101	0.885003	1.05736	0.746303	1.06066	1.17797	1.21512	1.08966	'Enzyme classification'
212	R.50.1	2	0.78271	0.772953	0.819672	0.695353	0.803536	0.755319	0.761862	0.794533	0.773242	0.833631	0.821811	0.777328	0.704508	0.830508	0.813008	0.811615	0.85486	0.805909	1.29549	1.31967	0.796168	1.0393	0.71807	1.02491	1.20327	1.26577	1.08283	'Enzyme classification.EC_1 oxidoreductases'
213	R.50.1.1	3	0.742681	0.763458	0.818737	0.678801	0.784615	0.729223	0.732099	0.760204	0.751227	0.776439	0.797203	0.719243	0.646226	0.783505	0.774049	0.759156	0.817829	0.759206	1.18166	1.25659	0.694051	0.956953	0.621593	0.95779	1.08893	1.17467	0.99153	'Enzyme classification.EC_1 oxidoreductases.EC_1-1 oxidoreductase acting on CH-OH group of donor'
214	R.50.1.11	3	0.78022	0.712766	0.858586	0.505495	0.894737	0.728571	0.769231	0.615385	0.733124	0.814815	0.8	0.681818	0.554455	0.88	0.804124	0.672727	0.705882	0.739228	1.26625	1.83285	0.589038	1.25714	0.566302	1.38057	0.755707	1.40797	1.13198	'Enzyme classification.EC_1 oxidoreductases.EC_1-11 oxidoreductase acting on peroxide as acceptor'
215	R.50.1.13	3	0.67541	0.78169	0.819383	0.669767	0.709524	0.703297	0.69103	0.70696	0.719633	0.623574	0.75	0.594059	0.458015	0.621118	0.666667	0.669039	0.716312	0.637348	0.960335	1.03022	0.562111	0.766261	0.498123	0.706594	0.897561	0.868702	0.786239	'Enzyme classification.EC_1 oxidoreductases.EC_1-14 oxidoreductase acting on paired donor with incorporation or reduction of molecular oxygen'
216	R.50.2	2	0.845675	0.839579	0.837915	0.802064	0.824131	0.836802	0.836834	0.887715	0.838839	0.890071	0.88392	0.845807	0.836053	0.849123	0.878168	0.888151	0.924214	0.874438	1.25777	1.30355	0.874722	1.03821	0.69766	1.03211	1.12314	1.16404	1.0614	'Enzyme classification.EC_2 transferases'
217	R.50.2.1	3	0.780952	0.873786	0.8125	0.794872	0.786667	0.837838	0.8	0.910256	0.824609	0.792793	0.892562	0.810127	0.822222	0.783784	0.866667	0.86631	0.941667	0.847016	1.15622	1.27787	0.930243	1.06082	0.713257	1.08216	1.14166	1.29097	1.08165	'Enzyme classification.EC_2 transferases.EC_2-1 transferase transferring one-carbon group'
218	R.50.2.3	3	0.788889	0.765306	0.895349	0.802198	0.807229	0.771429	0.878205	0.880829	0.823679	0.850394	0.836879	0.852459	0.808511	0.822222	0.829787	0.907317	0.911197	0.852346	1.23182	1.38631	0.738538	0.912626	0.655891	1.03136	1.05444	1.21443	1.02818	'Enzyme classification.EC_2 transferases.EC_2-3 acyltransferase'
219	R.50.2.4	3	0.825137	0.736527	0.846626	0.746914	0.690141	0.662162	0.813559	0.798046	0.764889	0.864407	0.808696	0.782609	0.728477	0.747126	0.747475	0.844193	0.841026	0.795501	1.21009	1.29744	0.744341	0.913996	0.741505	1.13385	1.01257	1.11959	1.02167	'Enzyme classification.EC_2 transferases.EC_2-4 glycosyltransferase'
220	R.50.2.5	3	0.871287	0.963855	0.85	0.8	0.923913	0.941176	0.865672	0.951613	0.89594	0.922156	0.978723	0.892857	0.867925	0.898551	0.923077	0.914286	0.971698	0.921159	1.58546	1.67626	1.2654	1.33828	0.624659	0.818147	1.5818	1.56769	1.30721	'Enzyme classification.EC_2 transferases.EC_2-5 transferase transferring alkyl or aryl group, other than methyl group'
221	R.50.2.7	3	0.847637	0.842375	0.836391	0.828006	0.845574	0.877847	0.837756	0.899115	0.851838	0.892809	0.885075	0.85676	0.865316	0.879412	0.917713	0.890961	0.932757	0.8901	1.23951	1.27317	0.885407	1.05035	0.692671	1.01512	1.10132	1.12319	1.04759	'Enzyme classification.EC_2 transferases.EC_2-7 transferase transferring phosphorus-containing group'
222	R.50.3	2	0.868622	0.802057	0.819742	0.778008	0.787724	0.799435	0.794314	0.846631	0.812067	0.895431	0.831878	0.808219	0.796964	0.83499	0.858847	0.849265	0.888603	0.845525	1.16159	1.22132	0.895004	1.05495	0.790732	1.07901	1.13863	1.18413	1.06567	'Enzyme classification.EC_3 hydrolases'
223	R.50.3.1	3	0.891473	0.747899	0.849624	0.833333	0.740157	0.720721	0.783505	0.859327	0.803255	0.922652	0.781022	0.848485	0.84	0.797546	0.791946	0.848375	0.905738	0.841971	1.17592	1.14367	0.858979	0.957168	0.778847	0.971083	1.20074	1.20324	1.03621	'Enzyme classification.EC_3 hydrolases.EC_3-1 hydrolase acting on ester bond'
224	R.50.3.2	3	0.880851	0.804688	0.776699	0.660714	0.747368	0.831683	0.710037	0.749153	0.770149	0.881356	0.804688	0.666667	0.677966	0.769231	0.875912	0.734694	0.809278	0.777474	1.06362	1.12691	0.761301	1.02685	0.642899	1.0228	0.886441	1.17248	0.962911	'Enzyme classification.EC_3 hydrolases.EC_3-2 glycosylase'
225	R.50.3.4	3	0.839196	0.84127	0.840764	0.810811	0.841121	0.817204	0.845272	0.899696	0.841917	0.868852	0.876033	0.814815	0.797101	0.882759	0.87218	0.885593	0.915167	0.864063	1.16024	1.33653	0.872502	0.999729	0.92247	1.15535	1.19635	1.07959	1.09035	'Enzyme classification.EC_3 hydrolases.EC_3-4 hydrolase acting on peptide bond (peptidase)'
226	R.50.3.6	3	0.811321	0.786885	0.744186	0.714286	0.868421	0.90625	0.819277	0.912088	0.820339	0.864865	0.843373	0.77551	0.794118	0.901961	0.943396	0.878049	0.942857	0.868016	1.17805	1.3183	1.11326	1.28781	0.760097	1.22481	1.21398	1.27971	1.172	'Enzyme classification.EC_3 hydrolases.EC_3-6 hydrolase acting on acid anhydride'
227	R.50.4	2	0.825893	0.770732	0.801802	0.850746	0.869159	0.861111	0.82	0.852234	0.83146	0.865979	0.822642	0.803571	0.830508	0.905405	0.899329	0.877828	0.879552	0.860602	1.30438	1.35465	0.937029	0.945419	0.810149	1.02542	1.2854	1.10967	1.09651	'Enzyme classification.EC_4 lyases'
228	R.50.4.1	3	0.857143	0.842105	0.777778	0.829268	0.914286	0.852941	0.801724	0.83	0.838156	0.915493	0.901639	0.851852	0.862745	0.952381	0.915254	0.884422	0.888889	0.896584	1.53952	1.43372	1.32068	1.27545	1.1795	1.40654	1.60889	1.30487	1.38365	'Enzyme classification.EC_4 lyases.EC_4-1 carbon-carbon lyase'
229	R.50.4.2	3	0.852632	0.809524	0.844444	0.881356	0.877551	0.86	0.773109	0.864	0.845327	0.833333	0.789474	0.8	0.810811	0.884615	0.877193	0.840237	0.868217	0.837985	1.00676	1.15304	0.784667	0.736618	0.656567	0.836635	1.11667	0.967838	0.90735	'Enzyme classification.EC_4 lyases.EC_4-2 carbon-oxygen lyase'
230	R.50.5	2	0.921739	0.840336	0.858974	0.790123	0.893333	0.897059	0.913386	0.950192	0.883143	0.953846	0.903553	0.902655	0.859504	0.935484	0.941176	0.951542	0.971678	0.92743	1.52237	1.62229	1.23305	1.356	1.20085	1.47471	1.49268	1.49259	1.42432	'Enzyme classification.EC_5 isomerases'
231	R.50.6	2	0.929134	0.943089	0.864865	0.816901	0.859375	0.85	0.964126	0.977578	0.900634	0.959276	0.967442	0.924242	0.892562	0.918919	0.918919	0.981567	0.988558	0.943936	1.57082	1.59425	1.4008	1.47619	1.0509	1.4717	1.62923	1.72273	1.48958	'Enzyme classification.EC_6 ligases'
232	R.1.2	2	0.833333	0.78125	0.675	0.8	0.897959	0.928571	0.834951	0.918919	0.833748	0.909091	0.877193	0.80597	0.88	0.946237	0.962963	0.909091	0.941176	0.903965	2.6039	1.29145	2.14284	1.11373	2.2904	0.977066	2.28521	1.18836	1.73662	'Photosynthesis.calvin cycle'
233	R.2.1	2	0.833333	0.818182	0.793103	0.787879	0.92	0.954545	0.9625	0.860465	0.866251	0.901099	0.883721	0.88	0.872727	0.956522	0.97561	0.980132	0.921053	0.921358	1.89732	1.68781	1.51196	1.8999	1.46894	1.81288	1.93509	1.92016	1.76676	'Cellular respiration.glycolysis'
234	R.2.3	2	0.897059	0.8	0.9	0.90625	0.758621	0.8125	0.972973	0.910714	0.869765	0.944	0.888889	0.947368	0.949153	0.862745	0.896552	0.986175	0.952381	0.928408	1.80166	2.03434	1.68513	2.04409	1.3829	2.00557	1.78763	1.97533	1.83958	'Cellular respiration.tricarboxylic acid cycle'
235	R.2.4.1	3	0.902778	0.948718	0.947368	0.975	1	1	0.952381	0.95614	0.960298	0.948905	0.973684	0.972222	0.987342	1	1	0.973545	0.976303	0.979	1.86081	2.26375	1.61999	1.93703	1.45999	2.0856	1.5803	1.80998	1.82718	'Cellular respiration.oxidative phosphorylation.NADH dehydrogenase complex'
236	R.3.2	2	0.985507	0.6	0.878788	0.75	0.777778	0.9	0.879032	0.835821	0.825866	0.992701	0.727273	0.923077	0.761905	0.875	0.944444	0.933333	0.902655	0.882549	1.74645	1.26626	1.32925	0.88156	1.36461	1.19757	1.74619	1.16029	1.33652	'Carbohydrate metabolism.starch metabolism'
237	R.4.1	2	0.942308	0.96	0.869565	0.84	0.916667	0.933333	0.958333	0.962264	0.922809	0.965517	0.974359	0.926829	0.913043	0.956522	0.965517	0.97619	0.978261	0.95703	1.57795	1.57079	1.30223	1.51274	1.10379	1.53176	1.43872	1.58645	1.45305	'Amino acid metabolism.glutamate group amino acid biosynthesis'
238	R.4.5	2	1	0.932203	0.851852	0.827586	0.92	0.851852	0.85	0.925	0.894812	1	0.960784	0.92	0.901961	0.958333	0.92	0.913043	0.955224	0.941168	1.50302	1.63733	1.43565	1.46784	1.24205	1.83635	1.41088	1.4527	1.49823	'Amino acid metabolism.shikimate group amino acid biosynthesis'
239	R.5.2.10.2	4	0.826087	0.653846	0.909091	0.733333	0.818182	0.652174	0.740741	0.697674	0.753891	0.846154	0.666667	0.8	0.714286	0.833333	0.714286	0.708333	0.723404	0.750808	0.960428	1.15204	0.638448	0.967385	0.655754	0.994169	0.958027	0.989574	0.914478	'Lipid metabolism.glycerolipid metabolism.glycerolipid degradation.phospholipase activities'
240	R.5.4	2	0.833333	0.877193	0.944444	0.921053	1	0.964286	0.822917	0.862745	0.903246	0.909091	0.929293	0.962963	0.953846	1	0.981132	0.895706	0.915663	0.943462	1.40557	1.63371	1.17287	1.37497	0.851262	1.4119	1.3666	1.4043	1.32765	'Lipid metabolism.sphingolipid metabolism'
241	R.5.5	2	0.875	0.947368	0.882353	0.880952	0.818182	0.888889	0.918033	0.898876	0.888707	0.88	0.96875	0.866667	0.864865	0.9	0.941176	0.939759	0.93617	0.912173	1.21694	1.57998	0.699752	0.850041	1.18081	1.73966	1.08346	1.42541	1.22201	'Lipid metabolism.phytosterol metabolism'
242	R.5.7	2	0.818182	0.75	0.863636	0.846154	0.8	0.941176	0.970588	0.836364	0.853263	0.9	0.857143	0.926829	0.913043	0.88	0.967742	0.985075	0.909091	0.917365	1.32005	1.39902	1.44613	1.58028	0.916301	1.39848	1.49284	1.31926	1.35904	'Lipid metabolism.lipid trafficking'
243	R.5.7.3	3	0.75	0.625	0.866667	0.842105	0.727273	0.916667	0.981818	0.813953	0.815435	0.857143	0.769231	0.928571	0.909091	0.823529	0.952381	0.990826	0.894737	0.890689	1.2206	1.31592	1.31537	1.45544	0.791474	1.24788	1.44042	1.22989	1.25212	'Lipid metabolism.lipid trafficking.endoplasmic reticulum-plastid lipid transfer'
244	R.7.12	2	0.955556	0.928571	0.95	1	0.918919	0.892857	0.88785	1	0.941719	0.97561	0.956522	0.972973	1	0.957746	0.943396	0.938144	1	0.968049	1.49402	1.47704	1.66261	1.48661	1.31353	1.42292	1.57478	1.36253	1.47425	'Coenzyme metabolism.iron-sulfur cluster assembly machinery'
245	R.7.15	2	0.932203	0.8	0.8125	0.916667	0.911765	0.8	0.873563	0.884615	0.866414	0.963636	0.8	0.88	0.888889	0.952381	0.875	0.930818	0.909091	0.899977	1.93534	1.08577	1.44795	0.78909	1.57304	0.888064	1.81705	0.930364	1.30833	'Coenzyme metabolism.chlorophyll metabolism'
246	R.10.2	2	0.833333	0.843137	0.688889	0.630435	0.789474	0.735294	0.777778	0.690909	0.748656	0.894737	0.897436	0.65	0.690909	0.777778	0.790698	0.850746	0.7875	0.792475	1.56482	1.70253	0.884599	1.15243	0.720567	1.16782	1.30746	1.62017	1.26505	'Redox homeostasis.glutathione-based redox regulation'
247	R.10.2.3	3	0.777778	0.809524	0.641026	0.594595	0.741935	0.653846	0.661017	0.558442	0.67977	0.857143	0.875	0.5	0.634146	0.666667	0.689655	0.75	0.673077	0.705711	1.53776	1.71462	0.821309	1.1022	0.65841	1.11599	1.31015	1.7386	1.24988	'Redox homeostasis.glutathione-based redox regulation.glutathione S-transferase activities'
248	R.10.3	2	0.910256	0.857143	0.885714	0.888889	0.863636	0.884615	0.9375	0.859649	0.885925	0.950355	0.918367	0.9375	0.914286	0.923077	0.938776	0.965517	0.911111	0.932374	1.90046	1.67536	1.60867	1.25112	1.49626	1.32842	1.82762	1.31594	1.55048	'Redox homeostasis.thiol-based redox regulation'
249	R.10.4	2	0.940299	0.979592	0.970588	0.821429	0.941176	0.857143	0.990476	0.979381	0.935011	0.964912	0.987952	0.981132	0.901961	0.965517	0.916667	0.993865	0.986842	0.962356	1.82192	1.77967	1.28495	1.52081	1.21	1.40309	1.59254	1.52959	1.51782	'Redox homeostasis.ascorbate-based redox regulation'
250	R.10.6	2	0.766667	0.8	0.785714	0.647059	0.8	0.75	0.9375	0.947368	0.804289	0.844444	0.869565	0.857143	0.75	0.875	0.857143	0.962963	0.972222	0.87356	1.19971	1.34483	1.2523	1.47308	0.883569	1.17961	1.47014	1.23252	1.25447	'Redox homeostasis.reactive oxygen-induced signalling'
251	R.11.2.2	3	0.894737	0.974359	0.952381	0.909091	0.9	0.851852	0.786885	0.924731	0.899254	0.939394	0.985915	0.965517	0.95	0.933333	0.916667	0.863158	0.95858	0.939071	1.55037	1.57375	1.08811	1.4076	0.878449	1.34759	1.15997	1.47899	1.3106	'Phytohormone action.auxin.perception and signal transduction'
252	R.11.3	2	0.815789	0.897436	1	0.92	0.827586	0.892857	0.942308	0.964286	0.907533	0.872727	0.939394	1	0.95	0.883721	0.933333	0.965517	0.980769	0.940683	1.27883	1.49374	1.0008	1.23795	0.83865	1.20413	1.17839	1.43584	1.20854	'Phytohormone action.brassinosteroid'
253	R.11.4.2	3	0.783784	0.666667	0.733333	0.852941	0.954545	0.913043	0.84507	0.886792	0.829522	0.826087	0.736842	0.764706	0.857143	0.965517	0.941176	0.907563	0.931818	0.866356	1.14301	1.30307	0.902996	0.979779	0.718461	1.11403	1.30822	1.27991	1.09368	'Phytohormone action.cytokinin.perception and signal transduction'
254	R.11.7	2	0.764706	0.820513	0.52	0.714286	0.75	0.846154	0.852941	0.884615	0.769152	0.85	0.851064	0.647059	0.8	0.809524	0.888889	0.913793	0.930233	0.83632	1.56713	1.24097	1.20368	1.20222	0.714133	0.910694	1.2607	1.22364	1.1654	'Phytohormone action.jasmonic acid'
255	R.12.1.1	3	0.979167	0.960784	0.789474	0.863636	0.721311	0.880597	0.84375	0.952381	0.873888	0.988506	0.978723	0.866667	0.923077	0.779221	0.914894	0.888889	0.972067	0.914006	1.71758	2.13296	0.981443	1.80465	1.02423	1.79776	1.23704	1.99683	1.58656	'Chromatin organisation.chromatin structure.DNA wrapping'
256	R.12.3.2.3	4	1	0.916667	0.764706	0.666667	0.882353	0.9375	0.983051	0.949153	0.887512	1	0.947368	0.846154	0.782609	0.888889	0.941176	0.991453	0.973451	0.921387	1.28447	1.28147	1.18895	1.28454	0.759114	0.988814	1.46487	1.40953	1.20772	'Chromatin organisation.post-translational histone modification.histone acetylation.HD1-type histone deacetylase family'
257	R.12.4.1	3	1	1	0.863636	0.857143	0.9	0.928571	0.931034	0.971429	0.931477	1	1	0.926829	0.923077	0.941176	0.962963	0.961538	0.983051	0.962329	1.27643	1.40309	1.39212	1.44695	0.870419	1.2825	1.28503	1.24473	1.27516	'Chromatin organisation.nucleosome remodeling.SWI/SNF chromatin remodeling complexes'
258	R.12.5.1	3	0.75	0.375	0.846154	0.9375	0.846154	0.888889	0.866667	0.931034	0.805175	NA	0.285714	0.9	0.952381	0.875	0.933333	0.888889	0.941176	0.825213	0.948573	0.945962	0.965153	1.07525	0.718323	1.03422	0.961672	1.04667	0.961977	'Chromatin organisation.epigenetic state regulation.RNA-directed DNA methylation (RdDM) pathway'
259	R.13.2.1.1	4	0.833333	0.916667	0.538462	1	0.727273	0.72	0.737705	0.894737	0.796022	0.88	0.944444	0.625	1	0.8	0.820513	0.809524	0.930233	0.851214	1.07856	1.35375	0.764757	1.09869	0.695181	1.19193	0.822968	1.26342	1.03366	'Cell division.cell cycle organisation.cell cycle control.CYCLIN regulatory protein activities'
260	R.13.2.3	3	1	1	0.666667	0.833333	0.8	1	0.64	1	0.8675	1	1	0.8	0.909091	0.888889	1	0.727273	1	0.915657	0.953072	1.35488	0.959846	1.25798	0.604237	1.2622	0.772754	1.35738	1.06529	'Cell division.cell cycle organisation.chromosome segregation'
261	R.13.2.5	3	0.666667	0.846154	0.722222	0.8125	0.666667	0.923077	0.789474	0.978261	0.800628	0.8	0.916667	0.827586	0.896552	0.777778	0.956522	0.857143	0.986667	0.877364	1.02456	1.27374	0.89547	1.20884	0.635053	1.17923	1.00139	1.22107	1.05492	'Cell division.cell cycle organisation.sister chromatid separation'
262	R.13.4.1	3	1	0.913043	0.933333	0.888889	0.933333	0.947368	0.982759	1	0.949841	1	0.954545	0.965517	0.941176	0.965517	0.972973	0.990991	1	0.97384	1.55273	1.71827	1.26998	1.62444	1.06172	1.6348	1.36388	1.57176	1.4747	'Cell division.cytokinesis.preprophase microtubule organization'
263	R.15.3.4.5	4	0.909091	0.941176	0.913043	0.84	0.975	0.846154	0.932203	0.938776	0.91193	0.923077	0.952381	0.954545	0.909091	0.969697	0.8	0.959184	0.964706	0.929085	1.22656	1.38211	1.29127	1.40505	0.62846	0.843494	1.34426	1.29027	1.17643	'RNA biosynthesis.RNA polymerase II-dependent transcription.transcription co-activation.MEDIATOR complex'
264	R.15.4	2	1	1	0.857143	0.714286	0.833333	0.666667	0.958333	1	0.87872	1	1	0.916667	0.8	0.909091	0.8	0.977273	1	0.925379	1.17219	1.31887	1.24985	1.16687	0.958904	1.30116	1.30051	1.04451	1.18911	'RNA biosynthesis.RNA polymerase III-dependent transcription'
265	R.15.5.2.1	4	0.848485	0.894737	0.894737	0.866667	0.8125	0.785714	0.935897	0.934426	0.871645	0.909091	0.923077	0.888889	0.888889	0.869565	0.869565	0.96	0.956522	0.9082	1.25603	1.2448	0.786214	0.90956	0.760146	0.911664	1.24716	1.22104	1.04208	'RNA biosynthesis.DNA-binding transcriptional regulation.zinc-coordinating DNA-binding domain.Cys2-His2-related domain'
266	R.15.5.3.1.1	5	0.666667	0.571429	0.733333	0.526316	0.815789	0.75	0.744186	0.77551	0.697904	0.695652	0.666667	0.6	0.470588	0.740741	0.555556	0.645161	0.8	0.646796	1.01634	1.1168	0.663591	0.732162	0.506237	0.642893	0.726535	0.878386	0.785369	'RNA biosynthesis.DNA-binding transcriptional regulation.helix-turn-helix DNA-binding domain.HOMEO domain.HD-ZIP I/II-type transcription factor'
267	R.15.5.3.9.2.1	6	0.627907	0.625	0.827586	0.633333	0.6	0.571429	0.614035	0.62069	0.639997	0.272727	0.285714	0.545455	0.352941	0.4	0.625	0.388889	0.576923	0.430956	0.583196	0.815921	0.444033	0.711311	0.387227	0.6589	0.498212	0.670663	0.596183	'RNA biosynthesis.DNA-binding transcriptional regulation.helix-turn-helix DNA-binding domain.MYB transcription factor family.R2R3-MYB transcription factor family.subgroup-1 transcription factor'
268	R.15.5.4.3	4	0.952381	0.9375	0.714286	0.846154	0.71875	0.535714	0.923077	0.847826	0.809461	0.956522	0.954545	0.714286	0.875	0.727273	0.580645	0.948454	0.877193	0.82924	1.24184	1.24742	0.839257	0.873883	0.572833	0.651402	1.10116	0.926979	0.931845	'RNA biosynthesis.DNA-binding transcriptional regulation.other all-alpha-helix DNA-binding domain.NF-Y transcription factor complex'
269	R.15.5.9.1	4	0.631579	0.705882	0.909091	0.857143	0.9	1	0.791667	1	0.84942	0.72	0.761905	0.947368	0.916667	0.941176	1	0.88189	1	0.896126	1.17707	1.06361	1.19794	1.34812	0.980619	1.22477	1.33239	1.3221	1.20583	'RNA biosynthesis.DNA-binding transcriptional regulation.beta-barrel DNA-binding domain.ARF transcription factor'
270	R.15.5.10.2	4	0.8	0.923077	0.925	0.964286	0.72	0.6875	0.854545	0.90625	0.847582	0.888889	0.952381	0.8	0.923077	0.758621	0.8	0.826087	0.88	0.853632	1.2424	1.3202	0.52192	0.680315	0.628122	0.962444	0.650619	0.769248	0.846909	'RNA biosynthesis.DNA-binding transcriptional regulation.undefined DNA-binding domain.GRAS transcription factor'
271	R.15.7	2	0.90625	1	0.818182	0.857143	0.878788	1	0.977273	0.666667	0.888038	0.95082	NA	0.9	0.857143	0.935484	1	0.987805	0.73913	0.910055	1.74981	1.25951	1.60737	0.825626	1.22132	1.11454	1.67003	0.947063	1.29941	'RNA biosynthesis.organellar gene expression machinery'
272	R.16.1.1.2	4	0.909091	0.942857	0.869565	0.818182	0.947368	0.894737	0.925926	0.971831	0.909945	0.95	0.969697	0.930233	0.9	0.972973	0.944444	0.959184	0.985075	0.951451	1.54871	1.77308	1.71276	1.70308	1.29742	1.73883	1.46834	1.57079	1.60163	'RNA processing.pre-RNA splicing.U2-type major spliceosome.U2 snRNP complex'
273	R.16.1.5	3	0.964286	0.877551	0.916667	0.918919	0.862069	0.862069	1	0.969697	0.921407	0.980392	0.923077	0.949153	0.95082	0.913043	0.92	1	0.983871	0.952545	1.29584	1.41053	1.35264	1.33978	0.95038	1.37992	1.496	1.53903	1.34551	'RNA processing.pre-RNA splicing.MAC/NTC spliceosome-associated complex'
274	R.16.2.1.7	4	1	1	0.944444	0.888889	1	0.909091	0.933333	1	0.95947	1	1	0.971429	0.941176	1	0.952381	0.964912	1	0.978737	1.32703	1.53275	1.59343	1.62065	1.00601	1.50029	1.54865	1.58209	1.46386	'RNA processing.RNA modification.mRNA modification.mRNA methylation'
275	R.16.2.2.6	4	0.333333	0.8	0.9	1	0.7	0.923077	1	0.8	0.807051	0.5	0.888889	0.947368	1	0.8	0.956522	1	0.878049	0.871353	1.24638	1.5416	1.24049	1.2524	0.786348	1.32216	1.15889	1.35757	1.23823	'RNA processing.RNA modification.tRNA modification.methylation'
276	R.16.2.4	3	0.88	0.826087	0.956522	1	0.941176	0.882353	0.960784	0.941176	0.923512	0.930233	0.888889	0.976744	1	0.965517	0.933333	0.977273	0.963855	0.954481	1.42004	1.58096	1.44503	1.21792	0.938224	1.37318	1.30314	1.35318	1.32896	'RNA processing.RNA modification.rRNA modification'
277	R.16.2.4.2	4	0.869565	0.826087	0.952381	1	0.9375	0.9375	1	0.94	0.932879	0.923077	0.888889	0.974359	1	0.962963	0.965517	1	0.962963	0.959721	1.40762	1.587	1.41061	1.23727	0.923255	1.37755	1.28221	1.35522	1.32259	'RNA processing.RNA modification.rRNA modification.rRNA methylation'
278	R.16.3	2	1	0.952381	0.96	0.851852	0.913043	0.916667	0.987013	0.988235	0.946149	1	0.97561	0.979592	0.92	0.954545	0.956522	0.992366	0.993007	0.971455	1.58925	1.75461	1.53013	1.58071	1.16483	1.57016	1.39516	1.45577	1.50508	'RNA processing.RNA transport'
279	R.16.4.2	3	1	1	0.846154	0.733333	1	0.894737	0.9	0.87013	0.905544	1	1	0.916667	0.846154	1	0.941176	0.942529	0.923077	0.9462	1.34607	1.60094	1.2399	1.36057	0.938039	1.41689	1.19606	1.3242	1.30283	'RNA processing.RNA homeostasis.Exosome complex'
280	R.16.4.3	3	0.897436	0.888889	0.935484	0.818182	0.970588	0.861111	0.925	0.935897	0.904073	0.945946	0.941176	0.966667	0.896552	0.981818	0.915254	0.960526	0.965035	0.946622	1.52377	1.66203	1.48382	1.5936	0.989705	1.3309	1.40589	1.47674	1.43331	'RNA processing.RNA homeostasis.mRNA deadenylation-dependent decay'
281	R.16.4.9	3	0.978723	1	0.842105	0.8	0.833333	0.888889	0.910448	0.912281	0.895722	0.988764	1	0.914286	0.882353	0.894737	0.933333	0.953125	0.954128	0.940091	1.61763	1.86674	1.47379	1.57747	1.15517	1.66391	1.55454	1.84013	1.59367	'RNA processing.RNA homeostasis.mRNA stress granule formation'
282	R.16.4.10	3	0.928571	1	0.9	0.882353	0.954545	1	0.955556	1	0.952628	0.961538	1	0.947368	0.9375	0.974359	1	0.97561	1	0.974547	1.39253	1.4244	1.36161	1.39499	0.988122	1.21193	1.44662	1.43587	1.33201	'RNA processing.RNA homeostasis.post-transcriptional regulation'
283	R.16.4.10.1	4	0.909091	1	0.923077	0.909091	0.933333	1	0.948052	1	0.952831	0.95	1	0.96	0.952381	0.962963	1	0.971014	1	0.974545	1.35449	1.3603	1.34811	1.45739	0.948708	1.12824	1.44383	1.39876	1.30498	'RNA processing.RNA homeostasis.post-transcriptional regulation.CCCH-ZF-type RNA-binding activity'
284	R.16.5.2	3	0.965517	0.928571	0.793103	0.807692	0.846154	0.785714	0.848485	0.8375	0.851592	0.974359	0.956522	0.88	0.888889	0.916667	0.88	0.910714	0.905109	0.914033	1.20764	1.27564	1.21611	1.25142	0.958648	1.44787	1.16665	1.296	1.2275	'RNA processing.mRNA silencing.miRNA pathway'
285	R.17.1.2.2	4	0.944444	0.924528	0.933333	0.971429	0.965517	0.952381	0.9	0.916667	0.938537	0.966667	0.958333	0.964286	0.984615	0.982456	0.97561	0.944	0.955665	0.966454	1.48102	1.91866	1.39227	1.47712	1.08434	1.84401	1.46544	1.91149	1.5718	'Protein biosynthesis.ribosome biogenesis.large ribosomal subunit (LSU).LSU processome'
286	R.17.1.3.2	4	0.928571	0.9375	1	0.8	1	1	0.941176	0.921569	0.941102	0.96	0.967033	1	0.882353	1	1	0.967033	0.958333	0.966844	1.3655	1.80464	1.2752	1.36009	0.974888	1.79071	1.21849	1.7031	1.43658	'Protein biosynthesis.ribosome biogenesis.small ribosomal subunit (SSU).SSU processome'
287	R.17.3.1	3	0.9375	0.895522	0.888889	0.861111	0.864865	0.9	0.944954	0.935185	0.903503	0.962963	0.940171	0.941176	0.925373	0.920635	0.944444	0.970588	0.965174	0.946316	1.62371	1.82448	1.64357	1.80962	1.292	1.90624	1.74109	1.89741	1.71727	'Protein biosynthesis.translation initiation.Pre-Initiation Complex (PIC) module'
288	R.17.4	2	0.965517	1	0.809524	0.904762	0.888889	0.904762	0.97561	1	0.931133	0.982456	1	0.888889	0.95	0.9375	0.95	0.987342	1	0.962023	2.0488	2.34557	1.69995	1.99406	1.48289	2.21747	2.0998	2.39997	2.03606	'Protein biosynthesis.translation elongation'
289	R.17.6.1.2	4	0.978261	0.987805	0.736842	0.885714	0.902439	0.897959	0.946429	0.89899	0.904305	0.988764	0.993789	0.848485	0.9375	0.941176	0.941176	0.967033	0.939759	0.94471	1.55698	2.02905	1.15497	1.40549	1.08489	1.74555	1.21567	1.64593	1.47982	'Protein biosynthesis.organellar translation machinery.mitochondrial ribosome biogenesis.large ribosomal subunit proteome'
290	R.17.6.2	3	0.986667	0.884615	0.875	0.8	0.933333	0.971429	0.927273	1	0.92229	0.993197	0.93617	0.933333	0.666667	0.962264	0.982456	0.961905	1	0.929499	2.33294	1.50033	2.0947	0.785422	1.59739	1.15249	1.99282	1.03109	1.5609	'Protein biosynthesis.organellar translation machinery.plastidial ribosome biogenesis'
291	R.18.3.1	3	1	1	0.625	0.769231	0.9	0.866667	0.931034	0.682927	0.846857	1	1	0.769231	0.869565	0.941176	0.923077	0.956522	0.786885	0.905807	1.28086	1.57775	1.20785	1.35478	0.865059	1.29096	1.20675	1.2563	1.25504	'Protein modification.lipidation.glycophosphatidylinositol (GPI) anchor addition'
292	R.18.3.4	3	0.833333	0.833333	0.857143	0.888889	1	1	0.767442	0.890909	0.883881	0.857143	0.888889	0.909091	0.9375	1	1	0.852941	0.942308	0.923484	1.16068	1.46653	1.04066	1.41126	0.917323	1.39586	1.10195	1.3594	1.23171	'Protein modification.lipidation.protein S-acylation'
293	R.18.4.1.33	4	0.820513	0.8125	0.916667	0.833333	0.95	0.8125	0.810811	0.86	0.85204	0.881356	0.863636	0.95	0.888889	0.965517	0.88	0.862745	0.91358	0.900715	1.15747	1.32381	0.989033	1.17274	0.640984	1.09161	1.04345	1.09554	1.06433	'Protein modification.phosphorylation.TKL protein kinase families.RLCK-VII receptor-like protein kinase families'
294	R.18.4.1.33.1	5	0.820513	0.8125	0.916667	0.833333	0.95	0.8125	0.833333	0.877551	0.85705	0.881356	0.863636	0.95	0.888889	0.965517	0.88	0.88	0.925	0.9043	1.19128	1.32446	1.00449	1.16938	0.647054	1.09811	1.0388	1.09093	1.07056	'Protein modification.phosphorylation.TKL protein kinase families.RLCK-VII receptor-like protein kinase families.RLCK-VIIa receptor-like protein kinase'
295	R.18.5.1.1.2	5	0.814815	0.807692	1	0.944444	0.866667	0.882353	1	1	0.914496	0.897959	0.893617	1	0.971429	0.928571	0.9375	1	1	0.953635	1.51244	1.62917	1.48271	1.65734	1.10999	1.5908	1.50115	1.58078	1.50805	'Protein modification.dephosphorylation.protein serine/threonine phosphatase families.PPP Fe-Zn-dependent phosphatase families.PP2A-class phosphatase complexes'
296	R.18.12	2	0.944444	0.967742	0.9375	0.928571	0.857143	0.961538	0.925532	0.912088	0.92932	0.971429	0.981818	0.966667	0.962963	0.923077	0.980392	0.960894	0.95122	0.962307	1.49065	1.47992	1.49091	1.51207	1.30451	1.56145	1.53442	1.42301	1.47462	'Protein modification.targeting peptide maturation'
297	R.18.14	2	0.897059	0.883721	0.871795	0.958333	0.833333	0.884615	0.949367	0.878788	0.894626	0.945736	0.936709	0.931507	0.978723	0.90625	0.938776	0.974026	0.933333	0.943133	1.93594	1.67608	1.95913	1.45624	1.3996	1.53934	1.69846	1.40908	1.63423	'Protein modification.protein folding'
298	R.19.2.1	3	0.567568	0.65625	0.76	0.695652	0.947368	0.9	0.915966	0.970588	0.801674	0.692308	0.765957	0.85	0.8	0.969697	0.947368	0.952381	0.983607	0.870165	1.38153	1.46165	1.4526	1.4049	1.06828	1.36365	1.60848	1.45047	1.39894	'Protein homeostasis.ubiquitin-proteasome system.N-degron pathways'
299	R.19.2.2.12.5	5	0.96	0.823529	0.913043	1	0.954545	0.85	0.94186	0.940299	0.92291	0.979592	0.903226	0.952381	1	0.969697	0.896552	0.968944	0.967742	0.954767	1.42527	1.43812	1.34168	1.4026	0.890224	1.18031	1.42091	1.3484	1.30594	'Protein homeostasis.ubiquitin-proteasome system.ubiquitin-fold protein conjugation.CULLIN-based E3 ubiquitin ligase activities.CUL4-based E3 ubiquitin ligase complexes'
300	R.19.2.2.12.5.3	6	0.958333	0.8125	0.904762	1	1	0.882353	0.9375	0.929825	0.928159	0.978723	0.896552	0.947368	1	1	0.916667	0.966443	0.961538	0.958411	1.41994	1.42725	1.31472	1.37035	0.874003	1.14619	1.41254	1.31558	1.28507	'Protein homeostasis.ubiquitin-proteasome system.ubiquitin-fold protein conjugation.CULLIN-based E3 ubiquitin ligase activities.CUL4-based E3 ubiquitin ligase complexes.DCAF substrate adaptor component activities'
301	R.19.2.4	3	0.972222	0.890909	0.96875	0.909091	0.837838	0.756757	1	0.986486	0.915257	0.985507	0.941176	0.982456	0.947368	0.90625	0.861538	1	0.993056	0.952169	1.52212	1.72879	1.49687	1.60903	1.02294	1.35335	1.76693	1.72509	1.52814	'Protein homeostasis.ubiquitin-proteasome system.membrane-associated protein degradation'
302	R.19.2.4.2	4	1	0.897436	0.95	0.95	0.777778	0.653846	1	0.981481	0.901318	1	0.944444	0.974359	0.974359	0.863636	0.790698	1	0.990566	0.942258	1.56233	1.83042	1.71164	1.88704	0.974707	1.28278	1.81586	1.80164	1.6083	'Protein homeostasis.ubiquitin-proteasome system.membrane-associated protein degradation.ER-associated protein degradation (ERAD)'
303	R.19.2.5.1	4	0.978261	1	1	0.96	0.8	0.869565	0.977011	1	0.948105	0.989011	1	1	0.979592	0.882353	0.930233	0.988095	1	0.971161	1.87784	2.1769	1.58088	1.90098	1.49341	2.06291	1.76001	1.87479	1.84097	'Protein homeostasis.ubiquitin-proteasome system.26S proteasome.20S core particle'
304	R.19.4.6	3	0.859375	0.907407	0.878788	0.851852	0.958333	0.863636	0.93578	0.977528	0.904087	0.92437	0.950495	0.933333	0.913043	0.978723	0.926829	0.965517	0.987805	0.947514	1.69625	1.68238	1.55015	1.47096	1.12358	1.41083	1.71932	1.45317	1.51333	'Protein homeostasis.proteolysis.metallopeptidase activities'
305	R.21.1	2	0.783784	0.823529	0.961538	0.853659	0.878788	0.815789	0.916667	0.904762	0.867315	0.862069	0.896552	0.967742	0.909091	0.916667	0.881356	0.9375	0.947368	0.914793	1.14684	1.51591	0.908993	1.54637	0.788755	1.34887	0.929727	1.69347	1.23487	'Cell wall organisation.cellulose'
306	R.21.1.1	3	0.95	0.862069	1	0.83871	0.909091	0.833333	0.9	0.94186	0.904383	0.974359	0.923077	1	0.901961	0.944444	0.894737	0.938776	0.968553	0.943238	1.32171	1.52686	1.14594	1.73255	0.948741	1.44048	0.990859	1.78068	1.36098	'Cell wall organisation.cellulose.cellulose synthase complex (CSC)'
307	R.21.2.2	3	0.833333	0.724138	0.916667	0.652174	0.764706	0.76	0.754098	0.893805	0.787365	0.896552	0.826087	0.903226	0.771429	0.777778	0.857143	0.769231	0.941748	0.842899	1.06564	1.52416	0.736882	1.4409	0.541715	1.34582	0.882073	1.50514	1.13029	'Cell wall organisation.hemicellulose.xylan'
308	R.21.2.2.1	4	0.857143	0.714286	0.909091	0.714286	0.75	0.785714	0.76087	0.959459	0.806356	0.909091	0.8	0.909091	0.818182	0.8	0.88	0.807018	0.978417	0.862725	1.08768	1.49217	0.793435	1.43067	0.591992	1.30737	0.93948	1.50285	1.14321	'Cell wall organisation.hemicellulose.xylan.biosynthesis'
309	R.21.3.2	3	0.916667	0.745098	0.9	0.791667	0.916667	0.772727	0.77551	0.903846	0.840273	0.938776	0.816901	0.875	0.83871	0.941176	0.864865	0.755556	0.918033	0.868627	1.12676	1.36657	0.740649	1.10904	0.736603	1.10402	0.780831	1.10187	1.00829	'Cell wall organisation.pectin.rhamnogalacturonan I'
310	R.21.3.2.2	4	0.914286	0.711111	0.894737	0.8	0.888889	0.705882	0.770833	0.891304	0.82213	0.93617	0.779661	0.857143	0.833333	0.909091	0.814815	0.744186	0.897959	0.846545	1.10284	1.33909	0.706748	1.10542	0.681587	1.02145	0.780638	1.05901	0.974598	'Cell wall organisation.pectin.rhamnogalacturonan I.modification and degradation'
311	R.22.2.1.2	4	0.923077	0.926829	1	0.814815	0.882353	0.863636	1	0.986667	0.924672	0.958904	0.961039	1	0.888889	0.9375	0.923077	1	0.992806	0.957777	1.53583	1.85009	1.38221	1.75448	1.00919	1.50927	1.57446	1.74898	1.54556	'Vesicle trafficking.retrograde trafficking.Coat protein I (COPI) coatomer machinery.coat protein recruiting'
312	R.22.3.1	3	0.8	0.86	0.913043	0.869565	0.96	0.933333	0.951456	0.990099	0.909687	0.876404	0.91954	0.954545	0.930233	0.977778	0.962963	0.973262	0.994413	0.948642	1.41198	1.6344	1.47419	1.54959	1.03148	1.50565	1.42839	1.48847	1.44052	'Vesicle trafficking.endocytic trafficking.ESCRT-mediated sorting'
313	R.22.4.1	3	0.851852	0.95	0.846154	0.769231	0.952381	0.941176	0.954545	0.702128	0.870933	0.913043	0.969697	0.888889	0.869565	0.96	0.962963	0.971429	0.810811	0.9183	1.25823	1.3682	0.905424	1.11679	0.644239	0.979887	1.09791	1.03689	1.05095	'Vesicle trafficking.exocytic trafficking.Exocyst complex'
314	R.23.3	2	1	1	1	0.941176	0.90625	0.852941	0.913043	0.892157	0.938196	1	1	1	0.967742	0.949153	0.920635	0.952381	0.937853	0.965971	1.62381	1.99187	1.4999	1.66312	1.23285	1.75717	1.66499	1.78007	1.65172	'Protein translocation.endoplasmic reticulum'
315	R.23.5.1	3	NA	1	0.888889	0.909091	0.857143	0.833333	0.870968	0.946667	0.90087	NA	1	0.941176	0.952381	0.909091	0.909091	0.916667	0.969697	0.942586	1.28724	1.59643	1.27321	1.44549	0.83102	1.44354	1.14974	1.40491	1.30395	'Protein translocation.nucleus.nuclear pore complex (NPC)'
316	R.23.5.2	3	0.965517	0.85	0.947368	0.962963	0.777778	0.8	1	0.984615	0.91103	0.977778	0.911765	0.972973	0.978723	0.875	0.888889	1	0.992126	0.949657	1.23934	1.46257	1.34311	1.51748	1.13591	1.82841	1.46991	1.7278	1.46557	'Protein translocation.nucleus.nucleocytoplasmic transport'
317	R.24.1.3.1	4	0.883721	0.588235	0.892857	0.785714	1	0.785714	0.866667	0.979167	0.847759	0.90566	0.611111	0.914286	0.857143	1	0.88	0.928571	0.988764	0.885692	1.13759	1.18447	0.981937	1.17467	0.605642	1.04464	1.33696	1.28017	1.09326	'Solute transport.primary active transport.ABC superfamily.ABC1 family'
318	R.24.2.1.1	4	0.96875	0.956522	0.952381	0.88	0.84	0.851852	0.890411	0.959184	0.912387	0.978723	0.974359	0.97561	0.93617	0.904762	0.916667	0.941176	0.979167	0.950829	1.36384	1.58764	1.31444	1.53068	0.882056	1.36278	1.4639	1.59203	1.38717	'Solute transport.carrier-mediated transport.DMT superfamily.NST-TPT group'
319	R.24.2.2.9	4	0.666667	0.617021	0.852941	0.707317	0.928571	0.64	0.783784	0.646154	0.730307	0.65	0.608696	0.705882	0.6	0.933333	0.727273	0.764706	0.646154	0.704506	1.02213	1.05803	0.640689	0.832865	0.573808	0.761324	0.898491	0.874908	0.83278	'Solute transport.carrier-mediated transport.MFS superfamily.anion transporter *(NRT1/PTR)'
320	R.24.2.3.1	4	0.871795	0.545455	0.653846	0.769231	0.875	0.611111	0.842857	0.702703	0.734	0.920635	0.583333	0.666667	0.8125	0.909091	0.72	0.904348	0.77551	0.78651	1.44306	1.29831	0.9787	1.1623	0.666495	1.0163	1.35641	1.12803	1.1312	'Solute transport.carrier-mediated transport.APC superfamily.SulP family'
321	R.24.2.3.4	4	0.677419	0.973684	0.625	0.580645	0.833333	0.863636	0.571429	0.820896	0.743255	0.705882	0.978723	0.625	0.606061	0.869565	0.909091	0.682353	0.875	0.781459	1.22087	1.2506	0.942127	1.0935	0.636534	1.03638	1.0903	1.12304	1.04917	'Solute transport.carrier-mediated transport.APC superfamily.AAAP family'
322	R.24.2.4	3	0.675	0.78125	0.7	0.705882	0.83871	0.888889	0.753846	0.666667	0.75128	0.754717	0.820513	0.608696	0.666667	0.814815	0.909091	0.822222	0.740741	0.767183	1.11392	1.11174	0.734887	0.905515	0.539059	0.834419	1.10202	1.13545	0.934626	'Solute transport.carrier-mediated transport.MOP superfamily'
323	R.24.2.4.1	4	0.675	0.78125	0.689655	0.705882	0.83871	0.888889	0.741935	0.666667	0.748499	0.754717	0.820513	0.571429	0.666667	0.814815	0.909091	0.809524	0.740741	0.760937	1.10679	1.10375	0.722275	0.896498	0.536788	0.830645	1.08471	1.12897	0.926302	'Solute transport.carrier-mediated transport.MOP superfamily.MATE family'
324	R.24.3.2	3	0.735294	0.642857	0.809524	0.947368	0.733333	0.916667	0.814815	0.906977	0.813354	0.836364	0.615385	0.8	0.952381	0.777778	0.947368	0.871795	0.923077	0.840518	1.23126	1.10151	0.896119	0.870921	0.744019	0.914475	1.21554	0.909351	0.985399	'Solute transport.channels.VIC superfamily'
325	R.25.1	2	0.948276	0.866667	0.777778	0.76	0.9	0.875	0.8	0.854545	0.847783	0.965517	0.909091	0.833333	0.863636	0.938776	0.930233	0.867925	0.911111	0.902453	1.54348	1.54544	1.11908	1.69578	1.00739	1.47423	1.54902	1.5513	1.43572	'Nutrient uptake.nitrogen assimilation'
326	R.25.5.2	3	0.793103	0.958333	0.961538	0.92	0.833333	0.722222	0.94382	0.979592	0.888993	0.884615	0.978723	0.97561	0.952381	0.909091	0.83871	0.969325	0.988764	0.937152	1.37632	1.46712	1.28759	1.40121	1.04239	1.39208	1.56677	1.33123	1.35809	'Nutrient uptake.micronutrient homeostasis.iron'
327	R.26.1.2	3	0.8	0.741935	0.8125	0.857143	0.714286	0.769231	0.933333	0.952381	0.822601	0.886076	0.818182	0.88	0.9	0.8125	0.842105	0.961832	0.971963	0.884082	1.64531	1.25115	1.19427	1.14711	1.11169	0.999144	1.31982	1.21962	1.23601	'External stimuli response.light.UV-A/blue light'
328	R.26.1.2.1	4	0.916667	0.73913	0.777778	0.777778	0.583333	0.875	0.861111	0.938776	0.808697	0.954545	0.8125	0.833333	0.833333	0.666667	0.923077	0.912281	0.964706	0.862555	1.50263	1.25479	0.969092	1.14573	0.897066	1.05597	1.07052	1.21041	1.13828	'External stimuli response.light.UV-A/blue light.cryptochrome-mediated photoperception'
329	R.27.2	2	0.860465	0.878049	0.904762	0.714286	0.741935	0.807692	0.981481	0.928571	0.852155	0.918919	0.915254	0.941176	0.833333	0.8	0.848485	0.990476	0.962963	0.901326	1.49166	1.38236	1.26992	1.41132	0.857814	1.02432	1.46294	1.4104	1.28884	'Multi-process regulation.Programmed Cell Death (PCD) system'
330	R.27.3	2	0.909091	0.863636	0.794118	0.733333	0.9	0.894737	0.892308	0.819672	0.850862	0.944444	0.914286	0.837209	0.818182	0.941176	0.933333	0.932039	0.886598	0.900908	1.39626	1.46847	1.11338	1.1566	1.02957	1.17919	1.21349	1.23783	1.22435	'Multi-process regulation.SnRK1-kinase regulatory system'
331	R.27.8.6	3	0.8	0.837838	0.9	0.791667	0.772727	0.857143	0.835052	0.759036	0.819183	0.886076	0.903226	0.933333	0.83871	0.83871	0.909091	0.904762	0.859155	0.884133	1.47465	1.50979	1.14403	1.21069	0.94067	1.31875	1.675	1.41643	1.33625	'Multi-process regulation.calcium-dependent signalling.CBL-CIPK calcium sensor and kinase pathways'
332	R.28.1.1	3	0.694444	0.808511	0.896552	0.861111	0.740741	0.727273	1	0.764706	0.811667	0.521739	0.790698	0.842105	0.782609	0.695652	0.785714	1	0.76	0.772315	0.829495	0.882873	0.532274	0.647126	0.492745	0.731023	0.620988	0.726204	0.682841	'Plant reproduction.gametogenesis.male gametophyt'
333	R.29.1	2	0.857143	0.37037	1	0.636364	0.857143	0.545455	0.705882	0.442623	0.676872	0.923077	0.190476	1	0.555556	0.909091	0.615385	0.642857	0.514286	0.668841	1.20924	0.868399	0.511122	0.635988	0.729974	0.707709	0.599037	0.743227	0.750587	'Plant organogenesis.leaf formation'
334	R.29.2	2	0.675676	0.708333	0.766667	0.529412	0.842105	0.69697	0.789474	0.72093	0.716196	0.4	0.829268	0.461538	0.666667	0.727273	0.821429	0.6	0.823529	0.666213	0.681726	1.59786	0.452326	1.1664	0.357017	1.51148	0.492607	1.2507	0.938765	'Plant organogenesis.root formation'
335	R.50.1.2	3	0.981481	0.836735	0.71875	0.724138	0.909091	0.962963	0.84	0.913043	0.860775	0.990291	0.906977	0.830189	0.84	0.952381	0.980392	0.912088	0.952941	0.920657	1.85674	1.50353	1.59214	1.72812	1.43787	1.38745	1.92769	1.87121	1.6631	'Enzyme classification.EC_1 oxidoreductases.EC_1-2 oxidoreductase acting on aldehyde or oxo group of donor'
336	R.50.1.3	3	0.888889	0.787234	0.789474	0.764706	0.822222	0.774194	0.804878	0.924242	0.81948	0.931818	0.827586	0.857143	0.826087	0.878788	0.851064	0.878788	0.954955	0.875779	1.45283	1.33339	1.25211	1.22441	1.04763	1.15902	1.43122	1.33672	1.27967	'Enzyme classification.EC_1 oxidoreductases.EC_1-3 oxidoreductase acting on CH-CH group of donor'
337	R.50.6.1	3	0.840909	0.972973	0.870968	0.851852	0.807692	0.904762	0.940476	0.96	0.893704	0.906667	0.985075	0.925926	0.909091	0.893617	0.95	0.969325	0.979592	0.939912	1.56012	1.63973	1.56217	1.4963	1.31399	1.71999	1.63659	1.72273	1.58145	'Enzyme classification.EC_6 ligases.EC_6-1 ligase forming carbon-oxygen bond'
338	R.50.6.3	3	0.97561	0.886364	0.851852	0.814815	0.947368	0.913043	0.978261	0.989691	0.919625	0.987342	0.938272	0.92	0.897959	0.971429	0.954545	0.989011	0.994819	0.956672	1.68388	1.65203	1.5146	1.62775	1.04411	1.58865	1.6225	1.7893	1.56535	'Enzyme classification.EC_6 ligases.EC_6-3 ligase forming carbon-nitrogen bond'
