# Supplementary material for: Deep learning the cis-regulatory code for gene expression in selected model plants
Source: Nat Commun. 2024 Apr 25;15:3488. doi: 10.1038/s41467-024-47744-0 (PMC11045779; doi:10.1038/s41467-024-47744-0)
Supplement: Supplementary file 7 — Supplementary Data 4 [file 41467_2024_47744_MOESM7_ESM.xlsx]

## Sheet: At-Sb-Sl-Zm_S0M0
	importance scores				Positional preffered range upstream region											Positional preffered range downstream region																		MoDisco-output			JASPAR-matches
EPM	sum IS	max IS	min IS	min	max	mean	median	mode	q10	q90	sd	cv	iqr	number	min	max	mean	median	mode	q10	q90	sd	cv	iqr	number	Cluster	Spec_Acronym	Species	model	condition	tissue	motif_id	metacluster	pattern	orientation	JasparID	JasparFamily	PCC-score	Pval	Eval
epm_Arth_S0_p1m05R_860_11.8	-0.319507	0.00102661	-0.0227099																							CATG	Arth	Arabidopsis thaliana col-0	SSR	standard	leaf	motif_58	metacluster_1	pattern_14	rev
epm_Arth_S0_p1m13F_134_11.9_RNGATGNNCATGGW	-0.319507	0.00102661	-0.0227099	1003	1478	1156.39	1125.5	1130	1044.5	1417	126.845	10.969	372.5	46	754	1439	1167.32	1165.5	1150	1048.2	1296.9	109.359	9.36841	248.7	88	CATG	Arth	Arabidopsis thaliana col-0	SSR	standard	leaf	motif_57	metacluster_1	pattern_14	for	MA1032.1	DREB1G	0.864619	0.00017743	0.372604
epm_Sobi_M0_p0m00F_2829_18.9_SCCGCCGCCGCCSC	0.45988	0.0329564	-0.000417598	405	1481	1219.4	1220	1120	1088	1362	109.344	8.96706	274	2789	139	1499	1332.08	1419.5	1500	1238	1480.5	274.604	20.6147	242.5	38	2GCB+	Sobi	Sorghum bicolor btx-623	MSR	standard	leaf	motif_04	metacluster_0	pattern_1	rev	MA0975.1	CRF2	0.980969	2.06644e-06	0.00433952
epm_Sobi_M0_p0m11R_376_15.1	0.45988	0.0329564	-0.000417598																							5W+	Sobi	Sorghum bicolor btx-623	MSR	standard	leaf	motif_03	metacluster_0	pattern_1	for
epm_Arth_S0_p1m06F_771_13.2_NCBCCTCCANCRCC	-0.313127	0.00064075	-0.0218973	191	1486	1154.67	1142	1060	1015.6	1414.4	201.466	17.4479	398.8	207	119	1486	1163.83	1166	1100	1052.3	1291.1	134.03	11.5163	238.8	564	4CNN	Arth	Arabidopsis thaliana col-0	SSR	standard	leaf	motif_55	metacluster_1	pattern_13	for	MA0979.1	ERF008	0.774533	0.00245002	5.14504
epm_Arth_S0_p1m13R_134_11.9	-0.313127	0.00064075	-0.0218973																							CATG	Arth	Arabidopsis thaliana col-0	SSR	standard	leaf	motif_56	metacluster_1	pattern_13	rev
epm_Sobi_M0_p0m12R_354_14	0.446886	0.0352063	-0.000560272																							TNNGCCS	Sobi	Sorghum bicolor btx-623	MSR	standard	leaf	motif_08	metacluster_0	pattern_3	rev
epm_Sobi_M0_p0m01F_1781_14.8_TKWKCTGTATWTKT	0.446886	0.0352063	-0.000560272	759	1486	1367.21	1396.5	1460	1241.7	1468	111.867	8.18215	226.3	528	922	1500	1256.43	1232.5	1200	1106	1445.7	125.071	9.95453	339.7	1214	YACA	Sobi	Sorghum bicolor btx-623	MSR	standard	leaf	motif_07	metacluster_0	pattern_3	for	MA1661.1	AT-GTL1	0.874287	0.000128563	0.269982
epm_Arth_S0_p1m01R_2250_10.1	-0.306368	0.000576949	-0.0295663																							4CNN	Arth	Arabidopsis thaliana col-0	SSR	standard	leaf	motif_54	metacluster_1	pattern_12	rev
epm_Arth_S0_p1m09F_647_12.2_NYYYMTCTCTCTNW	-0.306368	0.000576949	-0.0295663	28	1226	894.544	934	950	733.2	1012.8	149.118	16.6698	279.6	583	83	1350	595.828	488	880	209.9	953.3	318.254	53.4138	743.4	64	2CT+/2AG+	Arth	Arabidopsis thaliana col-0	SSR	standard	leaf	motif_53	metacluster_1	pattern_12	for	MA0564.1	ABI3	0.989258	1.43054e-06	0.00300413
epm_Arth_S0_p1m06R_771_13.2	-0.303076	0.00170967	-0.0305736																							4CNN	Arth	Arabidopsis thaliana col-0	SSR	standard	leaf	motif_51	metacluster_1	pattern_11	for
epm_Arth_S0_p1m14F_62_12.8_SGDCATGATGSNGN	-0.303076	0.00170967	-0.0305736	980	1472	1211.05	1214	1060	1032	1416	139.723	11.5374	384	41	993	1436	1214.95	1211	1270	1114	1358	99.6607	8.20285	244	21	2CWY	Arth	Arabidopsis thaliana col-0	SSR	standard	leaf	motif_52	metacluster_1	pattern_11	rev	NA	NA	NA	NA	NA
epm_Arth_S0_p1m07F_713_11.3_SSBCSTCGNSSSCC	-0.302215	0.00132082	-0.0336022	133	1485	1223.53	1336	1440	957.8	1456.4	256.498	20.9637	498.6	203	104	1493	1165.7	1161.5	1160	1057	1325	141.316	12.1228	268	508	other	Arth	Arabidopsis thaliana col-0	SSR	standard	leaf	motif_49	metacluster_1	pattern_10	for	MA0583.1	RAV1(var.2)	0.967162	3.75411e-06	0.00788363
epm_Arth_S0_p1m14R_62_12.8	-0.302215	0.00132082	-0.0336022																							2CWY	Arth	Arabidopsis thaliana col-0	SSR	standard	leaf	motif_50	metacluster_1	pattern_10	rev
epm_Sobi_M0_p0m16F_224_13.7_CCSWCCWCCAGCWC	0.41995	0.0258998	-0.000785716	1096	1478	1326.91	1335	1300	1205.4	1444.4	87.4851	6.59313	239	115	1234	1497	1383.9	1380	1480	1308.5	1472	60.7954	4.39306	163.5	106	3SSN	Sobi	Sorghum bicolor btx-623	MSR	standard	leaf	motif_16	metacluster_0	pattern_7	rev	MA1014.1	GATA11	0.777583	0.00226548	4.7575
epm_Sobi_M0_p0m04R_1078_13.6	0.41995	0.0258998	-0.000785716																							5W+	Sobi	Sorghum bicolor btx-623	MSR	standard	leaf	motif_15	metacluster_0	pattern_7	for
epm_Sobi_M0_p0m14R_281_14.9	0.416262	0.0269975	-0.000386772																							5W+	Sobi	Sorghum bicolor btx-623	MSR	standard	leaf	motif_17	metacluster_0	pattern_8	for
epm_Sobi_M0_p0m03F_1362_14.3_MMAAMNGGCCCAMN	0.416262	0.0269975	-0.000386772	615	1431	940.259	928	910	830	1061	103.031	10.9578	231	1361	1431	1431	1431	1431	1440	1431	1431	NA	NA	0	1	TNNGCCS	Sobi	Sorghum bicolor btx-623	MSR	standard	leaf	motif_18	metacluster_0	pattern_8	rev	MA1061.1	SPT	0.75687	0.00380338	7.9871
epm_Arth_S0_p1m00F_3701_12.8_TTTTTWTRTWWTTT	-0.285868	0.000746882	-0.0223274	297	1486	1127.57	1184	1360	822.6	1415	253.74	22.5033	592.4	1063	345	1500	961.584	944	980	814	1058	169.53	17.6302	244	2621	5W+	Arth	Arabidopsis thaliana col-0	SSR	standard	leaf	motif_47	metacluster_1	pattern_9	for	MA1182.1	At3g09600	0.950301	7.58231e-06	0.0159228
epm_Arth_S0_p1m07R_713_11.3	-0.285868	0.000746882	-0.0223274																							other	Arth	Arabidopsis thaliana col-0	SSR	standard	leaf	motif_48	metacluster_1	pattern_9	rev
epm_Zema_S0_p0m01F_1780_18.2_CGCCGCCGCCGCCG	0.402104	0.0211076	-0.00040503	443	1486	1230.45	1225	1210	1096	1378	108.76	8.83899	282	1670	311	1497	1260.33	1312	1490	931.6	1478	222.407	17.6468	546.4	107	2GCB+	Zea	Zea mays B73	MSR	standard	leaf	motif_21	metacluster_0	pattern_10	for	MA1317.1	WRKY50	0.893983	6.50006e-05	0.136501
epm_Zema_S0_p0m01R_1780_18.2	0.402104	0.0211076	-0.00040503																							2GCB+	Zea	Zea mays B73	MSR	standard	leaf	motif_22	metacluster_0	pattern_10	rev
epm_Soly_S0_p1m10F_169_12.3_GNWGYTGCWGCWRN	-0.285336	0.00169336	-0.0402053	662	1255	959.876	964	960	836.8	1075.8	100.074	10.4257	239	153	598	1108	850.062	843	1070	656	1067	182.744	21.4978	411	16	3SSN	Soly	Solanum lycopersicum h1706	SSR	standard	leaf	motif_45	metacluster_1	pattern_8	for	NA	NA	NA	NA	NA
epm_Soly_S0_p1m10R_169_12.3	-0.285336	0.00169336	-0.0402053																							3SSN	Soly	Solanum lycopersicum h1706	SSR	standard	leaf	motif_46	metacluster_1	pattern_8	rev
epm_Sobi_M0_p0m14F_281_14.9_KKWTTTTTTTTBGN	0.395287	0.027867	-0.00107415	705	1395	990.627	968	960	867.8	1151.2	114.052	11.5131	283.4	279	1100	1100	1100	1100	1100	1100	1100	NA	NA	0	1	5W+	Sobi	Sorghum bicolor btx-623	MSR	standard	leaf	motif_25	metacluster_1	pattern_0	for	MA1267.1	AT5G66940	0.868871	0.000154143	0.3237
epm_Sobi_M0_p0m02R_1524_17.5	0.395287	0.027867	-0.00107415																							GSRGV	Sobi	Sorghum bicolor btx-623	MSR	standard	leaf	motif_26	metacluster_1	pattern_0	rev
epm_Zema_S0_p0m11F_330_16.1_SMTCCCTYCCCCCC	0.392515	0.0195461	-0.00068808	673	1478	1216.3	1214.5	1220	1078.3	1367.4	115.298	9.47937	289.1	324	1203	1482	1327.17	1324.5	1490	1221.5	1435.5	100.907	7.60317	214	6	GSRGV	Zea	Zea mays B73	MSR	standard	leaf	motif_27	metacluster_1	pattern_1	for	NA	NA	NA	NA	NA
epm_Zema_S0_p0m11R_330_16.1	0.392515	0.0195461	-0.00068808																							GSRGV	Zea	Zea mays B73	MSR	standard	leaf	motif_28	metacluster_1	pattern_1	rev
epm_Zema_S0_p0m10F_397_16.4_HWTCTCCTCTCCYC	0.386446	0.0218318	-0.000761495	977	1484	1201.33	1191	1100	1060.3	1359	114.113	9.49889	298.7	392	890	1496	1274.2	1250	1250	1032.4	1493.2	247.146	19.3962	460.8	5	RGAGR	Zea	Zea mays B73	MSR	standard	leaf	motif_29	metacluster_1	pattern_2	for	MA1359.1	bHLH31	0.779858	0.00213596	4.48551
epm_Zema_S0_p0m10R_397_16.4	0.386446	0.0218318	-0.000761495																							RGAGR	Zea	Zea mays B73	MSR	standard	leaf	motif_30	metacluster_1	pattern_2	rev
epm_Soly_S0_p0m08F_388_15.8_SCGCCGSCGCYGSS	0.379516	0.034544	-0.000702926	916	1480	1213.56	1202	1130	1092.8	1366.4	106.141	8.74622	273.6	339	1499	1499	1499	1499	1500	1499	1499	NA	NA	0	1	2GCB+	Soly	Solanum lycopersicum h1706	MSR	standard	leaf	motif_31	metacluster_1	pattern_3	for	MA1049.1	ERF094	0.907675	3.96286e-05	0.08322
epm_Soly_S0_p0m08R_388_15.8	0.379516	0.034544	-0.000702926																							2GCB+	Soly	Solanum lycopersicum h1706	MSR	standard	leaf	motif_32	metacluster_1	pattern_3	rev
epm_Soly_S0_p0m14F_326_13.9_GNAGGVGGYGMAGG	0.37794	0.0348968	-0.00112681	976	1485	1306.17	1344	1410	1120.6	1449.2	130.154	9.96456	328.6	133	1061	1374	1195.33	1141	1100	1078.5	1366.5	138.603	11.5953	288	6	GSRGV	Soly	Solanum lycopersicum h1706	MSR	standard	leaf	motif_33	metacluster_1	pattern_4	for	MA1052.1	RAP2-6	0.755424	0.00393871	8.27129
epm_Soly_S0_p0m14R_326_13.9	0.37794	0.0348968	-0.00112681																							GSRGV	Soly	Solanum lycopersicum h1706	MSR	standard	leaf	motif_34	metacluster_1	pattern_4	rev
epm_Zema_S0_p0m14F_176_17.4_SGCNGSCGCCGCCG	0.376065	0.0232038	-0.000755711	657	1483	1221.16	1223	1250	1096.2	1358	110.893	9.08098	261.8	162	698	1453	1225.43	1311.5	1340	885.5	1378.9	219.191	17.8869	493.4	14	2GCB+	Zea	Zea mays B73	MSR	standard	leaf	motif_35	metacluster_1	pattern_5	for	MA0976.2	CRF4	0.991957	1.26713e-06	0.00266098
epm_Zema_S0_p0m14R_176_17.4	0.376065	0.0232038	-0.000755711																							2GCB+	Zea	Zea mays B73	MSR	standard	leaf	motif_36	metacluster_1	pattern_5	rev
epm_Zema_S0_p0m12F_318_15.5_NHTCCCYTCCCCYC	0.37337	0.0287602	-0.000892547	842	1480	1173.9	1165	1150	1050.6	1320	107.921	9.19337	269.4	315	1081	1373	1188.67	1112	1380	1087.2	1320.8	160.388	13.4931	233.6	3	GSRGV	Zea	Zea mays B73	MSR	standard	leaf	motif_37	metacluster_1	pattern_6	for	NA	NA	NA	NA	NA
epm_Zema_S0_p0m12R_318_15.5	0.37337	0.0287602	-0.000892547																							GSRGV	Zea	Zea mays B73	MSR	standard	leaf	motif_38	metacluster_1	pattern_6	rev
epm_Zema_S0_p0m13F_308_15.1_CCSCCCCGCCGCSG	0.369884	0.0209517	-0.000543459	810	1482	1232.41	1233	1180	1088.3	1380	114.144	9.26187	291.7	294	803	1496	1268.79	1295	1500	984.2	1489.9	209.089	16.4794	505.7	14	GSRGV	Zea	Zea mays B73	MSR	standard	leaf	motif_39	metacluster_1	pattern_7	for	MA0975.1	CRF2	0.925744	2.00803e-05	0.0421686
epm_Zema_S0_p0m13R_308_15.1	0.369884	0.0209517	-0.000543459																							GSRGV	Zea	Zea mays B73	MSR	standard	leaf	motif_40	metacluster_1	pattern_7	rev
epm_Soly_S0_p0m13F_342_13.8_GVAGGCGCNGGANG	0.368986	0.027477	-0.00070092	958	1483	1294.99	1305	1290	1131.7	1432.1	114.191	8.81788	300.4	130	1172	1496	1363.57	1377	1430	1243.3	1465	86.3269	6.33096	221.7	192	3SSN	Soly	Solanum lycopersicum h1706	MSR	standard	leaf	motif_41	metacluster_1	pattern_8	for	MA1231.1	ERF15	0.759958	0.00352782	7.40841
epm_Soly_S0_p0m13R_342_13.8	0.368986	0.027477	-0.00070092																							3SSN	Soly	Solanum lycopersicum h1706	MSR	standard	leaf	motif_42	metacluster_1	pattern_8	rev
epm_Zema_S0_p0m09F_426_15.6_WWTCCCCNCYCCCC	0.368107	0.0257595	-0.000463943	797	1482	1210.59	1199.5	1310	1064	1375	121.265	10.017	311	418	868	1431	1215.33	1335	1340	891	1420	254.598	20.9488	529	6	GSRGV	Zea	Zea mays B73	MSR	standard	leaf	motif_43	metacluster_1	pattern_9	for	NA	NA	NA	NA	NA
epm_Zema_S0_p0m09R_426_15.6	0.368107	0.0257595	-0.000463943																							GSRGV	Zea	Zea mays B73	MSR	standard	leaf	motif_44	metacluster_1	pattern_9	rev
epm_Soly_S0_p0m11F_381_14.4_GGADGCASKGNAGG	0.366396	0.0321155	-0.000545638	830	1482	1341.95	1367	1360	1173.4	1458.6	116.708	8.69692	285.2	113	1124	1500	1362.56	1369	1370	1243	1463.4	84.7738	6.22165	220.4	249	3SSN	Soly	Solanum lycopersicum h1706	MSR	standard	leaf	motif_45	metacluster_1	pattern_10	for	NA	NA	NA	NA	NA
epm_Soly_S0_p0m11R_381_14.4	0.366396	0.0321155	-0.000545638																							3SSN	Soly	Solanum lycopersicum h1706	MSR	standard	leaf	motif_46	metacluster_1	pattern_10	rev
epm_Zema_S0_p0m04F_685_18_CCCCCCYTCYCCCC	0.361035	0.0228773	-0.000555992	786	1479	1217.55	1212	1180	1078.5	1368	108.578	8.91769	289.5	666	289	1451	1138.65	1224	1450	859.8	1448	299.925	26.3405	588.2	17	GSRGV	Zea	Zea mays B73	MSR	standard	leaf	motif_47	metacluster_1	pattern_11	for	MA0933.1	AHL20	0.911334	3.46169e-05	0.0726954
epm_Zema_S0_p0m04R_685_18	0.361035	0.0228773	-0.000555992																							GSRGV	Zea	Zea mays B73	MSR	standard	leaf	motif_48	metacluster_1	pattern_11	rev
epm_Sobi_S0_p0m00F_3313_18.4_CSGCGGCGGCGGSG	0.359412	0.0200112	-0.000437946	407	1485	1215.18	1208	1190	1073	1390	128.819	10.6009	317	3165	84	1498	840.965	568	1420	219	1466	536.61	63.8089	1247	141	2GCB+	Sobi	Sorghum bicolor btx-623	MSR	standard	leaf	motif_49	metacluster_1	pattern_12	for	MA1052.1	RAP2-6	0.97685	2.47435e-06	0.00519613
epm_Sobi_S0_p0m08R_500_14.8	0.359412	0.0200112	-0.000437946																							other	Sobi	Sorghum bicolor btx-623	MSR	standard	leaf	motif_50	metacluster_1	pattern_12	rev
epm_Arth_S0_p1m03R_1352_15.3	-0.284884	0.00136421	-0.0229885																							2CWY	Arth	Arabidopsis thaliana col-0	SSR	standard	leaf	motif_44	metacluster_1	pattern_7	rev
epm_Arth_S0_p1m11F_331_16.1_TTTTTWTGTWWTGT	-0.284884	0.00136421	-0.0229885	392	1484	1213.75	1233	1370	1038.2	1384.7	171.932	14.1654	346.5	92	592	1497	953.774	951	1000	846.6	1043	133.582	14.0057	196.4	239	WAAMAW	Arth	Arabidopsis thaliana col-0	SSR	standard	leaf	motif_43	metacluster_1	pattern_7	for	MA1367.1	AT1G76870	0.892956	6.74125e-05	0.141566
epm_Arth_S0_p1m04R_931_11.3	-0.283885	0.000506847	-0.0253946																							3SSN	Arth	Arabidopsis thaliana col-0	SSR	standard	leaf	motif_42	metacluster_1	pattern_6	rev
epm_Arth_S0_p1m12F_284_16.5_TTTGTWTGTTKTTT	-0.283885	0.000506847	-0.0253946	391	1477	1054.08	1066	1140	877.4	1249.4	182.708	17.3334	372	95	565	1468	939.608	951	1000	838.8	1021.6	94.6601	10.0744	182.8	189	AAYNAA	Arth	Arabidopsis thaliana col-0	SSR	standard	leaf	motif_41	metacluster_1	pattern_6	for	MA1201.1	AGL42	0.874303	0.00203946	4.28286
epm_Arth_S0_p1m03F_1352_15.3_GGTGATGATGSTGR	-0.283458	0.0010397	-0.0258411	876	1484	1151.79	1136	1130	1027	1331	113.893	9.88833	304	993	350	1499	1201.39	1203	1190	1069.6	1343	124.35	10.3505	273.4	357	2CWY	Arth	Arabidopsis thaliana col-0	SSR	standard	leaf	motif_40	metacluster_1	pattern_5	rev	MA1201.1	AGL42	0.972443	0.000534686	1.12284
epm_Arth_S0_p1m10R_467_15.9	-0.283458	0.0010397	-0.0258411																							4CNN	Arth	Arabidopsis thaliana col-0	SSR	standard	leaf	motif_39	metacluster_1	pattern_5	for
epm_Arth_S0_p1m04F_931_11.3_SSSCVTCCHBGSSS	-0.28238	0.000866314	-0.0235239	265	1483	1219.31	1186	1140	1038.2	1441.6	168.192	13.7941	403.4	303	390	1494	1182.34	1174.5	1160	1078.3	1307.8	102.001	8.62705	229.5	624	3SSN	Arth	Arabidopsis thaliana col-0	SSR	standard	leaf	motif_38	metacluster_1	pattern_4	rev	MA1081.1	WRKY25	0.834879	0.000454369	0.954174
epm_Arth_S0_p1m11R_331_16.1	-0.28238	0.000866314	-0.0235239																							WAAMAW	Arth	Arabidopsis thaliana col-0	SSR	standard	leaf	motif_37	metacluster_1	pattern_4	for
epm_Arth_S0_p1m00R_3701_12.8	-0.274261	0.000781647	-0.0268236																							5W+	Arth	Arabidopsis thaliana col-0	SSR	standard	leaf	motif_35	metacluster_1	pattern_3	for
epm_Arth_S0_p1m08F_690_13.7_SCSCVTCCWTCACC	-0.274261	0.000781647	-0.0268236	101	1486	1143.15	1137	1140	1026.2	1314.8	135.72	11.8725	288.6	253	460	1493	1170.89	1170	1130	1064	1284.5	106.701	9.11279	220.5	436	4CNN	Arth	Arabidopsis thaliana col-0	SSR	standard	leaf	motif_36	metacluster_1	pattern_3	rev	MA1403.1	BPC5	0.968936	3.4806e-06	0.00730925
epm_Arth_S0_p1m01F_2250_10.1_RGGRKGRNGRSGSS	-0.272983	0.000381387	-0.034473	163	1486	1163.1	1129	1090	1026.8	1406.1	148.7	12.7847	379.3	640	216	1500	1167.58	1161.5	1140	1062	1293.2	108.934	9.32986	231.2	1610	4CNN	Arth	Arabidopsis thaliana col-0	SSR	standard	leaf	motif_33	metacluster_1	pattern_2	for	MA1410.1	StBRC1	0.898438	5.5439e-05	0.116422
epm_Arth_S0_p1m08R_690_13.7	-0.272983	0.000381387	-0.034473																							4CNN	Arth	Arabidopsis thaliana col-0	SSR	standard	leaf	motif_34	metacluster_1	pattern_2	rev
epm_Arth_S0_p1m02F_2149_12.3_GSNSGGCATGGNSR	-0.270919	0.00115069	-0.0226967	924	1483	1216.25	1191	1190	1056.6	1419	132.735	10.9134	362.4	1287	726	1499	1213.84	1196	1190	1086	1392.9	118.522	9.76423	306.9	852	other	Arth	Arabidopsis thaliana col-0	SSR	standard	leaf	motif_32	metacluster_1	pattern_1	rev	MA1048.1	ERF018	0.810874	0.000919606	1.93117
epm_Arth_S0_p1m09R_647_12.2	-0.270919	0.00115069	-0.0226967																							2CT+/2AG+	Arth	Arabidopsis thaliana col-0	SSR	standard	leaf	motif_31	metacluster_1	pattern_1	for
epm_Soly_S0_p1m09F_299_13.8_GNTGNTGATGSWKK	-0.268483	0.000542141	-0.0271137	529	1352	1007.29	1025	1020	876.6	1134	122.116	12.1233	257.4	253	312	1099	827.848	829.5	810	646	1037.5	174.919	21.1294	391.5	46	2CWY	Soly	Solanum lycopersicum h1706	SSR	standard	leaf	motif_29	metacluster_1	pattern_0	for	MA1201.1	AGL42	0.95753	0.000655384	1.37631
epm_Soly_S0_p1m09R_299_13.8	-0.268483	0.000542141	-0.0271137																							2CWY	Soly	Solanum lycopersicum h1706	SSR	standard	leaf	motif_30	metacluster_1	pattern_0	rev
epm_Soly_S0_p1m07F_597_13.1_TSWTGCATGYWNNK	-0.266827	0.000972338	-0.0278138	486	1472	1029.06	1032	1020	882.8	1169	122.441	11.8983	286.2	547	242	1131	836.34	900.5	1020	593.8	1043.4	199.415	23.8438	449.6	50	2CWY	Soly	Solanum lycopersicum h1706	SSR	standard	leaf	motif_27	metacluster_0	pattern_13	for	MA0564.1	ABI3	0.840429	0.00038341	0.805162
epm_Soly_S0_p1m07R_597_13.1	-0.266827	0.000972338	-0.0278138																							2CWY	Soly	Solanum lycopersicum h1706	SSR	standard	leaf	motif_28	metacluster_0	pattern_13	rev
epm_Arth_S0_p1m05F_860_11.8_NNWYAACATGYHNN	-0.266478	0.000606046	-0.0354567	1027	1486	1290.74	1290.5	1200	1146	1434	108.21	8.38354	288	774	941	1497	1411.01	1445	1460	1313	1488.1	101.23	7.17424	175.1	70	CATG	Arth	Arabidopsis thaliana col-0	SSR	standard	leaf	motif_26	metacluster_0	pattern_12	rev	MA1225.1	ERF5	0.884513	9.06207e-05	0.190303
epm_Arth_S0_p1m12R_284_16.5	-0.266478	0.000606046	-0.0354567																							AAYNAA	Arth	Arabidopsis thaliana col-0	SSR	standard	leaf	motif_25	metacluster_0	pattern_12	for
epm_Sobi_M0_p1m03F_703_10.4_NRNWACATGWYANW	-0.262793	0.000660907	-0.0220022	722	1483	1274.51	1291	1240	1106	1434	134.464	10.5502	328	485	1157	1497	1416.08	1447	1490	1290	1489.9	85.7098	6.05259	199.9	72	5W+	Sobi	Sorghum bicolor btx-623	SSR	standard	leaf	motif_21	metacluster_0	pattern_10	for	NA	NA	NA	NA	NA
epm_Sobi_M0_p1m08F_193_13.7_KCGWCGTTGYSSGB	-0.262793	0.000660907	-0.0220022	828	1485	1291.87	1395	1440	1017.8	1468	184.212	14.2593	450.2	138	1091	1463	1215	1205	1470	1116.6	1309.4	111.943	9.21342	192.8	9	other	Sobi	Sorghum bicolor btx-623	SSR	standard	leaf	motif_22	metacluster_0	pattern_10	rev	MA1063.1	TCP19	0.840178	0.000386392	0.811423
epm_Sobi_M0_p1m00F_7294_10.8_SNCVWGCATGSNNN	-0.258607	0.000598977	-0.0317359	145	1486	1037.15	1020	990	872	1226	149.021	14.3682	354	6651	230	1500	1277.33	1282	1440	1070.7	1473	161.916	12.6761	402.3	1188	CATG	Sobi	Sorghum bicolor btx-623	SSR	standard	leaf	motif_19	metacluster_0	pattern_9	for	MA1061.1	SPT	0.849148	0.000292113	0.613437
epm_Sobi_M0_p1m05F_499_16.4_TCGTCGTCGTCGWC	-0.258607	0.000598977	-0.0317359	639	1484	1122.51	1091	1020	983.4	1409.2	153.215	13.6494	425.8	273	941	1500	1210.24	1134	1140	1066.8	1474.6	169.843	14.0338	407.8	33	CGNCGT	Sobi	Sorghum bicolor btx-623	SSR	standard	leaf	motif_20	metacluster_0	pattern_9	rev	MA1096.1	ARALYDRAFT_496250	0.764915	0.00312197	6.55614
epm_Soly_M0_p1m01F_4417_10.3_WNANCATGTANRWN	-0.258211	0.000559693	-0.0275153	740	1486	1194.23	1188	1180	1035	1366	123.058	10.3044	331	4289	370	1496	1079.89	995	1460	689.6	1474.2	306.73	28.4039	784.6	117	CATG	Soly	Solanum lycopersicum h1706	SSR	standard	leaf	motif_17	metacluster_0	pattern_8	for	MA1091.1	WRKY62	0.839342	0.000396459	0.832563
epm_Soly_M0_p1m07R_310_13.4	-0.258211	0.000559693	-0.0275153																							2CWY	Soly	Solanum lycopersicum h1706	SSR	standard	leaf	motif_18	metacluster_0	pattern_8	rev
epm_Zema_M0_p1m09F_229_13_MTGATGMTGCTSGT	-0.25796	0.000587668	-0.0185208	677	1464	1007.87	1000	990	865	1157.6	126.282	12.5296	292.6	208	865	1493	1202.1	1128	1470	1050	1465	192.647	16.0259	415	21	2CWY	Zea	Zea mays B73	SSR	standard	leaf	motif_15	metacluster_0	pattern_7	for	MA1201.1	AGL42	0.97229	0.000535803	1.12519
epm_Zema_M0_p1m09R_229_13	-0.25796	0.000587668	-0.0185208																							2CWY	Zea	Zea mays B73	SSR	standard	leaf	motif_16	metacluster_0	pattern_7	rev
epm_Soly_M0_p1m06F_316_15.3_AAAAAACAAAAAMA	-0.253893	0.00118921	-0.0332165	957	1479	1315.14	1329	1300	1188.2	1425.8	96.1822	7.31346	237.6	173	297	1478	812.937	799	910	538	975.8	241.828	29.7474	437.8	143	5W+	Soly	Solanum lycopersicum h1706	SSR	standard	leaf	motif_13	metacluster_0	pattern_6	for	MA1273.1	dof4.2	0.965137	4.09089e-06	0.00859086
epm_Soly_M0_p1m12R_136_13	-0.253893	0.00118921	-0.0332165																							CATG	Soly	Solanum lycopersicum h1706	SSR	standard	leaf	motif_14	metacluster_0	pattern_6	rev
epm_Soly_S0_p1m00F_3495_11.2_KNKAKCATGYWWNN	-0.252234	0.000453675	-0.0336219	359	1479	1091.73	1081	1040	943	1258	134.506	12.3204	315	3262	162	1500	972.735	982.5	1050	672.5	1410.5	255.71	26.2877	738	226	CATG	Soly	Solanum lycopersicum h1706	SSR	standard	leaf	motif_11	metacluster_0	pattern_5	for	MA0008.2	HAT5	0.768529	0.00285249	5.99023
epm_Soly_S0_p1m00R_3495_11.2	-0.252234	0.000453675	-0.0336219																							CATG	Soly	Solanum lycopersicum h1706	SSR	standard	leaf	motif_12	metacluster_0	pattern_5	rev
epm_Soly_S0_p1m06F_816_13.3_TWTRTGTKATATDT	-0.252036	0.00117208	-0.0213413	766	1485	1257.74	1249	1230	1109.4	1432	119.864	9.53011	322.6	655	1199	1499	1413.57	1438	1460	1314	1485.5	69.7525	4.93449	171.5	156	YACA	Soly	Solanum lycopersicum h1706	SSR	standard	leaf	motif_09	metacluster_0	pattern_4	for	MA1065.2	TCP20	0.758296	0.00367386	7.71511
epm_Soly_S0_p1m06R_816_13.3	-0.252036	0.00117208	-0.0213413																							YACA	Soly	Solanum lycopersicum h1706	SSR	standard	leaf	motif_10	metacluster_0	pattern_4	rev
epm_Soly_S0_p1m02F_2707_14.3_GRKGATGATGATGN	-0.248649	0.000352084	-0.0265721	246	1476	1036.24	1038	1010	873	1214.8	149.321	14.4099	341.8	2163	290	1498	916.774	962	1030	666.3	1086.4	172.876	18.857	420.1	544	2CWY	Soly	Solanum lycopersicum h1706	SSR	standard	leaf	motif_05	metacluster_0	pattern_2	for	MA1201.1	AGL42	0.975137	0.000515383	1.08231
epm_Soly_S0_p1m02R_2707_14.3	-0.248649	0.000352084	-0.0265721																							2CWY	Soly	Solanum lycopersicum h1706	SSR	standard	leaf	motif_06	metacluster_0	pattern_2	rev
epm_Arth_S0_p1m02R_2149_12.3	-0.248592	0.00072916	-0.0324391																							other	Arth	Arabidopsis thaliana col-0	SSR	standard	leaf	motif_04	metacluster_0	pattern_1	rev
epm_Arth_S0_p1m10F_467_15.9_GGGGGGCATGCATG	-0.248592	0.00072916	-0.0324391	927	1484	1204.8	1179	1170	1072.7	1380.6	119.915	9.95315	307.9	368	881	1500	1255.2	1257	1260	1095.2	1453.2	137.877	10.9844	358	98	4CNN	Arth	Arabidopsis thaliana col-0	SSR	standard	leaf	motif_03	metacluster_0	pattern_1	for	MA1373.1	IDD2	0.965443	4.03823e-06	0.00848028
epm_Soly_S0_p1m04F_1507_12.2_NGGGBTGCTGCWGS	-0.24844	0.00132973	-0.0427541	196	1404	947.81	955	910	816.6	1058.4	108.043	11.3992	241.8	1297	316	1179	873.3	884	1040	635.6	1085.2	178.697	20.4623	449.6	210	3SSN	Soly	Solanum lycopersicum h1706	SSR	standard	leaf	motif_01	metacluster_0	pattern_0	for	NA	NA	NA	NA	NA
epm_Soly_S0_p1m04R_1507_12.2	-0.24844	0.00132973	-0.0427541																							3SSN	Soly	Solanum lycopersicum h1706	SSR	standard	leaf	motif_02	metacluster_0	pattern_0	rev
epm_Zema_M0_p1m04F_566_11.2_NYSSAKGATGNNSB	-0.218536	0.000156213	-0.0229816	423	1482	1070.49	1048	990	922.1	1279.7	157.418	14.7052	357.6	442	733	1498	1166.55	1124	1090	998	1466	170.809	14.6422	468	121	2CWY	Zea	Zea mays B73	SSR	standard	leaf	motif_71	metacluster_1	pattern_11	for	MA1201.1	AGL42	0.93301	0.000915814	1.92321
epm_Zema_M0_p1m04R_566_11.2	-0.218536	0.000156213	-0.0229816																							2CWY	Zea	Zea mays B73	SSR	standard	leaf	motif_72	metacluster_1	pattern_11	rev
epm_Sobi_M0_p1m01R_3497_13.6	-0.218098	0.000851356	-0.018515																							2GCB+	Sobi	Sorghum bicolor btx-623	SSR	standard	leaf	motif_69	metacluster_1	pattern_10	for
epm_Sobi_M0_p1m06R_256_13.4	-0.218098	0.000851356	-0.018515																							CGNCGT	Sobi	Sorghum bicolor btx-623	SSR	standard	leaf	motif_70	metacluster_1	pattern_10	rev
epm_Zema_M0_p1m07F_352_11.1_AHANANNACATRWT	-0.217879	9.91542e-05	-0.0178275	399	1485	1238.62	1283	1200	997.6	1447.8	189.196	15.2748	450.2	252	521	1500	1086.55	1003	1480	586.5	1477.7	354.199	32.5984	891.2	94	5W+	Zea	Zea mays B73	SSR	standard	leaf	motif_67	metacluster_1	pattern_9	for	MA1207.1	GT-A3	0.801882	0.0011833	2.48493
epm_Zema_M0_p1m07R_352_11.1	-0.217879	9.91542e-05	-0.0178275																							5W+	Zea	Zea mays B73	SSR	standard	leaf	motif_68	metacluster_1	pattern_9	rev
epm_Zema_M0_p1m12F_112_11.7_AWAAMAAAWAWWAW	-0.217014	0.000362951	-0.0144607	361	1464	1047.39	1271	1280	571.8	1432.2	377.07	36.001	860.4	49	544	1499	1172.77	1356.5	1500	607.5	1479.6	345.543	29.4637	872.1	62	5W+	Zea	Zea mays B73	SSR	standard	leaf	motif_65	metacluster_1	pattern_8	for	MA1374.1	IDD7	0.920897	2.41705e-05	0.050758
epm_Zema_M0_p1m12R_112_11.7	-0.217014	0.000362951	-0.0144607																							WAAMAW	Zea	Zea mays B73	SSR	standard	leaf	motif_66	metacluster_1	pattern_8	rev
epm_Zema_S0_p1m02F_1941_16.9_CSSCGCCGSCGCSS	-0.216119	0.00025105	-0.0122845	222	1486	1148.68	1079.5	1460	739	1469.1	303.088	26.3857	730.1	630	104	1500	1301.22	1363	1450	1080	1475	186.289	14.3165	395	1284	2GCB+	Zea	Zea mays B73	SSR	standard	leaf	motif_63	metacluster_1	pattern_7	for	NA	NA	NA	NA	NA
epm_Zema_S0_p1m02R_1941_16.9	-0.216119	0.00025105	-0.0122845																							2GCB+	Zea	Zea mays B73	SSR	standard	leaf	motif_64	metacluster_1	pattern_7	rev
epm_Zema_S0_p1m05F_688_15.9_CSCYCCCKCCGCCC	-0.215494	0.000309331	-0.0128503	32	1486	924.418	942	950	573.7	1362	275.386	29.7902	788.3	378	101	1500	1273.76	1327	1480	1062.4	1474	214.52	16.8415	411.6	309	GSRGV	Zea	Zea mays B73	SSR	standard	leaf	motif_61	metacluster_1	pattern_6	for	MA0994.1	ERF8	0.842616	0.000358353	0.75254
epm_Zema_S0_p1m05R_688_15.9	-0.215494	0.000309331	-0.0128503																							GSRGV	Zea	Zea mays B73	SSR	standard	leaf	motif_62	metacluster_1	pattern_6	rev
epm_Zema_M0_p1m01F_2846_12.3_GNCGNCGYSGCSSS	-0.215445	5.91447e-06	-0.0191967	637	1486	1237.84	1323	1470	931	1472	224.667	18.1499	541	1045	412	1500	1308.27	1322	1440	1120.2	1473	139.177	10.6383	352.8	1743	other	Zea	Zea mays B73	SSR	standard	leaf	motif_59	metacluster_1	pattern_5	for	MA1231.1	ERF15	0.805998	0.00105518	2.21588
epm_Zema_M0_p1m01R_2846_12.3	-0.215445	5.91447e-06	-0.0191967																							other	Zea	Zea mays B73	SSR	standard	leaf	motif_60	metacluster_1	pattern_5	rev
epm_Zema_S0_p1m11F_388_16.4_CSCYCSCTCCCSCG	-0.215278	0.000616047	-0.0131111	69	1477	890.706	943	970	649.4	1045.4	181.259	20.35	396	269	241	1496	1297.44	1323	1240	1092.7	1464.3	190.729	14.7004	371.6	118	GSRGV	Zea	Zea mays B73	SSR	standard	leaf	motif_57	metacluster_1	pattern_4	for	MA0576.1	RAX3	0.849496	0.000288927	0.606747
epm_Zema_S0_p1m11R_388_16.4	-0.215278	0.000616047	-0.0131111																							GSRGV	Zea	Zea mays B73	SSR	standard	leaf	motif_58	metacluster_1	pattern_4	rev
epm_Sobi_S0_p1m02R_2452_14	-0.213123	0.000614683	-0.0205473																							CGNCGT	Sobi	Sorghum bicolor btx-623	SSR	standard	leaf	motif_52	metacluster_1	pattern_1	rev
epm_Sobi_S0_p1m08F_229_15_GWCGACGATGYMGN	-0.213123	0.000614683	-0.0205473	795	1486	1215.84	1217	1070	1009.6	1425	159.03	13.0799	415.4	203	1078	1493	1346.6	1430	1460	1171.8	1484.1	146.285	10.8633	312.3	20	CGNCGT	Sobi	Sorghum bicolor btx-623	SSR	standard	leaf	motif_51	metacluster_1	pattern_1	for	MA0985.1	DRE1C	0.80988	0.000945895	1.98638
epm_Soly_M0_p1m04R_482_14.7	-0.212582	0.000656595	-0.0165113																							5W+	Soly	Solanum lycopersicum h1706	SSR	standard	leaf	motif_49	metacluster_1	pattern_0	for
epm_Soly_M0_p1m11F_213_12.9_GRGRRGRRGRGRRG	-0.212582	0.000656595	-0.0165113	233	1126	854.83	899	890	650.2	977.5	142.593	16.6808	327.3	112	95	1492	971.25	1131	1320	278	1432.6	443.166	45.6285	1154.6	100	GSRGV	Soly	Solanum lycopersicum h1706	SSR	standard	leaf	motif_50	metacluster_1	pattern_0	rev	MA0576.1	RAX3	0.814583	0.000827244	1.73721
epm_Sobi_S0_p1m02F_2452_14_RWCGACGWCGWCGN	-0.211346	0.000295516	-0.012316	510	1486	1233.87	1251	1430	1009	1445	169.143	13.7083	436	2091	1015	1500	1324.41	1375	1500	1126	1485	140.824	10.633	359	332	CGNCGT	Sobi	Sorghum bicolor btx-623	SSR	standard	leaf	motif_46	metacluster_0	pattern_22	rev	MA1084.1	WRKY38	0.78744	0.00175037	3.67579
epm_Sobi_S0_p1m07R_282_14.1	-0.211346	0.000295516	-0.012316																							CATG	Sobi	Sorghum bicolor btx-623	SSR	standard	leaf	motif_45	metacluster_0	pattern_22	for
epm_Sobi_S0_p1m00R_5607_11.9	-0.210978	0.00045678	-0.020208																							CATG	Sobi	Sorghum bicolor btx-623	SSR	standard	leaf	motif_44	metacluster_0	pattern_21	rev
epm_Sobi_S0_p1m06F_482_14.7_CYMTRTATAYATMY	-0.210978	0.00045678	-0.020208	667	1449	931.846	930	950	820.6	1059.2	104.436	11.2075	238.6	469	483	1478	849.154	801	950	517.2	1153.8	286.162	33.6997	636.6	13	YACA	Sobi	Sorghum bicolor btx-623	SSR	standard	leaf	motif_43	metacluster_0	pattern_21	for	NA	NA	NA	NA	NA
epm_Soly_M0_p1m02F_603_15.6_TGTAWTTATGTAWT	-0.210501	0.000925499	-0.0200445	266	1463	1162.87	1169	1170	1020	1320	134.719	11.5851	300	305	104	1489	794.037	813.5	960	590.5	958.5	186.781	23.5229	368	296	YACA	Soly	Solanum lycopersicum h1706	SSR	standard	leaf	motif_42	metacluster_0	pattern_20	rev	NA	NA	NA	NA	NA
epm_Soly_M0_p1m08R_298_17.7	-0.210501	0.000925499	-0.0200445																							5W+	Soly	Solanum lycopersicum h1706	SSR	standard	leaf	motif_41	metacluster_0	pattern_20	for
epm_Sobi_S0_p1m04F_829_12.5_GNRGRGRGGGGGNR	-0.20826	0.000646979	-0.0190233	494	1469	908.365	915	910	796	1010.9	97.3634	10.7185	214.9	822	313	1407	868	621	1410	385.6	1396.8	479.828	55.2797	1011.2	7	GSRGV	Sobi	Sorghum bicolor btx-623	SSR	standard	leaf	motif_40	metacluster_0	pattern_19	rev	MA0576.1	RAX3	0.942329	1.04692e-05	0.0219853
epm_Arth_M0_p0m00F_3098_12.2_KSMTGTANWKKKKK	0.275782	0.0343576	-0.000366498	833	1486	1372.2	1412	1430	1263.2	1472	125.379	9.13712	208.8	127	702	1499	1191.83	1174	1130	1085	1333	97.8378	8.20904	248	2964	YACA	Arth	Arabidopsis thaliana col-0	MSR	standard	leaf	motif_43	metacluster_0	pattern_21	for	MA0565.2	FUS3	0.853143	0.000257337	0.540408
epm_Arth_M0_p0m00R_3098_12.2	0.275782	0.0343576	-0.000366498																							YACA	Arth	Arabidopsis thaliana col-0	MSR	standard	leaf	motif_44	metacluster_0	pattern_21	rev
epm_Arth_M0_p0m01F_1823_12.4_KKTTCTGTTTTKKK	0.25413	0.0299458	-0.00104871	554	1486	1330.69	1343	1420	1197.4	1453	104.978	7.88896	255.6	1535	938	1497	1319.13	1325	1480	1154.4	1478.6	127.608	9.67367	324.2	275	TCTGW	Arth	Arabidopsis thaliana col-0	MSR	standard	leaf	motif_13	metacluster_0	pattern_6	for	MA1370.1	IDD5	0.867138	0.000163272	0.342871
epm_Arth_M0_p0m01R_1823_12.4	0.25413	0.0299458	-0.00104871																							TCTGW	Arth	Arabidopsis thaliana col-0	MSR	standard	leaf	motif_14	metacluster_0	pattern_6	rev
epm_Sobi_S0_p1m09R_71_13.3	-0.20826	0.000646979	-0.0190233																							WAAMAW	Sobi	Sorghum bicolor btx-623	SSR	standard	leaf	motif_39	metacluster_0	pattern_19	for
epm_Zema_S0_p1m06F_633_17.4_SSCGCCGSCGSCGC	-0.207486	0.000207309	-0.0113752	486	1486	1254.32	1426	1450	919	1472.4	263.261	20.9884	553.4	177	232	1500	1289.72	1311	1460	1077.8	1471	156.996	12.1728	393.2	455	2GCB+	Zea	Zea mays B73	SSR	standard	leaf	motif_37	metacluster_0	pattern_18	for	MA0576.1	RAX3	0.936529	1.3187e-05	0.0276928
epm_Zema_S0_p1m06R_633_17.4	-0.207486	0.000207309	-0.0113752																							2GCB+	Zea	Zea mays B73	SSR	standard	leaf	motif_38	metacluster_0	pattern_18	rev
epm_Zema_S0_p1m03F_1030_14.2_SRWGCATGCAKGNR	-0.206724	0.000627151	-0.0176757	419	1478	986.495	976	970	848	1134	123.383	12.5072	286	993	1033	1489	1269.47	1242	1160	1074	1440.5	140.891	11.0984	366.5	34	CATG	Zea	Zea mays B73	SSR	standard	leaf	motif_35	metacluster_0	pattern_17	for	MA0975.1	CRF2	0.959925	5.0939e-06	0.0106972
epm_Zema_S0_p1m03R_1030_14.2	-0.206724	0.000627151	-0.0176757																							CATG	Zea	Zea mays B73	SSR	standard	leaf	motif_36	metacluster_0	pattern_17	rev
epm_Soly_S0_p0m06F_451_15.8_TAAAATATAAWAWW	0.298044	0.0214457	-0.000574916	559	1457	839.054	841.5	850	706	971.5	108.865	12.9748	265.5	446	1164	1500	1366.97	1374	1460	1249.9	1465	80.0152	5.85348	215.1	310	5W+	Soly	Solanum lycopersicum h1706	MSR	standard	leaf	motif_01	metacluster_0	pattern_0	for	MA1660.1	ANAC13	0.894643	6.34951e-05	0.13334
epm_Soly_S0_p0m06R_451_15.8	0.298044	0.0214457	-0.000574916																							5W+	Soly	Solanum lycopersicum h1706	MSR	standard	leaf	motif_02	metacluster_0	pattern_0	rev
epm_Soly_S0_p0m17F_298_12.7_GAAGGAKSBGGNGS	0.29785	0.0320265	-0.00075833	1165	1485	1344.12	1345	1340	1212.6	1463.8	91.5061	6.80786	251.2	73	1409	1500	1454.5	1454.5	1500	1418.1	1490.9	64.3467	4.42398	72.8	2	4CNN	Soly	Solanum lycopersicum h1706	MSR	standard	leaf	motif_03	metacluster_0	pattern_1	for	NA	NA	NA	NA	NA
epm_Soly_S0_p0m17R_298_12.7	0.29785	0.0320265	-0.00075833																							4CNN	Soly	Solanum lycopersicum h1706	MSR	standard	leaf	motif_04	metacluster_0	pattern_1	rev
epm_Soly_S0_p0m15F_317_14.8_WWATATWWWAAWAW	0.297138	0.0211615	-0.000606415	609	1196	837.81	824	780	713	974	101.256	12.0858	261	311	1155	1500	1355.47	1360	1340	1228.3	1468.7	87.0207	6.41994	240.4	152	5W+	Soly	Solanum lycopersicum h1706	MSR	standard	leaf	motif_05	metacluster_0	pattern_2	for	MA1380.1	AT2G20110	0.914888	3.0321e-05	0.0636741
epm_Soly_S0_p0m15R_317_14.8	0.297138	0.0211615	-0.000606415																							5W+	Soly	Solanum lycopersicum h1706	MSR	standard	leaf	motif_06	metacluster_0	pattern_2	rev
epm_Sobi_M0_p0m15F_275_15.2_ASCTCCTCCWGCWY	0.293234	0.0166495	-0.000197323	994	1470	1283.95	1302	1340	1159.8	1403.2	96.1896	7.49172	243.4	239	1277	1493	1374.56	1369	1360	1297.5	1454.5	62.1093	4.5185	157	36	3SSN	Sobi	Sorghum bicolor btx-623	MSR	standard	leaf	motif_07	metacluster_0	pattern_3	for	MA1666.1	HSFB2B	0.754019	0.00407436	8.55615
epm_Sobi_M0_p0m03R_1362_14.3	0.293234	0.0166495	-0.000197323																							TNNGCCS	Sobi	Sorghum bicolor btx-623	MSR	standard	leaf	motif_08	metacluster_0	pattern_3	rev
epm_Sobi_M0_p0m18R_204_13.2	0.291026	0.0203189	-0.000759131																							3SSN	Sobi	Sorghum bicolor btx-623	MSR	standard	leaf	motif_10	metacluster_0	pattern_4	rev
epm_Sobi_M0_p0m07F_534_14.4_TTTTTTTNTTTTKT	0.291026	0.0203189	-0.000759131	736	1486	1188.1	1240.5	1320	905.7	1434	200.251	16.8547	528.3	458	1072	1500	1220.28	1194	1250	1113.1	1463.2	113.515	9.30242	350.1	72	5W+	Sobi	Sorghum bicolor btx-623	MSR	standard	leaf	motif_09	metacluster_0	pattern_4	for	MA1281.1	AT5G02460	0.974331	2.76018e-06	0.00579638
epm_Sobi_S0_p1m01F_4060_11.6_NCNWCCATGNYGNC	-0.206709	0.000586844	-0.0171234	445	1486	1169.17	1167.5	1050	950.3	1394	169.076	14.4613	443.7	3914	608	1497	1341.36	1417	1480	1115.8	1486.1	191.528	14.2787	370.3	130	CATG	Sobi	Sorghum bicolor btx-623	SSR	standard	leaf	motif_34	metacluster_0	pattern_16	rev	MA1081.1	WRKY25	0.801826	0.00118513	2.48878
epm_Arth_M0_p0m02F_1452_13.2_SCCNCAGCWSCNCC	0.228702	0.0229077	-0.000149121	908	1486	1300.21	1302	1320	1159.3	1446.7	106.457	8.18764	287.4	884	1109	1500	1387.35	1401.5	1440	1290.4	1476	76.2654	5.49719	185.6	548	3SSN	Arth	Arabidopsis thaliana col-0	MSR	standard	leaf	motif_47	metacluster_1	pattern_6	for	MA1236.1	ESE3	0.787106	0.00176594	3.70848
epm_Zema_M0_p0m09F_202_16_ANGGGCCACGTGVC	0.289696	0.0242002	-0.00111604	729	1390	979.435	958	950	849.5	1116.3	108.638	11.0919	266.8	200	1142	1411	1276.5	1276.5	1420	1168.9	1384.1	190.212	14.901	215.2	2	CGNCGT	Zea	Zea mays B73	MSR	standard	leaf	motif_13	metacluster_0	pattern_6	for	MA0561.1	PIF4	0.96994	3.33438e-06	0.0070022
epm_Zema_M0_p0m09R_202_16	0.289696	0.0242002	-0.00111604																							CGNCGT	Zea	Zea mays B73	MSR	standard	leaf	motif_14	metacluster_0	pattern_6	rev
epm_Arth_M0_p0m02R_1452_13.2	0.228702	0.0229077	-0.000149121																							3SSN	Arth	Arabidopsis thaliana col-0	MSR	standard	leaf	motif_48	metacluster_1	pattern_6	rev
epm_Arth_M0_p0m03F_983_15.4_WWATATAATATWWW	0.262094	0.012872	-0.000419721	444	1236	890.669	892.5	910	763.3	1008.8	97.4256	10.9385	245.5	842	977	1277	1117.73	1111	1100	1064	1179	49.3134	4.41192	115	141	5W+	Arth	Arabidopsis thaliana col-0	MSR	standard	leaf	motif_65	metacluster_1	pattern_9	for	MA1682.1	TCX3	0.816954	0.000772653	1.62257
epm_Sobi_M0_p0m16R_224_13.7	0.288415	0.0247295	-0.000779625																							3SSN	Sobi	Sorghum bicolor btx-623	MSR	standard	leaf	motif_18	metacluster_0	pattern_8	rev
epm_Sobi_M0_p0m05F_593_16.2_CNCTCCMCTCCCCY	0.288415	0.0247295	-0.000779625	791	1485	1149.99	1136.5	1040	1008.1	1337	123.963	10.7795	328.9	592	1344	1344	1344	1344	1350	1344	1344	NA	NA	0	1	GSRGV	Sobi	Sorghum bicolor btx-623	MSR	standard	leaf	motif_17	metacluster_0	pattern_8	for	NA	NA	NA	NA	NA
epm_Arth_M0_p0m03R_983_15.4	0.262094	0.012872	-0.000419721																							5W+	Arth	Arabidopsis thaliana col-0	MSR	standard	leaf	motif_66	metacluster_1	pattern_9	rev
epm_Arth_M0_p0m04F_744_16.7_MAAAAAAAAAAAAA	0.260442	0.0146298	-0.000411418	672	1471	1106.38	1061	1020	921.1	1368	166.368	15.0372	446.9	732	1100	1288	1169.55	1136	1140	1108	1283	67.0632	5.73413	175	11	5W+	Arth	Arabidopsis thaliana col-0	MSR	standard	leaf	motif_03	metacluster_0	pattern_1	for	MA1281.1	AT5G02460	0.981212	2.04454e-06	0.00429354
epm_Sobi_M0_p0m18F_204_13.2_NSCWNCWGCWGCWY	0.287779	0.0354258	-0.00211634	1021	1486	1298.8	1295.5	1260	1177.5	1411	95.2371	7.33269	233.5	106	1238	1495	1377.19	1387	1390	1298.6	1459	61.5838	4.47172	160.4	97	3SSN	Sobi	Sorghum bicolor btx-623	MSR	standard	leaf	motif_22	metacluster_0	pattern_10	rev	NA	NA	NA	NA	NA
epm_Sobi_M0_p0m06R_577_18.4	0.287779	0.0354258	-0.00211634																							GSRGV	Sobi	Sorghum bicolor btx-623	MSR	standard	leaf	motif_21	metacluster_0	pattern_10	for
epm_Zema_M0_p0m06F_610_15.4_MNCCGCMGCWGCTG	0.287741	0.0213672	-0.000257635	707	1483	1286.25	1288	1320	1153.8	1418.8	101.017	7.85364	265	499	1184	1495	1383.83	1380	1380	1317.6	1455.4	56.0535	4.05059	137.8	109	3SSN	Zea	Zea mays B73	MSR	standard	leaf	motif_23	metacluster_0	pattern_11	for	MA1051.1	RAP2-3	0.951754	7.14479e-06	0.0150041
epm_Zema_M0_p0m06R_610_15.4	0.287741	0.0213672	-0.000257635																							3SSN	Zea	Zea mays B73	MSR	standard	leaf	motif_24	metacluster_0	pattern_11	rev
epm_Soly_S0_p0m04F_490_12.4_MAWCCCCAMATCCS	0.285348	0.0251847	-0.0022982	724	1480	1068.01	1059	1040	948.9	1198.4	105.094	9.84017	249.5	490	986	1499	1339.41	1344	1390	1199.6	1460	96.3313	7.19205	260.4	225	KYKS	Soly	Solanum lycopersicum h1706	MSR	standard	leaf	motif_25	metacluster_0	pattern_12	for	MA1353.1	AT1G72740	0.769722	0.00276816	5.81314
epm_Soly_S0_p0m04R_490_12.4	0.285348	0.0251847	-0.0022982																							KYKS	Soly	Solanum lycopersicum h1706	MSR	standard	leaf	motif_26	metacluster_0	pattern_12	rev
epm_Soly_S0_p0m01F_2561_10.3_NNVVARCAGCANCS	0.284939	0.0361618	-0.00049853	201	1486	1325.37	1338	1410	1195	1453	114.933	8.67177	258	1436	936	1500	1342.37	1353	1450	1202	1468	102.754	7.65466	266	1091	3SSN	Soly	Solanum lycopersicum h1706	MSR	standard	leaf	motif_27	metacluster_0	pattern_13	for	NA	NA	NA	NA	NA
epm_Soly_S0_p0m01R_2561_10.3	0.284939	0.0361618	-0.00049853																							3SSN	Soly	Solanum lycopersicum h1706	MSR	standard	leaf	motif_28	metacluster_0	pattern_13	rev
epm_Sobi_S0_p0m12R_362_15.6	0.284063	0.023479	-0.00116441																							WAAMAW	Sobi	Sorghum bicolor btx-623	MSR	standard	leaf	motif_29	metacluster_0	pattern_14	for
epm_Sobi_S0_p0m04F_596_16.2_CCCTGTATAYATAY	0.284063	0.023479	-0.00116441	1185	1486	1430.07	1447	1440	1377.2	1473.9	61.8229	4.32306	96.7	42	867	1500	1253.85	1233	1180	1101.8	1446.6	127.217	10.1461	344.8	549	YACA	Sobi	Sorghum bicolor btx-623	MSR	standard	leaf	motif_30	metacluster_0	pattern_14	rev	NA	NA	NA	NA	NA
epm_Arth_M0_p0m04R_744_16.7	0.260442	0.0146298	-0.000411418																							5W+	Arth	Arabidopsis thaliana col-0	MSR	standard	leaf	motif_04	metacluster_0	pattern_1	rev
epm_Arth_M0_p0m05F_734_15.5_YYYTCTCTTCYCYY	0.304679	0.0192469	-0.000169892	769	1480	1178.52	1169	1140	1043.2	1335	111.35	9.44831	291.8	722	1325	1494	1408.58	1399.5	1380	1370.1	1470	51.5054	3.65654	99.9	12	RGAGR	Arth	Arabidopsis thaliana col-0	MSR	standard	leaf	motif_67	metacluster_1	pattern_15	for	MA1404.1	BPC1	0.825065	0.000609626	1.28021
epm_Zema_S0_p0m15F_128_10.6_BKYCYCYGCKGCGG	0.2807	0.0202537	-0.000647752	1004	1486	1346.71	1373	1370	1206.4	1463.8	99.8453	7.41401	257.4	97	1077	1456	1274.07	1274	1300	1167.4	1384.2	87.5161	6.86902	216.8	29	other	Zea	Zea mays B73	MSR	standard	leaf	motif_33	metacluster_0	pattern_16	for	MA0123.1	abi4	0.86651	0.000166699	0.350067
epm_Zema_S0_p0m15R_128_10.6	0.2807	0.0202537	-0.000647752																							other	Zea	Zea mays B73	MSR	standard	leaf	motif_34	metacluster_0	pattern_16	rev
epm_Arth_M0_p0m05R_734_15.5	0.304679	0.0192469	-0.000169892																							RGAGR	Arth	Arabidopsis thaliana col-0	MSR	standard	leaf	motif_68	metacluster_1	pattern_15	rev
epm_Arth_M0_p0m06F_576_15.9_WATATAAAAWWAWA	0.281896	0.0155055	-0.000608225	471	1458	896.018	902	960	767	1018.8	106.686	11.9066	251.8	542	661	1271	1074.82	1082	1060	1022.4	1162.4	105.536	9.81894	140	34	5W+	Arth	Arabidopsis thaliana col-0	MSR	standard	leaf	motif_31	metacluster_0	pattern_15	for	MA1294.1	MYB62	0.880362	0.000104559	0.219575
epm_Zema_M0_p0m04F_868_14.3_NACGGGCCCACAAC	0.280648	0.030165	-0.000690738	699	1426	1003.13	991	950	891	1135	104.262	10.3937	244	867	1452	1452	1452	1452	1460	1452	1452	NA	NA	0	1	TNNGCCS	Zea	Zea mays B73	MSR	standard	leaf	motif_37	metacluster_0	pattern_18	for	MA1066.1	TCP23	0.987216	1.56721e-06	0.00329114
epm_Zema_M0_p0m04R_868_14.3	0.280648	0.030165	-0.000690738																							TNNGCCS	Zea	Zea mays B73	MSR	standard	leaf	motif_38	metacluster_0	pattern_18	rev
epm_Soly_S0_p0m23F_132_12.8_TGGDTDCTGCWTGC	0.278165	0.0345495	-0.00101165	1196	1483	1359	1365.5	1360	1259.9	1454.2	73.7421	5.4262	194.3	58	1069	1482	1332.27	1340	1450	1185.8	1453.4	99.9196	7.49993	267.6	73	CATG	Soly	Solanum lycopersicum h1706	MSR	standard	leaf	motif_39	metacluster_0	pattern_19	for	MA0564.1	ABI3	0.941313	1.09034e-05	0.0228971
epm_Soly_S0_p0m23R_132_12.8	0.278165	0.0345495	-0.00101165																							CATG	Soly	Solanum lycopersicum h1706	MSR	standard	leaf	motif_40	metacluster_0	pattern_19	rev
epm_Sobi_S0_p0m02R_1401_14.5	0.27809	0.0238941	-0.000818793																							GSRGV	Sobi	Sorghum bicolor btx-623	MSR	standard	leaf	motif_42	metacluster_0	pattern_20	rev
epm_Sobi_S0_p0m11F_370_15.9_SGGSGGAGGSGGGG	0.27809	0.0238941	-0.000818793	380	1481	1240.58	1246	1260	1080.9	1412.5	143.689	11.5824	331.6	360	291	1499	1267.67	1384	1500	1043	1464.6	375.122	29.5915	421.6	9	GSRGV	Sobi	Sorghum bicolor btx-623	MSR	standard	leaf	motif_41	metacluster_0	pattern_20	for	MA0576.1	RAX3	0.947782	8.40174e-06	0.0176437
epm_Arth_M0_p0m06R_576_15.9	0.281896	0.0155055	-0.000608225																3020							5W+	Arth	Arabidopsis thaliana col-0	MSR	standard	leaf	motif_32	metacluster_0	pattern_15	rev
epm_Arth_M0_p0m07F_566_16.5_SCCTCCGCCGCCGC	0.311315	0.0206034	-0.000514096	838	1484	1257.93	1254	1210	1136.2	1395.8	102.679	8.16253	259.6	533	1290	1497	1406.1	1425	1460	1322	1489	65.7811	4.67828	167	31	2GCB+	Arth	Arabidopsis thaliana col-0	MSR	standard	leaf	motif_51	metacluster_1	pattern_7	for	MA0976.2	CRF4	0.983113	1.8802e-06	0.00394841
epm_Soly_S0_p0m20F_240_13.9_CWTCTCCNCCSCCS	0.274059	0.0278625	-0.000618153	881	1475	1247.94	1246	1230	1097	1413.9	125.838	10.0836	316.9	144	NA	NA	NA	NA	NA	NA	NA	NA	NA	NA	0	4CNN	Soly	Solanum lycopersicum h1706	MSR	standard	leaf	motif_45	metacluster_0	pattern_22	for	MA1244.1	ABR1	0.924506	2.10583e-05	0.0442224
epm_Soly_S0_p0m20R_240_13.9	0.274059	0.0278625	-0.000618153																							4CNN	Soly	Solanum lycopersicum h1706	MSR	standard	leaf	motif_46	metacluster_0	pattern_22	rev
epm_Sobi_S0_p0m13F_295_15.9_YNCTGTATMTGTAT	0.271108	0.0185108	-0.000855286	785	1486	1415.68	1451	1470	1366.3	1476.5	133.639	9.43993	110.2	28	1019	1500	1274.48	1246	1210	1111	1467	133.791	10.4977	356	261	CATG	Sobi	Sorghum bicolor btx-623	MSR	standard	leaf	motif_48	metacluster_1	pattern_0	rev	MA1283.1	TCP14	0.773308	0.00252781	5.3084
epm_Sobi_S0_p0m04R_596_16.2	0.271108	0.0185108	-0.000855286																							YACA	Sobi	Sorghum bicolor btx-623	MSR	standard	leaf	motif_47	metacluster_1	pattern_0	for
epm_Zema_M0_p0m11F_145_14.4_NMMAAWAAAAHCCM	0.26823	0.0170464	-0.00095896	776	1450	1141.96	1129	1060	964.4	1359.9	148.408	12.9959	395.5	140	1392	1499	1469.75	1494	1500	1422.3	1497.8	51.8933	3.53076	75.5	4	KYKS	Zea	Zea mays B73	MSR	standard	leaf	motif_49	metacluster_1	pattern_1	for	MA1160.1	AT1G14580	0.808007	0.000997286	2.0943
epm_Zema_M0_p0m11R_145_14.4	0.26823	0.0170464	-0.00095896																							KYKS	Zea	Zea mays B73	MSR	standard	leaf	motif_50	metacluster_1	pattern_1	rev
epm_Sobi_M0_p0m02F_1524_17.5_CCCCYCYCCSCCCC	0.268005	0.026842	-0.000658697	785	1486	1181.58	1167.5	1120	1046	1350	115.832	9.80308	304	1516	1346	1490	1400.33	1388	1490	1350.5	1462.5	55.7159	3.97876	112	6	GSRGV	Sobi	Sorghum bicolor btx-623	MSR	standard	leaf	motif_51	metacluster_1	pattern_2	for	MA1410.1	StBRC1	0.835376	0.00044756	0.939877
epm_Sobi_M0_p0m13R_314_12.3	0.268005	0.026842	-0.000658697																							TNNGCCS	Sobi	Sorghum bicolor btx-623	MSR	standard	leaf	motif_52	metacluster_1	pattern_2	rev
epm_Arth_M0_p0m07R_566_16.5	0.311315	0.0206034	-0.000514096																							2GCB+	Arth	Arabidopsis thaliana col-0	MSR	standard	leaf	motif_52	metacluster_1	pattern_7	rev
epm_Arth_M0_p0m08F_522_14.7_WCTCCNCYYCYCYY	0.300681	0.0213794	-0.000349845	918	1481	1185.19	1179	1190	1045	1350.4	111.848	9.43714	305.4	514	1240	1484	1378	1374.5	1380	1273.6	1464.4	82.7267	6.00339	190.8	8	RGAGR	Arth	Arabidopsis thaliana col-0	MSR	standard	leaf	motif_71	metacluster_1	pattern_17	for	NA	NA	NA	NA	NA
epm_Arth_M0_p0m08R_522_14.7	0.300681	0.0213794	-0.000349845																							RGAGR	Arth	Arabidopsis thaliana col-0	MSR	standard	leaf	motif_72	metacluster_1	pattern_17	rev
epm_Arth_M0_p0m09F_487_13.8_GKTTTKGGTTTKKK	0.258563	0.02331	-0.000489722	782	1480	1138.19	1113.5	1120	956.8	1383.3	152.708	13.4167	426.5	480	1174	1278	1227.29	1220	1260	1187.8	1266.6	37.2993	3.03917	78.8	7	AAYNAA	Arth	Arabidopsis thaliana col-0	MSR	standard	leaf	motif_07	metacluster_0	pattern_3	for	MA1367.1	AT1G76870	0.793076	0.00150528	3.16108
epm_Zema_M0_p0m08F_310_12.9_CCAAMYCAAAWMMM	0.264931	0.0169553	-0.000353158	610	1483	1306.37	1340.5	1390	1076.5	1447.9	145.48	11.1363	371.4	282	1085	1497	1303.28	1298	1500	1153.2	1490.8	135.626	10.4065	337.6	25	AAYNAA	Zea	Zea mays B73	MSR	standard	leaf	motif_57	metacluster_1	pattern_5	for	MA1214.1	ATHB40	0.808574	0.000981464	2.06107
epm_Zema_M0_p0m08R_310_12.9	0.264931	0.0169553	-0.000353158																							AAYNAA	Zea	Zea mays B73	MSR	standard	leaf	motif_58	metacluster_1	pattern_5	rev
epm_Zema_S0_p0m02F_1428_15.5_TTTKTTTTKTTTKK	0.26396	0.0201316	-0.000658215	583	1485	1105.46	1088.5	1040	933.7	1322.9	150.934	13.6536	389.2	1318	774	1498	1216.56	1209	1110	1041.2	1447.2	150.228	12.3486	406	107	5W+	Zea	Zea mays B73	MSR	standard	leaf	motif_59	metacluster_1	pattern_6	for	MA1172.1	MYB3R5	0.913402	3.20534e-05	0.0673121
epm_Zema_S0_p0m02R_1428_15.5	0.26396	0.0201316	-0.000658215																							5W+	Zea	Zea mays B73	MSR	standard	leaf	motif_60	metacluster_1	pattern_6	rev
epm_Sobi_M0_p0m17F_219_13.4_NSGAKCTCCWKSAN	0.263887	0.0145047	-0.000537198	1092	1482	1300.64	1303	1280	1185	1402	82.8238	6.36792	217	181	1253	1477	1378.21	1375.5	1390	1318	1463.6	57.3765	4.16312	145.6	38	3SSN	Sobi	Sorghum bicolor btx-623	MSR	standard	leaf	motif_62	metacluster_1	pattern_7	rev	MA1324.1	GATA20	0.842806	0.000356245	0.748115
epm_Sobi_M0_p0m05R_593_16.2	0.263887	0.0145047	-0.000537198																							GSRGV	Sobi	Sorghum bicolor btx-623	MSR	standard	leaf	motif_61	metacluster_1	pattern_7	for
epm_Arth_M0_p0m09R_487_13.8	0.258563	0.02331	-0.000489722																							AAYNAA	Arth	Arabidopsis thaliana col-0	MSR	standard	leaf	motif_08	metacluster_0	pattern_3	rev
epm_Arth_M0_p0m10F_446_18.9_AAAATAAAATAAAA	0.289126	0.0175513	-0.000636087	608	1388	920.222	935	950	786.4	1031.4	97.9068	10.6395	245	437	1045	1150	1104.56	1112	1120	1065.8	1134.8	32.2146	2.91652	69	9	5W+	Arth	Arabidopsis thaliana col-0	MSR	standard	leaf	motif_15	metacluster_0	pattern_7	for	MA1157.1	NUC	0.897757	5.68106e-05	0.119302
epm_Arth_M0_p0m10R_446_18.9	0.289126	0.0175513	-0.000636087																							5W+	Arth	Arabidopsis thaliana col-0	MSR	standard	leaf	motif_16	metacluster_0	pattern_7	rev
epm_Arth_M0_p0m11F_402_15.7_YYTCYKCTTCTYCY	0.263457	0.0191563	-0.000638603	956	1473	1209.68	1199.5	1250	1078.1	1359.3	105.352	8.70913	281.2	392	1292	1490	1404.6	1405.5	1490	1313.6	1472.9	66.6637	4.7461	159.3	10	RGAAGR	Arth	Arabidopsis thaliana col-0	MSR	standard	leaf	motif_63	metacluster_1	pattern_8	for	NA	NA	NA	NA	NA
epm_Sobi_S0_p1m06R_482_14.7	-0.206709	0.000586844	-0.0171234																							YACA	Sobi	Sorghum bicolor btx-623	SSR	standard	leaf	motif_33	metacluster_0	pattern_16	for
epm_Zema_S0_p1m08F_461_14.5_YCCTYCCTCCCYNC	-0.205868	0.000398696	-0.0134298	398	1475	947.45	963	980	799.7	1068.3	128.124	13.523	268.6	438	397	1476	1232.24	1320	1480	1087	1474	282.146	22.897	387	21	GSRGV	Zea	Zea mays B73	SSR	standard	leaf	motif_31	metacluster_0	pattern_15	for	MA0576.1	RAX3	0.936713	1.3091e-05	0.0274912
epm_Arth_M0_p0m11R_402_15.7	0.263457	0.0191563	-0.000638603																							RGAAGR	Arth	Arabidopsis thaliana col-0	MSR	standard	leaf	motif_64	metacluster_1	pattern_8	rev
epm_Arth_M0_p0m12F_388_13.9_TYYCCSTTTCYCYY	0.306202	0.020254	-0.000429851	715	1448	1154.68	1143	1050	1031	1295	107.018	9.26817	264	387	1410	1410	1410	1410	1410	1410	1410	NA	NA	0	1	RGAGR	Arth	Arabidopsis thaliana col-0	MSR	standard	leaf	motif_61	metacluster_1	pattern_12	for	MA1404.1	BPC1	0.930691	1.65808e-05	0.0348197
epm_Zema_S0_p1m08R_461_14.5	-0.205868	0.000398696	-0.0134298																							GSRGV	Zea	Zea mays B73	SSR	standard	leaf	motif_32	metacluster_0	pattern_15	rev
epm_Zema_S0_p1m13F_253_17.3_CCCSCGCTCCSCSC	-0.205395	0.000409962	-0.0110714	365	1479	966.725	949	970	700	1436	236.223	24.4354	736	131	276	1499	1286.42	1325	1460	1075.9	1457.1	185.396	14.4119	381.2	120	GSRGV	Zea	Zea mays B73	SSR	standard	leaf	motif_29	metacluster_0	pattern_14	for	MA1687.1	ARF14	0.944758	9.49533e-06	0.0199402
epm_Arth_M0_p0m12R_388_13.9	0.306202	0.020254	-0.000429851																							RGAGR	Arth	Arabidopsis thaliana col-0	MSR	standard	leaf	motif_62	metacluster_1	pattern_12	rev
epm_Arth_M0_p0m13F_376_16.3_YCYCCKCTTCTCCG	0.291014	0.0234182	-0.000498416	946	1477	1209.44	1194	1160	1079	1373.5	109.154	9.02517	294.5	370	1299	1478	1391.67	1406	1300	1299.5	1469.5	77.1146	5.54117	170	6	RGAGR	Arth	Arabidopsis thaliana col-0	MSR	standard	leaf	motif_11	metacluster_0	pattern_5	for	MA1256.1	RAP212	0.787066	0.00176783	3.71244
epm_Zema_S0_p1m13R_253_17.3	-0.205395	0.000409962	-0.0110714																							GSRGV	Zea	Zea mays B73	SSR	standard	leaf	motif_30	metacluster_0	pattern_14	rev
epm_Zema_M0_p1m05F_485_14.3_SGCGWCGTSGCSSS	-0.203684	0.000201874	-0.0213331	885	1486	1379.11	1432	1440	1172	1478	132.537	9.61035	306	196	986	1499	1346.03	1394.5	1470	1139.7	1483	128.969	9.58143	343.3	268	other	Zea	Zea mays B73	SSR	standard	leaf	motif_27	metacluster_0	pattern_13	for	MA0567.1	ERF1B	0.814766	0.00082289	1.72807
epm_Zema_M0_p1m05R_485_14.3	-0.203684	0.000201874	-0.0213331																							other	Zea	Zea mays B73	SSR	standard	leaf	motif_28	metacluster_0	pattern_13	rev
epm_Zema_M0_p1m11F_149_13.5_ANAMAATATWWTAN	-0.203431	0.000493407	-0.0163998	392	1477	1164.79	1304.5	1300	500.6	1428.9	326.065	27.9934	928.3	72	527	1500	1334.51	1418	1470	950	1490	242.219	18.1504	540	71	5W+	Zea	Zea mays B73	SSR	standard	leaf	motif_25	metacluster_0	pattern_12	for	MA1277.1	Adof1	0.903796	4.5673e-05	0.0959132
epm_Arth_M0_p0m13R_376_16.3	0.291014	0.0234182	-0.000498416																							RGAGR	Arth	Arabidopsis thaliana col-0	MSR	standard	leaf	motif_12	metacluster_0	pattern_5	rev
epm_Arth_M0_p0m14F_338_12.4_CSCCYCCWYCTCCG	0.223368	0.0174782	-0.000321738	937	1478	1262.18	1247	1180	1120.2	1432.4	119.456	9.46423	312.2	177	1210	1498	1401.48	1412.5	1430	1325.8	1467	54.8514	3.91381	141.2	158	4CNN	Arth	Arabidopsis thaliana col-0	MSR	standard	leaf	motif_53	metacluster_1	pattern_9	for	MA1410.1	StBRC1	0.877784	0.000114189	0.239796
epm_Zema_M0_p1m11R_149_13.5	-0.203431	0.000493407	-0.0163998																							5W+	Zea	Zea mays B73	SSR	standard	leaf	motif_26	metacluster_0	pattern_12	rev
epm_Soly_M0_p1m05R_388_11.9	-0.203415	0.000426495	-0.0147055																							4CNN	Soly	Solanum lycopersicum h1706	SSR	standard	leaf	motif_23	metacluster_0	pattern_11	for
epm_Soly_M0_p1m12F_136_13_NHASCATGYAATGY	-0.203415	0.000426495	-0.0147055	991	1469	1209.14	1206	1110	1085.4	1359	108.06	8.93691	273.6	135	1420	1420	1420	1420	1420	1420	1420	NA	NA	0	1	CATG	Soly	Solanum lycopersicum h1706	SSR	standard	leaf	motif_24	metacluster_0	pattern_11	rev	MA1661.1	AT-GTL1	0.76344	0.00323815	6.80011
epm_Soly_M0_p1m04F_482_14.7_AWATAATATAAWAA	-0.203254	0.000575584	-0.0138789	417	1484	1288.07	1296.5	1280	1158.5	1422	110.197	8.55515	263.5	376	234	1499	936.109	869	1450	555	1454	352.462	37.6518	899	101	5W+	Soly	Solanum lycopersicum h1706	SSR	standard	leaf	motif_21	metacluster_0	pattern_10	for	MA0951.1	ATHB-16	0.896691	5.90208e-05	0.123944
epm_Arth_M0_p0m14R_338_12.4	0.223368	0.0174782	-0.000321738																							4CNN	Arth	Arabidopsis thaliana col-0	MSR	standard	leaf	motif_54	metacluster_1	pattern_9	rev
epm_Arth_M0_p0m15F_334_16.2_WWTTTAAAATWAWA	0.265146	0.0153032	-0.000633677	648	1225	906.215	908	960	778	1015	98.525	10.8721	237	321	950	1202	1081.08	1075	1120	1010.4	1182.4	69.476	6.42655	172	13	5W+	Arth	Arabidopsis thaliana col-0	MSR	standard	leaf	motif_55	metacluster_1	pattern_4	for	MA1161.1	TSO1	0.92507	2.06073e-05	0.0432753
epm_Soly_M0_p1m10R_215_17.8	-0.203254	0.000575584	-0.0138789																							WAAMAW	Soly	Solanum lycopersicum h1706	SSR	standard	leaf	motif_22	metacluster_0	pattern_10	rev
epm_Zema_S0_p1m12F_345_16.1_SSCGCCGCSCGCSS	-0.200888	0.000249123	-0.0117512	325	1486	1133.58	1044	1460	776.6	1466.1	291.47	25.7123	689.5	120	159	1498	1284.9	1307	1490	1077	1478	187.405	14.5852	401	221	2GCB+	Zea	Zea mays B73	SSR	standard	leaf	motif_19	metacluster_0	pattern_9	for	MA0975.1	CRF2	0.946142	8.97922e-06	0.0188564
epm_Zema_S0_p1m12R_345_16.1	-0.200888	0.000249123	-0.0117512																							2GCB+	Zea	Zea mays B73	SSR	standard	leaf	motif_20	metacluster_0	pattern_9	rev
epm_Zema_S0_p1m15F_235_14.3_GCATCATGNACGRN	-0.20068	0.000960132	-0.0159726	727	1470	1119.88	1105	1070	959.3	1325.6	143.668	12.8289	366.3	230	1066	1484	1195.2	1148	1490	1077.6	1363.6	167.716	14.0325	286	5	2CWY	Zea	Zea mays B73	SSR	standard	leaf	motif_17	metacluster_0	pattern_8	for	MA1047.2	TGA5	0.75086	0.00439412	9.22766
epm_Zema_S0_p1m15R_235_14.3	-0.20068	0.000960132	-0.0159726																							2CWY	Zea	Zea mays B73	SSR	standard	leaf	motif_18	metacluster_0	pattern_8	rev
epm_Sobi_S0_p1m01R_4060_11.6	-0.20068	9.4533e-05	-0.0127154																							CATG	Sobi	Sorghum bicolor btx-623	SSR	standard	leaf	motif_16	metacluster_0	pattern_7	rev
epm_Sobi_S0_p1m07F_282_14.1_NCATGTAYRTGYAT	-0.20068	9.4533e-05	-0.0127154	529	1474	991.527	959	940	810	1234.8	168.089	16.9525	424.8	243	266	978	745.605	757	800	581	940.7	148.624	19.9334	359.7	38	CATG	Sobi	Sorghum bicolor btx-623	SSR	standard	leaf	motif_15	metacluster_0	pattern_7	for	MA0565.2	FUS3	0.834273	0.000462797	0.971873
epm_Soly_M0_p1m03F_536_13.8_NSATGWTGTASNNG	-0.200627	0.000910107	-0.0164125	834	1485	1167.39	1152	1110	1025.6	1346	121.263	10.3876	320.4	509	565	1488	1027.68	953	960	750.6	1446.8	248.03	24.1349	696.2	25	CATG	Soly	Solanum lycopersicum h1706	SSR	standard	leaf	motif_14	metacluster_0	pattern_6	rev	MA1201.1	AGL42	0.850751	0.00281101	5.90311
epm_Arth_M0_p0m15R_334_16.2	0.265146	0.0153032	-0.000633677																							5W+	Arth	Arabidopsis thaliana col-0	MSR	standard	leaf	motif_56	metacluster_1	pattern_4	rev
epm_Arth_M0_p0m16F_293_12.7_SSGGHTCCGSNGST	0.23144	0.0246236	-0.000581579	1056	1480	1304.91	1306	1360	1170.8	1452.1	103.252	7.91255	281.3	220	1249	1498	1410	1411	1400	1342.4	1478	54.9089	3.89425	135.6	70	3SSN	Arth	Arabidopsis thaliana col-0	MSR	standard	leaf	motif_43	metacluster_1	pattern_4	for	MA1286.1	TCP24	0.772167	0.00260223	5.46469
epm_Soly_M0_p1m09R_295_18.2	-0.200627	0.000910107	-0.0164125																							5W+	Soly	Solanum lycopersicum h1706	SSR	standard	leaf	motif_13	metacluster_0	pattern_6	for
epm_Zema_S0_p1m16F_230_13.2_WWWWAWTAWAAWWW	-0.200404	0.000686282	-0.0139632	521	1484	1168.59	1282	1400	845	1446	255.953	21.9027	601	126	51	1494	947.05	1369	1470	126	1466	590.863	62.3898	1340	101	5W+	Zea	Zea mays B73	SSR	standard	leaf	motif_11	metacluster_0	pattern_5	for	MA1172.1	MYB3R5	0.916746	2.82791e-05	0.0593861
epm_Zema_S0_p1m16R_230_13.2	-0.200404	0.000686282	-0.0139632																							5W+	Zea	Zea mays B73	SSR	standard	leaf	motif_12	metacluster_0	pattern_5	rev
epm_Zema_S0_p1m18F_117_13.9_WAWAATAAAAATAW	-0.199506	0.000809895	-0.0110363	438	1485	1129.68	1213	1220	799.6	1449.8	265.42	23.4951	650.2	53	57	1493	915.5	1334	1500	97.2	1480.1	603.363	65.9053	1382.9	64	5W+	Zea	Zea mays B73	SSR	standard	leaf	motif_09	metacluster_0	pattern_4	for	MA1159.1	SGR5	0.88775	8.09657e-05	0.170028
epm_Zema_S0_p1m18R_117_13.9	-0.199506	0.000809895	-0.0110363																							5W+	Zea	Zea mays B73	SSR	standard	leaf	motif_10	metacluster_0	pattern_4	rev
epm_Zema_S0_p1m00F_3561_10.2_KKKNWRTGTANWNT	-0.196867	0.000704299	-0.0190923	46	1485	1123.46	1142	1120	900	1347	200.843	17.8772	447	2121	34	1498	393.816	375.5	160	113.7	721.6	249.005	63.2289	607.9	1438	YACA	Zea	Zea mays B73	SSR	standard	leaf	motif_07	metacluster_0	pattern_3	for	MA1044.1	NAC92	0.824448	0.000620835	1.30375
epm_Zema_S0_p1m00R_3561_10.2	-0.196867	0.000704299	-0.0190923																							YACA	Zea	Zea mays B73	SSR	standard	leaf	motif_08	metacluster_0	pattern_3	rev
epm_Zema_S0_p1m19F_97_11.1_TWAAANNAAAATRN	-0.192832	0.00109679	-0.0160955	1051	1485	1326.24	1327	1300	1196	1452.6	102.762	7.74839	256.6	75	86	1484	1077.26	1395	1490	136.6	1482.2	577.046	53.5659	1345.6	19	5W+	Zea	Zea mays B73	SSR	standard	leaf	motif_05	metacluster_0	pattern_2	for	MA1661.1	AT-GTL1	0.916865	2.81519e-05	0.0591191
epm_Zema_S0_p1m19R_97_11.1	-0.192832	0.00109679	-0.0160955																							5W+	Zea	Zea mays B73	SSR	standard	leaf	motif_06	metacluster_0	pattern_2	rev
epm_Zema_S0_p1m17F_202_12.5_NNNWAAAAAAATWW	-0.191564	0.00141522	-0.0159951	474	1484	1318.14	1372.5	1460	1093	1458.9	176.711	13.406	365.9	118	111	1500	1252.42	1411	1480	185	1479.7	428.2	34.1899	1294.7	84	5W+	Zea	Zea mays B73	SSR	standard	leaf	motif_03	metacluster_0	pattern_1	for	MA1187.1	LCL1	0.957093	5.73188e-06	0.012037
epm_Zema_S0_p1m17R_202_12.5	-0.191564	0.00141522	-0.0159951																							5W+	Zea	Zea mays B73	SSR	standard	leaf	motif_04	metacluster_0	pattern_1	rev
epm_Zema_S0_p1m09F_438_14.4_AARAAAARAAAAAA	-0.189919	0.00101934	-0.0149991	497	1483	1207.59	1306	1300	884.1	1450.3	244.427	20.2409	566.2	228	42	1500	1282.85	1376	1440	1146	1463.3	312.124	24.3306	317.3	208	WAAMAW	Zea	Zea mays B73	SSR	standard	leaf	motif_01	metacluster_0	pattern_0	for	MA1281.1	AT5G02460	0.983895	1.81637e-06	0.00381437
epm_Arth_M0_p0m16R_293_12.7	0.23144	0.0246236	-0.000581579																							3SSN	Arth	Arabidopsis thaliana col-0	MSR	standard	leaf	motif_44	metacluster_1	pattern_4	rev
epm_Arth_M0_p0m17F_289_14.5_WGACACGTGTCGTN	0.249025	0.0209735	-0.000409273	706	1247	945.296	943	930	831.6	1059.3	91.1339	9.64079	227.7	284	995	1445	1230	1194	1450	1069.8	1400.6	170.195	13.837	330.8	5	CGNCGT	Arth	Arabidopsis thaliana col-0	MSR	standard	leaf	motif_19	metacluster_0	pattern_9	for	MA0930.1	ABF3	0.994105	0.00207356	4.35448
epm_Arth_M0_p0m17R_289_14.5	0.249025	0.0209735	-0.000409273																							CGNCGT	Arth	Arabidopsis thaliana col-0	MSR	standard	leaf	motif_20	metacluster_0	pattern_9	rev
epm_Arth_M0_p0m18F_237_16.8_WWWAAAAAATWATA	0.267207	0.0181977	-0.000903728	648	1138	899.386	909.5	940	758.4	1016.3	97.0464	10.7903	257.9	228	1053	1195	1110.56	1080	1080	1060.2	1179	53.8612	4.84993	118.8	9	5W+	Arth	Arabidopsis thaliana col-0	MSR	standard	leaf	motif_53	metacluster_1	pattern_3	for	MA1160.1	AT1G14580	0.930211	1.68935e-05	0.0354762
epm_Arth_M0_p0m18R_237_16.8	0.267207	0.0181977	-0.000903728																							5W+	Arth	Arabidopsis thaliana col-0	MSR	standard	leaf	motif_54	metacluster_1	pattern_3	rev
epm_Arth_M0_p0m19F_231_14.6_GSYGCTGCTGCTGS	0.230617	0.0193925	-0.000749519	984	1481	1282.24	1284	1150	1126.6	1447	119.532	9.32216	320.4	139	1179	1497	1383.28	1396	1440	1307	1461	68.1699	4.92813	154	89	3SSN	Arth	Arabidopsis thaliana col-0	MSR	standard	leaf	motif_45	metacluster_1	pattern_5	for	MA1350.1	bZIP42	0.780375	0.00210745	4.42564
epm_Zema_S0_p1m09R_438_14.4	-0.189919	0.00101934	-0.0149991																							WAAMAW	Zea	Zea mays B73	SSR	standard	leaf	motif_02	metacluster_0	pattern_0	rev
epm_Soly_M0_p0m02R_837_12.5	0.222291	0.0168201	-0.000575598																							TCTGW	Soly	Solanum lycopersicum h1706	SSR	standard	leaf	motif_56	metacluster_1	pattern_10	rev
epm_Soly_M0_p0m11R_294_15.5	0.222291	0.0168201	-0.000575598																							5W+	Soly	Solanum lycopersicum h1706	SSR	standard	leaf	motif_55	metacluster_1	pattern_10	for
epm_Soly_M0_p0m03F_731_13.4_KNTTTSGATTYGGK	0.227891	0.0185687	-0.000713433	826	1485	1299.41	1320.5	1330	1140.3	1432.7	116.042	8.93031	292.4	694	983	1500	1366	1391	1490	1219.6	1485.8	121.673	8.90726	266.2	29	AAYNAA	Soly	Solanum lycopersicum h1706	SSR	standard	leaf	motif_52	metacluster_1	pattern_8	rev	NA	NA	NA	NA	NA
epm_Arth_M0_p0m19R_231_14.6	0.230617	0.0193925	-0.000749519																							3SSN	Arth	Arabidopsis thaliana col-0	MSR	standard	leaf	motif_46	metacluster_1	pattern_5	rev
epm_Arth_M0_p0m20F_145_16.5_CCTCCKCYTCCCCC	0.30751	0.0217815	-0.00043527	1028	1474	1254.16	1242	1190	1112.3	1428.1	119.228	9.50657	315.8	124	1302	1500	1416.81	1427	1440	1359	1477	49.6484	3.50424	118	21	RGAGR	Arth	Arabidopsis thaliana col-0	MSR	standard	leaf	motif_55	metacluster_1	pattern_9	for	MA1226.1	AT5G18450	0.834424	0.000460676	0.96742
epm_Soly_M0_p0m12F_287_13.1_AWNTTWTAAWWTNT	0.227891	0.0185687	-0.000713433	768	1427	967.198	952	920	859.6	1093.8	106.461	11.0072	234.2	237	766	1486	1121.28	1111.5	1210	1012	1257.1	126.005	11.2376	245.1	50	5W+	Soly	Solanum lycopersicum h1706	SSR	standard	leaf	motif_51	metacluster_1	pattern_8	for	MA1392.1	MYB98	0.882392	9.75133e-05	0.204778
epm_Zema_M0_p0m10F_174_12_NAYCWKCTCCNCCC	0.228236	0.0158751	-0.000211609	1005	1481	1318.46	1331.5	1290	1197	1445.2	99.1094	7.51708	248.2	160	1361	1499	1434.46	1423	1500	1371	1491.8	50.8799	3.54697	120.8	13	4CNN	Zea	Zea mays B73	SSR	standard	leaf	motif_49	metacluster_1	pattern_7	for	MA1051.1	RAP2-3	0.749319	0.00455793	9.57165
epm_Arth_M0_p0m20R_145_16.5	0.30751	0.0217815	-0.00043527																							RGAGR	Arth	Arabidopsis thaliana col-0	MSR	standard	leaf	motif_56	metacluster_1	pattern_9	rev
epm_Arth_M0_p0m21F_127_10.8_SNSSCTGCWGSCGC	0.210504	0.0241024	-0.000659175	1163	1478	1352.33	1383.5	1450	1221.9	1457	96.1695	7.11138	235.1	24	1163	1494	1379.08	1386	1330	1282	1458.2	69.0132	5.00429	176.2	100	3SSN	Arth	Arabidopsis thaliana col-0	MSR	standard	leaf	motif_01	metacluster_0	pattern_0	for	MA1426.1	MYB124	0.910296	3.59755e-05	0.0755485
epm_Zema_S0_p0m06F_478_12.3_WWWWWTTTATWWWW	0.206408	0.0149116	-0.000802965	650	1482	915.947	881	840	761	1152	167.648	18.3033	391	281	770	1496	1168.57	1143.5	1100	1046	1371	132.217	11.3144	325	196	5W+	Zea	Zea mays B73	MSR	standard	leaf	motif_03	metacluster_0	pattern_1	for	MA0949.1	ARR2	0.803079	0.00114467	2.40381
epm_Zema_S0_p0m06R_478_12.3	0.206408	0.0149116	-0.000802965																							5W+	Zea	Zea mays B73	MSR	standard	leaf	motif_04	metacluster_0	pattern_1	rev
epm_Soly_M0_p0m10F_312_15.1_ATWTTATAWTTTTW	0.201793	0.0227371	-0.000601365	775	1435	945.008	926.5	930	839.5	1071	96.1942	10.1792	231.5	244	791	1457	1141.13	1137	1190	1051.5	1243.3	106.255	9.31136	191.8	68	5W+	Soly	Solanum lycopersicum h1706	MSR	standard	leaf	motif_05	metacluster_0	pattern_2	for	MA1661.1	AT-GTL1	0.928104	1.83325e-05	0.0384983
epm_Soly_M0_p0m01F_1052_11.1_CCCMSCTNCNSCGS	0.201793	0.0227371	-0.000601365	323	1486	1256.31	1273.5	1240	1106.3	1442	169.197	13.4678	335.7	584	686	1500	1380.28	1400	1430	1313.5	1477	116.392	8.43249	163.5	456	other	Soly	Solanum lycopersicum h1706	MSR	standard	leaf	motif_06	metacluster_0	pattern_2	rev	MA1034.1	Os05g0497200	0.9431	1.015e-05	0.0213151
epm_Soly_M0_p0m04R_722_14.3	0.199524	0.0181503	-0.000921419																							5W+	Soly	Solanum lycopersicum h1706	MSR	standard	leaf	motif_07	metacluster_0	pattern_3	for
epm_Soly_M0_p0m13R_256_14	0.199524	0.0181503	-0.000921419																							WAAMAW	Soly	Solanum lycopersicum h1706	MSR	standard	leaf	motif_08	metacluster_0	pattern_3	rev
epm_Soly_M0_p0m04F_722_14.3_TTTTTTTTTTKTYT	0.198291	0.0203254	-0.000820117	815	1481	1121.3	1085.5	1040	936.7	1361.3	158.534	14.1384	424.6	628	789	1496	1193.21	1203	1220	1030	1378	136.447	11.4353	348	91	5W+	Soly	Solanum lycopersicum h1706	MSR	standard	leaf	motif_09	metacluster_0	pattern_4	for	MA1183.1	RVE6	0.987146	1.57212e-06	0.00330145
epm_Soly_M0_p0m13F_256_14_TKYTGTGWKTTKKK	0.198291	0.0203254	-0.000820117	809	1486	1345.55	1383	1420	1217	1466	135.316	10.0566	249	151	538	1499	1281.99	1270	1260	1130	1465	154.427	12.0459	335	101	WAAMAW	Soly	Solanum lycopersicum h1706	MSR	standard	leaf	motif_10	metacluster_0	pattern_4	rev	MA1370.1	IDD5	0.876985	0.000117336	0.246406
epm_Soly_M0_p0m07R_395_15	0.194474	0.0181947	-0.000484734																							5W+	Soly	Solanum lycopersicum h1706	MSR	standard	leaf	motif_11	metacluster_0	pattern_5	for
epm_Soly_M0_p0m16R_193_14.7	0.194474	0.0181947	-0.000484734																							5W+	Soly	Solanum lycopersicum h1706	MSR	standard	leaf	motif_12	metacluster_0	pattern_5	rev
epm_Sobi_S0_p0m03R_637_13.3	0.190734	0.0135812	-0.000749796																							CATG	Sobi	Sorghum bicolor btx-623	MSR	standard	leaf	motif_14	metacluster_0	pattern_6	rev
epm_Sobi_S0_p0m12F_362_15.6_TTTKWTTTTKTTTT	0.190734	0.0135812	-0.000749796	555	1482	1036.04	992	770	771	1397	232.778	22.468	626	341	1152	1499	1388.06	1447	1500	1175.4	1495.6	131.967	9.50731	320.2	18	WAAMAW	Sobi	Sorghum bicolor btx-623	MSR	standard	leaf	motif_13	metacluster_0	pattern_6	for	MA1374.1	IDD7	0.956144	5.96203e-06	0.0125203
epm_Soly_M0_p0m06R_527_15.1	0.189643	0.0160172	-0.00071874																							RGAGR	Soly	Solanum lycopersicum h1706	MSR	standard	leaf	motif_16	metacluster_0	pattern_7	rev
epm_Soly_M0_p0m15R_196_13.9	0.189643	0.0160172	-0.00071874																							YACA	Soly	Solanum lycopersicum h1706	MSR	standard	leaf	motif_15	metacluster_0	pattern_7	for
epm_Sobi_S0_p0m06R_540_14.9	0.186658	0.0151042	-0.000202935																							GSRGV	Sobi	Sorghum bicolor btx-623	MSR	standard	leaf	motif_18	metacluster_0	pattern_8	rev
epm_Sobi_S0_p0m15F_96_11.6_NNCTGTGTWYNTNN	0.186658	0.0151042	-0.000202935	1266	1485	1411.61	1415	1370	1338.6	1483	65.1777	4.61726	144.4	18	1068	1499	1307.79	1305	1480	1133	1475	133.678	10.2217	342	71	YACA	Sobi	Sorghum bicolor btx-623	MSR	standard	leaf	motif_17	metacluster_0	pattern_8	for	NA	NA	NA	NA	NA
epm_Sobi_S0_p0m00R_3313_18.4	0.183597	0.0186364	-6.60777e-05																							2GCB+	Sobi	Sorghum bicolor btx-623	MSR	standard	leaf	motif_19	metacluster_0	pattern_9	for
epm_Sobi_S0_p0m09F_457_16.2_KKGGRTTKGGKTTK	0.183597	0.0186364	-6.60777e-05	252	1479	1164.23	1135	1010	1010	1388	151.692	13.0294	378	451	1170	1449	1360	1410.5	1450	1236.6	1443	128.849	9.47417	206.4	4	KYKS	Sobi	Sorghum bicolor btx-623	MSR	standard	leaf	motif_20	metacluster_0	pattern_9	rev	MA1354.1	AT4G12670	0.779774	0.00214061	4.49529
epm_Sobi_S0_p0m02F_1401_14.5_GRGGRGAGGRGAGG	0.182799	0.0129706	-0.000281928	267	1486	1177.13	1171	1060	1021.5	1374.5	148.958	12.6544	353	1376	144	1479	1089.68	1378	1460	304.6	1458.4	492.044	45.1548	1153.8	22	GSRGV	Sobi	Sorghum bicolor btx-623	MSR	standard	leaf	motif_21	metacluster_0	pattern_10	for	NA	NA	NA	NA	NA
epm_Sobi_S0_p0m10R_392_12	0.182799	0.0129706	-0.000281928																							KYKS	Sobi	Sorghum bicolor btx-623	MSR	standard	leaf	motif_22	metacluster_0	pattern_10	rev
epm_Sobi_S0_p0m10F_392_12_NTKKKTTYGGKTGS	0.182384	0.016609	-0.000442594	777	1486	1336.48	1347	1380	1206	1456	103.054	7.71085	250	361	287	1498	1367.17	1437	1490	1264.6	1488.4	247.189	18.0803	223.8	23	KYKS	Sobi	Sorghum bicolor btx-623	MSR	standard	leaf	motif_24	metacluster_0	pattern_11	rev	MA1043.1	NAC083	0.822779	0.000652091	1.36939
epm_Sobi_S0_p0m01R_2645_9.9	0.182384	0.016609	-0.000442594																							YACA	Sobi	Sorghum bicolor btx-623	MSR	standard	leaf	motif_23	metacluster_0	pattern_11	for
epm_Soly_M0_p0m10R_312_15.1	0.181465	0.018588	-0.000859693																							5W+	Soly	Solanum lycopersicum h1706	MSR	standard	leaf	motif_25	metacluster_0	pattern_12	for
epm_Soly_M0_p0m01R_1052_11.1	0.181465	0.018588	-0.000859693																							other	Soly	Solanum lycopersicum h1706	MSR	standard	leaf	motif_26	metacluster_0	pattern_12	rev
epm_Sobi_S0_p0m07R_520_11.8	0.18107	0.0170116	-0.000369674																							AAYNAA	Sobi	Sorghum bicolor btx-623	MSR	standard	leaf	motif_27	metacluster_0	pattern_13	for
epm_Sobi_S0_p0m16F_68_9.7_GCRNNGAGGGGAGG	0.18107	0.0170116	-0.000369674	993	1478	1188.31	1165	1150	1039.4	1360	126.32	10.6302	320.6	67	1116	1116	1116	1116	1120	1116	1116	NA	NA	0	1	GSRGV	Sobi	Sorghum bicolor btx-623	MSR	standard	leaf	motif_28	metacluster_0	pattern_13	rev	MA0576.1	RAX3	0.752211	0.00425479	8.93506
epm_Soly_M0_p0m09F_356_12.7_GKWTTTGGDTTTKK	0.174222	0.0235556	-0.000356857	812	1484	1281.49	1316	1400	1039.1	1452.9	156.341	12.1999	413.8	322	1080	1497	1335.64	1355	1500	1170.8	1488.6	120.486	9.02088	317.8	33	AAYNAA	Soly	Solanum lycopersicum h1706	MSR	standard	leaf	motif_29	metacluster_0	pattern_14	for	MA0045.1	HMG-I/Y	0.854241	0.000248462	0.52177
epm_Soly_M0_p0m00F_5596_12.2_TKTKNTGTAWTKTK	0.174222	0.0235556	-0.000356857	45	1486	1207.08	1387	1470	807	1476	312.68	25.9037	669	589	40	1500	1213.68	1212	1140	1084	1410	159.576	13.1481	326	4941	YACA	Soly	Solanum lycopersicum h1706	MSR	standard	leaf	motif_30	metacluster_0	pattern_14	rev	MA1661.1	AT-GTL1	0.860112	0.000205604	0.431769
epm_Sobi_S0_p0m06F_540_14.9_GRGGGGARGGGGRG	0.159722	0.0126809	-0.000649433	613	1485	1195.89	1182	1080	1032.2	1395.6	138.837	11.6095	363.4	519	508	1499	1280.41	1390	1390	954.6	1490.2	276.525	21.5966	535.6	17	GSRGV	Sobi	Sorghum bicolor btx-623	MSR	standard	leaf	motif_32	metacluster_0	pattern_15	rev	MA0576.1	RAX3	0.940832	1.11151e-05	0.0233417
epm_Sobi_S0_p0m14R_293_12.2	0.159722	0.0126809	-0.000649433																							TCTGW	Sobi	Sorghum bicolor btx-623	MSR	standard	leaf	motif_31	metacluster_0	pattern_15	for
epm_Soly_M0_p0m09R_356_12.7	0.15183	0.014829	-0.000417162																							AAYNAA	Soly	Solanum lycopersicum h1706	MSR	standard	leaf	motif_33	metacluster_0	pattern_16	for
epm_Soly_M0_p0m00R_5596_12.2	0.15183	0.014829	-0.000417162																							YACA	Soly	Solanum lycopersicum h1706	MSR	standard	leaf	motif_34	metacluster_0	pattern_16	rev
epm_Soly_M0_p0m07F_395_15_ATWTTATWTTATWT	0.143566	0.0144991	-0.000912654	535	1421	950.759	935	930	830.6	1096	112.274	11.8088	265.4	349	761	1310	1128.89	1142	1150	1041.5	1219.5	99.4219	8.80704	178	46	5W+	Soly	Solanum lycopersicum h1706	MSR	standard	leaf	motif_35	metacluster_0	pattern_17	for	MA1682.1	TCX3	0.904372	4.47231e-05	0.0939185
epm_Soly_M0_p0m16F_193_14.7_WTTTTRTATWTTTT	0.143566	0.0144991	-0.000912654	816	1458	1000.7	962	890	871.6	1149.6	145.068	14.4967	278	43	437	1497	1169.71	1179	1220	1075	1296	128.575	10.992	221	143	5W+	Soly	Solanum lycopersicum h1706	MSR	standard	leaf	motif_36	metacluster_0	pattern_17	rev	MA1374.1	IDD7	0.983825	1.82198e-06	0.00382617
epm_Soly_M0_p0m11F_294_15.5_NTWTTWTATNWTAT	0.141876	0.0113639	-0.000510126	725	1449	974.973	952	920	853.4	1128.2	117.802	12.0826	274.8	225	752	1326	1123.3	1124	1220	1038.2	1214.2	90.2868	8.03761	176	69	5W+	Soly	Solanum lycopersicum h1706	MSR	standard	leaf	motif_37	metacluster_1	pattern_0	for	MA0974.2	CDF3	0.87339	0.00013251	0.27827
epm_Soly_M0_p0m02F_837_12.5_KKTTCTGWKTTTKK	0.141876	0.0113639	-0.000510126	410	1486	1340.23	1358.5	1360	1204.1	1458	106.337	7.93422	253.9	652	792	1498	1310.62	1301	1370	1165.9	1470.1	124.442	9.49487	304.2	174	TCTGW	Soly	Solanum lycopersicum h1706	MSR	standard	leaf	motif_38	metacluster_1	pattern_0	rev	MA1159.1	SGR5	0.845588	0.00032668	0.686028
epm_Sobi_S0_p0m16R_68_9.7	0.128607	0.0209668	-0.0187234																							GSRGV	Sobi	Sorghum bicolor btx-623	MSR	standard	leaf	motif_39	metacluster_1	pattern_1	for
epm_Sobi_S0_p0m08F_500_14.8_YYCGRTTCGGTTCN	0.128607	0.0209668	-0.0187234	944	1474	1273.14	1278	1240	1125	1417	108.952	8.5577	292	494	103	1490	1207.33	1441	1480	696.5	1484.5	546.292	45.2479	788	6	other	Sobi	Sorghum bicolor btx-623	MSR	standard	leaf	motif_40	metacluster_1	pattern_1	rev	MA1324.1	GATA20	0.778824	0.00219395	4.6073
epm_Soly_M0_p0m17F_80_13.9_KKTTYTGAGYTGKG	0.122811	0.0110829	-0.000293565	1002	1486	1359.22	1384	1380	1241	1465	108.586	7.98882	224	73	1238	1497	1405.71	1416	1500	1287.8	1489.2	95.5837	6.79965	201.4	7	AAYNAA	Soly	Solanum lycopersicum h1706	MSR	standard	leaf	motif_41	metacluster_1	pattern_2	for	MA1415.1	REF6	0.92153	2.35952e-05	0.0495498
epm_Soly_M0_p0m08F_357_12.2_CKCTTCYNCTYYYY	0.122811	0.0110829	-0.000293565	906	1483	1223.8	1229	1280	1065.2	1370.4	115.248	9.4172	305.2	337	1265	1499	1398.06	1442.5	1450	1277	1494.8	83.6382	5.98247	217.8	18	other	Soly	Solanum lycopersicum h1706	MSR	standard	leaf	motif_42	metacluster_1	pattern_2	rev	MA1382.1	FAR1	0.755085	0.00397114	8.33939
epm_Soly_M0_p0m05R_586_14.2	0.121117	0.00853719	-0.000569869																							RGAGR	Soly	Solanum lycopersicum h1706	MSR	standard	leaf	motif_44	metacluster_1	pattern_3	rev
epm_Soly_M0_p0m14R_233_13.6	0.121117	0.00853719	-0.000569869																							RGAGR	Soly	Solanum lycopersicum h1706	MSR	standard	leaf	motif_43	metacluster_1	pattern_3	for
epm_Soly_M0_p0m12R_287_13.1	0.119971	0.00919906	-0.000449709																							5W+	Soly	Solanum lycopersicum h1706	MSR	standard	leaf	motif_45	metacluster_1	pattern_4	for
epm_Soly_M0_p0m03R_731_13.4	0.119971	0.00919906	-0.000449709																							AAYNAA	Soly	Solanum lycopersicum h1706	MSR	standard	leaf	motif_46	metacluster_1	pattern_4	rev
epm_Soly_M0_p0m06F_527_15.1_CTCYYCYTCTCTCY	0.116373	0.00849954	-0.00083125	807	1478	1207.43	1198.5	1220	1067	1380	117.74	9.75127	313	496	821	1498	1332.67	1414	1500	1101.9	1492.2	190.135	14.2672	390.3	30	RGAGR	Soly	Solanum lycopersicum h1706	MSR	standard	leaf	motif_48	metacluster_1	pattern_5	rev	MA1404.1	BPC1	0.930276	1.68509e-05	0.0353868
epm_Soly_M0_p0m15F_196_13.9_KKWTCTGTKTGTGK	0.116373	0.00849954	-0.00083125	836	1484	1387.92	1421.5	1470	1283.3	1477.4	107.908	7.77475	194.1	104	731	1495	1306	1326.5	1480	1131.5	1474	156.104	11.9528	342.5	92	YACA	Soly	Solanum lycopersicum h1706	MSR	standard	leaf	motif_47	metacluster_1	pattern_5	for	MA1367.1	AT1G76870	0.800846	0.00121767	2.5571
epm_Soly_M0_p0m05F_586_14.2_CYCTTCYCCNCYYC	0.112602	0.00763345	-0.000547799	827	1484	1204.04	1189	1130	1059.8	1376.4	120.171	9.9807	316.6	549	833	1494	1314	1393.5	1470	984.8	1467.4	186.207	14.171	482.6	34	RGAGR	Soly	Solanum lycopersicum h1706	MSR	standard	leaf	motif_50	metacluster_1	pattern_6	rev	NA	NA	NA	NA	NA
epm_Soly_M0_p0m14F_233_13.6_CSNAGCTCCVMYSC	0.112602	0.00763345	-0.000547799	511	1486	1295.51	1327	1360	1105	1447	139.29	10.7518	342	141	654	1500	1375.76	1400	1460	1318	1478	148.101	10.765	160	91	RGAGR	Soly	Solanum lycopersicum h1706	MSR	standard	leaf	motif_49	metacluster_1	pattern_6	for	MA0976.2	CRF4	0.758583	0.00364825	7.66133
epm_Soly_S0_p1m11F_122_11.9_CWGCWRYTATATKW	-0.147337	0.0223407	-0.0237145	1095	1478	1291.99	1282	1240	1164	1435	100.075	7.74583	271	101	1212	1498	1411.79	1421	1470	1339	1484.4	72.5531	5.13909	145.4	19	3SSN	Soly	Solanum lycopersicum h1706	MSR	standard	leaf	motif_51	metacluster_1	pattern_7	for	MA1682.1	TCX3	0.771089	0.00267429	5.61601
epm_Soly_S0_p1m11R_122_11.9	-0.147337	0.0223407	-0.0237145																							3SSN	Soly	Solanum lycopersicum h1706	MSR	standard	leaf	motif_52	metacluster_1	pattern_7	rev
epm_Sobi_S0_p1m04R_829_12.5	-0.156883	0.000834028	-0.0121636																							GSRGV	Sobi	Sorghum bicolor btx-623	MSR	standard	leaf	motif_53	metacluster_1	pattern_8	for
epm_Sobi_S0_p1m10F_64_12.4_TSNTGTATRTNRTG	-0.156883	0.000834028	-0.0121636	654	1288	968.621	955	950	790.1	1131.4	139.001	14.3504	341.3	58	680	872	807.667	861.5	870	691	870.5	90.7759	11.2393	179.5	6	KYKS	Sobi	Sorghum bicolor btx-623	MSR	standard	leaf	motif_54	metacluster_1	pattern_8	rev	NA	NA	NA	NA	NA
epm_Zema_S0_p1m04F_882_13.3_GWCGTCGTCGYSSN	-0.181543	0.000370765	-0.0124221	632	1486	1297.16	1368.5	1460	1038.7	1465	172.768	13.3189	426.3	618	671	1500	1235.06	1204.5	1110	1073.5	1463	154.859	12.5386	389.5	246	CGNCGT	Zea	Zea mays B73	MSR	standard	leaf	motif_55	metacluster_1	pattern_9	for	MA0564.1	ABI3	0.920159	2.48575e-05	0.0522007
epm_Zema_S0_p1m04R_882_13.3	-0.181543	0.000370765	-0.0124221																							CGNCGT	Zea	Zea mays B73	MSR	standard	leaf	motif_56	metacluster_1	pattern_9	rev
epm_Zema_S0_p1m14F_236_15.6_SGCGCCGCCGYGCS	-0.184981	0.000574171	-0.0118971	595	1481	1204.52	1168	1460	932.6	1464.2	238.235	19.7784	531.6	109	390	1498	1298	1318	1470	1110	1468.6	159.052	12.2536	358.6	125	2GCB+	Zea	Zea mays B73	MSR	standard	leaf	motif_57	metacluster_1	pattern_10	for	MA1052.1	RAP2-6	0.976291	2.53524e-06	0.00532399
epm_Zema_S0_p1m14R_236_15.6	-0.184981	0.000574171	-0.0118971																							2GCB+	Zea	Zea mays B73	MSR	standard	leaf	motif_58	metacluster_1	pattern_10	rev
epm_Soly_M0_p1m09F_295_18.2_AAACAACAAAAAAA	-0.186967	0.000339173	-0.0169999	442	1474	1218.08	1251	1290	1045.2	1424.7	176.849	14.5187	379.5	64	149	1497	795.606	830	930	553	959	193.595	24.333	406	231	5W+	Soly	Solanum lycopersicum h1706	MSR	standard	leaf	motif_59	metacluster_1	pattern_11	for	MA1183.1	RVE6	0.978112	2.34189e-06	0.00491797
epm_Soly_M0_p1m02R_603_15.6	-0.186967	0.000339173	-0.0169999																							YACA	Soly	Solanum lycopersicum h1706	MSR	standard	leaf	motif_60	metacluster_1	pattern_11	rev
epm_Zema_S0_p1m01F_2742_10_AYSNTCATGNMCNT	-0.188926	0.000867563	-0.0217106	616	1486	1187.1	1179	1130	1020	1385	139.735	11.7711	365	2636	96	1500	1162.68	1200	1250	991	1470.2	306.836	26.3904	479.2	97	CATG	Zea	Zea mays B73	MSR	standard	leaf	motif_61	metacluster_1	pattern_12	for	NA	NA	NA	NA	NA
epm_Zema_S0_p1m01R_2742_10	-0.188926	0.000867563	-0.0217106																							CATG	Zea	Zea mays B73	MSR	standard	leaf	motif_62	metacluster_1	pattern_12	rev
epm_Zema_M0_p0m10R_174_12	0.228236	0.0158751	-0.000211609																							4CNN	Zea	Zea mays B73	SSR	standard	leaf	motif_50	metacluster_1	pattern_7	rev
epm_Zema_S0_p0m03F_697_12.4_WWWWWTTWTWTWHW	0.231947	0.0150316	-0.000401652	471	1480	923.986	890	900	747.8	1179.6	172.722	18.6932	431.8	357	724	1496	1167.09	1149	1150	1051.4	1336.8	123.397	10.5731	285.4	333	5W+	Zea	Zea mays B73	SSR	standard	leaf	motif_41	metacluster_1	pattern_3	for	MA0576.1	RAX3	0.980836	2.07855e-06	0.00436495
epm_Zema_S0_p0m03R_697_12.4	0.231947	0.0150316	-0.000401652																							5W+	Zea	Zea mays B73	SSR	standard	leaf	motif_42	metacluster_1	pattern_3	rev
epm_Zema_S0_p0m05F_518_12.2_WTWTWTATAWWTWW	0.232765	0.0169369	-0.000184299	582	1484	1009.98	913.5	900	767.8	1433.3	252.434	24.994	665.5	94	916	1499	1186.01	1160	1140	1067	1346.9	113.643	9.58198	279.9	418	5W+	Zea	Zea mays B73	SSR	standard	leaf	motif_39	metacluster_1	pattern_2	for	MA1172.1	MYB3R5	0.904197	4.50094e-05	0.0945198
epm_Zema_S0_p0m05R_518_12.2	0.232765	0.0169369	-0.000184299																							5W+	Zea	Zea mays B73	SSR	standard	leaf	motif_40	metacluster_1	pattern_2	rev
epm_Sobi_M0_p0m09F_411_17.7_CTCTCYCYCTCYCY	0.233621	0.0202965	-0.000291456	876	1469	1169.7	1158	1020	1027.9	1340	124.063	10.6063	312.1	410	1308	1308	1308	1308	1310	1308	1308	NA	NA	0	1	RGAGR	Sobi	Sorghum bicolor btx-623	SSR	standard	leaf	motif_37	metacluster_1	pattern_1	for	MA1416.1	RAMOSA1	0.941317	1.09017e-05	0.0228936
epm_Sobi_M0_p0m20R_125_14.6	0.233621	0.0202965	-0.000291456																							3SSN	Sobi	Sorghum bicolor btx-623	SSR	standard	leaf	motif_38	metacluster_1	pattern_1	rev
epm_Zema_M0_p0m03F_991_14.5_WAAAAWAAAAWWAA	0.237313	0.0131132	-0.000155188	670	1486	994.373	960	930	843	1206	149.595	15.0442	363	831	1028	1478	1162.79	1150.5	1140	1077.8	1243	81.9609	7.04862	165.2	160	5W+	Zea	Zea mays B73	SSR	standard	leaf	motif_35	metacluster_1	pattern_0	for	MA1157.1	NUC	0.942046	1.05885e-05	0.0222359
epm_Zema_M0_p0m03R_991_14.5	0.237313	0.0131132	-0.000155188																							5W+	Zea	Zea mays B73	SSR	standard	leaf	motif_36	metacluster_1	pattern_0	rev
epm_Zema_M0_p0m07F_546_13.2_MMMAACCRAATYMA	0.237389	0.0195825	-0.000435602	830	1485	1329.83	1364	1410	1161	1452	124.868	9.38975	291	512	1202	1500	1428.35	1459	1500	1299	1491.8	81.2754	5.69017	192.8	23	AAYNAA	Zea	Zea mays B73	SSR	standard	leaf	motif_33	metacluster_0	pattern_16	for	MA0045.1	HMG-I/Y	0.83281	0.000483731	1.01584
epm_Zema_M0_p0m07R_546_13.2	0.237389	0.0195825	-0.000435602																							AAYNAA	Zea	Zea mays B73	SSR	standard	leaf	motif_34	metacluster_0	pattern_16	rev
epm_Zema_M0_p0m00F_4366_12.4_TBCTGTAWTTTWTT	0.239296	0.0235221	-0.000156772	243	1486	1280.24	1372	1470	912.4	1470	241.916	18.8961	557.6	438	438	1500	1239.09	1220	1200	1091	1427.8	127.329	10.276	336.8	3903	YACA	Zea	Zea mays B73	SSR	standard	leaf	motif_31	metacluster_0	pattern_15	for	MA1208.1	GT-2	0.936266	1.33244e-05	0.0279813
epm_Zema_M0_p0m00R_4366_12.4	0.239296	0.0235221	-0.000156772																							YACA	Zea	Zea mays B73	SSR	standard	leaf	motif_32	metacluster_0	pattern_15	rev
epm_Soly_M0_p0m08R_357_12.2	0.2416	0.0205876	-0.00152393																							other	Soly	Solanum lycopersicum h1706	SSR	standard	leaf	motif_28	metacluster_0	pattern_13	rev
epm_Soly_M0_p0m17R_80_13.9	0.2416	0.0205876	-0.00152393																							AAYNAA	Soly	Solanum lycopersicum h1706	SSR	standard	leaf	motif_27	metacluster_0	pattern_13	for
epm_Sobi_M0_p0m08F_469_14.8_AAANGGRCCCACGH	0.243312	0.0267484	-0.000336607	611	1294	929.231	926.5	920	800.7	1059.3	107.04	11.5192	258.6	468	1493	1493	1493	1493	1500	1493	1493	NA	NA	0	1	CGNCGT	Sobi	Sorghum bicolor btx-623	SSR	standard	leaf	motif_26	metacluster_0	pattern_12	rev	MA1050.1	OsI_08196	0.989574	1.4104e-06	0.00296184
epm_Sobi_M0_p0m19R_144_13.9	0.243312	0.0267484	-0.000336607																							5W+	Sobi	Sorghum bicolor btx-623	SSR	standard	leaf	motif_25	metacluster_0	pattern_12	for
epm_Sobi_M0_p0m08R_469_14.8	0.245615	0.0246023	-0.000532996																							CGNCGT	Sobi	Sorghum bicolor btx-623	SSR	standard	leaf	motif_24	metacluster_0	pattern_11	rev
epm_Sobi_M0_p0m20F_125_14.6_WSCWGCWSCWGCWN	0.245615	0.0246023	-0.000532996	1138	1479	1324.53	1325	1320	1209.6	1430.4	80.8412	6.10338	220.8	79	1279	1492	1383.33	1382	1390	1303	1470.2	57.6183	4.16518	167.2	45	3SSN	Sobi	Sorghum bicolor btx-623	SSR	standard	leaf	motif_23	metacluster_0	pattern_11	for	NA	NA	NA	NA	NA
epm_Zema_S0_p0m00F_4551_11.1_NNCTGTAHMKKTNK	0.24571	0.0265433	-0.000239601	534	1486	1341.59	1410	1470	1048.2	1476	175.482	13.0801	427.8	487	842	1500	1218.2	1201	1180	1072.1	1411	124.992	10.2604	338.9	4012	YACA	Zea	Zea mays B73	SSR	standard	leaf	motif_21	metacluster_0	pattern_10	for	MA0976.2	CRF4	0.98368	1.83371e-06	0.00385078
epm_Zema_S0_p0m00R_4551_11.1	0.24571	0.0265433	-0.000239601																							YACA	Zea	Zea mays B73	SSR	standard	leaf	motif_22	metacluster_0	pattern_10	rev
epm_Sobi_M0_p0m09R_411_17.7	0.253478	0.0162782	-0.00184433																							RGAGR	Sobi	Sorghum bicolor btx-623	SSR	standard	leaf	motif_18	metacluster_0	pattern_8	rev
epm_Sobi_M0_p0m21F_98_14.3_WBCTCCDCSTCCCC	0.253478	0.0162782	-0.00184433	998	1465	1294.6	1291	1260	1206.4	1406	85.8242	6.62941	199.6	87	1297	1495	1387.27	1395	1450	1302	1449	65.856	4.74716	147	11	GSRGV	Sobi	Sorghum bicolor btx-623	SSR	standard	leaf	motif_17	metacluster_0	pattern_8	for	MA0576.1	RAX3	0.771942	0.0026171	5.49592
epm_Sobi_S0_p0m05F_549_14.6_TYTGRTTGGGTTGG	0.254086	0.0188001	-0.00136882	957	1486	1342.12	1358.5	1380	1219.9	1459.1	98.618	7.34792	239.2	480	78	1498	1392.82	1456.5	1500	1329	1492.5	258.853	18.5848	163.5	56	KYKS	Sobi	Sorghum bicolor btx-623	SSR	standard	leaf	motif_15	metacluster_0	pattern_7	for	MA1039.1	MYB4	0.829047	0.000541614	1.13739
epm_Sobi_S0_p0m13R_295_15.9	0.254086	0.0188001	-0.00136882																							CATG	Sobi	Sorghum bicolor btx-623	SSR	standard	leaf	motif_16	metacluster_0	pattern_7	rev
epm_Sobi_M0_p0m00R_2829_18.9	0.254547	0.0281717	-0.000409708																							2GCB+	Sobi	Sorghum bicolor btx-623	SSR	standard	leaf	motif_11	metacluster_0	pattern_5	for
epm_Sobi_M0_p0m12F_354_14_AMACGGGCCSAMWS	0.254547	0.0281717	-0.000409708	663	1396	940.89	931	890	834.6	1064.2	101.093	10.7444	229.6	353	1189	1189	1189	1189	1190	1189	1189	NA	NA	0	1	TNNGCCS	Sobi	Sorghum bicolor btx-623	SSR	standard	leaf	motif_12	metacluster_0	pattern_5	rev	MA1066.1	TCP23	0.86335	0.000184981	0.38846
epm_Sobi_M0_p0m10F_392_16.3_WTCTGTWCTGTWTT	0.258265	0.0201372	-0.000558843	872	1486	1388.8	1417	1460	1261	1477	111.654	8.03958	216	66	937	1500	1239.89	1214	1190	1105.4	1416	113.848	9.1821	310.6	315	YACA	Sobi	Sorghum bicolor btx-623	SSR	standard	leaf	motif_09	metacluster_0	pattern_4	for	NA	NA	NA	NA	NA
epm_Sobi_M0_p0m21R_98_14.3	0.258265	0.0201372	-0.000558843																							GSRGV	Sobi	Sorghum bicolor btx-623	SSR	standard	leaf	motif_10	metacluster_0	pattern_4	rev
epm_Sobi_S0_p0m07F_520_11.8_TTTKTTTTGKYTTK	0.258679	0.0214101	-0.00126758	218	1466	1039.51	1043.5	1070	866	1244	159.947	15.3869	378	518	1267	1267	1267	1267	1270	1267	1267	NA	NA	0	1	AAYNAA	Sobi	Sorghum bicolor btx-623	SSR	standard	leaf	motif_05	metacluster_0	pattern_2	for	MA1367.1	AT1G76870	0.869575	0.000150574	0.316206
epm_Sobi_S0_p0m15R_96_11.6	0.258679	0.0214101	-0.00126758																							YACA	Sobi	Sorghum bicolor btx-623	SSR	standard	leaf	motif_06	metacluster_0	pattern_2	rev
epm_Sobi_M0_p0m10R_392_16.3	0.261294	0.0172682	-0.000367891																							YACA	Sobi	Sorghum bicolor btx-623	SSR	standard	leaf	motif_01	metacluster_0	pattern_0	for
epm_Sobi_M0_p0m22F_77_15.5_CACCCCACCCCMCC	0.261294	0.0172682	-0.000367891	754	1434	1049.53	1045	1020	967.8	1160.2	99.3571	9.4668	192.4	77	43	1500	1111.68	1118.5	1130	940.6	1276.2	169.28	15.2274	335.6	634	GSRGV	Sobi	Sorghum bicolor btx-623	SSR	standard	leaf	motif_02	metacluster_0	pattern_0	rev	MA0576.1	RAX3	0.759144	0.00359869	7.55725
epm_Arth_S0_p0m03R_1199_11.9	0.280674	0.0319204	-0.00099977																							4CNN	Arth	Arabidopsis thaliana col-0	SSR	standard	leaf	motif_36	metacluster_0	pattern_17	rev
epm_Arth_S0_p0m10R_335_14.6	0.280674	0.0319204	-0.00099977																							AAYNAA	Arth	Arabidopsis thaliana col-0	SSR	standard	leaf	motif_35	metacluster_0	pattern_17	for
epm_Arth_S0_p0m01R_2477_13.9	0.287878	0.0274586	-0.00061881																							2CT+/2AG+	Arth	Arabidopsis thaliana col-0	SSR	standard	leaf	motif_20	metacluster_0	pattern_9	rev
epm_Arth_S0_p0m08R_392_13.6	0.287878	0.0274586	-0.00061881																							AAYNAA	Arth	Arabidopsis thaliana col-0	SSR	standard	leaf	motif_19	metacluster_0	pattern_9	for
epm_Zema_S0_p0m17F_73_14_YYCTNTTCTNTTCT	0.298152	0.0206582	-0.00123368	798	1486	1185.5	1197.5	1310	948	1368.8	155.218	13.093	420.8	68	1156	1490	1257	1205	1490	1158	1403.2	138.443	11.0138	245.2	5	other	Zea	Zea mays B73	SSR	standard	leaf	motif_75	metacluster_1	pattern_19	for	MA1389.1	PHL1	0.915901	2.91917e-05	0.0613025
epm_Zema_S0_p0m17R_73_14	0.298152	0.0206582	-0.00123368																							other	Zea	Zea mays B73	SSR	standard	leaf	motif_76	metacluster_1	pattern_19	rev
epm_Sobi_M0_p0m07R_534_14.4	0.298173	0.0217794	-0.000191383																							5W+	Sobi	Sorghum bicolor btx-623	SSR	standard	leaf	motif_74	metacluster_1	pattern_18	rev
epm_Sobi_M0_p0m19F_144_13.9_TWAWTWTWTTTWWN	0.298173	0.0217794	-0.000191383	439	1471	916.862	907.5	920	763	1100	155.833	16.9964	337	116	1050	1277	1151.71	1145	1220	1087.8	1220.3	57.7324	5.01273	132.5	28	5W+	Sobi	Sorghum bicolor btx-623	SSR	standard	leaf	motif_73	metacluster_1	pattern_18	for	MA1160.1	AT1G14580	0.913395	3.20621e-05	0.0673304
epm_Arth_S0_p0m00F_4144_12.4_WTTWTRTATTWTTT	0.304209	0.0244677	-0.000935869	844	1486	1195.4	1148	1060	1008	1433	160.896	13.4596	425	1731	850	1500	1199.09	1184	1170	1106	1309	88.2399	7.35889	203	2396	5W+	Arth	Arabidopsis thaliana col-0	SSR	standard	leaf	motif_69	metacluster_1	pattern_16	for	MA1208.1	GT-2	0.982705	1.91436e-06	0.00402017
epm_Arth_S0_p0m07F_423_7.5_BBSBGSSCCRYSCS	0.304209	0.0244677	-0.000935869	390	1297	972.937	957	930	899	1067	85.1112	8.74787	168	411	563	1392	1011.5	917.5	920	811.5	1368.5	272.968	26.9864	557	12	other	Arth	Arabidopsis thaliana col-0	SSR	standard	leaf	motif_70	metacluster_1	pattern_16	rev	MA1370.1	IDD5	0.851921	0.000267552	0.56186
epm_Soly_S0_p0m16F_302_10.5_KGVTYNCWGSWNNN	0.305054	0.0395415	-0.000801145	1108	1478	1336.71	1349	1420	1198.5	1458.5	98.9485	7.40238	260	146	1159	1497	1348.32	1356	1400	1231.2	1452.8	80.3806	5.96153	221.6	223	3SSN	Soly	Solanum lycopersicum h1706	SSR	standard	leaf	motif_65	metacluster_1	pattern_14	for	NA	NA	NA	NA	NA
epm_Soly_S0_p0m16R_302_10.5	0.305054	0.0395415	-0.000801145																							3SSN	Soly	Solanum lycopersicum h1706	SSR	standard	leaf	motif_66	metacluster_1	pattern_14	rev
epm_Arth_S0_p0m06F_474_19.4_CTCTCTCTCTCTCN	0.305583	0.027629	-0.00137269	1023	1486	1221.97	1206.5	1170	1094.5	1376.5	105.438	8.6285	282	466	1382	1487	1435.57	1444	1490	1393.4	1473.2	37.4827	2.61099	79.8	7	2CT+/2AG+	Arth	Arabidopsis thaliana col-0	SSR	standard	leaf	motif_64	metacluster_1	pattern_13	rev	MA1403.1	BPC5	0.994625	1.12309e-06	0.0023585
epm_Arth_M0_p0m21R_127_10.8	0.210504	0.0241024	-0.000659175																							3SSN	Arth	Arabidopsis thaliana col-0	MSR	standard	leaf	motif_02	metacluster_0	pattern_0	rev
epm_Arth_M0_p0m22F_79_8.2_WWNTGKRNNNKNKN	0.241097	0.0199979	-0.000922337	759	1408	982.179	964	970	853.5	1148.1	119.684	12.1856	294.6	78	1101	1101	1101	1101	1110	1101	1101	NA	NA	0	1	YACA	Arth	Arabidopsis thaliana col-0	MSR	standard	leaf	motif_29	metacluster_0	pattern_14	for	MA0082.1	squamosa	0.857338	0.000224928	0.47235
epm_Arth_S0_p0m13F_157_15.5_TTCTCTGATTYTGT	0.305583	0.027629	-0.00137269	1103	1480	1347.99	1353	1430	1215	1447	85.3323	6.33036	232	136	1174	1487	1338.24	1349	1490	1193	1485	94.0063	7.02463	292	21	TCTGW	Arth	Arabidopsis thaliana col-0	SSR	standard	leaf	motif_63	metacluster_1	pattern_13	for	NA	NA	NA	NA	NA
epm_Soly_S0_p0m05F_452_10.9_GSWNYKCWGCWGNN	0.30648	0.0412348	-0.00130452	1082	1486	1346.56	1364	1430	1211.8	1467	98.8763	7.34288	255.2	225	1100	1241	1182.6	1216	1250	1112.4	1234.6	62.8673	5.31603	122.2	5	3SSN	Soly	Solanum lycopersicum h1706	SSR	standard	leaf	motif_59	metacluster_1	pattern_11	for	NA	NA	NA	NA	NA
epm_Soly_S0_p0m05R_452_10.9	0.30648	0.0412348	-0.00130452																							3SSN	Soly	Solanum lycopersicum h1706	SSR	standard	leaf	motif_60	metacluster_1	pattern_11	rev
epm_Zema_M0_p0m05F_659_14.6_AAYCCMCYCCCCCC	0.307359	0.0243827	-0.00033859	560	1483	1162.19	1143	1120	1012	1356	129.164	11.1139	344	654	1239	1494	1405.25	1444	1500	1290.6	1488.9	116.471	8.2883	198.3	4	GSRGV	Zea	Zea mays B73	SSR	standard	leaf	motif_57	metacluster_1	pattern_10	for	NA	NA	NA	NA	NA
epm_Arth_M0_p0m22R_79_8.2	0.241097	0.0199979	-0.000922337																							YACA	Arth	Arabidopsis thaliana col-0	MSR	standard	leaf	motif_30	metacluster_0	pattern_14	rev
epm_Arth_M0_p1m00F_9892_10.8_NNNTRCATGVWCNM	-0.229538	0.000531127	-0.0306928	297	1486	1117.36	1102	990	909	1367	176.139	15.764	458	9285	44	1500	914.887	945	960	479.8	1439.4	355.031	38.8059	959.6	577	CATG	Arth	Arabidopsis thaliana col-0	MSR	standard	leaf	motif_35	metacluster_0	pattern_17	for	MA0565.2	FUS3	0.870317	0.000146891	0.308472
epm_Arth_M0_p1m00R_9892_10.8	-0.229538	0.000531127	-0.0306928																							CATG	Arth	Arabidopsis thaliana col-0	MSR	standard	leaf	motif_36	metacluster_0	pattern_17	rev
epm_Arth_M0_p1m01F_1116_13.8_YSATGATGMTGANN	-0.237047	0.000308672	-0.0213932	616	1486	1173.06	1166.5	990	971	1397	168.405	14.356	426	1016	475	1497	1101.37	1067	1070	867	1449	226.666	20.5803	582	91	2CWY	Arth	Arabidopsis thaliana col-0	MSR	standard	leaf	motif_55	metacluster_1	pattern_4	for	MA1201.1	AGL42	0.945544	0.000771846	1.62088
epm_Zema_M0_p0m05R_659_14.6	0.307359	0.0243827	-0.00033859																							GSRGV	Zea	Zea mays B73	SSR	standard	leaf	motif_58	metacluster_1	pattern_10	rev
epm_Sobi_M0_p0m11F_376_15.1_WWWTWWTATTTTWW	0.309751	0.0178476	-0.00167538	655	1481	912.451	886	860	781	1077.6	132.28	14.4972	296.6	315	1007	1279	1133.9	1134	1160	1068	1196	54.1075	4.7718	128	61	5W+	Sobi	Sorghum bicolor btx-623	SSR	standard	leaf	motif_53	metacluster_1	pattern_8	for	MA1172.1	MYB3R5	0.911713	3.41339e-05	0.0716811
epm_Sobi_M0_p0m22R_77_15.5	0.309751	0.0178476	-0.00167538																							GSRGV	Sobi	Sorghum bicolor btx-623	SSR	standard	leaf	motif_54	metacluster_1	pattern_8	rev
epm_Sobi_M0_p0m04F_1078_13.6_TTHTGTAWWWTNTW	0.311878	0.0330651	-0.00151156	731	1486	1214.29	1401	1470	864.1	1473.6	265.932	21.9002	609.5	48	865	1498	1180.14	1164	1150	1079.3	1295.7	92.7605	7.86013	216.4	1024	5W+	Sobi	Sorghum bicolor btx-623	SSR	standard	leaf	motif_49	metacluster_1	pattern_6	for	MA1365.2	AT5G47660	0.840348	0.000384374	0.807186
epm_Sobi_M0_p0m15R_275_15.2	0.311878	0.0330651	-0.00151156																							3SSN	Sobi	Sorghum bicolor btx-623	SSR	standard	leaf	motif_50	metacluster_1	pattern_6	rev
epm_Sobi_S0_p0m05R_549_14.6	0.312555	0.0193503	-0.000801039																							KYKS	Sobi	Sorghum bicolor btx-623	SSR	standard	leaf	motif_48	metacluster_1	pattern_5	rev
epm_Sobi_S0_p0m14F_293_12.2_TTNGKTTCTGKTTG	0.312555	0.0193503	-0.000801039	817	1484	1339.94	1360	1460	1210	1461	102.623	7.65876	251	261	1213	1500	1417.9	1444	1500	1243.6	1494.4	90.1888	6.36075	250.8	29	TCTGW	Sobi	Sorghum bicolor btx-623	SSR	standard	leaf	motif_47	metacluster_1	pattern_5	for	MA1367.1	AT1G76870	0.826303	0.000587703	1.23418
epm_Soly_S0_p0m10F_383_13_SNWGGAWGSGSNGG	0.312734	0.0308714	-0.000605883	893	1481	1339.65	1363.5	1330	1191.6	1455.2	112.97	8.43277	263.6	110	1121	1500	1365.48	1378	1440	1244.6	1464.6	85.3259	6.24879	220	267	3SSN	Soly	Solanum lycopersicum h1706	SSR	standard	leaf	motif_45	metacluster_1	pattern_4	for	MA1266.1	RAP211	0.87798	0.000113432	0.238207
epm_Soly_S0_p0m10R_383_13	0.312734	0.0308714	-0.000605883																							3SSN	Soly	Solanum lycopersicum h1706	SSR	standard	leaf	motif_46	metacluster_1	pattern_4	rev
epm_Soly_S0_p0m03F_527_12.2_GCDGCTCWGSWGNS	0.314478	0.0381921	-0.0008161	268	1486	1333.82	1353	1430	1200.7	1448.3	113.83	8.53413	247.6	298	1104	1499	1342.75	1354.5	1410	1207.2	1458.7	95.2879	7.09649	251.5	224	3SSN	Soly	Solanum lycopersicum h1706	SSR	standard	leaf	motif_43	metacluster_1	pattern_3	for	MA0567.1	ERF1B	0.795258	0.00141893	2.97976
epm_Soly_S0_p0m03R_527_12.2	0.314478	0.0381921	-0.0008161																							3SSN	Soly	Solanum lycopersicum h1706	SSR	standard	leaf	motif_44	metacluster_1	pattern_3	rev
epm_Soly_S0_p0m02F_1798_14.7_WAAAAAWWAAAAAA	0.315543	0.0177789	-0.000582668	554	1481	985.546	954	960	778	1282.6	183.404	18.6093	504.6	1535	850	1497	1181.34	1174	1190	996	1386.3	136.405	11.5467	390.3	260	5W+	Soly	Solanum lycopersicum h1706	SSR	standard	leaf	motif_41	metacluster_1	pattern_2	for	MA1183.1	RVE6	0.981086	2.0559e-06	0.00431739
epm_Soly_S0_p0m02R_1798_14.7	0.315543	0.0177789	-0.000582668																							5W+	Soly	Solanum lycopersicum h1706	SSR	standard	leaf	motif_42	metacluster_1	pattern_2	rev
epm_Sobi_S0_p0m01F_2645_9.9_NHTYNCTGTATNNN	0.318533	0.019995	-0.000693487	609	1486	1371.39	1412	1460	1246	1473	132.638	9.67182	227	553	110	1500	1281.32	1264	1450	1117	1468	138.053	10.7742	351	2042	YACA	Sobi	Sorghum bicolor btx-623	SSR	standard	leaf	motif_39	metacluster_1	pattern_1	for	MA1156.1	JKD	0.753586	0.00411691	8.64551
epm_Sobi_S0_p0m09R_457_16.2	0.318533	0.019995	-0.000693487																							KYKS	Sobi	Sorghum bicolor btx-623	SSR	standard	leaf	motif_40	metacluster_1	pattern_1	rev
epm_Sobi_M0_p0m06F_577_18.4_CCCTCCCCTTCCCC	0.319257	0.0345472	-0.00166247	779	1471	1163.95	1155	1170	1025	1340.6	119.18	10.2393	315.6	575	1428	1428	1428	1428	1430	1428	1428	NA	NA	0	1	GSRGV	Sobi	Sorghum bicolor btx-623	SSR	standard	leaf	motif_37	metacluster_1	pattern_0	for	MA0576.1	RAX3	0.834946	0.000453449	0.952242
epm_Zema_M0_p1m03F_674_12.3_GACGACGTSSNNGV	-0.220186	0.000221779	-0.0179139	478	1486	1175.84	1129	990	967	1452	194.409	16.5336	485	476	431	1491	1253.96	1260	1140	1088.5	1446.7	164.498	13.1183	358.2	184	CGNCGT	Zea	Zea mays B73	MSR	standard	leaf	motif_01	metacluster_0	pattern_0	for	MA1068.1	TGA2	0.798358	0.00130388	2.73816
epm_Zema_M0_p1m03R_674_12.3	-0.220186	0.000221779	-0.0179139																							CGNCGT	Zea	Zea mays B73	MSR	standard	leaf	motif_02	metacluster_0	pattern_0	rev
epm_Soly_M0_p1m03R_536_13.8	-0.22158	0.00116077	-0.0305995																							CATG	Soly	Solanum lycopersicum h1706	MSR	standard	leaf	motif_04	metacluster_0	pattern_1	rev
epm_Soly_M0_p1m10F_215_17.8_ACAAAACAAAAAAM	-0.22158	0.00116077	-0.0305995	361	1449	1227.95	1295	1380	1008.9	1411.6	212.144	17.2763	402.7	40	167	1497	805.371	837	880	558.8	967.8	201.435	25.0115	409	175	WAAMAW	Soly	Solanum lycopersicum h1706	MSR	standard	leaf	motif_03	metacluster_0	pattern_1	for	MA1373.1	IDD2	0.99391	1.16011e-06	0.00243623
epm_Arth_M0_p1m01R_1116_13.8	-0.237047	0.000308672	-0.0213932																							2CWY	Arth	Arabidopsis thaliana col-0	MSR	standard	leaf	motif_56	metacluster_1	pattern_4	rev
epm_Arth_M0_p1m02F_580_12.7_MNAYGACAWYGAHN	-0.22502	0.00053795	-0.0224148	854	1486	1322.04	1344.5	1420	1170.5	1450	117.979	8.924	279.5	476	1003	1497	1348.43	1400	1490	1108	1489	141.539	10.4966	381	87	CGNCGT	Arth	Arabidopsis thaliana col-0	MSR	standard	leaf	motif_13	metacluster_0	pattern_6	for	MA1691.1	ARF27	0.772308	0.0025929	5.44509
epm_Sobi_M0_p1m04F_536_12.1_GKSACGTGGNSCNK	-0.22222	0.000556017	-0.0192729	870	1486	1345.19	1365	1440	1194	1460.8	107.341	7.97958	266.8	453	875	1496	1154.57	1127	1120	1041.4	1396.2	128.484	11.1283	354.8	219	CGNCGT	Sobi	Sorghum bicolor btx-623	MSR	standard	leaf	motif_08	metacluster_0	pattern_3	rev	MA1074.1	UNE10	0.945444	9.23602e-06	0.0193956
epm_Sobi_M0_p1m09F_103_13.9_CGAACGTCGTCGNN	-0.22222	0.000556017	-0.0192729	773	1469	1103.45	1066	1020	963.4	1362.8	149.504	13.5488	399.4	93	NA	NA	NA	NA	NA	NA	NA	NA	NA	NA	0	CGNCGT	Sobi	Sorghum bicolor btx-623	MSR	standard	leaf	motif_07	metacluster_0	pattern_3	for	MA1068.1	TGA2	0.768367	0.00286413	6.01468
epm_Soly_M0_p1m07F_310_13.4_RTGATGATGSAGRT	-0.222613	0.000954432	-0.0345663	908	1482	1112.1	1097	1010	988	1298	118.919	10.6932	310	291	727	1388	1131.53	1140	1140	958.6	1330.4	166.731	14.7351	371.8	19	2CWY	Soly	Solanum lycopersicum h1706	MSR	standard	leaf	motif_10	metacluster_0	pattern_4	rev	MA1201.1	AGL42	0.98053	0.000478802	1.00549
epm_Soly_M0_p1m00R_6396_15.1	-0.222613	0.000954432	-0.0345663																							YACA	Soly	Solanum lycopersicum h1706	MSR	standard	leaf	motif_09	metacluster_0	pattern_4	for
epm_Soly_M0_p1m05F_388_11.9_RSGRYGRYGRNGRN	-0.223481	0.000913529	-0.0195118	918	1468	1089.81	1063	1000	960.2	1281.6	122.776	11.2658	321.4	69	141	1492	1130.02	1125	1130	1042	1230.6	125.416	11.0986	188.6	319	4CNN	Soly	Solanum lycopersicum h1706	MSR	standard	leaf	motif_12	metacluster_0	pattern_5	rev	MA0998.1	ERF096	0.777292	0.0022825	4.79326
epm_Soly_M0_p1m11R_213_12.9	-0.223481	0.000913529	-0.0195118																							GSRGV	Soly	Solanum lycopersicum h1706	MSR	standard	leaf	motif_11	metacluster_0	pattern_5	for
epm_Arth_M0_p1m02R_580_12.7	-0.22502	0.00053795	-0.0224148																							CGNCGT	Arth	Arabidopsis thaliana col-0	MSR	standard	leaf	motif_14	metacluster_0	pattern_6	rev
epm_Arth_M0_p1m03F_504_13.4_NAWATATAATAWWA	-0.235531	0.000556785	-0.0176806	942	1486	1278.18	1267	1470	1120.2	1459	124.88	9.7702	338.8	375	75	1500	1350.7	1430	1410	1304.2	1488	275.882	20.4251	183.8	119	5W+	Arth	Arabidopsis thaliana col-0	MSR	standard	leaf	motif_49	metacluster_1	pattern_1	for	MA1161.1	TSO1	0.782249	0.00200692	4.21454
epm_Zema_M0_p1m02F_840_13.8_GGCSACGTGRCRYS	-0.225144	0.000534101	-0.0205163	765	1486	1346.65	1387	1460	1129.4	1470	131.058	9.73218	340.6	593	1050	1500	1382.93	1418	1500	1206.8	1488.6	106.679	7.71404	281.8	215	CGNCGT	Zea	Zea mays B73	MSR	standard	leaf	motif_15	metacluster_0	pattern_7	for	MA0561.1	PIF4	0.948374	8.20191e-06	0.017224
epm_Zema_M0_p1m02R_840_13.8	-0.225144	0.000534101	-0.0205163																							CGNCGT	Zea	Zea mays B73	MSR	standard	leaf	motif_16	metacluster_0	pattern_7	rev
epm_Soly_M0_p1m06R_316_15.3	-0.225492	0.00034551	-0.0263436																							5W+	Soly	Solanum lycopersicum h1706	MSR	standard	leaf	motif_17	metacluster_0	pattern_8	for
epm_Soly_M0_p1m00F_6396_15.1_TKTTWTGTATTKTT	-0.225492	0.00034551	-0.0263436	83	1485	1165.42	1164	1130	1017	1354	168.801	14.4842	337	2435	61	1500	798.927	835	940	570.4	964	179.16	22.4251	393.6	3955	YACA	Soly	Solanum lycopersicum h1706	MSR	standard	leaf	motif_18	metacluster_0	pattern_8	rev	MA1182.1	At3g09600	0.896204	6.00577e-05	0.126121
epm_Sobi_M0_p1m00R_7294_10.8	-0.226094	8.81313e-05	-0.0199899																							CATG	Sobi	Sorghum bicolor btx-623	MSR	standard	leaf	motif_19	metacluster_0	pattern_9	for
epm_Sobi_M0_p1m05R_499_16.4	-0.226094	8.81313e-05	-0.0199899																							CGNCGT	Sobi	Sorghum bicolor btx-623	MSR	standard	leaf	motif_20	metacluster_0	pattern_9	rev
epm_Arth_M0_p1m03R_504_13.4	-0.235531	0.000556785	-0.0176806																							5W+	Arth	Arabidopsis thaliana col-0	MSR	standard	leaf	motif_50	metacluster_1	pattern_1	rev
epm_Arth_M0_p1m04F_477_11.8_AYRNCACRTGTAWN	-0.235712	0.00054866	-0.0249584	1054	1486	1337.82	1349	1390	1203.8	1453.1	96.6265	7.2227	249.3	340	1052	1500	1430.16	1449	1480	1360	1489.5	70.4642	4.92702	129.5	126	CGNCGT	Arth	Arabidopsis thaliana col-0	MSR	standard	leaf	motif_53	metacluster_1	pattern_3	for	MA0930.1	ABF3	0.973568	2.85269e-06	0.00599064
epm_Sobi_M0_p1m02F_2891_13_WCGAYGATGATSRT	-0.227702	0.000428474	-0.0219036	488	1486	1057.68	1030	990	905	1262	145.382	13.7454	357	2008	42	1500	1084.59	1396.5	1490	478.9	1480.8	457.442	42.1763	1001.9	202	2CWY	Sobi	Sorghum bicolor btx-623	MSR	standard	leaf	motif_23	metacluster_0	pattern_11	for	MA1201.1	AGL42	0.969017	0.000560281	1.17659
epm_Sobi_M0_p1m07F_242_12.6_GTGNYGTNGTSGTS	-0.227702	0.000428474	-0.0219036	990	1485	1343.14	1370.5	1440	1187.5	1461.7	117.003	8.71112	274.2	184	714	1496	1267.18	1228.5	1490	1078.2	1483	175.597	13.8573	404.8	50	CGNCGT	Sobi	Sorghum bicolor btx-623	MSR	standard	leaf	motif_24	metacluster_0	pattern_11	rev	MA1054.1	ARALYDRAFT_897773	0.840206	0.000386055	0.810716
epm_Zema_M0_p1m06F_373_14.8_AYGAYGATGANSAY	-0.227861	0.000248112	-0.0149202	440	1475	1114.65	1079	1000	917	1398	180.133	16.1606	481	201	767	1491	1178.71	1150	1150	981	1442.5	168.735	14.3152	461.5	166	CGNCGT	Zea	Zea mays B73	MSR	standard	leaf	motif_25	metacluster_0	pattern_12	for	MA1201.1	AGL42	0.921575	0.00107044	2.24793
epm_Zema_M0_p1m06R_373_14.8	-0.227861	0.000248112	-0.0149202																							CGNCGT	Zea	Zea mays B73	MSR	standard	leaf	motif_26	metacluster_0	pattern_12	rev
epm_Zema_S0_p1m10F_437_15.4_YCYTCCCTCCCYYC	-0.228118	0.00047299	-0.0147171	153	1478	913.777	937.5	930	715	1055	171.737	18.7942	340	368	53	1499	1204.99	1349	1480	517.6	1476	366.996	30.4565	958.4	68	RGAGR	Zea	Zea mays B73	MSR	standard	leaf	motif_27	metacluster_0	pattern_13	for	MA0576.1	RAX3	0.750409	0.00444147	9.32708
epm_Zema_S0_p1m10R_437_15.4	-0.228118	0.00047299	-0.0147171																							RGAGR	Zea	Zea mays B73	MSR	standard	leaf	motif_28	metacluster_0	pattern_13	rev
epm_Arth_M0_p1m04R_477_11.8	-0.235712	0.00054866	-0.0249584																							CGNCGT	Arth	Arabidopsis thaliana col-0	MSR	standard	leaf	motif_54	metacluster_1	pattern_3	rev
epm_Arth_M0_p1m05F_443_14.9_AAMAMAAAAAAWAA	-0.234448	0.00126111	-0.0139676	344	1485	1379.8	1400	1450	1280.4	1460.6	108.466	7.861	180.2	158	156	1500	1355.81	1376	1460	1237	1476.7	141.691	10.4507	239.7	274	5W+	Arth	Arabidopsis thaliana col-0	MSR	standard	leaf	motif_43	metacluster_0	pattern_21	for	MA1184.1	RVE1	0.965311	4.06081e-06	0.00852771
epm_Arth_M0_p1m05R_443_14.9	-0.234448	0.00126111	-0.0139676																							5W+	Arth	Arabidopsis thaliana col-0	MSR	standard	leaf	motif_44	metacluster_0	pattern_21	rev
epm_Arth_M0_p1m06F_438_13.2_WAWANATAATATWW	-0.214104	0.000568963	-0.0169516	1045	1486	1322.93	1336	1400	1169.9	1455.4	107.025	8.09003	285.5	274	528	1500	1412.58	1438	1460	1325	1488	107.209	7.58962	163	153	5W+	Arth	Arabidopsis thaliana col-0	MSR	standard	leaf	motif_55	metacluster_1	pattern_3	for	MA1374.1	IDD7	0.874432	0.000127936	0.268666
epm_Sobi_M0_p1m02R_2891_13	-0.228959	0.000539525	-0.0157259																							2CWY	Sobi	Sorghum bicolor btx-623	MSR	standard	leaf	motif_33	metacluster_0	pattern_16	for
epm_Sobi_M0_p1m07R_242_12.6	-0.228959	0.000539525	-0.0157259																							CGNCGT	Sobi	Sorghum bicolor btx-623	MSR	standard	leaf	motif_34	metacluster_0	pattern_16	rev
epm_Arth_M0_p1m06R_438_13.2	-0.214104	0.000568963	-0.0169516																							5W+	Arth	Arabidopsis thaliana col-0	MSR	standard	leaf	motif_56	metacluster_1	pattern_3	rev
epm_Arth_M0_p1m07F_406_12.8_TWWYGWCGTNGTWK	-0.221775	0.00059168	-0.0204614	918	1486	1309.62	1328	1410	1159	1448.4	116.174	8.8708	289.4	354	768	1500	1364.5	1426.5	1500	1169.1	1495	148.867	10.91	325.9	48	CGNCGT	Arth	Arabidopsis thaliana col-0	MSR	standard	leaf	motif_05	metacluster_0	pattern_2	for	MA0082.1	squamosa	0.82162	0.000674624	1.41671
epm_Sobi_M0_p1m03R_703_10.4	-0.231816	0.000885932	-0.0200627																							5W+	Sobi	Sorghum bicolor btx-623	MSR	standard	leaf	motif_37	metacluster_0	pattern_18	for
epm_Sobi_M0_p1m08R_193_13.7	-0.231816	0.000885932	-0.0200627																							other	Sobi	Sorghum bicolor btx-623	MSR	standard	leaf	motif_38	metacluster_0	pattern_18	rev
epm_Sobi_S0_p1m03F_1750_16.2_SCGSCGSCGSSGSS	-0.233041	0.000252452	-0.0171058	523	1486	1107.42	1037	1460	825	1462	241.301	21.7894	637	653	835	1500	1287.2	1282	1470	1102.2	1464	137.868	10.7106	361.8	1083	2GCB+	Sobi	Sorghum bicolor btx-623	MSR	standard	leaf	motif_39	metacluster_0	pattern_19	for	MA1034.1	Os05g0497200	0.906344	4.16124e-05	0.087386
epm_Sobi_S0_p1m08R_229_15	-0.233041	0.000252452	-0.0171058																							CGNCGT	Sobi	Sorghum bicolor btx-623	MSR	standard	leaf	motif_40	metacluster_0	pattern_19	rev
epm_Arth_M0_p1m07R_406_12.8	-0.221775	0.00059168	-0.0204614																							CGNCGT	Arth	Arabidopsis thaliana col-0	MSR	standard	leaf	motif_06	metacluster_0	pattern_2	rev
epm_Arth_M0_p1m08F_339_15.9_NGATGATGATGVNS	-0.228655	0.000425506	-0.0196195	488	1484	1089.45	1056.5	990	871	1348.7	184.198	16.9075	477.7	234	550	1473	1072.77	1066	1070	899	1298.6	169.267	15.7784	399.6	105	2CWY	Arth	Arabidopsis thaliana col-0	MSR	standard	leaf	motif_31	metacluster_0	pattern_15	for	MA1201.1	AGL42	0.987644	0.000434498	0.912446
epm_Arth_M0_p1m08R_339_15.9	-0.228655	0.000425506	-0.0196195																							2CWY	Arth	Arabidopsis thaliana col-0	MSR	standard	leaf	motif_32	metacluster_0	pattern_15	rev
epm_Sobi_M0_p0m17R_219_13.4	0.319257	0.0345472	-0.00166247																							3SSN	Sobi	Sorghum bicolor btx-623	SSR	standard	leaf	motif_38	metacluster_1	pattern_0	rev
epm_Sobi_S0_p1m05R_539_14.3	-0.234576	0.000387503	-0.0236388																							2CWY	Sobi	Sorghum bicolor btx-623	MSR	standard	leaf	motif_46	metacluster_0	pattern_22	rev
epm_Sobi_S0_p1m00F_5607_11.9_NNWNCATGCATGNN	-0.234576	0.000387503	-0.0236388	346	1482	1050.38	1033	980	819	1329	188.926	17.9864	510	5426	240	1497	951.126	872	930	546	1459.8	350.659	36.8678	913.8	167	CATG	Sobi	Sorghum bicolor btx-623	MSR	standard	leaf	motif_45	metacluster_0	pattern_22	for	MA0564.1	ABI3	0.847282	0.000309788	0.650554
epm_Soly_S0_p1m08F_536_13.4_GGSBCMAGGAWGSS	-0.235475	0.000523102	-0.0286204	375	1348	877.169	893	1030	614.3	1075.4	195.191	22.2524	461.1	154	178	1282	892.414	921.5	1050	660.8	1073.8	176.323	19.758	413	382	3SSN	Soly	Solanum lycopersicum h1706	MSR	standard	leaf	motif_47	metacluster_1	pattern_0	for	NA	NA	NA	NA	NA
epm_Soly_S0_p1m08R_536_13.4	-0.235475	0.000523102	-0.0286204																							3SSN	Soly	Solanum lycopersicum h1706	MSR	standard	leaf	motif_48	metacluster_1	pattern_0	rev
epm_Soly_S0_p0m22F_182_13.3_CATCTCCTCTYYTY	0.321506	0.023348	-0.0018293	761	1482	1106.95	1091.5	1030	986.2	1234.9	105.602	9.53995	248.7	182	NA	NA	NA	NA	NA	NA	NA	NA	NA	NA	0	RGAAGR	Soly	Solanum lycopersicum h1706	SSR	standard	leaf	motif_35	metacluster_0	pattern_17	for	MA0548.2	AGL15	0.751522	0.00432533	9.0832
epm_Arth_M0_p1m09F_330_14.7_ACATKACATSRTHM	-0.265586	0.000335834	-0.0250917	609	1485	1171.5	1161	1040	977.4	1397.6	164.651	14.0547	420.2	299	126	1495	962.323	919	1440	297	1476	458.365	47.6311	1179	31	CATG	Arth	Arabidopsis thaliana col-0	MSR	standard	leaf	motif_23	metacluster_0	pattern_11	for	MA1691.1	ARF27	0.952132	7.03479e-06	0.0147731
epm_Zema_M0_p1m08F_278_12.6_TGCACGATGYHSNN	-0.235672	0.000365584	-0.0181051	733	1481	1135.33	1099	990	952.7	1402.2	170.806	15.0447	449.5	248	900	1475	1261.03	1251.5	1110	1106	1452.5	158.117	12.5387	346.5	30	CGNCGT	Zea	Zea mays B73	MSR	standard	leaf	motif_51	metacluster_1	pattern_2	for	MA1025.1	HBI1	0.884319	9.12321e-05	0.191587
epm_Zema_M0_p1m08R_278_12.6	-0.235672	0.000365584	-0.0181051																							CGNCGT	Zea	Zea mays B73	MSR	standard	leaf	motif_52	metacluster_1	pattern_2	rev
epm_Arth_M0_p1m09R_330_14.7	-0.265586	0.000335834	-0.0250917																							CATG	Arth	Arabidopsis thaliana col-0	MSR	standard	leaf	motif_24	metacluster_0	pattern_11	rev
epm_Soly_S0_p0m22R_182_13.3	0.321506	0.023348	-0.0018293																							RGAAGR	Soly	Solanum lycopersicum h1706	SSR	standard	leaf	motif_36	metacluster_0	pattern_17	rev
epm_Arth_S0_p0m02F_2471_12.1_SCYTCKCCGMNGCS	0.324882	0.0284911	-0.0012051	645	1486	1245.6	1247.5	1230	1109	1386.9	108.357	8.69922	277.9	2342	592	1497	1340.75	1395	1440	1262.2	1457.6	185.983	13.8716	195.4	125	4CNN	Arth	Arabidopsis thaliana col-0	SSR	standard	leaf	motif_33	metacluster_0	pattern_16	for	MA1000.2	ERF105	0.87253	0.000136399	0.286437
epm_Arth_M0_p1m10F_324_13.9_ADWWTAAAATATAA	-0.228355	0.0025526	-0.0142319	289	1486	1352.64	1398	1470	1173	1475.4	144.441	10.6784	302.4	125	1227	1500	1406.53	1414	1460	1319.4	1480.8	61.9917	4.40742	161.4	193	5W+	Arth	Arabidopsis thaliana col-0	MSR	standard	leaf	motif_29	metacluster_0	pattern_14	for	MA1180.1	MYB3R4	0.879818	0.000106529	0.22371
epm_Arth_M0_p1m10R_324_13.9	-0.228355	0.0025526	-0.0142319																							5W+	Arth	Arabidopsis thaliana col-0	MSR	standard	leaf	motif_30	metacluster_0	pattern_14	rev
epm_Arth_M0_p1m11F_315_15.5_AWTATATWATAWAA	-0.227338	0.00101495	-0.0158827	785	1485	1306.11	1318	1360	1161	1441	114.177	8.74177	280	175	986	1500	1410.92	1422.5	1460	1334.6	1473.4	68.049	4.82301	138.8	130	5W+	Arth	Arabidopsis thaliana col-0	MSR	standard	leaf	motif_21	metacluster_0	pattern_10	for	MA1401.1	EPR1	0.821877	0.000669578	1.40611
epm_Soly_S0_p1m03F_2640_13.3_TTTTTNTTATATTW	-0.238017	0.00114306	-0.0232016	734	1486	1266.51	1268	1240	1104	1436	123.494	9.75068	332	2000	359	1500	1411.03	1433	1500	1317.1	1489	91.788	6.50505	171.9	602	5W+	Soly	Solanum lycopersicum h1706	MSR	standard	leaf	motif_59	metacluster_1	pattern_6	for	MA1182.1	At3g09600	0.954951	6.26379e-06	0.013154
epm_Soly_S0_p1m03R_2640_13.3	-0.238017	0.00114306	-0.0232016																							5W+	Soly	Solanum lycopersicum h1706	MSR	standard	leaf	motif_60	metacluster_1	pattern_6	rev
epm_Soly_M0_p1m08F_298_17.7_AAAAAAMACAAAAA	-0.23818	0.000724558	-0.0249303	287	1480	1175.35	1344	1400	609.4	1458.4	341.236	29.0328	849	43	101	1499	812.02	851	940	523.6	982	236.801	29.1619	458.4	255	5W+	Soly	Solanum lycopersicum h1706	MSR	standard	leaf	motif_61	metacluster_1	pattern_7	for	MA1374.1	IDD7	0.956498	5.87521e-06	0.0123379
epm_Soly_M0_p1m01R_4417_10.3	-0.23818	0.000724558	-0.0249303																							CATG	Soly	Solanum lycopersicum h1706	MSR	standard	leaf	motif_62	metacluster_1	pattern_7	rev
epm_Zema_M0_p1m10F_212_13.5_YCSAYGATSGANGW	-0.239008	0.000302211	-0.0171159	358	1470	1042.45	1035.5	1070	914.6	1170.3	130.497	12.5183	255.7	174	959	1494	1163.27	1136	1140	1040.8	1445.2	137.368	11.8088	404.4	37	2CWY	Zea	Zea mays B73	MSR	standard	leaf	motif_63	metacluster_1	pattern_8	for	MA1201.1	AGL42	0.867084	0.00225028	4.72559
epm_Zema_M0_p1m10R_212_13.5	-0.239008	0.000302211	-0.0171159																							2CWY	Zea	Zea mays B73	MSR	standard	leaf	motif_64	metacluster_1	pattern_8	rev
epm_Soly_S0_p1m01F_2826_11.2_SGVAGGADGSRGGG	-0.239762	0.000496786	-0.0225236	291	1455	941.752	974	1010	675.8	1173.6	203.119	21.5682	497.8	979	180	1495	936.494	984	1070	685.6	1112	182.275	19.4635	426.4	1847	4CNN	Soly	Solanum lycopersicum h1706	MSR	standard	leaf	motif_65	metacluster_1	pattern_9	for	MA0576.1	RAX3	0.939131	1.18945e-05	0.0249785
epm_Soly_S0_p1m01R_2826_11.2	-0.239762	0.000496786	-0.0225236																							4CNN	Soly	Solanum lycopersicum h1706	MSR	standard	leaf	motif_66	metacluster_1	pattern_9	rev
epm_Zema_M0_p1m00F_8868_11_NNNSATGCATGSWN	-0.241551	0.000199845	-0.0262569	161	1486	1082.29	1052	990	881	1375	183.328	16.9389	494	8170	503	1500	1263.61	1249	1500	1029.8	1485	192.468	15.2316	455.2	637	CATG	Zea	Zea mays B73	MSR	standard	leaf	motif_67	metacluster_1	pattern_10	for	MA0581.1	LEC2	0.824993	0.00061093	1.28295
epm_Zema_M0_p1m00R_8868_11	-0.241551	0.000199845	-0.0262569																							CATG	Zea	Zea mays B73	MSR	standard	leaf	motif_68	metacluster_1	pattern_10	rev
epm_Sobi_S0_p1m03R_1750_16.2	-0.242919	0.000684383	-0.0179328																							2GCB+	Sobi	Sorghum bicolor btx-623	MSR	standard	leaf	motif_70	metacluster_1	pattern_11	rev
epm_Sobi_S0_p1m09F_71_13.3_TWTTKTWTTWTTTT	-0.242919	0.000684383	-0.0179328	615	1358	931.889	927	920	712.6	1081.2	202.634	21.7445	368.6	9	562	1480	1212.03	1322	1390	885.5	1450.2	236.833	19.5402	564.7	62	WAAMAW	Sobi	Sorghum bicolor btx-623	MSR	standard	leaf	motif_69	metacluster_1	pattern_11	for	MA1374.1	IDD7	0.982733	1.91199e-06	0.00401517
epm_Zema_S0_p1m07F_509_17.6_CCYCCCCTCCSCCS	-0.243803	0.000515979	-0.0137492	231	1478	882.997	921.5	980	567.4	1041.6	211.026	23.8988	474.2	328	124	1500	1275.35	1363.5	1440	1059.9	1478.1	263.309	20.646	418.2	180	GSRGV	Zea	Zea mays B73	MSR	standard	leaf	motif_71	metacluster_1	pattern_12	for	MA1034.1	Os05g0497200	0.989474	1.41679e-06	0.00297525
epm_Zema_S0_p1m07R_509_17.6	-0.243803	0.000515979	-0.0137492																							GSRGV	Zea	Zea mays B73	MSR	standard	leaf	motif_72	metacluster_1	pattern_12	rev
epm_Sobi_M0_p1m04R_536_12.1	-0.244663	0.00100206	-0.0244658																							CGNCGT	Sobi	Sorghum bicolor btx-623	MSR	standard	leaf	motif_74	metacluster_1	pattern_13	rev
epm_Sobi_M0_p1m09R_103_13.9	-0.244663	0.00100206	-0.0244658																							CGNCGT	Sobi	Sorghum bicolor btx-623	MSR	standard	leaf	motif_73	metacluster_1	pattern_13	for
epm_Sobi_M0_p1m01F_3497_13.6_CNCGCCGCCGCCSS	-0.244969	0.00031085	-0.0245705	37	1486	1114.46	1026	1450	880	1461	240.202	21.5533	581	2253	209	1500	1111.06	1114	1140	994.6	1226	131.167	11.8056	231.4	879	2GCB+	Sobi	Sorghum bicolor btx-623	MSR	standard	leaf	motif_75	metacluster_1	pattern_14	for	MA1052.1	RAP2-6	0.970205	3.2967e-06	0.00692307
epm_Sobi_M0_p1m06F_256_13.4_ACSACGWCGWCSAC	-0.244969	0.00031085	-0.0245705	803	1485	1133.56	1084	1050	970	1414	159.344	14.0569	444	221	1140	1500	1383.68	1434.5	1500	1202.2	1494.7	112.698	8.14482	292.5	44	CGNCGT	Sobi	Sorghum bicolor btx-623	MSR	standard	leaf	motif_76	metacluster_1	pattern_14	rev	MA0553.1	SMZ	0.772504	0.00258002	5.41804
epm_Soly_S0_p1m05F_823_13.5_TTWWTATWATATTW	-0.246709	0.00129038	-0.0226619	798	1483	1220.36	1213	1260	1084.9	1371.1	113.873	9.33114	286.2	750	733	1500	1405	1443	1470	1335.6	1490	120.554	8.58037	154.4	68	5W+	Soly	Solanum lycopersicum h1706	MSR	standard	leaf	motif_77	metacluster_1	pattern_15	for	MA0951.1	ATHB-16	0.834754	0.000456097	0.957805
epm_Soly_S0_p1m05R_823_13.5	-0.246709	0.00129038	-0.0226619																							5W+	Soly	Solanum lycopersicum h1706	MSR	standard	leaf	motif_78	metacluster_1	pattern_15	rev
epm_Sobi_S0_p1m05F_539_14.3_TSCAYGATGTCRNC	-0.248393	0.00102675	-0.0191866	736	1486	1163.86	1159	1010	958	1389	162.964	14.0021	431	525	725	1497	1359.92	1438	1450	1241.7	1480.7	212.082	15.5952	239	12	2CWY	Sobi	Sorghum bicolor btx-623	MSR	standard	leaf	motif_80	metacluster_1	pattern_16	rev	MA0978.1	DREB1E	0.841292	0.000373337	0.784009
epm_Sobi_S0_p1m10R_64_12.4	-0.248393	0.00102675	-0.0191866																							KYKS	Sobi	Sorghum bicolor btx-623	MSR	standard	leaf	motif_79	metacluster_1	pattern_16	for
epm_Arth_S0_p0m09F_341_14.6_CNCKWCTTCGATTC	0.324882	0.0284911	-0.0012051	1027	1479	1223.4	1218	1090	1094.6	1358.8	98.8434	8.07939	264.2	337	780	1494	1233	1425	1500	909	1480.2	393.824	31.9403	571.2	3	other	Arth	Arabidopsis thaliana col-0	SSR	standard	leaf	motif_34	metacluster_0	pattern_16	rev	MA1373.1	IDD2	0.908953	3.78062e-05	0.0793931
epm_Soly_S0_p0m18F_296_15.9_CTTCTTCTTCTTCT	0.325299	0.0273867	-0.00207685	693	1472	1151.25	1143	1140	1028	1298.7	113.858	9.88994	270.7	294	1132	1499	1342.26	1353	1420	1204.4	1461.2	92.5853	6.89774	256.8	137	RGAAGR	Soly	Solanum lycopersicum h1706	SSR	standard	leaf	motif_31	metacluster_0	pattern_15	for	MA1196.1	At5g05790	0.846706	0.000315446	0.662437
epm_Arth_M0_p1m11R_315_15.5	-0.227338	0.00101495	-0.0158827																							5W+	Arth	Arabidopsis thaliana col-0	MSR	standard	leaf	motif_22	metacluster_0	pattern_10	rev
epm_Arth_M0_p1m12F_299_13.7_NAWATAWAAYATRW	-0.233065	0.000459544	-0.0184136	959	1483	1313.43	1322.5	1430	1177.9	1444.7	108.152	8.23431	266.8	204	323	1499	1400.1	1450	1480	1344.6	1492	192.804	13.7707	147.4	89	5W+	Arth	Arabidopsis thaliana col-0	MSR	standard	leaf	motif_41	metacluster_0	pattern_20	for	MA1326.1	ZHD5	0.765679	0.00306317	6.43267
epm_Soly_S0_p0m18R_296_15.9	0.325299	0.0273867	-0.00207685																							RGAAGR	Soly	Solanum lycopersicum h1706	SSR	standard	leaf	motif_32	metacluster_0	pattern_15	rev
epm_Soly_S0_p0m12F_373_13.7_GCMGGAASKGSNGS	0.329986	0.031481	-0.000611276	1094	1486	1339.27	1346.5	1300	1186	1467.2	98.6188	7.36364	281.2	120	1122	1497	1353.97	1357	1420	1238	1464	83.726	6.18376	226	211	3SSN	Soly	Solanum lycopersicum h1706	SSR	standard	leaf	motif_29	metacluster_0	pattern_14	for	NA	NA	NA	NA	NA
epm_Arth_M0_p1m12R_299_13.7	-0.233065	0.000459544	-0.0184136																							5W+	Arth	Arabidopsis thaliana col-0	MSR	standard	leaf	motif_42	metacluster_0	pattern_20	rev
epm_Soly_S0_p0m12R_373_13.7	0.329986	0.031481	-0.000611276																							3SSN	Soly	Solanum lycopersicum h1706	SSR	standard	leaf	motif_30	metacluster_0	pattern_14	rev
epm_Arth_S0_p0m04F_913_13.6_KNWTCTGNTTTTTK	0.330463	0.0290679	-0.000661974	925	1485	1348.25	1358	1430	1228.7	1452	87.5491	6.49355	223.3	748	1122	1499	1323.06	1309	1480	1197	1473.2	108.13	8.17275	276.2	159	5W+	Arth	Arabidopsis thaliana col-0	SSR	standard	leaf	motif_27	metacluster_0	pattern_13	for	MA1374.1	IDD7	0.953487	6.65356e-06	0.0139725
epm_Arth_S0_p0m11F_226_13.7_GAWTCTGTKTTTTK	0.330463	0.0290679	-0.000661974	1123	1486	1372.33	1382.5	1400	1259.8	1469.6	81.4734	5.93685	209.8	168	1105	1498	1324.43	1351	1430	1189	1432	104.94	7.9234	243	51	TCTGW	Arth	Arabidopsis thaliana col-0	SSR	standard	leaf	motif_28	metacluster_0	pattern_13	rev	MA1095.1	ARALYDRAFT_495258	0.976914	2.4674e-06	0.00518155
epm_Soly_S0_p0m19F_242_12.7_GNAGGMACNGGAGS	0.337035	0.0311735	-0.00136142	1001	1486	1271.33	1274	1400	1115.2	1421.8	118.408	9.31365	306.6	105	1179	1497	1358.86	1373	1420	1251.8	1462.6	82.1977	6.04902	210.8	93	3SSN	Soly	Solanum lycopersicum h1706	SSR	standard	leaf	motif_25	metacluster_0	pattern_12	for	MA1236.1	ESE3	0.856041	0.000234523	0.492498
epm_Soly_S0_p0m19R_242_12.7	0.337035	0.0311735	-0.00136142																							3SSN	Soly	Solanum lycopersicum h1706	SSR	standard	leaf	motif_26	metacluster_0	pattern_12	rev
epm_Sobi_S0_p0m03F_637_13.3_YNMTGYATGYATHN	0.337038	0.0249351	-0.00108753	722	1485	1287.69	1369	1440	779.6	1466.6	239.417	18.5926	687	59	1025	1500	1242.95	1205	1200	1107	1455	127.427	10.2519	348	572	CATG	Sobi	Sorghum bicolor btx-623	SSR	standard	leaf	motif_24	metacluster_0	pattern_11	rev	MA0564.1	ABI3	0.804708	0.0010939	2.2972
epm_Sobi_S0_p0m11R_370_15.9	0.337038	0.0249351	-0.00108753																							GSRGV	Sobi	Sorghum bicolor btx-623	SSR	standard	leaf	motif_23	metacluster_0	pattern_11	for
epm_Arth_S0_p0m05R_663_16.9	0.337322	0.0287968	-0.00115458																							RGAAGR	Arth	Arabidopsis thaliana col-0	SSR	standard	leaf	motif_21	metacluster_0	pattern_10	for
epm_Arth_S0_p0m12R_171_10.2	0.337322	0.0287968	-0.00115458																							GSRGV	Arth	Arabidopsis thaliana col-0	SSR	standard	leaf	motif_22	metacluster_0	pattern_10	rev
epm_Soly_S0_p0m21F_213_13.2_CVTCTCCGTTTTCY	0.340135	0.0287673	-0.00181488	873	1459	1122.77	1118	1060	1010.4	1267.6	108.613	9.67361	257.2	213	NA	NA	NA	NA	NA	NA	NA	NA	NA	NA	0	RGAGR	Soly	Solanum lycopersicum h1706	SSR	standard	leaf	motif_19	metacluster_0	pattern_9	for	MA0559.1	PI	0.903283	4.65335e-05	0.0977203
epm_Soly_S0_p0m21R_213_13.2	0.340135	0.0287673	-0.00181488																							RGAGR	Soly	Solanum lycopersicum h1706	SSR	standard	leaf	motif_20	metacluster_0	pattern_9	rev
epm_Soly_S0_p0m07F_426_12.2_GVAGGMWSYBGMDG	0.340271	0.0341031	-0.000648927	1073	1486	1338.57	1351	1350	1197	1451.8	102.11	7.62834	254.8	113	1188	1498	1382.02	1382	1350	1247.6	1479.4	85.1238	6.15937	231.8	49	other	Soly	Solanum lycopersicum h1706	SSR	standard	leaf	motif_17	metacluster_0	pattern_8	for	MA1236.1	ESE3	0.782521	0.00199271	4.1847
epm_Soly_S0_p0m07R_426_12.2	0.340271	0.0341031	-0.000648927																							other	Soly	Solanum lycopersicum h1706	SSR	standard	leaf	motif_18	metacluster_0	pattern_8	rev
epm_Zema_S0_p0m08F_436_16.6_CSCCSCCGCCGGCG	0.343828	0.0216557	-0.000626602	813	1485	1259.68	1257	1250	1105.2	1400.4	113.789	9.03317	295.2	417	858	1433	1237.11	1278	1340	1056.2	1379	145.095	11.7286	322.8	19	2GCB+	Zea	Zea mays B73	SSR	standard	leaf	motif_15	metacluster_0	pattern_7	for	NA	NA	NA	NA	NA
epm_Zema_S0_p0m08R_436_16.6	0.343828	0.0216557	-0.000626602																							2GCB+	Zea	Zea mays B73	SSR	standard	leaf	motif_16	metacluster_0	pattern_7	rev
epm_Arth_M0_p1m13F_294_14.1_RANATATCAAAWWA	-0.212188	0.00131512	-0.0144527	680	1486	1380.93	1399	1470	1254.9	1475	98.2683	7.11608	220.1	150	1164	1500	1405.01	1420.5	1480	1290	1486.5	73.5492	5.23479	196.5	136	5W+	Arth	Arabidopsis thaliana col-0	MSR	standard	leaf	motif_47	metacluster_0	pattern_23	for	MA1184.1	RVE1	0.946703	8.77759e-06	0.0184329
epm_Arth_M0_p1m13R_294_14.1	-0.212188	0.00131512	-0.0144527																							5W+	Arth	Arabidopsis thaliana col-0	MSR	standard	leaf	motif_48	metacluster_0	pattern_23	rev
epm_Zema_M0_p0m02F_2428_15.6_CCYCYCCYCYCCYC	0.348249	0.0206076	-4.99568e-05	377	1483	1188.21	1175	1110	1049	1357	118.79	9.99744	308	2411	1229	1486	1387.27	1383	1490	1280.2	1482.2	79.7858	5.7513	202	15	RGAGR	Zea	Zea mays B73	SSR	standard	leaf	motif_13	metacluster_0	pattern_6	for	MA0576.1	RAX3	0.839413	0.000395599	0.830758
epm_Zema_M0_p0m02R_2428_15.6	0.348249	0.0206076	-4.99568e-05																							RGAGR	Zea	Zea mays B73	SSR	standard	leaf	motif_14	metacluster_0	pattern_6	rev
epm_Soly_S0_p0m09F_384_14.2_YNTCTCTSTYTCTC	0.348469	0.0265192	-0.00123398	910	1478	1125.22	1113	1110	987	1274.8	113.003	10.0427	287.8	383	1125	1499	1355.72	1363	1370	1230	1470	87.789	6.47547	240	271	2CT+/2AG+	Soly	Solanum lycopersicum h1706	SSR	standard	leaf	motif_11	metacluster_0	pattern_5	for	MA1416.1	RAMOSA1	0.953991	6.5168e-06	0.0136853
epm_Soly_S0_p0m09R_384_14.2	0.348469	0.0265192	-0.00123398																							2CT+/2AG+	Soly	Solanum lycopersicum h1706	SSR	standard	leaf	motif_12	metacluster_0	pattern_5	rev
epm_Zema_S0_p0m07F_459_14.3_NTTCGCTTCYCCCC	0.349042	0.0236837	-0.000578453	875	1486	1209.29	1199	1110	1062.1	1380.8	122.044	10.0922	318.7	452	898	1474	1210	1218	1480	989.2	1433.8	197.222	16.2993	444.6	7	GSRGV	Zea	Zea mays B73	SSR	standard	leaf	motif_09	metacluster_0	pattern_4	for	MA1266.1	RAP211	0.956619	5.84587e-06	0.0122763
epm_Zema_S0_p0m07R_459_14.3	0.349042	0.0236837	-0.000578453																							GSRGV	Zea	Zea mays B73	SSR	standard	leaf	motif_10	metacluster_0	pattern_4	rev
epm_Arth_M0_p1m14F_174_15.8_WAAAAATAAWAWWA	-0.214066	0.000588144	-0.0124749	1171	1481	1387	1399	1460	1281	1471.2	81.7644	5.89505	190.2	35	471	1499	1399.79	1418	1500	1327	1488.4	124.693	8.90796	161.4	137	5W+	Arth	Arabidopsis thaliana col-0	MSR	standard	leaf	motif_53	metacluster_1	pattern_2	for	MA1273.1	dof4.2	0.90267	4.75814e-05	0.099921
epm_Arth_M0_p1m14R_174_15.8	-0.214066	0.000588144	-0.0124749																							5W+	Arth	Arabidopsis thaliana col-0	MSR	standard	leaf	motif_54	metacluster_1	pattern_2	rev
epm_Arth_M0_p1m15F_162_12.9_MAAATNTAAAATAA	-0.237301	0.00142897	-0.0152165	1153	1485	1364.64	1375.5	1450	1236.5	1462.5	91.4588	6.70203	226	56	1225	1500	1407.34	1424	1500	1302.8	1492.4	73.1721	5.19931	189.6	105	5W+	Arth	Arabidopsis thaliana col-0	MSR	standard	leaf	motif_57	metacluster_1	pattern_5	for	MA1161.1	TSO1	0.867103	0.000163463	0.343272
epm_Arth_M0_p1m15R_162_12.9	-0.237301	0.00142897	-0.0152165																							5W+	Arth	Arabidopsis thaliana col-0	MSR	standard	leaf	motif_58	metacluster_1	pattern_5	rev
epm_Arth_M0_p1m16F_93_16.6_CATGGATGATGMTN	-0.250958	0.000552057	-0.0167453	526	1484	1177.76	1146	990	992.4	1410.4	180.422	15.319	418	75	795	1456	1079.94	1060.5	1460	895.9	1344.3	171.48	15.8786	448.4	18	2CWY	Arth	Arabidopsis thaliana col-0	MSR	standard	leaf	motif_07	metacluster_0	pattern_3	for	MA1201.1	AGL42	0.977844	0.000496686	1.04304
epm_Arth_M0_p1m16R_93_16.6	-0.250958	0.000552057	-0.0167453																							2CWY	Arth	Arabidopsis thaliana col-0	MSR	standard	leaf	motif_08	metacluster_0	pattern_3	rev
epm_Zema_S0_p0m16F_126_15.6_AAWCCCMAMYCCCC	0.350624	0.0220249	-0.000563454	875	1446	1167.88	1161	1100	1061.3	1310.7	99.6714	8.53439	249.4	124	1232	1355	1293.5	1293.5	1360	1244.3	1342.7	86.9741	6.72394	98.4	2	GSRGV	Zea	Zea mays B73	SSR	standard	leaf	motif_07	metacluster_0	pattern_3	for	MA1354.1	AT4G12670	0.946739	8.76476e-06	0.018406
epm_Zema_S0_p0m16R_126_15.6	0.350624	0.0220249	-0.000563454																							GSRGV	Zea	Zea mays B73	SSR	standard	leaf	motif_08	metacluster_0	pattern_3	rev
epm_Soly_S0_p0m00F_3156_14.6_NGCNGCWGCWGCNG	0.352011	0.0329371	-0.000494068	213	1486	1301.74	1310	1320	1158.8	1445	118.182	9.07878	286.2	1649	985	1500	1348.91	1358	1370	1218	1468	94.5443	7.00895	250	1481	3SSN	Soly	Solanum lycopersicum h1706	SSR	standard	leaf	motif_05	metacluster_0	pattern_2	for	NA	NA	NA	NA	NA
epm_Soly_S0_p0m00R_3156_14.6	0.352011	0.0329371	-0.000494068																							3SSN	Soly	Solanum lycopersicum h1706	SSR	standard	leaf	motif_06	metacluster_0	pattern_2	rev
epm_Zema_M0_p0m01F_2712_17.6_CGCCGCCGCCGCSS	0.353742	0.0220238	-0.000168791	663	1485	1244.66	1244	1200	1114	1383	102.511	8.23602	269	2693	423	1489	1330.61	1376.5	1490	1268.2	1471.9	236.616	17.7825	203.7	18	2GCB+	Zea	Zea mays B73	SSR	standard	leaf	motif_03	metacluster_0	pattern_1	for	MA0975.1	CRF2	0.992382	1.24307e-06	0.00261045
epm_Zema_M0_p0m01R_2712_17.6	0.353742	0.0220238	-0.000168791																							2GCB+	Zea	Zea mays B73	SSR	standard	leaf	motif_04	metacluster_0	pattern_1	rev
epm_Sobi_M0_p0m01R_1781_14.8	0.355038	0.041403	-0.00187716																							YACA	Sobi	Sorghum bicolor btx-623	SSR	standard	leaf	motif_01	metacluster_0	pattern_0	for
epm_Sobi_M0_p0m13F_314_12.3_MNMCSRGCCCACAC	0.355038	0.041403	-0.00187716	702	1452	978.479	966	930	855.6	1123.6	115.736	11.8282	268	313	867	867	867	867	870	867	867	NA	NA	0	1	TNNGCCS	Sobi	Sorghum bicolor btx-623	SSR	standard	leaf	motif_02	metacluster_0	pattern_0	rev	MA0550.2	BZR1	0.958485	5.40942e-06	0.0113598
epm_Arth_S0_p0m01F_2477_13.9_YYYYMYCTCTCTCH	0.396688	0.0415477	-0.000888053	880	1482	1228.34	1217	1160	1095.3	1381.7	106.552	8.67453	286.4	2444	1150	1499	1372.94	1420	1490	1185	1485	116.408	8.4788	300	31	2CT+/2AG+	Arth	Arabidopsis thaliana col-0	SSR	standard	leaf	motif_24	metacluster_1	pattern_11	rev	MA1403.1	BPC5	0.953818	6.56361e-06	0.0137836
epm_Arth_S0_p0m08F_392_13.6_NGWTTTGRKTTTKK	0.396688	0.0415477	-0.000888053	1053	1486	1326.6	1337	1340	1182.4	1459.2	103.414	7.79538	276.8	349	1186	1493	1370.78	1392	1410	1244.9	1481.2	97.075	7.08176	236.3	40	AAYNAA	Arth	Arabidopsis thaliana col-0	SSR	standard	leaf	motif_23	metacluster_0	pattern_11	for	MA1235.1	AIL7	0.853012	0.000258409	0.542659
epm_Arth_S0_p0m05F_663_16.9_YTCTTCTTCTYCGN	0.403339	0.0373428	-0.000872306	931	1480	1203.54	1191	1120	1080	1341.4	100.512	8.35133	261.4	659	1422	1489	1455.5	1455.5	1490	1428.7	1482.3	47.3762	3.25497	53.6	2	RGAAGR	Arth	Arabidopsis thaliana col-0	SSR	standard	leaf	motif_19	metacluster_0	pattern_9	for	MA0127.1	PEND	0.796278	0.0013801	2.89821
epm_Arth_S0_p0m12F_171_10.2_NNCNCCDKGGSCCC	0.403339	0.0373428	-0.000872306	820	1163	979.307	964	940	916.6	1059.8	61.2248	6.25185	143.2	163	737	1379	943.75	926	930	807	1090.6	190.604	20.1965	283.6	8	GSRGV	Arth	Arabidopsis thaliana col-0	SSR	standard	leaf	motif_20	metacluster_0	pattern_9	rev	MA1373.1	IDD2	0.828747	0.000546492	1.14763
epm_Arth_S0_p0m04R_913_13.6	0.420743	0.0466611	-0.00131563																							5W+	Arth	Arabidopsis thaliana col-0	SSR	standard	leaf	motif_13	metacluster_0	pattern_6	for
epm_Arth_S0_p0m11R_226_13.7	0.420743	0.0466611	-0.00131563																							TCTGW	Arth	Arabidopsis thaliana col-0	SSR	standard	leaf	motif_14	metacluster_0	pattern_6	rev
epm_Arth_S0_p0m00R_4144_12.4	0.429194	0.0395066	-0.00046171																							5W+	Arth	Arabidopsis thaliana col-0	SSR	standard	leaf	motif_11	metacluster_0	pattern_5	for
epm_Arth_S0_p0m07R_423_7.5	0.429194	0.0395066	-0.00046171																							other	Arth	Arabidopsis thaliana col-0	SSR	standard	leaf	motif_12	metacluster_0	pattern_5	rev
epm_Arth_S0_p0m06R_474_19.4	0.431362	0.0323623	-0.00143673																							2CT+/2AG+	Arth	Arabidopsis thaliana col-0	SSR	standard	leaf	motif_10	metacluster_0	pattern_4	rev
epm_Arth_S0_p0m13R_157_15.5	0.431362	0.0323623	-0.00143673																							TCTGW	Arth	Arabidopsis thaliana col-0	SSR	standard	leaf	motif_09	metacluster_0	pattern_4	for
epm_Arth_S0_p0m02R_2471_12.1	0.452306	0.0410654	-0.00170314																							4CNN	Arth	Arabidopsis thaliana col-0	SSR	standard	leaf	motif_05	metacluster_0	pattern_2	for
epm_Arth_S0_p0m09R_341_14.6	0.452306	0.0410654	-0.00170314																							other	Arth	Arabidopsis thaliana col-0	SSR	standard	leaf	motif_06	metacluster_0	pattern_2	rev
epm_Arth_S0_p0m03F_1199_11.9_CCCYCCHKCNCCSS	0.557556	0.0380234	-0.00170087	620	1485	1275.52	1299	1320	1070	1431.2	146.774	11.5069	361.2	509	487	1499	1354.44	1393.5	1380	1297	1465	162.835	12.0223	168	684	4CNN	Arth	Arabidopsis thaliana col-0	SSR	standard	leaf	motif_02	metacluster_0	pattern_0	rev	MA0576.1	RAX3	0.867865	0.000159383	0.334704
epm_Arth_S0_p0m10F_335_14.6_KKWTYTGWWTTTGN	0.557556	0.0380234	-0.00170087	1004	1486	1364.78	1377	1410	1254.4	1461.6	83.8711	6.14537	207.2	265	1115	1499	1327.26	1339	1490	1172.4	1468.2	108.522	8.17638	295.8	69	AAYNAA	Arth	Arabidopsis thaliana col-0	SSR	standard	leaf	motif_01	metacluster_0	pattern_0	for	MA1387.1	AT1G13300	0.939529	1.17075e-05	0.0245858
