# Supplementary material for: Deep learning the cis-regulatory code for gene expression in selected model plants
Source: Nat Commun. 2024 Apr 25;15:3488. doi: 10.1038/s41467-024-47744-0 (PMC11045779; doi:10.1038/s41467-024-47744-0)
Supplement: Supplementary file 9 — Supplementary Data 6 [file 41467_2024_47744_MOESM9_ESM.xlsx]

## Sheet: Suppl-data-6_pred_performance_
	Importance-score (IS)			Feature		Occurences						Enrichment		Percentages
EPM	sum IS	max IS	min IS	non-transcribed	transcribed	Expression class high	Expression class low	Predicted class high	Predicted class low	TRUE positives	TRUE negatives	enrichment among expression classes	enrichment among predicted classes	TPR: EPM in right predicted and expressed class	chi^2 test	TPR: for EPM in true expr	chi^2 test	TPR: EPM in correct predicted class	chi^2 test
epm_Arth_M0_p0m00	0.276	0.034	0	0	4538	2170	841	2133	878	1807	1204	1.37129	1.00359	0.720691	1.37816e-129	0.708403	8.99917e-116	0.600133	4.31227e-28
epm_Arth_M0_p0m01	0.254	0.03	-0.001	0	6370	3043	726	3059	710	2699	1070	2.07123	1.83016	0.807376	1.05825596092148e-311	0.811621	2.60718441310426e-320	0.716105	3.89576e-155
epm_Arth_M0_p0m02	0.229	0.023	0	0	11254	5123	1937	5568	1492	4652	2408	1.40694	1.62291	0.725637	1.30875415501331e-314	0.788669	0	0.658924	3.93296e-157
epm_Arth_M0_p0m03	0.262	0.013	0	7793	211	3584	1886	3717	1753	3037	2433	0.930018	0.807307	0.65521	1.21109e-116	0.679525	2.24295e-155	0.55521	3.17104e-16
epm_Arth_M0_p0m04	0.26	0.015	0	3760	6824	4758	1966	5124	1600	4172	2552	1.27887	1.40219	0.707615	4.23101e-254	0.762046	0	0.620464	7.10933e-87
epm_Arth_M0_p0m05	0.305	0.019	0	0	14839	7860	2052	8388	1524	7253	2659	1.94128	2.18346	0.792978	0	0.846247	0	0.731739	0
epm_Arth_M0_p0m06	0.282	0.016	-0.001	7761	503	3805	1889	4153	1541	3457	2237	1.01405	1.15328	0.668247	3.13789e-142	0.729364	1.50227e-262	0.60713	8.5074e-59
epm_Arth_M0_p0m07	0.311	0.021	-0.001	0	12880	6420	1697	6926	1191	5866	2251	1.92336	2.26284	0.790933	0	0.853271	0	0.722681	0
epm_Arth_M0_p0m08	0.301	0.021	0	0	10730	5818	1862	6472	1208	5437	2243	1.64745	2.14459	0.757552	0	0.842708	0	0.707943	7.85277e-291
epm_Arth_M0_p0m09	0.259	0.023	0	864	7931	3861	1684	4273	1272	3423	2122	1.20086	1.47114	0.696303	6.90389e-188	0.770604	0	0.617313	2.36815e-68
epm_Arth_M0_p0m10	0.289	0.018	-0.001	7073	896	4003	1539	4273	1269	3651	1891	1.38287	1.47455	0.722302	3.13014e-240	0.771021	0	0.658787	1.43546e-123
epm_Arth_M0_p0m11	0.263	0.019	-0.001	0	17346	8920	1363	9097	1186	8244	2039	2.71404	2.66228	0.867451	0	0.884664	0	0.801712	0
epm_Arth_M0_p0m12	0.306	0.02	0	0	17527	7830	1792	8323	1299	7280	2342	2.13122	2.4027	0.81376	0	0.864997	0	0.756599	0
epm_Arth_M0_p0m13	0.291	0.023	0	0	13024	6798	1721	7250	1269	6217	2302	1.98564	2.23728	0.797981	0	0.851039	0	0.72978	0
epm_Arth_M0_p0m14	0.223	0.017	0	0	14192	6896	3318	7946	2268	6270	3944	1.05922	1.5318	0.675152	1.52494e-274	0.777952	0	0.613863	3.29545e-117
epm_Arth_M0_p0m15	0.265	0.015	-0.001	8307	491	4178	1726	4434	1470	3759	2145	1.27916	1.31579	0.707656	1.84901e-223	0.751016	0	0.636687	5.85743e-98
epm_Arth_M0_p0m16	0.231	0.025	-0.001	0	12601	6274	2068	6635	1707	5609	2733	1.60493	1.68163	0.752098	0	0.795373	0	0.672381	1.24306e-217
epm_Arth_M0_p0m17	0.249	0.021	0	7719	2182	5264	1357	4845	1776	4324	2297	1.95952	1.17086	0.795046	0	0.731763	2.63274272827996e-311	0.653074	5.64831e-137
epm_Arth_M0_p0m18	0.267	0.018	-0.001	8211	484	4436	1795	4666	1565	3962	2269	1.30905	1.29902	0.711924	2.02274e-245	0.748836	0	0.635853	4.81144e-102
epm_Arth_M0_p0m19	0.231	0.019	-0.001	0	11478	5598	1792	5996	1394	4978	2412	1.64712	1.82776	0.75751	0	0.811367	0	0.673613	8.95912e-196
epm_Arth_M0_p0m20	0.308	0.022	0	0	11846	5902	2114	6808	1208	5470	2546	1.48501	2.2176	0.736277	0	0.849301	0	0.682385	6.03553e-234
epm_Arth_M0_p0m21	0.211	0.024	-0.001	0	4591	2137	790	2223	704	1853	1074	1.43944	1.38185	0.730099	7.91321e-137	0.759481	1.88522e-173	0.633071	5.26548e-47
epm_Arth_M0_p0m22	0.241	0.02	-0.001	3004	2985	2715	1355	2757	1313	2194	1876	1.00644	0.793226	0.667076	7.7678e-101	0.677396	1.98515e-113	0.539066	6.20916e-07
epm_Arth_M0_p1m00	-0.23	0.001	-0.031	1097	3289	1529	1879	1402	2006	1439	1969	0.293599	0.793841	0.55135	2.02984e-09	0.588615	4.34747e-25	0.422242	1.09828e-19
epm_Arth_M0_p1m01	-0.237	0	-0.021	312	7876	3856	2395	3877	2374	1651	4600	-0.690857	-0.430615	0.383139	3.05499e-76	0.379779	1.40704e-80	0.264118	1.6881e-304
epm_Arth_M0_p1m02	-0.225	0.001	-0.022	0	5255	2429	1280	2443	1266	850	2859	-0.927996	-0.671371	0.345106	2.15032e-79	0.341332	3.22937e-83	0.229172	1.22083e-238
epm_Arth_M0_p1m03	-0.236	0.001	-0.018	0	3027	1357	1081	1184	1254	884	1554	-0.331831	0.359874	0.443396	2.27399e-08	0.514356	0.156281	0.362592	6.08877e-42
epm_Arth_M0_p1m04	-0.236	0.001	-0.025	0	4549	2219	1069	2080	1208	716	2572	-1.05743	-0.506957	0.325122	1.8098e-89	0.367397	3.16582e-52	0.217762	7.81556e-230
epm_Arth_M0_p1m05	-0.234	0.001	-0.014	0	8067	3528	1233	3306	1455	734	4027	-1.52046	-0.907062	0.258979	1.42162e-242	0.305608	1.60388e-158	0.154169	0
epm_Arth_M0_p1m06	-0.214	0.001	-0.017	0	2403	982	704	813	873	576	1110	-0.483925	0.379732	0.417556	1.28404e-11	0.517794	0.143949	0.341637	1.14504e-38
epm_Arth_M0_p1m07	-0.222	0.001	-0.02	0	7714	3567	1480	3577	1470	921	4126	-1.27289	-1.00593	0.293244	1.08398e-189	0.291262	2.6421e-193	0.182485	0
epm_Arth_M0_p1m08	-0.229	0	-0.02	1505	12781	6533	4325	6643	4215	3070	7788	-0.598823	-0.379296	0.398324	1.18933e-99	0.388193	4.33528e-120	0.282741	0
epm_Arth_M0_p1m09	-0.266	0	-0.025	267	4014	1902	1488	1717	1673	1129	2261	-0.35792	0.239553	0.438938	1.15618e-12	0.49351	0.449826	0.333038	3.38952e-84
epm_Arth_M0_p1m10	-0.228	0.003	-0.014	0	2591	1186	799	947	1038	612	1373	-0.573614	0.409376	0.402519	3.74707e-18	0.522922	0.0411024	0.308312	2.06801e-65
epm_Arth_M0_p1m11	-0.227	0.001	-0.016	0	2192	1006	705	973	738	519	1192	-0.516712	-0.121813	0.41204	3.41787e-13	0.431327	1.33725e-08	0.303331	1.60911e-59
epm_Arth_M0_p1m12	-0.233	0	-0.018	0	2781	1289	969	1205	1053	718	1540	-0.415461	0.0824782	0.429141	1.64799e-11	0.466342	0.0013802	0.317981	4.82328e-67
epm_Arth_M0_p1m13	-0.212	0.001	-0.014	0	4119	2130	892	1999	1023	613	2409	-1.25952	-0.689466	0.295169	2.62817e-112	0.338518	1.59761e-70	0.202846	4.0664e-234
epm_Arth_M0_p1m14	-0.214	0.001	-0.012	0	1901	713	594	680	627	460	847	-0.267216	0.159937	0.454476	0.000996135	0.479725	0.142645	0.351951	9.67777e-27
epm_Arth_M0_p1m15	-0.237	0.001	-0.015	0	3154	1531	781	1495	817	548	1764	-0.974857	-0.594732	0.337803	7.51768e-55	0.353374	3.76869e-45	0.237024	4.17125e-141
epm_Arth_M0_p1m16	-0.251	0.001	-0.017	56	6379	2890	1929	2873	1946	1380	3439	-0.586994	-0.28504	0.400291	1.39318e-43	0.403818	1.12725e-40	0.286366	2.48615e-193
epm_Arth_S0_p0m00	0.304	0.024	-0.001	0	9806	4583	1916	4731	1768	4111	2388	1.26197	1.29362	0.705185	5.28681e-240	0.727958	9.91859e-296	0.632559	2.39192e-101
epm_Arth_S0_p0m01	0.397	0.042	-0.001	0	19743	9876	1461	10619	718	9548	1789	2.76075	3.76011	0.87113	0	0.936668	0	0.842198	0
epm_Arth_S0_p0m02	0.325	0.028	-0.001	0	13408	6469	1791	6734	1526	6134	2126	1.85655	2.0153	0.783172	0	0.815254	0	0.742615	0
epm_Arth_S0_p0m03	0.558	0.038	-0.002	0	14649	7316	3223	8000	2539	6914	3625	1.18643	1.52933	0.694184	0	0.759085	0	0.656039	3.23535e-225
epm_Arth_S0_p0m04	0.33	0.029	-0.001	0	5863	2860	632	2916	576	2721	771	2.1818	2.21344	0.819015	4E-311	0.835052	0	0.77921	8.46464e-239
epm_Arth_S0_p0m05	0.403	0.037	-0.001	0	17566	9082	1397	9373	1106	8750	1729	2.70446	2.95675	0.866686	0	0.894456	0	0.835003	0
epm_Arth_S0_p0m06	0.306	0.028	-0.001	0	20403	9802	1289	10408	683	9432	1659	2.9306	3.80326	0.88378	0	0.938419	0	0.850419	0
epm_Arth_S0_p0m07	0.304	0.024	-0.001	1518	976	1220	411	1104	527	1030	601	1.57345	0.940457	0.748007	2.90528e-89	0.676885	2.6276e-46	0.631514	2.33984e-26
epm_Arth_S0_p0m08	0.397	0.042	-0.001	0	7093	3526	794	3535	785	3258	1062	2.1546	2.04454	0.816204	0	0.818287	0	0.754167	9.46665e-245
epm_Arth_S0_p0m09	0.325	0.028	-0.001	0	9818	4890	1398	5048	1240	4624	1664	1.81025	1.89896	0.777672	0	0.802799	0	0.735369	5.75511e-305
epm_Arth_S0_p0m10	0.558	0.038	-0.002	0	9432	4701	1349	4922	1128	4446	1604	1.80485	1.99907	0.777025	0	0.813554	0	0.734876	2.75183e-292
epm_Arth_S0_p0m11	0.33	0.029	-0.001	0	9417	4913	1220	5072	1061	4654	1479	2.0135	2.13072	0.801076	0	0.827001	0	0.758846	0
epm_Arth_S0_p0m12	0.403	0.037	-0.001	2525	1001	1994	384	1845	533	1764	614	2.38026	1.665	0.83852	4.842e-239	0.775862	1.93581e-159	0.7418	5.81284e-123
epm_Arth_S0_p0m13	0.306	0.028	-0.001	0	6427	3241	726	3325	642	3069	898	2.16217	2.2463	0.81699	0	0.838165	0	0.773632	2.33811e-260
epm_Arth_S0_p1m00	-0.286	0.001	-0.022	8621	7589	7325	3999	7403	3921	3033	8291	-0.876967	-0.79048	0.646856	1.89719e-214	0.653744	7.8087e-235	0.267838	0
epm_Arth_S0_p1m01	-0.273	0	-0.034	0	12963	6258	3544	6520	3282	2685	7117	-0.8241	-0.863888	0.361559	1.9332e-165	0.33483	1.30863e-234	0.273924	0
epm_Arth_S0_p1m02	-0.271	0.001	-0.023	0	10134	4303	3559	4472	3390	2789	5073	-0.277648	-0.273226	0.452684	4.82603e-17	0.431188	3.00187e-34	0.354744	2.55338e-146
epm_Arth_S0_p1m03	-0.283	0.001	-0.026	0	11399	5071	3701	5005	3767	2996	5776	-0.458132	-0.283546	0.421911	1.87446e-48	0.429435	6.89204e-40	0.341541	1.30497e-193
epm_Arth_S0_p1m04	-0.282	0.001	-0.024	0	11823	5464	3127	5487	3104	2513	6078	-0.808956	-0.695481	0.363986	2.83328e-140	0.361308	9.03434e-146	0.292515	9E-324
epm_Arth_S0_p1m05	-0.266	0.001	-0.035	0	2727	1106	962	1048	1020	808	1260	-0.20502	0.0873389	0.465184	0.00154255	0.49323	0.53808	0.390716	2.80318e-23
epm_Arth_S0_p1m06	-0.313	0.001	-0.022	0	13513	6410	3849	6751	3508	2906	7353	-0.739618	-0.818044	0.375183	4.71154e-141	0.341944	6.12188e-225	0.283263	0
epm_Arth_S0_p1m07	-0.302	0.001	-0.034	343	19699	9154	3989	9323	3820	3077	10066	-1.20215	-1.16081	0.303508	0	0.290649	0	0.234117	0
epm_Arth_S0_p1m08	-0.274	0.001	-0.027	0	8574	4082	2855	4322	2615	2241	4696	-0.519563	-0.59848	0.411561	4.02245e-49	0.376964	2.38644e-93	0.32305	5.88117e-191
epm_Arth_S0_p1m09	-0.306	0.001	-0.03	7878	1189	1789	1118	1797	1110	891	2016	-0.68201	-0.568622	0.384589	1.48612e-35	0.381837	3.45864e-37	0.306502	1.10102e-96
epm_Arth_S0_p1m10	-0.249	0.001	-0.032	0	8666	3906	2800	3911	2795	2314	4392	-0.484042	-0.358281	0.417537	1.4435e-41	0.416791	2.72924e-42	0.345064	4.70774e-142
epm_Arth_S0_p1m11	-0.285	0.001	-0.023	3145	5734	3817	2207	3948	2076	1692	4332	-0.79413	-0.800907	0.366368	1.40144e-95	0.344622	1.57122e-128	0.280876	1.36963e-253
epm_Arth_S0_p1m12	-0.284	0.001	-0.025	5581	5041	4446	2880	4578	2748	2225	5101	-0.630216	-0.609927	0.39312	8.89041e-75	0.375102	2.02992e-101	0.303713	1.6085e-247
epm_Arth_S0_p1m13	-0.32	0.001	-0.023	0	8226	3363	3063	3230	3196	2593	3833	-0.138581	0.111142	0.476657	0.000182267	0.497354	0.671464	0.403517	5.65131e-54
epm_Arth_S0_p1m14	-0.303	0.002	-0.031	0	7618	3344	2630	3417	2557	2175	3799	-0.350289	-0.29187	0.440241	2.51765e-20	0.428021	9.30299e-29	0.364078	5.1674e-98
