# Supplementary material for: Deep learning the cis-regulatory code for gene expression in selected model plants
Source: Nat Commun. 2024 Apr 25;15:3488. doi: 10.1038/s41467-024-47744-0 (PMC11045779; doi:10.1038/s41467-024-47744-0)
Supplement: Supplementary file 10 — Supplementary Data 7 [file 41467_2024_47744_MOESM10_ESM.xlsx]

## Sheet: msr_predictions_on_new_assembli
gene_id	BGV006775_MAS2	BGV006865_MAS2	BGV007931_MAS2	BGV007989_MAS2	Brandywine_MAS2	EA00371_MAS2	EA00990_MAS2	Fla.8924_MAS2	Floradade_MAS2	LYC1410_MAS2	M82_MAS2	PAS014479_MAS2	PI169588_MAS2	PI303721_MAS2	ITAG4	var	var_norm
Solyc04g076830.4	0.937904	0.937942	0.317351	0.309956	0.317318	0.32549	0.939022	0.939022	0.32549	0.32549	0.32549	0.941505	0.939022	0.309956	0.286425	0.0999579	1
Solyc01g111020.3	0.955387	0.95058	0.95069	0.952572	0.236452	0.236452	0.958241	0.952572	0.952572	0.952572	0.236452	0.958177	0.952572	0.952572	0.952572	0.0881274	1
Solyc02g088905.1	0.858807	0.858938	0.834136	0.253045	0.253045	0.253045	0.848015	0.253045	0.253045	0.253045	0.253045	0.825071	0.253045	0.253045	0.253045	0.0834943	1
Solyc11g066325.1	0.187621	0.187621	0.170454	0.157297	0.157297	0.157297	0.157297	0.171196	0.851268	0.157682	0.157297	0.852027	0.157297	0.158045	0.160737	0.0585889	1
Solyc04g051600.4	0.867697	0.858884	0.351983	0.350056	0.350056	0.35016	0.350056	0.350056	0.350056	0.35016	0.841168	0.844467	0.350056	0.350056	0.350056	0.0530035	1
Solyc05g025903.1	0.138614	0.142675	0.711773	0.142588	0.142242	0.142675	0.142675	0.142675	0.142675	0.142675	0.144075	0.137893	0.71595	0.14207	0.142675	0.0404898	1
Solyc11g012385.1	0.126239	0.587724	0.708255	0.689298	0.689298	0.689298	0.689298	0.689298	0.689298	0.689298	0.689298	0.120682	0.689298	0.689298	0.689094	0.0394788	1
Solyc10g061955.1	0.106291	0.107375	0.0943914	0.107375	0.107375	0.107375	0.107375	0.107375	0.107375	0.107375	0.107375	0.110793	0.107375	0.107375	0.839674	0.0358375	1
Solyc04g039650.4	0.234882	0.236803	0.641555	0.649022	0.638721	0.653839	0.649022	0.649703	0.650442	0.650329	0.251868	0.236803	0.649022	0.65951	0.649022	0.0350874	1
Solyc11g064945.1	0.736681	0.740243	0.235697	0.219956	0.219956	0.211901	0.201078	0.18321	0.209441	0.245961	0.219956	0.241299	0.216345	0.216054	0.219956	0.0337036	1
Solyc11g150102.1	0.547319	0.542381	0.550415	0.793224	0.822771	0.545099	0.161496	0.794003	0.793107	0.799874	0.79974	0.618486	0.799874	0.526033	0.550158	0.0332991	1
Solyc07g049405.1	0.127111	0.535215	0.799745	0.535215	0.535215	0.535215	0.407242	0.539765	0.535215	0.535215	0.535215	0.15366	0.535215	0.535215	0.797047	0.0326495	1
Solyc08g150104.1	0.23488	0.233238	0.23608	0.236779	0.236779	0.237619	0.236779	0.237619	0.237619	0.206029	0.237619	0.209344	0.236779	0.23608	0.926984	0.0322689	1
Solyc07g049190.4	0.370474	0.844842	0.846624	0.844842	0.844842	0.845259	0.845259	0.844842	0.844842	0.845259	0.845259	0.302648	0.844842	0.844842	0.845259	0.032188	1
Solyc01g105380.1	0.338714	0.240982	0.327513	0.773769	0.245673	0.245673	0.245673	0.245673	0.245673	0.245673	0.245673	0.744241	0.245673	0.240982	0.235729	0.0321269	1
Solyc03g120085.1	0.657918	0.649949	0.660778	0.656985	0.653709	0.651085	0.294986	0.290646	0.284156	0.289144	0.654392	0.672763	0.297688	0.656424	0.653247	0.031825	1
Solyc09g010830.4	0.879705	0.876536	0.875282	0.876353	0.87492	0.875718	0.87492	0.875984	0.87492	0.87492	0.87492	0.200444	0.875718	0.87492	0.873539	0.0303906	1
Solyc10g007320.3	0.262945	0.243894	0.268698	0.271766	0.271766	0.271766	0.271766	0.271766	0.271766	0.271766	0.271766	0.926669	0.271766	0.271766	0.271766	0.0288953	1
Solyc01g018015.1	0.306552	0.305955	0.291213	0.305955	0.306552	0.305955	0.305955	0.306552	0.306552	0.306552	0.306552	0.304585	0.305955	0.306552	0.945968	0.0273957	1
Solyc03g116200.2	0.533198	0.187704	0.538916	0.508261	0.159957	0.645098	0.526343	0.35919	0.622557	0.534026	0.359453	0.355683	0.568427	0.158134	0.533926	0.0272701	1
Solyc10g055375.1	0.244935	0.243401	0.245829	0.24573	0.24437	0.243369	0.243369	0.24573	0.24573	0.243369	0.246394	0.235854	0.24437	0.246394	0.862165	0.025465	1
Solyc11g006410.2	0.632403	0.632403	0.932963	0.546204	0.932963	0.932963	0.932963	0.932963	0.932963	0.547497	0.932963	0.93465	0.932963	0.932963	0.932867	0.0252425	1
Solyc08g075860.3	0.311918	0.316534	0.922094	0.316534	0.315614	0.315614	0.316534	0.315614	0.315614	0.315614	0.315614	0.289854	0.316534	0.315614	0.315614	0.0247155	1
Solyc09g082830.4	0.513327	0.500235	0.552729	0.185534	0.203624	0.203624	0.185534	0.203624	0.203624	0.203624	0.196199	0.577596	0.203624	0.203624	0.196739	0.0240958	1
Solyc07g053210.3	0.769559	0.777896	0.744597	0.343302	0.744711	0.777896	0.777896	0.777896	0.777896	0.777896	0.777896	0.333603	0.777896	0.777896	0.777896	0.0234222	1
Solyc01g090515.1	0.152166	0.150401	0.151873	0.152119	0.152119	0.152119	0.152119	0.152119	0.152119	0.152119	0.152119	0.152465	0.152119	0.152119	0.731112	0.0223577	1
Solyc08g007730.2	0.384186	0.384186	0.386099	0.384186	0.385036	0.384186	0.385036	0.384186	0.384186	0.385036	0.384186	0.357903	0.802222	0.384186	0.802222	0.0218574	1
Solyc01g008050.4	0.272067	0.690649	0.684786	0.269546	0.273652	0.273652	0.272067	0.273652	0.273652	0.272067	0.273652	0.266813	0.272067	0.269546	0.272067	0.0214138	1
Solyc10g081650.2	0.852782	0.852311	0.853472	0.852782	0.852311	0.300654	0.852311	0.852311	0.852311	0.852311	0.852311	0.860754	0.852311	0.852311	0.86165	0.0204024	1
Solyc01g056370.3	0.445839	0.157032	0.456813	0.157032	0.445839	0.157032	0.158374	0.443867	0.427123	0.444515	0.445839	0.479805	0.157032	0.445839	0.446655	0.0202627	1
Solyc03g031955.1	0.258081	0.249047	0.240946	0.249057	0.249696	0.249696	0.250297	0.252244	0.248497	0.250034	0.249696	0.276735	0.250034	0.250965	0.786488	0.0191194	1
Solyc10g050055.1	0.693398	0.673877	0.684439	0.672503	0.673256	0.678464	0.678567	0.673877	0.672025	0.678567	0.67152	0.143406	0.672172	0.681822	0.678567	0.019042	1
Solyc12g038720.1	0.260429	0.646274	0.263398	0.646315	0.261957	0.261745	0.262075	0.26136	0.261628	0.261745	0.261957	0.263909	0.261745	0.261628	0.263611	0.0182766	1
Solyc08g021795.1	0.819924	0.541833	0.533962	0.524957	0.528288	0.705891	0.531701	0.521861	0.784022	0.531701	0.817761	0.537803	0.531701	0.790183	0.81778	0.0177832	1
Solyc01g090040.3	0.728762	0.751749	0.624688	0.786396	0.736947	0.470039	0.782892	0.474627	0.771775	0.865497	0.693114	0.673725	0.589241	0.52885	0.443879	0.0176236	1
Solyc03g094040.4	0.688333	0.683523	0.689516	0.683523	0.683523	0.683523	0.683523	0.683523	0.683523	0.683523	0.683523	0.678885	0.683523	0.683523	0.1822	0.01679	1
Solyc02g021180.1	0.509496	0.410102	0.729856	0.731487	0.72979	0.730889	0.731487	0.72979	0.731487	0.72979	0.72979	0.358265	0.728781	0.731487	0.731487	0.0167452	1
Solyc07g015877.1	0.30376	0.364247	0.314509	0.287961	0.306774	0.306774	0.306774	0.306774	0.306774	0.306774	0.306774	0.305314	0.306774	0.306774	0.806168	0.0166848	1
Solyc02g062380.3	0.76419	0.398064	0.391184	0.765384	0.408995	0.41246	0.41246	0.41269	0.398064	0.408995	0.413374	0.383079	0.411173	0.413374	0.41246	0.0160342	1
Solyc06g066620.4	0.587483	0.579925	0.237092	0.529374	0.579925	0.579279	0.579925	0.579925	0.579925	0.579925	0.579925	0.229342	0.579925	0.579925	0.579925	0.0147742	1
Solyc04g150120.1	0.184647	0.184647	0.189535	0.185576	0.185576	0.185576	0.185576	0.185576	0.185576	0.185993	0.654723	0.184525	0.185576	0.185576	0.185576	0.0146681	1
Solyc07g041840.2	0.709787	0.237065	0.705775	0.696765	0.706323	0.706323	0.706323	0.706323	0.706323	0.706323	0.706323	0.69144	0.706323	0.706323	0.706323	0.014605	1
Solyc08g023520.1	0.61049	0.276571	0.614071	0.276571	0.611841	0.611841	0.611841	0.593107	0.611841	0.611841	0.611841	0.59782	0.611841	0.611841	0.611841	0.0137481	1
Solyc05g014830.3	0.64349	0.644805	0.63048	0.650457	0.647895	0.426069	0.407358	0.67562	0.672412	0.414407	0.722843	0.63857	0.655911	0.411402	0.669274	0.0129987	1
Solyc09g097970.3	0.67739	0.699448	0.695024	0.250462	0.692152	0.692152	0.692152	0.692152	0.692152	0.692152	0.695079	0.675723	0.692152	0.692152	0.693557	0.0129744	1
Solyc12g021363.1	0.822622	0.814717	0.815345	0.816021	0.81457	0.814717	0.814549	0.819408	0.816448	0.814717	0.81457	0.869895	0.382178	0.816448	0.814582	0.0129706	1
Solyc02g086100.4	0.58456	0.284729	0.616304	0.58456	0.58456	0.58456	0.613315	0.58456	0.58456	0.58456	0.58456	0.283089	0.58456	0.58456	0.689703	0.01293	1
Solyc09g072593.1	0.723833	0.32581	0.584472	0.340218	0.340218	0.340218	0.340218	0.340218	0.340218	0.340218	0.340218	0.363975	0.340218	0.340218	0.340218	0.0128945	1
Solyc04g025240.2	0.124698	0.124698	0.120287	0.123426	0.123426	0.123426	0.124497	0.119713	0.12114	0.123426	0.129279	0.125656	0.12484	0.124456	0.562904	0.0128604	1
Solyc11g044850.1	0.551771	0.58827	0.629146	0.627702	0.627702	0.627702	0.627702	0.852071	0.833812	0.844086	0.831288	0.851991	0.627702	0.627702	0.640283	0.0125508	1
Solyc11g066580.3	0.337294	0.355942	0.314661	0.31246	0.31246	0.31246	0.31246	0.31246	0.31246	0.31246	0.31246	0.738919	0.31246	0.319362	0.311119	0.0119709	1
Solyc02g150148.1	0.138482	0.138157	0.135742	0.13834	0.13834	0.13834	0.13834	0.13834	0.13834	0.13834	0.13834	0.13508	0.13834	0.13834	0.559318	0.0118396	1
Solyc09g060175.1	0.31179	0.348634	0.296213	0.303168	0.303709	0.546043	0.294276	0.36068	0.330672	0.337604	0.303299	0.558252	0.550683	0.545377	0.302135	0.0117215	1
Solyc06g072850.1	0.480983	0.166931	0.168433	0.166688	0.166121	0.166121	0.167603	0.167792	0.166121	0.166688	0.168453	0.211979	0.166688	0.166785	0.470333	0.0116676	1
Solyc11g020930.1	0.629936	0.611705	0.403924	0.402755	0.403353	0.402809	0.403353	0.612936	0.612936	0.612936	0.613209	0.426743	0.402368	0.385319	0.41121	0.0115275	1
Solyc01g079115.1	0.707817	0.698732	0.37896	0.695195	0.710707	0.706187	0.688971	0.710407	0.710059	0.693876	0.704783	0.434586	0.698009	0.68774	0.711399	0.0109519	1
Solyc01g065643.1	0.78843	0.770026	0.527221	0.795579	0.616044	0.784209	0.785474	0.784115	0.785665	0.789373	0.784115	0.51728	0.780053	0.616044	0.805451	0.0105946	1
Solyc08g063055.1	0.331256	0.326682	0.340312	0.326682	0.343814	0.343814	0.343814	0.343814	0.343814	0.343814	0.343814	0.329645	0.343814	0.343814	0.731964	0.010331	1
Solyc03g044205.1	0.167728	0.167675	0.16153	0.167675	0.164828	0.167675	0.167675	0.167475	0.167675	0.167675	0.167675	0.162524	0.167675	0.167475	0.554684	0.0100426	1
Solyc04g008470.3	0.297924	0.300349	0.307724	0.301944	0.303722	0.288002	0.551446	0.289149	0.287517	0.275117	0.293553	0.438308	0.551446	0.456409	0.286959	0.00970633	1
Solyc12g008650.2	0.465956	0.442884	0.376471	0.475732	0.593711	0.417428	0.441339	0.475732	0.457108	0.605436	0.593711	0.294614	0.605436	0.593711	0.593711	0.00944299	1
Solyc08g076770.4	0.362812	0.35928	0.352894	0.35928	0.357808	0.357808	0.357866	0.357808	0.357808	0.357808	0.357808	0.341699	0.357276	0.357808	0.730126	0.00931089	1
Solyc12g049616.1	0.159823	0.159823	0.376195	0.389886	0.389771	0.389771	0.389886	0.389886	0.389886	0.389771	0.389771	0.156625	0.389771	0.389886	0.389886	0.00907656	1
Solyc01g044365.1	0.337233	0.337233	0.336624	0.337233	0.337233	0.335821	0.336538	0.346192	0.341382	0.339604	0.341991	0.378895	0.350789	0.337502	0.708946	0.00907384	1
Solyc05g014880.3	0.552777	0.600853	0.681338	0.703574	0.616085	0.732355	0.702469	0.734575	0.720594	0.711728	0.74195	0.425866	0.734908	0.538066	0.736111	0.00899701	1
Solyc02g087170.4	0.376723	0.561059	0.370096	0.575886	0.372116	0.553992	0.575886	0.372116	0.372116	0.372116	0.372116	0.558257	0.372116	0.372116	0.372116	0.00886763	1
Solyc07g016117.1	0.551506	0.536484	0.538855	0.571217	0.53782	0.53782	0.53782	0.53782	0.53782	0.53782	0.53782	0.548712	0.53782	0.53782	0.179919	0.00882203	1
Solyc05g018130.3	0.395329	0.543277	0.544636	0.542596	0.616895	0.58466	0.543748	0.586306	0.585071	0.474417	0.432509	0.389389	0.303992	0.585505	0.586091	0.00868487	1
Solyc09g059515.1	0.437484	0.437841	0.438451	0.437841	0.438342	0.438342	0.438342	0.438342	0.438342	0.438342	0.438342	0.43892	0.437841	0.438342	0.79895	0.00867505	1
Solyc10g078600.3	0.228617	0.238341	0.228617	0.228617	0.238341	0.238341	0.593454	0.238341	0.238341	0.238341	0.238341	0.219566	0.238341	0.238341	0.238341	0.00860366	1
Solyc04g026080.3	0.249905	0.249905	0.22164	0.418745	0.418745	0.418745	0.418745	0.418745	0.418745	0.224332	0.230974	0.24864	0.418745	0.418745	0.418745	0.00850512	1
Solyc08g041720.1	0.383437	0.135759	0.353144	0.137654	0.353144	0.353144	0.353144	0.353144	0.353144	0.353144	0.353144	0.371198	0.353144	0.353144	0.134112	0.00847326	1
Solyc05g006170.4	0.791669	0.78985	0.577444	0.569442	0.569442	0.569442	0.569442	0.569442	0.569442	0.569442	0.569442	0.793464	0.569442	0.569442	0.568795	0.00842349	1
Solyc01g095580.3	0.347778	0.359353	0.580708	0.565825	0.600818	0.484049	0.586912	0.588462	0.59704	0.480777	0.482726	0.357784	0.588271	0.480426	0.484549	0.00841676	1
Solyc04g071080.2	0.354207	0.13002	0.134415	0.336558	0.13002	0.13002	0.131762	0.13002	0.13002	0.13002	0.13002	0.361962	0.13002	0.13002	0.129652	0.00835357	1
Solyc03g031780.4	0.681381	0.445066	0.674586	0.445066	0.444846	0.444846	0.444846	0.444846	0.444846	0.444846	0.444846	0.626077	0.444846	0.444846	0.445044	0.00811204	1
Solyc11g028325.1	0.490281	0.4764	0.305072	0.302046	0.302723	0.360086	0.302046	0.482601	0.482601	0.482601	0.482601	0.288871	0.302723	0.302789	0.336164	0.00784701	1
Solyc08g008453.1	0.483583	0.106203	0.418881	0.416678	0.417639	0.416517	0.415384	0.421738	0.416517	0.491235	0.416517	0.476935	0.415384	0.417639	0.415384	0.00781269	1
Solyc08g013750.3	0.24754	0.249418	0.498637	0.498637	0.498637	0.498637	0.497971	0.498637	0.498637	0.506765	0.497971	0.484964	0.497971	0.498637	0.49914	0.0077324	1
Solyc10g076810.1	0.192727	0.441373	0.43856	0.441373	0.441373	0.444354	0.451183	0.4419	0.443367	0.441373	0.441373	0.197851	0.450459	0.441373	0.441373	0.00761174	1
Solyc11g032180.1	0.362563	0.377106	0.380046	0.197093	0.197093	0.197093	0.197093	0.359709	0.359709	0.359709	0.359709	0.364689	0.197093	0.197093	0.197093	0.00758936	1
Solyc03g097540.2	0.462507	0.475285	0.476138	0.475564	0.475285	0.475564	0.475564	0.475564	0.475564	0.475564	0.475285	0.496361	0.475564	0.475285	0.811878	0.00756028	1
Solyc03g118255.1	0.359119	0.523028	0.353923	0.353923	0.523028	0.523028	0.523028	0.523028	0.523028	0.523028	0.523028	0.335595	0.382787	0.336552	0.523028	0.00748412	1
Solyc12g042015.1	0.227681	0.230317	0.22752	0.231005	0.233395	0.230317	0.230317	0.231005	0.231005	0.230317	0.233395	0.565229	0.230317	0.231005	0.230375	0.00746897	1
Solyc02g081087.1	0.471492	0.449568	0.457732	0.470794	0.470794	0.470794	0.470794	0.468451	0.470794	0.470794	0.470794	0.430329	0.480266	0.470794	0.793747	0.00730591	1
Solyc07g066410.4	0.549301	0.541703	0.587439	0.259734	0.587439	0.587439	0.587439	0.587439	0.587439	0.587439	0.587439	0.609246	0.587439	0.587439	0.587439	0.00723457	1
Solyc04g081700.3	0.312556	0.475463	0.473985	0.289922	0.474625	0.475265	0.488725	0.486438	0.476622	0.278406	0.474625	0.290902	0.476866	0.478869	0.474625	0.00722342	1
Solyc11g010900.2	0.387142	0.455538	0.396719	0.401251	0.402187	0.402187	0.400115	0.561711	0.562268	0.562268	0.562268	0.596767	0.402187	0.38956	0.562268	0.00720382	1
Solyc01g008080.3	0.313758	0.315271	0.312496	0.313758	0.313758	0.313758	0.313758	0.313758	0.313758	0.313758	0.313758	0.321791	0.313758	0.313758	0.640732	0.00710622	1
Solyc01g106260.3	0.571491	0.57071	0.570746	0.573818	0.570278	0.57071	0.57071	0.570278	0.570278	0.570278	0.248242	0.565213	0.570278	0.581383	0.570278	0.00696328	1
Solyc12g005783.1	0.665586	0.668577	0.348879	0.667732	0.665586	0.667732	0.665586	0.665586	0.665586	0.665586	0.665586	0.6402	0.665586	0.667732	0.664957	0.00668324	1
Solyc06g068180.3	0.351566	0.348458	0.34702	0.348458	0.347588	0.348458	0.348458	0.348458	0.348458	0.34866	0.34866	0.325139	0.348458	0.348458	0.662236	0.00666728	1
Solyc06g072000.3	0.579652	0.655175	0.654295	0.655175	0.656543	0.655175	0.642734	0.656543	0.656543	0.656543	0.656543	0.343104	0.655175	0.656543	0.656543	0.00664651	1
Solyc08g005070.4	0.649009	0.66065	0.419585	0.649009	0.649009	0.649009	0.66065	0.649009	0.66065	0.66065	0.66065	0.428501	0.66065	0.649009	0.654785	0.00662612	1
Solyc04g051630.1	0.299808	0.477003	0.295387	0.386766	0.478118	0.29494	0.478946	0.459616	0.459616	0.30116	0.298188	0.327955	0.469755	0.467236	0.373088	0.00655962	1
Solyc03g113520.3	0.559499	0.559417	0.529592	0.545467	0.527975	0.526141	0.528764	0.525658	0.527771	0.528833	0.528784	0.560425	0.528164	0.52887	0.844522	0.00651544	1
Solyc04g051885.1	0.803863	0.801494	0.732702	0.718048	0.690951	0.695883	0.450892	0.675524	0.664237	0.679969	0.691582	0.6349	0.687154	0.667819	0.719131	0.00646353	1
Solyc09g005400.3	0.533129	0.524725	0.371603	0.369917	0.370717	0.370717	0.370717	0.370717	0.524725	0.370818	0.524725	0.533076	0.370717	0.370717	0.524725	0.00632736	1
Solyc11g010813.1	0.34961	0.330652	0.352751	0.379751	0.379751	0.379751	0.379751	0.141485	0.142719	0.313918	0.31463	0.340611	0.380615	0.379751	0.318374	0.00620754	1
Solyc02g084290.3	0.264054	0.569834	0.268227	0.265639	0.269747	0.269747	0.264054	0.269747	0.269747	0.269747	0.264054	0.265639	0.269747	0.269747	0.264054	0.00610322	1
Solyc08g016808.1	0.269946	0.473057	0.282527	0.473057	0.283531	0.283531	0.294097	0.283531	0.285398	0.283531	0.474207	0.302109	0.284366	0.294097	0.283531	0.00608223	1
Solyc09g007770.3	0.810933	0.803285	0.516511	0.820321	0.82019	0.82019	0.82019	0.82019	0.812251	0.82019	0.813683	0.80676	0.82019	0.82019	0.812251	0.00600244	1
Solyc05g150107.1	0.2544	0.25209	0.429697	0.424152	0.424169	0.424152	0.416281	0.424152	0.424152	0.424152	0.424152	0.266621	0.424152	0.25209	0.428298	0.00593315	1
Solyc01g102710.2	0.343857	0.346814	0.549594	0.564925	0.565183	0.565183	0.564925	0.564925	0.564925	0.564925	0.550128	0.548273	0.565183	0.565402	0.565131	0.00582327	1
Solyc01g059870.4	0.457106	0.481943	0.17482	0.481943	0.457106	0.481943	0.481943	0.447732	0.447732	0.447732	0.457106	0.419941	0.481943	0.457106	0.457076	0.00579192	1
Solyc11g150101.1	0.353146	0.519114	0.35743	0.35461	0.352235	0.35461	0.48453	0.506027	0.509601	0.35461	0.356831	0.506284	0.501246	0.356249	0.355561	0.00579062	1
Solyc05g051850.3	0.39045	0.39045	0.357855	0.358527	0.358491	0.358661	0.358661	0.358634	0.358661	0.358661	0.358661	0.65379	0.358661	0.358661	0.358661	0.00575708	1
Solyc07g045370.3	0.777767	0.791446	0.49937	0.791295	0.791295	0.791295	0.791295	0.79279	0.791295	0.793557	0.791295	0.792126	0.791295	0.791295	0.792541	0.00567385	1
Solyc02g083220.2	0.800108	0.827336	0.591145	0.820065	0.799958	0.799958	0.799958	0.799958	0.799958	0.799958	0.799958	0.793295	0.590507	0.800108	0.803659	0.00567052	1
Solyc11g067050.4	0.220438	0.219332	0.359783	0.358276	0.358276	0.358276	0.358276	0.358276	0.358276	0.358276	0.362074	0.2294	0.358276	0.358276	0.525722	0.00566801	1
Solyc06g062600.3	0.331653	0.651283	0.59051	0.532923	0.604685	0.52129	0.606351	0.604685	0.604685	0.606351	0.604685	0.540008	0.604685	0.603627	0.604685	0.00565847	1
Solyc03g005110.3	0.723796	0.727292	0.727717	0.722642	0.727292	0.723796	0.723796	0.723796	0.723796	0.723796	0.723796	0.43463	0.727292	0.721415	0.730451	0.00562868	1
Solyc05g051250.3	0.462791	0.316522	0.465435	0.466526	0.464565	0.307851	0.464565	0.307851	0.466887	0.464565	0.307851	0.319269	0.464565	0.464565	0.463906	0.00558108	1
Solyc01g008560.3	0.703446	0.556736	0.534058	0.564819	0.666533	0.491329	0.666533	0.507922	0.666533	0.666533	0.666533	0.578127	0.496826	0.537152	0.649623	0.00556901	1
Solyc04g050545.1	0.831547	0.831547	0.626073	0.649569	0.649569	0.649569	0.649569	0.649569	0.649569	0.646095	0.661147	0.816918	0.649569	0.649569	0.649569	0.00551367	1
Solyc04g024650.3	0.165276	0.165276	0.336232	0.310226	0.300022	0.292546	0.203028	0.29123	0.371844	0.31906	0.178047	0.165826	0.337443	0.33191	0.319143	0.00550543	1
Solyc08g022150.2	0.595332	0.566285	0.583369	0.583949	0.49718	0.49718	0.302129	0.49718	0.460716	0.49718	0.49718	0.601799	0.49718	0.49718	0.49718	0.00547517	1
Solyc11g006783.1	0.445597	0.444869	0.439602	0.544733	0.585955	0.492029	0.448628	0.490074	0.504679	0.484311	0.615872	0.468711	0.522653	0.485539	0.702399	0.00543868	1
Solyc02g084605.1	0.209056	0.209487	0.209056	0.20913	0.353576	0.353576	0.203321	0.353576	0.353576	0.353576	0.353576	0.209518	0.353576	0.353576	0.353576	0.00543206	1
Solyc12g010595.1	0.192559	0.173862	0.175563	0.173862	0.173862	0.173862	0.173862	0.173862	0.173862	0.459837	0.173862	0.172505	0.173862	0.176012	0.173708	0.00541834	1
Solyc07g009350.4	0.538409	0.538179	0.440991	0.598927	0.423816	0.423816	0.423816	0.423816	0.423816	0.423947	0.423816	0.635979	0.425594	0.423816	0.418245	0.00541274	1
Solyc06g054315.1	0.417202	0.614545	0.40036	0.614545	0.614545	0.614545	0.614545	0.614545	0.614545	0.614545	0.614545	0.531956	0.614545	0.614545	0.614545	0.00538314	1
Solyc01g106953.1	0.342959	0.605581	0.313142	0.320539	0.320539	0.320539	0.326158	0.320539	0.320539	0.320539	0.320539	0.330831	0.320539	0.330201	0.320539	0.00535485	1
Solyc02g083850.3	0.579435	0.460055	0.315747	0.581542	0.578314	0.578314	0.581984	0.578314	0.578314	0.578079	0.581984	0.57737	0.578314	0.578314	0.581984	0.00528698	1
Solyc02g094410.4	0.345576	0.347255	0.348417	0.347255	0.34779	0.34779	0.34779	0.347092	0.34779	0.34779	0.347255	0.341569	0.34779	0.347255	0.626419	0.00520659	1
Solyc03g083670.3	0.572396	0.295857	0.561175	0.569037	0.572551	0.57286	0.572774	0.569491	0.57286	0.57286	0.569037	0.60081	0.57286	0.569037	0.57286	0.00518639	1
Solyc10g052827.1	0.634766	0.355602	0.347964	0.362822	0.3448	0.37772	0.37772	0.357612	0.357612	0.37772	0.3448	0.372957	0.3448	0.363876	0.396192	0.00515073	1
Solyc07g063390.3	0.644119	0.652145	0.67249	0.394397	0.671436	0.671794	0.671436	0.671794	0.671794	0.671794	0.671436	0.653919	0.671794	0.671436	0.671436	0.00503909	1
Solyc05g021160.2	0.491889	0.493124	0.492147	0.490069	0.493222	0.495715	0.496308	0.498923	0.496308	0.376531	0.239027	0.493823	0.496362	0.498739	0.496731	0.00501546	1
Solyc12g096340.2	0.756847	0.646262	0.7723	0.646262	0.646262	0.646262	0.646262	0.646262	0.646262	0.646262	0.646262	0.752872	0.646262	0.646262	0.874583	0.00498801	1
Solyc09g008190.3	0.740105	0.74048	0.601974	0.602215	0.602215	0.602215	0.602215	0.745391	0.602215	0.602215	0.603983	0.737795	0.602215	0.745391	0.738039	0.00495947	1
Solyc02g090930.3	0.503637	0.5576	0.515814	0.515814	0.515814	0.515814	0.515814	0.251554	0.515814	0.515814	0.515814	0.472721	0.515814	0.515814	0.515814	0.00488871	1
Solyc06g150137.1	0.320074	0.340023	0.340023	0.338844	0.343977	0.338844	0.340023	0.338844	0.338844	0.338844	0.338844	0.498968	0.343977	0.337585	0.566955	0.00488259	1
Solyc02g088870.1	0.231664	0.230857	0.355268	0.375782	0.375782	0.375782	0.211935	0.375782	0.375782	0.375782	0.375782	0.218982	0.375782	0.375782	0.375782	0.00479639	1
Solyc09g061850.1	0.274525	0.266332	0.272589	0.266332	0.266332	0.266332	0.266332	0.266332	0.266332	0.266332	0.266332	0.534384	0.266332	0.266332	0.266332	0.00475982	1
Solyc03g150153.1	0.240855	0.452183	0.213737	0.214788	0.376377	0.376377	0.376377	0.376377	0.376377	0.376377	0.376607	0.359798	0.376377	0.376377	0.376607	0.0047343	1
Solyc07g026705.1	0.311416	0.288794	0.31398	0.289829	0.311312	0.311312	0.311312	0.31234	0.311312	0.311312	0.311312	0.288256	0.311312	0.311312	0.570629	0.00472793	1
Solyc11g071210.3	0.216186	0.405331	0.210902	0.405356	0.209722	0.209722	0.209722	0.209754	0.209722	0.209722	0.209722	0.213152	0.209722	0.209722	0.209722	0.00469987	1
Solyc07g061805.1	0.201253	0.20946	0.225817	0.224354	0.224354	0.224354	0.224354	0.224354	0.224354	0.224354	0.224034	0.181606	0.224354	0.224354	0.479787	0.00469787	1
Solyc01g086940.2	0.636079	0.624077	0.642649	0.636079	0.636079	0.636079	0.636079	0.636079	0.636079	0.636079	0.636079	0.614965	0.636079	0.636079	0.36992	0.00469727	1
Solyc05g014843.1	0.305535	0.302219	0.451554	0.417372	0.423088	0.435444	0.445551	0.302219	0.435091	0.435736	0.306752	0.298464	0.302219	0.44157	0.443042	0.00465848	1
Solyc06g073590.3	0.211467	0.378561	0.370582	0.212549	0.377544	0.377544	0.377544	0.377544	0.377544	0.377544	0.378562	0.213247	0.377544	0.376938	0.377544	0.00465162	1
Solyc03g116930.3	0.222605	0.408891	0.319032	0.268983	0.408891	0.299311	0.408891	0.408891	0.408891	0.408891	0.408891	0.265355	0.408891	0.408891	0.408891	0.00465068	1
Solyc12g005840.2	0.628508	0.365382	0.473967	0.532286	0.471309	0.532286	0.533266	0.473381	0.471309	0.470531	0.470531	0.345371	0.471309	0.533266	0.471309	0.00463509	1
Solyc08g150133.1	0.201403	0.193725	0.197774	0.190572	0.19389	0.193221	0.193221	0.193725	0.228946	0.193221	0.192292	0.192403	0.193725	0.192591	0.456169	0.00458344	1
Solyc03g071530.1	0.396403	0.233688	0.371998	0.233688	0.234317	0.233688	0.233688	0.233688	0.230561	0.233688	0.233688	0.365496	0.233688	0.382253	0.233688	0.00447996	1
Solyc07g054205.1	0.231877	0.230649	0.230649	0.230649	0.231092	0.230649	0.230649	0.230649	0.230649	0.230649	0.230649	0.233496	0.230649	0.230649	0.489653	0.00446167	1
Solyc01g010180.3	0.607252	0.559889	0.607252	0.559745	0.559889	0.559092	0.559889	0.559889	0.560344	0.559889	0.559889	0.816306	0.559889	0.559889	0.559889	0.00443141	1
Solyc01g112000.4	0.679689	0.680156	0.667979	0.69837	0.69837	0.69837	0.680522	0.69837	0.69837	0.69837	0.701152	0.685219	0.69837	0.69837	0.945991	0.0044198	1
Solyc09g005910.4	0.777316	0.772159	0.776746	0.631653	0.797981	0.797981	0.797981	0.778062	0.797981	0.797981	0.646924	0.637117	0.669251	0.797981	0.778601	0.00437587	1
Solyc04g048905.1	0.173675	0.150956	0.175632	0.282232	0.17207	0.295592	0.169809	0.17372	0.151761	0.167884	0.32916	0.297026	0.179582	0.288584	0.150093	0.00432317	1
Solyc11g020245.1	0.55655	0.558334	0.544811	0.554323	0.554323	0.554323	0.554323	0.430901	0.424412	0.424412	0.391212	0.429478	0.554323	0.551417	0.551601	0.00431924	1
Solyc01g009790.1	0.428578	0.419181	0.443437	0.427897	0.423416	0.343671	0.415097	0.432719	0.423416	0.416464	0.427672	0.179295	0.412011	0.41783	0.427672	0.0043068	1
Solyc02g062010.1	0.623674	0.647526	0.492955	0.630754	0.493326	0.492909	0.492935	0.49311	0.492935	0.493326	0.492935	0.640045	0.492935	0.492935	0.492935	0.00427676	1
Solyc11g010200.3	0.574598	0.532624	0.556889	0.558573	0.558573	0.558573	0.558573	0.558278	0.558573	0.530274	0.558573	0.528909	0.558573	0.558573	0.801122	0.00424685	1
Solyc04g008840.3	0.343906	0.35495	0.365306	0.358518	0.341874	0.341874	0.363087	0.341874	0.341874	0.341874	0.341874	0.597517	0.341874	0.341874	0.342356	0.00424525	1
Solyc12g019144.1	0.655011	0.790693	0.665922	0.656543	0.662543	0.786081	0.793907	0.656634	0.661551	0.781553	0.646449	0.659749	0.782866	0.648881	0.77248	0.00422771	1
Solyc07g015940.3	0.239235	0.239235	0.360485	0.257446	0.243419	0.247037	0.362503	0.362503	0.33652	0.243419	0.243419	0.27191	0.243419	0.243419	0.437987	0.00419713	1
Solyc03g116890.3	0.401003	0.545522	0.401495	0.39061	0.545522	0.526214	0.545522	0.545522	0.545522	0.545522	0.545522	0.420656	0.545522	0.545522	0.545522	0.00418367	1
Solyc03g116650.3	0.459739	0.295833	0.449681	0.425471	0.295833	0.295833	0.295833	0.295833	0.295833	0.295833	0.295833	0.401122	0.29657	0.295833	0.295833	0.00414345	1
Solyc07g054870.4	0.227318	0.241772	0.23361	0.485682	0.241772	0.241772	0.241772	0.241772	0.241772	0.241772	0.241772	0.225492	0.241772	0.241772	0.241772	0.00408789	1
Solyc10g009437.1	0.430953	0.285899	0.287849	0.284672	0.283487	0.285183	0.283564	0.285899	0.420823	0.422483	0.286428	0.430953	0.285899	0.285899	0.310826	0.00406947	1
Solyc03g006960.4	0.491258	0.487489	0.490054	0.487489	0.487489	0.487489	0.487489	0.488465	0.488465	0.488465	0.488465	0.243199	0.487489	0.492148	0.487951	0.00401645	1
Solyc01g103810.1	0.276395	0.279537	0.123987	0.124973	0.126503	0.126503	0.126503	0.126503	0.126503	0.126503	0.126503	0.278363	0.124628	0.125379	0.126503	0.00397123	1
Solyc01g008200.3	0.316919	0.453486	0.478734	0.316919	0.316919	0.316919	0.314595	0.316919	0.316234	0.316234	0.316919	0.471911	0.316919	0.314757	0.316919	0.00396547	1
Solyc02g081690.1	0.453801	0.308336	0.455856	0.308336	0.453801	0.453801	0.456562	0.453801	0.453801	0.453801	0.456562	0.291875	0.453801	0.453801	0.453801	0.00395294	1
Solyc03g078840.1	0.124353	0.125046	0.124839	0.125046	0.125046	0.125046	0.125046	0.125046	0.125046	0.125046	0.125046	0.3683	0.125046	0.125046	0.125046	0.00394695	1
Solyc04g026200.3	0.593461	0.600093	0.720538	0.740198	0.740198	0.740198	0.739494	0.740371	0.740198	0.740198	0.613254	0.600093	0.740198	0.740198	0.739181	0.00394598	1
Solyc12g099490.3	0.436775	0.446049	0.447027	0.446486	0.446049	0.446049	0.447027	0.446049	0.446049	0.446049	0.443743	0.202704	0.446049	0.450671	0.446049	0.00394529	1
Solyc03g007830.3	0.591358	0.779203	0.791853	0.779203	0.778949	0.779477	0.779203	0.779477	0.779203	0.779203	0.779477	0.614204	0.779203	0.782876	0.774912	0.0039275	1
Solyc04g011710.1	0.638571	0.644392	0.542085	0.739312	0.64908	0.648302	0.541609	0.541713	0.553868	0.64914	0.64908	0.707128	0.553915	0.64908	0.64908	0.00390521	1
Solyc08g066390.3	0.568829	0.733491	0.710896	0.56593	0.568355	0.569199	0.569199	0.570638	0.569199	0.569199	0.569199	0.710845	0.569199	0.569199	0.569199	0.00385498	1
Solyc02g086360.3	0.831429	0.832455	0.83187	0.831429	0.831429	0.831429	0.661967	0.831429	0.831429	0.831429	0.831429	0.652542	0.831429	0.831429	0.831429	0.00376409	1
Solyc09g010130.4	0.683908	0.67249	0.680678	0.503938	0.673307	0.673307	0.673307	0.673307	0.673307	0.673307	0.67038	0.497609	0.670575	0.673307	0.673307	0.00373723	1
Solyc07g017590.1	0.556862	0.556862	0.558131	0.32458	0.561611	0.561611	0.561611	0.561611	0.561611	0.561611	0.561611	0.525816	0.561611	0.561611	0.561611	0.00371977	1
Solyc09g008120.4	0.41252	0.588263	0.418475	0.424825	0.424825	0.425286	0.424825	0.425502	0.425286	0.424825	0.424719	0.596701	0.424825	0.425019	0.392937	0.00371373	1
Solyc03g051667.1	0.175392	0.419925	0.172536	0.189781	0.188651	0.187548	0.188667	0.188651	0.192555	0.188651	0.188651	0.176777	0.188651	0.18862	0.203529	0.00367114	1
Solyc01g087260.4	0.645734	0.514548	0.495311	0.508467	0.646268	0.645734	0.645734	0.646268	0.646268	0.646268	0.646268	0.543131	0.645734	0.646268	0.646268	0.00366699	1
Solyc12g056520.3	0.48165	0.49456	0.493366	0.49456	0.49456	0.49456	0.49456	0.49456	0.49456	0.49456	0.49456	0.26018	0.49456	0.49456	0.49456	0.00364185	1
Solyc08g075560.1	0.349612	0.356763	0.344301	0.337924	0.227957	0.227957	0.342556	0.227957	0.227957	0.227957	0.227957	0.335755	0.337924	0.227957	0.227957	0.00358706	1
Solyc11g062210.2	0.219074	0.219999	0.210591	0.204216	0.204216	0.204216	0.204216	0.314765	0.314765	0.314765	0.313838	0.372826	0.204216	0.204216	0.204216	0.00355155	1
Solyc04g070995.1	0.427797	0.294184	0.219325	0.220715	0.227843	0.31615	0.238385	0.251553	0.227901	0.223072	0.290963	0.231187	0.258389	0.344107	0.221149	0.00353167	1
Solyc06g063260.4	0.67908	0.441005	0.665176	0.670154	0.670154	0.670154	0.670154	0.670154	0.670154	0.670154	0.670154	0.67451	0.670154	0.670154	0.670154	0.00352724	1
Solyc11g011270.1	0.233609	0.233609	0.235	0.242188	0.233244	0.352965	0.239806	0.352965	0.352506	0.352506	0.352506	0.233849	0.24321	0.228276	0.352873	0.00352478	1
Solyc12g008930.3	0.3189	0.348082	0.479071	0.477457	0.477723	0.477723	0.477723	0.477723	0.477723	0.477723	0.478804	0.338172	0.476763	0.477457	0.476444	0.00351994	1
Solyc02g090240.4	0.306835	0.51544	0.291743	0.288546	0.288254	0.28827	0.288422	0.288221	0.287364	0.288403	0.288244	0.326862	0.288244	0.288254	0.287004	0.00342855	1
Solyc09g089530.3	0.311317	0.352543	0.445727	0.470266	0.479455	0.458942	0.459073	0.413702	0.488259	0.422272	0.434271	0.314939	0.457356	0.470125	0.471252	0.00336568	1
Solyc05g024410.4	0.66278	0.660428	0.658636	0.660428	0.658197	0.500602	0.492151	0.660428	0.660428	0.660428	0.669952	0.655388	0.661765	0.660428	0.656246	0.00334519	1
Solyc01g007200.2	0.528749	0.628403	0.629071	0.628403	0.53983	0.628403	0.629409	0.541907	0.628403	0.628403	0.628403	0.445293	0.628403	0.541216	0.628403	0.00333633	1
Solyc03g044833.1	0.41787	0.600118	0.601907	0.600118	0.600118	0.600118	0.599601	0.600118	0.507428	0.600118	0.600118	0.476441	0.600118	0.600118	0.599601	0.0033252	1
Solyc07g052050.2	0.338976	0.344588	0.34403	0.344588	0.344588	0.363422	0.344588	0.183568	0.183568	0.344588	0.344588	0.288332	0.344588	0.344588	0.344588	0.00332098	1
Solyc08g013680.4	0.431546	0.433481	0.27789	0.279958	0.27789	0.279958	0.27789	0.279958	0.279958	0.32039	0.27789	0.384984	0.27789	0.277363	0.279958	0.00331952	1
Solyc11g010350.2	0.86675	0.867427	0.865478	0.865815	0.865815	0.865815	0.865815	0.737166	0.844581	0.866188	0.716074	0.865889	0.865815	0.865792	0.726063	0.003303	1
Solyc05g040065.1	0.336892	0.347238	0.36734	0.345944	0.34883	0.347238	0.347238	0.347238	0.378454	0.347238	0.317122	0.371807	0.347238	0.349469	0.565318	0.00329958	1
Solyc04g055225.1	0.158484	0.158415	0.156445	0.157839	0.157839	0.157839	0.160461	0.157839	0.157839	0.155558	0.157839	0.154667	0.157839	0.157839	0.379373	0.00327987	1
Solyc07g055360.1	0.188636	0.313643	0.32684	0.185554	0.313643	0.313643	0.302232	0.313994	0.313643	0.313643	0.313643	0.188422	0.194819	0.313994	0.313643	0.00327324	1
Solyc04g064620.4	0.406588	0.410438	0.420247	0.410438	0.410014	0.627134	0.414672	0.42202	0.42216	0.410014	0.422092	0.369047	0.414672	0.410014	0.414672	0.00327058	1
Solyc03g111030.3	0.608931	0.46889	0.472325	0.472325	0.472325	0.472325	0.472325	0.472325	0.472325	0.472325	0.472325	0.456342	0.472325	0.652906	0.47158	0.0032612	1
Solyc01g106110.2	0.251537	0.421047	0.420665	0.273367	0.421047	0.421047	0.421047	0.421047	0.421047	0.421047	0.421047	0.446101	0.421047	0.421047	0.421047	0.00324758	1
Solyc01g073700.3	0.21358	0.213967	0.214779	0.214707	0.215776	0.215776	0.213967	0.215369	0.215369	0.215369	0.391679	0.359252	0.215631	0.215369	0.215369	0.00322593	1
Solyc06g008920.3	0.765388	0.671886	0.804876	0.803259	0.671599	0.671886	0.671886	0.671886	0.671886	0.671886	0.671886	0.802901	0.671886	0.671599	0.671886	0.00321122	1
Solyc02g063200.3	0.322983	0.422581	0.422064	0.296771	0.421531	0.415803	0.42583	0.422945	0.422335	0.424389	0.422588	0.250162	0.421453	0.424229	0.422622	0.00320371	1
Solyc05g054480.3	0.459241	0.4746	0.458331	0.46318	0.46318	0.46318	0.46318	0.46318	0.463168	0.46318	0.46318	0.244735	0.46318	0.463168	0.46318	0.00319872	1
Solyc02g063220.3	0.597672	0.492219	0.491936	0.678983	0.492219	0.492219	0.492219	0.492219	0.492219	0.492219	0.492219	0.584903	0.492219	0.492219	0.493198	0.00319145	1
Solyc08g078560.3	0.897712	0.887075	0.887167	0.887167	0.88674	0.88674	0.88674	0.88674	0.88674	0.88674	0.88674	0.669445	0.887075	0.88674	0.88674	0.00318158	1
Solyc09g010890.1	0.168657	0.206135	0.216295	0.206135	0.206063	0.206063	0.206135	0.206063	0.41081	0.206063	0.206063	0.161228	0.206135	0.206063	0.206063	0.00316111	1
Solyc04g014800.3	0.878238	0.879264	0.878129	0.873737	0.872814	0.877815	0.877883	0.873737	0.877883	0.872814	0.877815	0.884654	0.877815	0.659794	0.877815	0.00315927	1
Solyc07g043310.3	0.637115	0.656452	0.652163	0.594892	0.650165	0.650165	0.650165	0.650165	0.650165	0.650165	0.650165	0.597473	0.650165	0.650165	0.846151	0.00314242	1
Solyc02g092970.3	0.163374	0.163205	0.165401	0.163205	0.287861	0.279164	0.209873	0.278667	0.197635	0.163502	0.163205	0.158485	0.278177	0.164493	0.286628	0.00312887	1
Solyc10g052500.2	0.482023	0.32302	0.320042	0.319386	0.320149	0.321606	0.320808	0.317783	0.319761	0.319421	0.320189	0.474093	0.315513	0.315032	0.321606	0.00311694	1
Solyc02g080300.3	0.475462	0.477288	0.336428	0.335879	0.334699	0.335879	0.335879	0.335879	0.335879	0.335879	0.335879	0.458385	0.335879	0.334699	0.340445	0.00310776	1
Solyc11g065690.3	0.649998	0.57514	0.769418	0.749187	0.750075	0.750075	0.750075	0.750075	0.750075	0.749187	0.750075	0.646479	0.750075	0.750075	0.748946	0.00307017	1
Solyc01g008410.3	0.180693	0.393539	0.182173	0.180054	0.180054	0.180054	0.179851	0.180054	0.180054	0.179851	0.180054	0.173705	0.180054	0.180054	0.179971	0.00304985	1
Solyc11g030915.1	0.59146	0.39272	0.411283	0.379584	0.379584	0.379584	0.379584	0.438747	0.438747	0.425551	0.425551	0.403913	0.379584	0.379584	0.37545	0.00300589	1
Solyc05g053860.4	0.396481	0.544786	0.575194	0.545247	0.544786	0.545247	0.545247	0.545247	0.545247	0.545247	0.544786	0.390099	0.544786	0.545247	0.544786	0.00300086	1
Solyc01g094310.1	0.249557	0.249353	0.35548	0.404487	0.404487	0.404487	0.404487	0.404487	0.404487	0.404487	0.404487	0.351074	0.404487	0.404487	0.404487	0.00299868	1
Solyc01g094705.1	0.758509	0.583219	0.581633	0.583219	0.583219	0.579529	0.57965	0.597839	0.580816	0.597839	0.579529	0.715944	0.583219	0.583219	0.583219	0.0029923	1
Solyc12g055810.1	0.123779	0.122276	0.267185	0.276006	0.276645	0.280322	0.280019	0.280019	0.280322	0.276645	0.276443	0.279212	0.280322	0.280322	0.280322	0.00298459	1
Solyc09g010770.3	0.293816	0.433328	0.36968	0.433328	0.433328	0.433328	0.433328	0.433328	0.433328	0.433328	0.433328	0.268265	0.433328	0.433328	0.433328	0.00298009	1
Solyc05g005865.1	0.327211	0.321341	0.295953	0.295953	0.289038	0.447352	0.289038	0.289038	0.447352	0.289038	0.289038	0.301535	0.289038	0.289038	0.289038	0.00296313	1
Solyc08g008170.4	0.709601	0.700738	0.83435	0.834592	0.752542	0.834919	0.834592	0.834919	0.834919	0.835954	0.834919	0.710934	0.834592	0.834919	0.834601	0.0029535	1
Solyc08g082410.4	0.405003	0.39762	0.39762	0.39762	0.39762	0.39948	0.39948	0.39948	0.39948	0.39948	0.39948	0.411817	0.39762	0.39762	0.609906	0.00295285	1
Solyc04g054520.3	0.720294	0.712934	0.709062	0.503954	0.712934	0.712934	0.712934	0.712934	0.712934	0.712934	0.712934	0.714281	0.712934	0.712934	0.712934	0.00292611	1
Solyc01g104410.4	0.512194	0.687285	0.669488	0.687285	0.69136	0.69136	0.653435	0.684074	0.69136	0.688002	0.677406	0.560886	0.69136	0.69136	0.698257	0.00292596	1
Solyc04g080260.4	0.462916	0.354258	0.448762	0.341337	0.451112	0.341337	0.439025	0.341337	0.341337	0.341337	0.341337	0.461119	0.340938	0.341337	0.341337	0.0029188	1
Solyc02g065640.3	0.648603	0.642631	0.64334	0.642631	0.642631	0.54666	0.642631	0.556009	0.642631	0.627893	0.641597	0.580178	0.748995	0.736359	0.648638	0.00291779	1
Solyc05g050940.4	0.437766	0.403993	0.463106	0.459334	0.459334	0.538704	0.460423	0.386938	0.38669	0.386395	0.538704	0.506627	0.459586	0.46342	0.538704	0.00289528	1
Solyc08g028690.4	0.173524	0.176719	0.17722	0.176719	0.176996	0.176996	0.176996	0.176996	0.176996	0.176996	0.176996	0.172954	0.176996	0.176996	0.384719	0.00289384	1
Solyc02g077630.3	0.537166	0.513336	0.522787	0.513882	0.513882	0.721106	0.513882	0.513882	0.513882	0.513882	0.513882	0.557254	0.513882	0.513882	0.513735	0.00286712	1
Solyc03g063780.1	0.417144	0.370289	0.356577	0.505979	0.410031	0.505979	0.464145	0.464207	0.460471	0.363625	0.414514	0.446858	0.463912	0.372833	0.511285	0.00284867	1
Solyc11g062140.1	0.439753	0.454211	0.362195	0.335151	0.335151	0.335151	0.335151	0.277523	0.278802	0.277523	0.277523	0.3648	0.335151	0.336098	0.330463	0.00283848	1
Solyc03g114830.3	0.545904	0.530133	0.533285	0.59407	0.52979	0.52979	0.52979	0.52979	0.52979	0.52979	0.68118	0.679062	0.52979	0.53135	0.52979	0.00283222	1
Solyc07g017640.2	0.654552	0.693476	0.643151	0.685759	0.565056	0.565056	0.565056	0.565056	0.565056	0.565056	0.565056	0.679506	0.565056	0.565056	0.563002	0.0028292	1
Solyc07g055610.3	0.224774	0.220267	0.221076	0.426398	0.220267	0.220267	0.221076	0.220267	0.220267	0.220267	0.220267	0.217855	0.220267	0.220267	0.221076	0.0028257	1
Solyc07g061740.4	0.202197	0.20269	0.313377	0.312021	0.311107	0.311107	0.312021	0.312021	0.312021	0.311107	0.311107	0.439046	0.312021	0.311107	0.309574	0.00282318	1
Solyc10g045140.1	0.51644	0.479807	0.504704	0.4806	0.4806	0.4806	0.4806	0.4806	0.479106	0.4806	0.4806	0.286453	0.4806	0.508003	0.480495	0.00282269	1
Solyc11g005720.1	0.476087	0.476087	0.45766	0.663027	0.456671	0.456671	0.456671	0.456671	0.456671	0.456671	0.456671	0.47487	0.456671	0.456951	0.46058	0.00277685	1
Solyc12g006980.2	0.140373	0.150977	0.35268	0.150977	0.150977	0.150977	0.150977	0.147189	0.150977	0.150977	0.150977	0.140586	0.150977	0.150357	0.165978	0.00276462	1
Solyc09g064610.3	0.40969	0.405614	0.406246	0.405614	0.405614	0.405614	0.405614	0.408707	0.405614	0.405614	0.405614	0.609267	0.405614	0.405614	0.405614	0.00275145	1
Solyc05g050210.4	0.472662	0.519436	0.519436	0.519436	0.519436	0.410585	0.520186	0.407779	0.519436	0.410585	0.410211	0.511074	0.520186	0.519436	0.40835	0.00274486	1
Solyc01g057853.1	0.783361	0.783051	0.783361	0.783051	0.783361	0.782389	0.783051	0.783361	0.783361	0.783361	0.783361	0.784299	0.783051	0.783361	0.580673	0.00273651	1
Solyc10g017985.1	0.474923	0.443162	0.452667	0.443162	0.443162	0.443162	0.450591	0.443162	0.443162	0.443162	0.443162	0.477704	0.443617	0.442817	0.646732	0.00273576	1
Solyc10g049520.1	0.778502	0.75827	0.758984	0.758984	0.758984	0.75893	0.75827	0.767824	0.758984	0.758984	0.758984	0.560416	0.758984	0.769689	0.758984	0.002734	1
Solyc02g091940.3	0.712495	0.71978	0.71684	0.712495	0.712495	0.712495	0.712495	0.712495	0.712495	0.712495	0.712495	0.511789	0.712495	0.712495	0.712495	0.00271225	1
Solyc07g032627.1	0.279676	0.284256	0.288491	0.276547	0.291067	0.291067	0.26115	0.292336	0.291067	0.291067	0.291067	0.282595	0.291067	0.291067	0.484432	0.00269834	1
Solyc04g039870.3	0.437883	0.437403	0.43865	0.517051	0.518139	0.519862	0.519842	0.519818	0.519363	0.45115	0.366482	0.411303	0.519606	0.52099	0.519777	0.00269185	1
Solyc01g008290.3	0.819868	0.734173	0.823702	0.817274	0.817274	0.817274	0.659261	0.817274	0.817274	0.706162	0.817274	0.746367	0.817274	0.817274	0.775478	0.00265612	1
Solyc07g041940.3	0.263441	0.282553	0.259835	0.28207	0.166134	0.166134	0.166134	0.166134	0.166134	0.166134	0.166181	0.26747	0.166134	0.166134	0.166134	0.0026539	1
Solyc12g098190.2	0.540389	0.674716	0.676593	0.674716	0.674716	0.674716	0.674716	0.674753	0.674753	0.674753	0.674753	0.51905	0.674716	0.674716	0.674753	0.00262516	1
Solyc03g051800.1	0.503092	0.304326	0.304326	0.304326	0.304326	0.304326	0.304326	0.304326	0.304326	0.304326	0.304326	0.323621	0.304326	0.304326	0.304326	0.00262215	1
Solyc07g049570.3	0.479932	0.483716	0.477513	0.486944	0.486944	0.483716	0.486944	0.376468	0.376468	0.486944	0.486944	0.335772	0.486944	0.483716	0.483716	0.0026212	1
Solyc05g008180.3	0.414668	0.571704	0.5726	0.571704	0.571704	0.571704	0.571704	0.571704	0.571704	0.571704	0.571704	0.43913	0.571704	0.571704	0.571704	0.00262001	1
Solyc05g052265.1	0.395569	0.39962	0.473424	0.424628	0.426505	0.418889	0.547421	0.525066	0.440746	0.343853	0.440746	0.414824	0.440746	0.442083	0.387322	0.00261494	1
Solyc07g062560.3	0.351765	0.411615	0.383349	0.384335	0.383438	0.384277	0.395049	0.383438	0.383438	0.384277	0.383438	0.577247	0.384335	0.397432	0.383438	0.00260618	1
Solyc10g076620.1	0.207991	0.119577	0.116374	0.119577	0.119577	0.218825	0.116958	0.218825	0.218825	0.218825	0.119577	0.117046	0.119577	0.218825	0.218058	0.00260248	1
Solyc07g051980.3	0.442105	0.446459	0.447229	0.446459	0.446459	0.446459	0.446459	0.455132	0.455132	0.446459	0.446459	0.250308	0.446459	0.446459	0.446459	0.00260195	1
Solyc09g005570.3	0.217016	0.199532	0.204048	0.31044	0.210767	0.210767	0.210891	0.210767	0.210767	0.210767	0.340402	0.201647	0.210767	0.210767	0.340402	0.00258655	1
Solyc05g052880.4	0.498442	0.492357	0.394236	0.431062	0.376694	0.373364	0.376694	0.373364	0.376694	0.373364	0.491936	0.443467	0.376694	0.373364	0.351697	0.00258507	1
Solyc05g015538.1	0.435902	0.436968	0.436968	0.439747	0.439747	0.436968	0.439747	0.436968	0.436968	0.439747	0.453219	0.466802	0.436968	0.439747	0.635375	0.00258179	1
Solyc01g104350.3	0.867813	0.780996	0.78152	0.780996	0.782095	0.782095	0.782095	0.782095	0.782095	0.782095	0.782095	0.611006	0.782095	0.782095	0.782768	0.00257944	1
Solyc05g050920.3	0.857756	0.832346	0.723486	0.72511	0.72511	0.801965	0.725212	0.72511	0.724607	0.72511	0.801965	0.831188	0.72511	0.72511	0.801965	0.00257619	1
Solyc11g012790.2	0.484424	0.486949	0.484697	0.48361	0.485186	0.48361	0.48361	0.607235	0.607235	0.48361	0.48361	0.606232	0.485186	0.48361	0.484131	0.00257539	1
Solyc12g006480.2	0.803862	0.679775	0.804603	0.679775	0.680576	0.680576	0.680576	0.679775	0.679775	0.679775	0.680576	0.770209	0.679775	0.680576	0.779712	0.00257487	1
Solyc06g008870.2	0.426037	0.313003	0.307396	0.440316	0.313003	0.315006	0.313003	0.313003	0.313003	0.313003	0.313003	0.438359	0.313003	0.315006	0.312035	0.00256775	1
Solyc07g017570.2	0.598778	0.598778	0.73273	0.571773	0.586259	0.586259	0.586259	0.586259	0.586259	0.586259	0.586259	0.72546	0.586259	0.586259	0.586259	0.00253601	1
Solyc10g019050.2	0.408282	0.466742	0.445175	0.461622	0.458177	0.448617	0.448617	0.466742	0.448617	0.518461	0.502951	0.33629	0.47554	0.494331	0.561116	0.00253411	1
Solyc11g013000.2	0.604111	0.600414	0.488861	0.484351	0.484351	0.484351	0.484351	0.484351	0.484351	0.484351	0.484351	0.612816	0.484351	0.484351	0.484351	0.00251923	1
Solyc09g007940.3	0.275386	0.277899	0.312141	0.266772	0.169097	0.167907	0.266176	0.266676	0.266772	0.266676	0.16811	0.288875	0.266676	0.168191	0.266772	0.00251503	1
Solyc03g007890.3	0.786389	0.644148	0.64379	0.644148	0.644148	0.644148	0.644278	0.644148	0.644148	0.644148	0.644148	0.645452	0.644148	0.786407	0.644148	0.0025025	1
Solyc02g070620.4	0.40293	0.502456	0.492089	0.39965	0.502456	0.39965	0.502456	0.39965	0.502456	0.509144	0.39965	0.422572	0.502456	0.502456	0.500462	0.00250101	1
Solyc12g042625.1	0.172179	0.180714	0.373088	0.180974	0.185417	0.180974	0.180974	0.180974	0.180974	0.185417	0.185417	0.172336	0.180974	0.17479	0.180974	0.00249711	1
Solyc11g010810.1	0.514934	0.494141	0.509387	0.516176	0.515936	0.516176	0.516176	0.507202	0.319754	0.502974	0.502974	0.522771	0.516176	0.516176	0.502974	0.00249629	1
Solyc06g060560.3	0.51402	0.708459	0.689413	0.708321	0.708621	0.708321	0.708621	0.708321	0.708321	0.708621	0.707795	0.685543	0.708196	0.706418	0.708321	0.00249091	1
Solyc01g098100.2	0.630021	0.627771	0.755112	0.758097	0.758097	0.7582	0.758463	0.7582	0.7582	0.755111	0.7582	0.656557	0.755111	0.758624	0.75533	0.00247065	1
Solyc03g116260.3	0.183005	0.293572	0.290036	0.169567	0.293572	0.293572	0.293572	0.293572	0.293572	0.293572	0.293572	0.167913	0.293039	0.293572	0.292351	0.00246425	1
Solyc01g005860.2	0.612385	0.52292	0.62432	0.51705	0.511371	0.532814	0.659712	0.515185	0.519941	0.530912	0.528469	0.571449	0.625791	0.529557	0.533889	0.00245669	1
Solyc06g066790.3	0.753468	0.839615	0.741634	0.754771	0.839615	0.74248	0.7413	0.839615	0.839615	0.839615	0.839615	0.733493	0.742833	0.839615	0.839615	0.00244723	1
Solyc03g082880.1	0.587692	0.464282	0.581106	0.464282	0.464282	0.464282	0.464282	0.464282	0.464282	0.464282	0.464282	0.580842	0.464282	0.464095	0.464282	0.00242758	1
Solyc03g111470.3	0.451986	0.377818	0.499594	0.340975	0.341975	0.34125	0.34125	0.341975	0.34125	0.34125	0.340975	0.374359	0.34125	0.421905	0.354757	0.00242221	1
Solyc05g012850.3	0.617335	0.748472	0.747295	0.627459	0.62776	0.717997	0.62776	0.62776	0.627459	0.62776	0.62776	0.632638	0.62776	0.62776	0.718543	0.00242063	1
Solyc08g080980.4	0.519167	0.484886	0.478282	0.390917	0.390985	0.390985	0.390985	0.390985	0.390985	0.390985	0.390985	0.482985	0.390985	0.390985	0.484886	0.00241437	1
Solyc12g049200.1	0.241884	0.362752	0.246145	0.362752	0.362752	0.362752	0.362752	0.362752	0.362752	0.362752	0.362752	0.244314	0.362752	0.362752	0.362752	0.00241351	1
Solyc03g116730.4	0.686794	0.632441	0.54081	0.514504	0.632441	0.632441	0.632441	0.632441	0.632441	0.632441	0.632441	0.516697	0.632441	0.632441	0.632487	0.00241166	1
Solyc08g077560.4	0.588042	0.769741	0.747581	0.748977	0.747604	0.780436	0.780436	0.780436	0.780436	0.780436	0.780436	0.764792	0.74913	0.780436	0.780481	0.00239058	1
Solyc11g043180.1	0.313554	0.320172	0.323733	0.322604	0.322604	0.322604	0.272136	0.250086	0.247688	0.25175	0.252105	0.156481	0.322604	0.322604	0.322604	0.00238303	1
Solyc05g050883.1	0.369019	0.303514	0.304482	0.303752	0.303752	0.420598	0.303752	0.304025	0.303752	0.303752	0.420598	0.319718	0.303752	0.303752	0.422552	0.00238209	1
Solyc09g008090.3	0.485499	0.455703	0.460068	0.448963	0.446625	0.453685	0.45652	0.470183	0.464902	0.274405	0.450194	0.467328	0.432918	0.458334	0.452575	0.00237481	1
Solyc09g090740.4	0.508266	0.508266	0.620616	0.501578	0.622649	0.622649	0.622649	0.622649	0.622649	0.622649	0.622649	0.561033	0.622649	0.622649	0.622649	0.00237339	1
Solyc03g114870.1	0.149491	0.149856	0.147846	0.149856	0.149856	0.149856	0.149856	0.149856	0.149856	0.149856	0.151972	0.338102	0.148248	0.148865	0.148248	0.0023714	1
Solyc01g005810.3	0.714497	0.575234	0.581375	0.575234	0.575234	0.575234	0.583084	0.575234	0.575234	0.575234	0.575234	0.714497	0.610369	0.575234	0.575234	0.00235465	1
Solyc11g005930.2	0.276794	0.276794	0.263832	0.405836	0.260001	0.260001	0.260001	0.260001	0.260001	0.260001	0.260001	0.39449	0.266973	0.266973	0.257411	0.00234411	1
Solyc11g011200.2	0.735629	0.777253	0.776542	0.788438	0.778787	0.781592	0.781592	0.682847	0.682847	0.682847	0.683554	0.682325	0.779982	0.77992	0.682847	0.00234199	1
Solyc01g099340.3	0.600433	0.599879	0.479332	0.481679	0.483939	0.480263	0.481679	0.47903	0.481322	0.481322	0.483957	0.593121	0.47972	0.479837	0.480772	0.00234068	1
Solyc04g072250.4	0.499623	0.399544	0.392432	0.509897	0.399544	0.399544	0.399544	0.399544	0.399544	0.399164	0.399544	0.534819	0.403899	0.399544	0.399544	0.00233851	1
Solyc04g017960.3	0.298399	0.276508	0.337932	0.275181	0.34151	0.275181	0.239888	0.348264	0.337225	0.188741	0.256915	0.341747	0.238822	0.275181	0.240027	0.00233784	1
Solyc11g013320.2	0.381816	0.438535	0.398548	0.416264	0.406233	0.410921	0.410921	0.459163	0.410921	0.410921	0.410921	0.588889	0.406233	0.418008	0.420701	0.00232861	1
Solyc03g119727.1	0.490367	0.667154	0.670933	0.667154	0.667154	0.667154	0.667154	0.667154	0.667154	0.667154	0.667154	0.697271	0.664725	0.697729	0.667154	0.00230271	1
Solyc11g021040.3	0.482032	0.607099	0.61967	0.61373	0.61373	0.61373	0.61373	0.474872	0.612158	0.612158	0.612158	0.625661	0.61373	0.61373	0.61373	0.00230052	1
Solyc02g070270.2	0.764327	0.76849	0.767734	0.65413	0.768612	0.768347	0.768612	0.767307	0.768612	0.649027	0.767307	0.653168	0.76808	0.768612	0.768612	0.0023002	1
Solyc10g005200.3	0.56096	0.578644	0.576962	0.57666	0.57666	0.57666	0.57666	0.57666	0.57666	0.57666	0.57666	0.571386	0.391728	0.578644	0.57666	0.0022694	1
Solyc08g074990.3	0.230152	0.231663	0.275506	0.220541	0.27461	0.27461	0.419305	0.27461	0.27461	0.230336	0.27461	0.268064	0.222309	0.27461	0.27461	0.00226905	1
Solyc05g007060.4	0.763307	0.834712	0.706882	0.704556	0.704556	0.704556	0.704556	0.704556	0.704556	0.704556	0.704556	0.837237	0.704556	0.704556	0.691218	0.00226781	1
Solyc05g010180.4	0.784289	0.856729	0.728212	0.696854	0.690824	0.696854	0.696854	0.696854	0.696854	0.696854	0.696854	0.769748	0.696854	0.696854	0.695867	0.00225895	1
Solyc09g089490.4	0.438988	0.296359	0.403159	0.295826	0.293169	0.295826	0.293785	0.293169	0.293169	0.293169	0.293169	0.253705	0.293169	0.293169	0.291727	0.00225709	1
Solyc02g084530.2	0.349886	0.472435	0.353616	0.393863	0.359081	0.365694	0.4685	0.360174	0.357584	0.355021	0.362686	0.475058	0.346745	0.358975	0.362033	0.00224472	1
Solyc01g058730.4	0.747602	0.750887	0.588674	0.750564	0.747243	0.751481	0.75143	0.748154	0.747454	0.748154	0.748197	0.648255	0.7512	0.748154	0.748197	0.00224311	1
Solyc02g083890.4	0.521876	0.643214	0.523699	0.646351	0.521876	0.521876	0.5214	0.521876	0.521876	0.521876	0.5214	0.463229	0.521876	0.521876	0.5214	0.00223681	1
Solyc12g038425.1	0.500769	0.493944	0.507494	0.493944	0.493944	0.507494	0.507494	0.507494	0.400365	0.474443	0.507494	0.378369	0.493944	0.507494	0.582525	0.00223641	1
Solyc10g006177.1	0.820653	0.812827	0.685609	0.712282	0.712282	0.712282	0.711623	0.725612	0.712282	0.711623	0.711623	0.835762	0.712282	0.712588	0.711623	0.00223599	1
Solyc09g092460.4	0.775176	0.75024	0.801954	0.773248	0.767983	0.752106	0.771054	0.798059	0.848118	0.767272	0.831876	0.650564	0.76843	0.771037	0.844196	0.00223518	1
Solyc11g013353.1	0.123676	0.136399	0.231754	0.211182	0.211107	0.247899	0.180682	0.319386	0.230317	0.171153	0.198893	0.234832	0.188013	0.21898	0.187071	0.00222345	1
Solyc11g072475.1	0.228139	0.225515	0.230006	0.217331	0.227975	0.227975	0.227975	0.227975	0.227975	0.227975	0.227975	0.226812	0.227975	0.227975	0.409362	0.00222249	1
Solyc05g007730.4	0.483476	0.499114	0.641342	0.507371	0.505513	0.505513	0.505513	0.504963	0.505513	0.505513	0.505513	0.627872	0.505513	0.505513	0.489736	0.0022222	1
Solyc10g011870.3	0.339045	0.373786	0.370349	0.374255	0.373839	0.374607	0.367966	0.37143	0.364826	0.374607	0.201995	0.29234	0.374255	0.368046	0.375056	0.00222127	1
Solyc09g075430.3	0.850797	0.84449	0.662456	0.843956	0.843956	0.843956	0.843181	0.843956	0.843956	0.843956	0.843956	0.849207	0.843181	0.843956	0.843956	0.00222015	1
Solyc09g015120.4	0.597217	0.65407	0.649692	0.651744	0.651744	0.626962	0.636552	0.650398	0.650398	0.609147	0.652162	0.635288	0.609147	0.652472	0.803881	0.00219577	1
Solyc01g080260.3	0.407819	0.289643	0.406088	0.289643	0.289493	0.289643	0.289643	0.289643	0.289643	0.289643	0.289643	0.393643	0.289493	0.289643	0.289643	0.00219359	1
Solyc01g108110.4	0.782455	0.800373	0.801339	0.800373	0.800373	0.800373	0.800373	0.800373	0.800373	0.800373	0.800373	0.618807	0.800373	0.800553	0.800155	0.00219	1
Solyc07g005560.3	0.633576	0.634987	0.463452	0.634987	0.635144	0.634987	0.634987	0.634987	0.634987	0.634987	0.634446	0.683088	0.634987	0.634987	0.631266	0.00218896	1
Solyc01g081588.1	0.184063	0.310994	0.304961	0.310962	0.310994	0.310994	0.310994	0.310994	0.311137	0.310994	0.310994	0.173585	0.310994	0.310994	0.310994	0.00215425	1
Solyc11g045310.3	0.660333	0.482927	0.479443	0.479997	0.479997	0.479997	0.479997	0.479883	0.479883	0.479883	0.480035	0.480392	0.479997	0.479997	0.488941	0.00215422	1
Solyc08g074780.3	0.772211	0.658752	0.657218	0.647056	0.643204	0.643204	0.645809	0.643204	0.643204	0.783506	0.647136	0.654321	0.643204	0.643204	0.642643	0.00215056	1
Solyc06g082580.4	0.894424	0.894082	0.895358	0.894399	0.894459	0.893937	0.89433	0.894143	0.894082	0.894143	0.894082	0.71494	0.893941	0.895095	0.894082	0.00214544	1
Solyc08g078400.3	0.433773	0.3134	0.313085	0.313085	0.3134	0.3134	0.3134	0.3134	0.3134	0.3134	0.3134	0.45458	0.313085	0.3134	0.3134	0.00213529	1
Solyc09g064740.4	0.660534	0.696083	0.697951	0.699858	0.696083	0.696083	0.696083	0.696083	0.696083	0.696083	0.696083	0.518921	0.696083	0.696083	0.696083	0.00212924	1
Solyc01g012560.1	0.385973	0.213681	0.381633	0.402934	0.385973	0.402934	0.384678	0.386098	0.373964	0.386098	0.390299	0.385475	0.402951	0.383362	0.395455	0.00212391	1
Solyc02g032355.1	0.436356	0.436443	0.546921	0.519849	0.519849	0.519849	0.519849	0.614135	0.519849	0.519849	0.519849	0.434745	0.519849	0.519849	0.519849	0.00211821	1
Solyc05g013847.1	0.232335	0.436648	0.402952	0.402619	0.40659	0.402952	0.393333	0.378671	0.402079	0.402079	0.402079	0.363952	0.399797	0.402914	0.408034	0.0021169	1
Solyc03g007560.2	0.6526	0.755865	0.65043	0.752155	0.752155	0.752155	0.752155	0.752155	0.752155	0.752155	0.752155	0.650945	0.770431	0.664073	0.75263	0.00211253	1
Solyc12g009550.2	0.278256	0.277967	0.177008	0.1809	0.193272	0.181001	0.176122	0.278564	0.17433	0.17981	0.179156	0.27754	0.167805	0.175103	0.177709	0.0021101	1
Solyc10g012245.1	0.524662	0.495758	0.538628	0.495758	0.493057	0.668351	0.495758	0.495758	0.495758	0.495758	0.495758	0.477085	0.495758	0.495758	0.495758	0.00210733	1
Solyc04g010290.4	0.683121	0.681788	0.795464	0.681788	0.793271	0.793271	0.793271	0.793271	0.793313	0.793271	0.793271	0.787851	0.793271	0.793313	0.793271	0.00210613	1
Solyc11g067343.1	0.344229	0.222479	0.241811	0.336897	0.336897	0.336897	0.336897	0.336897	0.336897	0.336897	0.336897	0.218137	0.336858	0.33681	0.336897	0.00210133	1
Solyc11g062155.1	0.33149	0.313392	0.284626	0.284626	0.284626	0.284626	0.284626	0.388786	0.388786	0.388786	0.388786	0.308263	0.284626	0.284626	0.284626	0.00208829	1
Solyc06g033810.3	0.367874	0.321309	0.317588	0.419847	0.321656	0.321309	0.323327	0.365485	0.321309	0.200583	0.321656	0.359959	0.321309	0.321656	0.321309	0.00208284	1
Solyc06g073740.3	0.383004	0.353183	0.353611	0.461634	0.353183	0.353183	0.353183	0.353183	0.353183	0.353183	0.353183	0.499319	0.353183	0.340425	0.357862	0.00207751	1
Solyc02g067660.4	0.332764	0.307875	0.481453	0.306721	0.306859	0.307875	0.307875	0.307875	0.307875	0.306859	0.300222	0.337046	0.307875	0.308672	0.351255	0.00207168	1
Solyc09g009180.3	0.800456	0.690379	0.670608	0.667308	0.667308	0.670795	0.667572	0.670795	0.670795	0.670795	0.798767	0.701872	0.667308	0.667528	0.670925	0.00206708	1
Solyc06g074170.3	0.368697	0.405644	0.398037	0.405644	0.405644	0.405644	0.233579	0.405644	0.405644	0.405644	0.405644	0.354347	0.405644	0.406649	0.405644	0.00206517	1
Solyc08g075740.1	0.408686	0.395117	0.220646	0.395117	0.395117	0.395117	0.395117	0.395117	0.395117	0.395117	0.395117	0.393962	0.395117	0.395117	0.395117	0.00206247	1
Solyc01g009120.3	0.562333	0.562333	0.618164	0.562333	0.562593	0.56243	0.562333	0.562333	0.56243	0.57089	0.57089	0.412227	0.56473	0.496756	0.564581	0.00206026	1
Solyc11g007380.1	0.322696	0.350502	0.224754	0.210302	0.210302	0.210302	0.210436	0.210302	0.210302	0.210302	0.210302	0.190256	0.210302	0.210302	0.210302	0.0020591	1
Solyc09g092160.2	0.590741	0.503953	0.499138	0.400694	0.498489	0.503953	0.498489	0.498489	0.503953	0.503953	0.503953	0.39411	0.498489	0.498489	0.498489	0.00204794	1
Solyc07g006780.3	0.598612	0.613161	0.617816	0.624006	0.616911	0.61264	0.611081	0.609919	0.610851	0.610161	0.61264	0.43822	0.610161	0.610506	0.61264	0.00204691	1
Solyc12g077357.1	0.560412	0.728572	0.730089	0.731724	0.725602	0.728572	0.725836	0.732528	0.731724	0.728572	0.725602	0.670787	0.728572	0.731724	0.728572	0.00203372	1
Solyc07g150114.1	0.208577	0.208577	0.203481	0.326004	0.206428	0.206428	0.206428	0.206428	0.206428	0.206428	0.205768	0.342379	0.206428	0.206428	0.206428	0.00203022	1
Solyc03g116150.4	0.593652	0.593076	0.589696	0.722101	0.593076	0.593076	0.593076	0.596235	0.593076	0.593076	0.593076	0.719332	0.588975	0.593076	0.593076	0.00202918	1
Solyc05g012370.3	0.7741	0.772375	0.657597	0.655452	0.655452	0.658349	0.656821	0.655452	0.656528	0.655674	0.655452	0.657025	0.655452	0.745481	0.656609	0.00202465	1
Solyc10g045453.1	0.252466	0.246525	0.24564	0.246614	0.246525	0.246614	0.246614	0.242989	0.246614	0.246257	0.24695	0.236157	0.246525	0.243033	0.419264	0.00202009	1
Solyc02g082720.4	0.778028	0.650625	0.755891	0.647979	0.778028	0.778028	0.778028	0.778028	0.778028	0.778028	0.778028	0.77271	0.778028	0.778381	0.778028	0.00201889	1
Solyc01g014363.1	0.369297	0.366899	0.368189	0.366899	0.263277	0.366899	0.366899	0.225105	0.369297	0.369297	0.369297	0.353511	0.382166	0.378889	0.369297	0.00201811	1
Solyc05g023750.3	0.556187	0.563001	0.551099	0.562487	0.560942	0.563001	0.563001	0.563001	0.563001	0.563001	0.387097	0.551283	0.547162	0.563001	0.563001	0.00201111	1
Solyc05g008230.3	0.787122	0.76437	0.773938	0.76437	0.76437	0.772506	0.76437	0.76437	0.76437	0.76437	0.756201	0.595214	0.76437	0.76437	0.765482	0.00200918	1
Solyc02g087620.3	0.762996	0.762996	0.679584	0.754443	0.670021	0.754443	0.754443	0.6691	0.6691	0.669798	0.6691	0.763156	0.670021	0.670021	0.670021	0.00200539	1
Solyc09g009725.1	0.297602	0.470271	0.468442	0.443529	0.470271	0.470271	0.470271	0.470271	0.470271	0.470271	0.470271	0.457985	0.470271	0.470271	0.470271	0.0019746	1
Solyc02g087320.2	0.507394	0.510391	0.441033	0.432264	0.401699	0.432264	0.432264	0.401699	0.401699	0.401699	0.401699	0.523563	0.401699	0.401699	0.401699	0.00197353	1
Solyc04g056410.3	0.433804	0.564759	0.560984	0.564816	0.564759	0.564759	0.564759	0.44388	0.564759	0.564759	0.564759	0.524015	0.564759	0.564759	0.564759	0.00197017	1
Solyc04g015560.4	0.489147	0.489147	0.609543	0.505878	0.604821	0.597797	0.594283	0.594283	0.586476	0.604821	0.597797	0.534706	0.586476	0.605067	0.597797	0.00196688	1
Solyc03g026170.4	0.594968	0.722509	0.720072	0.596321	0.722509	0.722509	0.722634	0.722509	0.722509	0.722509	0.722634	0.7062	0.722509	0.722509	0.722509	0.00196583	1
Solyc07g054265.1	0.256463	0.258929	0.255979	0.265464	0.258929	0.258929	0.258929	0.258929	0.258929	0.258929	0.258929	0.240552	0.258929	0.258929	0.428223	0.00196534	1
Solyc07g062220.3	0.552649	0.528415	0.522004	0.438146	0.439832	0.442311	0.439832	0.442602	0.438146	0.438146	0.436884	0.537794	0.438146	0.439832	0.439832	0.00196267	1
Solyc12g019715.1	0.29251	0.273696	0.286143	0.298102	0.298102	0.273571	0.299031	0.166767	0.298013	0.273571	0.298102	0.275793	0.273571	0.164281	0.240706	0.00196033	1
Solyc03g033920.1	0.417827	0.507913	0.495609	0.358703	0.434372	0.503083	0.453306	0.501652	0.509263	0.502723	0.50845	0.480735	0.503083	0.50349	0.507701	0.00195872	1
Solyc06g072145.1	0.784389	0.699054	0.779723	0.670999	0.670999	0.670999	0.670999	0.670999	0.670999	0.670999	0.670999	0.772828	0.670999	0.670999	0.674551	0.00195854	1
Solyc05g051710.4	0.422844	0.413578	0.451007	0.419599	0.432594	0.432594	0.43251	0.43181	0.432594	0.432594	0.434482	0.598954	0.431793	0.430797	0.43281	0.00195075	1
Solyc09g061390.1	0.472927	0.569972	0.570511	0.569972	0.569972	0.569972	0.459531	0.569879	0.569582	0.569582	0.569972	0.458421	0.569972	0.569972	0.569972	0.0019471	1
Solyc11g051123.1	0.562303	0.605707	0.610698	0.610817	0.610817	0.610817	0.610817	0.602633	0.602633	0.602633	0.602633	0.604299	0.610817	0.609406	0.768176	0.00194212	1
Solyc07g063350.3	0.463532	0.472207	0.574433	0.508945	0.575398	0.575398	0.575398	0.577638	0.575398	0.575398	0.575398	0.486919	0.55997	0.575398	0.59498	0.00194099	1
Solyc03g078420.4	0.372158	0.226306	0.244959	0.229456	0.226306	0.226306	0.231541	0.226306	0.237122	0.226306	0.226306	0.330175	0.226306	0.226306	0.22377	0.00193956	1
Solyc06g049060.3	0.33807	0.24199	0.246956	0.359983	0.241641	0.24199	0.24199	0.24199	0.24199	0.24199	0.24129	0.346315	0.24199	0.24199	0.24199	0.00193833	1
Solyc08g066700.3	0.776665	0.736677	0.789885	0.672418	0.773253	0.672418	0.672418	0.691146	0.691628	0.672418	0.671809	0.737112	0.672418	0.691628	0.671432	0.00193558	1
Solyc12g055750.3	0.731516	0.731936	0.753511	0.797209	0.808316	0.785309	0.797209	0.795766	0.790995	0.821262	0.782299	0.645904	0.795766	0.795766	0.769037	0.00191559	1
Solyc01g109275.1	0.590333	0.598406	0.668897	0.593217	0.593217	0.622678	0.591014	0.591541	0.68421	0.68421	0.68421	0.599768	0.68421	0.593217	0.68421	0.00191371	1
Solyc05g053110.3	0.366007	0.229755	0.332523	0.336452	0.331009	0.331009	0.331009	0.331009	0.331009	0.331009	0.233595	0.231315	0.331009	0.331009	0.335499	0.00190908	1
Solyc04g008260.3	0.297457	0.411976	0.289927	0.458272	0.326087	0.326087	0.326087	0.325643	0.326087	0.326087	0.326087	0.299915	0.326087	0.326087	0.330856	0.00189523	1
Solyc12g009940.2	0.415752	0.397387	0.539868	0.525627	0.529885	0.531111	0.525111	0.525081	0.531111	0.531111	0.529885	0.503234	0.529885	0.531111	0.529725	0.00189396	1
Solyc12g098290.1	0.175204	0.299314	0.177355	0.298278	0.297621	0.298603	0.298214	0.298441	0.297801	0.298567	0.295513	0.311833	0.29867	0.298389	0.299364	0.0018862	1
Solyc06g074190.3	0.712163	0.705446	0.705493	0.705446	0.705446	0.705446	0.546871	0.705446	0.705446	0.705446	0.705446	0.749081	0.705446	0.704201	0.704746	0.00187776	1
Solyc12g014270.3	0.354696	0.256433	0.364599	0.256433	0.262712	0.256433	0.256433	0.256433	0.256433	0.256433	0.256433	0.364645	0.256433	0.256433	0.256433	0.0018742	1
Solyc03g080000.1	0.304096	0.307742	0.307742	0.307742	0.307742	0.307742	0.307742	0.395638	0.307742	0.395638	0.395638	0.30385	0.307742	0.395638	0.395638	0.00187277	1
Solyc03g121580.3	0.503067	0.485506	0.489179	0.485506	0.486141	0.485506	0.485506	0.485506	0.485506	0.485506	0.484943	0.653659	0.485506	0.485506	0.485506	0.00187178	1
Solyc08g079270.3	0.358775	0.29804	0.29804	0.29804	0.39579	0.39579	0.39579	0.39579	0.39579	0.39579	0.39579	0.380276	0.300891	0.392859	0.39579	0.00186939	1
Solyc07g014580.3	0.234273	0.271539	0.269032	0.213133	0.253167	0.249597	0.212313	0.140153	0.267489	0.210392	0.26752	0.204894	0.278884	0.322446	0.270154	0.00186806	1
Solyc06g072500.2	0.511843	0.517422	0.516089	0.517422	0.517422	0.517422	0.517422	0.517422	0.517422	0.517422	0.517422	0.34993	0.517422	0.517422	0.517422	0.00186132	1
Solyc12g098640.3	0.620625	0.733542	0.742215	0.733542	0.733542	0.733542	0.733542	0.733542	0.733542	0.733542	0.733542	0.604009	0.733542	0.733542	0.733542	0.00185435	1
Solyc11g011530.2	0.406083	0.39361	0.398823	0.410677	0.410677	0.494279	0.410677	0.494568	0.494279	0.492012	0.410677	0.399683	0.410677	0.410677	0.493358	0.00184895	1
Solyc10g055197.1	0.177456	0.17628	0.171536	0.179906	0.170728	0.178224	0.177552	0.177456	0.175066	0.177319	0.179906	0.183977	0.175315	0.177735	0.342873	0.00184387	1
Solyc11g018530.2	0.17264	0.204196	0.187039	0.187027	0.186654	0.274589	0.181452	0.186614	0.274589	0.272421	0.27299	0.272115	0.186573	0.186608	0.184496	0.00184122	1
Solyc05g006520.4	0.761248	0.730109	0.650889	0.650889	0.650889	0.651091	0.651512	0.650905	0.650889	0.650889	0.650889	0.768656	0.650889	0.650889	0.658239	0.00183863	1
Solyc05g013260.3	0.158537	0.158149	0.251745	0.244691	0.251947	0.253785	0.251932	0.25089	0.253174	0.242752	0.252317	0.155433	0.255113	0.158149	0.251508	0.00183556	1
Solyc05g013250.3	0.310811	0.306873	0.398963	0.411669	0.403767	0.407306	0.360229	0.389903	0.400289	0.398542	0.40305	0.307506	0.396569	0.305108	0.403988	0.00183502	1
Solyc03g117980.3	0.414399	0.430055	0.530138	0.430055	0.430055	0.430055	0.430055	0.430055	0.430055	0.430055	0.425677	0.414091	0.529818	0.528755	0.429307	0.00183295	1
Solyc04g011900.4	0.639254	0.639254	0.627523	0.623865	0.628144	0.628144	0.632011	0.634425	0.632011	0.628144	0.628144	0.466532	0.632011	0.630188	0.628144	0.00181724	1
Solyc06g075520.3	0.382405	0.497737	0.497737	0.497737	0.497737	0.497737	0.497737	0.497737	0.497737	0.497737	0.497737	0.371339	0.497737	0.497737	0.497737	0.00181302	1
Solyc07g066120.3	0.739223	0.73922	0.656461	0.736837	0.656461	0.656461	0.656461	0.656461	0.656461	0.656461	0.656461	0.573003	0.656461	0.656461	0.656461	0.00181178	1
Solyc10g080720.2	0.55007	0.55007	0.551133	0.55007	0.55007	0.549804	0.549259	0.55007	0.55007	0.55007	0.55007	0.385364	0.55007	0.549985	0.55007	0.00180851	1
Solyc04g082620.3	0.581424	0.582341	0.489978	0.582341	0.582341	0.582341	0.582341	0.582341	0.582341	0.582341	0.582341	0.439331	0.582341	0.582341	0.582341	0.00180438	1
Solyc09g008820.3	0.643142	0.603943	0.532157	0.533378	0.533378	0.533992	0.533378	0.533378	0.533378	0.533378	0.533378	0.652518	0.533378	0.533378	0.53438	0.00180215	1
Solyc07g043530.2	0.233749	0.318454	0.315592	0.218953	0.231155	0.338805	0.217941	0.219071	0.218208	0.228156	0.2242	0.267459	0.219731	0.220033	0.224216	0.00179879	1
Solyc10g011700.4	0.186876	0.343095	0.3394	0.343095	0.344381	0.343095	0.344381	0.344381	0.344381	0.343095	0.344381	0.282568	0.343095	0.344381	0.343095	0.00179105	1
Solyc06g008710.3	0.534152	0.546361	0.666374	0.444745	0.548385	0.546361	0.546361	0.546361	0.546361	0.546361	0.546361	0.533859	0.546361	0.548137	0.546361	0.00178865	1
Solyc10g084170.1	0.327025	0.304115	0.345172	0.26421	0.26397	0.26421	0.26421	0.218885	0.26421	0.26421	0.26421	0.218561	0.345172	0.26421	0.345172	0.00178763	1
Solyc11g028310.3	0.540667	0.449567	0.426652	0.449236	0.449236	0.449236	0.449236	0.526487	0.526487	0.526487	0.526487	0.526487	0.449236	0.449236	0.449236	0.00177717	1
Solyc05g015900.4	0.326519	0.280517	0.280862	0.280726	0.277972	0.280517	0.28058	0.280517	0.280517	0.28058	0.337621	0.337407	0.280517	0.281257	0.152782	0.0017766	1
Solyc06g084090.4	0.511475	0.51141	0.675405	0.513059	0.513059	0.513737	0.513059	0.513059	0.513059	0.513059	0.513059	0.506657	0.513059	0.513059	0.513059	0.00177389	1
Solyc04g080220.3	0.807682	0.809072	0.704458	0.7094	0.70945	0.707796	0.764439	0.710127	0.7094	0.7094	0.716062	0.812248	0.70945	0.70945	0.7094	0.00177029	1
Solyc03g094160.3	0.748517	0.712381	0.713081	0.713311	0.713311	0.713311	0.713311	0.713311	0.713311	0.713311	0.713505	0.55677	0.713311	0.713505	0.713311	0.00176796	1
Solyc02g068600.3	0.267589	0.353195	0.245541	0.353195	0.353195	0.354129	0.353195	0.353125	0.353195	0.35286	0.353195	0.244219	0.353195	0.353195	0.353195	0.00176615	1
Solyc04g079760.4	0.477329	0.454422	0.474098	0.488404	0.488404	0.488404	0.356897	0.488404	0.488404	0.488404	0.488404	0.379421	0.488404	0.488404	0.488404	0.00176137	1
Solyc04g008640.3	0.583666	0.624094	0.524045	0.624094	0.524045	0.524045	0.624113	0.524045	0.524045	0.524045	0.524045	0.531856	0.524045	0.524045	0.524045	0.00176005	1
Solyc09g074880.4	0.646664	0.646664	0.765372	0.765372	0.765372	0.765372	0.765372	0.765372	0.765372	0.765372	0.765372	0.765524	0.765372	0.765372	0.765372	0.00174503	1
Solyc03g117590.3	0.558826	0.547147	0.547116	0.627921	0.547147	0.628818	0.547147	0.547147	0.547147	0.547147	0.547147	0.678612	0.547147	0.547147	0.546412	0.00174429	1
Solyc05g014870.3	0.453929	0.402308	0.451255	0.424877	0.391209	0.396307	0.397152	0.399109	0.397152	0.397152	0.509969	0.516822	0.402308	0.397152	0.401364	0.00174373	1
Solyc11g012195.1	0.383957	0.383957	0.39046	0.382577	0.382577	0.382577	0.382577	0.382577	0.382577	0.540662	0.382577	0.356678	0.382577	0.382577	0.382577	0.00174054	1
Solyc08g006510.3	0.614563	0.775018	0.774531	0.775109	0.776192	0.776192	0.776192	0.776192	0.776192	0.776192	0.776192	0.771565	0.776192	0.776192	0.776192	0.00173	1
Solyc11g005440.2	0.466552	0.466552	0.541663	0.545129	0.548659	0.454817	0.548659	0.548659	0.548659	0.548659	0.548659	0.469816	0.454817	0.544577	0.548659	0.00172625	1
Solyc12g044775.1	0.550969	0.657491	0.648938	0.65638	0.648481	0.658201	0.656507	0.659059	0.658425	0.648481	0.648701	0.525929	0.659276	0.658425	0.657929	0.00172487	1
Solyc05g050720.4	0.852448	0.850762	0.772108	0.773866	0.773866	0.716043	0.773866	0.773866	0.773866	0.716043	0.725836	0.766876	0.773866	0.773866	0.71597	0.00172232	1
Solyc06g016770.3	0.264256	0.261966	0.264069	0.254721	0.261966	0.261966	0.261966	0.261966	0.261966	0.261966	0.261966	0.421847	0.261966	0.261966	0.261966	0.00171289	1
Solyc04g074530.3	0.400609	0.417198	0.489275	0.490506	0.489977	0.489977	0.489977	0.489977	0.489977	0.489977	0.489977	0.407037	0.489977	0.489977	0.379305	0.00171184	1
Solyc01g100220.3	0.696497	0.683977	0.535162	0.582573	0.582573	0.582573	0.582573	0.582573	0.582573	0.582573	0.580058	0.574176	0.582573	0.58219	0.582873	0.00171034	1
Solyc11g008223.1	0.359855	0.327946	0.442905	0.444696	0.453649	0.444696	0.444696	0.444696	0.444696	0.444696	0.444696	0.357253	0.450938	0.444696	0.453649	0.00170973	1
Solyc06g074210.3	0.767678	0.767203	0.767203	0.767203	0.767203	0.767203	0.607317	0.767203	0.767203	0.767203	0.767009	0.765391	0.767203	0.767203	0.767203	0.00170215	1
Solyc04g072240.3	0.836559	0.829756	0.828543	0.717908	0.829756	0.829756	0.829756	0.829756	0.829756	0.829756	0.829756	0.708719	0.829623	0.829756	0.829756	0.00169711	1
Solyc11g039890.2	0.445521	0.594482	0.56043	0.531111	0.557621	0.633178	0.560612	0.552881	0.553542	0.5483	0.5483	0.49524	0.545358	0.537025	0.536055	0.00169214	1
Solyc09g072935.1	0.236021	0.209758	0.237014	0.208665	0.236072	0.236072	0.236072	0.228599	0.236072	0.236072	0.236072	0.208966	0.236072	0.236072	0.383057	0.00168594	1
Solyc06g009860.1	0.38158	0.223017	0.221568	0.228499	0.223743	0.221549	0.223017	0.223017	0.223017	0.223017	0.223017	0.222389	0.221549	0.223743	0.223017	0.00167594	1
Solyc04g025650.3	0.593458	0.622289	0.591229	0.599256	0.599256	0.599256	0.599256	0.599256	0.599256	0.599256	0.443619	0.59983	0.599256	0.599256	0.599256	0.00167383	1
Solyc02g085230.3	0.346028	0.436726	0.408193	0.430933	0.347289	0.347289	0.441614	0.347289	0.347289	0.347289	0.347289	0.433669	0.3497	0.347289	0.351536	0.001666	1
Solyc05g050290.3	0.29691	0.295412	0.330693	0.335432	0.344077	0.344077	0.333727	0.336222	0.331924	0.344077	0.334416	0.184437	0.334687	0.335259	0.341603	0.00166346	1
Solyc01g108530.3	0.514528	0.515424	0.517007	0.515424	0.515424	0.451627	0.451096	0.515424	0.428443	0.515424	0.515424	0.518466	0.393407	0.514794	0.515424	0.00165977	1
Solyc10g084400.2	0.475873	0.486883	0.486883	0.486883	0.486883	0.486883	0.486883	0.545726	0.486883	0.486883	0.486883	0.635881	0.486883	0.486883	0.486883	0.00165724	1
Solyc09g083120.3	0.554221	0.650277	0.648635	0.650277	0.650277	0.650277	0.650277	0.650277	0.55787	0.55787	0.650277	0.579163	0.650277	0.650277	0.653523	0.00165649	1
Solyc02g043970.1	0.273964	0.449597	0.295111	0.295828	0.295828	0.295828	0.29351	0.294049	0.295828	0.294609	0.295828	0.312698	0.295759	0.296	0.295828	0.00164699	1
Solyc09g018185.1	0.191572	0.33792	0.337495	0.325175	0.317638	0.275299	0.330145	0.32681	0.307721	0.296809	0.245395	0.262063	0.290358	0.302562	0.324698	0.00163784	1
Solyc09g073010.3	0.560129	0.560129	0.650962	0.654775	0.654775	0.654775	0.654775	0.654775	0.654775	0.654775	0.654775	0.551189	0.654775	0.654775	0.654775	0.00162801	1
Solyc06g075580.4	0.502896	0.616608	0.610434	0.615059	0.616608	0.616608	0.616608	0.616608	0.616608	0.616608	0.616608	0.500132	0.616608	0.616608	0.616608	0.00162601	1
Solyc05g150113.1	0.628983	0.568504	0.665764	0.560428	0.559634	0.559634	0.559634	0.568504	0.559634	0.559634	0.495903	0.505871	0.568504	0.559634	0.568401	0.00162481	1
Solyc02g067750.4	0.595726	0.642647	0.635679	0.582662	0.628239	0.614173	0.596404	0.611474	0.628337	0.629003	0.637494	0.483759	0.626984	0.61604	0.652471	0.00161913	1
Solyc02g092340.2	0.496753	0.511083	0.496318	0.496753	0.496753	0.496753	0.496753	0.496753	0.496753	0.496753	0.49651	0.50779	0.496753	0.496753	0.653338	0.00161826	1
Solyc12g056290.2	0.597787	0.651373	0.68799	0.667291	0.667291	0.667291	0.667291	0.667291	0.667291	0.667291	0.667291	0.767617	0.583388	0.667291	0.675646	0.00161293	1
Solyc02g086820.3	0.569227	0.573997	0.563289	0.575817	0.46146	0.571827	0.571827	0.569227	0.569227	0.569227	0.569227	0.50578	0.46146	0.569227	0.569227	0.00161193	1
Solyc01g008850.3	0.712021	0.604339	0.613503	0.604339	0.612241	0.604339	0.705389	0.605747	0.6035	0.606007	0.605793	0.687617	0.6035	0.6035	0.602818	0.0016079	1
Solyc11g071370.1	0.623815	0.552027	0.510244	0.562192	0.509839	0.485988	0.485988	0.548639	0.548639	0.485988	0.485988	0.520125	0.509839	0.485988	0.485988	0.00160475	1
Solyc05g055870.3	0.635211	0.732634	0.651372	0.733106	0.635245	0.635245	0.635606	0.635606	0.635245	0.635606	0.635245	0.733081	0.635245	0.635606	0.635245	0.0016044	1
Solyc04g015600.3	0.546585	0.546585	0.434973	0.435318	0.431903	0.445347	0.432529	0.433035	0.432529	0.431903	0.432529	0.47348	0.431761	0.431903	0.432529	0.00160432	1
Solyc11g018772.1	0.253727	0.254415	0.233837	0.222591	0.222591	0.22902	0.222591	0.205028	0.229608	0.239653	0.229218	0.376377	0.222591	0.221938	0.223338	0.00160034	1
Solyc11g066920.1	0.7004	0.703553	0.643179	0.769691	0.769691	0.769691	0.769691	0.769691	0.769691	0.769691	0.769691	0.703743	0.769691	0.767638	0.769691	0.00159119	1
Solyc04g058130.3	0.756365	0.755021	0.755215	0.755313	0.755313	0.755313	0.755313	0.72422	0.755313	0.755313	0.72422	0.725341	0.755313	0.755313	0.895299	0.00159088	1
Solyc07g026915.1	0.395744	0.387265	0.378991	0.419716	0.391103	0.391103	0.391103	0.391103	0.391103	0.391103	0.391103	0.407451	0.391103	0.391103	0.543731	0.00158935	1
Solyc02g067370.4	0.65839	0.76817	0.768064	0.652472	0.76817	0.770295	0.770295	0.76817	0.770295	0.76801	0.770295	0.760475	0.76817	0.770295	0.767961	0.00158597	1
Solyc02g080890.3	0.559005	0.558961	0.481001	0.477805	0.477805	0.477805	0.472308	0.472308	0.477805	0.472308	0.481158	0.592508	0.477805	0.471585	0.472308	0.00158349	1
Solyc11g066150.3	0.332541	0.323069	0.421399	0.432742	0.432134	0.432742	0.432742	0.421193	0.421193	0.432742	0.432742	0.43173	0.432742	0.433608	0.349973	0.00158224	1
Solyc04g054510.4	0.457791	0.341122	0.341539	0.339174	0.341122	0.341122	0.34176	0.34176	0.34176	0.34176	0.34176	0.450693	0.341122	0.341122	0.34176	0.00158157	1
Solyc07g025385.1	0.420019	0.41189	0.424026	0.537571	0.414712	0.421099	0.421099	0.421099	0.421099	0.421099	0.525204	0.409396	0.421099	0.421099	0.421306	0.00158087	1
Solyc10g085460.3	0.196696	0.196696	0.196728	0.326454	0.196696	0.202748	0.196696	0.196696	0.196696	0.196696	0.203122	0.29116	0.196696	0.196696	0.196696	0.00157874	1
Solyc05g043210.3	0.396994	0.385058	0.42071	0.371965	0.360829	0.384529	0.381033	0.380175	0.381033	0.385609	0.449419	0.516245	0.380519	0.367475	0.381033	0.00157667	1
Solyc10g150121.1	0.140113	0.161287	0.144855	0.164895	0.165266	0.156647	0.160363	0.167383	0.167383	0.15962	0.279403	0.143281	0.16405	0.147316	0.2525	0.00157443	1
Solyc01g097290.4	0.450998	0.455728	0.36898	0.353025	0.353025	0.353025	0.353025	0.353025	0.353025	0.353025	0.353025	0.441551	0.353025	0.354461	0.353025	0.00156953	1
Solyc06g050610.3	0.452388	0.306178	0.295234	0.306178	0.306178	0.306178	0.306178	0.306178	0.306178	0.306178	0.305275	0.358843	0.306178	0.306178	0.305275	0.00156878	1
Solyc12g062680.3	0.57457	0.531711	0.667904	0.577295	0.573144	0.573144	0.573144	0.573144	0.573144	0.573144	0.573144	0.523675	0.573144	0.573144	0.670926	0.00156841	1
Solyc10g080810.2	0.786036	0.786036	0.787348	0.786036	0.785826	0.786036	0.634737	0.786277	0.785826	0.785826	0.786036	0.800469	0.785826	0.785826	0.786036	0.00156158	1
Solyc07g005160.1	0.459503	0.470399	0.474837	0.470399	0.470399	0.470399	0.470399	0.470399	0.470399	0.470399	0.470399	0.622498	0.470399	0.470399	0.470399	0.00156131	1
Solyc12g098700.1	0.463922	0.575429	0.528614	0.574728	0.57763	0.57512	0.575358	0.577728	0.575459	0.576713	0.576747	0.467646	0.574747	0.576857	0.577353	0.00156047	1
Solyc03g116810.4	0.493882	0.575719	0.504044	0.491172	0.573965	0.577082	0.574836	0.575944	0.574212	0.574117	0.573991	0.498456	0.501394	0.501394	0.501394	0.00155687	1
Solyc01g068100.4	0.819437	0.83491	0.833531	0.831303	0.832108	0.833678	0.831303	0.831303	0.831303	0.831303	0.678624	0.831667	0.831303	0.831303	0.823806	0.00155487	1
Solyc01g094790.3	0.392303	0.398286	0.399837	0.399279	0.399279	0.401918	0.401918	0.401918	0.404291	0.401918	0.401918	0.552246	0.399157	0.401918	0.401918	0.00154431	1
Solyc04g025657.1	0.371797	0.38127	0.362989	0.35115	0.35115	0.35115	0.35115	0.35115	0.35115	0.35066	0.438019	0.379331	0.35115	0.35115	0.486099	0.00153794	1
Solyc01g081510.4	0.660286	0.530117	0.529237	0.530117	0.530117	0.530117	0.530117	0.529633	0.530117	0.529633	0.597639	0.598388	0.531121	0.530117	0.530117	0.00153431	1
Solyc03g062665.1	0.721322	0.61108	0.61108	0.61108	0.61108	0.61108	0.61108	0.61108	0.61108	0.61108	0.61108	0.723245	0.61108	0.61108	0.61108	0.0015312	1
Solyc03g026300.4	0.741896	0.741896	0.729526	0.811478	0.727933	0.727933	0.729214	0.727933	0.727933	0.811744	0.727933	0.739515	0.811744	0.811744	0.811744	0.00153047	1
Solyc02g079350.3	0.405547	0.42891	0.512653	0.405882	0.405882	0.405882	0.405882	0.405882	0.405882	0.405882	0.405882	0.392724	0.405882	0.518543	0.405696	0.00152192	1
Solyc07g150103.1	0.422636	0.339054	0.344755	0.338583	0.338583	0.345301	0.337856	0.340136	0.338583	0.338583	0.326342	0.436831	0.266253	0.340532	0.339906	0.00152189	1
Solyc10g007740.3	0.510735	0.527492	0.468743	0.468743	0.468743	0.467953	0.467953	0.467953	0.467953	0.467953	0.467953	0.609359	0.469527	0.467953	0.468743	0.00151858	1
Solyc04g051787.1	0.769948	0.769948	0.817889	0.801645	0.801645	0.801645	0.801645	0.801645	0.801645	0.801645	0.801645	0.807588	0.801645	0.801645	0.941634	0.00151821	1
Solyc07g062547.1	0.653473	0.572419	0.627799	0.618843	0.572419	0.618843	0.572419	0.506028	0.572419	0.618843	0.572419	0.645568	0.618843	0.627923	0.572419	0.00151758	1
Solyc12g099655.1	0.10486	0.104013	0.105487	0.104013	0.105771	0.105771	0.105771	0.105771	0.105771	0.105771	0.105771	0.106792	0.104013	0.105771	0.256048	0.001514	1
Solyc03g044160.3	0.662772	0.591313	0.689488	0.591313	0.591313	0.591313	0.591313	0.591837	0.591313	0.591313	0.591313	0.670776	0.591313	0.67903	0.591313	0.00151194	1
Solyc09g150134.1	0.664614	0.653674	0.650495	0.651267	0.653674	0.653674	0.653674	0.651147	0.653674	0.653674	0.653674	0.504378	0.653674	0.653674	0.655365	0.00150262	1
Solyc05g025760.1	0.337433	0.344768	0.309003	0.342916	0.344079	0.344768	0.344768	0.344768	0.344768	0.344768	0.486638	0.336727	0.344768	0.344079	0.344768	0.00150133	1
Solyc06g008360.3	0.474078	0.390836	0.372291	0.390956	0.390956	0.390836	0.390836	0.390436	0.390836	0.390836	0.372291	0.512063	0.390836	0.375679	0.390836	0.00150011	1
Solyc03g115180.3	0.26652	0.235923	0.364855	0.34458	0.34458	0.34458	0.34458	0.34458	0.34458	0.34458	0.34458	0.261093	0.340524	0.34458	0.34458	0.00149976	1
Solyc10g007370.2	0.135982	0.226982	0.133579	0.245454	0.245454	0.245454	0.245454	0.245454	0.245454	0.245454	0.245454	0.244793	0.245454	0.245454	0.245437	0.001499	1
Solyc10g053890.2	0.171619	0.174658	0.170961	0.174658	0.174658	0.324234	0.176126	0.173765	0.174658	0.176126	0.174658	0.173491	0.174658	0.175362	0.176126	0.001499	1
Solyc07g062050.3	0.68185	0.636921	0.748051	0.753422	0.753422	0.753422	0.753422	0.753422	0.753422	0.753422	0.753422	0.667341	0.753422	0.753422	0.754992	0.00149898	1
Solyc02g082810.3	0.669403	0.576564	0.592874	0.576564	0.672111	0.672111	0.670565	0.672111	0.671477	0.672111	0.670565	0.605768	0.670933	0.672111	0.670565	0.00149869	1
Solyc05g006680.4	0.582211	0.585967	0.492457	0.584489	0.582366	0.583793	0.584867	0.582366	0.568493	0.582642	0.501762	0.587985	0.573785	0.584831	0.476047	0.00149526	1
Solyc07g052270.3	0.49243	0.488069	0.494748	0.401789	0.488069	0.488069	0.488069	0.397911	0.397911	0.488069	0.488069	0.425667	0.488069	0.488069	0.488069	0.00149423	1
Solyc08g077340.2	0.531757	0.456412	0.435597	0.571615	0.45837	0.454933	0.454933	0.454965	0.454933	0.454933	0.454933	0.527548	0.45778	0.452461	0.456829	0.00149243	1
Solyc01g089857.1	0.474473	0.476091	0.3619	0.362908	0.363331	0.367507	0.36571	0.36506	0.370748	0.364155	0.36571	0.377906	0.365618	0.365693	0.365492	0.0014855	1
Solyc01g005310.3	0.569039	0.572832	0.721144	0.57213	0.57131	0.57213	0.57131	0.569842	0.57131	0.572832	0.57213	0.594336	0.572832	0.582182	0.57213	0.00148311	1
Solyc09g011270.4	0.174695	0.174826	0.265869	0.264893	0.264893	0.264893	0.264893	0.264893	0.264893	0.264893	0.264893	0.166752	0.264893	0.264893	0.264893	0.00148209	1
Solyc11g007040.2	0.479203	0.404767	0.471614	0.489227	0.489227	0.489227	0.489227	0.489227	0.489227	0.489227	0.489227	0.358362	0.489227	0.489227	0.489227	0.00148104	1
Solyc05g045970.2	0.166858	0.168776	0.16843	0.168594	0.167899	0.168776	0.16838	0.168776	0.168776	0.168651	0.264061	0.289821	0.168776	0.168874	0.168776	0.00148024	1
Solyc06g033895.1	0.368522	0.457781	0.456329	0.330608	0.460094	0.457781	0.457781	0.455665	0.458379	0.457781	0.459148	0.439433	0.457781	0.452038	0.458379	0.00147923	1
Solyc09g064420.4	0.442141	0.311921	0.315182	0.311921	0.311921	0.311921	0.311921	0.311921	0.311921	0.311921	0.311921	0.248847	0.311921	0.311921	0.306924	0.00147756	1
Solyc09g010670.4	0.321769	0.388215	0.392754	0.326141	0.326141	0.416734	0.388215	0.416734	0.382527	0.416734	0.325872	0.380821	0.41529	0.400308	0.326141	0.00147518	1
Solyc04g150107.1	0.511281	0.457836	0.499669	0.457997	0.50715	0.50715	0.50715	0.390033	0.50715	0.50715	0.50715	0.506606	0.50715	0.507606	0.415336	0.00147331	1
Solyc01g088395.1	0.62092	0.636207	0.621727	0.62963	0.621443	0.62963	0.62963	0.62963	0.62963	0.621443	0.62963	0.638086	0.62963	0.62963	0.77562	0.00147196	1
Solyc08g080490.3	0.249636	0.24932	0.326605	0.225021	0.23082	0.24202	0.252938	0.266651	0.252938	0.24814	0.234659	0.246169	0.241376	0.252938	0.369692	0.00147107	1
Solyc01g105740.1	0.463433	0.463855	0.573087	0.538771	0.573087	0.573087	0.573087	0.573087	0.573087	0.573087	0.573087	0.560497	0.573087	0.573087	0.573373	0.00147087	1
Solyc01g099100.4	0.714895	0.715807	0.814285	0.814041	0.810449	0.814041	0.814041	0.813745	0.814041	0.814041	0.814041	0.735278	0.813941	0.814041	0.814041	0.00146243	1
Solyc04g082120.3	0.266694	0.343943	0.333583	0.342447	0.343943	0.343943	0.408182	0.343943	0.408182	0.408182	0.346137	0.377526	0.343943	0.403115	0.343943	0.00146161	1
Solyc08g068090.3	0.77839	0.718159	0.829376	0.757756	0.832925	0.832925	0.832925	0.832925	0.832925	0.832925	0.832925	0.758644	0.832925	0.832925	0.832925	0.00145719	1
Solyc01g073810.2	0.458897	0.438388	0.438388	0.438388	0.438388	0.438388	0.438388	0.438388	0.438388	0.438388	0.586355	0.452118	0.438388	0.438388	0.438388	0.00144928	1
Solyc01g098290.1	0.459576	0.56905	0.573572	0.55978	0.555649	0.555649	0.539745	0.555649	0.555649	0.55978	0.555649	0.562166	0.55978	0.558558	0.657236	0.00144885	1
Solyc03g116240.3	0.248799	0.267494	0.267487	0.120805	0.267494	0.267494	0.267494	0.267494	0.267494	0.267494	0.267494	0.237014	0.268488	0.267663	0.267494	0.00144784	1
Solyc02g080030.2	0.271971	0.272342	0.272141	0.275019	0.271148	0.280947	0.272908	0.271724	0.269881	0.231385	0.273701	0.130654	0.284655	0.270654	0.273701	0.00144605	1
Solyc09g005990.4	0.56239	0.556587	0.532251	0.446225	0.555749	0.553032	0.550069	0.553032	0.553032	0.553032	0.553032	0.445966	0.553032	0.553032	0.553032	0.00143814	1
Solyc01g098500.3	0.479384	0.48959	0.391601	0.384334	0.391124	0.396359	0.393698	0.395711	0.399489	0.385935	0.395861	0.479652	0.384738	0.388389	0.399489	0.00143664	1
Solyc03g117510.4	0.620277	0.637201	0.635745	0.640575	0.637201	0.48999	0.637201	0.637201	0.637201	0.637201	0.637201	0.625496	0.637201	0.637432	0.637201	0.00143549	1
Solyc01g097380.2	0.48452	0.484626	0.590964	0.588702	0.587671	0.588702	0.588702	0.588702	0.588702	0.588702	0.588702	0.536362	0.588702	0.592323	0.588702	0.00143457	1
Solyc04g050755.1	0.482556	0.482556	0.567513	0.567555	0.567555	0.567555	0.567555	0.567555	0.567555	0.567464	0.490816	0.483888	0.567555	0.567555	0.567555	0.00143249	1
Solyc04g057990.4	0.47121	0.409042	0.431431	0.409042	0.409042	0.409042	0.409042	0.505578	0.409042	0.409042	0.477007	0.508183	0.409042	0.409042	0.409399	0.00143101	1
Solyc05g054230.4	0.586621	0.575424	0.542453	0.581477	0.5782	0.540226	0.579873	0.578578	0.581326	0.581702	0.579676	0.437755	0.581445	0.574905	0.577485	0.00143043	1
Solyc01g108780.4	0.162838	0.132133	0.133463	0.214387	0.22346	0.22346	0.150737	0.22306	0.223932	0.214758	0.22346	0.149588	0.22346	0.22346	0.22346	0.00142978	1
Solyc04g082250.3	0.485407	0.414148	0.489712	0.414148	0.414148	0.414148	0.487659	0.414148	0.487659	0.487659	0.482092	0.488725	0.409655	0.487659	0.417643	0.0014287	1
Solyc08g067490.1	0.188739	0.221968	0.264493	0.267796	0.189531	0.268545	0.189531	0.267796	0.267796	0.267796	0.267796	0.177925	0.267796	0.205318	0.267796	0.00142153	1
Solyc01g007160.4	0.693432	0.639661	0.753132	0.762748	0.718886	0.762748	0.762748	0.762748	0.748986	0.762748	0.762748	0.704907	0.762748	0.699188	0.762675	0.00141877	1
Solyc02g086770.3	0.517383	0.500762	0.467153	0.494738	0.491088	0.588823	0.579658	0.488981	0.494738	0.491088	0.494738	0.575102	0.491088	0.494738	0.499561	0.00141494	1
Solyc02g062120.3	0.500532	0.404187	0.453212	0.485217	0.404187	0.404187	0.404187	0.404187	0.404187	0.404187	0.404187	0.487064	0.404187	0.466412	0.404187	0.00141366	1
Solyc07g055640.1	0.195639	0.316524	0.286477	0.191363	0.291351	0.293211	0.276249	0.284155	0.293494	0.286528	0.290671	0.223725	0.290544	0.290277	0.287643	0.00141207	1
Solyc03g110930.3	0.472838	0.577297	0.472056	0.479008	0.479008	0.47622	0.479008	0.479008	0.479008	0.479008	0.479008	0.587338	0.481398	0.462022	0.479008	0.00140834	1
Solyc04g056490.3	0.223663	0.313297	0.320509	0.313297	0.313297	0.308778	0.310956	0.233728	0.313094	0.310072	0.233728	0.234418	0.314035	0.311402	0.313297	0.00140486	1
Solyc08g008270.4	0.561774	0.560307	0.460067	0.460804	0.460804	0.461012	0.460518	0.461012	0.461012	0.444104	0.461012	0.431751	0.460518	0.460804	0.460804	0.00140239	1
Solyc07g017750.4	0.297333	0.297333	0.211926	0.208188	0.20463	0.204633	0.204582	0.20463	0.204602	0.20463	0.204602	0.292666	0.20463	0.204824	0.204554	0.00140109	1
Solyc02g084307.1	0.455333	0.362462	0.45251	0.419051	0.457283	0.457283	0.455176	0.457283	0.457283	0.457283	0.455333	0.338834	0.447081	0.45742	0.45501	0.00139994	1
Solyc11g013080.3	0.335719	0.329237	0.333722	0.334003	0.334003	0.334003	0.334003	0.334003	0.334003	0.334003	0.334003	0.336849	0.334003	0.334003	0.478611	0.00139718	1
Solyc02g088920.4	0.233261	0.235698	0.23864	0.226424	0.226098	0.226098	0.329762	0.226098	0.226098	0.226098	0.226098	0.337969	0.226098	0.226098	0.226098	0.00139679	1
Solyc09g092540.1	0.5713	0.46815	0.487983	0.566795	0.46815	0.46815	0.46815	0.46815	0.46815	0.46815	0.46815	0.43452	0.46815	0.46815	0.46815	0.00139563	1
Solyc06g064770.1	0.100776	0.102048	0.101674	0.102725	0.101576	0.101011	0.101497	0.100486	0.101011	0.10083	0.101054	0.192184	0.10086	0.100795	0.220399	0.00139466	1
Solyc11g018670.3	0.233437	0.254738	0.237837	0.250549	0.25006	0.237406	0.25006	0.249452	0.237406	0.237406	0.237406	0.385537	0.246521	0.237911	0.248227	0.00139161	1
Solyc11g007830.2	0.746215	0.746215	0.755044	0.742468	0.671781	0.671379	0.671379	0.671379	0.671379	0.671379	0.671222	0.748308	0.671781	0.671781	0.671379	0.00138744	1
Solyc02g094570.3	0.535256	0.554479	0.551131	0.503299	0.550851	0.562767	0.554479	0.544501	0.550851	0.544501	0.550851	0.540756	0.547764	0.554479	0.68047	0.00138634	1
Solyc05g053440.4	0.764997	0.764489	0.700761	0.670329	0.670329	0.670329	0.67072	0.670329	0.670329	0.670329	0.67072	0.752204	0.670329	0.670329	0.67072	0.00138325	1
Solyc12g098800.2	0.482295	0.490706	0.49075	0.383265	0.49075	0.490706	0.490706	0.49075	0.49075	0.49075	0.49075	0.386235	0.490587	0.490706	0.490706	0.00137833	1
Solyc01g049720.1	0.305075	0.245991	0.350344	0.269977	0.285549	0.256959	0.270549	0.273801	0.273801	0.273801	0.344687	0.284446	0.270549	0.35733	0.344687	0.00137047	1
Solyc01g107010.3	0.585195	0.585195	0.533545	0.651543	0.651543	0.651543	0.651543	0.651543	0.651543	0.651543	0.651543	0.665445	0.651543	0.651543	0.651543	0.0013702	1
Solyc07g051990.2	0.407467	0.39319	0.396679	0.391849	0.393008	0.39319	0.393008	0.494522	0.493854	0.393008	0.393008	0.455391	0.39319	0.395454	0.393846	0.0013687	1
Solyc06g074910.3	0.110619	0.110603	0.108938	0.110817	0.253808	0.110603	0.110603	0.110603	0.110603	0.110603	0.110603	0.114057	0.110603	0.110603	0.111225	0.00136462	1
Solyc01g111070.3	0.498707	0.495427	0.496968	0.416629	0.416629	0.416629	0.48288	0.416629	0.416629	0.416629	0.416629	0.485193	0.416629	0.416629	0.416629	0.00136171	1
Solyc10g005520.3	0.354496	0.361576	0.358088	0.443993	0.361576	0.443993	0.361576	0.443993	0.361576	0.361576	0.359473	0.326369	0.361576	0.361576	0.361576	0.00135957	1
Solyc08g045870.3	0.492248	0.552068	0.492951	0.550602	0.460639	0.460639	0.460639	0.460639	0.460639	0.460639	0.460639	0.55012	0.460639	0.460639	0.460639	0.00135928	1
Solyc11g005110.3	0.249221	0.249221	0.330186	0.360524	0.353729	0.353729	0.353729	0.353729	0.353729	0.353729	0.353729	0.357693	0.353729	0.328999	0.353729	0.00135857	1
Solyc07g007280.4	0.829935	0.71933	0.829782	0.829191	0.829191	0.829191	0.829191	0.828415	0.828415	0.828415	0.829191	0.729785	0.828415	0.828705	0.829191	0.00135513	1
Solyc03g007130.4	0.446116	0.585009	0.585146	0.585009	0.585009	0.584461	0.585009	0.585398	0.585055	0.585055	0.585055	0.538932	0.585009	0.575905	0.583626	0.001354	1
Solyc10g074822.1	0.444696	0.51588	0.572826	0.525964	0.469069	0.469069	0.438802	0.469069	0.469069	0.471223	0.469069	0.514805	0.469069	0.469069	0.436744	0.00135393	1
Solyc07g032080.3	0.284157	0.330007	0.280689	0.160656	0.281469	0.281469	0.281469	0.283512	0.265764	0.281469	0.281469	0.322697	0.265764	0.281469	0.283083	0.00135312	1
Solyc04g008730.3	0.550058	0.414036	0.407627	0.414036	0.407627	0.407627	0.414036	0.407627	0.407627	0.407627	0.407627	0.43743	0.407627	0.407627	0.407627	0.00134673	1
Solyc04g019313.1	0.306932	0.306932	0.212996	0.238063	0.238063	0.238063	0.235826	0.235978	0.235978	0.291729	0.326111	0.205085	0.238596	0.235978	0.238063	0.00134394	1
Solyc09g014760.4	0.753347	0.755078	0.755471	0.755078	0.755078	0.755078	0.755078	0.755078	0.755078	0.755078	0.755078	0.613184	0.755078	0.755078	0.757178	0.00134383	1
Solyc01g108970.4	0.441121	0.416848	0.419857	0.416848	0.416848	0.416848	0.416848	0.416848	0.416848	0.416848	0.416848	0.27893	0.416848	0.416848	0.416848	0.00134311	1
Solyc09g064245.1	0.289587	0.304975	0.303955	0.304975	0.304975	0.304975	0.304975	0.304975	0.304975	0.304975	0.304194	0.275274	0.304508	0.304975	0.163621	0.00133768	1
Solyc06g052145.1	0.809392	0.818141	0.835208	0.759805	0.82033	0.758682	0.75939	0.758495	0.762243	0.819568	0.761523	0.847729	0.803873	0.759196	0.854026	0.00132724	1
Solyc06g071140.3	0.62214	0.490151	0.478888	0.490151	0.479278	0.490151	0.479278	0.479261	0.479278	0.479278	0.479278	0.493302	0.479278	0.48351	0.479278	0.00132052	1
Solyc08g047960.1	0.3138	0.362878	0.305273	0.36968	0.281873	0.281873	0.281873	0.281873	0.281873	0.281873	0.281873	0.37947	0.281873	0.281873	0.281873	0.00131879	1
Solyc06g071390.3	0.471349	0.582904	0.588342	0.582904	0.582904	0.582904	0.582904	0.582904	0.582904	0.582904	0.582904	0.490395	0.582904	0.582904	0.58268	0.00131401	1
Solyc06g054220.2	0.374398	0.406977	0.38186	0.406977	0.406977	0.406977	0.406977	0.406977	0.406977	0.406977	0.406977	0.26844	0.407956	0.377593	0.406977	0.00131322	1
Solyc10g018425.1	0.728432	0.711585	0.711869	0.711585	0.711585	0.717893	0.719336	0.62877	0.711585	0.719336	0.711585	0.601081	0.711585	0.719336	0.719336	0.00131055	1
Solyc10g078325.1	0.355492	0.390006	0.2567	0.390006	0.390006	0.390006	0.390006	0.390006	0.390006	0.390006	0.390006	0.339344	0.390006	0.390006	0.390006	0.00131043	1
Solyc04g079680.4	0.452818	0.453172	0.351556	0.351607	0.351607	0.351607	0.341473	0.351607	0.351607	0.351607	0.351607	0.344983	0.354275	0.351607	0.351607	0.00131005	1
Solyc01g006650.2	0.565611	0.666719	0.576149	0.589808	0.565611	0.565611	0.559047	0.565611	0.565611	0.565611	0.565611	0.667489	0.565611	0.55256	0.565611	0.00131004	1
Solyc07g053493.1	0.321624	0.244027	0.244593	0.244442	0.22958	0.244027	0.244027	0.244027	0.244027	0.244027	0.244027	0.363706	0.244027	0.244027	0.244027	0.00130724	1
Solyc09g009340.3	0.788353	0.826895	0.828902	0.692956	0.827478	0.826895	0.826895	0.826895	0.826895	0.826895	0.826895	0.784041	0.826895	0.827283	0.827735	0.00130602	1
Solyc11g065920.2	0.749189	0.740727	0.743007	0.819052	0.802451	0.8198	0.8198	0.8198	0.8198	0.819052	0.8198	0.727672	0.8198	0.8198	0.818279	0.00130481	1
Solyc06g062765.1	0.613225	0.613225	0.536918	0.613382	0.544076	0.613382	0.538447	0.544076	0.538447	0.538447	0.538447	0.612794	0.538447	0.537607	0.538447	0.00130328	1
Solyc03g043950.4	0.791868	0.784145	0.795417	0.778158	0.783508	0.784145	0.784145	0.784145	0.784145	0.784145	0.784145	0.800989	0.784145	0.648462	0.784145	0.00129721	1
Solyc08g075550.4	0.579445	0.561764	0.632144	0.640621	0.640621	0.640621	0.642166	0.640621	0.640621	0.640621	0.640621	0.528444	0.640621	0.640621	0.640429	0.00129537	1
Solyc10g081260.2	0.894477	0.896399	0.892803	0.894477	0.894477	0.894477	0.894477	0.894477	0.894477	0.894477	0.755087	0.893672	0.894477	0.894477	0.894477	0.00129507	1
Solyc01g080640.3	0.86179	0.856142	0.844128	0.856142	0.856142	0.856142	0.843013	0.856142	0.856142	0.718723	0.861567	0.868083	0.856142	0.856142	0.856142	0.00129331	1
Solyc06g005500.4	0.735926	0.755171	0.818668	0.755187	0.754823	0.756967	0.752761	0.830922	0.755187	0.752748	0.752761	0.730707	0.752156	0.756361	0.853176	0.0012907	1
Solyc07g007610.2	0.399377	0.461304	0.375126	0.376663	0.377473	0.376663	0.376663	0.377473	0.377473	0.377473	0.381572	0.494705	0.376663	0.376556	0.37752	0.001288	1
Solyc04g056520.1	0.334686	0.423454	0.388797	0.423454	0.423454	0.423454	0.423454	0.380447	0.423454	0.423454	0.318668	0.365898	0.423454	0.423454	0.423454	0.00128695	1
Solyc08g005100.3	0.194889	0.187679	0.27439	0.189154	0.191125	0.191749	0.184695	0.191749	0.184695	0.184695	0.183383	0.301988	0.184695	0.191125	0.184269	0.00128269	1
Solyc02g071690.2	0.160921	0.261188	0.142785	0.154993	0.161597	0.212774	0.161597	0.161597	0.161597	0.161597	0.161597	0.251156	0.161597	0.161597	0.161597	0.00127833	1
Solyc02g077100.3	0.47363	0.464179	0.372056	0.372056	0.372056	0.358329	0.372056	0.379579	0.371611	0.371611	0.372056	0.34774	0.372056	0.372056	0.372056	0.00127748	1
Solyc03g115370.3	0.616867	0.616867	0.710827	0.646809	0.646809	0.646809	0.646809	0.646809	0.646809	0.646809	0.646809	0.578025	0.731994	0.646809	0.646809	0.00127507	1
Solyc11g051127.1	0.358327	0.360166	0.357742	0.360166	0.358327	0.359494	0.360102	0.360007	0.465589	0.360166	0.358327	0.355192	0.360102	0.358327	0.454739	0.0012742	1
Solyc01g060240.4	0.229318	0.229369	0.22584	0.230597	0.228423	0.22746	0.229989	0.223811	0.225113	0.225113	0.227409	0.23127	0.229713	0.228423	0.365668	0.00126854	1
Solyc04g072043.1	0.740333	0.739522	0.744101	0.739522	0.73901	0.73901	0.73901	0.73901	0.73901	0.73901	0.73901	0.601823	0.739522	0.73901	0.73901	0.00126681	1
Solyc04g064740.4	0.700652	0.656639	0.656329	0.656639	0.656639	0.734529	0.656329	0.734529	0.734238	0.656639	0.734529	0.658544	0.656329	0.656639	0.656639	0.00126443	1
Solyc07g021290.1	0.239047	0.250014	0.238531	0.244013	0.240642	0.221063	0.307091	0.25209	0.272762	0.241947	0.241257	0.243906	0.365694	0.260607	0.252768	0.00126391	1
Solyc02g065500.4	0.441383	0.443335	0.581012	0.443335	0.443335	0.443335	0.443335	0.443335	0.443335	0.443335	0.443335	0.452859	0.443335	0.443335	0.443335	0.00126022	1
Solyc04g054910.4	0.789616	0.826119	0.825688	0.826119	0.826119	0.826119	0.7754	0.785321	0.779639	0.769347	0.7754	0.70564	0.826119	0.769347	0.832629	0.00125825	1
Solyc11g067200.2	0.789526	0.793781	0.784706	0.785149	0.785149	0.785149	0.785149	0.785149	0.785149	0.785149	0.785149	0.765012	0.785149	0.789111	0.920238	0.00125798	1
Solyc10g078330.2	0.441238	0.547413	0.618988	0.547413	0.548452	0.547413	0.547413	0.547413	0.547413	0.547413	0.547413	0.508207	0.547413	0.547413	0.548353	0.00125652	1
Solyc11g005010.3	0.835151	0.835151	0.716498	0.741325	0.740569	0.740569	0.740569	0.740569	0.740569	0.740569	0.740569	0.740754	0.740569	0.718881	0.741805	0.00125218	1
Solyc07g040950.3	0.429279	0.497812	0.490285	0.610289	0.495467	0.495467	0.495467	0.495815	0.495467	0.493904	0.495467	0.491522	0.495467	0.495467	0.495467	0.00125038	1
Solyc04g054523.1	0.566536	0.562943	0.658421	0.631057	0.626935	0.643853	0.62662	0.627134	0.628398	0.563471	0.560777	0.594218	0.628942	0.624897	0.555236	0.00124849	1
Solyc03g150116.1	0.535046	0.458269	0.516311	0.458269	0.466415	0.466415	0.458269	0.455995	0.487574	0.458269	0.458984	0.573665	0.466415	0.461295	0.459293	0.00124234	1
Solyc08g065640.3	0.384281	0.380784	0.451282	0.406577	0.366627	0.370983	0.366627	0.364868	0.366627	0.366627	0.366627	0.477599	0.421784	0.408709	0.367533	0.00124219	1
Solyc03g111200.3	0.789003	0.825877	0.788575	0.79507	0.801373	0.79507	0.79507	0.79507	0.79507	0.79507	0.79507	0.77983	0.79507	0.664585	0.79546	0.00123957	1
Solyc07g042900.4	0.705334	0.70578	0.710998	0.578274	0.71291	0.715479	0.71638	0.71291	0.718554	0.714702	0.71291	0.719667	0.717633	0.713	0.71291	0.0012356	1
Solyc02g092760.3	0.554412	0.545753	0.543093	0.61137	0.61137	0.61137	0.61137	0.61137	0.61137	0.61137	0.61137	0.507079	0.61137	0.61137	0.61137	0.00123434	1
Solyc10g085290.3	0.564718	0.564718	0.565931	0.510969	0.564718	0.564718	0.562255	0.564718	0.494708	0.494708	0.494708	0.470812	0.564718	0.549506	0.562255	0.00122863	1
Solyc02g089350.3	0.56174	0.57992	0.578957	0.541241	0.541241	0.541241	0.645597	0.541241	0.541241	0.541241	0.541241	0.634841	0.541241	0.541241	0.541241	0.00122816	1
Solyc10g012320.3	0.242659	0.241253	0.235219	0.241253	0.24208	0.377243	0.242341	0.249191	0.241253	0.241253	0.241253	0.247068	0.241253	0.241253	0.241253	0.0012278	1
Solyc12g099110.2	0.595421	0.588099	0.634514	0.592663	0.59131	0.588099	0.588099	0.591983	0.59131	0.59131	0.59131	0.594086	0.588099	0.589921	0.465827	0.0012265	1
Solyc05g050020.3	0.771944	0.748507	0.752292	0.745834	0.746401	0.675595	0.746401	0.675595	0.745832	0.675595	0.675595	0.756688	0.746766	0.748751	0.747822	0.00122386	1
Solyc03g013380.1	0.42882	0.337318	0.339636	0.337318	0.337318	0.337318	0.337599	0.337318	0.342988	0.337318	0.337318	0.445623	0.337318	0.359691	0.337318	0.00122145	1
Solyc07g049310.3	0.66342	0.676856	0.674608	0.676856	0.673516	0.676856	0.676856	0.676856	0.676856	0.676856	0.676055	0.809741	0.673636	0.676856	0.678869	0.00121687	1
Solyc09g098120.3	0.329481	0.323381	0.318881	0.379947	0.323381	0.323381	0.323381	0.323381	0.323381	0.323381	0.323381	0.449964	0.323381	0.323381	0.323381	0.00121464	1
Solyc03g026350.3	0.625255	0.625255	0.722306	0.715592	0.715592	0.715592	0.715592	0.715592	0.715592	0.715592	0.715592	0.64847	0.715592	0.715592	0.715592	0.00121411	1
Solyc03g026140.4	0.426865	0.345691	0.367258	0.372847	0.345691	0.345691	0.42377	0.345691	0.345691	0.345691	0.42163	0.425901	0.345691	0.35192	0.345691	0.00121309	1
Solyc06g075950.2	0.260008	0.160185	0.158512	0.16158	0.163372	0.163372	0.16186	0.163372	0.163372	0.163372	0.163372	0.262624	0.163372	0.163372	0.163372	0.00121132	1
Solyc10g076590.3	0.321465	0.350968	0.35172	0.347818	0.330751	0.390229	0.344022	0.374435	0.337087	0.302046	0.40041	0.353358	0.381955	0.365254	0.442792	0.00120994	1
Solyc10g084650.3	0.335415	0.349961	0.350019	0.334843	0.21281	0.351771	0.347489	0.332593	0.347548	0.34301	0.343643	0.348128	0.349961	0.349961	0.349695	0.00120881	1
Solyc06g068430.4	0.531211	0.642764	0.630544	0.630615	0.642764	0.642764	0.642764	0.642764	0.642764	0.642764	0.642764	0.556435	0.642764	0.642764	0.642764	0.00120721	1
Solyc02g064940.1	0.577835	0.444807	0.444807	0.444807	0.444807	0.444807	0.444807	0.432406	0.444807	0.444807	0.444807	0.445365	0.444807	0.444807	0.444807	0.0012051	1
Solyc01g111790.2	0.319851	0.319851	0.285992	0.236951	0.236951	0.236951	0.287042	0.282791	0.236951	0.282791	0.236951	0.319851	0.236951	0.236951	0.236951	0.001204	1
Solyc05g007440.3	0.368633	0.520672	0.394992	0.394992	0.394992	0.394992	0.394992	0.394992	0.394992	0.394992	0.39449	0.368785	0.394992	0.394992	0.392591	0.00120388	1
Solyc03g058305.1	0.255175	0.261604	0.274073	0.261604	0.261604	0.261604	0.261604	0.261604	0.261604	0.261604	0.261604	0.395602	0.261604	0.261604	0.263777	0.00120063	1
Solyc09g008680.4	0.628735	0.548477	0.560637	0.621274	0.621274	0.621274	0.621274	0.621274	0.621274	0.621274	0.621274	0.514711	0.621274	0.621274	0.621274	0.00119878	1
Solyc12g056620.2	0.417158	0.428048	0.433259	0.409356	0.419204	0.409642	0.408131	0.42859	0.427386	0.407192	0.428048	0.290576	0.426967	0.426017	0.410387	0.00119773	1
Solyc07g006620.4	0.307407	0.40442	0.347842	0.404566	0.405365	0.405365	0.403531	0.403531	0.405365	0.403531	0.405365	0.315064	0.403531	0.405365	0.405541	0.00119639	1
Solyc09g014490.4	0.760335	0.762325	0.770656	0.782261	0.783641	0.762325	0.722967	0.836475	0.737999	0.762325	0.774027	0.749187	0.782261	0.739148	0.853433	0.00119409	1
Solyc01g006340.3	0.47889	0.35392	0.348569	0.346175	0.35392	0.35392	0.346175	0.35392	0.35392	0.35392	0.35392	0.401046	0.345506	0.354165	0.35392	0.00119236	1
Solyc08g041690.1	0.201874	0.208251	0.266929	0.200295	0.281197	0.281197	0.281197	0.281197	0.281197	0.281197	0.281197	0.210756	0.281197	0.281197	0.281197	0.00118481	1
Solyc05g015290.2	0.40971	0.361181	0.311294	0.360446	0.364046	0.360446	0.360446	0.361181	0.361181	0.360446	0.441003	0.445482	0.361181	0.360446	0.361181	0.00118459	1
Solyc01g074030.3	0.48983	0.528845	0.486003	0.486737	0.486737	0.486737	0.486737	0.486737	0.486737	0.485443	0.512694	0.367258	0.486737	0.485443	0.488948	0.0011841	1
Solyc11g011980.3	0.745042	0.722437	0.720267	0.720745	0.720745	0.733694	0.720745	0.733694	0.733694	0.733694	0.601555	0.754066	0.720745	0.720745	0.720359	0.00118396	1
Solyc01g099410.3	0.58914	0.729471	0.715663	0.718759	0.718759	0.718759	0.718759	0.718759	0.718759	0.715092	0.718759	0.68192	0.718759	0.718759	0.718759	0.0011811	1
Solyc03g113600.4	0.367342	0.406557	0.339773	0.422407	0.339844	0.339844	0.339844	0.339773	0.339844	0.339844	0.423244	0.408462	0.339844	0.339844	0.339844	0.00117761	1
Solyc07g055990.3	0.372702	0.465802	0.439644	0.468462	0.468992	0.460567	0.453225	0.463894	0.476662	0.465228	0.468075	0.367379	0.468926	0.468842	0.467339	0.00117243	1
Solyc09g014700.3	0.314139	0.342761	0.326202	0.267681	0.344279	0.344279	0.344279	0.344279	0.344279	0.344279	0.267604	0.245228	0.330747	0.344279	0.344269	0.00116697	1
Solyc09g074100.4	0.74626	0.74626	0.661664	0.662956	0.662956	0.663882	0.662956	0.663882	0.662956	0.663882	0.663882	0.74521	0.662728	0.663882	0.665987	0.00116607	1
Solyc06g075200.1	0.556172	0.540232	0.569558	0.540232	0.540232	0.540232	0.540232	0.540232	0.540232	0.540232	0.537966	0.415124	0.540232	0.540232	0.540232	0.00116584	1
Solyc05g016130.3	0.321859	0.282119	0.216296	0.283361	0.312107	0.281596	0.282836	0.282348	0.282119	0.283361	0.360719	0.352248	0.282119	0.283361	0.282119	0.00116243	1
Solyc01g100200.3	0.527151	0.567643	0.560157	0.626385	0.626385	0.626385	0.626385	0.626385	0.626385	0.626385	0.626385	0.567251	0.626385	0.576992	0.626385	0.00116	1
Solyc11g071580.2	0.155856	0.155294	0.153916	0.155294	0.158304	0.153374	0.153374	0.153374	0.286848	0.153374	0.153961	0.166623	0.158304	0.153961	0.153961	0.00115962	1
Solyc01g015230.3	0.191185	0.113961	0.111995	0.113961	0.191185	0.113961	0.113961	0.113842	0.114484	0.124746	0.191185	0.135444	0.113961	0.191185	0.135563	0.00115748	1
Solyc01g101070.3	0.65949	0.565132	0.660481	0.674122	0.674122	0.674122	0.674122	0.674122	0.674122	0.674122	0.671821	0.589932	0.674122	0.674122	0.678451	0.00115581	1
Solyc05g012810.3	0.382043	0.353635	0.346142	0.388857	0.388857	0.355669	0.388857	0.388857	0.388857	0.388857	0.388857	0.492579	0.388857	0.388857	0.35229	0.0011526	1
Solyc04g081580.4	0.510907	0.476506	0.475841	0.476506	0.476506	0.476506	0.476506	0.476506	0.476506	0.476506	0.476506	0.605745	0.476506	0.476506	0.476506	0.00115114	1
Solyc02g071710.3	0.312099	0.303958	0.298946	0.296849	0.297768	0.387786	0.297768	0.297768	0.297768	0.297768	0.297666	0.401767	0.297768	0.297768	0.297768	0.00114943	1
Solyc02g072405.1	0.661171	0.659265	0.579829	0.579829	0.579829	0.631116	0.579829	0.579829	0.579829	0.579829	0.579829	0.658183	0.579829	0.579829	0.579829	0.0011481	1
Solyc04g080340.3	0.727645	0.728497	0.736609	0.739075	0.739075	0.739075	0.739075	0.739075	0.739075	0.739075	0.739075	0.606911	0.739075	0.739075	0.738703	0.00114805	1
Solyc03g095180.3	0.756587	0.741799	0.815771	0.818411	0.818073	0.816874	0.817838	0.817396	0.81748	0.819994	0.741799	0.763915	0.816501	0.741799	0.817258	0.00114523	1
Solyc06g054390.3	0.17572	0.240875	0.176289	0.240875	0.240875	0.240875	0.240875	0.243801	0.240979	0.241575	0.240875	0.146909	0.240875	0.176593	0.241575	0.00114483	1
Solyc02g091530.4	0.323842	0.436898	0.323894	0.323894	0.323894	0.323894	0.323894	0.323894	0.323894	0.323894	0.323894	0.398521	0.323894	0.323894	0.324103	0.00114201	1
Solyc07g063290.3	0.531639	0.586018	0.587223	0.587223	0.587223	0.587223	0.587223	0.587223	0.587223	0.587223	0.587223	0.464604	0.587223	0.587223	0.587443	0.00114185	1
Solyc02g086520.3	0.526221	0.65715	0.529144	0.526221	0.526221	0.5362	0.53362	0.526221	0.526221	0.526221	0.526221	0.519689	0.526221	0.526221	0.526221	0.00113944	1
Solyc01g007010.2	0.330318	0.337861	0.316814	0.331873	0.330318	0.329063	0.329912	0.329063	0.329063	0.329063	0.329063	0.199813	0.329063	0.330318	0.330212	0.00113718	1
Solyc08g076980.4	0.290049	0.296375	0.370609	0.290106	0.371582	0.371582	0.370761	0.371582	0.371582	0.371582	0.371582	0.376345	0.385862	0.371582	0.371582	0.00113679	1
Solyc12g094500.3	0.426886	0.529364	0.530128	0.529364	0.552794	0.552794	0.552794	0.552794	0.552794	0.552794	0.49763	0.519175	0.529364	0.552794	0.552794	0.00113407	1
Solyc04g055080.3	0.671826	0.76742	0.768293	0.76742	0.76742	0.76742	0.767401	0.767401	0.767401	0.767401	0.767401	0.671818	0.76742	0.76742	0.767401	0.00113293	1
Solyc03g111953.1	0.12644	0.140721	0.139355	0.101924	0.102352	0.0845672	0.125693	0.0986188	0.101773	0.128187	0.102376	0.135772	0.100842	0.108087	0.225813	0.00113277	1
Solyc06g008740.3	0.656445	0.573447	0.589017	0.623938	0.57574	0.573447	0.573447	0.573447	0.573447	0.573447	0.573447	0.658275	0.573447	0.646202	0.572703	0.00113167	1
Solyc01g096020.4	0.704864	0.787313	0.705859	0.787313	0.787313	0.787313	0.787313	0.787313	0.787313	0.787313	0.787313	0.70741	0.787313	0.787313	0.786221	0.00112998	1
Solyc05g054190.4	0.458474	0.470394	0.461158	0.413305	0.393711	0.393711	0.393711	0.399641	0.393711	0.393711	0.395655	0.484258	0.393711	0.393711	0.402396	0.00112947	1
Solyc09g005830.1	0.465322	0.577827	0.447113	0.452552	0.449854	0.449854	0.448993	0.452186	0.449854	0.449854	0.451566	0.487343	0.449854	0.449802	0.452186	0.001124	1
Solyc02g086390.1	0.371003	0.305488	0.420765	0.371003	0.371003	0.300942	0.300942	0.371003	0.371003	0.371003	0.371003	0.390933	0.371003	0.371003	0.370131	0.00112398	1
Solyc10g018813.1	0.4971	0.47562	0.479215	0.471784	0.469001	0.471784	0.469001	0.471784	0.471784	0.471784	0.469001	0.471409	0.469001	0.469667	0.60022	0.00112244	1
Solyc03g007850.1	0.308048	0.294016	0.273866	0.294016	0.290371	0.294016	0.294016	0.294016	0.294016	0.294016	0.294016	0.335518	0.294016	0.416222	0.294016	0.00112093	1
Solyc07g008410.4	0.439305	0.442125	0.42103	0.441014	0.441014	0.441014	0.441014	0.441014	0.441014	0.441014	0.4417	0.41461	0.441014	0.312205	0.4417	0.00111894	1
Solyc03g116880.3	0.285075	0.41056	0.41056	0.405798	0.41056	0.41056	0.41056	0.41056	0.41056	0.41056	0.41056	0.435204	0.41056	0.41056	0.41056	0.00111665	1
Solyc11g012120.2	0.59621	0.571662	0.615587	0.617771	0.617771	0.617771	0.617771	0.617771	0.617771	0.532752	0.617771	0.51702	0.617771	0.617771	0.617771	0.00111561	1
Solyc05g051780.4	0.376078	0.351315	0.273084	0.363687	0.353482	0.353482	0.353121	0.360978	0.353482	0.353482	0.353219	0.254475	0.353121	0.353121	0.354252	0.00111439	1
Solyc06g071410.3	0.635057	0.714382	0.64276	0.714382	0.714382	0.714382	0.714382	0.714382	0.714382	0.714382	0.714116	0.625142	0.714382	0.714382	0.714382	0.00110939	1
Solyc05g051470.3	0.389534	0.386704	0.357341	0.421112	0.353019	0.353019	0.35213	0.299542	0.353019	0.353019	0.299964	0.300647	0.35213	0.353019	0.352672	0.00110856	1
Solyc11g065970.3	0.185119	0.185733	0.251328	0.166982	0.272859	0.252451	0.249119	0.2468	0.242243	0.248976	0.249308	0.183178	0.250481	0.248367	0.247301	0.00110421	1
Solyc06g082690.1	0.261956	0.278787	0.263346	0.278787	0.278787	0.278787	0.278787	0.278787	0.278787	0.278787	0.278787	0.149952	0.278787	0.278787	0.278787	0.00109928	1
Solyc11g069690.3	0.296343	0.360016	0.281078	0.365376	0.290523	0.290523	0.290523	0.290523	0.290523	0.290523	0.290523	0.382294	0.290523	0.290523	0.290523	0.00109812	1
Solyc03g114270.1	0.608151	0.628916	0.626476	0.625511	0.625511	0.625511	0.625511	0.625511	0.625511	0.625511	0.531296	0.53123	0.625511	0.625511	0.625511	0.00109805	1
Solyc04g051095.1	0.407566	0.407566	0.345369	0.345369	0.345369	0.344133	0.345369	0.345369	0.345369	0.345369	0.337306	0.399259	0.345369	0.345369	0.272734	0.00109746	1
Solyc08g150129.1	0.550119	0.496042	0.467455	0.474425	0.470701	0.509537	0.471713	0.491141	0.452919	0.515995	0.470701	0.552762	0.478085	0.435494	0.468682	0.00109219	1
Solyc03g115360.3	0.57156	0.57156	0.59078	0.517198	0.517198	0.517198	0.517198	0.517198	0.517198	0.517198	0.517198	0.596663	0.588075	0.517198	0.517198	0.00109187	1
Solyc06g060510.2	0.140907	0.143654	0.163383	0.140538	0.221489	0.190612	0.22606	0.211141	0.2039	0.232789	0.183917	0.160252	0.194829	0.187293	0.232789	0.00108869	1
Solyc11g012490.2	0.454324	0.456393	0.400649	0.407673	0.404342	0.404342	0.404342	0.404342	0.404342	0.404342	0.404342	0.304352	0.404342	0.404342	0.401765	0.00108835	1
Solyc11g011850.2	0.548382	0.547617	0.538642	0.543189	0.543189	0.550781	0.543189	0.550781	0.550781	0.550781	0.419555	0.522069	0.543189	0.543189	0.543189	0.00108804	1
Solyc05g009560.4	0.521926	0.517845	0.532031	0.517845	0.517845	0.517845	0.517845	0.517845	0.517845	0.519581	0.645055	0.509563	0.517845	0.517845	0.51814	0.00108426	1
Solyc02g070640.3	0.68269	0.699872	0.715519	0.758771	0.706198	0.758771	0.706198	0.758771	0.706198	0.706198	0.758771	0.760176	0.653113	0.70451	0.70451	0.00108099	1
Solyc07g052510.4	0.791892	0.665622	0.665335	0.660618	0.665622	0.665622	0.665622	0.665622	0.665622	0.665622	0.666239	0.660529	0.665622	0.665622	0.666107	0.00107739	1
Solyc12g098530.2	0.473701	0.374588	0.378964	0.374588	0.374588	0.374588	0.374588	0.374588	0.374588	0.374588	0.374588	0.462251	0.374588	0.374588	0.37526	0.00107676	1
Solyc08g067990.3	0.407041	0.402347	0.487873	0.464049	0.484491	0.484491	0.484491	0.484491	0.484491	0.484491	0.485502	0.40567	0.484491	0.484491	0.484491	0.00107659	1
Solyc02g036310.4	0.270902	0.272785	0.365171	0.365171	0.365171	0.365171	0.365171	0.365171	0.365171	0.365171	0.365171	0.363972	0.365171	0.365171	0.365171	0.00107647	1
Solyc11g071550.2	0.204406	0.194905	0.196692	0.181726	0.186359	0.196692	0.196692	0.196692	0.193255	0.196692	0.196692	0.319555	0.186359	0.19689	0.196692	0.0010763	1
Solyc11g065700.2	0.530622	0.535139	0.455268	0.453028	0.453028	0.453028	0.453028	0.452026	0.455885	0.450393	0.453028	0.530622	0.453028	0.452104	0.452231	0.00107577	1
Solyc09g063050.2	0.172293	0.308346	0.185449	0.176994	0.184025	0.184025	0.182554	0.184025	0.185196	0.182554	0.192968	0.179046	0.179127	0.184025	0.184025	0.00107532	1
Solyc07g008950.4	0.872812	0.883039	0.8669	0.865017	0.885962	0.885962	0.885962	0.885962	0.885962	0.885962	0.885962	0.85604	0.885962	0.885962	0.758762	0.00107344	1
Solyc12g056230.2	0.576178	0.586455	0.560766	0.586455	0.586455	0.586455	0.586455	0.569657	0.586642	0.586455	0.588692	0.459986	0.586455	0.588692	0.586455	0.00107289	1
Solyc04g074670.4	0.318616	0.318616	0.389324	0.389613	0.391647	0.391647	0.391647	0.391647	0.391647	0.391647	0.391647	0.319043	0.389613	0.391647	0.32209	0.00107169	1
Solyc06g054185.1	0.319457	0.27226	0.326675	0.254199	0.254199	0.327138	0.346156	0.264522	0.25876	0.266328	0.254199	0.287009	0.266328	0.248994	0.256873	0.00107145	1
Solyc12g055855.2	0.503611	0.484105	0.453766	0.476698	0.504311	0.431064	0.43058	0.504311	0.504311	0.43058	0.43058	0.443412	0.43058	0.43058	0.43058	0.00107062	1
Solyc05g006810.4	0.265498	0.239549	0.26808	0.244734	0.244729	0.286563	0.247932	0.218554	0.240182	0.200563	0.247932	0.250744	0.244734	0.228698	0.344503	0.00107029	1
Solyc09g018250.2	0.341953	0.236811	0.309471	0.277198	0.277337	0.30713	0.277337	0.308785	0.306871	0.307246	0.236811	0.325642	0.277337	0.306871	0.236811	0.0010697	1
Solyc09g007120.4	0.698049	0.656667	0.671999	0.709996	0.623996	0.624927	0.624927	0.6289	0.624927	0.624927	0.624927	0.701295	0.624927	0.624927	0.625637	0.00106796	1
Solyc03g082460.1	0.736054	0.633768	0.609816	0.633768	0.633768	0.633768	0.633768	0.633768	0.633768	0.633768	0.634076	0.707686	0.633768	0.633768	0.633768	0.00106775	1
Solyc04g056747.1	0.419205	0.339818	0.333336	0.339818	0.339818	0.339818	0.339818	0.432875	0.339818	0.339818	0.323163	0.315936	0.33482	0.339818	0.339818	0.00106499	1
Solyc03g097460.3	0.493963	0.607786	0.607486	0.607486	0.608097	0.609781	0.607786	0.607786	0.607786	0.607786	0.607786	0.544582	0.607486	0.607786	0.607786	0.00106419	1
Solyc07g017860.3	0.645289	0.680682	0.644243	0.76369	0.643721	0.638169	0.644697	0.643721	0.642399	0.642738	0.643082	0.683836	0.643981	0.642976	0.647392	0.00106356	1
Solyc03g046350.3	0.382615	0.379141	0.378867	0.379141	0.379141	0.379141	0.379141	0.379141	0.379141	0.379141	0.379141	0.253141	0.379141	0.378085	0.379498	0.00106233	1
Solyc11g071910.2	0.588443	0.583417	0.510761	0.539657	0.50441	0.510761	0.510761	0.510761	0.510761	0.510761	0.50441	0.587372	0.50441	0.50466	0.50441	0.00106149	1
Solyc07g056430.3	0.703369	0.703369	0.65917	0.661116	0.661116	0.661116	0.661116	0.661116	0.661116	0.661116	0.661116	0.556359	0.661116	0.661116	0.678785	0.00106137	1
Solyc06g065730.3	0.193977	0.301002	0.301002	0.2253	0.301002	0.301002	0.301002	0.301002	0.301002	0.301002	0.301002	0.295894	0.301002	0.301002	0.301002	0.00106137	1
Solyc01g111040.4	0.249258	0.365185	0.252586	0.237985	0.239488	0.237878	0.251098	0.238955	0.236461	0.238955	0.236461	0.240013	0.237985	0.235713	0.238599	0.00106104	1
Solyc04g054223.1	0.086782	0.148367	0.151123	0.158478	0.152238	0.151222	0.15937	0.157665	0.152265	0.154173	0.149163	0.0886013	0.0865443	0.0866721	0.0864134	0.00105982	1
Solyc04g008205.1	0.3322	0.202786	0.333504	0.337262	0.32656	0.32656	0.32656	0.32656	0.32656	0.32656	0.32656	0.324658	0.32656	0.32656	0.32656	0.00105853	1
Solyc09g011990.1	0.307495	0.180766	0.180802	0.181338	0.180802	0.182031	0.181338	0.180657	0.181338	0.181338	0.181338	0.18814	0.180555	0.182036	0.181338	0.00105833	1
Solyc08g013840.3	0.219184	0.223315	0.303612	0.304228	0.304228	0.304228	0.284087	0.304228	0.304228	0.292462	0.284087	0.282008	0.284087	0.219942	0.304177	0.00105595	1
Solyc05g053020.3	0.464519	0.528166	0.49286	0.543165	0.405723	0.500869	0.494208	0.491666	0.494939	0.492355	0.516667	0.499662	0.498664	0.497619	0.539256	0.00105456	1
Solyc11g039950.3	0.746878	0.601054	0.716056	0.701383	0.701383	0.701383	0.700273	0.709405	0.709405	0.709405	0.709405	0.652558	0.701383	0.701383	0.695231	0.00105407	1
Solyc11g006505.1	0.603534	0.603534	0.621743	0.553737	0.620575	0.620575	0.620575	0.620575	0.620575	0.620575	0.620575	0.508607	0.623236	0.623045	0.620575	0.00105388	1
Solyc12g017263.1	0.149058	0.149458	0.149458	0.149458	0.149458	0.149458	0.149458	0.149458	0.149458	0.149458	0.149458	0.154316	0.149458	0.154067	0.275556	0.00105199	1
Solyc01g009260.1	0.304037	0.304037	0.304628	0.304037	0.304037	0.304037	0.304037	0.304037	0.304037	0.304709	0.304709	0.178855	0.304037	0.283396	0.304037	0.00105127	1
Solyc10g049800.2	0.714677	0.714068	0.691386	0.714068	0.714068	0.714068	0.714068	0.714068	0.714068	0.714068	0.714068	0.589102	0.714068	0.714068	0.714243	0.00104952	1
Solyc12g042950.2	0.214594	0.165399	0.162424	0.165399	0.241262	0.165399	0.165399	0.165399	0.165399	0.241262	0.241262	0.168018	0.165399	0.163274	0.165399	0.00104927	1
Solyc09g090120.3	0.516269	0.514643	0.542197	0.535929	0.535929	0.535929	0.535929	0.535929	0.535929	0.535929	0.536147	0.655303	0.535929	0.535929	0.536147	0.00104614	1
Solyc04g063350.3	0.598614	0.560239	0.559358	0.560239	0.560239	0.557368	0.560239	0.64824	0.557368	0.560239	0.64824	0.601794	0.560239	0.558268	0.559903	0.00104584	1
Solyc02g080200.4	0.331797	0.429147	0.326426	0.417686	0.418877	0.417686	0.417686	0.417686	0.417686	0.417686	0.417686	0.431937	0.417686	0.417686	0.421683	0.00104509	1
Solyc02g071480.3	0.634172	0.64305	0.670012	0.672727	0.660473	0.645497	0.660505	0.65519	0.660255	0.660473	0.672727	0.541912	0.660505	0.672125	0.661383	0.00104267	1
Solyc08g075530.3	0.397116	0.295736	0.413895	0.417142	0.417142	0.417142	0.385074	0.417142	0.417142	0.417142	0.417142	0.378369	0.417142	0.417142	0.41731	0.00104221	1
Solyc04g026110.4	0.238697	0.238697	0.260757	0.309825	0.309825	0.309825	0.309825	0.309825	0.309825	0.309825	0.254473	0.232387	0.309825	0.309825	0.309825	0.00104167	1
Solyc02g076970.2	0.195879	0.195879	0.209339	0.210567	0.210567	0.300726	0.210567	0.210567	0.210567	0.223891	0.210567	0.297201	0.210567	0.210567	0.210018	0.00104002	1
Solyc04g051760.1	0.189844	0.191704	0.195807	0.191704	0.191704	0.191704	0.191213	0.191704	0.19276	0.191704	0.191704	0.282203	0.191704	0.19325	0.285001	0.0010399	1
Solyc05g005850.4	0.746726	0.678515	0.69378	0.685911	0.685911	0.671823	0.685911	0.685911	0.671823	0.685911	0.685911	0.626032	0.598788	0.685911	0.685951	0.00103742	1
Solyc02g069500.1	0.586826	0.581825	0.601956	0.582564	0.582839	0.581825	0.582839	0.582564	0.582564	0.508139	0.582564	0.481635	0.581825	0.581825	0.581276	0.00103673	1
Solyc04g050826.1	0.543347	0.543347	0.510382	0.508389	0.508389	0.508389	0.508389	0.508389	0.508389	0.523809	0.513908	0.542327	0.508389	0.40535	0.510407	0.00103178	1
Solyc02g085300.4	0.291844	0.406497	0.330014	0.330323	0.291844	0.291844	0.332416	0.291844	0.291844	0.291844	0.291844	0.333042	0.291844	0.291844	0.292148	0.00103172	1
Solyc11g042610.2	0.39484	0.285204	0.380771	0.406128	0.406128	0.406128	0.406128	0.369079	0.370082	0.370082	0.370966	0.40385	0.406128	0.406128	0.406128	0.00103133	1
Solyc12g035620.2	0.730754	0.613815	0.613815	0.613538	0.613815	0.613815	0.613815	0.613289	0.613289	0.613815	0.613815	0.579255	0.613815	0.613289	0.613815	0.00103127	1
Solyc04g055250.4	0.811686	0.793565	0.803245	0.72685	0.796769	0.706817	0.765428	0.739572	0.793565	0.793565	0.734168	0.789768	0.7858	0.793565	0.7858	0.00103053	1
Solyc02g067655.1	0.588106	0.627037	0.584237	0.627037	0.627037	0.627037	0.627037	0.627037	0.627037	0.627037	0.627037	0.716561	0.627037	0.586358	0.584779	0.00103043	1
Solyc02g083600.4	0.475313	0.397917	0.477733	0.40617	0.477603	0.477603	0.477603	0.477603	0.477603	0.477603	0.477603	0.39664	0.477603	0.479659	0.477603	0.00103021	1
Solyc09g075780.2	0.329247	0.418931	0.418931	0.418931	0.418931	0.418931	0.418931	0.418931	0.418931	0.418931	0.418931	0.326891	0.418931	0.421637	0.419134	0.00102789	1
Solyc06g034100.4	0.30687	0.319698	0.300835	0.184366	0.296702	0.314385	0.292847	0.302424	0.315022	0.306069	0.29813	0.306589	0.305545	0.307086	0.302172	0.00102596	1
Solyc02g090370.4	0.276321	0.240242	0.271251	0.331604	0.331604	0.351421	0.331644	0.330143	0.327848	0.32201	0.331604	0.273316	0.331153	0.329989	0.331604	0.00102572	1
Solyc10g079590.1	0.529926	0.526351	0.530649	0.529926	0.529396	0.529396	0.533995	0.533007	0.53463	0.53463	0.53463	0.624668	0.529396	0.618825	0.529396	0.00102295	1
Solyc08g006520.1	0.43235	0.440152	0.445826	0.440152	0.49268	0.49268	0.49268	0.49268	0.49268	0.49268	0.494147	0.395983	0.49268	0.49268	0.490427	0.00102255	1
Solyc07g066300.4	0.677786	0.690368	0.600631	0.649845	0.600631	0.600631	0.600631	0.600631	0.600631	0.600631	0.600631	0.652243	0.600631	0.600631	0.600631	0.00102238	1
Solyc01g068410.4	0.394814	0.493643	0.487874	0.502826	0.492352	0.492352	0.502826	0.502826	0.492352	0.502826	0.49115	0.422393	0.502826	0.492352	0.502757	0.00102102	1
Solyc04g009940.4	0.694458	0.708126	0.700576	0.771496	0.700488	0.700488	0.700488	0.700488	0.700488	0.700488	0.700488	0.787794	0.704534	0.772797	0.700488	0.00101998	1
Solyc04g077900.2	0.417261	0.417261	0.362814	0.417261	0.420327	0.417261	0.308211	0.417261	0.417261	0.417261	0.417261	0.369455	0.417261	0.417261	0.417261	0.00101859	1
Solyc03g119710.4	0.542748	0.462623	0.436954	0.462623	0.462623	0.462623	0.462623	0.462623	0.462623	0.462623	0.462623	0.550504	0.441706	0.462518	0.462623	0.00101846	1
Solyc07g041200.3	0.641576	0.575847	0.563303	0.638851	0.561947	0.561947	0.561947	0.563721	0.561947	0.561947	0.561947	0.63933	0.561947	0.561947	0.561947	0.00101736	1
Solyc05g054620.4	0.796387	0.787936	0.793309	0.789399	0.733611	0.734099	0.734099	0.806548	0.75097	0.75097	0.75097	0.82489	0.733611	0.759533	0.726227	0.00101604	1
Solyc11g070175.1	0.296201	0.427516	0.407218	0.432763	0.403451	0.401208	0.401208	0.403451	0.401208	0.402791	0.385812	0.434194	0.403451	0.403451	0.388165	0.00101593	1
Solyc06g005880.4	0.298971	0.297774	0.296512	0.297774	0.296512	0.296512	0.296512	0.17368	0.296512	0.296512	0.296512	0.27792	0.296512	0.296512	0.296512	0.0010144	1
Solyc06g060110.3	0.256304	0.305913	0.30797	0.305913	0.304826	0.305913	0.305913	0.305913	0.305913	0.304826	0.305913	0.414753	0.305913	0.305913	0.301271	0.00100982	1
Solyc09g092260.4	0.673972	0.755159	0.770373	0.685975	0.754832	0.755159	0.755421	0.755415	0.75506	0.75506	0.755159	0.681582	0.754832	0.755415	0.754832	0.00100767	1
Solyc07g041020.3	0.499744	0.498595	0.49537	0.395155	0.49537	0.49537	0.49537	0.49537	0.49537	0.49537	0.49537	0.418285	0.49537	0.49537	0.49537	0.00100677	1
Solyc04g080395.1	0.276438	0.276438	0.26634	0.342684	0.342684	0.342684	0.342684	0.342684	0.342684	0.342684	0.342684	0.27416	0.342684	0.342684	0.339993	0.00100569	1
Solyc06g050890.1	0.413471	0.39843	0.296985	0.400126	0.406101	0.380217	0.385199	0.408775	0.391443	0.406101	0.376624	0.39212	0.390989	0.396944	0.450042	0.00100566	1
Solyc03g025940.3	0.592393	0.585406	0.621023	0.586336	0.586336	0.586336	0.586336	0.586336	0.586336	0.586336	0.586336	0.471584	0.586336	0.585406	0.59009	0.0010055	1
Solyc07g150140.1	0.446767	0.324162	0.322547	0.324162	0.324162	0.324162	0.321164	0.323762	0.323762	0.324162	0.324162	0.328789	0.324162	0.324162	0.324162	0.00100543	1
Solyc01g109630.4	0.482164	0.479882	0.482391	0.479882	0.479882	0.479882	0.592695	0.479882	0.479882	0.479882	0.479882	0.538188	0.479882	0.479882	0.479882	0.00100535	1
Solyc09g073015.1	0.260759	0.260759	0.338278	0.337934	0.33834	0.337934	0.33834	0.337934	0.33834	0.337934	0.337934	0.263239	0.33834	0.337934	0.337934	0.00100389	1
Solyc01g056590.2	0.32611	0.326208	0.318277	0.327178	0.334838	0.327721	0.325592	0.332436	0.327077	0.328073	0.340749	0.207413	0.324368	0.322104	0.334092	0.00100281	1
Solyc02g085210.1	0.751098	0.693703	0.697738	0.677561	0.750953	0.750953	0.693703	0.750953	0.750953	0.750953	0.750953	0.673948	0.750953	0.750953	0.752443	0.00100201	1
Solyc10g086640.3	0.396645	0.447878	0.477325	0.447878	0.495489	0.447878	0.501377	0.447878	0.495489	0.447878	0.447878	0.513557	0.501377	0.447878	0.447878	0.00100183	1
Solyc07g008470.3	0.703625	0.759021	0.698721	0.652973	0.652973	0.652973	0.65405	0.652973	0.652973	0.652973	0.652973	0.649415	0.652973	0.699059	0.652973	0.00100046	1
Solyc07g009060.4	0.246876	0.244211	0.246877	0.223705	0.173271	0.173107	0.173137	0.171105	0.173271	0.173271	0.173271	0.221826	0.173038	0.213048	0.173271	0.000999386	1
Solyc07g061715.1	0.382158	0.361464	0.3831	0.368986	0.369465	0.369477	0.370729	0.376531	0.369477	0.369477	0.36951	0.411493	0.369477	0.369477	0.260696	0.000996478	1
Solyc08g068717.1	0.206889	0.207914	0.198183	0.202108	0.140821	0.198762	0.204377	0.203781	0.14046	0.14046	0.138979	0.151809	0.208479	0.14046	0.150316	0.000995445	1
Solyc04g005070.3	0.715815	0.747127	0.680444	0.736793	0.747127	0.747127	0.701935	0.687695	0.747127	0.653315	0.736793	0.697906	0.735655	0.679477	0.747127	0.000994191	1
Solyc12g042280.3	0.220378	0.222483	0.343654	0.221021	0.221425	0.222483	0.222483	0.221021	0.221021	0.221425	0.221425	0.220391	0.222483	0.222483	0.222483	0.000993071	1
Solyc01g006780.4	0.49165	0.574094	0.490458	0.49165	0.49165	0.49165	0.49165	0.490249	0.49165	0.49165	0.49165	0.587322	0.49165	0.49165	0.49165	0.000992832	1
Solyc09g091190.3	0.306242	0.321411	0.307863	0.390962	0.306456	0.306456	0.306456	0.306456	0.302557	0.306456	0.306456	0.400976	0.306456	0.306456	0.306456	0.000991227	1
Solyc01g103490.3	0.881294	0.776615	0.780846	0.866451	0.86515	0.863598	0.863598	0.863598	0.863598	0.863598	0.864079	0.878829	0.86515	0.863598	0.864231	0.000989321	1
Solyc05g045770.1	0.381677	0.369566	0.378964	0.371459	0.371762	0.369525	0.369525	0.313717	0.369525	0.267007	0.394925	0.372002	0.370789	0.371762	0.369525	0.000988989	1
Solyc02g087010.2	0.306121	0.315408	0.313592	0.323417	0.311388	0.324311	0.327188	0.311388	0.311388	0.311388	0.311388	0.194855	0.311388	0.311388	0.300962	0.000986736	1
Solyc05g041580.1	0.406305	0.446128	0.449264	0.392087	0.446457	0.446128	0.446128	0.446128	0.446128	0.446128	0.441583	0.335353	0.446128	0.446071	0.426809	0.00098596	1
Solyc06g050297.1	0.312596	0.218631	0.22363	0.212844	0.219072	0.214383	0.208884	0.216051	0.220122	0.232901	0.216104	0.294964	0.210032	0.209506	0.215277	0.000985949	1
Solyc07g061970.3	0.724215	0.723984	0.677715	0.667832	0.667832	0.667832	0.667832	0.667832	0.667832	0.667832	0.667832	0.77158	0.667832	0.667832	0.667832	0.000984514	1
Solyc02g065550.4	0.51292	0.523498	0.45681	0.523498	0.523498	0.523498	0.523498	0.469788	0.523498	0.523498	0.523498	0.42387	0.523498	0.521724	0.523778	0.000984406	1
Solyc10g079010.3	0.537319	0.593439	0.615405	0.560067	0.596135	0.646555	0.593439	0.593439	0.593439	0.593439	0.593439	0.564572	0.646555	0.593439	0.646555	0.000983049	1
Solyc03g116500.4	0.536411	0.625556	0.611122	0.554886	0.625556	0.625556	0.625556	0.625556	0.625556	0.625556	0.625556	0.560599	0.625556	0.625556	0.631061	0.000982717	1
Solyc01g068190.3	0.700728	0.617953	0.700923	0.706276	0.726424	0.656009	0.656009	0.701206	0.701206	0.726809	0.701206	0.664931	0.656009	0.717648	0.701206	0.000979801	1
Solyc06g073560.4	0.331249	0.257485	0.326822	0.336133	0.258901	0.258901	0.258901	0.258901	0.258901	0.258901	0.260891	0.310895	0.258901	0.256923	0.259646	0.000979133	1
Solyc03g006500.3	0.662036	0.581428	0.603246	0.581428	0.653857	0.653857	0.653857	0.653857	0.653857	0.653857	0.65298	0.649379	0.653857	0.653857	0.581428	0.000978772	1
Solyc01g150167.1	0.187901	0.192113	0.191892	0.186375	0.192113	0.192113	0.192113	0.192113	0.192113	0.192113	0.191658	0.188395	0.192113	0.192113	0.311981	0.000977911	1
Solyc07g040940.3	0.355038	0.383081	0.356878	0.484511	0.366523	0.366523	0.366523	0.369238	0.366523	0.365037	0.366523	0.389255	0.366523	0.366523	0.366438	0.000977845	1
Solyc07g053440.4	0.507099	0.601215	0.601215	0.601215	0.601215	0.601215	0.601215	0.601215	0.601215	0.601215	0.601215	0.51708	0.601215	0.601215	0.592223	0.000977145	1
Solyc02g062810.4	0.63158	0.65667	0.634514	0.746404	0.63784	0.63784	0.655955	0.692423	0.693262	0.63784	0.63784	0.670085	0.63784	0.655955	0.655955	0.000976872	1
Solyc04g009457.1	0.261622	0.236135	0.236076	0.237029	0.236135	0.236135	0.236135	0.236135	0.236135	0.236135	0.237478	0.257737	0.219313	0.236135	0.353343	0.000974751	1
Solyc06g009850.3	0.605347	0.723689	0.724335	0.690982	0.724231	0.723689	0.723689	0.723689	0.723689	0.723689	0.723689	0.725039	0.723689	0.723689	0.723689	0.000971912	1
Solyc05g014360.1	0.577886	0.519403	0.486766	0.486766	0.486316	0.486316	0.486766	0.484257	0.486766	0.486766	0.551794	0.54878	0.484257	0.486766	0.483336	0.000970043	1
Solyc05g055910.4	0.231473	0.268	0.23874	0.259822	0.23874	0.23874	0.23874	0.23874	0.23874	0.23874	0.13153	0.267257	0.23874	0.23874	0.238677	0.000969693	1
Solyc03g044190.3	0.45505	0.480563	0.476476	0.480563	0.480563	0.480563	0.480563	0.480563	0.480563	0.480563	0.480563	0.596221	0.480563	0.480077	0.480563	0.000968318	1
Solyc03g117255.1	0.397099	0.391139	0.430815	0.470507	0.393554	0.470507	0.393554	0.386131	0.415999	0.393554	0.440485	0.401199	0.444105	0.386131	0.455554	0.000967448	1
Solyc05g024385.1	0.494113	0.52226	0.519258	0.510854	0.511916	0.513011	0.519929	0.630048	0.519857	0.515829	0.549671	0.522222	0.51972	0.511204	0.519533	0.000967436	1
Solyc07g025450.2	0.440325	0.467924	0.497632	0.496987	0.533811	0.533811	0.533811	0.533811	0.533811	0.533811	0.533811	0.475267	0.533811	0.533811	0.533811	0.000966482	1
Solyc06g083500.4	0.21639	0.2004	0.280074	0.281216	0.278053	0.281181	0.282239	0.278979	0.281181	0.281181	0.280244	0.201311	0.279959	0.281181	0.280798	0.000963765	1
Solyc03g121290.4	0.367353	0.341549	0.360621	0.349096	0.349096	0.349096	0.349096	0.346695	0.349096	0.349096	0.349096	0.46813	0.349096	0.349096	0.346737	0.000961513	1
Solyc10g008300.3	0.39466	0.502807	0.390167	0.400354	0.399899	0.400354	0.399899	0.400354	0.399899	0.400354	0.400354	0.466485	0.400354	0.403285	0.400354	0.000959197	1
Solyc03g097440.3	0.505972	0.607531	0.534942	0.607531	0.607531	0.607531	0.607531	0.607531	0.607531	0.607531	0.606873	0.589927	0.607531	0.607531	0.607531	0.00095896	1
Solyc05g010555.1	0.438635	0.420761	0.345596	0.344694	0.385916	0.354165	0.385916	0.351681	0.348404	0.343385	0.353225	0.389792	0.344694	0.384155	0.336097	0.000958536	1
Solyc07g061720.3	0.722251	0.749115	0.735983	0.7027	0.7027	0.70469	0.7027	0.702843	0.7027	0.7027	0.716563	0.60483	0.7027	0.7027	0.7027	0.000957067	1
Solyc10g008790.3	0.39172	0.396122	0.391915	0.378085	0.378085	0.378085	0.378085	0.378085	0.378085	0.378085	0.291877	0.450983	0.378085	0.378085	0.378085	0.000955673	1
Solyc01g106690.3	0.64979	0.642808	0.727322	0.686201	0.691992	0.691992	0.691992	0.691765	0.693811	0.691992	0.691992	0.593805	0.691992	0.687252	0.691992	0.000955219	1
Solyc06g016685.1	0.134342	0.129152	0.151084	0.0749133	0.13421	0.161255	0.135712	0.131775	0.135712	0.135712	0.0726166	0.13672	0.0726166	0.134723	0.0722578	0.000951911	1
Solyc03g098680.3	0.139276	0.226281	0.1432	0.22804	0.225246	0.226281	0.226281	0.226281	0.226281	0.226281	0.226281	0.245175	0.226281	0.226281	0.226281	0.000951726	1
Solyc10g007050.3	0.273747	0.292716	0.211487	0.206146	0.206146	0.206565	0.206146	0.206565	0.211504	0.206565	0.206565	0.276409	0.206146	0.206146	0.206438	0.000950811	1
Solyc01g087270.3	0.501499	0.480436	0.498801	0.411855	0.501499	0.502639	0.501499	0.499446	0.501499	0.501499	0.501499	0.414731	0.500086	0.501499	0.501499	0.000949251	1
Solyc02g083730.4	0.608879	0.697001	0.609007	0.696844	0.608187	0.608187	0.609819	0.608187	0.609819	0.609819	0.609819	0.632317	0.609819	0.609819	0.609859	0.000948613	1
Solyc01g096300.4	0.402679	0.522232	0.520545	0.522232	0.522232	0.522232	0.522232	0.523136	0.522232	0.522232	0.522232	0.514731	0.522232	0.520904	0.522232	0.000945886	1
Solyc03g083215.1	0.376501	0.389192	0.392457	0.391529	0.391529	0.391238	0.391529	0.391529	0.391529	0.391529	0.391529	0.271882	0.391529	0.377875	0.391529	0.000945248	1
Solyc09g091100.4	0.501928	0.445458	0.45033	0.445458	0.457304	0.446981	0.450123	0.446981	0.446981	0.446981	0.453274	0.558681	0.446981	0.457304	0.446981	0.000941887	1
Solyc11g066140.2	0.292228	0.281978	0.300519	0.349449	0.349449	0.349449	0.349449	0.286931	0.286931	0.349449	0.349449	0.286108	0.349449	0.349449	0.300549	0.000941806	1
Solyc02g085580.4	0.722364	0.735433	0.7183	0.73042	0.742177	0.779274	0.725844	0.744731	0.785606	0.685401	0.749715	0.756865	0.785606	0.785606	0.785606	0.000940393	1
Solyc03g082350.2	0.30114	0.327252	0.324393	0.356758	0.310717	0.347188	0.33858	0.342245	0.339084	0.33858	0.33858	0.231775	0.351259	0.308128	0.337949	0.000938451	1
Solyc03g123430.4	0.339123	0.360161	0.244077	0.360161	0.360161	0.360161	0.360161	0.360161	0.360161	0.360161	0.360161	0.325908	0.360161	0.360161	0.360161	0.000938099	1
Solyc11g011460.2	0.399502	0.387028	0.390992	0.390992	0.390992	0.454804	0.390992	0.454804	0.454804	0.454804	0.390992	0.426161	0.390992	0.390992	0.454804	0.000935976	1
Solyc10g084060.2	0.482323	0.464894	0.40925	0.458161	0.458161	0.464832	0.453475	0.45688	0.404157	0.404157	0.459492	0.416854	0.453475	0.456464	0.376311	0.000933536	1
Solyc11g072730.2	0.441094	0.371127	0.486749	0.431934	0.477196	0.476792	0.476792	0.476792	0.476792	0.476792	0.478001	0.437831	0.477196	0.477196	0.477196	0.00093309	1
Solyc03g044140.3	0.809091	0.878207	0.80982	0.798953	0.878207	0.878207	0.878207	0.877676	0.878119	0.877752	0.878119	0.8286	0.878207	0.861143	0.87746	0.000932876	1
Solyc05g150103.1	0.364471	0.409655	0.267975	0.344348	0.349239	0.340164	0.342991	0.343584	0.341215	0.338792	0.339606	0.394516	0.343474	0.349239	0.356612	0.000932605	1
Solyc05g051320.2	0.12938	0.12976	0.185106	0.121205	0.185335	0.125852	0.185335	0.125905	0.185335	0.185335	0.125852	0.126008	0.185335	0.185335	0.185335	0.000932534	1
Solyc07g065180.3	0.546786	0.545838	0.461794	0.461233	0.461233	0.461013	0.461233	0.461013	0.461013	0.461013	0.461013	0.447112	0.461233	0.461013	0.46199	0.000932489	1
Solyc07g015900.3	0.509925	0.509925	0.566474	0.492363	0.570356	0.570356	0.570155	0.570155	0.570155	0.570356	0.572662	0.503836	0.570356	0.570155	0.570356	0.000932343	1
Solyc12g019795.1	0.172287	0.213583	0.219706	0.153199	0.222411	0.213583	0.213583	0.15303	0.15303	0.213583	0.222411	0.157611	0.213583	0.153199	0.213583	0.000930495	1
Solyc01g073750.4	0.580147	0.533585	0.533769	0.533585	0.533585	0.533585	0.533585	0.528601	0.533585	0.533585	0.645786	0.543521	0.533585	0.533585	0.538228	0.000929177	1
Solyc01g100040.3	0.829591	0.826756	0.762807	0.76219	0.76219	0.827566	0.827566	0.82808	0.827566	0.827566	0.779756	0.826357	0.76219	0.827566	0.828147	0.000928625	1
Solyc03g093120.5.1	0.306667	0.186977	0.220382	0.220064	0.249662	0.249662	0.249662	0.249662	0.249662	0.220064	0.249662	0.301166	0.249662	0.249662	0.220064	0.00092636	1
Solyc01g150113.1	0.504178	0.497764	0.502332	0.505793	0.5019	0.3915	0.503757	0.503043	0.509615	0.508054	0.508054	0.52783	0.508443	0.497169	0.508054	0.000926273	1
Solyc03g095515.1	0.333844	0.414014	0.410439	0.412285	0.420979	0.409767	0.420979	0.412285	0.412285	0.412285	0.430096	0.327119	0.420979	0.412285	0.412285	0.000926073	1
Solyc07g009280.3	0.332875	0.314376	0.268411	0.265875	0.265875	0.265875	0.265875	0.270585	0.265875	0.265875	0.265875	0.362267	0.265899	0.265913	0.265875	0.00092558	1
Solyc06g068360.3	0.429183	0.465889	0.45943	0.448609	0.457574	0.465889	0.349071	0.465889	0.465889	0.465889	0.464916	0.450222	0.465889	0.465889	0.465889	0.000923108	1
Solyc02g030450.3	0.476131	0.487999	0.494302	0.475562	0.479919	0.481168	0.459173	0.494986	0.481168	0.458268	0.571002	0.487049	0.478835	0.496274	0.549352	0.0009207	1
Solyc02g063250.3	0.459365	0.43278	0.517749	0.517721	0.43278	0.43278	0.43278	0.43278	0.43278	0.43278	0.43278	0.424962	0.43278	0.430606	0.43278	0.000920612	1
Solyc08g076120.3	0.431503	0.437633	0.428751	0.437633	0.436594	0.436594	0.437633	0.436594	0.436594	0.436594	0.436594	0.553063	0.437633	0.436594	0.436594	0.000920258	1
Solyc01g103580.3	0.503347	0.545364	0.613982	0.587117	0.584806	0.584806	0.584806	0.584806	0.584806	0.584806	0.585011	0.509937	0.58625	0.584806	0.583074	0.000918375	1
Solyc09g007060.2	0.499719	0.499634	0.503785	0.500464	0.439969	0.438406	0.438241	0.438406	0.438406	0.438406	0.439165	0.500205	0.438406	0.438406	0.439225	0.000917998	1
Solyc11g018490.3	0.230586	0.226657	0.221754	0.224021	0.224067	0.158139	0.220992	0.224067	0.158139	0.158139	0.1582	0.226384	0.224067	0.224067	0.217413	0.000916731	1
Solyc12g089300.2	0.190277	0.205275	0.246963	0.211935	0.208825	0.214735	0.205167	0.217528	0.202407	0.212107	0.283301	0.292692	0.202407	0.212107	0.246119	0.000914922	1
Solyc09g075050.3	0.425497	0.407815	0.377057	0.395712	0.434214	0.437919	0.429884	0.442354	0.43625	0.433008	0.430521	0.403285	0.351245	0.357332	0.436652	0.000914644	1
Solyc03g118350.4	0.41194	0.411176	0.408759	0.511724	0.411176	0.411176	0.411176	0.411176	0.411176	0.411176	0.411176	0.358373	0.41159	0.410326	0.411176	0.000911884	1
Solyc08g065860.3	0.326781	0.31128	0.282452	0.271012	0.348738	0.348738	0.348738	0.348738	0.348738	0.348738	0.349569	0.273328	0.345733	0.348738	0.348738	0.000910878	1
Solyc08g066690.4	0.511214	0.532783	0.493233	0.576517	0.531366	0.573829	0.514056	0.555585	0.576517	0.573829	0.553673	0.5106	0.576517	0.576517	0.573829	0.00091065	1
Solyc01g090550.3	0.829908	0.770416	0.854415	0.854205	0.854205	0.854205	0.854205	0.854205	0.854205	0.854205	0.854205	0.766748	0.854415	0.854205	0.854205	0.000908676	1
Solyc07g055180.3	0.378635	0.378424	0.35528	0.441456	0.378424	0.378424	0.340236	0.340236	0.378424	0.378424	0.378424	0.419764	0.340236	0.340236	0.340236	0.00090786	1
Solyc09g075670.1	0.607902	0.691546	0.664477	0.691546	0.691888	0.691546	0.691888	0.691546	0.691546	0.691546	0.607902	0.703831	0.691888	0.691336	0.691888	0.000906767	1
Solyc08g013990.3	0.737067	0.72911	0.789087	0.776642	0.811135	0.811135	0.811135	0.812688	0.811135	0.778465	0.811135	0.799285	0.811135	0.739598	0.776642	0.000906363	1
Solyc02g062860.3	0.323635	0.242015	0.254285	0.228406	0.254123	0.254123	0.242015	0.242015	0.242015	0.254123	0.254123	0.179773	0.287966	0.242015	0.254123	0.000905882	1
Solyc03g095977.1	0.326441	0.317714	0.317366	0.317714	0.317714	0.317556	0.317714	0.317928	0.317556	0.320058	0.317556	0.434647	0.31759	0.317556	0.317714	0.00090557	1
Solyc01g058660.1	0.59019	0.527945	0.558607	0.527945	0.59138	0.527945	0.527808	0.59019	0.59019	0.59019	0.59138	0.588053	0.527945	0.59138	0.59138	0.000905414	1
Solyc07g065745.1	0.25211	0.357339	0.243413	0.239251	0.241742	0.241742	0.241742	0.241442	0.241442	0.241442	0.241442	0.245791	0.241742	0.233012	0.241742	0.0009017	1
Solyc01g098555.1	0.264399	0.264399	0.301782	0.287015	0.342859	0.334269	0.334269	0.334269	0.334269	0.287015	0.342859	0.275736	0.287015	0.332993	0.334269	0.000901066	1
Solyc05g010817.1	0.255563	0.246696	0.254574	0.143312	0.259219	0.256105	0.263845	0.257358	0.254347	0.255771	0.256199	0.275067	0.256105	0.253147	0.255771	0.000900675	1
Solyc01g109010.3	0.569076	0.602595	0.593373	0.589957	0.589957	0.592401	0.592401	0.59141	0.592401	0.592401	0.591728	0.704242	0.592401	0.592401	0.59141	0.000900405	1
Solyc09g064730.3	0.536785	0.469562	0.405511	0.466884	0.463387	0.463387	0.463635	0.463387	0.464721	0.463888	0.463635	0.52901	0.459542	0.463387	0.461542	0.000900295	1
Solyc03g013040.1	0.239	0.122804	0.120034	0.122664	0.123852	0.123058	0.123294	0.123787	0.123343	0.123343	0.123697	0.125557	0.123507	0.119343	0.123464	0.000899594	1
Solyc07g005630.3	0.337157	0.40739	0.343686	0.336209	0.40739	0.40739	0.40739	0.40739	0.40739	0.408346	0.40739	0.352646	0.40739	0.40739	0.40674	0.000897472	1
Solyc01g112240.4	0.467715	0.411071	0.480072	0.471385	0.471385	0.471385	0.419401	0.467417	0.471385	0.467417	0.471385	0.376202	0.471385	0.471385	0.470872	0.000896795	1
Solyc06g071860.3	0.506333	0.514742	0.560529	0.461643	0.560529	0.560529	0.560529	0.560529	0.560529	0.560529	0.560529	0.521667	0.560529	0.560529	0.560529	0.000896753	1
Solyc11g062010.3	0.644794	0.636883	0.633895	0.632054	0.631544	0.628684	0.632054	0.647338	0.525796	0.648729	0.648729	0.648355	0.631544	0.623802	0.63172	0.000895295	1
Solyc01g110840.3	0.317208	0.331506	0.287321	0.261006	0.261006	0.261006	0.322191	0.258947	0.261006	0.261006	0.261006	0.334478	0.261006	0.261006	0.261006	0.000894919	1
Solyc04g014370.4	0.669479	0.670566	0.593387	0.593006	0.593007	0.593007	0.600453	0.593007	0.600453	0.593007	0.593299	0.659218	0.592975	0.598622	0.593007	0.00089324	1
Solyc01g009850.4	0.539123	0.530344	0.519332	0.530577	0.530577	0.530344	0.530488	0.530577	0.530577	0.530577	0.530577	0.645142	0.530344	0.530577	0.530577	0.00089302	1
Solyc08g077300.3	0.689234	0.692983	0.695272	0.696378	0.692983	0.692983	0.692983	0.692983	0.692983	0.692983	0.692983	0.808635	0.692983	0.692983	0.692983	0.000891742	1
Solyc03g117810.4	0.393142	0.372091	0.40714	0.407516	0.371124	0.373509	0.373884	0.372404	0.372404	0.373466	0.371756	0.482638	0.407516	0.407441	0.374115	0.000891627	1
Solyc12g096380.1	0.511559	0.425791	0.429847	0.425462	0.425791	0.42358	0.425791	0.425791	0.425791	0.425791	0.425791	0.50934	0.42358	0.425791	0.426025	0.000890156	1
Solyc03g034280.3	0.47307	0.540641	0.484741	0.478028	0.540641	0.540641	0.540641	0.540641	0.540641	0.540641	0.540641	0.468665	0.540641	0.543294	0.540832	0.000889731	1
Solyc06g050360.3	0.544324	0.545793	0.593	0.64726	0.545793	0.545793	0.545793	0.545793	0.545793	0.545793	0.545793	0.596036	0.545793	0.545793	0.545793	0.000889385	1
Solyc07g052160.1	0.34347	0.336083	0.336083	0.336083	0.336083	0.336083	0.336083	0.418526	0.418526	0.336083	0.336083	0.379665	0.336083	0.336083	0.336083	0.000888684	1
Solyc02g011770.1	0.566467	0.452916	0.54943	0.522031	0.522031	0.522031	0.522031	0.522031	0.530401	0.522031	0.522031	0.450417	0.522031	0.518867	0.522031	0.000888598	1
Solyc02g087230.3	0.830886	0.802529	0.828361	0.890658	0.827844	0.890658	0.890658	0.827844	0.827844	0.827844	0.827844	0.882277	0.827844	0.827844	0.821089	0.000888009	1
Solyc02g068760.4	0.388891	0.393033	0.395827	0.393033	0.393498	0.393033	0.393498	0.393033	0.393033	0.506896	0.393033	0.381597	0.393033	0.393033	0.393033	0.000887654	1
Solyc10g079050.2	0.224466	0.217274	0.228697	0.222007	0.220619	0.227105	0.233393	0.218376	0.216355	0.228457	0.224394	0.333511	0.225362	0.213574	0.203704	0.000886272	1
Solyc11g010850.2	0.251732	0.225084	0.252392	0.250138	0.250138	0.250138	0.250138	0.30687	0.306367	0.306367	0.306367	0.297198	0.250138	0.250138	0.306294	0.000886161	1
Solyc02g093820.4	0.915754	0.913957	0.914053	0.915754	0.915754	0.915754	0.915754	0.915754	0.915754	0.915754	0.915754	0.800242	0.915754	0.915754	0.915754	0.000886067	1
Solyc02g068410.3	0.383522	0.469221	0.447583	0.469221	0.469221	0.465488	0.469221	0.469221	0.469221	0.469221	0.465488	0.384891	0.469221	0.470137	0.469221	0.000880966	1
Solyc01g073905.1	0.454122	0.463616	0.511772	0.512412	0.512412	0.512412	0.512412	0.512412	0.512412	0.512412	0.438766	0.438419	0.512412	0.512412	0.512412	0.000880759	1
Solyc12g044360.2	0.488166	0.541723	0.541548	0.541487	0.493717	0.541487	0.492965	0.541723	0.541723	0.493717	0.493717	0.458227	0.541764	0.541748	0.485501	0.000880459	1
Solyc02g069820.3	0.531071	0.551509	0.549899	0.551777	0.551499	0.551509	0.551509	0.499806	0.551509	0.496276	0.494582	0.462263	0.551509	0.551509	0.551509	0.000879425	1
Solyc03g095973.1	0.325184	0.232257	0.259911	0.230767	0.232257	0.2328	0.237002	0.237409	0.2328	0.237409	0.232419	0.309872	0.250383	0.232419	0.230977	0.000878996	1
Solyc06g062790.3	0.654922	0.595965	0.591857	0.558519	0.592872	0.544902	0.566704	0.592872	0.566893	0.566704	0.544902	0.606297	0.566893	0.599621	0.544902	0.000876372	1
Solyc09g075420.3	0.581612	0.588857	0.477644	0.588857	0.588857	0.588857	0.588857	0.588857	0.588857	0.588857	0.588857	0.610568	0.588857	0.588857	0.587944	0.000875517	1
Solyc04g077030.3	0.556605	0.443145	0.442888	0.444605	0.443145	0.443145	0.443145	0.443145	0.443145	0.443145	0.444605	0.438569	0.443145	0.443145	0.435085	0.000874955	1
Solyc11g011280.3	0.148169	0.196485	0.19097	0.203474	0.203114	0.244794	0.203281	0.243624	0.248325	0.243917	0.248417	0.192826	0.201723	0.201638	0.243917	0.000874589	1
Solyc02g071470.4	0.736156	0.740715	0.650493	0.658425	0.655778	0.651743	0.655853	0.651743	0.655853	0.655778	0.658425	0.648878	0.655853	0.658425	0.655853	0.000874092	1
Solyc01g028960.1	0.419151	0.419151	0.417724	0.419151	0.419151	0.419151	0.419151	0.419151	0.419151	0.419151	0.419151	0.533535	0.419151	0.419151	0.419151	0.000873936	1
Solyc01g017090.2	0.26645	0.268125	0.370508	0.263576	0.26645	0.268125	0.268125	0.32142	0.266748	0.26645	0.26645	0.263316	0.268125	0.26645	0.264334	0.000872958	1
Solyc04g071510.3	0.721927	0.720816	0.720422	0.720294	0.720294	0.720294	0.724293	0.726201	0.726717	0.721306	0.725854	0.70632	0.721306	0.720294	0.608235	0.000872574	1
Solyc06g072790.3	0.714944	0.714944	0.784779	0.788837	0.788837	0.788837	0.788837	0.788837	0.788837	0.788837	0.788837	0.722418	0.788837	0.788837	0.790191	0.000872388	1
Solyc12g062220.1	0.162925	0.277085	0.242578	0.242578	0.247647	0.277085	0.242777	0.242124	0.242124	0.277085	0.247647	0.224651	0.277085	0.242578	0.277085	0.00087119	1
Solyc02g037555.1	0.570508	0.569169	0.654578	0.653318	0.653318	0.653318	0.653318	0.653318	0.653318	0.653318	0.653318	0.640533	0.653318	0.653318	0.659879	0.000869726	1
Solyc01g090740.3	0.569747	0.680471	0.619771	0.57506	0.567743	0.57506	0.57506	0.57506	0.57506	0.57506	0.57097	0.590548	0.575619	0.57506	0.567743	0.000868283	1
Solyc01g017200.2	0.180099	0.179887	0.139514	0.179887	0.180099	0.179887	0.179887	0.180099	0.140927	0.180099	0.180099	0.27489	0.179887	0.180099	0.180952	0.000868087	1
Solyc07g042317.1	0.573814	0.574181	0.578543	0.579716	0.548518	0.545498	0.547057	0.547038	0.547057	0.547057	0.548518	0.657432	0.548016	0.547057	0.547057	0.000867978	1
Solyc05g054340.4	0.254367	0.240578	0.236862	0.236141	0.314956	0.236141	0.236141	0.236141	0.236141	0.236141	0.236141	0.244372	0.295303	0.236141	0.314226	0.000867117	1
Solyc04g078250.4	0.738888	0.754773	0.652704	0.738143	0.737648	0.738143	0.687976	0.738143	0.738143	0.738143	0.738143	0.67271	0.738888	0.738143	0.738143	0.000866653	1
Solyc01g109530.3	0.277311	0.274093	0.273766	0.274093	0.274093	0.274093	0.270981	0.266698	0.266698	0.274093	0.274093	0.385774	0.274093	0.266698	0.274093	0.000866105	1
Solyc03g093340.4	0.639763	0.667413	0.65601	0.656277	0.656277	0.656277	0.656277	0.656277	0.656277	0.656277	0.656555	0.543806	0.656277	0.656555	0.656277	0.000866097	1
Solyc04g024540.1	0.409164	0.409164	0.49254	0.381928	0.381928	0.381928	0.381928	0.382678	0.381928	0.381751	0.414391	0.408861	0.381928	0.381928	0.381928	0.000865848	1
Solyc07g062040.3	0.356478	0.345165	0.429947	0.428684	0.428684	0.428684	0.428684	0.428684	0.428684	0.428684	0.428684	0.459482	0.428684	0.428684	0.428684	0.000865687	1
Solyc03g150157.1	0.358164	0.375255	0.323297	0.298601	0.369436	0.377893	0.359332	0.390448	0.386479	0.366347	0.379846	0.42856	0.358254	0.351257	0.367831	0.000865303	1
Solyc03g032220.3	0.564807	0.595967	0.550583	0.594708	0.595967	0.595967	0.595967	0.595967	0.595967	0.595967	0.595967	0.489482	0.595967	0.595967	0.595967	0.000864804	1
Solyc06g082160.4	0.646699	0.648014	0.64978	0.646419	0.648014	0.648014	0.648014	0.648322	0.648322	0.648014	0.648014	0.534179	0.648014	0.647115	0.648014	0.000862934	1
Solyc05g055240.3	0.407228	0.353208	0.356812	0.424149	0.424149	0.424149	0.424149	0.424149	0.424149	0.424149	0.424149	0.348415	0.424149	0.424149	0.425186	0.000861892	1
Solyc03g095710.4	0.480432	0.479555	0.479555	0.479555	0.480655	0.479555	0.479555	0.479555	0.479555	0.479555	0.479555	0.593324	0.479555	0.479555	0.479555	0.000860874	1
Solyc11g045610.2	0.213277	0.220103	0.227229	0.228082	0.228082	0.228082	0.228082	0.293945	0.27645	0.27645	0.30252	0.257372	0.228082	0.228082	0.222056	0.000857274	1
Solyc05g012720.3	0.557879	0.520964	0.613627	0.612272	0.612272	0.612272	0.612272	0.612272	0.612272	0.612272	0.612272	0.558626	0.612272	0.612272	0.623567	0.00085566	1
Solyc03g114190.1	0.31243	0.284691	0.286135	0.287697	0.287249	0.284611	0.284611	0.284611	0.285005	0.284611	0.211068	0.203289	0.287249	0.285618	0.287249	0.000855552	1
Solyc04g071670.1	0.287542	0.277508	0.288819	0.358448	0.277508	0.277508	0.277508	0.277508	0.277508	0.277508	0.277508	0.364487	0.277508	0.277508	0.277508	0.000854094	1
Solyc06g006013.1	0.114671	0.190129	0.196407	0.190129	0.190129	0.19035	0.189871	0.112962	0.175412	0.189871	0.189871	0.133405	0.189871	0.190129	0.190788	0.000854031	1
Solyc02g067350.3	0.663918	0.591751	0.591751	0.658327	0.591751	0.591751	0.591751	0.591751	0.591751	0.591751	0.591751	0.662625	0.591751	0.591751	0.585523	0.000853181	1
Solyc01g007000.4	0.509201	0.454154	0.464852	0.417973	0.507126	0.460299	0.418258	0.47409	0.467569	0.420542	0.454635	0.45535	0.420832	0.469972	0.476845	0.000852524	1
Solyc01g097220.3	0.58226	0.59204	0.490465	0.508969	0.508969	0.508969	0.508969	0.508969	0.508969	0.508969	0.508969	0.503608	0.508969	0.49468	0.508969	0.000851149	1
Solyc01g111800.4	0.554435	0.554435	0.554529	0.577432	0.577432	0.577432	0.466014	0.579885	0.577432	0.579885	0.577432	0.554435	0.577432	0.577432	0.577432	0.000850909	1
Solyc01g098560.3	0.779986	0.779904	0.760942	0.759992	0.823503	0.823503	0.823503	0.823503	0.823503	0.759992	0.823503	0.779281	0.759992	0.823284	0.823503	0.000850086	1
Solyc01g112310.4	0.480528	0.569802	0.480789	0.480947	0.480947	0.480947	0.475692	0.480947	0.480947	0.480947	0.480947	0.556083	0.480947	0.480947	0.480947	0.00085006	1
Solyc04g053037.1	0.145448	0.145448	0.148128	0.149598	0.149598	0.149334	0.149334	0.149334	0.149334	0.149334	0.149598	0.146645	0.149598	0.149598	0.26136	0.000849984	1
Solyc05g045780.1	0.430943	0.399233	0.391379	0.404551	0.487612	0.415475	0.428539	0.353418	0.405163	0.38796	0.386901	0.41353	0.402044	0.402263	0.423357	0.000847555	1
Solyc04g054700.3	0.366617	0.434172	0.439819	0.349342	0.436759	0.439532	0.435965	0.436876	0.429249	0.435965	0.434172	0.458542	0.439532	0.43825	0.437517	0.000846089	1
Solyc02g062460.4	0.401104	0.41583	0.427625	0.52621	0.428011	0.413536	0.412942	0.413222	0.413998	0.428011	0.422112	0.420657	0.415399	0.413536	0.413536	0.000845481	1
Solyc07g022810.1	0.257918	0.27966	0.338882	0.330486	0.33777	0.33777	0.33777	0.33777	0.336395	0.33777	0.33777	0.325415	0.337831	0.264122	0.33777	0.000843908	1
Solyc11g012920.3	0.627158	0.749561	0.636551	0.646412	0.646412	0.646412	0.646412	0.646412	0.646412	0.646412	0.646412	0.617778	0.646412	0.646412	0.646412	0.00084216	1
Solyc08g080590.3	0.505903	0.617808	0.615303	0.617808	0.617808	0.617808	0.617808	0.617808	0.617808	0.617808	0.617808	0.623968	0.617808	0.617808	0.617808	0.000841838	1
Solyc06g076670.3	0.544397	0.678078	0.672396	0.626732	0.637831	0.637831	0.637831	0.637831	0.637831	0.637831	0.637831	0.621842	0.637831	0.637831	0.637831	0.000841718	1
Solyc11g017270.2	0.540909	0.491147	0.531925	0.528556	0.524123	0.468371	0.526458	0.534527	0.468371	0.468572	0.468986	0.483391	0.530579	0.524263	0.530803	0.000841689	1
Solyc07g047960.3	0.780033	0.859946	0.859894	0.859859	0.859857	0.859857	0.859857	0.859857	0.859857	0.859857	0.859857	0.774943	0.859857	0.859857	0.859857	0.000841132	1
Solyc07g064850.3	0.780795	0.660879	0.683963	0.671471	0.671471	0.671471	0.671471	0.671471	0.671471	0.671471	0.671471	0.657743	0.671471	0.671471	0.671471	0.000841055	1
Solyc09g075750.1	0.388866	0.33623	0.397409	0.33623	0.336759	0.33623	0.33623	0.33623	0.33623	0.33623	0.331796	0.424897	0.33623	0.33623	0.33623	0.000840447	1
Solyc03g005100.3	0.624103	0.62738	0.637922	0.515098	0.62738	0.624103	0.624103	0.624103	0.624103	0.624103	0.621657	0.609093	0.62738	0.63007	0.624103	0.000839062	1
Solyc09g074900.4	0.714039	0.714039	0.706525	0.706525	0.704813	0.704813	0.704813	0.704813	0.704813	0.704813	0.704813	0.594886	0.704813	0.704813	0.704813	0.000838805	1
Solyc03g078780.3	0.334187	0.237437	0.249797	0.237437	0.237437	0.237437	0.237437	0.274647	0.237437	0.236436	0.237437	0.289787	0.237437	0.281957	0.236542	0.000838632	1
Solyc05g016040.2	0.261085	0.25233	0.24974	0.257078	0.2574	0.25292	0.25292	0.362743	0.25292	0.25233	0.250865	0.235629	0.255016	0.256759	0.253512	0.000835714	1
Solyc10g007900.4	0.20639	0.200023	0.240385	0.281644	0.281644	0.281369	0.281369	0.281369	0.281369	0.281369	0.281369	0.284296	0.281644	0.24585	0.281369	0.000835054	1
Solyc02g076930.2	0.352554	0.352554	0.394066	0.406301	0.406301	0.319228	0.406301	0.406301	0.406301	0.406301	0.406301	0.355181	0.406301	0.406301	0.406301	0.000834804	1
Solyc02g084920.3	0.850719	0.775349	0.850719	0.85091	0.85091	0.85091	0.79569	0.85091	0.85091	0.85091	0.850749	0.775349	0.85091	0.85091	0.850749	0.000829324	1
Solyc03g119350.3	0.635295	0.720683	0.720442	0.719488	0.720683	0.720683	0.720683	0.720683	0.720683	0.720683	0.720683	0.642366	0.719488	0.720442	0.721338	0.000828052	1
Solyc06g066680.3	0.324793	0.300754	0.373694	0.319727	0.302509	0.300754	0.300754	0.300754	0.300754	0.300754	0.300754	0.391403	0.300754	0.300754	0.300754	0.000827454	1
Solyc08g063070.3	0.633445	0.700544	0.576579	0.657011	0.673462	0.673462	0.673462	0.673462	0.673462	0.673462	0.657555	0.631698	0.673462	0.673462	0.65686	0.000827389	1
Solyc05g009970.4	0.730352	0.730352	0.745814	0.745681	0.745681	0.744075	0.745681	0.744075	0.744075	0.744075	0.660462	0.669257	0.744075	0.745681	0.761444	0.000826172	1
Solyc08g006540.4	0.783482	0.777673	0.767776	0.777707	0.777707	0.777707	0.777707	0.777707	0.777707	0.777707	0.777707	0.666724	0.777707	0.777707	0.777707	0.000826068	1
Solyc11g027910.1	0.296574	0.321285	0.293564	0.317776	0.317776	0.317776	0.317776	0.367469	0.367469	0.367469	0.367469	0.379131	0.317776	0.316416	0.317776	0.000825477	1
Solyc02g014440.1	0.248521	0.342189	0.245	0.244341	0.244341	0.244341	0.244341	0.250975	0.242874	0.25678	0.244341	0.309409	0.25678	0.244341	0.245	0.000825442	1
Solyc12g068075.1	0.269542	0.255511	0.304721	0.292255	0.320798	0.261783	0.259135	0.3167	0.291459	0.326196	0.25392	0.259091	0.25358	0.322037	0.313484	0.000824899	1
Solyc02g032150.1	0.449238	0.449238	0.391996	0.392122	0.392122	0.392122	0.392122	0.388044	0.392692	0.392122	0.392122	0.479377	0.392122	0.392122	0.392322	0.000824283	1
Solyc10g085720.2	0.623417	0.623417	0.687387	0.671354	0.623417	0.677923	0.623417	0.623417	0.623417	0.623417	0.677923	0.585488	0.623417	0.623417	0.623417	0.000824167	1
Solyc09g098110.4	0.730822	0.7364	0.744823	0.631223	0.7364	0.7364	0.7364	0.738609	0.7364	0.7364	0.7364	0.763097	0.7364	0.7364	0.7364	0.000823034	1
Solyc02g086640.4	0.65556	0.638412	0.655815	0.655416	0.655539	0.585539	0.585048	0.654963	0.654963	0.655539	0.655147	0.585528	0.656033	0.654963	0.653895	0.000822788	1
Solyc02g090020.4	0.347764	0.344484	0.416515	0.416167	0.416167	0.416167	0.416167	0.416167	0.416167	0.416167	0.416167	0.348698	0.416167	0.416167	0.416167	0.000821955	1
Solyc01g111230.3	0.331553	0.33396	0.357674	0.357674	0.357674	0.357674	0.438315	0.357674	0.357674	0.357674	0.357674	0.423695	0.357674	0.357674	0.358248	0.00081959	1
Solyc01g109590.3	0.783373	0.725179	0.724735	0.725179	0.725179	0.725179	0.797143	0.725179	0.725179	0.725179	0.725179	0.800576	0.725179	0.725179	0.725179	0.000817537	1
Solyc04g011540.4	0.612541	0.652053	0.578136	0.616363	0.56954	0.56954	0.571238	0.56954	0.577771	0.56954	0.56954	0.640463	0.56954	0.56954	0.56988	0.000817432	1
Solyc12g055730.3	0.159087	0.159055	0.228155	0.227002	0.227002	0.227002	0.227002	0.227002	0.227002	0.227002	0.227002	0.155972	0.226615	0.227002	0.227002	0.000817389	1
Solyc11g012110.2	0.588949	0.642507	0.640536	0.580586	0.58025	0.580278	0.580278	0.582487	0.580278	0.638794	0.58025	0.651635	0.58025	0.58044	0.581269	0.000816601	1
Solyc01g107590.3	0.417156	0.514142	0.491803	0.513754	0.514142	0.514142	0.513406	0.514142	0.514142	0.513754	0.492305	0.450915	0.514142	0.514142	0.492305	0.000814278	1
Solyc08g016260.1	0.415187	0.411672	0.41354	0.415187	0.354017	0.354017	0.354017	0.354017	0.354017	0.354017	0.354017	0.406096	0.354017	0.354017	0.354017	0.000813867	1
Solyc06g033783.1	0.620663	0.642804	0.635242	0.74852	0.642804	0.642804	0.642804	0.642804	0.642804	0.642804	0.65635	0.64146	0.642804	0.642804	0.642804	0.00081355	1
Solyc09g150133.1	0.27245	0.30167	0.298624	0.304945	0.304945	0.276736	0.299965	0.281911	0.288469	0.276655	0.276736	0.19056	0.30243	0.301074	0.276736	0.000813433	1
Solyc12g089360.1	0.208722	0.199142	0.200762	0.262563	0.262563	0.199142	0.199142	0.199142	0.199142	0.262563	0.19913	0.203818	0.199142	0.262563	0.199142	0.000811536	1
Solyc09g066430.3	0.741254	0.741254	0.78686	0.815573	0.815573	0.802467	0.815573	0.815573	0.815573	0.815573	0.815573	0.762256	0.82783	0.815573	0.811851	0.000811465	1
Solyc01g111110.3	0.364736	0.364736	0.304615	0.303215	0.303215	0.303215	0.367334	0.303215	0.303215	0.303215	0.303215	0.365357	0.303215	0.303215	0.303438	0.000810505	1
Solyc02g070570.4	0.373028	0.405043	0.39418	0.35543	0.410672	0.35543	0.410672	0.35543	0.410672	0.352402	0.35543	0.337662	0.410672	0.410672	0.410672	0.000809751	1
Solyc01g108510.3	0.515559	0.557198	0.541431	0.475718	0.534559	0.54224	0.546629	0.545156	0.547291	0.533749	0.536326	0.559482	0.537526	0.457064	0.535568	0.00080827	1
Solyc01g008860.1	0.0850821	0.0843828	0.0858561	0.0843828	0.0862925	0.0843828	0.0850821	0.0843828	0.0862925	0.0855591	0.0855591	0.195088	0.0843828	0.0855591	0.0844725	0.00080671	1
Solyc08g008590.4	0.579148	0.657979	0.646789	0.644832	0.646248	0.644832	0.644832	0.644832	0.644832	0.631857	0.644832	0.567507	0.644832	0.588095	0.644832	0.000806654	1
Solyc01g087850.2	0.534314	0.532052	0.546155	0.53178	0.535471	0.53178	0.535471	0.53433	0.535471	0.535471	0.535471	0.425956	0.53178	0.535471	0.535471	0.000805115	1
Solyc05g015980.3	0.435615	0.327522	0.325546	0.327522	0.327522	0.327522	0.327522	0.327522	0.327522	0.327522	0.315456	0.343939	0.327522	0.32756	0.33746	0.000802482	1
Solyc05g016230.3	0.705401	0.707394	0.706646	0.707394	0.708376	0.711578	0.711391	0.707674	0.710664	0.710664	0.62292	0.63476	0.709176	0.711854	0.707394	0.000802315	1
Solyc08g075180.1	0.263577	0.152098	0.152411	0.153868	0.154206	0.154484	0.153576	0.15473	0.154196	0.154493	0.154041	0.154464	0.153868	0.154438	0.154462	0.000801742	1
Solyc03g123630.4	0.55593	0.597477	0.5169	0.597477	0.597477	0.605462	0.597477	0.597477	0.597477	0.597477	0.597477	0.525287	0.597477	0.597477	0.597592	0.000798725	1
Solyc02g071080.3	0.36836	0.281037	0.276443	0.316976	0.27534	0.323157	0.27534	0.323157	0.27534	0.27534	0.27534	0.306526	0.27534	0.27534	0.27534	0.000797676	1
Solyc02g088510.4	0.909094	0.911062	0.907958	0.907338	0.907338	0.907338	0.908585	0.907338	0.907338	0.907338	0.907338	0.910523	0.907338	0.907338	0.798859	0.000796944	1
Solyc06g071040.4	0.6115	0.610479	0.528035	0.610479	0.610479	0.610479	0.610479	0.610479	0.610479	0.610479	0.610479	0.532721	0.610479	0.610479	0.610479	0.000796789	1
Solyc06g051740.1	0.308879	0.200459	0.20019	0.200459	0.200459	0.200459	0.200459	0.200459	0.200459	0.200459	0.200459	0.193977	0.200459	0.200459	0.200459	0.000793423	1
Solyc02g085380.3	0.576032	0.627918	0.576522	0.503087	0.576032	0.576032	0.574418	0.576032	0.576032	0.576032	0.576032	0.631783	0.576032	0.576032	0.570202	0.000793343	1
Solyc03g118180.3	0.35188	0.294209	0.35566	0.359097	0.294209	0.294209	0.294209	0.294209	0.294209	0.294209	0.294209	0.282385	0.351143	0.298478	0.294209	0.000791488	1
Solyc04g040050.1	0.581665	0.580957	0.527259	0.519854	0.51716	0.520318	0.52254	0.514888	0.523927	0.521837	0.584439	0.58224	0.519104	0.523927	0.522575	0.000791377	1
Solyc03g013440.4	0.195762	0.274946	0.283843	0.274946	0.274946	0.274946	0.274946	0.274946	0.27753	0.274946	0.274946	0.197423	0.274946	0.279267	0.274946	0.000790064	1
Solyc08g074910.3	0.319158	0.319393	0.274769	0.273405	0.3189	0.3189	0.318765	0.3189	0.3189	0.391158	0.3189	0.321454	0.273806	0.3189	0.3189	0.000788894	1
Solyc01g087200.3	0.284398	0.1757	0.277271	0.284398	0.284398	0.284398	0.284398	0.284398	0.284398	0.284398	0.284398	0.26553	0.284398	0.284398	0.285598	0.000788246	1
Solyc09g015705.1	0.466799	0.535912	0.531144	0.535912	0.549932	0.535912	0.535912	0.539976	0.535912	0.535912	0.536502	0.451675	0.534895	0.535912	0.544513	0.000787459	1
Solyc06g010020.1	0.260275	0.248754	0.263756	0.325702	0.265697	0.248672	0.248754	0.248853	0.248672	0.248963	0.248672	0.334005	0.248754	0.248718	0.248593	0.000786963	1
Solyc04g051290.1	0.404481	0.404481	0.434017	0.452444	0.452444	0.452444	0.452444	0.452444	0.452444	0.452444	0.435009	0.356318	0.452444	0.452444	0.452222	0.00078679	1
Solyc01g086950.4	0.306897	0.313432	0.31016	0.306897	0.306897	0.306897	0.306897	0.306897	0.306897	0.306897	0.30622	0.308289	0.306897	0.306897	0.199384	0.00078482	1
Solyc04g039670.3	0.483643	0.483643	0.5561	0.552235	0.552235	0.552235	0.552235	0.552235	0.552235	0.555161	0.53526	0.486976	0.552235	0.552235	0.552235	0.000783296	1
Solyc02g038807.1	0.715216	0.715216	0.669812	0.636548	0.636548	0.636548	0.636548	0.635052	0.636548	0.636548	0.636548	0.642956	0.636548	0.635003	0.638972	0.000783147	1
Solyc01g111900.4	0.276035	0.237298	0.230579	0.295743	0.29727	0.298369	0.236723	0.297181	0.296516	0.29727	0.304971	0.240863	0.29727	0.29727	0.29727	0.000782446	1
Solyc03g046450.3	0.52332	0.457437	0.467857	0.457437	0.457437	0.457437	0.457437	0.457437	0.458205	0.457437	0.457437	0.539549	0.457437	0.509827	0.457437	0.000782336	1
Solyc01g006930.3	0.572496	0.536315	0.469145	0.547889	0.570268	0.5732	0.5732	0.5732	0.5732	0.5732	0.5732	0.546753	0.5732	0.572569	0.5732	0.000782217	1
Solyc02g062015.1	0.12216	0.122496	0.131628	0.122873	0.129266	0.129266	0.129266	0.129266	0.129266	0.129266	0.129266	0.235752	0.129266	0.130013	0.129314	0.000782147	1
Solyc07g062100.4	0.458722	0.463569	0.49715	0.481194	0.481194	0.481194	0.481194	0.481194	0.481194	0.481194	0.481194	0.37652	0.481194	0.481194	0.481194	0.000780038	1
Solyc06g035420.1	0.549991	0.539436	0.539634	0.647923	0.539436	0.539436	0.539436	0.539436	0.539436	0.539436	0.538579	0.551488	0.539436	0.539436	0.539634	0.000777802	1
Solyc02g068870.3	0.159371	0.213699	0.160439	0.158032	0.15955	0.156551	0.217904	0.157994	0.213699	0.214055	0.213699	0.200717	0.162064	0.157994	0.213822	0.000777779	1
Solyc07g032623.1	0.177496	0.110847	0.1864	0.142262	0.186435	0.189011	0.187369	0.186541	0.186435	0.108922	0.186435	0.177474	0.187177	0.18618	0.186435	0.000776453	1
Solyc08g080810.3	0.462669	0.541783	0.457825	0.462937	0.462937	0.462937	0.462937	0.462937	0.462937	0.462937	0.463038	0.465794	0.541783	0.462937	0.462937	0.000775761	1
Solyc04g016590.3	0.45598	0.45598	0.50335	0.502653	0.503447	0.503549	0.502653	0.504637	0.502653	0.465451	0.450632	0.419602	0.502653	0.503818	0.502653	0.000774435	1
Solyc09g011770.3	0.461768	0.461768	0.419068	0.508399	0.504694	0.504694	0.508399	0.504694	0.505455	0.505455	0.504694	0.451732	0.507369	0.504694	0.504694	0.00077413	1
Solyc10g083660.1	0.304553	0.289412	0.314817	0.294561	0.316564	0.267397	0.298632	0.3157	0.307152	0.311036	0.3064	0.263661	0.213893	0.28159	0.315293	0.000773674	1
Solyc02g086210.4	0.197006	0.19441	0.281704	0.197006	0.197006	0.197006	0.248004	0.197006	0.197006	0.197006	0.197006	0.256177	0.197006	0.197006	0.197006	0.000772717	1
Solyc02g087930.3	0.543678	0.563759	0.51102	0.51102	0.51102	0.51102	0.58663	0.51102	0.51102	0.51102	0.51102	0.579684	0.51102	0.51102	0.509324	0.000772684	1
Solyc09g010090.5.1	0.189611	0.133879	0.13326	0.165298	0.133879	0.133879	0.133879	0.201321	0.133879	0.133879	0.133879	0.186028	0.133879	0.133879	0.200189	0.000772192	1
Solyc11g067170.3	0.351411	0.329502	0.335216	0.276052	0.278409	0.276052	0.276052	0.278409	0.278409	0.278409	0.278409	0.331101	0.276052	0.274842	0.276052	0.000772028	1
Solyc12g015710.2	0.530535	0.48139	0.514348	0.507714	0.492299	0.422679	0.522007	0.492202	0.491626	0.479776	0.51722	0.487687	0.509527	0.465678	0.46109	0.000772025	1
Solyc12g062720.3	0.509187	0.403553	0.403757	0.403553	0.40281	0.403553	0.403553	0.403553	0.403553	0.403553	0.40281	0.432266	0.403553	0.403553	0.403553	0.000771693	1
Solyc08g082340.3	0.464522	0.555034	0.538953	0.49767	0.555034	0.555034	0.555034	0.555034	0.555034	0.555034	0.555034	0.510988	0.555034	0.555034	0.555034	0.000771247	1
Solyc07g052010.3	0.259641	0.263882	0.262494	0.263882	0.263882	0.263882	0.263882	0.184162	0.184162	0.263882	0.263882	0.249789	0.263882	0.263882	0.263882	0.000770653	1
Solyc02g069090.3	0.535153	0.599597	0.602616	0.599787	0.59941	0.599597	0.59941	0.599732	0.599732	0.533837	0.530083	0.600939	0.599597	0.599732	0.599597	0.000770149	1
Solyc07g008700.3	0.322233	0.327671	0.330716	0.25693	0.332272	0.332272	0.333842	0.332699	0.333842	0.333842	0.332272	0.248941	0.332272	0.326811	0.333842	0.000769651	1
Solyc03g117770.3	0.76537	0.70626	0.763554	0.764204	0.70626	0.70626	0.70626	0.70626	0.70626	0.70626	0.706461	0.757757	0.764204	0.746851	0.70626	0.000769122	1
Solyc06g062610.2	0.473337	0.398351	0.389538	0.444198	0.389538	0.444198	0.391812	0.389538	0.389538	0.391812	0.389538	0.428526	0.389538	0.385142	0.389538	0.000767912	1
Solyc02g071700.3	0.445293	0.496376	0.4267	0.42462	0.41999	0.490638	0.420164	0.420164	0.420164	0.41999	0.420131	0.47511	0.420164	0.419864	0.419951	0.000767707	1
Solyc01g017750.1	0.571047	0.571047	0.57075	0.571047	0.571047	0.571047	0.571047	0.571047	0.571047	0.571047	0.571047	0.678314	0.571047	0.571047	0.571047	0.000767398	1
Solyc12g049180.1	0.179849	0.0995961	0.0983613	0.0995961	0.0995961	0.0995961	0.0995961	0.0991395	0.100604	0.0995961	0.0995961	0.176602	0.0995961	0.0995961	0.0995961	0.000767059	1
Solyc09g009960.3	0.556623	0.46131	0.515895	0.487668	0.46157	0.46157	0.46157	0.459059	0.46157	0.46157	0.46157	0.488477	0.46131	0.46157	0.462182	0.00076661	1
Solyc09g092765.1	0.254257	0.298298	0.291156	0.253807	0.23713	0.294996	0.30791	0.239209	0.239209	0.29974	0.252293	0.251701	0.239209	0.297271	0.296614	0.000766387	1
Solyc04g049690.3	0.711163	0.702515	0.721704	0.719183	0.719183	0.719183	0.719183	0.719183	0.719183	0.719183	0.823408	0.726104	0.719183	0.719183	0.720095	0.00076582	1
Solyc04g047670.2	0.284151	0.284151	0.350837	0.351081	0.351081	0.351081	0.351081	0.351081	0.351081	0.351081	0.3497	0.284151	0.351081	0.351081	0.351053	0.000764904	1
Solyc11g065610.1	0.503839	0.569647	0.466946	0.466946	0.466092	0.466092	0.466092	0.466092	0.466092	0.466946	0.466092	0.471753	0.466092	0.46523	0.466946	0.000763848	1
Solyc07g065440.4	0.743774	0.743624	0.674226	0.709983	0.669406	0.669406	0.669406	0.669406	0.669406	0.669406	0.669406	0.65645	0.669406	0.669406	0.669406	0.000763704	1
Solyc02g082260.3	0.801314	0.80643	0.863147	0.810738	0.871568	0.86829	0.870096	0.874078	0.874917	0.870096	0.867933	0.837171	0.873352	0.870096	0.826672	0.000763189	1
Solyc09g010420.4	0.730792	0.663397	0.671635	0.725329	0.662078	0.662078	0.662078	0.664921	0.662078	0.662078	0.662078	0.73258	0.662803	0.662078	0.662078	0.000761272	1
Solyc07g005975.1	0.843092	0.887129	0.828955	0.832625	0.887129	0.887129	0.832625	0.832625	0.832625	0.887129	0.824608	0.864778	0.887129	0.887129	0.886745	0.000760972	1
Solyc10g008263.1	0.14019	0.139935	0.196386	0.131517	0.195017	0.194152	0.193902	0.192878	0.197852	0.198806	0.195017	0.129301	0.194152	0.193008	0.195017	0.000760444	1
Solyc06g064740.4	0.118779	0.118321	0.116667	0.117686	0.118123	0.117686	0.117686	0.22479	0.118123	0.117686	0.117686	0.123672	0.116625	0.118123	0.117686	0.000760309	1
Solyc03g034392.1	0.412725	0.40225	0.406283	0.400006	0.40225	0.40225	0.401971	0.405711	0.400881	0.40225	0.400145	0.401925	0.40225	0.39706	0.296797	0.000760253	1
Solyc01g006690.4	0.374257	0.451623	0.378989	0.438799	0.374384	0.383802	0.380785	0.382819	0.382569	0.383122	0.382569	0.448941	0.382569	0.377252	0.384396	0.000759414	1
Solyc08g082590.3	0.57172	0.497097	0.509209	0.565707	0.549435	0.504618	0.550911	0.562329	0.549412	0.498858	0.550911	0.50006	0.564971	0.531842	0.551953	0.000759346	1
Solyc12g009090.3	0.748716	0.832996	0.835301	0.834764	0.834764	0.834764	0.834764	0.834764	0.834764	0.834764	0.834764	0.76506	0.834764	0.834764	0.834764	0.000758806	1
Solyc01g088820.2	0.24852	0.24852	0.325774	0.32721	0.32721	0.32721	0.32721	0.32721	0.32721	0.32721	0.32721	0.322357	0.32721	0.32721	0.326299	0.0007575	1
Solyc02g064650.3	0.664969	0.587649	0.589199	0.596529	0.587649	0.594193	0.587649	0.58799	0.587649	0.587649	0.586477	0.668292	0.587649	0.587649	0.587649	0.000756178	1
Solyc09g090750.3	0.602647	0.602647	0.677568	0.646515	0.677719	0.677719	0.677719	0.677719	0.677719	0.677719	0.677719	0.637614	0.677719	0.677719	0.677719	0.000755711	1
Solyc01g090560.4	0.388363	0.506901	0.402448	0.402067	0.402067	0.402067	0.402067	0.402067	0.402067	0.402067	0.402369	0.405548	0.402222	0.402067	0.402339	0.000755687	1
Solyc01g010130.4	0.647881	0.648127	0.647802	0.648127	0.648127	0.648127	0.648127	0.648127	0.648127	0.648127	0.648127	0.541647	0.648127	0.648127	0.648127	0.00075531	1
Solyc11g010570.2	0.639712	0.584331	0.63992	0.640699	0.642776	0.652333	0.642776	0.592304	0.588977	0.588977	0.588977	0.596703	0.642369	0.640699	0.589679	0.000754224	1
Solyc08g065220.3	0.385749	0.312062	0.304189	0.312062	0.372795	0.372795	0.372795	0.372795	0.372795	0.372795	0.372795	0.384381	0.372795	0.372795	0.372795	0.000754221	1
Solyc10g045050.1	0.153783	0.218278	0.157509	0.217777	0.213062	0.217777	0.217777	0.217777	0.217777	0.217777	0.213062	0.141263	0.21366	0.216394	0.217777	0.000754128	1
Solyc01g112340.3	0.7439	0.633526	0.634798	0.638975	0.638975	0.638975	0.636736	0.638975	0.638975	0.638975	0.638975	0.635362	0.638975	0.638975	0.638975	0.000752929	1
Solyc01g094530.4	0.648643	0.77595	0.680298	0.679233	0.679233	0.679233	0.679233	0.679233	0.679233	0.679233	0.679233	0.708726	0.679233	0.679233	0.679233	0.000752688	1
Solyc06g076130.3	0.391544	0.416362	0.448063	0.439348	0.439348	0.439348	0.439348	0.439348	0.439348	0.439348	0.445232	0.52695	0.439348	0.439348	0.439469	0.000752285	1
Solyc01g068150.3	0.561736	0.613165	0.615205	0.615898	0.55062	0.615898	0.615898	0.615898	0.615898	0.615898	0.615898	0.642788	0.615898	0.550061	0.615898	0.000751054	1
Solyc02g021785.1	0.481637	0.527205	0.527627	0.537628	0.537699	0.537699	0.537699	0.537699	0.537699	0.537699	0.537699	0.516387	0.537699	0.537699	0.441754	0.000750449	1
Solyc11g006770.3	0.767587	0.768933	0.780717	0.808692	0.808692	0.808692	0.808692	0.806895	0.808692	0.808692	0.808692	0.88936	0.808692	0.808692	0.808692	0.000750265	1
Solyc04g015760.4	0.715404	0.715242	0.78619	0.740262	0.786368	0.78362	0.78585	0.78585	0.78585	0.786368	0.786749	0.740863	0.78585	0.786368	0.78585	0.000749819	1
Solyc07g062170.3	0.508507	0.582386	0.501963	0.50942	0.509331	0.509331	0.509331	0.509331	0.509331	0.509331	0.509331	0.589881	0.50942	0.509331	0.508148	0.000749382	1
Solyc08g082300.3	0.754103	0.656857	0.648613	0.622064	0.657816	0.664459	0.657201	0.657658	0.657816	0.657816	0.657816	0.654316	0.664795	0.662381	0.66619	0.000748529	1
Solyc05g006010.4	0.351913	0.34095	0.326877	0.32716	0.32716	0.394609	0.32716	0.32716	0.394609	0.32716	0.327754	0.392109	0.32716	0.32716	0.322918	0.000748136	1
Solyc05g011840.3	0.38079	0.361124	0.314068	0.319121	0.319814	0.319682	0.319814	0.317288	0.319682	0.319682	0.319682	0.399406	0.319682	0.361124	0.320063	0.000747019	1
Solyc03g096303.1	0.559534	0.494357	0.470762	0.55521	0.494357	0.494357	0.494357	0.494357	0.494357	0.494357	0.494357	0.55539	0.494357	0.494357	0.494357	0.000746526	1
Solyc04g051100.3	0.295904	0.295134	0.253102	0.252171	0.252224	0.249802	0.343029	0.250991	0.25243	0.253731	0.257591	0.288583	0.251157	0.252546	0.245728	0.000745573	1
Solyc01g057185.1	0.294255	0.372968	0.308877	0.29752	0.294255	0.266636	0.266636	0.281049	0.294255	0.294255	0.294255	0.254067	0.266636	0.294255	0.298582	0.000745253	1
Solyc09g091800.4	0.332758	0.38255	0.332074	0.314893	0.326195	0.354571	0.349023	0.336552	0.350963	0.336552	0.341715	0.428455	0.336552	0.336552	0.336552	0.000745249	1
Solyc02g070340.3	0.125241	0.13731	0.117231	0.120702	0.122297	0.131109	0.118354	0.131109	0.118354	0.130429	0.131109	0.12467	0.118354	0.118354	0.227478	0.000744936	1
Solyc08g081430.3	0.541037	0.580352	0.583	0.622017	0.580352	0.580352	0.580352	0.580352	0.580352	0.580352	0.580352	0.515916	0.580375	0.621992	0.616011	0.000744629	1
Solyc07g061730.3	0.581917	0.579902	0.578508	0.621503	0.621302	0.621302	0.621302	0.621302	0.621302	0.621302	0.621302	0.529589	0.621302	0.621302	0.621302	0.000744537	1
Solyc09g074250.3	0.26805	0.26805	0.292043	0.28979	0.288012	0.267218	0.279133	0.28979	0.267218	0.267218	0.269629	0.373964	0.28979	0.267218	0.267218	0.00074326	1
Solyc01g086820.4	0.622688	0.545968	0.622688	0.622688	0.622688	0.622688	0.622688	0.622688	0.622688	0.622688	0.622688	0.544486	0.622688	0.622688	0.622688	0.000742973	1
Solyc04g077210.3	0.502202	0.490668	0.48532	0.494031	0.501135	0.505524	0.45831	0.505524	0.509852	0.505524	0.497051	0.476511	0.529331	0.481872	0.580102	0.000742972	1
Solyc03g082805.1	0.355048	0.311948	0.372609	0.361957	0.311948	0.311948	0.311948	0.311948	0.357965	0.363236	0.311948	0.37885	0.312081	0.314919	0.311948	0.000742711	1
Solyc07g150107.1	0.463451	0.463718	0.478772	0.401624	0.481277	0.481277	0.481277	0.474805	0.481277	0.481277	0.481277	0.475833	0.481277	0.478207	0.401721	0.000742021	1
Solyc04g072590.3	0.359119	0.427491	0.407069	0.427491	0.427491	0.427491	0.427491	0.427491	0.427491	0.427491	0.427491	0.341945	0.427022	0.427491	0.427491	0.000740928	1
Solyc11g028040.2	0.401317	0.291517	0.294403	0.295253	0.295253	0.295253	0.295253	0.299768	0.299768	0.299768	0.299768	0.29803	0.295253	0.294775	0.295253	0.0007403	1
Solyc06g048410.4	0.659878	0.66717	0.629299	0.727814	0.664173	0.669351	0.66717	0.664681	0.666256	0.66717	0.67241	0.742313	0.664982	0.662959	0.673859	0.000740254	1
Solyc03g058680.1	0.498539	0.550099	0.531376	0.550099	0.550099	0.550099	0.550099	0.550099	0.540485	0.550099	0.550099	0.470141	0.550099	0.484964	0.550099	0.000740175	1
Solyc02g078860.3	0.48441	0.434156	0.464268	0.4627	0.4627	0.4627	0.464578	0.464578	0.4627	0.464578	0.464578	0.364503	0.4627	0.462544	0.464684	0.000739905	1
Solyc01g008140.4	0.74956	0.747704	0.702592	0.741127	0.741575	0.766111	0.773824	0.793672	0.794899	0.739802	0.736122	0.747143	0.74525	0.780063	0.705423	0.000739742	1
Solyc08g079990.3	0.153357	0.166645	0.146287	0.212426	0.210102	0.212148	0.166645	0.168409	0.210314	0.212426	0.210314	0.151059	0.209761	0.212148	0.210314	0.000739008	1
Solyc01g095810.3	0.52808	0.515802	0.587048	0.515802	0.515802	0.515802	0.515802	0.515802	0.515802	0.515802	0.515802	0.599291	0.515802	0.515802	0.515802	0.00073841	1
Solyc05g052320.4	0.343332	0.469243	0.423466	0.424513	0.398321	0.417461	0.417461	0.417461	0.417461	0.417461	0.417461	0.454095	0.417461	0.398321	0.418067	0.000737876	1
Solyc08g066710.2	0.639745	0.727529	0.634637	0.638161	0.634571	0.63563	0.637804	0.638161	0.638161	0.637219	0.638161	0.697809	0.638161	0.635742	0.638161	0.000737858	1
Solyc06g074310.4	0.590263	0.593156	0.591664	0.595338	0.591906	0.593156	0.488242	0.593156	0.593156	0.593156	0.593156	0.596689	0.593156	0.593156	0.593156	0.000735979	1
Solyc02g020900.1	0.449121	0.37607	0.450396	0.450396	0.450396	0.450396	0.450396	0.450396	0.450396	0.450396	0.450396	0.370469	0.450396	0.450396	0.450396	0.000735837	1
Solyc09g083135.1	0.541794	0.593106	0.598538	0.593106	0.593106	0.593106	0.593106	0.593106	0.528388	0.528388	0.593106	0.541179	0.593106	0.593106	0.593106	0.000735226	1
Solyc09g007870.3	0.574769	0.627639	0.65125	0.625092	0.62605	0.591911	0.628854	0.590946	0.576904	0.628781	0.632026	0.568617	0.625041	0.633235	0.576904	0.000734862	1
Solyc02g071880.3	0.619983	0.60436	0.66086	0.616351	0.665548	0.631833	0.595742	0.665548	0.629817	0.665548	0.665548	0.612931	0.674198	0.665548	0.659557	0.000733461	1
Solyc03g118540.4	0.395562	0.425328	0.364206	0.365789	0.425328	0.425328	0.425328	0.425328	0.425328	0.425328	0.425328	0.393658	0.365789	0.365208	0.425328	0.000732753	1
Solyc11g051120.3	0.250503	0.350266	0.355773	0.357783	0.357783	0.357783	0.357783	0.348971	0.348971	0.348971	0.348971	0.349116	0.358709	0.357783	0.357783	0.000732416	1
Solyc04g012170.4	0.583128	0.583128	0.66065	0.660391	0.660269	0.660269	0.658647	0.658647	0.658647	0.660269	0.660269	0.663615	0.658802	0.658647	0.660269	0.000732354	1
Solyc03g006660.3	0.546247	0.606317	0.608083	0.604764	0.606317	0.605273	0.605273	0.611601	0.605273	0.605273	0.605273	0.516107	0.605614	0.605273	0.606317	0.000732244	1
Solyc06g053600.4	0.425996	0.533636	0.520173	0.530555	0.530555	0.516032	0.530555	0.530555	0.530555	0.530555	0.530555	0.510009	0.530555	0.530555	0.530328	0.000731379	1
Solyc04g072160.3	0.692404	0.698173	0.698195	0.776806	0.697689	0.697689	0.697689	0.697689	0.697689	0.697689	0.697689	0.771193	0.697173	0.697689	0.697689	0.000731031	1
Solyc02g068040.3	0.359959	0.255526	0.255601	0.255526	0.255526	0.255526	0.255526	0.255526	0.255526	0.255526	0.255526	0.252638	0.255526	0.255526	0.255061	0.000730905	1
Solyc10g085480.2	0.270422	0.270422	0.263874	0.197365	0.270422	0.267884	0.270422	0.270422	0.270422	0.270422	0.267884	0.188691	0.270422	0.270422	0.270422	0.00073048	1
Solyc04g071060.3	0.118493	0.21161	0.149795	0.182864	0.201588	0.21161	0.21161	0.21161	0.186076	0.21161	0.208937	0.190368	0.21161	0.181012	0.181012	0.000730467	1
Solyc06g048470.4	0.500803	0.493771	0.495269	0.420858	0.493771	0.493771	0.493771	0.493771	0.493771	0.493771	0.482772	0.41433	0.493771	0.493771	0.493771	0.0007287	1
Solyc05g026490.3	0.499049	0.499696	0.517065	0.499696	0.517968	0.499696	0.499696	0.499696	0.499696	0.499696	0.404569	0.514177	0.499696	0.517968	0.499696	0.000727047	1
Solyc06g007600.3	0.499252	0.458813	0.457439	0.458813	0.458813	0.456524	0.458813	0.458813	0.458813	0.458813	0.458813	0.557009	0.458813	0.457439	0.456524	0.000724466	1
Solyc08g006350.3	0.176059	0.16952	0.167446	0.175398	0.176059	0.176059	0.0978605	0.176059	0.176059	0.0992396	0.176059	0.172365	0.176059	0.177207	0.175687	0.00072401	1
Solyc04g078780.3	0.600692	0.603111	0.6632	0.698796	0.657336	0.658266	0.639113	0.65812	0.65812	0.657336	0.658097	0.638359	0.698796	0.658844	0.658214	0.000723379	1
Solyc07g023980.1	0.38321	0.384034	0.390262	0.483657	0.378613	0.378613	0.378613	0.378613	0.378613	0.377663	0.378613	0.383824	0.377664	0.378613	0.378613	0.000723018	1
Solyc01g106090.3	0.691187	0.615722	0.614883	0.689385	0.615722	0.615722	0.615722	0.615722	0.615722	0.615722	0.615722	0.65104	0.615722	0.615722	0.615722	0.000722988	1
Solyc08g078300.4	0.662103	0.663011	0.613107	0.663011	0.663036	0.663011	0.663011	0.663011	0.663011	0.663011	0.663011	0.567951	0.663011	0.663036	0.663036	0.000722187	1
Solyc04g007820.3	0.555385	0.643731	0.643085	0.674601	0.654407	0.654407	0.654407	0.654407	0.654407	0.654407	0.651331	0.625926	0.654407	0.654407	0.654407	0.000721977	1
Solyc03g118170.3	0.648422	0.585232	0.643757	0.643593	0.585232	0.585232	0.585232	0.585232	0.585232	0.585232	0.585232	0.586829	0.636558	0.578444	0.585232	0.000721115	1
Solyc11g063743.1	0.240221	0.227338	0.24383	0.242798	0.242798	0.242798	0.242798	0.242066	0.242066	0.242798	0.242798	0.246554	0.242798	0.242798	0.139029	0.000721007	1
Solyc04g064610.3	0.49271	0.560108	0.558234	0.560108	0.560108	0.512047	0.5484	0.512047	0.512047	0.560108	0.512047	0.49056	0.5484	0.560108	0.5484	0.000721	1
Solyc01g057680.4	0.1563	0.15539	0.192057	0.15539	0.1563	0.190696	0.18377	0.188616	0.184448	0.188137	0.164914	0.255218	0.200891	0.201671	0.155739	0.000720767	1
Solyc07g052610.3	0.585086	0.550021	0.552436	0.648358	0.549703	0.551285	0.550021	0.553511	0.551285	0.549703	0.549703	0.535227	0.550021	0.549478	0.550429	0.000720209	1
Solyc04g051650.3	0.27258	0.27258	0.334038	0.336986	0.336986	0.336986	0.336986	0.336986	0.336986	0.336986	0.30578	0.271593	0.336986	0.336986	0.336986	0.000719893	1
Solyc10g076700.2	0.413552	0.522172	0.504843	0.522172	0.504843	0.504898	0.504898	0.522172	0.522172	0.522172	0.504843	0.488537	0.504843	0.504898	0.504898	0.000719486	1
Solyc04g015635.2	0.836993	0.836993	0.83237	0.837511	0.762858	0.841416	0.841416	0.841416	0.841416	0.762858	0.841416	0.833499	0.841416	0.831786	0.841416	0.000718661	1
Solyc01g104140.3	0.792164	0.792496	0.814686	0.821989	0.813721	0.813721	0.813721	0.813721	0.813721	0.813721	0.813721	0.713567	0.813721	0.821311	0.815452	0.000717474	1
Solyc03g044600.2	0.166558	0.16607	0.16636	0.16607	0.23109	0.16607	0.160337	0.16607	0.163003	0.16607	0.166031	0.0899968	0.16607	0.168137	0.165945	0.000717279	1
Solyc07g063410.3	0.406571	0.466814	0.371108	0.375831	0.371108	0.371108	0.371108	0.371108	0.371108	0.371108	0.371108	0.411949	0.371108	0.371108	0.371108	0.000716083	1
Solyc08g076820.3	0.410436	0.405796	0.420449	0.501353	0.450709	0.450709	0.404732	0.450709	0.450709	0.450709	0.450709	0.427575	0.400643	0.450709	0.450709	0.000715612	1
Solyc05g008770.3	0.646755	0.586786	0.57476	0.588299	0.586786	0.588299	0.586786	0.588299	0.588299	0.648119	0.586786	0.649829	0.586786	0.588299	0.569977	0.000714144	1
Solyc11g008070.1	0.506512	0.500413	0.499081	0.575628	0.498623	0.497587	0.497587	0.494471	0.497587	0.497587	0.497587	0.573159	0.498191	0.497587	0.502687	0.000713631	1
Solyc09g009680.2	0.432637	0.498376	0.550988	0.485705	0.472884	0.472884	0.498376	0.472884	0.472884	0.472884	0.472884	0.439465	0.472884	0.472884	0.472884	0.000713611	1
Solyc02g088040.1	0.345195	0.345623	0.347814	0.403131	0.400567	0.401656	0.35609	0.403095	0.403131	0.403131	0.403131	0.346827	0.403095	0.403858	0.403131	0.000713049	1
Solyc11g011420.3	0.252948	0.149756	0.214772	0.218675	0.218675	0.198227	0.218675	0.198227	0.198227	0.198227	0.198227	0.267435	0.218675	0.218675	0.198227	0.000713039	1
Solyc05g009080.4	0.484032	0.582611	0.582611	0.582698	0.582698	0.582698	0.582698	0.582698	0.582698	0.577478	0.582698	0.607662	0.582698	0.582698	0.583887	0.000713019	1
Solyc01g107800.4	0.578178	0.58613	0.587271	0.58613	0.58613	0.58613	0.58613	0.58613	0.58613	0.58613	0.58613	0.482584	0.58613	0.58613	0.58613	0.000712456	1
Solyc08g065530.3	0.270636	0.267472	0.249207	0.270611	0.206111	0.206111	0.255358	0.206111	0.206111	0.239068	0.202866	0.249378	0.233861	0.206111	0.25314	0.000711953	1
Solyc01g057130.1	0.501398	0.493522	0.527554	0.498983	0.495215	0.495876	0.492714	0.492714	0.493563	0.492714	0.492714	0.594616	0.497101	0.492714	0.493279	0.000711239	1
Solyc09g075320.1	0.450857	0.530859	0.530551	0.530859	0.530859	0.530859	0.530859	0.530859	0.530859	0.530859	0.530859	0.4596	0.530859	0.530859	0.530859	0.000710482	1
Solyc02g082320.1	0.247041	0.19445	0.260907	0.19445	0.253687	0.222571	0.252256	0.252004	0.252487	0.255476	0.254053	0.181646	0.252405	0.255577	0.252344	0.000710387	1
Solyc08g078250.4	0.520452	0.530861	0.513251	0.527101	0.520452	0.527101	0.527101	0.527101	0.527101	0.527101	0.537347	0.627529	0.530861	0.526107	0.529953	0.000709499	1
Solyc02g077760.2	0.301441	0.377874	0.310947	0.316634	0.316634	0.370571	0.316634	0.316634	0.316634	0.316634	0.316634	0.385816	0.316634	0.316634	0.316634	0.000709086	1
Solyc07g065820.3	0.729583	0.72942	0.774212	0.752717	0.773962	0.773962	0.773962	0.773624	0.773624	0.773624	0.773624	0.68314	0.773962	0.773624	0.773962	0.000708729	1
Solyc05g050770.4	0.510436	0.415595	0.413291	0.418247	0.418247	0.401558	0.418247	0.403137	0.418247	0.401558	0.401558	0.413849	0.418247	0.414331	0.401558	0.000707532	1
Solyc12g021367.1	0.354138	0.430779	0.352857	0.37301	0.356762	0.356762	0.356762	0.389283	0.356762	0.356762	0.356762	0.372611	0.356762	0.356762	0.432283	0.000707361	1
Solyc12g044760.3	0.286575	0.235532	0.247168	0.229218	0.23325	0.228577	0.233829	0.229231	0.233064	0.233829	0.231343	0.324048	0.235532	0.235532	0.230872	0.000706017	1
Solyc11g065930.3	0.341644	0.383905	0.317037	0.405607	0.384731	0.384731	0.384731	0.384731	0.384731	0.405607	0.384731	0.331581	0.384731	0.384731	0.405607	0.000705478	1
Solyc02g080020.1	0.284913	0.28189	0.284831	0.283415	0.284291	0.260678	0.28531	0.285106	0.284331	0.236341	0.288296	0.191048	0.285658	0.283953	0.284307	0.000705095	1
Solyc04g076120.3	0.342071	0.29436	0.344257	0.294065	0.294065	0.294065	0.294065	0.370754	0.294065	0.294065	0.294065	0.325121	0.29436	0.294065	0.345299	0.000704638	1
Solyc11g028160.1	0.474744	0.33935	0.428338	0.426987	0.426987	0.426987	0.426987	0.424659	0.424659	0.424659	0.424659	0.419351	0.426987	0.426987	0.429111	0.000704107	1
Solyc08g061735.1	0.348538	0.33471	0.34706	0.33471	0.283567	0.283567	0.283567	0.283567	0.283567	0.283567	0.283567	0.313527	0.283567	0.283567	0.283567	0.000703578	1
Solyc08g006070.4	0.843465	0.842643	0.751426	0.843541	0.843465	0.843263	0.843263	0.84313	0.843465	0.843263	0.843465	0.88291	0.843263	0.843487	0.843465	0.000702158	1
Solyc11g071920.3	0.80969	0.804597	0.80707	0.815854	0.832048	0.812381	0.812381	0.812381	0.812381	0.812381	0.832048	0.721676	0.832048	0.81513	0.830863	0.000700744	1
Solyc02g082375.1	0.4578	0.544474	0.501343	0.545744	0.481988	0.481988	0.481988	0.486618	0.480525	0.486618	0.481988	0.444253	0.481988	0.481988	0.486618	0.000700266	1
Solyc04g082980.2	0.687445	0.692042	0.707296	0.685395	0.691383	0.741462	0.677055	0.687795	0.690267	0.670481	0.635235	0.642135	0.692531	0.718795	0.703561	0.000699671	1
Solyc03g120570.3	0.425065	0.426481	0.433036	0.426481	0.426481	0.426481	0.426481	0.426481	0.426481	0.426481	0.426481	0.428193	0.426481	0.529097	0.426481	0.000698515	1
Solyc02g080570.3	0.459615	0.506451	0.54076	0.550151	0.550151	0.550151	0.550151	0.550151	0.550151	0.550151	0.550151	0.506473	0.550151	0.550151	0.550251	0.000697571	1
Solyc01g058593.1	0.454144	0.535016	0.46385	0.452529	0.452133	0.426106	0.459251	0.454339	0.453451	0.460767	0.452028	0.40827	0.453154	0.469169	0.45283	0.000696718	1
Solyc04g010110.3	0.614658	0.704462	0.606312	0.606312	0.606312	0.606312	0.606312	0.607714	0.606312	0.606312	0.606312	0.644712	0.606312	0.606312	0.606312	0.00069662	1
Solyc07g052913.1	0.337262	0.238732	0.234906	0.234644	0.234644	0.236374	0.238732	0.236374	0.236374	0.234644	0.234644	0.261748	0.238732	0.238732	0.238732	0.000695946	1
Solyc03g117130.3	0.361698	0.351123	0.361862	0.274032	0.351123	0.282966	0.351123	0.351123	0.351123	0.351123	0.351923	0.339096	0.351123	0.351123	0.351123	0.00069593	1
Solyc04g071940.3	0.646165	0.645988	0.646207	0.548634	0.645988	0.645988	0.645988	0.645988	0.645988	0.622737	0.645988	0.615743	0.656586	0.645988	0.645988	0.00069583	1
Solyc04g076033.1	0.483815	0.488517	0.485569	0.485569	0.485569	0.485569	0.485569	0.484467	0.485569	0.485569	0.485569	0.507509	0.485569	0.485569	0.387452	0.000695384	1
Solyc09g009460.4	0.652483	0.700083	0.717634	0.642732	0.700083	0.698031	0.700083	0.693396	0.700083	0.700083	0.700083	0.623111	0.700083	0.69349	0.700083	0.000694796	1
Solyc08g068350.3	0.71614	0.712889	0.786113	0.74952	0.786333	0.786333	0.786333	0.786519	0.786519	0.786519	0.786333	0.753835	0.786333	0.786333	0.786519	0.000694599	1
Solyc03g031480.3	0.181198	0.181198	0.179058	0.180073	0.185376	0.185376	0.180073	0.185376	0.185376	0.180073	0.185376	0.283627	0.180073	0.180073	0.180073	0.000694155	1
Solyc05g008850.4	0.384103	0.398644	0.362993	0.368516	0.368867	0.368867	0.368867	0.362462	0.368867	0.356239	0.365764	0.463462	0.368867	0.36284	0.36365	0.000693474	1
Solyc08g060920.4	0.178919	0.239731	0.17815	0.240039	0.177558	0.177558	0.177558	0.177558	0.177558	0.177558	0.177558	0.243951	0.177558	0.177558	0.177558	0.000692595	1
Solyc11g010840.2	0.819628	0.793955	0.821333	0.816225	0.818494	0.818494	0.816225	0.765416	0.764144	0.764144	0.765416	0.768935	0.818494	0.818494	0.764144	0.000692225	1
Solyc02g092845.1	0.391321	0.448574	0.458916	0.391321	0.391321	0.391321	0.391321	0.391321	0.391321	0.391321	0.391321	0.456513	0.391321	0.391321	0.391321	0.0006921	1
Solyc04g079420.3	0.72977	0.72977	0.77252	0.767368	0.769459	0.769459	0.680948	0.769459	0.769459	0.769459	0.769459	0.729561	0.767368	0.769459	0.769459	0.000691791	1
Solyc11g071660.1	0.537641	0.477554	0.547168	0.476877	0.523953	0.539838	0.539838	0.539838	0.530811	0.539838	0.547474	0.476877	0.523953	0.540229	0.547474	0.000691345	1
Solyc12g088720.2	0.601711	0.608733	0.609894	0.607336	0.607336	0.607336	0.608733	0.607336	0.607336	0.607336	0.6089	0.505608	0.607336	0.607336	0.60108	0.000690949	1
Solyc11g010910.3	0.726276	0.733163	0.712385	0.70946	0.710502	0.710502	0.711014	0.76478	0.76478	0.76478	0.76478	0.766884	0.710502	0.710502	0.76478	0.000690725	1
Solyc09g075940.3	0.173871	0.274735	0.272193	0.274735	0.274735	0.274735	0.280482	0.275056	0.274735	0.271827	0.274735	0.281412	0.274735	0.271638	0.274735	0.000689491	1
Solyc04g081970.3	0.643059	0.648235	0.638608	0.648235	0.648235	0.648235	0.648235	0.648235	0.648235	0.668014	0.648235	0.552981	0.648235	0.668014	0.648235	0.000688848	1
Solyc05g014310.3	0.354528	0.377269	0.328875	0.331182	0.320248	0.328605	0.32968	0.328605	0.32968	0.32968	0.389306	0.403778	0.328605	0.325927	0.328841	0.000688662	1
Solyc07g043230.3	0.432172	0.454177	0.517629	0.492898	0.516922	0.516922	0.516922	0.516922	0.516922	0.516922	0.516922	0.502319	0.516922	0.516922	0.516922	0.000687036	1
Solyc01g067045.1	0.164523	0.161398	0.161517	0.161398	0.162233	0.161398	0.161398	0.16134	0.161398	0.161398	0.161398	0.263246	0.161398	0.162233	0.162233	0.000686703	1
Solyc01g087680.4	0.481159	0.443593	0.480293	0.46334	0.470664	0.46334	0.463845	0.484386	0.462686	0.464118	0.462686	0.372385	0.46334	0.462686	0.463193	0.000686457	1
Solyc08g075030.3	0.358019	0.285507	0.279731	0.32589	0.279731	0.279731	0.320177	0.279731	0.279731	0.271643	0.279731	0.331414	0.279731	0.279731	0.279731	0.000686047	1
Solyc03g119850.2	0.469595	0.377021	0.372899	0.377021	0.377021	0.377021	0.377021	0.377021	0.377021	0.377021	0.377021	0.4245	0.377021	0.377834	0.376524	0.00068604	1
Solyc01g106700.3	0.537637	0.539556	0.58568	0.535376	0.535376	0.535376	0.535376	0.535376	0.535376	0.535376	0.535376	0.627653	0.535376	0.535376	0.535376	0.000684823	1
Solyc04g079910.4	0.801398	0.791184	0.797491	0.793004	0.793004	0.792975	0.707024	0.793004	0.793004	0.793004	0.793004	0.735935	0.793004	0.793004	0.793004	0.00068439	1
Solyc02g085320.1	0.290203	0.280824	0.289447	0.188448	0.289931	0.289931	0.290024	0.289582	0.289931	0.289931	0.289931	0.290859	0.289931	0.289931	0.290336	0.00068433	1
Solyc05g024190.3	0.541208	0.519177	0.543173	0.513154	0.530564	0.519205	0.517933	0.51671	0.518701	0.518513	0.428127	0.529655	0.518474	0.512996	0.520519	0.000683686	1
Solyc11g069040.3	0.836523	0.836882	0.837196	0.735119	0.837088	0.836383	0.836383	0.836383	0.836383	0.836383	0.836383	0.833479	0.836383	0.836383	0.836383	0.000683615	1
Solyc03g117480.4	0.451038	0.39152	0.388018	0.390022	0.39152	0.455613	0.385829	0.39152	0.39152	0.39152	0.39152	0.451709	0.383438	0.39152	0.39152	0.000683546	1
Solyc07g053380.2	0.437308	0.464935	0.458933	0.389526	0.464935	0.464935	0.464935	0.464935	0.464935	0.464935	0.464935	0.392363	0.464935	0.464935	0.465564	0.000683528	1
Solyc08g074360.3	0.502345	0.414304	0.470478	0.406102	0.42713	0.403104	0.456484	0.428259	0.42222	0.429287	0.436486	0.431191	0.422679	0.438996	0.45895	0.000683036	1
Solyc12g006930.2	0.664971	0.712354	0.635657	0.712354	0.712354	0.712354	0.712354	0.712354	0.712354	0.712354	0.712354	0.648366	0.712354	0.694254	0.704422	0.000682619	1
Solyc04g056713.1	0.478727	0.472583	0.457774	0.472583	0.472583	0.470666	0.472583	0.540056	0.454681	0.472583	0.540142	0.453453	0.472583	0.472583	0.472583	0.000682463	1
Solyc02g061825.1	0.275214	0.275214	0.348855	0.340174	0.349782	0.353557	0.341347	0.314558	0.328697	0.35002	0.349782	0.342762	0.349782	0.3487	0.349782	0.000682445	1
Solyc03g006120.4	0.276962	0.223668	0.31428	0.223668	0.223668	0.223668	0.223668	0.223668	0.223668	0.223668	0.223668	0.233833	0.223668	0.223668	0.224611	0.000682357	1
Solyc01g091450.3	0.39309	0.470466	0.470466	0.470466	0.470466	0.470466	0.470466	0.470466	0.470466	0.470466	0.470466	0.399626	0.470466	0.470466	0.47083	0.000681997	1
Solyc10g074750.1	0.759454	0.695637	0.695672	0.75978	0.695637	0.695637	0.695637	0.695637	0.695637	0.695637	0.695637	0.75695	0.695637	0.695637	0.696032	0.000681937	1
Solyc12g077460.2	0.51195	0.553035	0.593171	0.593393	0.598575	0.598575	0.598575	0.593393	0.569003	0.553035	0.598575	0.591285	0.552184	0.593393	0.598575	0.000681646	1
Solyc03g082720.3	0.590609	0.579895	0.575874	0.579895	0.579895	0.579895	0.579895	0.579895	0.579895	0.579895	0.579895	0.677874	0.579895	0.56214	0.579895	0.000681607	1
Solyc07g009447.1	0.140481	0.220257	0.208534	0.273925	0.209355	0.209355	0.209355	0.200786	0.222386	0.222386	0.209355	0.198968	0.209355	0.210148	0.210614	0.000681484	1
Solyc08g006170.1	0.745066	0.738606	0.755621	0.745066	0.745066	0.745066	0.74849	0.745066	0.745066	0.745066	0.745066	0.845831	0.745066	0.745066	0.744972	0.000681301	1
Solyc02g071100.3	0.287284	0.281338	0.344476	0.283948	0.310895	0.26664	0.310895	0.26664	0.299157	0.310895	0.31004	0.364171	0.299157	0.311392	0.299157	0.000681188	1
Solyc02g067440.3	0.610946	0.612839	0.603525	0.512372	0.612839	0.612839	0.612839	0.612839	0.612839	0.613359	0.612839	0.62163	0.612839	0.611944	0.609263	0.000679586	1
Solyc03g005130.3	0.621014	0.617775	0.617839	0.6512	0.617775	0.621014	0.619106	0.620441	0.615772	0.621014	0.621014	0.529437	0.617775	0.640774	0.621014	0.000678764	1
Solyc11g065480.3	0.322016	0.322008	0.254993	0.25662	0.254017	0.254507	0.25276	0.254017	0.254507	0.254507	0.254507	0.251671	0.250439	0.223264	0.254507	0.000678497	1
Solyc07g052320.3	0.672132	0.678555	0.677956	0.623077	0.678555	0.678555	0.678555	0.610938	0.610938	0.678555	0.678555	0.660076	0.678555	0.678555	0.678555	0.000677758	1
Solyc04g076390.3	0.556514	0.65509	0.650479	0.65509	0.65509	0.65509	0.65509	0.65509	0.65509	0.65509	0.65509	0.664118	0.65509	0.65509	0.666024	0.000676988	1
Solyc01g067090.4	0.380473	0.393927	0.375628	0.404585	0.426039	0.421467	0.39253	0.396255	0.363028	0.380893	0.37506	0.327407	0.37657	0.374842	0.343322	0.000676612	1
Solyc08g022180.1	0.461662	0.407943	0.467597	0.416339	0.4636	0.482197	0.514887	0.465106	0.463104	0.482197	0.463342	0.440467	0.480064	0.463721	0.465168	0.000676137	1
Solyc05g015497.1	0.219255	0.219487	0.223351	0.219721	0.220755	0.219487	0.219721	0.219487	0.219487	0.219721	0.119395	0.221082	0.219487	0.219721	0.219487	0.000676104	1
Solyc07g042295.1	0.158607	0.193461	0.213752	0.154623	0.218843	0.227944	0.220463	0.231388	0.22056	0.219003	0.22056	0.167186	0.222902	0.223185	0.22056	0.000675747	1
Solyc05g051815.1	0.280536	0.248526	0.245257	0.247689	0.250863	0.250251	0.34638	0.249861	0.250863	0.250863	0.249861	0.247542	0.249861	0.250125	0.243737	0.000675692	1
Solyc06g031712.1	0.696463	0.656516	0.606529	0.716772	0.649836	0.656516	0.656516	0.656516	0.656516	0.656516	0.656516	0.702473	0.656516	0.650467	0.656516	0.000675311	1
Solyc01g074020.3	0.614927	0.566561	0.576949	0.575326	0.575326	0.573353	0.575326	0.577043	0.575323	0.579201	0.669447	0.596445	0.575326	0.575326	0.575326	0.000674847	1
Solyc03g005120.3	0.867328	0.867111	0.865925	0.793524	0.867111	0.867328	0.867328	0.867328	0.867328	0.867328	0.867328	0.793165	0.867111	0.866609	0.867328	0.00067393	1
Solyc08g065627.1	0.277347	0.230963	0.324435	0.284919	0.279259	0.23802	0.298766	0.278482	0.317638	0.27495	0.284216	0.282877	0.303452	0.291351	0.314554	0.000673491	1
Solyc08g014280.3	0.80839	0.813567	0.814693	0.866371	0.866371	0.866371	0.866371	0.866371	0.866371	0.814734	0.866371	0.815529	0.866371	0.866749	0.866796	0.000672926	1
Solyc02g082950.3	0.646999	0.717814	0.63965	0.717814	0.646999	0.646999	0.646999	0.646999	0.646999	0.646999	0.646999	0.682331	0.646999	0.646999	0.646999	0.000672435	1
Solyc08g150134.1	0.356954	0.2927	0.286993	0.28903	0.271566	0.271566	0.271566	0.271566	0.271566	0.271566	0.271566	0.229306	0.271566	0.272709	0.272496	0.000672317	1
Solyc09g074730.3	0.0785092	0.0785092	0.150848	0.152045	0.152045	0.152045	0.151614	0.152045	0.152045	0.152045	0.152045	0.155099	0.152045	0.152045	0.152045	0.000672275	1
Solyc10g018207.1	0.208461	0.208437	0.208616	0.208437	0.208437	0.205082	0.205082	0.168745	0.208437	0.205082	0.208437	0.205356	0.208437	0.205082	0.111828	0.000672199	1
Solyc03g113490.3	0.676722	0.676722	0.620454	0.672417	0.623596	0.623596	0.622448	0.622448	0.623596	0.622448	0.672417	0.67956	0.622448	0.622448	0.622448	0.000671461	1
Solyc02g069790.3	0.800954	0.766957	0.763874	0.766957	0.767279	0.767279	0.767279	0.82926	0.766957	0.804305	0.829766	0.823134	0.767279	0.766957	0.765733	0.000670769	1
Solyc02g070705.1	0.437573	0.389927	0.361979	0.349447	0.384565	0.349447	0.384565	0.349447	0.384565	0.384565	0.349447	0.411996	0.39685	0.39685	0.39685	0.000669866	1
Solyc12g015660.2	0.583051	0.640462	0.582531	0.651866	0.651866	0.640462	0.640462	0.651866	0.651866	0.651866	0.640462	0.589758	0.640462	0.651866	0.640462	0.000669124	1
Solyc06g005790.3	0.745917	0.758658	0.758081	0.758658	0.758658	0.701225	0.758658	0.701225	0.701225	0.701225	0.758694	0.726008	0.758658	0.758658	0.758796	0.000668717	1
Solyc08g081280.3	0.786276	0.751854	0.715881	0.767113	0.786493	0.786493	0.786493	0.790819	0.786493	0.784994	0.782649	0.842293	0.786493	0.785354	0.778012	0.000668623	1
Solyc05g040030.1	0.574211	0.595344	0.592721	0.614549	0.598121	0.589107	0.58462	0.588314	0.595284	0.595152	0.663572	0.662737	0.597344	0.602232	0.595284	0.000667623	1
Solyc07g053340.2	0.276366	0.340381	0.34267	0.259333	0.340381	0.340381	0.340381	0.340381	0.340381	0.340381	0.340381	0.341846	0.340381	0.340381	0.340381	0.000667341	1
Solyc06g066100.3	0.676268	0.641075	0.707573	0.641075	0.705291	0.641075	0.641075	0.641075	0.641075	0.641075	0.641075	0.693646	0.641075	0.641075	0.641891	0.000667336	1
Solyc08g062920.3	0.852507	0.844878	0.858629	0.841952	0.854857	0.855341	0.854641	0.856849	0.856849	0.854641	0.854641	0.952139	0.854641	0.854857	0.854641	0.000667127	1
Solyc08g013860.3	0.612201	0.700262	0.66115	0.663653	0.665219	0.665219	0.662282	0.665219	0.665219	0.60468	0.662282	0.667624	0.661393	0.706822	0.665219	0.000666129	1
Solyc03g032150.3	0.328302	0.416885	0.395666	0.417559	0.420392	0.416885	0.416885	0.416885	0.416885	0.416885	0.416885	0.365478	0.416885	0.417559	0.416885	0.000665952	1
Solyc11g010300.2	0.535857	0.516706	0.52543	0.577119	0.578881	0.578881	0.578881	0.578881	0.578881	0.513076	0.578881	0.573357	0.578881	0.577119	0.578881	0.000664712	1
Solyc05g008290.4	0.422439	0.382889	0.376559	0.382889	0.382889	0.382889	0.382889	0.382889	0.382889	0.451853	0.382889	0.426469	0.382889	0.382889	0.340903	0.000664602	1
Solyc01g086800.4	0.321727	0.321666	0.29562	0.343764	0.287696	0.287696	0.343764	0.343764	0.287696	0.343764	0.287696	0.328034	0.343764	0.286605	0.287696	0.000663756	1
Solyc05g007930.3	0.634968	0.694472	0.689956	0.694472	0.694472	0.694472	0.694472	0.694472	0.694472	0.694472	0.694472	0.609861	0.694472	0.694472	0.696304	0.000663351	1
Solyc10g083230.1	0.460805	0.460805	0.440703	0.460805	0.460805	0.460805	0.460805	0.460805	0.460805	0.460805	0.460805	0.557058	0.460805	0.460805	0.460805	0.000663006	1
Solyc09g089720.3	0.229836	0.157835	0.156331	0.156331	0.155836	0.155836	0.155836	0.154762	0.155836	0.155836	0.156331	0.228568	0.156331	0.155836	0.155836	0.000662816	1
Solyc01g094480.4	0.525063	0.540775	0.583984	0.585827	0.583984	0.583984	0.583984	0.583984	0.583984	0.583984	0.583984	0.506613	0.585827	0.583984	0.583984	0.000662225	1
Solyc03g111210.4	0.553123	0.6221	0.543311	0.57111	0.57111	0.57111	0.57111	0.57111	0.57111	0.57111	0.571228	0.598057	0.57111	0.501189	0.576473	0.000662187	1
Solyc12g096690.2	0.619477	0.523217	0.523505	0.523191	0.523217	0.523191	0.523191	0.523191	0.523191	0.52438	0.523217	0.557214	0.523217	0.523217	0.523191	0.000662106	1
Solyc03g093440.4	0.508068	0.413048	0.409478	0.408733	0.408733	0.408733	0.408733	0.408733	0.408733	0.408733	0.408733	0.406059	0.408733	0.408733	0.405164	0.000661722	1
Solyc05g007260.3	0.705851	0.585338	0.68028	0.679557	0.679557	0.679557	0.679557	0.679557	0.679557	0.679557	0.679557	0.67192	0.679557	0.679557	0.679755	0.000661152	1
Solyc06g007480.3	0.744853	0.668946	0.67591	0.668946	0.665924	0.668946	0.668946	0.668946	0.668946	0.668946	0.668809	0.738904	0.668946	0.668946	0.668124	0.0006598	1
Solyc09g090300.3	0.29182	0.29182	0.233976	0.226868	0.218796	0.226868	0.20688	0.218818	0.218796	0.218796	0.218796	0.244189	0.218796	0.22709	0.218796	0.000659784	1
Solyc11g044933.1	0.495868	0.505668	0.51249	0.505668	0.486238	0.477615	0.472255	0.475332	0.505668	0.497484	0.446075	0.563022	0.505668	0.485087	0.486851	0.000659682	1
Solyc04g008245.1	0.354653	0.359458	0.312123	0.358797	0.30167	0.294178	0.293639	0.292775	0.300718	0.29422	0.292075	0.300548	0.30106	0.289129	0.293554	0.000659491	1
Solyc02g150107.1	0.57549	0.649428	0.567892	0.55711	0.55711	0.55711	0.55711	0.55711	0.55711	0.55711	0.55711	0.528353	0.55711	0.55711	0.55711	0.000659319	1
Solyc04g014500.3	0.867648	0.867946	0.867623	0.788891	0.869433	0.868936	0.869057	0.869433	0.869057	0.868936	0.869284	0.803508	0.869057	0.869057	0.867741	0.000658969	1
Solyc07g008830.1	0.369121	0.352186	0.295505	0.314375	0.312152	0.290594	0.310804	0.314597	0.298025	0.307203	0.302383	0.360149	0.295521	0.350105	0.32469	0.000658326	1
Solyc04g007050.4	0.205643	0.205603	0.208273	0.302911	0.205603	0.204119	0.19687	0.208206	0.205603	0.206505	0.203896	0.196715	0.204339	0.205904	0.204449	0.000658139	1
Solyc02g088560.4	0.401004	0.336237	0.341165	0.349839	0.349839	0.349839	0.405268	0.349839	0.349839	0.349839	0.349839	0.419561	0.349839	0.349839	0.351446	0.000657081	1
Solyc03g043890.3	0.377416	0.360984	0.326299	0.33256	0.360984	0.360984	0.360984	0.360984	0.360984	0.360984	0.360629	0.27085	0.360984	0.360984	0.363282	0.000656991	1
Solyc12g007010.2	0.628446	0.596502	0.603727	0.596502	0.596502	0.596502	0.596502	0.596502	0.596502	0.596502	0.596502	0.662118	0.596502	0.596502	0.674193	0.000656718	1
Solyc10g084270.2	0.703551	0.633143	0.705733	0.705733	0.705733	0.706911	0.707158	0.768308	0.705733	0.705733	0.705733	0.705411	0.705733	0.705733	0.707158	0.000656459	1
Solyc01g067443.1	0.315164	0.222442	0.202726	0.222442	0.216534	0.222442	0.222442	0.222442	0.222442	0.222442	0.222442	0.206077	0.222442	0.216534	0.222442	0.00065641	1
Solyc01g066500.1	0.511155	0.514048	0.605831	0.547566	0.511155	0.514048	0.514048	0.51324	0.511155	0.511155	0.511713	0.502386	0.514048	0.511155	0.509857	0.000656204	1
Solyc01g086880.3	0.311693	0.316937	0.313536	0.313645	0.313645	0.311693	0.313645	0.311693	0.311693	0.311693	0.311693	0.411767	0.313645	0.311693	0.311693	0.000655699	1
Solyc06g073890.3	0.229666	0.238795	0.221649	0.238795	0.246762	0.227377	0.246762	0.233199	0.21414	0.226975	0.302298	0.283074	0.235507	0.231879	0.285054	0.000655613	1
Solyc03g119890.4	0.552788	0.478069	0.479607	0.478069	0.478069	0.478069	0.478069	0.478069	0.478069	0.478069	0.478069	0.548945	0.478069	0.478069	0.478069	0.00065469	1
Solyc03g115200.3	0.497718	0.559556	0.49414	0.487976	0.487976	0.487976	0.487976	0.487655	0.487976	0.487976	0.487976	0.559543	0.473057	0.487976	0.49186	0.000654419	1
Solyc04g078470.3	0.341617	0.410168	0.411219	0.414771	0.41179	0.41179	0.350593	0.41179	0.41179	0.41179	0.41179	0.359498	0.410168	0.41179	0.41179	0.000653495	1
Solyc01g112025.1	0.597933	0.593879	0.584833	0.629332	0.627458	0.645237	0.583433	0.631419	0.631354	0.637361	0.636295	0.565671	0.631483	0.643693	0.634042	0.000653131	1
Solyc10g084820.2	0.743833	0.803987	0.80304	0.803987	0.803987	0.803987	0.803987	0.803987	0.80225	0.80225	0.80225	0.720329	0.803987	0.803987	0.804291	0.000652417	1
Solyc11g007850.2	0.85247	0.85247	0.862695	0.85247	0.864592	0.864592	0.864592	0.864592	0.864592	0.864592	0.864592	0.764803	0.864592	0.864592	0.864592	0.000652258	1
Solyc01g068420.4	0.173981	0.232035	0.230911	0.232035	0.230053	0.230053	0.232035	0.232035	0.230053	0.232035	0.230053	0.146812	0.232035	0.230053	0.234741	0.000652084	1
Solyc12g049280.3	0.70776	0.683558	0.684152	0.683558	0.683558	0.683558	0.683558	0.683558	0.683558	0.684024	0.683558	0.594535	0.706016	0.683558	0.664861	0.000651814	1
Solyc03g113910.3	0.367897	0.393822	0.395051	0.311416	0.390388	0.390388	0.390388	0.390388	0.390388	0.390388	0.334984	0.408774	0.390388	0.393822	0.390388	0.000651493	1
Solyc06g065310.3	0.603008	0.563566	0.541526	0.564354	0.563875	0.563875	0.563875	0.564354	0.564354	0.564354	0.564354	0.652611	0.564354	0.563875	0.564354	0.000651491	1
Solyc02g066920.3	0.235341	0.275671	0.269475	0.275671	0.275671	0.275671	0.275671	0.258295	0.275671	0.275671	0.206161	0.265788	0.275671	0.23415	0.206412	0.000650942	1
Solyc10g081790.1	0.371683	0.471264	0.473261	0.471859	0.471152	0.471152	0.471152	0.468651	0.46853	0.469583	0.470375	0.465989	0.469937	0.469736	0.46965	0.000649412	1
Solyc11g008960.3	0.699498	0.714983	0.721101	0.705948	0.70437	0.704861	0.70571	0.704457	0.70437	0.70437	0.705337	0.690779	0.70437	0.800967	0.711916	0.000648158	1
Solyc12g057140.1	0.407531	0.312016	0.307897	0.312313	0.312016	0.312016	0.312016	0.312016	0.312016	0.312016	0.311892	0.341817	0.312016	0.312016	0.312313	0.00064582	1
Solyc05g010045.1	0.434342	0.522051	0.467262	0.52335	0.5125	0.52335	0.5125	0.52335	0.52335	0.52335	0.502411	0.494669	0.52335	0.5125	0.515205	0.000643936	1
Solyc12g082720.1	0.347816	0.358181	0.349007	0.336736	0.362968	0.358181	0.358783	0.335568	0.262472	0.358181	0.362968	0.348383	0.358181	0.3274	0.358181	0.000643818	1
Solyc07g054490.3	0.483975	0.475536	0.495475	0.475536	0.477	0.475536	0.475536	0.475333	0.475536	0.475536	0.475536	0.381634	0.475536	0.475333	0.475536	0.000643679	1
Solyc02g061620.2	0.236295	0.190767	0.190781	0.194591	0.188953	0.183154	0.238075	0.250474	0.239348	0.237078	0.184517	0.187996	0.189469	0.196905	0.184517	0.000643674	1
Solyc04g054400.3	0.554992	0.554992	0.530793	0.53067	0.53067	0.53067	0.53067	0.53067	0.53067	0.53067	0.53067	0.626721	0.53067	0.53067	0.53067	0.000643631	1
Solyc05g016415.1	0.348868	0.351968	0.342351	0.340451	0.326715	0.354992	0.351968	0.354992	0.354992	0.351968	0.276809	0.284426	0.351968	0.353375	0.354992	0.000642365	1
Solyc03g117910.3	0.726355	0.772595	0.717795	0.734507	0.772595	0.772362	0.772595	0.772595	0.772595	0.772595	0.772595	0.722951	0.720175	0.717299	0.772595	0.000642321	1
Solyc05g020040.2	0.232948	0.230338	0.230338	0.230338	0.230338	0.230338	0.230338	0.230338	0.230338	0.230338	0.328328	0.227201	0.230338	0.230338	0.230338	0.000641812	1
Solyc02g036230.3	0.416174	0.424866	0.429135	0.411184	0.407523	0.41176	0.434556	0.351393	0.410944	0.4255	0.407072	0.348175	0.423321	0.401522	0.416885	0.000641602	1
Solyc10g007800.3	0.365493	0.300863	0.303975	0.303175	0.303175	0.303175	0.303175	0.303949	0.303175	0.364469	0.30322	0.317529	0.303175	0.364469	0.30322	0.00064145	1
Solyc02g062680.3	0.654399	0.63934	0.638469	0.710501	0.638513	0.63934	0.63934	0.63934	0.63934	0.638513	0.638513	0.711992	0.638513	0.63934	0.63934	0.000641228	1
Solyc01g060020.4	0.336237	0.337737	0.31926	0.337737	0.336237	0.337737	0.337737	0.336237	0.336237	0.336237	0.336237	0.239118	0.337737	0.336237	0.336237	0.000641007	1
Solyc08g041980.3	0.803192	0.815392	0.778943	0.79613	0.744833	0.781787	0.750915	0.76451	0.735383	0.77377	0.752976	0.794603	0.728251	0.77377	0.765294	0.000640878	1
Solyc07g061800.4	0.225686	0.235037	0.230752	0.220963	0.220963	0.220963	0.220963	0.220963	0.220963	0.220963	0.220963	0.319632	0.220963	0.220963	0.220963	0.000640875	1
Solyc12g044810.3	0.167593	0.164406	0.165785	0.164406	0.161517	0.164406	0.164406	0.164406	0.164406	0.161517	0.161517	0.261692	0.164406	0.164406	0.161517	0.000640459	1
Solyc12g096130.2	0.22244	0.220501	0.220447	0.223632	0.220322	0.220062	0.220062	0.223574	0.223574	0.220062	0.220723	0.218296	0.220062	0.223574	0.31896	0.000639491	1
Solyc01g110450.3	0.351807	0.4223	0.364744	0.37145	0.37145	0.37145	0.431081	0.37145	0.37145	0.37145	0.37145	0.433012	0.37145	0.37145	0.37145	0.000639085	1
Solyc01g105850.3	0.280737	0.265633	0.319333	0.282027	0.342296	0.318114	0.28276	0.291815	0.272937	0.26904	0.271206	0.329152	0.259577	0.279545	0.279356	0.000639034	1
Solyc11g071640.3	0.445086	0.434011	0.477046	0.377025	0.446685	0.43103	0.461185	0.461185	0.426149	0.461185	0.461029	0.431028	0.446685	0.459668	0.479659	0.000638688	1
Solyc07g053630.4	0.444844	0.359108	0.36335	0.405401	0.359775	0.359775	0.359108	0.359108	0.359108	0.359108	0.359775	0.398419	0.359108	0.359108	0.359775	0.000638616	1
Solyc02g078430.3	0.613613	0.612803	0.545897	0.545897	0.546208	0.546208	0.545897	0.545897	0.545897	0.545897	0.545897	0.591039	0.545897	0.545897	0.545897	0.000637892	1
Solyc08g082353.1	0.577253	0.466995	0.530638	0.558089	0.554796	0.554796	0.554796	0.554796	0.554796	0.554796	0.554796	0.567792	0.554796	0.530638	0.554796	0.00063773	1
Solyc03g020060.3	0.716523	0.721965	0.721535	0.721965	0.721965	0.721965	0.721965	0.721965	0.721965	0.721965	0.721965	0.818987	0.721965	0.71946	0.721965	0.000637533	1
Solyc08g077310.3	0.573902	0.513736	0.538847	0.612133	0.539308	0.539308	0.539308	0.539308	0.539308	0.539308	0.539308	0.580929	0.513736	0.539308	0.539308	0.00063626	1
Solyc04g079330.2	0.415017	0.41717	0.378174	0.384137	0.384207	0.384207	0.446048	0.384207	0.384207	0.384207	0.384207	0.458406	0.384207	0.384207	0.384137	0.000635859	1
Solyc02g070860.4	0.444852	0.357888	0.34851	0.355441	0.359915	0.355441	0.359915	0.405104	0.359915	0.359915	0.355441	0.360954	0.359915	0.355237	0.355237	0.000635306	1
Solyc04g074430.2	0.319363	0.319363	0.270865	0.341583	0.341583	0.321189	0.341583	0.308075	0.321189	0.341583	0.321189	0.326408	0.330627	0.341583	0.258127	0.000633682	1
Solyc06g007120.3	0.443456	0.538592	0.53994	0.538592	0.538592	0.537954	0.538592	0.538592	0.538592	0.538592	0.538592	0.508086	0.538592	0.528133	0.538592	0.000633646	1
Solyc08g014230.4	0.534994	0.482887	0.464849	0.468357	0.468357	0.468357	0.468357	0.468357	0.468357	0.49263	0.468357	0.51879	0.468357	0.533309	0.468357	0.000633351	1
Solyc03g117670.4	0.887868	0.841314	0.896061	0.841314	0.841314	0.841314	0.841314	0.841314	0.841314	0.841314	0.841314	0.844123	0.893852	0.893643	0.893643	0.000632673	1
Solyc09g060215.1	0.627446	0.634091	0.688091	0.650326	0.655408	0.677796	0.626146	0.622396	0.651172	0.626612	0.651986	0.644145	0.657118	0.655082	0.712501	0.000632417	1
Solyc08g061320.3	0.682687	0.702196	0.704461	0.594305	0.677519	0.677519	0.677519	0.677519	0.677519	0.677519	0.677519	0.701305	0.677519	0.677519	0.677519	0.000632241	1
Solyc03g007140.3	0.438124	0.369195	0.366953	0.368209	0.369195	0.366858	0.368209	0.366858	0.36616	0.366858	0.366858	0.420678	0.368209	0.425528	0.373509	0.000632219	1
Solyc09g091180.3	0.408325	0.477332	0.40301	0.47579	0.466374	0.466374	0.466374	0.466374	0.466374	0.466374	0.466374	0.41439	0.466374	0.466374	0.470945	0.000631954	1
Solyc02g067980.3	0.943835	0.943502	0.871564	0.872446	0.943502	0.943502	0.943502	0.943502	0.943502	0.943502	0.943502	0.943241	0.943323	0.943502	0.942531	0.00063153	1
Solyc06g008820.3	0.334432	0.406968	0.396033	0.370494	0.396034	0.424594	0.406012	0.416128	0.407746	0.408763	0.404534	0.349472	0.408701	0.410359	0.402761	0.000631111	1
Solyc08g067710.1	0.182073	0.207871	0.257801	0.255973	0.255973	0.255973	0.255973	0.255973	0.255973	0.255973	0.255973	0.200286	0.255973	0.255973	0.255973	0.000629818	1
Solyc02g089690.3	0.396127	0.45909	0.421638	0.423023	0.423023	0.423023	0.468436	0.423023	0.423023	0.423023	0.423023	0.354231	0.423023	0.423023	0.423023	0.000628891	1
Solyc04g081290.3	0.712576	0.717244	0.710082	0.717244	0.718354	0.718354	0.718609	0.718354	0.718354	0.718609	0.718354	0.661528	0.634065	0.718354	0.718609	0.000628788	1
Solyc05g053390.4	0.700775	0.600242	0.695954	0.693607	0.693607	0.693607	0.693607	0.693607	0.693607	0.693607	0.693607	0.71152	0.693607	0.693607	0.692629	0.000628375	1
Solyc03g111090.4	0.857431	0.853107	0.878033	0.815825	0.824246	0.824246	0.824246	0.824246	0.824246	0.824246	0.824246	0.854198	0.824246	0.768415	0.810641	0.000627847	1
Solyc10g076860.2	0.415589	0.509302	0.479639	0.509302	0.509359	0.509601	0.508752	0.509345	0.505038	0.509601	0.505537	0.480087	0.508752	0.509359	0.506673	0.000626532	1
Solyc05g005450.2	0.176051	0.146964	0.116188	0.116188	0.116188	0.116188	0.116188	0.116188	0.116188	0.116188	0.116188	0.194601	0.116188	0.116188	0.116764	0.000625814	1
Solyc04g054227.1	0.157462	0.104258	0.106741	0.148671	0.149162	0.104453	0.17591	0.104881	0.161728	0.15868	0.143761	0.151007	0.144688	0.106011	0.148413	0.000625763	1
Solyc08g067250.4	0.564261	0.560718	0.596295	0.591009	0.592422	0.591009	0.591009	0.591009	0.591009	0.591009	0.591009	0.675723	0.591009	0.591009	0.591009	0.000625756	1
Solyc09g010210.3	0.449544	0.451293	0.45066	0.54719	0.450829	0.449274	0.452064	0.451293	0.450521	0.451952	0.451293	0.445381	0.451133	0.451137	0.450988	0.000625522	1
Solyc05g053790.1	0.272123	0.278028	0.355511	0.259499	0.278028	0.255119	0.255119	0.278028	0.255119	0.255119	0.278028	0.268888	0.278028	0.255119	0.278028	0.000625477	1
Solyc12g041950.3	0.190534	0.15037	0.224067	0.149315	0.15037	0.150101	0.15037	0.149315	0.149315	0.15037	0.15037	0.210208	0.15037	0.149315	0.149755	0.000623923	1
Solyc08g080170.3	0.726912	0.665679	0.74698	0.665679	0.666951	0.666951	0.666951	0.666951	0.666951	0.666951	0.666951	0.664991	0.665679	0.666951	0.676205	0.000622999	1
Solyc11g066070.2	0.543274	0.541136	0.545574	0.577272	0.577294	0.577294	0.564651	0.529403	0.520818	0.572709	0.577294	0.518878	0.577272	0.569444	0.509045	0.000622861	1
Solyc09g098100.4	0.290142	0.353285	0.314198	0.300711	0.353285	0.353285	0.353285	0.334845	0.353285	0.353285	0.353285	0.291876	0.353285	0.353285	0.353285	0.000622799	1
Solyc07g063270.3	0.58826	0.583949	0.532492	0.522888	0.511296	0.520392	0.511296	0.520392	0.520392	0.520392	0.511575	0.521856	0.511296	0.511296	0.511296	0.000622341	1
Solyc10g047821.1	0.417841	0.419283	0.416211	0.419283	0.419283	0.419283	0.419283	0.420437	0.419283	0.419283	0.419283	0.322671	0.419283	0.421352	0.419283	0.000622288	1
Solyc06g076640.3	0.525982	0.520662	0.456191	0.446825	0.453417	0.453417	0.452418	0.453417	0.453417	0.453417	0.453417	0.450835	0.453417	0.45185	0.453417	0.000621961	1
Solyc07g019630.1	0.267686	0.267457	0.268326	0.360366	0.263189	0.263189	0.263189	0.263189	0.263189	0.263707	0.263189	0.261688	0.263189	0.263189	0.263189	0.000621613	1
Solyc12g009280.3	0.456497	0.433964	0.51949	0.513529	0.513529	0.513529	0.513529	0.513352	0.513352	0.513529	0.513352	0.486105	0.513529	0.513529	0.513529	0.000621014	1
Solyc06g005520.4	0.689248	0.740287	0.740371	0.740287	0.741034	0.740287	0.740287	0.740287	0.740287	0.740287	0.740287	0.676701	0.740287	0.675774	0.740287	0.000620792	1
Solyc08g006790.4	0.199829	0.188035	0.274486	0.262881	0.262657	0.262657	0.262657	0.259647	0.262657	0.262657	0.262423	0.262931	0.262657	0.268474	0.261624	0.000620116	1
Solyc04g008230.3	0.490102	0.47582	0.48072	0.508448	0.536731	0.539224	0.539224	0.539224	0.539224	0.539224	0.539224	0.492929	0.539624	0.539224	0.535659	0.000619461	1
Solyc03g118320.1	0.517041	0.609517	0.620027	0.608588	0.609517	0.609517	0.609517	0.609517	0.609517	0.609517	0.609517	0.610807	0.620189	0.620901	0.609517	0.000619421	1
Solyc05g008105.1	0.488317	0.529362	0.539454	0.561688	0.507809	0.536805	0.533358	0.54573	0.536805	0.533358	0.532788	0.492324	0.533358	0.533358	0.590549	0.000619076	1
Solyc01g088470.3	0.133863	0.133789	0.203604	0.203524	0.20442	0.20442	0.20442	0.20442	0.20442	0.20442	0.20442	0.207156	0.20442	0.20442	0.20442	0.000619013	1
Solyc02g076900.4	0.523774	0.56305	0.548692	0.567894	0.567894	0.544473	0.563283	0.505405	0.496193	0.521528	0.506684	0.555702	0.517014	0.518862	0.547652	0.000618302	1
Solyc10g012295.1	0.327696	0.350665	0.35017	0.350665	0.350665	0.387704	0.350665	0.367021	0.388448	0.350665	0.350665	0.279516	0.350665	0.350665	0.350665	0.000618299	1
Solyc05g050310.1	0.203306	0.20909	0.148992	0.151982	0.151982	0.151982	0.147994	0.151982	0.151982	0.151982	0.195331	0.211167	0.147994	0.151982	0.151982	0.000617968	1
Solyc05g052640.3	0.832656	0.82498	0.824789	0.829525	0.823445	0.828551	0.82696	0.81152	0.816667	0.823619	0.82605	0.917724	0.823432	0.824587	0.816277	0.000617556	1
Solyc04g082235.1	0.429355	0.456213	0.460237	0.456213	0.456213	0.456213	0.460237	0.456213	0.460237	0.460237	0.460237	0.547516	0.456213	0.458298	0.456213	0.000617305	1
Solyc05g010670.3	0.33437	0.434223	0.375541	0.379154	0.373758	0.373758	0.373758	0.373758	0.373758	0.373758	0.373758	0.435965	0.373758	0.374805	0.392025	0.000617203	1
Solyc01g106440.3	0.595991	0.557013	0.540185	0.628018	0.542553	0.543256	0.543256	0.543256	0.543256	0.543256	0.5436	0.555437	0.542341	0.543454	0.542856	0.000616521	1
Solyc02g085630.3	0.378079	0.391305	0.378891	0.404815	0.378079	0.378079	0.424737	0.378079	0.378079	0.378079	0.378079	0.466053	0.378079	0.378079	0.388051	0.000615375	1
Solyc10g007620.3	0.221668	0.213117	0.225664	0.1681	0.1681	0.1681	0.1681	0.1681	0.1681	0.1681	0.1681	0.227206	0.1681	0.1681	0.1681	0.000615312	1
Solyc01g111130.4	0.834395	0.834395	0.867304	0.885075	0.885075	0.885075	0.825538	0.885075	0.885075	0.885075	0.885075	0.827519	0.885075	0.885764	0.885075	0.000615142	1
Solyc04g072037.1	0.446731	0.412076	0.399823	0.412076	0.39487	0.39487	0.39487	0.39487	0.39487	0.39487	0.395989	0.324688	0.417399	0.39487	0.395214	0.000614678	1
Solyc11g012700.2	0.735048	0.734462	0.695119	0.691831	0.691831	0.691831	0.691831	0.650453	0.650453	0.691831	0.691831	0.652416	0.691831	0.691831	0.691831	0.000614365	1
Solyc10g085580.3	0.739036	0.739036	0.752517	0.67145	0.739036	0.739059	0.739036	0.739036	0.739036	0.739036	0.739059	0.669257	0.739036	0.739036	0.739036	0.000614023	1
Solyc07g021710.3	0.258583	0.296942	0.259929	0.185435	0.259906	0.259906	0.259906	0.261632	0.259906	0.259906	0.259906	0.300598	0.259906	0.259906	0.26068	0.000612678	1
Solyc02g032845.1	0.228776	0.228776	0.209701	0.20657	0.20657	0.20657	0.20657	0.20657	0.206214	0.20657	0.20657	0.300842	0.20657	0.206214	0.206214	0.00061164	1
Solyc12g042300.2	0.388243	0.356974	0.36343	0.360479	0.360146	0.357721	0.357679	0.360132	0.360032	0.360546	0.360265	0.45232	0.357565	0.357565	0.357434	0.000611201	1
Solyc01g086975.1	0.868074	0.866651	0.868065	0.868074	0.868074	0.868074	0.868074	0.869522	0.868074	0.868074	0.868074	0.870652	0.868074	0.868074	0.963942	0.000611078	1
Solyc03g080100.4	0.576526	0.515383	0.526053	0.515383	0.515383	0.515383	0.515383	0.515383	0.519536	0.515383	0.515383	0.591448	0.515383	0.515383	0.502121	0.000610532	1
Solyc10g083890.2	0.326837	0.246214	0.24581	0.246214	0.246214	0.246214	0.246214	0.290324	0.244673	0.244673	0.244673	0.28858	0.245625	0.246214	0.244673	0.000610378	1
Solyc02g063000.4	0.414541	0.420196	0.415625	0.353105	0.369415	0.369415	0.369415	0.420196	0.369415	0.369415	0.369415	0.417043	0.369415	0.368689	0.369415	0.000609589	1
Solyc01g099190.4	0.447345	0.446309	0.483256	0.506206	0.504545	0.506206	0.506206	0.506206	0.506206	0.506206	0.506206	0.546764	0.504192	0.509618	0.504192	0.000609521	1
Solyc01g103530.3	0.427296	0.447389	0.500208	0.500208	0.500208	0.500208	0.500208	0.500208	0.500208	0.500208	0.500208	0.453239	0.500208	0.506903	0.500208	0.000608552	1
Solyc09g075070.3	0.749907	0.748505	0.748448	0.653426	0.748505	0.748505	0.748505	0.748448	0.748505	0.748505	0.748505	0.731588	0.748505	0.748505	0.748709	0.000608146	1
Solyc06g062860.4	0.789679	0.850926	0.873843	0.823275	0.873843	0.873843	0.875146	0.873843	0.873843	0.875146	0.873843	0.855753	0.873843	0.87427	0.873843	0.000607727	1
Solyc12g098280.3	0.425601	0.446185	0.351377	0.446185	0.446185	0.446185	0.446185	0.446185	0.446185	0.446185	0.446185	0.432282	0.446185	0.446185	0.446185	0.000606503	1
Solyc09g090150.4	0.827973	0.747686	0.737436	0.799728	0.789596	0.789596	0.789596	0.789596	0.789596	0.789596	0.789596	0.733732	0.789596	0.789596	0.789596	0.00060625	1
Solyc04g079080.2	0.414061	0.415962	0.38296	0.429875	0.429875	0.429875	0.371671	0.429875	0.429875	0.429875	0.429875	0.356989	0.429875	0.429875	0.429875	0.000604852	1
Solyc01g087350.3	0.842723	0.842723	0.86939	0.868699	0.868154	0.868154	0.868154	0.868154	0.868154	0.868154	0.868154	0.77596	0.868154	0.868154	0.868154	0.000604606	1
Solyc09g065280.4	0.537134	0.468479	0.51179	0.468479	0.468479	0.468479	0.468479	0.468479	0.468479	0.468479	0.468479	0.530536	0.468479	0.468479	0.46681	0.000604476	1
Solyc03g006250.2	0.440118	0.479141	0.503277	0.479141	0.479141	0.479141	0.479141	0.479141	0.479141	0.479141	0.479141	0.4299	0.479141	0.541825	0.479141	0.000604224	1
Solyc04g077110.3	0.303946	0.338846	0.298271	0.338846	0.303873	0.286364	0.371854	0.351089	0.351089	0.298271	0.338846	0.340095	0.338846	0.338846	0.337538	0.000604164	1
Solyc11g033260.2	0.539161	0.485383	0.484487	0.450982	0.450982	0.450982	0.450982	0.485702	0.485702	0.485702	0.485702	0.485702	0.450982	0.484487	0.450982	0.000602701	1
Solyc06g008170.3	0.677886	0.657545	0.657545	0.657545	0.658304	0.657545	0.657545	0.657545	0.657545	0.657545	0.657545	0.652891	0.657545	0.751421	0.657545	0.000602657	1
Solyc01g008320.3	0.785084	0.714102	0.789068	0.785084	0.785084	0.785084	0.789407	0.785084	0.785084	0.789407	0.785084	0.719865	0.785084	0.785084	0.789407	0.000601134	1
Solyc09g011500.3	0.306554	0.306554	0.225753	0.238171	0.238171	0.238171	0.238171	0.238171	0.238171	0.238171	0.238171	0.249787	0.238171	0.238171	0.238171	0.000600662	1
Solyc02g082200.4	0.727108	0.782659	0.719979	0.782659	0.727108	0.727108	0.727108	0.727108	0.727108	0.727108	0.727108	0.79088	0.727108	0.727108	0.727517	0.000600331	1
Solyc05g007680.1	0.612875	0.613372	0.662949	0.672938	0.67239	0.67239	0.672938	0.67239	0.67239	0.67239	0.67239	0.612425	0.672938	0.672938	0.67201	0.000600131	1
Solyc04g064600.1	0.440937	0.509173	0.483366	0.509173	0.509844	0.48965	0.498728	0.48965	0.48965	0.509844	0.48965	0.428012	0.498728	0.509844	0.495354	0.000599405	1
Solyc02g027080.2	0.249663	0.299529	0.240647	0.241935	0.242462	0.240365	0.239506	0.24165	0.242854	0.241262	0.241879	0.320824	0.2412	0.241262	0.239998	0.000598817	1
Solyc02g082070.4	0.2016	0.242627	0.237161	0.242627	0.2016	0.2016	0.2016	0.2016	0.2016	0.2016	0.2016	0.282814	0.2016	0.20639	0.20639	0.00059836	1
Solyc06g073240.3	0.601109	0.557457	0.557706	0.557457	0.529491	0.529491	0.529491	0.529491	0.529491	0.529491	0.529491	0.591258	0.529491	0.567017	0.529491	0.00059827	1
Solyc06g005965.1	0.267045	0.334352	0.334107	0.334352	0.334352	0.334352	0.334352	0.334352	0.334352	0.334352	0.334352	0.262699	0.334352	0.334352	0.334352	0.000598036	1
Solyc01g106020.3	0.674951	0.749491	0.7267	0.681575	0.727377	0.727377	0.727377	0.727377	0.727377	0.727377	0.727377	0.66115	0.727775	0.727377	0.727377	0.000597571	1
Solyc01g095320.4	0.482586	0.447226	0.482775	0.482586	0.482586	0.482586	0.482586	0.482586	0.482586	0.482775	0.482775	0.39241	0.482586	0.482775	0.482775	0.000596239	1
Solyc03g077905.1	0.359739	0.292906	0.328513	0.296492	0.292906	0.294312	0.291771	0.292574	0.296213	0.292906	0.292574	0.357136	0.292906	0.318311	0.281096	0.000596205	1
Solyc04g014610.4	0.349263	0.286199	0.340259	0.36675	0.374634	0.366923	0.366923	0.366633	0.366923	0.366633	0.366923	0.401669	0.366923	0.366643	0.366923	0.000595712	1
Solyc04g080250.3	0.511845	0.512791	0.485978	0.515692	0.515692	0.515692	0.422946	0.515692	0.515692	0.515692	0.515692	0.51142	0.515692	0.515692	0.515692	0.000595599	1
Solyc10g019160.2	0.513257	0.52466	0.527328	0.525903	0.526132	0.523897	0.525372	0.526289	0.516626	0.523897	0.52466	0.615656	0.526132	0.512393	0.525372	0.000595554	1
Solyc05g008040.4	0.378045	0.384158	0.384158	0.384158	0.384158	0.384158	0.384158	0.384158	0.384158	0.384158	0.384158	0.384722	0.384158	0.384158	0.28947	0.00059526	1
Solyc08g016190.4	0.535275	0.622719	0.566515	0.535209	0.565482	0.565281	0.565354	0.553292	0.565482	0.565281	0.565613	0.621962	0.565281	0.565482	0.565467	0.000595013	1
Solyc03g098500.4	0.522268	0.55188	0.504257	0.55188	0.55188	0.55188	0.55188	0.55188	0.55188	0.55188	0.53916	0.470062	0.55188	0.518072	0.55188	0.000594726	1
Solyc10g055740.2	0.327745	0.39536	0.396215	0.396977	0.39536	0.396977	0.39536	0.396977	0.396977	0.39536	0.396977	0.326424	0.39536	0.396977	0.396977	0.000593691	1
Solyc12g150118.1	0.215268	0.254571	0.263514	0.254571	0.254005	0.307084	0.281479	0.240871	0.254243	0.254005	0.254005	0.228073	0.260461	0.305091	0.262271	0.000593418	1
Solyc09g091820.4	0.490031	0.488454	0.525479	0.54599	0.488454	0.488454	0.488454	0.488454	0.488454	0.488454	0.548793	0.542625	0.488454	0.488454	0.488454	0.000592911	1
Solyc09g075770.3	0.740377	0.680801	0.68128	0.680801	0.680801	0.680801	0.680801	0.680801	0.680801	0.680801	0.680801	0.758213	0.680801	0.680654	0.680356	0.00059238	1
Solyc04g005300.4	0.158624	0.156787	0.16297	0.156787	0.156787	0.156787	0.156787	0.156787	0.156787	0.156787	0.156787	0.159838	0.156787	0.156914	0.251575	0.000591916	1
Solyc02g032160.1	0.367933	0.367933	0.402895	0.404992	0.404992	0.404992	0.404992	0.404992	0.404992	0.404992	0.404992	0.479342	0.404992	0.402437	0.404992	0.000591736	1
Solyc08g080850.4	0.473907	0.400866	0.463336	0.406113	0.40416	0.40416	0.40416	0.412638	0.40416	0.40416	0.404578	0.449777	0.404532	0.40416	0.406113	0.00059076	1
Solyc03g006620.3	0.642715	0.621053	0.620573	0.621053	0.61778	0.620903	0.620903	0.61778	0.618029	0.61778	0.618029	0.530256	0.620903	0.620903	0.621051	0.000590716	1
Solyc12g038970.3	0.539351	0.609188	0.57854	0.565149	0.576489	0.609188	0.609188	0.565149	0.565149	0.609188	0.576489	0.553544	0.609188	0.565149	0.609188	0.000590403	1
Solyc10g006430.3	0.603409	0.60455	0.639961	0.640509	0.640509	0.640509	0.629874	0.640509	0.640509	0.629874	0.636127	0.708309	0.640509	0.609216	0.62879	0.000589918	1
Solyc01g150124.1	0.436125	0.417581	0.41717	0.417581	0.419455	0.417581	0.417581	0.417581	0.417581	0.417581	0.419455	0.511443	0.417581	0.419455	0.41745	0.000588895	1
Solyc08g044280.1	0.513106	0.505074	0.516425	0.505971	0.459685	0.459685	0.459685	0.459685	0.459685	0.459685	0.459685	0.497223	0.459685	0.459685	0.450406	0.000588667	1
Solyc03g122180.4	0.8175	0.871194	0.816404	0.871194	0.871194	0.871194	0.871194	0.871194	0.871194	0.871194	0.871194	0.823087	0.816375	0.871194	0.871751	0.000588616	1
Solyc05g013040.3	0.810116	0.734915	0.817246	0.754326	0.754326	0.754326	0.754326	0.754326	0.754326	0.754326	0.754326	0.791538	0.754326	0.736751	0.752483	0.000587941	1
Solyc01g111810.3	0.350321	0.335155	0.359886	0.296763	0.296763	0.296763	0.307882	0.300273	0.296763	0.300273	0.296763	0.354212	0.296763	0.296763	0.296763	0.000587752	1
Solyc05g043240.1	0.351355	0.350856	0.351355	0.351355	0.351355	0.350856	0.351355	0.350856	0.350856	0.351355	0.258327	0.328971	0.350856	0.351355	0.350856	0.000587294	1
Solyc06g008010.3	0.740851	0.737652	0.698147	0.737652	0.737652	0.737652	0.737652	0.737652	0.737652	0.737652	0.737652	0.817296	0.737652	0.762434	0.737652	0.00058706	1
Solyc04g018020.3	0.383941	0.383941	0.408173	0.425452	0.425452	0.425452	0.425452	0.425452	0.425452	0.425924	0.343935	0.428345	0.425452	0.422028	0.425452	0.000586072	1
Solyc04g071370.1	0.498933	0.488911	0.554971	0.542792	0.4894	0.488911	0.488911	0.488911	0.488911	0.4894	0.488911	0.545241	0.488911	0.488911	0.488911	0.00058592	1
Solyc10g007160.2	0.440063	0.429629	0.389312	0.435518	0.436128	0.383618	0.383618	0.383618	0.383618	0.383618	0.395009	0.42106	0.435518	0.435518	0.404724	0.00058588	1
Solyc01g108030.4	0.819277	0.810964	0.811504	0.811509	0.811509	0.811509	0.811509	0.811509	0.811509	0.811509	0.811509	0.811135	0.811509	0.810733	0.718541	0.000585783	1
Solyc03g098120.3	0.617609	0.544576	0.544576	0.545296	0.544576	0.544576	0.544576	0.544576	0.544576	0.544576	0.544576	0.60882	0.544576	0.544576	0.544576	0.000585152	1
Solyc06g064660.4	0.609913	0.609913	0.655435	0.669117	0.669735	0.669117	0.669117	0.668715	0.669117	0.669054	0.669054	0.610718	0.669117	0.669117	0.669117	0.000585101	1
Solyc01g109360.3	0.615754	0.577676	0.576725	0.575813	0.575813	0.575813	0.650224	0.575781	0.576816	0.576816	0.576816	0.631812	0.576816	0.575813	0.575604	0.000585027	1
Solyc11g011360.2	0.299843	0.298252	0.280439	0.28116	0.28116	0.327948	0.282058	0.327948	0.327948	0.327948	0.327948	0.330723	0.280059	0.269058	0.330289	0.00058473	1
Solyc02g061890.1	0.26646	0.268911	0.197983	0.210657	0.269089	0.269089	0.269089	0.269089	0.269089	0.282912	0.269089	0.284169	0.269089	0.269089	0.269089	0.000584454	1
Solyc03g006770.4	0.309935	0.349168	0.36998	0.379661	0.349168	0.379661	0.379661	0.379661	0.379661	0.379661	0.379661	0.314974	0.349168	0.379661	0.347621	0.00058438	1
Solyc11g011230.3	0.304036	0.317354	0.277668	0.278045	0.280393	0.280393	0.280393	0.323422	0.323422	0.323422	0.323009	0.346614	0.280393	0.276605	0.323422	0.000584321	1
Solyc07g049565.1	0.397778	0.434066	0.493519	0.434066	0.434066	0.434066	0.434066	0.394897	0.394555	0.434066	0.434066	0.408112	0.434066	0.434066	0.434066	0.000584137	1
Solyc03g119430.4	0.760793	0.759073	0.805023	0.823308	0.759073	0.759073	0.759073	0.759073	0.759073	0.759073	0.759073	0.775579	0.823308	0.758619	0.759073	0.000584062	1
Solyc11g065990.2	0.272269	0.322381	0.343397	0.34838	0.350429	0.343397	0.343397	0.343397	0.343397	0.34838	0.343397	0.282656	0.343397	0.343397	0.34838	0.000583713	1
Solyc02g066997.1	0.831918	0.876975	0.823847	0.839549	0.88878	0.874734	0.882871	0.882874	0.876601	0.827159	0.876403	0.847159	0.841824	0.872464	0.893041	0.000583699	1
Solyc01g112220.4	0.520732	0.51074	0.591614	0.580703	0.580694	0.580694	0.582116	0.590526	0.580694	0.590526	0.580694	0.580855	0.580694	0.580694	0.580694	0.00058334	1
Solyc04g051120.4	0.670734	0.670734	0.625984	0.625984	0.625984	0.625984	0.625984	0.625984	0.625984	0.625984	0.674739	0.693901	0.625984	0.625984	0.625984	0.00058293	1
Solyc06g011560.3	0.547363	0.498908	0.487481	0.509754	0.493431	0.498908	0.498908	0.498908	0.498908	0.498908	0.498908	0.578997	0.498908	0.493431	0.498908	0.00058268	1
Solyc01g009750.3	0.657067	0.656584	0.580097	0.657067	0.657067	0.657067	0.656584	0.656584	0.657067	0.657067	0.657067	0.6278	0.656569	0.657067	0.600671	0.000582609	1
Solyc08g075700.3	0.477547	0.47352	0.474317	0.446873	0.446873	0.446873	0.446873	0.446873	0.446873	0.446873	0.446873	0.534853	0.446873	0.446873	0.446873	0.000582512	1
Solyc12g057100.2	0.622503	0.624573	0.650394	0.620549	0.633338	0.62121	0.620558	0.624001	0.622458	0.620104	0.62121	0.712466	0.619916	0.619916	0.619715	0.000581836	1
Solyc07g047650.1	0.27913	0.272494	0.272494	0.272194	0.272194	0.272194	0.272194	0.272194	0.272194	0.272194	0.272194	0.179573	0.272194	0.272194	0.272194	0.000581735	1
Solyc09g061633.1	0.121274	0.121385	0.151199	0.121385	0.121385	0.121385	0.121385	0.121385	0.121385	0.121385	0.121385	0.211988	0.121385	0.121385	0.121385	0.00058092	1
Solyc11g012140.2	0.437404	0.435658	0.416714	0.396627	0.395353	0.395353	0.395353	0.395353	0.395353	0.477544	0.395353	0.403707	0.395353	0.395209	0.395353	0.000580765	1
Solyc11g005950.2	0.327767	0.327767	0.318009	0.419706	0.332135	0.332135	0.332135	0.332135	0.332135	0.332135	0.318009	0.320915	0.332135	0.332135	0.332135	0.000580612	1
Solyc10g008900.3	0.160266	0.16325	0.218761	0.218553	0.218553	0.218553	0.217248	0.218553	0.217248	0.218553	0.217248	0.156941	0.218553	0.218553	0.218553	0.000580222	1
Solyc10g007760.4	0.671359	0.66915	0.745305	0.667328	0.667328	0.667328	0.667328	0.667425	0.667328	0.667328	0.665311	0.724913	0.667328	0.667328	0.667328	0.0005802	1
Solyc06g071530.4	0.674773	0.678207	0.671318	0.609589	0.680171	0.680171	0.680171	0.680171	0.680171	0.680171	0.680171	0.612157	0.680171	0.680171	0.680171	0.000580095	1
Solyc02g005602.1	0.390569	0.314189	0.382619	0.374284	0.358218	0.375094	0.370179	0.352905	0.368537	0.377793	0.358218	0.307969	0.387109	0.351877	0.349807	0.000579531	1
Solyc02g082760.3	0.827163	0.750574	0.766522	0.825665	0.827163	0.827163	0.827163	0.827163	0.827163	0.827163	0.827163	0.822166	0.827163	0.821345	0.827163	0.000579524	1
Solyc05g008580.3	0.716583	0.717908	0.72747	0.730495	0.717908	0.717908	0.717908	0.717908	0.717908	0.727401	0.648579	0.657651	0.717908	0.717908	0.717077	0.000579416	1
Solyc01g100390.3	0.560997	0.467845	0.551291	0.550024	0.550024	0.550024	0.550024	0.550024	0.550024	0.550024	0.550024	0.503811	0.550024	0.550024	0.550024	0.000579403	1
Solyc05g016330.3	0.530972	0.511073	0.432044	0.511073	0.511073	0.511073	0.511073	0.511073	0.511073	0.511073	0.518955	0.548741	0.511073	0.511073	0.511073	0.000579308	1
Solyc06g083920.4	0.606496	0.522429	0.595751	0.614588	0.614588	0.615406	0.621637	0.615406	0.612393	0.615406	0.614588	0.605453	0.61544	0.615406	0.614588	0.000579067	1
Solyc10g085610.2	0.222651	0.222651	0.218198	0.311718	0.222651	0.212696	0.222651	0.222651	0.222651	0.222651	0.212696	0.210846	0.222651	0.222651	0.222651	0.000578844	1
Solyc11g006560.3	0.513781	0.512898	0.459162	0.522952	0.45861	0.457922	0.45861	0.459558	0.45861	0.45861	0.45861	0.483692	0.458704	0.45861	0.45861	0.000578615	1
Solyc09g097950.3	0.265631	0.273802	0.270367	0.205936	0.274548	0.274548	0.274548	0.274548	0.274548	0.274548	0.273802	0.20493	0.274548	0.274548	0.274548	0.000578244	1
Solyc03g113800.3	0.452833	0.397822	0.448532	0.442085	0.397822	0.397822	0.397822	0.397822	0.397822	0.397822	0.445229	0.445844	0.397822	0.397822	0.397822	0.000578233	1
Solyc01g010230.2	0.563719	0.563716	0.564273	0.563716	0.563716	0.563716	0.563719	0.563716	0.563716	0.563716	0.563716	0.656842	0.563716	0.563716	0.563716	0.000577677	1
Solyc01g066270.3	0.194045	0.201378	0.203643	0.201094	0.267326	0.201094	0.201094	0.192646	0.202455	0.203593	0.194811	0.267832	0.202126	0.198091	0.20493	0.000577484	1
Solyc08g005920.3	0.57732	0.548543	0.488946	0.572282	0.549205	0.549205	0.551052	0.549205	0.576966	0.549205	0.594345	0.568276	0.549205	0.549205	0.57732	0.000577223	1
Solyc05g054020.3	0.182297	0.248574	0.177213	0.248574	0.248574	0.248574	0.249779	0.246453	0.248574	0.248574	0.246396	0.227615	0.248574	0.248574	0.240554	0.000577097	1
Solyc01g005520.4	0.814321	0.852987	0.852833	0.852987	0.800597	0.800597	0.852987	0.800597	0.800597	0.852987	0.852964	0.838795	0.852987	0.852987	0.852987	0.000577018	1
Solyc06g082970.3	0.62195	0.558873	0.558371	0.558873	0.558873	0.558873	0.558873	0.558873	0.558873	0.558873	0.558873	0.631817	0.558873	0.558873	0.558873	0.000576818	1
Solyc12g096330.3	0.488978	0.489247	0.564808	0.489247	0.489247	0.489247	0.489247	0.489247	0.489247	0.489247	0.489247	0.549107	0.489247	0.489247	0.489247	0.000576787	1
Solyc04g049405.1	0.591954	0.591954	0.625746	0.552285	0.552285	0.552285	0.552285	0.551767	0.552285	0.563557	0.59438	0.593403	0.552285	0.552285	0.552285	0.000576734	1
Solyc11g066590.2	0.492345	0.513258	0.515753	0.516997	0.516997	0.516997	0.517238	0.51889	0.51889	0.51889	0.516997	0.425936	0.516997	0.517912	0.516997	0.000575908	1
Solyc06g068830.2	0.32716	0.38293	0.317195	0.38293	0.38293	0.38293	0.38293	0.38293	0.38293	0.38293	0.38293	0.332094	0.38293	0.38293	0.383081	0.000574219	1
Solyc03g117180.3	0.734432	0.726495	0.724232	0.796278	0.726495	0.793837	0.726495	0.726495	0.726495	0.726495	0.726495	0.728095	0.726495	0.729489	0.726495	0.000573993	1
Solyc05g005960.3	0.739996	0.749097	0.737049	0.734706	0.734574	0.687684	0.734736	0.734736	0.687684	0.734736	0.735012	0.666464	0.734574	0.734492	0.735491	0.000573006	1
Solyc10g084090.3	0.703413	0.701325	0.700513	0.701325	0.701325	0.701325	0.701325	0.704041	0.752272	0.752272	0.752272	0.692033	0.696094	0.752272	0.701325	0.000572769	1
Solyc06g064970.4	0.433618	0.42703	0.428003	0.42703	0.42703	0.42703	0.42703	0.368312	0.352073	0.42703	0.42703	0.424846	0.42703	0.42703	0.42703	0.000572715	1
Solyc07g052880.4	0.353109	0.280111	0.27304	0.280987	0.272714	0.286776	0.280111	0.24444	0.280111	0.272714	0.272714	0.316738	0.280111	0.280987	0.280111	0.000572477	1
Solyc12g094580.3	0.61911	0.712039	0.709228	0.712039	0.712396	0.71214	0.707355	0.71214	0.71214	0.712396	0.712396	0.709829	0.712039	0.712396	0.71214	0.000570974	1
Solyc04g063430.3	0.416723	0.395022	0.393013	0.395022	0.395022	0.395246	0.394917	0.416445	0.395246	0.394917	0.415325	0.31624	0.394917	0.415809	0.394917	0.000570302	1
Solyc12g070140.1	0.178148	0.177893	0.165721	0.176069	0.145133	0.145133	0.145298	0.145133	0.145133	0.168342	0.14636	0.168868	0.176069	0.145133	0.23338	0.000570296	1
Solyc10g006820.4	0.670329	0.718058	0.674281	0.680499	0.680499	0.678125	0.678125	0.678125	0.680499	0.678125	0.678125	0.598156	0.680499	0.679243	0.678125	0.000569762	1
Solyc01g008990.4	0.737372	0.783411	0.780706	0.737372	0.737372	0.783411	0.737701	0.737372	0.737372	0.737372	0.738586	0.788112	0.783411	0.783411	0.783411	0.000569649	1
Solyc02g081340.3	0.588473	0.641292	0.573936	0.62502	0.62502	0.62502	0.573936	0.62502	0.62502	0.624833	0.573936	0.641167	0.62502	0.624833	0.621554	0.000569217	1
Solyc02g091920.3	0.499874	0.505654	0.476083	0.506781	0.502519	0.506944	0.536	0.536	0.483565	0.536	0.506944	0.513979	0.5057	0.5057	0.444472	0.000568734	1
Solyc07g045455.1	0.105076	0.118752	0.115705	0.115264	0.115052	0.115882	0.140411	0.11658	0.12301	0.176026	0.15276	0.155142	0.148201	0.178149	0.115264	0.00056793	1
Solyc05g023830.1	0.749017	0.795199	0.75367	0.787347	0.736844	0.797463	0.787347	0.795199	0.795199	0.787347	0.737945	0.746412	0.796365	0.787347	0.795199	0.000567439	1
Solyc11g067290.1	0.204744	0.152287	0.232792	0.222554	0.226964	0.221581	0.222554	0.222554	0.222554	0.222554	0.222554	0.160416	0.221581	0.219218	0.222554	0.000566454	1
Solyc06g053910.4	0.635066	0.712686	0.679956	0.712686	0.712686	0.712686	0.712686	0.712686	0.712686	0.712686	0.712686	0.662095	0.712686	0.712686	0.712686	0.000566336	1
Solyc09g092170.3	0.257769	0.314221	0.316526	0.253479	0.314285	0.314221	0.314285	0.314285	0.314221	0.314221	0.314221	0.259943	0.314285	0.314285	0.314285	0.000566334	1
Solyc03g098070.3	0.49292	0.454413	0.457306	0.454413	0.454413	0.457145	0.455504	0.457145	0.457145	0.457145	0.454413	0.542409	0.454413	0.454413	0.454962	0.000565862	1
Solyc03g115985.1	0.898047	0.88638	0.886751	0.900957	0.88638	0.88638	0.88638	0.88638	0.88638	0.88638	0.887302	0.89665	0.88638	0.88638	0.979102	0.000565475	1
Solyc09g082180.3	0.8516	0.858482	0.900604	0.858482	0.899643	0.899495	0.899495	0.900256	0.899495	0.899495	0.899495	0.917185	0.858482	0.849643	0.858482	0.000565351	1
Solyc03g005920.4	0.548019	0.467144	0.467458	0.467144	0.467144	0.467144	0.467144	0.467144	0.467144	0.467144	0.467598	0.517754	0.467144	0.468578	0.467144	0.000565224	1
Solyc03g093800.1	0.459443	0.462654	0.461236	0.435906	0.408747	0.465847	0.408747	0.465847	0.465847	0.465847	0.465847	0.47309	0.408747	0.465847	0.465847	0.000565188	1
Solyc11g011560.3	0.619394	0.574687	0.6375	0.568662	0.568662	0.608202	0.568662	0.608202	0.608202	0.608202	0.568662	0.596173	0.568662	0.568662	0.568662	0.000564293	1
Solyc06g076470.3	0.701793	0.701793	0.765335	0.777086	0.769352	0.769352	0.766934	0.769352	0.769352	0.769352	0.769352	0.762675	0.769352	0.766934	0.769352	0.000564228	1
Solyc01g088350.4	0.767588	0.735972	0.762082	0.762082	0.762082	0.762082	0.762082	0.762082	0.762082	0.762082	0.762082	0.848517	0.762082	0.762082	0.762082	0.000563871	1
Solyc01g015293.1	0.716201	0.710669	0.630536	0.710669	0.716201	0.710669	0.716201	0.716201	0.716201	0.716201	0.716201	0.671748	0.710669	0.716201	0.716201	0.000563691	1
Solyc09g031830.1	0.359953	0.358062	0.355943	0.360286	0.360286	0.380648	0.368589	0.397892	0.289045	0.350086	0.338834	0.335963	0.360286	0.347597	0.360286	0.000562954	1
Solyc02g080650.3	0.482948	0.468769	0.478974	0.478493	0.478493	0.478493	0.478493	0.478493	0.478493	0.478493	0.478493	0.386943	0.478493	0.478493	0.478493	0.00056266	1
Solyc11g066310.2	0.803314	0.750689	0.7955	0.80968	0.80968	0.80968	0.80968	0.751332	0.751585	0.80968	0.80968	0.805592	0.80968	0.810685	0.80968	0.00056264	1
Solyc11g010430.2	0.436018	0.448289	0.411445	0.395889	0.42919	0.42862	0.42919	0.428525	0.428525	0.36113	0.389708	0.389662	0.42919	0.394862	0.429054	0.000562046	1
Solyc07g054635.1	0.2308	0.290165	0.270733	0.290165	0.290165	0.273358	0.273358	0.274652	0.290165	0.290165	0.290165	0.209747	0.273358	0.279655	0.290002	0.000561428	1
Solyc12g007070.2	0.491783	0.415661	0.435938	0.426499	0.426499	0.426499	0.426499	0.426499	0.426499	0.426499	0.426499	0.488667	0.415661	0.415319	0.426108	0.000561418	1
Solyc12g009370.3	0.124924	0.15802	0.105431	0.107193	0.107193	0.158797	0.107247	0.107193	0.107193	0.102384	0.107193	0.160294	0.106672	0.15802	0.107193	0.000560688	1
Solyc12g088470.3	0.531022	0.456635	0.467936	0.456635	0.442803	0.435819	0.442803	0.442803	0.442803	0.435819	0.438733	0.443807	0.442803	0.442803	0.456635	0.000559794	1
Solyc11g030383.1	0.607804	0.625727	0.618339	0.666374	0.666374	0.666374	0.666374	0.620016	0.620016	0.620016	0.620016	0.623606	0.666374	0.665678	0.651084	0.000559621	1
Solyc04g082900.4	0.467062	0.557984	0.546819	0.557984	0.557984	0.556518	0.557984	0.556518	0.557984	0.557984	0.558843	0.534163	0.557095	0.557984	0.556518	0.000559604	1
Solyc02g069270.2	0.560584	0.511027	0.518355	0.511027	0.514001	0.511027	0.514001	0.50949	0.510537	0.579401	0.508779	0.563642	0.511027	0.511027	0.51089	0.000559457	1
Solyc12g006310.2	0.781478	0.74194	0.767207	0.810473	0.776419	0.779505	0.779505	0.74194	0.810473	0.74194	0.779505	0.778058	0.74194	0.779505	0.74194	0.000558546	1
Solyc03g026110.4	0.562042	0.563451	0.548522	0.547566	0.545545	0.545545	0.545545	0.545545	0.545545	0.5465	0.545545	0.459862	0.545545	0.546312	0.545545	0.000558313	1
Solyc02g081970.4	0.8049	0.802597	0.713372	0.796314	0.8049	0.807874	0.804558	0.805548	0.805641	0.805548	0.805548	0.799973	0.804757	0.805641	0.805548	0.000558236	1
Solyc01g090200.4	0.590455	0.571258	0.61594	0.557762	0.611169	0.617989	0.617989	0.617989	0.617989	0.609903	0.617989	0.551186	0.610008	0.617989	0.617989	0.000557118	1
Solyc07g017470.3	0.209699	0.208415	0.206976	0.143077	0.197051	0.190641	0.198322	0.207	0.198261	0.197619	0.211802	0.13062	0.197619	0.197519	0.19659	0.000556995	1
Solyc07g062300.3	0.808242	0.813916	0.81453	0.813916	0.813916	0.82129	0.813916	0.82129	0.82129	0.82129	0.813916	0.725527	0.813916	0.813916	0.813916	0.000556426	1
Solyc04g076940.3	0.80445	0.799539	0.799547	0.79959	0.799539	0.799539	0.799539	0.799539	0.799539	0.799539	0.799539	0.773387	0.799539	0.799539	0.710746	0.000556145	1
Solyc03g043910.3	0.397514	0.366264	0.393309	0.367496	0.366264	0.366264	0.366264	0.367496	0.366264	0.367496	0.366264	0.452862	0.366264	0.390544	0.367496	0.000555867	1
Solyc09g066005.1	0.224987	0.298171	0.270784	0.28955	0.289356	0.289356	0.289784	0.289356	0.289356	0.289784	0.229552	0.251757	0.298171	0.289356	0.281084	0.000555537	1
Solyc02g077210.1	0.296126	0.296126	0.313646	0.310022	0.310022	0.397888	0.309039	0.313646	0.313646	0.313646	0.310022	0.314201	0.310022	0.310022	0.310022	0.000555315	1
Solyc10g083960.2	0.395811	0.434143	0.43485	0.434143	0.454532	0.454532	0.435873	0.491331	0.454532	0.454532	0.454532	0.491131	0.454532	0.434715	0.434715	0.000555146	1
Solyc02g090940.3	0.377649	0.395481	0.42521	0.430458	0.430458	0.430458	0.430479	0.430458	0.430458	0.430458	0.430458	0.355565	0.430458	0.430458	0.430458	0.000554949	1
Solyc09g092025.1	0.484945	0.474349	0.463753	0.391617	0.474349	0.474349	0.474349	0.474349	0.474349	0.474349	0.474349	0.431952	0.474349	0.474349	0.469346	0.000554474	1
Solyc08g083190.3	0.241655	0.256932	0.255747	0.197227	0.257333	0.256932	0.257333	0.257333	0.257333	0.256932	0.257333	0.183473	0.256932	0.256932	0.257333	0.000553693	1
Solyc02g085770.4	0.519722	0.429057	0.519866	0.519722	0.519722	0.519722	0.526244	0.519722	0.519722	0.519722	0.519061	0.513092	0.519722	0.519722	0.519722	0.000553679	1
Solyc12g088680.2	0.893757	0.825878	0.814794	0.825878	0.825878	0.825878	0.825878	0.825878	0.825878	0.825878	0.825878	0.888872	0.825878	0.825878	0.825878	0.000553002	1
Solyc11g066520.3	0.37565	0.376086	0.371647	0.381665	0.382338	0.382852	0.382852	0.382256	0.382256	0.382256	0.382615	0.290131	0.382852	0.371832	0.380864	0.000552882	1
Solyc07g009110.3	0.4297	0.412331	0.415293	0.436879	0.411859	0.411859	0.411859	0.411859	0.411859	0.417947	0.412064	0.329864	0.411859	0.415293	0.417947	0.00055288	1
Solyc02g089400.4	0.58017	0.573905	0.573553	0.573553	0.573553	0.573553	0.640713	0.573553	0.573553	0.573553	0.573553	0.640763	0.573553	0.573553	0.573553	0.000552839	1
Solyc04g007640.3	0.742651	0.695678	0.714592	0.693882	0.739524	0.741216	0.740961	0.742258	0.753664	0.757004	0.715807	0.770606	0.747426	0.743235	0.699852	0.000552723	1
Solyc01g096330.2	0.372864	0.308276	0.332526	0.308276	0.308276	0.308276	0.308276	0.308276	0.308276	0.308276	0.308276	0.376218	0.308276	0.308276	0.308276	0.000552648	1
Solyc01g011277.1	0.259642	0.306026	0.282875	0.272663	0.268158	0.269189	0.287412	0.271885	0.266679	0.251122	0.264318	0.328549	0.308503	0.259699	0.317103	0.000552467	1
Solyc09g007370.4	0.373128	0.474564	0.414128	0.45465	0.451558	0.453263	0.453263	0.453263	0.45465	0.453263	0.441774	0.446127	0.453263	0.453263	0.45465	0.000552146	1
Solyc01g088170.4	0.5754	0.547145	0.587117	0.568225	0.568225	0.568225	0.568225	0.568225	0.568225	0.568225	0.568225	0.654397	0.568225	0.568225	0.568225	0.000551744	1
Solyc04g078030.3	0.419633	0.362885	0.417931	0.422368	0.42016	0.42565	0.446262	0.42565	0.42565	0.42565	0.425559	0.482327	0.422368	0.422368	0.422368	0.000551736	1
Solyc01g013920.1	0.15329	0.153201	0.153085	0.153201	0.15329	0.244556	0.153201	0.154169	0.154169	0.154169	0.15329	0.157519	0.153201	0.15329	0.15329	0.000551078	1
Solyc08g047880.1	0.386992	0.325457	0.369136	0.387343	0.365112	0.364598	0.295451	0.359739	0.377136	0.357292	0.365487	0.361763	0.346713	0.364956	0.343619	0.000550974	1
Solyc01g096250.2	0.311018	0.316636	0.316896	0.316636	0.316636	0.316636	0.316636	0.316636	0.316636	0.316636	0.316636	0.406894	0.316636	0.316636	0.316636	0.000549824	1
Solyc01g099035.1	0.311658	0.389794	0.38664	0.392169	0.394119	0.394119	0.394119	0.394119	0.394119	0.394119	0.394119	0.344995	0.387155	0.394119	0.387155	0.000549814	1
Solyc02g081320.4	0.582893	0.582893	0.536713	0.536713	0.536713	0.536713	0.536713	0.536713	0.536713	0.536713	0.536713	0.609078	0.536713	0.536713	0.536713	0.00054949	1
Solyc03g121850.3	0.62983	0.659953	0.663746	0.659953	0.659953	0.659953	0.659953	0.659953	0.659953	0.659953	0.659953	0.573072	0.663723	0.659953	0.659953	0.000548984	1
Solyc05g050840.3	0.596993	0.604732	0.592165	0.590156	0.590156	0.618022	0.590156	0.590156	0.590156	0.618022	0.618022	0.677346	0.590156	0.590156	0.618022	0.000548814	1
Solyc08g008490.4	0.422377	0.371523	0.365419	0.366279	0.364785	0.366279	0.365476	0.366279	0.366279	0.419449	0.364785	0.357011	0.365476	0.422869	0.365476	0.000548806	1
Solyc04g008460.4	0.358813	0.359346	0.337852	0.358308	0.358545	0.357994	0.30135	0.358308	0.358545	0.356352	0.358101	0.348469	0.30135	0.30135	0.362593	0.000548247	1
Solyc06g050920.4	0.518591	0.510882	0.521449	0.568105	0.568105	0.568105	0.568105	0.568105	0.568105	0.568105	0.568105	0.517691	0.568105	0.568105	0.568105	0.000548223	1
Solyc12g088330.1	0.362559	0.282741	0.289126	0.285795	0.287732	0.286544	0.282228	0.287676	0.287422	0.287422	0.287866	0.242959	0.285119	0.288149	0.284553	0.000548136	1
Solyc07g044930.3	0.530314	0.589712	0.523393	0.520642	0.520642	0.520642	0.520642	0.520642	0.520642	0.520642	0.523393	0.586008	0.520642	0.520642	0.520642	0.000547139	1
Solyc03g043930.4	0.750584	0.704071	0.7297	0.681692	0.707205	0.704071	0.704071	0.701891	0.70755	0.703896	0.692147	0.772424	0.707997	0.695226	0.726197	0.00054707	1
Solyc01g106360.3	0.574761	0.57607	0.525414	0.489411	0.525731	0.524579	0.524579	0.524579	0.524579	0.524579	0.524579	0.57097	0.525731	0.525731	0.524579	0.000546263	1
Solyc02g072400.1	0.233551	0.235619	0.236595	0.291408	0.291408	0.231925	0.236774	0.234643	0.234643	0.236774	0.234643	0.235828	0.234643	0.291408	0.235225	0.000545642	1
Solyc02g064900.3	0.271569	0.270636	0.296749	0.274952	0.271017	0.276293	0.271017	0.271017	0.271017	0.271017	0.271017	0.360238	0.271017	0.271017	0.271017	0.000545401	1
Solyc04g078860.4	0.280132	0.307832	0.339968	0.347673	0.347673	0.347673	0.382892	0.347673	0.347673	0.347673	0.347244	0.315825	0.34822	0.347673	0.347673	0.000545238	1
Solyc09g015880.4	0.345173	0.420236	0.429737	0.419279	0.424142	0.402454	0.397791	0.413135	0.420363	0.41563	0.421964	0.378526	0.438592	0.409986	0.428947	0.000545078	1
Solyc01g103340.4	0.25086	0.148676	0.23085	0.232911	0.232911	0.220308	0.232911	0.232911	0.232911	0.232911	0.232911	0.250619	0.232911	0.232911	0.232911	0.00054484	1
Solyc02g078280.3	0.383525	0.449847	0.370759	0.373545	0.373545	0.373545	0.373545	0.374416	0.373545	0.373545	0.373545	0.428422	0.37444	0.37444	0.373545	0.000544084	1
Solyc06g050980.3	0.449747	0.490894	0.458237	0.458237	0.458237	0.458237	0.458237	0.458237	0.458237	0.458237	0.456814	0.543397	0.458237	0.458237	0.458237	0.000544042	1
Solyc08g077270.4	0.820765	0.820765	0.811942	0.739964	0.820765	0.820765	0.820765	0.820765	0.820765	0.820765	0.820765	0.773236	0.820765	0.820765	0.820765	0.000543682	1
Solyc09g090210.3	0.391183	0.44664	0.479407	0.475447	0.475447	0.462271	0.490905	0.475447	0.475447	0.475447	0.475447	0.452922	0.463613	0.470277	0.475447	0.000543181	1
Solyc05g047460.3	0.783922	0.720134	0.725744	0.721631	0.720134	0.720134	0.720134	0.720134	0.720134	0.720134	0.762759	0.779101	0.720134	0.720134	0.713905	0.000542323	1
Solyc10g084160.2	0.780697	0.766215	0.790318	0.769982	0.760686	0.769982	0.770538	0.718283	0.769982	0.769982	0.769982	0.709817	0.79056	0.771008	0.790478	0.000542255	1
Solyc11g072100.2	0.454892	0.437281	0.473313	0.51209	0.49995	0.49995	0.49995	0.49995	0.49995	0.49995	0.49995	0.446772	0.49995	0.49995	0.49995	0.000542249	1
Solyc11g012620.2	0.232949	0.234091	0.21936	0.220705	0.220705	0.220705	0.220705	0.277697	0.277697	0.220705	0.220705	0.278307	0.220705	0.220705	0.220705	0.00054196	1
Solyc05g050490.4	0.335726	0.342556	0.39231	0.378688	0.378688	0.378688	0.378688	0.378688	0.378739	0.377272	0.386379	0.401058	0.312803	0.377906	0.382086	0.000541717	1
Solyc03g097640.3	0.754363	0.808569	0.757877	0.817767	0.808612	0.824339	0.800738	0.824666	0.824339	0.824339	0.824339	0.812176	0.824184	0.8232	0.824161	0.000541413	1
Solyc03g044440.2	0.475546	0.39253	0.367481	0.39253	0.39253	0.39253	0.39253	0.394735	0.39253	0.39253	0.39253	0.382816	0.39253	0.409125	0.394735	0.000541346	1
Solyc10g009210.4	0.723933	0.718096	0.667724	0.666952	0.666952	0.666952	0.666952	0.666952	0.666952	0.666952	0.666952	0.727122	0.666952	0.666952	0.666952	0.000541299	1
Solyc10g083390.2	0.574639	0.574639	0.566137	0.58307	0.574639	0.574639	0.574639	0.574639	0.57461	0.57461	0.57461	0.485377	0.57461	0.57461	0.57461	0.000541221	1
Solyc11g065555.1	0.221009	0.153852	0.219687	0.21815	0.219687	0.217973	0.219276	0.219008	0.221057	0.216828	0.218731	0.15171	0.218374	0.213193	0.219687	0.000541103	1
Solyc03g115665.1	0.547845	0.495332	0.511763	0.495332	0.495332	0.495332	0.495332	0.495332	0.495332	0.495332	0.495332	0.567475	0.528593	0.495332	0.528593	0.000540803	1
Solyc02g087680.1	0.313523	0.291163	0.254809	0.291337	0.255096	0.291337	0.291337	0.255096	0.255096	0.255096	0.255096	0.314202	0.255096	0.255096	0.255096	0.00054077	1
Solyc02g080770.2	0.189169	0.117949	0.119581	0.119459	0.119796	0.11907	0.119459	0.119459	0.119459	0.119459	0.119459	0.181412	0.119459	0.119459	0.119615	0.000540493	1
Solyc09g092470.2	0.499649	0.409825	0.429281	0.412122	0.41283	0.412843	0.412497	0.412011	0.413258	0.412011	0.411156	0.439425	0.411824	0.411911	0.412179	0.000540408	1
Solyc02g084810.3	0.492955	0.536103	0.492713	0.495439	0.495015	0.495015	0.453635	0.495015	0.495015	0.495015	0.495015	0.561457	0.495015	0.495015	0.496612	0.000539709	1
Solyc01g097920.3	0.339027	0.370377	0.402526	0.401774	0.401774	0.401774	0.401774	0.401774	0.401774	0.402644	0.401774	0.335699	0.402644	0.395959	0.402319	0.000539559	1
Solyc05g012360.3	0.465101	0.487857	0.409955	0.412736	0.412736	0.412736	0.412736	0.412736	0.412736	0.412736	0.412736	0.438827	0.412736	0.412736	0.434017	0.000539463	1
Solyc01g108100.3	0.645488	0.621206	0.630226	0.621206	0.621206	0.621206	0.621206	0.621206	0.621206	0.621206	0.621206	0.709893	0.621206	0.620935	0.621206	0.000539207	1
Solyc09g150138.1	0.158698	0.147786	0.14739	0.157518	0.147786	0.147786	0.148754	0.23845	0.147786	0.147786	0.147786	0.150034	0.147786	0.151227	0.1474	0.000538312	1
Solyc05g025985.1	0.341261	0.352394	0.322791	0.364613	0.382406	0.361919	0.364328	0.360029	0.361919	0.364328	0.288484	0.33047	0.361919	0.36658	0.361919	0.000537342	1
Solyc02g082440.2	0.612604	0.576426	0.613074	0.621092	0.611224	0.612604	0.611224	0.611224	0.612604	0.611224	0.611224	0.691627	0.612604	0.611224	0.611224	0.000537192	1
Solyc10g008020.3	0.586599	0.694216	0.627514	0.637133	0.63779	0.627706	0.626241	0.627641	0.627233	0.627888	0.629256	0.641381	0.635477	0.59558	0.633639	0.000537019	1
Solyc10g052685.1	0.377299	0.309962	0.309168	0.309962	0.309962	0.315222	0.315092	0.309962	0.309962	0.315222	0.309962	0.377461	0.309962	0.315222	0.315222	0.000536915	1
Solyc10g006170.4	0.402122	0.397432	0.471316	0.460315	0.460315	0.460315	0.456262	0.460315	0.460315	0.456262	0.456262	0.415361	0.460315	0.456262	0.456262	0.000536866	1
Solyc02g090360.3	0.3787	0.356982	0.428257	0.421484	0.419746	0.419746	0.421484	0.421484	0.419746	0.421035	0.421484	0.363807	0.421484	0.419746	0.419746	0.00053658	1
Solyc07g055310.1	0.645853	0.556213	0.556751	0.560407	0.556213	0.556213	0.555184	0.555184	0.556213	0.556213	0.556213	0.558898	0.555184	0.555184	0.555184	0.000535892	1
Solyc09g083260.4	0.475609	0.51577	0.514182	0.51577	0.51577	0.513466	0.51577	0.51577	0.46257	0.46257	0.51577	0.459961	0.51577	0.513466	0.51577	0.000535793	1
Solyc04g057910.4	0.228534	0.278713	0.278713	0.278713	0.278713	0.278713	0.278713	0.241316	0.278713	0.278713	0.269389	0.223647	0.267155	0.315969	0.278713	0.00053531	1
Solyc02g070650.2	0.344241	0.352762	0.3539	0.338848	0.352762	0.338848	0.352762	0.338848	0.352762	0.352762	0.338848	0.262094	0.352762	0.352762	0.352762	0.000535282	1
Solyc06g063230.3	0.600006	0.603204	0.659327	0.667556	0.667556	0.668253	0.667556	0.667556	0.667556	0.667556	0.668253	0.64937	0.667556	0.668253	0.668253	0.000535137	1
Solyc12g089100.2	0.541578	0.51601	0.502397	0.516957	0.516957	0.51601	0.51601	0.512342	0.51601	0.516957	0.516957	0.601328	0.51601	0.516957	0.51601	0.000535098	1
Solyc03g110975.1	0.757239	0.769536	0.75461	0.75461	0.75461	0.75461	0.75461	0.75461	0.75461	0.75461	0.75461	0.754857	0.75461	0.769536	0.84426	0.000535084	1
Solyc10g150105.1	0.237541	0.321498	0.338836	0.331626	0.321498	0.321498	0.321498	0.321498	0.321498	0.321498	0.321498	0.334304	0.321498	0.321498	0.321498	0.000534912	1
Solyc05g054710.3	0.712016	0.728083	0.65294	0.728232	0.697947	0.654364	0.697947	0.697947	0.697947	0.697947	0.697947	0.656296	0.697947	0.697947	0.697947	0.000534001	1
Solyc01g010365.1	0.798632	0.864864	0.828539	0.826413	0.828159	0.863608	0.827486	0.853352	0.828159	0.827565	0.799246	0.838183	0.864864	0.864864	0.864864	0.000532971	1
Solyc03g117390.3	0.366519	0.42098	0.423371	0.42098	0.42098	0.36308	0.42098	0.414883	0.42098	0.42098	0.42098	0.366357	0.42098	0.423238	0.42098	0.000532766	1
Solyc09g009210.4	0.721475	0.665451	0.688822	0.724701	0.690793	0.750633	0.727121	0.686733	0.686733	0.686733	0.678372	0.698256	0.688687	0.701291	0.675577	0.000531739	1
Solyc11g071830.2	0.390831	0.397563	0.441864	0.388194	0.452575	0.397728	0.397728	0.397728	0.397728	0.397728	0.390038	0.38972	0.452731	0.414288	0.390038	0.00053144	1
Solyc05g016120.2	0.328131	0.366101	0.36301	0.364572	0.36883	0.326238	0.325902	0.323807	0.368275	0.365726	0.30245	0.329872	0.366101	0.36937	0.366101	0.000530724	1
Solyc12g036910.3	0.415928	0.479556	0.4662	0.474966	0.479389	0.476665	0.479181	0.476383	0.476383	0.478141	0.475216	0.407108	0.476069	0.476383	0.476069	0.000530551	1
Solyc02g063547.1	0.720517	0.779446	0.778987	0.778854	0.779234	0.7791	0.778856	0.7791	0.7791	0.7791	0.7791	0.841542	0.7791	0.779329	0.769258	0.000530418	1
Solyc10g006290.3	0.81897	0.818774	0.812151	0.818774	0.823301	0.818774	0.819862	0.818774	0.823301	0.819862	0.819862	0.731123	0.823301	0.819862	0.819862	0.000529892	1
Solyc02g071520.3	0.509679	0.472409	0.481868	0.468824	0.47877	0.55282	0.47877	0.47877	0.47877	0.47877	0.47877	0.445932	0.47877	0.47877	0.483381	0.000529882	1
Solyc08g066490.3	0.591412	0.583037	0.563303	0.564252	0.562248	0.563451	0.563451	0.563451	0.563451	0.563451	0.563451	0.484004	0.563451	0.563451	0.563451	0.000529227	1
Solyc04g063310.1	0.224413	0.213611	0.213611	0.213611	0.213611	0.173536	0.213611	0.164784	0.173536	0.213611	0.164784	0.227435	0.213611	0.213611	0.173536	0.000528869	1
Solyc03g115400.2	0.587974	0.652901	0.651814	0.674104	0.674365	0.674104	0.674104	0.67379	0.674104	0.67529	0.674104	0.650831	0.651608	0.674104	0.674338	0.000528231	1
Solyc10g009433.1	0.235493	0.277887	0.244086	0.306141	0.28181	0.282927	0.285143	0.284925	0.286159	0.283232	0.311289	0.243515	0.285268	0.283232	0.244717	0.000527723	1
Solyc05g041910.3	0.562644	0.559248	0.631236	0.559248	0.559248	0.559248	0.559248	0.559248	0.559248	0.559248	0.596517	0.60956	0.559248	0.55978	0.556954	0.000527659	1
Solyc10g087030.1	0.469111	0.425329	0.428339	0.425329	0.425329	0.425329	0.425329	0.48255	0.425329	0.425329	0.425329	0.488994	0.425329	0.425329	0.425329	0.000527072	1
Solyc08g067000.3	0.387341	0.345568	0.4135	0.412413	0.412413	0.398821	0.412594	0.408837	0.412594	0.398821	0.395501	0.342336	0.398821	0.413326	0.396081	0.000526976	1
Solyc07g007240.3	0.493344	0.512669	0.510492	0.512669	0.512669	0.515657	0.504674	0.510655	0.502213	0.512669	0.513006	0.596016	0.513015	0.513141	0.512669	0.000526676	1
Solyc03g098400.2	0.330009	0.415515	0.41577	0.415126	0.415741	0.415515	0.415515	0.415515	0.415515	0.415515	0.415741	0.38453	0.415515	0.415515	0.415515	0.000526567	1
Solyc01g008310.4	0.637634	0.55938	0.628444	0.637634	0.628088	0.628088	0.627992	0.628088	0.628088	0.627992	0.62744	0.575637	0.637634	0.637634	0.627992	0.000526542	1
Solyc12g006560.3	0.214935	0.303933	0.304998	0.302668	0.300821	0.300821	0.300821	0.300821	0.303933	0.300821	0.300821	0.314707	0.300821	0.300821	0.300821	0.00052654	1
Solyc02g089740.3	0.26703	0.255522	0.259064	0.256892	0.256892	0.256892	0.254416	0.256892	0.256892	0.256892	0.256892	0.2675	0.256892	0.256892	0.345886	0.000526383	1
Solyc06g036290.3	0.645813	0.581178	0.580727	0.64788	0.581178	0.581178	0.581178	0.581178	0.581178	0.581178	0.581178	0.59047	0.581178	0.581178	0.584132	0.000525454	1
Solyc10g008890.3	0.461236	0.360018	0.448849	0.441822	0.441822	0.441822	0.440163	0.441822	0.440163	0.441822	0.440163	0.414662	0.441822	0.441822	0.441822	0.000525261	1
Solyc01g008520.3	0.531918	0.540096	0.542034	0.531918	0.531918	0.531918	0.470983	0.531918	0.531918	0.531918	0.531918	0.54803	0.531918	0.531918	0.470983	0.000524648	1
Solyc12g008430.3	0.330086	0.329302	0.277868	0.329302	0.329302	0.330086	0.329302	0.329302	0.329302	0.330086	0.329402	0.253679	0.329302	0.329302	0.330086	0.000524619	1
Solyc01g096610.4	0.635003	0.546402	0.544613	0.546402	0.546402	0.546402	0.546402	0.545899	0.546402	0.546402	0.545761	0.5498	0.546402	0.546402	0.546402	0.000524042	1
Solyc08g079310.4	0.2904	0.343982	0.283003	0.343982	0.343982	0.343982	0.343982	0.343982	0.343982	0.343982	0.343982	0.293332	0.343982	0.343982	0.343982	0.000523934	1
Solyc07g052430.3	0.42503	0.43639	0.432256	0.460649	0.43639	0.43639	0.43639	0.498276	0.498276	0.43639	0.43639	0.460249	0.43639	0.43639	0.43639	0.000523787	1
Solyc02g063120.1	0.790257	0.766975	0.758809	0.773802	0.796465	0.794508	0.792496	0.788897	0.791069	0.786279	0.709199	0.78991	0.777094	0.797357	0.796596	0.00052364	1
Solyc05g006290.2	0.13343	0.127315	0.128033	0.122517	0.123229	0.126463	0.127954	0.126547	0.214378	0.138115	0.122517	0.124985	0.125415	0.125692	0.129193	0.000522884	1
Solyc04g050480.4	0.764327	0.764327	0.796289	0.820096	0.820096	0.820096	0.820096	0.820096	0.820096	0.820096	0.808098	0.763985	0.820096	0.820096	0.820096	0.000522856	1
Solyc11g007710.2	0.471035	0.400219	0.445009	0.474029	0.443607	0.443607	0.443607	0.443607	0.443607	0.443607	0.443607	0.381152	0.443607	0.443607	0.443607	0.000522734	1
Solyc06g048850.3	0.544297	0.524219	0.518498	0.524219	0.524219	0.524219	0.526063	0.524219	0.524219	0.524219	0.526063	0.439572	0.524219	0.524219	0.524219	0.000522285	1
Solyc09g055475.1	0.516624	0.469447	0.4692	0.472994	0.472994	0.472994	0.472994	0.472994	0.472994	0.472994	0.472994	0.552242	0.472994	0.472994	0.474933	0.000521039	1
Solyc12g009840.2	0.405128	0.388101	0.442566	0.461228	0.460374	0.461228	0.461228	0.460199	0.461228	0.461228	0.458519	0.461074	0.462529	0.461228	0.458519	0.000519947	1
Solyc01g073710.2	0.225619	0.234263	0.236299	0.234263	0.234263	0.234263	0.234263	0.234263	0.234263	0.234263	0.170005	0.168584	0.234263	0.234263	0.234263	0.000519919	1
Solyc01g081030.4	0.591193	0.669096	0.66825	0.668209	0.669096	0.669096	0.637273	0.637273	0.637273	0.637273	0.669096	0.639427	0.669096	0.669096	0.669176	0.000519446	1
Solyc07g008970.4	0.718776	0.695468	0.698382	0.740836	0.759423	0.759423	0.759423	0.759423	0.759423	0.759423	0.759487	0.741071	0.759423	0.759423	0.752324	0.000519412	1
Solyc07g022805.1	0.793309	0.82273	0.788368	0.841558	0.787997	0.841558	0.787997	0.790873	0.787997	0.841558	0.787997	0.82299	0.787997	0.787997	0.787997	0.000519057	1
Solyc04g150106.1	0.153964	0.153752	0.147172	0.153752	0.147749	0.0990637	0.0990637	0.147749	0.147749	0.147749	0.147749	0.102414	0.147749	0.0990637	0.147832	0.000519037	1
Solyc10g083790.3	0.577654	0.529355	0.562189	0.529355	0.529172	0.529172	0.529355	0.587668	0.529355	0.529355	0.529355	0.58364	0.529355	0.529355	0.529355	0.00051896	1
Solyc07g055720.4	0.559002	0.475153	0.505023	0.475153	0.475153	0.49198	0.475182	0.497975	0.475153	0.475153	0.49198	0.509528	0.497975	0.475153	0.475153	0.000518889	1
Solyc04g080820.2	0.461033	0.455787	0.458534	0.455787	0.455787	0.455787	0.455787	0.455787	0.455787	0.455787	0.455787	0.36827	0.455787	0.455787	0.454834	0.000518809	1
Solyc06g048920.4	0.81562	0.805545	0.819272	0.80562	0.805545	0.805545	0.805545	0.805662	0.805545	0.805545	0.805545	0.893873	0.805545	0.805545	0.805545	0.0005179	1
Solyc06g072320.4	0.51336	0.58653	0.532444	0.562982	0.58653	0.58653	0.58653	0.58653	0.58653	0.58653	0.58653	0.582334	0.58653	0.586071	0.58653	0.000517161	1
Solyc05g005920.4	0.418536	0.418536	0.370136	0.370897	0.370897	0.372817	0.370897	0.370897	0.372817	0.370897	0.372277	0.423626	0.370897	0.360055	0.344992	0.000516074	1
Solyc08g068330.3	0.774191	0.761994	0.810482	0.834524	0.811423	0.811423	0.811423	0.783667	0.783667	0.783667	0.811423	0.752642	0.811423	0.810591	0.783667	0.000515398	1
Solyc01g150176.1	0.58978	0.516746	0.585071	0.602616	0.604389	0.602616	0.588495	0.608808	0.602616	0.608808	0.602616	0.587368	0.602616	0.602616	0.603076	0.000515283	1
Solyc06g075990.4	0.281333	0.285715	0.287522	0.287522	0.270548	0.270548	0.270548	0.270548	0.270548	0.270548	0.270548	0.358567	0.270548	0.270548	0.270548	0.000515096	1
Solyc07g150132.1	0.295394	0.293797	0.307651	0.289911	0.292697	0.292697	0.292697	0.292697	0.292697	0.292697	0.292697	0.293089	0.292697	0.292697	0.380404	0.000515039	1
Solyc04g079400.3	0.812761	0.769041	0.761582	0.810613	0.810613	0.810613	0.76118	0.810613	0.810613	0.810613	0.810613	0.754628	0.810613	0.810613	0.810613	0.000514941	1
Solyc04g073960.3	0.533725	0.534732	0.567667	0.534732	0.534732	0.583818	0.533869	0.534732	0.583818	0.534732	0.583818	0.582377	0.533869	0.534732	0.534732	0.000514813	1
Solyc03g114840.3	0.595743	0.583325	0.576391	0.583325	0.583325	0.583325	0.583325	0.583325	0.583325	0.583325	0.645716	0.648909	0.583325	0.583422	0.583325	0.00051479	1
Solyc01g079805.1	0.116051	0.130455	0.156248	0.130455	0.130455	0.186067	0.180618	0.132202	0.132577	0.132524	0.130455	0.121527	0.160256	0.176971	0.130455	0.00051472	1
Solyc07g064990.3	0.387402	0.452114	0.468095	0.475008	0.475008	0.473721	0.473721	0.475008	0.475008	0.475008	0.475008	0.464552	0.475008	0.473721	0.475008	0.000514579	1
Solyc01g087400.4	0.241343	0.241343	0.264796	0.200684	0.264457	0.264457	0.264457	0.264457	0.264457	0.264457	0.264457	0.200684	0.264457	0.264457	0.264457	0.000514094	1
Solyc04g080730.3	0.704133	0.704133	0.692072	0.752301	0.752301	0.752301	0.752301	0.752301	0.752301	0.752301	0.752301	0.714201	0.752301	0.752301	0.752301	0.000513803	1
Solyc12g014040.1	0.458853	0.521307	0.522598	0.521307	0.521307	0.521307	0.521307	0.521307	0.521307	0.521307	0.521307	0.455123	0.521307	0.521307	0.520757	0.00051373	1
Solyc08g076790.3	0.461973	0.428672	0.4212	0.428672	0.42729	0.42729	0.428672	0.42729	0.42729	0.42729	0.42729	0.509131	0.421415	0.42729	0.42729	0.000513592	1
Solyc01g060310.3	0.261217	0.261217	0.192887	0.261217	0.261217	0.261217	0.261217	0.261217	0.260635	0.261217	0.261217	0.237125	0.261217	0.261217	0.202234	0.000513477	1
Solyc08g074740.3	0.571716	0.532319	0.559554	0.567238	0.559554	0.559554	0.561486	0.559554	0.559554	0.631395	0.559554	0.525742	0.559554	0.559554	0.559387	0.000513352	1
Solyc01g009470.2	0.222125	0.222125	0.20829	0.222125	0.222125	0.222125	0.222125	0.222125	0.222125	0.222125	0.222125	0.307757	0.222125	0.222125	0.222125	0.000512903	1
Solyc02g071820.4	0.173087	0.117871	0.171896	0.17399	0.17399	0.123653	0.174477	0.17399	0.17399	0.17399	0.174332	0.11639	0.174332	0.174332	0.17399	0.000512843	1
Solyc04g009650.4	0.476932	0.528237	0.476919	0.47301	0.528237	0.528237	0.528237	0.528237	0.528237	0.528237	0.528237	0.488868	0.523609	0.528237	0.528237	0.000512208	1
Solyc03g007690.1	0.39071	0.331322	0.330466	0.331798	0.331322	0.331322	0.331322	0.331322	0.331322	0.331322	0.331322	0.294626	0.331322	0.382908	0.331668	0.000512016	1
Solyc08g014550.3	0.436431	0.507423	0.501589	0.498261	0.501284	0.50809	0.498918	0.50656	0.50338	0.502894	0.499445	0.441432	0.501092	0.506286	0.492091	0.000511934	1
Solyc10g081800.2	0.316846	0.350282	0.350282	0.350282	0.350282	0.350282	0.350282	0.352932	0.354772	0.354772	0.354772	0.270454	0.354772	0.354772	0.354772	0.000510835	1
Solyc11g006470.2	0.579941	0.579941	0.570706	0.565874	0.584777	0.584777	0.584777	0.584777	0.584777	0.584777	0.584777	0.666297	0.584777	0.584777	0.584777	0.000510498	1
Solyc12g044520.2	0.254589	0.310226	0.311379	0.310226	0.310226	0.310226	0.310226	0.310226	0.310226	0.310226	0.310226	0.2403	0.317229	0.310226	0.311684	0.00051009	1
Solyc04g072170.1	0.74876	0.758267	0.75586	0.689889	0.758267	0.758267	0.758267	0.758267	0.758267	0.758267	0.758267	0.697475	0.758267	0.758267	0.758267	0.000510026	1
Solyc04g010220.3	0.529936	0.529936	0.568683	0.530524	0.575686	0.575686	0.575686	0.575686	0.575686	0.575686	0.575686	0.515349	0.575686	0.575589	0.575686	0.000509884	1
Solyc04g026030.3	0.501428	0.48054	0.452639	0.45133	0.45133	0.45133	0.45133	0.45133	0.45133	0.45133	0.521249	0.485177	0.45133	0.45133	0.45133	0.000509475	1
Solyc12g005880.2	0.492877	0.426113	0.486692	0.492877	0.487751	0.492877	0.492877	0.487751	0.487751	0.487751	0.489177	0.426485	0.487751	0.492877	0.491805	0.000509217	1
Solyc11g020550.2	0.388154	0.352931	0.394603	0.428432	0.400382	0.403954	0.398169	0.38175	0.361345	0.366819	0.36494	0.370595	0.398169	0.427305	0.383539	0.000508605	1
Solyc02g088850.3	0.553469	0.509813	0.567406	0.569378	0.569378	0.569378	0.551445	0.569378	0.569378	0.569378	0.569378	0.500099	0.569378	0.569378	0.569378	0.000508482	1
Solyc11g005680.2	0.294555	0.294555	0.353488	0.30855	0.346981	0.327752	0.346981	0.346981	0.346981	0.346981	0.327752	0.29001	0.327752	0.345777	0.346981	0.000508402	1
Solyc11g044520.1	0.265064	0.171389	0.18132	0.18132	0.18132	0.18132	0.18132	0.17832	0.17832	0.17832	0.17832	0.169631	0.18132	0.18132	0.18132	0.000508348	1
Solyc11g007590.3	0.259518	0.319714	0.256307	0.319714	0.256081	0.256081	0.256081	0.256081	0.256081	0.256081	0.256081	0.278137	0.253125	0.256081	0.256081	0.000507494	1
Solyc03g113630.3	0.472553	0.512283	0.452576	0.497327	0.453425	0.453425	0.453425	0.45541	0.453425	0.453425	0.497671	0.503537	0.453425	0.453425	0.452934	0.000506798	1
Solyc08g006765.1	0.620468	0.582229	0.613685	0.582229	0.574732	0.574455	0.574551	0.619183	0.574455	0.574455	0.574455	0.534811	0.574455	0.606432	0.574664	0.000506739	1
Solyc02g081730.3	0.503374	0.538039	0.519063	0.540296	0.503374	0.503374	0.500635	0.503374	0.503374	0.503703	0.500635	0.437914	0.503374	0.503374	0.505984	0.000506663	1
Solyc02g063450.4	0.637936	0.664912	0.642819	0.605312	0.627889	0.603564	0.593533	0.593533	0.605312	0.615583	0.642683	0.638575	0.643242	0.619388	0.593533	0.000506645	1
Solyc04g010040.3	0.524393	0.517358	0.522425	0.522425	0.527402	0.527402	0.522993	0.527402	0.527402	0.527402	0.527402	0.439078	0.527402	0.527402	0.527402	0.000506208	1
Solyc08g074440.4	0.562817	0.562668	0.562876	0.562492	0.562492	0.562492	0.562876	0.562492	0.562876	0.622646	0.562876	0.630011	0.562492	0.562492	0.560891	0.000506179	1
Solyc07g066150.1	0.514046	0.518952	0.566703	0.518759	0.566703	0.566703	0.566703	0.566703	0.566703	0.566703	0.566703	0.518701	0.566703	0.566703	0.566703	0.000506108	1
Solyc02g084850.3	0.399795	0.334903	0.415435	0.330863	0.392665	0.392665	0.385472	0.392665	0.392665	0.392665	0.379684	0.384575	0.392665	0.392665	0.392665	0.000505988	1
Solyc12g042960.3	0.172754	0.122575	0.122711	0.122897	0.171912	0.122897	0.122495	0.12249	0.122523	0.171912	0.171912	0.126093	0.122022	0.123968	0.122662	0.000505899	1
Solyc03g115780.2	0.806035	0.737397	0.738153	0.797541	0.737397	0.737397	0.737397	0.737397	0.737397	0.737397	0.737397	0.76129	0.748296	0.737769	0.748296	0.000505844	1
Solyc09g007110.3	0.632821	0.622843	0.589194	0.650627	0.595449	0.591248	0.625639	0.591248	0.591248	0.591248	0.591248	0.645678	0.591248	0.591248	0.591547	0.000505728	1
Solyc06g076560.2	0.267918	0.262313	0.26298	0.245521	0.210552	0.210552	0.210552	0.215477	0.210552	0.210552	0.210552	0.227366	0.210552	0.210552	0.2103	0.000505719	1
Solyc09g072610.3	0.574852	0.574852	0.581536	0.567743	0.572271	0.572271	0.572271	0.575281	0.572271	0.572271	0.572271	0.659544	0.572271	0.572271	0.572061	0.000505652	1
Solyc06g150102.1	0.231252	0.191532	0.211263	0.241392	0.242539	0.180985	0.241544	0.210194	0.188263	0.180739	0.212284	0.182119	0.213258	0.219438	0.224871	0.000505445	1
Solyc11g066860.2	0.680244	0.596469	0.663096	0.672992	0.672992	0.672992	0.672992	0.672992	0.672992	0.672992	0.672992	0.628848	0.672992	0.67289	0.67913	0.00050541	1
Solyc09g065920.3	0.557819	0.503373	0.484609	0.49806	0.49806	0.49806	0.49806	0.49806	0.49806	0.49806	0.49806	0.563005	0.503373	0.49806	0.495919	0.00050537	1
Solyc08g015710.2	0.596585	0.659492	0.595858	0.659492	0.596659	0.596659	0.596659	0.596659	0.596659	0.596659	0.596659	0.588213	0.596659	0.596659	0.596659	0.000504673	1
Solyc10g017940.1	0.255948	0.270159	0.295944	0.270159	0.270159	0.270159	0.270159	0.270159	0.270159	0.270159	0.270159	0.193173	0.270159	0.290186	0.270159	0.000504099	1
Solyc09g065760.4	0.70369	0.629019	0.622115	0.629019	0.629019	0.629019	0.629019	0.629019	0.622433	0.629019	0.629019	0.675209	0.629019	0.629019	0.62748	0.000504001	1
Solyc08g008040.3	0.772928	0.759632	0.821131	0.814804	0.814804	0.814684	0.814684	0.814684	0.814684	0.814684	0.815885	0.753884	0.814684	0.814684	0.815895	0.000503222	1
Solyc11g016980.3	0.354272	0.318554	0.280082	0.336416	0.342769	0.297194	0.337299	0.33489	0.295259	0.342067	0.294931	0.341752	0.337299	0.334989	0.331566	0.000502701	1
Solyc02g077960.3	0.22672	0.232718	0.224532	0.224596	0.224596	0.288917	0.224596	0.224596	0.224596	0.224596	0.224596	0.2894	0.224596	0.224596	0.231759	0.000502024	1
Solyc07g053780.4	0.325414	0.41236	0.41249	0.41285	0.41173	0.41236	0.41236	0.41181	0.41236	0.41236	0.41236	0.408929	0.41236	0.41236	0.41236	0.000501498	1
Solyc08g007015.1	0.270517	0.349242	0.350593	0.349242	0.347558	0.347558	0.347521	0.347558	0.347558	0.347558	0.347558	0.327871	0.347558	0.347558	0.377889	0.000501249	1
Solyc07g049645.1	0.766913	0.770768	0.759919	0.770768	0.770768	0.770768	0.775431	0.723522	0.723522	0.775431	0.775431	0.707241	0.770768	0.770627	0.770768	0.000501083	1
Solyc06g030540.4	0.504739	0.533752	0.49622	0.509893	0.526176	0.533752	0.533752	0.533752	0.533752	0.533752	0.533752	0.45398	0.533752	0.526176	0.533752	0.000500592	1
Solyc02g072490.3	0.249942	0.259637	0.248637	0.250771	0.250663	0.188727	0.251235	0.251235	0.251235	0.251235	0.251235	0.1878	0.251227	0.250771	0.251235	0.000500242	1
Solyc06g005100.3	0.524205	0.576033	0.61555	0.576033	0.576033	0.576033	0.576033	0.576033	0.576033	0.576033	0.576033	0.524205	0.576033	0.576033	0.551792	0.000500049	1
Solyc06g017970.4	0.569207	0.609757	0.572393	0.548524	0.612257	0.609757	0.609757	0.609757	0.609757	0.609757	0.609757	0.557307	0.609757	0.609989	0.596299	0.000499957	0
Solyc12g019347.1	0.178001	0.220715	0.220261	0.190646	0.220715	0.220715	0.219318	0.21994	0.189843	0.220715	0.220715	0.274336	0.220715	0.190646	0.219891	0.000499932	0
Solyc01g090850.3	0.276531	0.340401	0.297555	0.299603	0.344674	0.344674	0.344674	0.344674	0.344674	0.344674	0.344323	0.333651	0.34548	0.344674	0.344674	0.000499282	0
Solyc10g045765.1	0.769399	0.773456	0.755843	0.773842	0.773456	0.773456	0.773456	0.773842	0.773456	0.773456	0.773456	0.687321	0.772645	0.773853	0.77399	0.000498947	0
Solyc10g052603.1	0.24136	0.29015	0.256999	0.285148	0.286896	0.3041	0.279168	0.296502	0.274453	0.291712	0.260634	0.292146	0.293837	0.241467	0.319737	0.000498935	0
Solyc01g087840.3	0.229931	0.229931	0.288205	0.292495	0.289838	0.292495	0.292495	0.290808	0.289838	0.289838	0.289838	0.255876	0.292495	0.289838	0.289838	0.000498871	0
Solyc02g064660.1	0.450057	0.365342	0.362418	0.365342	0.365342	0.365342	0.365342	0.365342	0.364657	0.365342	0.365376	0.354208	0.365376	0.365342	0.365342	0.000498751	0
Solyc06g060490.3	0.873646	0.833215	0.881207	0.830949	0.832979	0.830701	0.833215	0.858818	0.830701	0.830604	0.831413	0.877367	0.830937	0.878062	0.814976	0.000498588	0
Solyc04g039750.3	0.535571	0.534951	0.483917	0.487833	0.49699	0.483939	0.483939	0.483939	0.483939	0.496403	0.455324	0.528876	0.483939	0.483939	0.483939	0.000498561	0
Solyc08g016075.1	0.497777	0.445606	0.448177	0.463402	0.490798	0.465487	0.504756	0.494791	0.490798	0.487013	0.512864	0.460671	0.467579	0.487013	0.51578	0.000498474	0
Solyc07g006140.4	0.677871	0.634501	0.634166	0.634501	0.634501	0.634501	0.627677	0.627677	0.627677	0.634501	0.62748	0.708198	0.634501	0.634501	0.634501	0.000497878	0
Solyc04g080270.4	0.192015	0.288735	0.204171	0.206216	0.198575	0.206216	0.213657	0.206216	0.206216	0.206216	0.206216	0.202623	0.206402	0.200366	0.206216	0.000497214	0
Solyc01g087710.2	0.551172	0.573078	0.599012	0.599205	0.598604	0.592927	0.599205	0.598604	0.598604	0.598604	0.598604	0.524164	0.599205	0.598604	0.598604	0.000497065	0
Solyc02g082315.2	0.171599	0.226303	0.170617	0.226303	0.170291	0.166406	0.190835	0.172201	0.173472	0.17124	0.171082	0.223369	0.179802	0.170216	0.17163	0.00049607	0
Solyc04g016175.2	0.627079	0.6282	0.58759	0.58759	0.58759	0.58759	0.58759	0.58759	0.58759	0.58759	0.646447	0.639547	0.58759	0.58759	0.58759	0.000495884	0
Solyc08g077750.4	0.572179	0.624051	0.565254	0.624051	0.572179	0.624051	0.624051	0.621098	0.624051	0.624051	0.624051	0.619126	0.624051	0.624051	0.624051	0.000495376	0
Solyc04g074860.4	0.384986	0.352875	0.372508	0.379955	0.383968	0.383968	0.383968	0.383968	0.384302	0.383968	0.383968	0.331271	0.379955	0.383968	0.313225	0.000494669	0
Solyc06g062440.4	0.425379	0.511217	0.511118	0.511217	0.511217	0.511217	0.511217	0.511217	0.511217	0.511217	0.51106	0.497946	0.511217	0.511217	0.513566	0.000494451	0
Solyc07g049510.1	0.446739	0.426762	0.429376	0.426762	0.426762	0.426762	0.426762	0.489562	0.489562	0.426762	0.426762	0.451803	0.426762	0.426762	0.426762	0.000494298	0
Solyc04g014510.3	0.60053	0.53693	0.556885	0.605222	0.558711	0.557776	0.557776	0.557776	0.557776	0.557776	0.557776	0.616892	0.557776	0.557776	0.557776	0.000493493	0
Solyc11g013620.1	0.271054	0.215277	0.253875	0.206495	0.206495	0.206495	0.206495	0.206495	0.206495	0.206495	0.206495	0.254361	0.206495	0.206495	0.20556	0.000493427	0
Solyc11g069270.2	0.380553	0.379172	0.331784	0.38579	0.332025	0.332025	0.332025	0.332025	0.332025	0.332025	0.332025	0.309522	0.332025	0.332025	0.332025	0.0004932	0
Solyc03g051920.4	0.639687	0.628978	0.632693	0.628978	0.628978	0.628978	0.628978	0.628978	0.628925	0.628978	0.628978	0.715394	0.628978	0.630374	0.628978	0.000493001	0
Solyc11g010470.2	0.593283	0.575333	0.598658	0.578185	0.598897	0.598897	0.598897	0.548735	0.548735	0.548735	0.548735	0.566758	0.598897	0.58914	0.548735	0.000492108	0
Solyc03g044664.1	0.268915	0.18311	0.183396	0.18311	0.18311	0.18311	0.18311	0.18311	0.18387	0.183026	0.18311	0.180912	0.18311	0.183333	0.18311	0.00049206	0
Solyc01g006190.3	0.361056	0.359096	0.276473	0.359096	0.359096	0.359096	0.361622	0.359096	0.359096	0.359096	0.359096	0.375238	0.360237	0.361622	0.358418	0.000490955	0
Solyc08g066850.3	0.516473	0.48084	0.536879	0.537408	0.537408	0.537408	0.537408	0.537408	0.537408	0.537408	0.537408	0.469128	0.537408	0.537408	0.537408	0.000490953	0
Solyc10g150104.1	0.260645	0.318753	0.266923	0.344954	0.318182	0.32223	0.318753	0.318753	0.318182	0.32223	0.32223	0.293563	0.318753	0.32223	0.322054	0.000490646	0
Solyc03g150124.1	0.295729	0.376761	0.398919	0.376761	0.376761	0.376761	0.376761	0.376761	0.37883	0.376761	0.376761	0.36774	0.376761	0.377566	0.376761	0.000490116	0
Solyc11g069820.3	0.33035	0.357671	0.330688	0.356552	0.297693	0.297693	0.297693	0.297693	0.297693	0.298088	0.297693	0.32029	0.297693	0.297693	0.297693	0.000489845	0
Solyc06g063390.3	0.525721	0.54954	0.505295	0.57616	0.57616	0.57616	0.57616	0.57616	0.57616	0.57616	0.57616	0.553093	0.57616	0.57616	0.57616	0.000489826	0
Solyc09g007160.4	0.724898	0.696902	0.658778	0.651891	0.647952	0.651891	0.651891	0.651891	0.651891	0.651891	0.651945	0.683222	0.651891	0.651891	0.651945	0.000489441	0
Solyc05g050365.1	0.134353	0.135252	0.134567	0.134567	0.134567	0.134567	0.135159	0.138362	0.134567	0.135381	0.194373	0.201355	0.134108	0.137563	0.134567	0.000489362	0
Solyc08g077480.4	0.464925	0.506482	0.520334	0.508205	0.506482	0.503598	0.506482	0.522867	0.506482	0.494155	0.506482	0.434996	0.506482	0.506482	0.506482	0.00048876	0
Solyc04g081470.4	0.717508	0.770078	0.730173	0.770078	0.770078	0.770078	0.770078	0.770078	0.770078	0.770211	0.770078	0.706094	0.770078	0.770078	0.770264	0.000487474	0
Solyc02g088770.3	0.636158	0.67057	0.723597	0.710462	0.710677	0.710677	0.701304	0.711565	0.713493	0.712037	0.710677	0.714743	0.713493	0.712729	0.710677	0.00048747	0
Solyc06g064810.3	0.547684	0.547684	0.539363	0.555195	0.592382	0.592382	0.592382	0.592382	0.592382	0.592382	0.592382	0.547928	0.592382	0.592382	0.592382	0.000487066	0
Solyc02g084100.3	0.622678	0.587109	0.621882	0.587109	0.620445	0.620445	0.620648	0.620263	0.620445	0.620445	0.620648	0.543044	0.620445	0.620175	0.612857	0.000486951	0
Solyc01g109190.1	0.393571	0.392157	0.392157	0.424488	0.395362	0.424488	0.3596	0.424488	0.394193	0.394193	0.394193	0.349089	0.394193	0.424488	0.394193	0.000486866	0
Solyc10g080260.3	0.470301	0.55234	0.468758	0.470301	0.470301	0.470301	0.470301	0.4603	0.470301	0.470301	0.470301	0.494039	0.470301	0.470301	0.470301	0.000486014	0
Solyc01g007220.4	0.392853	0.395566	0.38519	0.395566	0.392853	0.392853	0.395566	0.392853	0.392853	0.395566	0.395566	0.478363	0.395566	0.392853	0.394889	0.000485888	0
Solyc08g048390.3	0.153761	0.156787	0.153709	0.156787	0.155326	0.155326	0.155326	0.155326	0.155326	0.155326	0.0927892	0.156035	0.155326	0.155326	0.0927892	0.000485435	0
Solyc02g071780.3	0.615634	0.617295	0.560142	0.565848	0.553675	0.607759	0.565848	0.565848	0.565848	0.565848	0.553675	0.586256	0.553675	0.565848	0.565848	0.000485301	0
Solyc04g072140.4	0.529961	0.529961	0.527295	0.601975	0.529961	0.529961	0.529961	0.529961	0.529961	0.529961	0.529961	0.58052	0.529961	0.529961	0.529961	0.000485051	0
Solyc06g069520.3	0.65969	0.63662	0.635516	0.63662	0.63662	0.63662	0.63662	0.63662	0.63662	0.63662	0.63662	0.556098	0.63662	0.63662	0.63662	0.000484902	0
Solyc02g023950.3	0.478462	0.474825	0.414046	0.414046	0.414046	0.414046	0.414046	0.414046	0.414046	0.414046	0.414046	0.416007	0.414046	0.412979	0.414046	0.000484897	0
Solyc11g012040.2	0.647813	0.642849	0.646603	0.645493	0.641628	0.598533	0.644439	0.606344	0.598533	0.598533	0.641628	0.593863	0.641628	0.644439	0.641628	0.000483913	0
Solyc07g021250.1	0.411069	0.39878	0.409658	0.435987	0.329116	0.390065	0.390065	0.390065	0.390065	0.390065	0.390065	0.404391	0.390065	0.390065	0.390065	0.00048373	0
Solyc03g111170.3	0.722793	0.707404	0.704498	0.704692	0.704692	0.704692	0.704692	0.704692	0.705299	0.702462	0.704692	0.789228	0.704692	0.705515	0.704355	0.000483298	0
Solyc11g040173.1	0.334429	0.302793	0.277991	0.277991	0.277991	0.277991	0.277991	0.319881	0.319881	0.319881	0.319881	0.315529	0.277991	0.277892	0.278017	0.000483249	0
Solyc09g091990.3	0.353284	0.313021	0.310065	0.329949	0.280997	0.313021	0.280997	0.280997	0.313021	0.313021	0.313021	0.310792	0.280997	0.280997	0.280997	0.000483236	0
Solyc12g009890.3	0.39729	0.415656	0.400792	0.399268	0.399268	0.399268	0.399268	0.399268	0.399268	0.399268	0.399268	0.483811	0.399268	0.399268	0.399268	0.000482096	0
Solyc05g018215.1	0.418047	0.416974	0.396259	0.416974	0.416974	0.416974	0.416974	0.416974	0.416974	0.416974	0.497948	0.415656	0.416974	0.416974	0.416974	0.000482048	0
Solyc09g007390.3	0.70864	0.646084	0.700038	0.704342	0.699057	0.712954	0.694162	0.694162	0.704342	0.696546	0.70588	0.636862	0.696546	0.702687	0.704342	0.000481862	0
Solyc03g033400.4	0.571644	0.562562	0.632102	0.603466	0.579755	0.579755	0.579755	0.621938	0.621938	0.579755	0.581117	0.587864	0.579755	0.579755	0.621938	0.000481712	0
Solyc11g017475.1	0.154898	0.155625	0.185375	0.183701	0.183701	0.148832	0.188317	0.175475	0.140297	0.145274	0.14865	0.129129	0.140641	0.182063	0.198183	0.000481691	0
Solyc04g074710.3	0.228616	0.218707	0.228931	0.228616	0.228616	0.228616	0.228616	0.228616	0.228616	0.228616	0.228616	0.290237	0.228616	0.228616	0.289393	0.000481502	0
Solyc01g150141.1	0.151703	0.151358	0.154744	0.151358	0.151358	0.151358	0.149013	0.149013	0.149013	0.149013	0.151358	0.235714	0.151358	0.151358	0.151358	0.00048118	0
Solyc06g083440.3	0.551047	0.550156	0.472887	0.559023	0.553123	0.553123	0.559023	0.553123	0.553123	0.553123	0.553123	0.522632	0.553123	0.553123	0.553123	0.000480686	0
Solyc07g062770.2	0.862981	0.862289	0.809077	0.81014	0.81014	0.81014	0.81014	0.81014	0.81014	0.81014	0.81014	0.862692	0.81014	0.81014	0.806537	0.000480671	0
Solyc11g030910.1	0.362963	0.324202	0.312023	0.303877	0.303877	0.303877	0.303877	0.341811	0.341811	0.334997	0.334997	0.361254	0.303877	0.304466	0.303797	0.000479845	0
Solyc03g058437.1	0.239566	0.242349	0.229227	0.237117	0.242349	0.242216	0.242349	0.242349	0.23578	0.242349	0.24312	0.254393	0.242349	0.218192	0.318692	0.000479711	0
Solyc05g049980.3	0.495231	0.532482	0.559819	0.532482	0.532482	0.493509	0.532482	0.493509	0.532482	0.493509	0.493509	0.528974	0.532482	0.544455	0.532482	0.000479693	0
Solyc01g108120.3	0.583884	0.592179	0.569071	0.592179	0.588283	0.582547	0.588283	0.588283	0.588283	0.592179	0.588283	0.505009	0.588283	0.588283	0.587331	0.000479302	0
Solyc01g079390.4	0.706412	0.663562	0.663593	0.663562	0.663562	0.663562	0.663562	0.663562	0.663562	0.663562	0.663562	0.739812	0.663562	0.663562	0.663562	0.000478855	0
Solyc09g089580.4	0.430303	0.43002	0.475377	0.488941	0.492818	0.492818	0.488941	0.492818	0.492818	0.492818	0.493144	0.467778	0.488941	0.492818	0.492818	0.000477838	0
Solyc02g067050.3	0.448033	0.382623	0.382729	0.382623	0.382623	0.382623	0.382623	0.382623	0.382623	0.381275	0.357924	0.354312	0.382623	0.361077	0.357924	0.000477435	0
Solyc09g083410.4	0.494711	0.551083	0.527132	0.550596	0.551083	0.551083	0.550596	0.551083	0.551083	0.551083	0.551083	0.60566	0.551083	0.551083	0.548419	0.000477151	0
Solyc06g065540.3	0.704649	0.730713	0.733347	0.736029	0.68027	0.730713	0.73024	0.730713	0.730713	0.730713	0.730713	0.789222	0.730713	0.730713	0.730621	0.000476793	0
Solyc06g050840.3	0.416148	0.335428	0.334969	0.335428	0.336268	0.335428	0.335428	0.335304	0.335428	0.335428	0.327841	0.318393	0.334301	0.335428	0.333997	0.00047677	0
Solyc07g045140.4	0.232591	0.27848	0.278601	0.280337	0.277493	0.277628	0.278406	0.278826	0.284321	0.274877	0.277068	0.205295	0.278972	0.282366	0.278424	0.000476614	0
Solyc08g080110.3	0.607616	0.581245	0.582157	0.582934	0.582585	0.581245	0.581245	0.581245	0.581245	0.581245	0.581467	0.664208	0.582585	0.582585	0.582585	0.000476317	0
Solyc06g050130.3	0.661576	0.702099	0.70037	0.626136	0.702099	0.702099	0.702099	0.698628	0.702099	0.700716	0.702099	0.711831	0.702099	0.702099	0.702099	0.000476268	0
Solyc02g085670.3	0.608777	0.683593	0.608854	0.608777	0.608777	0.608777	0.58623	0.608777	0.608777	0.608777	0.608777	0.640952	0.608777	0.608777	0.608777	0.000476055	0
Solyc01g099020.3	0.226757	0.302852	0.289971	0.312179	0.295225	0.295225	0.295225	0.295225	0.295225	0.295225	0.295225	0.260744	0.312179	0.295225	0.312258	0.000475954	0
Solyc03g112995.1	0.4772	0.418136	0.430342	0.431746	0.431746	0.431746	0.431746	0.431746	0.431746	0.431746	0.431746	0.503221	0.431746	0.431746	0.432214	0.000475953	0
Solyc08g067600.2	0.278077	0.27244	0.222645	0.222442	0.229092	0.222442	0.226482	0.222442	0.222442	0.222442	0.222442	0.27701	0.222442	0.226482	0.220728	0.000474831	0
Solyc12g095740.3	0.173328	0.199781	0.199781	0.198154	0.153788	0.198267	0.257243	0.198267	0.200671	0.174047	0.193579	0.190598	0.197217	0.190528	0.198267	0.000474807	0
Solyc03g064030.3	0.466494	0.524994	0.528166	0.525642	0.525642	0.525642	0.525642	0.525642	0.530672	0.525642	0.525642	0.46267	0.525642	0.527311	0.525642	0.000474242	0
Solyc11g071790.2	0.394274	0.339238	0.382678	0.328818	0.405307	0.390607	0.390607	0.390607	0.390607	0.390607	0.39224	0.370693	0.405307	0.390607	0.39224	0.000474042	0
Solyc07g006030.4	0.685043	0.665465	0.644345	0.665465	0.665465	0.665465	0.664649	0.664649	0.664649	0.665465	0.664649	0.684767	0.665465	0.665465	0.74283	0.000473387	0
Solyc01g020522.1	0.781392	0.781651	0.843695	0.781651	0.781651	0.781651	0.781651	0.781651	0.781651	0.781651	0.781651	0.843205	0.781651	0.781651	0.781651	0.000473161	0
Solyc05g010740.2	0.181521	0.188171	0.132463	0.13108	0.141102	0.123001	0.137739	0.130094	0.125559	0.12631	0.13108	0.174997	0.12776	0.128017	0.132059	0.000473066	0
Solyc02g071060.3	0.518931	0.538782	0.540271	0.558028	0.536701	0.528345	0.528897	0.528345	0.536701	0.536701	0.536701	0.613419	0.536701	0.536701	0.536701	0.000473036	0
Solyc12g094720.3	0.433515	0.363844	0.356342	0.362157	0.366098	0.363844	0.366098	0.366098	0.366098	0.366098	0.366098	0.41661	0.362157	0.366098	0.366098	0.000472947	0
Solyc11g032200.2	0.317516	0.326495	0.311805	0.287406	0.287406	0.289862	0.289862	0.335075	0.335075	0.335075	0.335075	0.332576	0.289862	0.287406	0.287406	0.000472486	0
Solyc11g010120.2	0.516303	0.584625	0.525622	0.507662	0.510157	0.510157	0.510157	0.510019	0.511677	0.510157	0.50932	0.555707	0.510157	0.507662	0.51378	0.000471717	0
Solyc08g076580.3	0.620931	0.613722	0.625249	0.613722	0.613451	0.613451	0.613722	0.613451	0.613451	0.613451	0.613451	0.697893	0.613722	0.613451	0.613451	0.000470964	0
Solyc11g044340.3	0.342761	0.332462	0.354161	0.313213	0.313213	0.313213	0.313213	0.358104	0.358104	0.358104	0.358104	0.358293	0.313213	0.352283	0.306128	0.00047084	0
Solyc05g055400.4	0.412062	0.381311	0.383774	0.431576	0.431576	0.431576	0.397987	0.394602	0.431576	0.397987	0.431576	0.372801	0.431576	0.397987	0.425133	0.000470743	0
Solyc01g090280.4	0.700704	0.687625	0.717414	0.735239	0.703663	0.703663	0.703663	0.703663	0.703663	0.703663	0.703663	0.780098	0.703663	0.703663	0.703948	0.000470466	0
Solyc03g094155.1	0.154734	0.15012	0.149657	0.149657	0.149657	0.149657	0.149657	0.149657	0.149657	0.149657	0.15012	0.0662716	0.149657	0.15012	0.149657	0.000470361	0
Solyc10g083540.3	0.482835	0.52363	0.53817	0.52363	0.52363	0.52363	0.52363	0.519974	0.52363	0.52363	0.52363	0.449787	0.52363	0.52363	0.519392	0.000470164	0
Solyc05g012500.3	0.758385	0.708484	0.770696	0.7709	0.7709	0.7709	0.7709	0.7709	0.7709	0.7709	0.761773	0.758907	0.7709	0.708046	0.772071	0.000469185	0
Solyc03g097090.4	0.362914	0.379462	0.378719	0.296095	0.379462	0.379185	0.379185	0.379185	0.379185	0.379185	0.379185	0.361574	0.379185	0.379185	0.378974	0.000468944	0
Solyc07g062780.3	0.847659	0.847733	0.851271	0.851344	0.851344	0.851344	0.851344	0.851344	0.851344	0.851344	0.851344	0.767093	0.851344	0.851344	0.851274	0.000468887	0
Solyc10g075150.2	0.551156	0.568906	0.570325	0.568236	0.568236	0.568236	0.567756	0.568236	0.568236	0.568236	0.568236	0.485142	0.568236	0.568236	0.568236	0.000468748	0
Solyc06g054400.3	0.246776	0.183226	0.189826	0.183226	0.183226	0.183226	0.183226	0.183226	0.183226	0.183226	0.183226	0.243934	0.183226	0.188435	0.183226	0.000468612	0
Solyc10g062040.3	0.459585	0.495802	0.447825	0.495802	0.495802	0.495802	0.495802	0.495802	0.495802	0.495802	0.495802	0.428488	0.495802	0.477267	0.495802	0.000468604	0
Solyc08g006010.3	0.566137	0.618992	0.589384	0.566627	0.566627	0.566627	0.566627	0.566627	0.566137	0.566627	0.608318	0.626743	0.566627	0.566627	0.566627	0.000467767	0
Solyc04g010285.1	0.349683	0.297274	0.32332	0.294931	0.347021	0.292397	0.347021	0.347021	0.347538	0.347021	0.347021	0.326355	0.34755	0.345795	0.347021	0.000467648	0
Solyc01g005840.3	0.759987	0.776115	0.692214	0.776115	0.776115	0.776115	0.772832	0.776115	0.776115	0.776115	0.776115	0.760659	0.766696	0.776311	0.776115	0.000467558	0
Solyc11g063690.3	0.12436	0.119374	0.129758	0.166109	0.167111	0.162796	0.170894	0.122692	0.123285	0.167111	0.168532	0.170789	0.168804	0.16799	0.168067	0.000466977	0
Solyc07g053180.3	0.527312	0.524416	0.502468	0.551152	0.454066	0.524416	0.524416	0.524416	0.524416	0.524416	0.524416	0.546602	0.524416	0.524416	0.524416	0.000466931	0
Solyc08g082240.1	0.294506	0.279392	0.297861	0.339161	0.279392	0.279392	0.279392	0.279392	0.279392	0.279392	0.279392	0.343565	0.279392	0.297861	0.279392	0.000466868	0
Solyc03g120940.4	0.241358	0.30756	0.30262	0.306627	0.308007	0.307	0.30756	0.308007	0.30756	0.30756	0.306183	0.250286	0.305638	0.306809	0.30756	0.000465334	0
Solyc03g032160.3	0.842564	0.803298	0.859883	0.858297	0.803298	0.803298	0.803298	0.803298	0.803298	0.803298	0.803298	0.833688	0.803298	0.802858	0.803298	0.000465216	0
Solyc05g015420.4	0.493415	0.523255	0.5682	0.51016	0.520379	0.523255	0.520379	0.523255	0.523255	0.520379	0.476042	0.479954	0.511762	0.518946	0.522888	0.000464703	0
Solyc02g090540.4	0.305782	0.249146	0.352518	0.282194	0.283468	0.282194	0.282194	0.283185	0.282194	0.282661	0.282661	0.301461	0.281384	0.282661	0.282829	0.000464527	0
Solyc01g088000.4	0.509458	0.513226	0.462104	0.457748	0.457748	0.457748	0.457748	0.457573	0.457748	0.457748	0.457748	0.50726	0.45753	0.457748	0.457748	0.000464386	0
Solyc05g007640.3	0.42822	0.428564	0.465128	0.468365	0.468873	0.468873	0.468873	0.468873	0.468873	0.468873	0.468873	0.525859	0.467892	0.468365	0.468873	0.000462969	0
Solyc02g084820.3	0.590291	0.628595	0.613059	0.647017	0.63225	0.63225	0.560615	0.63225	0.63225	0.63225	0.63225	0.617337	0.63225	0.63225	0.632782	0.000462893	0
Solyc06g009290.4	0.511511	0.531479	0.528472	0.469915	0.530609	0.530609	0.531479	0.531479	0.531479	0.531479	0.469843	0.5257	0.531479	0.530609	0.533296	0.000462889	0
Solyc03g006610.3	0.536697	0.536204	0.542065	0.536204	0.5403	0.5403	0.5403	0.539112	0.5403	0.5403	0.5403	0.456246	0.5403	0.5403	0.536564	0.000462611	0
Solyc05g009990.4	0.429519	0.484911	0.488281	0.496082	0.496417	0.496082	0.496417	0.496082	0.496082	0.496082	0.530385	0.463177	0.496082	0.496082	0.500242	0.000462425	0
Solyc10g009595.1	0.322518	0.320404	0.289396	0.244064	0.288859	0.289017	0.288745	0.281908	0.288859	0.289017	0.317581	0.250767	0.289487	0.289487	0.287268	0.000461512	0
Solyc03g111260.3	0.868146	0.868545	0.788613	0.820796	0.820796	0.827379	0.827379	0.820796	0.827379	0.827379	0.820796	0.867779	0.827379	0.827379	0.825851	0.00046145	0
Solyc01g056760.3	0.50546	0.505872	0.475043	0.505872	0.50546	0.505872	0.505872	0.50546	0.50546	0.50546	0.50546	0.426075	0.505872	0.50546	0.50546	0.000461014	0
Solyc09g010690.4	0.443986	0.41383	0.423681	0.422633	0.42156	0.358289	0.422633	0.417685	0.436466	0.418852	0.415786	0.422991	0.422693	0.42156	0.376024	0.000460631	0
Solyc01g068470.4	0.742641	0.782374	0.767998	0.782374	0.782374	0.782374	0.782374	0.782374	0.782637	0.782374	0.782646	0.70638	0.781691	0.782646	0.782449	0.000459733	0
Solyc04g074310.4	0.356673	0.356673	0.340931	0.356673	0.356673	0.311013	0.349541	0.307981	0.311013	0.356673	0.311013	0.31187	0.353594	0.356673	0.352545	0.000459422	0
Solyc01g111600.3	0.739762	0.678715	0.760093	0.695986	0.732512	0.732512	0.686694	0.730692	0.732512	0.730692	0.732512	0.733554	0.732512	0.732512	0.732512	0.000459197	0
Solyc05g049940.3	0.820029	0.785629	0.786492	0.785629	0.785629	0.83099	0.785629	0.83099	0.785629	0.83099	0.83099	0.82183	0.785629	0.786646	0.785629	0.000459127	0
Solyc05g041420.4	0.383205	0.386429	0.390769	0.385095	0.386656	0.386846	0.386429	0.386429	0.386429	0.386429	0.371438	0.305515	0.386429	0.386664	0.362954	0.000458178	0
Solyc02g089930.4	0.727335	0.708004	0.767512	0.769764	0.771102	0.768939	0.773792	0.771068	0.771571	0.770449	0.769764	0.725219	0.773715	0.772307	0.769764	0.000458157	0
Solyc01g109170.3	0.496963	0.576119	0.563353	0.576119	0.555847	0.576119	0.529243	0.574405	0.555847	0.555847	0.555847	0.572997	0.555847	0.576119	0.555847	0.000458093	0
Solyc06g061023.1	0.222486	0.222486	0.147431	0.222486	0.222486	0.222486	0.21803	0.222486	0.222486	0.222486	0.222486	0.252791	0.222486	0.222486	0.222486	0.00045786	0
Solyc08g068000.3	0.193299	0.198659	0.19553	0.281238	0.199376	0.199376	0.199376	0.199376	0.199376	0.199376	0.199376	0.198659	0.199376	0.201195	0.199376	0.000457766	0
Solyc07g021330.3	0.301856	0.291154	0.324084	0.286684	0.340735	0.340859	0.341596	0.345007	0.341596	0.342969	0.341596	0.302057	0.346243	0.335611	0.341596	0.000457621	0
Solyc07g056540.3	0.495255	0.495255	0.488523	0.479664	0.516205	0.516205	0.516205	0.516205	0.516205	0.516205	0.516205	0.441317	0.516205	0.516205	0.516205	0.000457374	0
Solyc02g084800.4	0.141763	0.150957	0.141763	0.153137	0.14169	0.14169	0.160919	0.14169	0.14169	0.14169	0.204074	0.163233	0.14169	0.14169	0.20291	0.000457346	0
Solyc04g150158.1	0.86923	0.887377	0.849398	0.887377	0.887377	0.887377	0.887377	0.841053	0.887377	0.887377	0.841053	0.831487	0.887377	0.887377	0.887377	0.000456772	0
Solyc01g090150.1	0.842117	0.860226	0.856018	0.899683	0.901672	0.904693	0.904693	0.904693	0.904693	0.901672	0.904693	0.901673	0.904693	0.904693	0.904693	0.000456632	0
Solyc08g008457.1	0.445267	0.479959	0.490756	0.441527	0.466124	0.441038	0.46327	0.51306	0.441038	0.495967	0.466165	0.480055	0.46327	0.466124	0.461261	0.000456361	0
Solyc09g075620.3	0.324922	0.354231	0.352543	0.354231	0.354231	0.354231	0.354231	0.354231	0.354231	0.354231	0.283452	0.31075	0.354231	0.354231	0.355313	0.000455534	0
Solyc01g009300.3	0.530588	0.530917	0.531026	0.530917	0.530917	0.530917	0.530917	0.530116	0.530917	0.531769	0.529606	0.448229	0.530917	0.53116	0.530917	0.00045507	0
Solyc05g010040.2	0.394347	0.388192	0.360904	0.363296	0.363239	0.361761	0.363239	0.362594	0.361761	0.361761	0.418254	0.318955	0.362857	0.362903	0.362646	0.000454714	0
Solyc10g009000.4	0.542753	0.522952	0.532933	0.534901	0.534901	0.534901	0.540322	0.534901	0.535578	0.534901	0.535578	0.453935	0.534901	0.534901	0.534901	0.00045463	0
Solyc05g015534.1	0.210882	0.217035	0.216156	0.217035	0.217035	0.217305	0.217035	0.217305	0.217305	0.217035	0.206155	0.214806	0.217035	0.217035	0.297338	0.00045449	0
Solyc10g080070.3	0.496471	0.439897	0.442053	0.495814	0.495468	0.495468	0.495468	0.490853	0.495468	0.495468	0.495468	0.450276	0.495468	0.495814	0.495468	0.00045435	0
Solyc09g089810.1	0.241275	0.161364	0.160707	0.158205	0.158205	0.158205	0.158205	0.158205	0.158205	0.158205	0.158205	0.162412	0.158205	0.158205	0.158205	0.000454194	0
Solyc06g008500.3	0.383185	0.407892	0.358432	0.351928	0.410416	0.408857	0.409546	0.410917	0.410541	0.409159	0.410416	0.366927	0.409732	0.409159	0.408873	0.000454182	0
Solyc10g085220.3	0.568227	0.568227	0.568227	0.606454	0.568227	0.568227	0.571205	0.566005	0.571205	0.571205	0.570067	0.645307	0.568227	0.569905	0.571205	0.000453444	0
Solyc06g083780.3	0.636149	0.637047	0.583564	0.584183	0.584183	0.584183	0.584183	0.584183	0.584183	0.584183	0.584811	0.633555	0.584183	0.584183	0.584183	0.000453441	0
Solyc03g062710.4	0.510434	0.444122	0.443387	0.444122	0.444122	0.444122	0.444122	0.440147	0.444122	0.444122	0.444122	0.497116	0.444122	0.444122	0.444122	0.000453322	0
Solyc02g068500.3	0.553401	0.54426	0.469008	0.550852	0.551139	0.550852	0.550852	0.544093	0.544093	0.544075	0.550852	0.561092	0.550852	0.551278	0.544093	0.000453081	0
Solyc12g009345.1	0.791781	0.807939	0.783283	0.786558	0.786558	0.786558	0.786558	0.712685	0.786558	0.79553	0.786558	0.795431	0.786558	0.785893	0.765977	0.000452978	0
Solyc12g077627.1	0.259241	0.28809	0.271376	0.288466	0.271513	0.272928	0.270238	0.275838	0.272928	0.271964	0.272928	0.260672	0.270063	0.268171	0.195807	0.000452956	0
Solyc03g118370.3	0.531563	0.608754	0.597415	0.584733	0.608754	0.608754	0.608754	0.608754	0.608754	0.608754	0.608754	0.575815	0.608754	0.608935	0.608754	0.000452953	0
Solyc07g007720.4	0.533148	0.53327	0.614178	0.539864	0.53284	0.53284	0.53284	0.53284	0.53284	0.53284	0.527596	0.534074	0.529625	0.53284	0.527596	0.000452916	0
Solyc04g082290.4	0.545822	0.491531	0.491598	0.491531	0.491531	0.487352	0.485896	0.487352	0.491531	0.491531	0.494318	0.554848	0.491531	0.492243	0.487448	0.000452829	0
Solyc01g102890.4	0.423153	0.344643	0.386172	0.410903	0.410903	0.410903	0.410903	0.410903	0.410903	0.410903	0.410903	0.363422	0.41178	0.395509	0.41169	0.000452797	0
Solyc08g013970.3	0.234785	0.225237	0.230911	0.231134	0.231134	0.270484	0.270163	0.270881	0.270484	0.226174	0.270484	0.220507	0.270484	0.230194	0.231134	0.000452781	0
Solyc04g016180.3	0.801072	0.796772	0.739958	0.741701	0.735152	0.741807	0.738721	0.745959	0.740351	0.733425	0.736604	0.756735	0.736604	0.742197	0.737753	0.00045268	0
Solyc03g112990.1	0.407377	0.39537	0.349569	0.348671	0.348671	0.348671	0.348671	0.348671	0.348671	0.348671	0.348671	0.396514	0.348671	0.348671	0.348569	0.000452509	0
Solyc04g064560.4	0.741448	0.751444	0.752039	0.751444	0.751934	0.743369	0.751444	0.689195	0.743369	0.751934	0.689195	0.74843	0.751444	0.742872	0.751019	0.000452434	0
Solyc12g014530.3	0.508074	0.449041	0.449636	0.435728	0.449636	0.449041	0.449041	0.449636	0.449636	0.449636	0.449932	0.504239	0.449041	0.435728	0.449041	0.000452208	0
Solyc03g043870.3	0.514262	0.43154	0.435624	0.429842	0.432017	0.43154	0.43154	0.43154	0.43154	0.433202	0.43154	0.444602	0.43154	0.432859	0.433202	0.000452097	0
Solyc02g083340.4	0.481023	0.470702	0.41803	0.529547	0.476317	0.476317	0.476317	0.476567	0.476317	0.476317	0.473894	0.478054	0.481023	0.476317	0.473434	0.000451605	0
Solyc09g090900.4	0.504128	0.503623	0.48756	0.521636	0.474492	0.48756	0.485752	0.48756	0.48756	0.48756	0.487862	0.561843	0.48756	0.48756	0.48756	0.000451454	0
Solyc10g084370.3	0.390437	0.469838	0.464454	0.462111	0.462111	0.462111	0.462111	0.463661	0.469838	0.469838	0.469806	0.492723	0.462111	0.462111	0.462111	0.000451274	0
Solyc07g025510.4	0.501504	0.453063	0.48	0.486571	0.498715	0.500099	0.500095	0.497011	0.498715	0.501716	0.498469	0.427745	0.498715	0.498715	0.498469	0.000451034	0
Solyc02g062600.3	0.456519	0.46739	0.46739	0.491986	0.512945	0.465667	0.46739	0.46739	0.46739	0.512945	0.512945	0.481828	0.46739	0.512945	0.468079	0.000451027	0
Solyc02g044030.1	0.44853	0.493533	0.426044	0.42626	0.42626	0.42626	0.42626	0.42626	0.42626	0.42626	0.42626	0.477289	0.42626	0.42626	0.42626	0.000450875	0
Solyc06g084325.1	0.518386	0.508959	0.556195	0.557056	0.557056	0.557056	0.557056	0.557056	0.557056	0.557056	0.557056	0.493649	0.557056	0.557056	0.557056	0.000450651	0
Solyc10g012280.2	0.445522	0.439998	0.439934	0.439998	0.439998	0.439998	0.451026	0.377788	0.439998	0.439998	0.441131	0.386015	0.439998	0.441151	0.439998	0.000450453	0
Solyc03g006177.2	0.403101	0.409023	0.407755	0.411436	0.409023	0.409023	0.409023	0.409023	0.409023	0.409023	0.409023	0.327632	0.409023	0.409023	0.416281	0.000450327	0
Solyc12g096710.2	0.347825	0.369221	0.40396	0.369221	0.369221	0.369221	0.369221	0.369221	0.369221	0.369221	0.369221	0.440763	0.369221	0.369221	0.369221	0.000450177	0
Solyc03g096540.3	0.600716	0.604282	0.605922	0.602569	0.60429	0.604282	0.603732	0.605779	0.604282	0.605204	0.605204	0.522348	0.604282	0.605204	0.605204	0.00045005	0
Solyc09g091260.3	0.642737	0.615077	0.680595	0.614984	0.672491	0.672491	0.672491	0.672491	0.672491	0.672491	0.672491	0.654074	0.672491	0.672491	0.672795	0.000449906	0
Solyc04g014260.2	0.535809	0.611098	0.534885	0.534831	0.534885	0.534885	0.535475	0.535475	0.535475	0.534885	0.534885	0.572386	0.535475	0.535475	0.534885	0.000449743	0
Solyc01g150175.1	0.320595	0.312977	0.271176	0.264082	0.264082	0.264082	0.263502	0.264082	0.264082	0.264082	0.264082	0.312893	0.264082	0.264082	0.264082	0.00044967	0
Solyc03g112260.2	0.256487	0.256532	0.253979	0.259801	0.263018	0.263018	0.263018	0.261716	0.263018	0.263018	0.260665	0.179083	0.260665	0.260047	0.261716	0.000449529	0
Solyc01g112080.3	0.407424	0.39442	0.407423	0.398769	0.398769	0.398769	0.412119	0.398769	0.398769	0.398769	0.398769	0.479893	0.398769	0.398769	0.392369	0.000449184	0
Solyc01g101260.2	0.357999	0.353919	0.29456	0.310019	0.295609	0.310019	0.307536	0.310019	0.310019	0.310019	0.312672	0.269782	0.310019	0.310019	0.310278	0.000448239	0
Solyc02g093700.3	0.576643	0.649236	0.576332	0.578272	0.576643	0.576643	0.576643	0.576643	0.576643	0.576643	0.576643	0.620446	0.576643	0.576643	0.576643	0.00044767	0
Solyc06g073090.3	0.596872	0.671408	0.671408	0.671408	0.672311	0.672311	0.672311	0.672311	0.672311	0.672311	0.672311	0.633802	0.672311	0.671408	0.672311	0.000446847	0
Solyc09g092235.1	0.708992	0.705554	0.665681	0.731431	0.706035	0.706035	0.706035	0.706035	0.706035	0.706035	0.706035	0.770526	0.706035	0.70541	0.711317	0.000446834	0
Solyc04g079030.2	0.456443	0.381373	0.407526	0.403125	0.420174	0.420174	0.362203	0.420174	0.420174	0.420174	0.420174	0.428464	0.420174	0.420174	0.420174	0.000446692	0
Solyc12g089110.1	0.318468	0.335369	0.319704	0.335369	0.335369	0.335369	0.335369	0.335369	0.335369	0.335369	0.335369	0.254306	0.335369	0.335369	0.335369	0.000445815	0
Solyc11g072130.2	0.233142	0.21304	0.229703	0.156341	0.228353	0.228353	0.228353	0.228353	0.228353	0.228353	0.228353	0.185714	0.228353	0.228353	0.228353	0.000445782	0
Solyc03g121760.3	0.361845	0.351854	0.427293	0.351854	0.351854	0.351854	0.351854	0.351854	0.351854	0.351854	0.351854	0.385322	0.351854	0.37934	0.351854	0.00044556	0
Solyc04g051440.1	0.519553	0.511852	0.480074	0.478537	0.478537	0.470435	0.478537	0.478537	0.478537	0.484992	0.509267	0.544389	0.478934	0.478537	0.478537	0.000444914	0
Solyc06g007980.4	0.64229	0.645498	0.644226	0.645498	0.645498	0.640822	0.645498	0.645498	0.645498	0.645498	0.645498	0.563338	0.645498	0.644948	0.645948	0.000444815	0
Solyc04g008740.3	0.826354	0.777947	0.764979	0.773087	0.763719	0.763719	0.777607	0.763719	0.763719	0.763719	0.763719	0.823261	0.763719	0.763719	0.763719	0.000444769	0
Solyc10g050220.2	0.311918	0.310459	0.307311	0.310459	0.310459	0.310459	0.310459	0.310459	0.310459	0.310459	0.310459	0.391928	0.310459	0.310459	0.310459	0.000444634	0
Solyc04g007780.3	0.316008	0.350403	0.32887	0.323242	0.294901	0.293356	0.289108	0.293356	0.293761	0.293761	0.29922	0.345228	0.289108	0.289108	0.293761	0.000444608	0
Solyc10g005990.4	0.637281	0.675452	0.614563	0.613128	0.613128	0.613128	0.613328	0.613128	0.613128	0.613328	0.614563	0.66947	0.613128	0.613128	0.613328	0.000444254	0
Solyc11g027890.3	0.450833	0.544721	0.53457	0.530695	0.530695	0.530695	0.530695	0.524748	0.524748	0.524748	0.524748	0.521104	0.530695	0.530695	0.530695	0.000444088	0
Solyc04g074960.4	0.259663	0.22435	0.2647	0.259663	0.259663	0.263869	0.259663	0.259663	0.263869	0.263562	0.263869	0.221408	0.259663	0.259663	0.193807	0.000443923	0
Solyc06g062950.1	0.587566	0.587566	0.547128	0.550161	0.547349	0.550161	0.550161	0.547349	0.550161	0.550161	0.550161	0.61783	0.550161	0.550161	0.550161	0.000443463	0
Solyc03g063510.1	0.491951	0.419678	0.415303	0.419678	0.420272	0.419678	0.419678	0.421194	0.418202	0.420581	0.420372	0.462863	0.419678	0.421142	0.422062	0.00044331	0
Solyc04g007540.3	0.426893	0.353565	0.389874	0.355006	0.353122	0.353122	0.353122	0.378793	0.353122	0.353122	0.351339	0.350885	0.354546	0.355006	0.353122	0.00044309	0
Solyc04g071375.1	0.266088	0.266924	0.221313	0.205024	0.260128	0.260902	0.262039	0.258219	0.266066	0.252416	0.262446	0.211882	0.258316	0.268696	0.262446	0.000442725	0
Solyc12g009520.2	0.293302	0.280597	0.346003	0.343283	0.343283	0.343283	0.343283	0.362013	0.343283	0.343283	0.343283	0.334936	0.343283	0.343283	0.343283	0.000442472	0
Solyc06g005920.3	0.247362	0.218598	0.221289	0.218762	0.218598	0.216201	0.216242	0.216663	0.216242	0.216294	0.217735	0.143959	0.216294	0.216294	0.216242	0.000442181	0
Solyc11g005370.2	0.669469	0.669469	0.625243	0.672991	0.625561	0.625561	0.625561	0.625561	0.625561	0.625561	0.625561	0.67358	0.625561	0.625243	0.625561	0.000441989	0
Solyc11g045230.2	0.269529	0.32272	0.289273	0.293167	0.293167	0.293167	0.293167	0.333036	0.333036	0.333036	0.333036	0.326631	0.293167	0.294378	0.304108	0.00044191	0
Solyc10g047825.1	0.594009	0.656724	0.612034	0.656724	0.656724	0.656724	0.656724	0.656688	0.656724	0.656724	0.656724	0.617476	0.656724	0.662686	0.656724	0.000441871	0
Solyc12g056865.1	0.443077	0.46323	0.385962	0.46323	0.466235	0.466235	0.466235	0.466235	0.466235	0.466235	0.46595	0.451454	0.466235	0.466235	0.466235	0.00044166	0
Solyc09g061515.1	0.354203	0.420752	0.390407	0.419164	0.431351	0.431351	0.419164	0.433576	0.420752	0.420752	0.434482	0.405418	0.419164	0.431351	0.428581	0.000440813	0
Solyc12g035527.1	0.198352	0.195975	0.196391	0.196346	0.197763	0.148114	0.196032	0.150335	0.198245	0.195975	0.195713	0.199749	0.195975	0.14133	0.19796	0.000440759	0
Solyc04g082140.3	0.490246	0.518584	0.53281	0.518584	0.518584	0.518584	0.474614	0.518584	0.474614	0.474614	0.518584	0.501932	0.518584	0.474614	0.518584	0.000440663	0
Solyc05g041390.1	0.421312	0.371042	0.411957	0.371042	0.370426	0.377623	0.369902	0.371042	0.371042	0.371042	0.411611	0.421091	0.377813	0.364449	0.370827	0.000440369	0
Solyc02g088600.4	0.409758	0.414071	0.448145	0.457079	0.457079	0.457079	0.418472	0.457079	0.457079	0.457079	0.457079	0.491775	0.457079	0.457079	0.457079	0.000439529	0
Solyc05g050510.3	0.206586	0.217485	0.25707	0.261665	0.256724	0.256724	0.256724	0.256724	0.256724	0.256724	0.238473	0.213254	0.208007	0.256724	0.256724	0.00043939	0
Solyc01g009620.3	0.587892	0.58781	0.592028	0.58781	0.589735	0.589735	0.58781	0.589735	0.589735	0.589735	0.589735	0.507743	0.58781	0.586737	0.584929	0.00043932	0
Solyc12g019910.1	0.471638	0.501538	0.501862	0.498602	0.51437	0.572751	0.501538	0.498602	0.498602	0.501538	0.51437	0.511752	0.501538	0.498602	0.501538	0.000438942	0
Solyc08g074600.4	0.376005	0.378478	0.436271	0.418801	0.436271	0.436271	0.420131	0.436271	0.436271	0.429681	0.436271	0.430404	0.418801	0.448174	0.436271	0.000438772	0
Solyc11g006480.1	0.277765	0.277765	0.335193	0.347147	0.33495	0.33495	0.33495	0.33495	0.33495	0.33495	0.33495	0.341996	0.335052	0.33495	0.33495	0.000438554	0
Solyc02g005003.1	0.366346	0.360669	0.429202	0.357464	0.35327	0.357464	0.357464	0.384202	0.35733	0.357464	0.357464	0.396116	0.35733	0.354318	0.35733	0.000438399	0
Solyc03g098750.3	0.66461	0.701276	0.691311	0.688358	0.68714	0.661943	0.69441	0.687063	0.666253	0.69441	0.693617	0.752384	0.687063	0.69441	0.68702	0.00043748	0
Solyc06g009970.3	0.71808	0.796741	0.781783	0.771528	0.796741	0.796741	0.796741	0.796741	0.796741	0.796741	0.796741	0.797741	0.796741	0.796741	0.796741	0.000437316	0
Solyc07g015983.1	0.46082	0.46082	0.50066	0.442136	0.498267	0.498267	0.498267	0.498267	0.498267	0.498267	0.500513	0.452291	0.498267	0.498267	0.498997	0.000436888	0
Solyc05g054830.3	0.753797	0.76375	0.699511	0.678623	0.738312	0.738312	0.738312	0.738312	0.738312	0.738312	0.735901	0.713272	0.738312	0.738312	0.738324	0.000436161	0
Solyc07g063320.3	0.375012	0.478783	0.410647	0.407683	0.422644	0.425591	0.422644	0.425591	0.425591	0.425591	0.422644	0.406682	0.422644	0.425591	0.42833	0.000436114	0
Solyc09g075470.2	0.532152	0.576419	0.527386	0.576419	0.576419	0.576419	0.576419	0.576419	0.576419	0.576419	0.581523	0.520795	0.576419	0.576419	0.576419	0.000436065	0
Solyc01g091020.3	0.792017	0.794667	0.784485	0.833229	0.829538	0.833229	0.832133	0.797161	0.833229	0.829473	0.835981	0.784667	0.828962	0.829473	0.84	0.000435928	0
Solyc06g082910.3	0.510368	0.591644	0.586848	0.591644	0.591644	0.591644	0.591644	0.591644	0.591644	0.591644	0.591644	0.586021	0.591644	0.591644	0.591644	0.000435704	0
Solyc12g009150.2	0.460919	0.440219	0.411522	0.408504	0.454895	0.454245	0.454245	0.408504	0.408504	0.454245	0.454245	0.455671	0.454895	0.454245	0.455143	0.000435567	0
Solyc04g049380.4	0.448435	0.448435	0.459073	0.407482	0.407482	0.407482	0.407482	0.407482	0.407482	0.407482	0.444473	0.447364	0.407482	0.407482	0.405212	0.000435216	0
Solyc03g019750.3	0.442225	0.397002	0.399278	0.397002	0.397002	0.397002	0.397002	0.397002	0.397002	0.397002	0.421457	0.407987	0.397002	0.466853	0.397002	0.000435137	0
Solyc08g065850.1	0.42683	0.426751	0.435378	0.514123	0.435202	0.435202	0.435202	0.435202	0.435202	0.435202	0.435202	0.440092	0.435202	0.435202	0.435764	0.000434893	0
Solyc12g049310.2	0.716747	0.713479	0.724324	0.713479	0.713479	0.713479	0.713479	0.713479	0.713479	0.713479	0.713479	0.792575	0.738736	0.713479	0.713479	0.00043477	0
Solyc11g056297.1	0.471268	0.427014	0.419505	0.42138	0.42138	0.42138	0.42138	0.460577	0.460577	0.460577	0.460577	0.461344	0.42138	0.42138	0.42138	0.000434764	0
Solyc03g112850.3	0.777411	0.781485	0.824542	0.78405	0.825143	0.825143	0.825603	0.825603	0.825143	0.825603	0.824542	0.776531	0.825143	0.825603	0.825706	0.000434323	0
Solyc08g075540.5.1	0.472041	0.549175	0.482168	0.512552	0.512552	0.512552	0.514324	0.512552	0.512552	0.512552	0.512552	0.559302	0.512552	0.512552	0.513589	0.00043427	0
Solyc06g009390.3	0.546784	0.588101	0.552665	0.54202	0.588101	0.588101	0.580989	0.588101	0.588101	0.588101	0.54202	0.542339	0.588101	0.588101	0.588101	0.000433942	0
Solyc04g080440.4	0.666834	0.750538	0.722131	0.744743	0.744743	0.744743	0.744743	0.744743	0.744743	0.744743	0.744743	0.727604	0.744743	0.744743	0.744743	0.000433864	0
Solyc08g008340.4	0.766224	0.722827	0.782887	0.788856	0.788856	0.788856	0.787945	0.788856	0.788856	0.742073	0.788856	0.754096	0.787945	0.781746	0.788856	0.000433745	0
Solyc06g052100.3	0.488524	0.448283	0.504271	0.444924	0.444924	0.444924	0.447383	0.452736	0.447383	0.443993	0.444924	0.43011	0.444924	0.444924	0.417873	0.000433718	0
Solyc01g010580.3	0.528255	0.527756	0.544623	0.528255	0.529056	0.527756	0.528255	0.527489	0.527489	0.527489	0.529056	0.607812	0.527756	0.529056	0.524564	0.000433228	0
Solyc08g008070.1	0.210413	0.209678	0.214611	0.260477	0.260477	0.253329	0.260477	0.245291	0.249262	0.260477	0.245928	0.213125	0.262452	0.254981	0.260477	0.000432971	0
Solyc11g069055.1	0.283803	0.280276	0.237438	0.286436	0.233426	0.236313	0.236313	0.236023	0.236023	0.236023	0.240354	0.275313	0.236023	0.236023	0.236197	0.000432619	0
Solyc01g088090.3	0.684862	0.689597	0.682644	0.646375	0.646375	0.646375	0.64495	0.646375	0.64495	0.646375	0.64495	0.703515	0.646375	0.64495	0.645069	0.000432544	0
Solyc10g081940.2	0.470507	0.527751	0.54046	0.527751	0.527751	0.527751	0.527751	0.527751	0.527751	0.527751	0.527751	0.470198	0.527751	0.527751	0.527671	0.000432491	0
Solyc07g032788.1	0.350324	0.396839	0.346239	0.328746	0.346259	0.346259	0.346259	0.347272	0.346259	0.346259	0.347272	0.408314	0.346259	0.346259	0.346259	0.000432273	0
Solyc05g025560.2	0.26529	0.247828	0.251692	0.247828	0.247828	0.247828	0.247828	0.247828	0.247828	0.248839	0.326624	0.263117	0.247828	0.248839	0.239381	0.00043171	0
Solyc01g091100.2	0.18048	0.18177	0.184326	0.18177	0.17862	0.17862	0.17862	0.178171	0.17862	0.177872	0.17862	0.259689	0.17862	0.17862	0.17862	0.00043164	0
Solyc10g008830.2	0.21955	0.279685	0.224252	0.225987	0.225987	0.225987	0.223056	0.224086	0.223056	0.225987	0.223056	0.286753	0.225987	0.225987	0.225987	0.000431475	0
Solyc01g005670.3	0.385453	0.376651	0.390799	0.376651	0.376651	0.376651	0.381199	0.376651	0.376651	0.376651	0.400742	0.455454	0.396693	0.400742	0.376651	0.000431431	0
Solyc12g005680.3	0.215635	0.253622	0.193087	0.219248	0.191761	0.215635	0.191761	0.191761	0.191761	0.191761	0.191761	0.245782	0.191761	0.212003	0.191761	0.000431164	0
Solyc12g098607.1	0.590098	0.516017	0.513858	0.517249	0.514867	0.514867	0.517249	0.515821	0.515821	0.515821	0.515821	0.552445	0.517249	0.516278	0.515935	0.000430921	0
Solyc11g011190.1	0.437569	0.444078	0.450163	0.435134	0.435134	0.435134	0.435134	0.397335	0.397335	0.397335	0.397335	0.413802	0.435134	0.44594	0.397335	0.000430688	0
Solyc05g041145.1	0.187753	0.187655	0.187753	0.187655	0.187655	0.187655	0.187655	0.187655	0.187655	0.187655	0.213784	0.187899	0.187655	0.187655	0.26554	0.000430114	0
Solyc04g076600.3	0.361901	0.349326	0.337595	0.347551	0.347551	0.347551	0.347551	0.347551	0.347551	0.347551	0.34816	0.410221	0.347551	0.347551	0.400272	0.000430042	0
Solyc11g073231.1	0.588255	0.480429	0.544107	0.544107	0.544107	0.544107	0.544107	0.544107	0.544107	0.544107	0.544107	0.535929	0.544107	0.544107	0.544107	0.00042997	0
Solyc05g014460.3	0.216563	0.267269	0.202411	0.267269	0.267269	0.267269	0.267269	0.267269	0.267269	0.267269	0.248661	0.258289	0.267269	0.267269	0.27425	0.000429802	0
Solyc02g065380.3	0.472923	0.46967	0.474143	0.469179	0.469816	0.469816	0.469815	0.470141	0.46967	0.469815	0.470141	0.390213	0.46967	0.46967	0.469815	0.000429499	0
Solyc10g079820.2	0.621169	0.623229	0.679835	0.609718	0.623229	0.612434	0.609718	0.621472	0.615398	0.615398	0.61326	0.664515	0.615398	0.608084	0.61326	0.000429245	0
Solyc05g005280.4	0.362689	0.37619	0.361915	0.358299	0.358299	0.358299	0.358299	0.358299	0.358299	0.358299	0.358299	0.438649	0.358299	0.358299	0.363139	0.000429237	0
Solyc12g098210.3	0.350396	0.27081	0.286546	0.27081	0.27081	0.27081	0.27081	0.27081	0.27081	0.27081	0.27081	0.286614	0.27081	0.27081	0.27081	0.000429144	0
Solyc03g117800.4	0.437971	0.503833	0.473896	0.477663	0.504812	0.506678	0.503833	0.512152	0.504812	0.503833	0.504812	0.47234	0.477663	0.477279	0.506686	0.000428698	0
Solyc03g007710.3	0.645581	0.581998	0.636593	0.583746	0.581998	0.581998	0.581998	0.581998	0.581998	0.581998	0.581998	0.589458	0.581998	0.581998	0.581998	0.000428581	0
Solyc10g009090.3	0.339175	0.280822	0.339485	0.345058	0.345058	0.345058	0.345058	0.345058	0.343211	0.345058	0.343211	0.290332	0.345058	0.345058	0.345058	0.000428188	0
Solyc01g150109.1	0.328846	0.301623	0.322017	0.309219	0.292942	0.292942	0.313563	0.244188	0.292942	0.292942	0.292942	0.265847	0.301623	0.292942	0.289974	0.00042759	0
Solyc01g008425.1	0.242991	0.277204	0.284006	0.233182	0.234784	0.233867	0.280462	0.234512	0.235093	0.235093	0.233837	0.247115	0.235093	0.234394	0.28108	0.00042744	0
Solyc07g045040.3	0.336723	0.344339	0.359414	0.359353	0.359353	0.359353	0.359353	0.359353	0.359353	0.359353	0.359353	0.280759	0.359353	0.360957	0.352482	0.000427216	0
Solyc01g109790.3	0.585162	0.62576	0.630448	0.62576	0.626999	0.62576	0.684537	0.62576	0.62576	0.62576	0.62576	0.59653	0.62576	0.62576	0.62576	0.000427073	0
Solyc07g062790.1	0.19171	0.200539	0.219219	0.219689	0.218375	0.22356	0.218286	0.218264	0.219167	0.218029	0.218847	0.288966	0.218387	0.224422	0.219695	0.000426136	0
Solyc05g050550.4	0.504069	0.486242	0.441292	0.440969	0.440969	0.440969	0.440969	0.440969	0.440969	0.440969	0.423831	0.463401	0.440969	0.440969	0.440969	0.000425851	0
Solyc11g018750.2	0.825254	0.785067	0.828216	0.827023	0.827023	0.788043	0.827023	0.788043	0.788043	0.788043	0.788043	0.784169	0.827023	0.827023	0.827023	0.000425796	0
Solyc04g008700.3	0.58312	0.658908	0.658908	0.658908	0.658908	0.658908	0.658908	0.658908	0.658908	0.658908	0.658908	0.626754	0.658908	0.658908	0.647671	0.000425502	0
Solyc02g090580.3	0.717528	0.739692	0.739423	0.741031	0.741031	0.741031	0.741031	0.741031	0.741031	0.741031	0.741031	0.662725	0.741031	0.741031	0.741031	0.0004255	0
Solyc01g097650.3	0.334494	0.329627	0.336586	0.333422	0.333422	0.333422	0.333422	0.333422	0.333422	0.333422	0.333422	0.41314	0.333422	0.333422	0.333422	0.000425146	0
Solyc05g050800.3	0.742149	0.723857	0.746635	0.744828	0.744828	0.728897	0.744828	0.745016	0.744828	0.728897	0.728897	0.811974	0.74484	0.744828	0.728897	0.00042513	0
Solyc06g068940.4	0.735803	0.737007	0.652843	0.727965	0.728149	0.7376	0.727965	0.727965	0.727965	0.727965	0.727262	0.740592	0.727965	0.727965	0.727965	0.000425039	0
Solyc05g056460.4	0.323005	0.308487	0.258757	0.258784	0.258187	0.25493	0.258388	0.255373	0.257952	0.258255	0.257787	0.269408	0.260212	0.259242	0.253632	0.000424948	0
Solyc03g114960.4	0.579274	0.574898	0.536348	0.640891	0.575963	0.575963	0.575963	0.575963	0.575963	0.575963	0.575963	0.592056	0.574688	0.575963	0.574688	0.000424757	0
Solyc11g045140.1	0.591463	0.619565	0.552456	0.568965	0.568965	0.568965	0.568965	0.604281	0.604281	0.604281	0.604281	0.604167	0.568965	0.568965	0.568965	0.000424725	0
Solyc10g079210.2	0.825548	0.825548	0.825548	0.825548	0.827793	0.825548	0.840199	0.840199	0.825548	0.825548	0.825548	0.75055	0.825548	0.825548	0.826142	0.000424064	0
Solyc11g010130.3	0.524431	0.577604	0.521489	0.533034	0.524335	0.524335	0.524335	0.524989	0.524989	0.561892	0.525659	0.481705	0.524335	0.524335	0.524693	0.000423882	0
Solyc12g017970.1	0.553677	0.627025	0.625985	0.6259	0.627025	0.597764	0.627025	0.6259	0.6259	0.627025	0.594011	0.612562	0.627025	0.6259	0.627025	0.000423345	0
Solyc11g011390.3	0.639105	0.641436	0.606996	0.604752	0.604752	0.641072	0.604752	0.641072	0.641072	0.641072	0.641072	0.666121	0.604752	0.604752	0.641072	0.000423199	0
Solyc11g012060.2	0.561317	0.553171	0.53982	0.53982	0.53982	0.526433	0.53982	0.526433	0.526433	0.526433	0.53982	0.608445	0.53982	0.53982	0.549165	0.000422838	0
Solyc07g056670.3	0.637029	0.639578	0.578671	0.580978	0.580978	0.580978	0.580978	0.580978	0.580978	0.580978	0.580978	0.573176	0.580978	0.580978	0.580978	0.000422373	0
Solyc04g011620.3	0.488029	0.488029	0.505948	0.515401	0.512847	0.512847	0.512847	0.512847	0.512847	0.512847	0.512847	0.436999	0.512847	0.512847	0.512536	0.000422145	0
Solyc01g079980.3	0.418941	0.471832	0.471832	0.468201	0.468201	0.468201	0.471832	0.471832	0.471832	0.471832	0.471832	0.407052	0.471832	0.470384	0.471832	0.000422045	0
Solyc08g068100.3	0.522571	0.46393	0.537731	0.507263	0.538839	0.538839	0.538839	0.538839	0.538839	0.538839	0.538839	0.542456	0.538839	0.537731	0.538839	0.00042191	0
Solyc11g005750.2	0.471132	0.471132	0.484848	0.517882	0.456923	0.459311	0.458455	0.458455	0.459153	0.456861	0.457252	0.51453	0.458617	0.458174	0.458455	0.000421488	0
Solyc03g083010.3	0.475399	0.501399	0.489974	0.490653	0.490653	0.490653	0.490653	0.490653	0.490653	0.490653	0.490653	0.413034	0.490653	0.488848	0.490653	0.000421383	0
Solyc03g007760.3	0.481158	0.427922	0.423222	0.428482	0.427922	0.427922	0.427922	0.427219	0.427922	0.427922	0.427922	0.436618	0.427922	0.490443	0.427562	0.00042097	0
Solyc09g008710.1	0.821107	0.837543	0.822175	0.783907	0.783907	0.783907	0.783907	0.783907	0.783907	0.783907	0.783907	0.83069	0.783907	0.783907	0.782344	0.00042073	0
Solyc09g007100.3	0.656007	0.644587	0.66121	0.61538	0.611729	0.610097	0.647392	0.6106	0.607374	0.613076	0.601794	0.616982	0.6106	0.617531	0.594587	0.000420713	0
Solyc03g112720.4	0.694226	0.683854	0.644142	0.629154	0.660515	0.660515	0.660515	0.660515	0.660515	0.660515	0.670741	0.608054	0.660515	0.660515	0.671805	0.000420414	0
Solyc11g066320.2	0.386603	0.405413	0.412518	0.407792	0.407792	0.407792	0.407792	0.360495	0.360495	0.407792	0.407792	0.355871	0.407792	0.410309	0.407792	0.000420381	0
Solyc04g080310.1	0.384741	0.368368	0.330196	0.327992	0.328029	0.328029	0.328029	0.328029	0.328029	0.328029	0.328029	0.378282	0.328029	0.328029	0.328029	0.000420341	0
Solyc07g020830.1	0.340137	0.275303	0.334948	0.325072	0.332055	0.332055	0.332055	0.332055	0.332055	0.332055	0.332055	0.274212	0.332055	0.332055	0.332786	0.00042034	0
Solyc01g094720.3	0.799222	0.794033	0.795031	0.842351	0.794033	0.794202	0.794202	0.794033	0.794279	0.794033	0.794312	0.782095	0.735854	0.794033	0.794033	0.000419677	0
Solyc06g051380.3	0.548177	0.500641	0.496671	0.500641	0.503191	0.500641	0.500641	0.503191	0.503191	0.500641	0.500641	0.440869	0.500641	0.500641	0.503191	0.00041941	0
Solyc12g055900.1	0.655996	0.655996	0.648476	0.646114	0.609792	0.609792	0.609792	0.609792	0.609792	0.609792	0.609792	0.650753	0.609792	0.609792	0.609792	0.000419183	0
Solyc03g032040.3	0.361523	0.421744	0.407523	0.421744	0.421744	0.421744	0.421744	0.420926	0.420926	0.421744	0.420926	0.368862	0.421744	0.434559	0.420926	0.0004191	0
Solyc09g065370.3	0.436883	0.433645	0.440787	0.435456	0.435456	0.435464	0.435464	0.435456	0.435456	0.435456	0.435464	0.514724	0.433645	0.435464	0.435464	0.000419088	0
Solyc07g021205.1	0.33926	0.290642	0.301979	0.262188	0.295787	0.296818	0.295787	0.295787	0.242075	0.29694	0.295787	0.289606	0.295787	0.295787	0.295787	0.000418808	0
Solyc09g010470.3	0.517848	0.509778	0.508693	0.478554	0.532213	0.532213	0.532213	0.532213	0.532213	0.532213	0.532213	0.470241	0.509778	0.532213	0.532213	0.000418732	0
Solyc05g013270.2	0.211127	0.18945	0.157293	0.150091	0.153356	0.150103	0.153356	0.153356	0.153356	0.153356	0.153356	0.195825	0.153356	0.18943	0.153356	0.000418521	0
Solyc10g085090.3	0.24814	0.24814	0.250767	0.296796	0.252843	0.252843	0.24814	0.252843	0.252843	0.252843	0.252843	0.318925	0.252843	0.252843	0.248288	0.000418466	0
Solyc11g007110.2	0.388147	0.383777	0.340736	0.415976	0.413011	0.413011	0.413011	0.413011	0.413011	0.413011	0.417561	0.399731	0.415976	0.415976	0.413011	0.00041843	0
Solyc09g007250.4	0.395831	0.417176	0.404589	0.430326	0.357048	0.414976	0.417322	0.414976	0.454734	0.414976	0.413919	0.404907	0.414976	0.414976	0.427002	0.000418264	0
Solyc08g061800.3	0.505797	0.43544	0.435042	0.433075	0.433641	0.473069	0.433584	0.432231	0.43396	0.433641	0.43396	0.438312	0.433584	0.43396	0.43383	0.000418173	0
Solyc04g064500.4	0.845694	0.881724	0.881183	0.881724	0.881555	0.85226	0.881555	0.827899	0.85226	0.881555	0.827899	0.867274	0.881712	0.881555	0.881462	0.000418116	0
Solyc01g087290.3	0.737397	0.758062	0.674035	0.758268	0.720805	0.720805	0.720805	0.720805	0.720805	0.720805	0.720805	0.752113	0.720805	0.720805	0.720689	0.000418008	0
Solyc12g027655.1	0.143971	0.136565	0.138931	0.170552	0.130496	0.111063	0.153974	0.140954	0.13954	0.134028	0.13243	0.191461	0.149697	0.131143	0.175827	0.000417862	0
Solyc12g008840.2	0.521621	0.487816	0.558481	0.560337	0.560337	0.560337	0.560337	0.560337	0.560337	0.560337	0.560337	0.553631	0.560337	0.560337	0.560337	0.000417847	0
Solyc11g011570.1	0.58714	0.533593	0.575429	0.58231	0.58231	0.542581	0.58231	0.542581	0.542581	0.542581	0.58231	0.583094	0.58231	0.58231	0.58231	0.000417777	0
Solyc09g075590.1	0.135504	0.128301	0.126643	0.128301	0.129045	0.128301	0.128959	0.129045	0.129045	0.128301	0.184994	0.188826	0.129045	0.128301	0.129676	0.000417723	0
Solyc07g066060.3	0.769157	0.761254	0.71765	0.729652	0.71765	0.71765	0.71765	0.71765	0.71765	0.71765	0.71765	0.771155	0.71765	0.71765	0.71765	0.00041723	0
Solyc07g042800.2	0.548875	0.539847	0.496681	0.542812	0.504613	0.505531	0.505531	0.505531	0.505531	0.505531	0.504613	0.541558	0.505531	0.505531	0.554558	0.000417036	0
Solyc01g094100.2	0.359141	0.346653	0.340108	0.42512	0.346653	0.358335	0.358335	0.358335	0.358335	0.346653	0.358335	0.338115	0.358335	0.346653	0.346158	0.00041693	0
Solyc06g073060.3	0.365439	0.374864	0.392076	0.374864	0.393424	0.39146	0.39146	0.39146	0.39146	0.39146	0.39146	0.316747	0.393424	0.396082	0.393333	0.000416868	0
Solyc01g087370.2	0.192622	0.192622	0.19594	0.189423	0.196051	0.196051	0.196051	0.196051	0.196051	0.196051	0.196051	0.194843	0.196051	0.196051	0.273656	0.000416319	0
Solyc07g054420.2	0.158065	0.229824	0.229906	0.226867	0.226867	0.229824	0.229824	0.229824	0.229824	0.229824	0.229824	0.258542	0.229824	0.229824	0.226645	0.000415793	0
Solyc12g043020.2	0.680615	0.736153	0.730227	0.735761	0.764487	0.736153	0.735942	0.735829	0.735829	0.764487	0.764487	0.756316	0.735942	0.735829	0.736784	0.000415352	0
Solyc11g011060.3	0.163055	0.163055	0.160167	0.165992	0.165922	0.165992	0.167142	0.162175	0.162175	0.162175	0.162175	0.17106	0.165922	0.170218	0.24276	0.000414771	0
Solyc02g082600.4	0.167369	0.213157	0.167369	0.213157	0.167369	0.167369	0.167369	0.167369	0.167369	0.167369	0.167369	0.222481	0.167369	0.167369	0.167546	0.000413747	0
Solyc07g014587.1	0.276836	0.275974	0.332981	0.287305	0.321765	0.321765	0.321765	0.321765	0.321765	0.321765	0.321765	0.276436	0.321765	0.321765	0.321765	0.000413701	0
Solyc02g066930.3	0.808664	0.808985	0.82313	0.808985	0.808985	0.808985	0.808985	0.808985	0.808985	0.808985	0.865243	0.841086	0.808985	0.815925	0.865243	0.000413245	0
Solyc02g076635.1	0.173762	0.181006	0.143027	0.174393	0.140592	0.181006	0.140717	0.174575	0.181109	0.138578	0.139908	0.192695	0.1784	0.179582	0.140173	0.000413155	0
Solyc02g079510.3	0.339771	0.342356	0.371626	0.362067	0.362067	0.362067	0.361769	0.362067	0.362067	0.362067	0.362067	0.287418	0.362067	0.362067	0.362067	0.000412905	0
Solyc01g102910.4	0.307226	0.31341	0.372453	0.370166	0.367347	0.367347	0.367347	0.367347	0.367347	0.367347	0.367347	0.354134	0.367347	0.367201	0.367347	0.000412899	0
Solyc11g065390.3	0.371413	0.377017	0.375591	0.414924	0.414924	0.414924	0.414924	0.413118	0.413118	0.413118	0.414924	0.38194	0.414924	0.366863	0.375591	0.000412821	0
Solyc06g072910.2	0.35659	0.356591	0.356092	0.366567	0.364075	0.358754	0.371155	0.359395	0.364061	0.366215	0.360021	0.285384	0.361573	0.365555	0.364473	0.000412465	0
Solyc01g081120.2	0.443059	0.461196	0.431699	0.43185	0.461941	0.461816	0.431449	0.431449	0.431449	0.431449	0.464623	0.497979	0.461156	0.47344	0.461535	0.000412425	0
Solyc07g007710.4	0.15966	0.140559	0.202445	0.206062	0.20182	0.204177	0.203672	0.20182	0.20182	0.20182	0.207126	0.16892	0.204177	0.195625	0.207126	0.000412352	0
Solyc01g091800.3	0.732918	0.724482	0.726702	0.724482	0.724482	0.724482	0.724482	0.724482	0.724482	0.724482	0.724482	0.803413	0.724482	0.724482	0.724482	0.000412233	0
Solyc04g016360.3	0.743442	0.743442	0.756021	0.746403	0.746403	0.746403	0.746403	0.746403	0.746403	0.746403	0.746403	0.668796	0.746403	0.746403	0.746403	0.000412056	0
Solyc07g032390.2	0.36695	0.397614	0.340549	0.403159	0.343455	0.343455	0.343455	0.343455	0.343455	0.343455	0.343455	0.35276	0.343455	0.343455	0.343455	0.000411933	0
Solyc09g008240.3	0.491218	0.541142	0.500692	0.490309	0.503526	0.542412	0.522318	0.506926	0.481728	0.521881	0.521967	0.537208	0.501701	0.509654	0.481293	0.000411896	0
Solyc08g079210.1	0.54035	0.472301	0.482181	0.482601	0.486457	0.484384	0.489662	0.50011	0.486457	0.480137	0.486457	0.524136	0.48521	0.481363	0.454228	0.000411606	0
Solyc09g098240.4	0.812901	0.880568	0.884417	0.837774	0.88081	0.880401	0.881053	0.880784	0.880118	0.880802	0.880491	0.88615	0.880483	0.880619	0.878869	0.000411593	0
Solyc02g080670.3	0.380768	0.380768	0.30154	0.380055	0.380055	0.380055	0.380055	0.380055	0.380055	0.380055	0.380055	0.379703	0.380055	0.380055	0.37966	0.000411579	0
Solyc10g049910.2	0.31884	0.367523	0.336747	0.367523	0.367207	0.367523	0.367523	0.367523	0.367207	0.367523	0.367207	0.305396	0.367207	0.346074	0.363084	0.000411355	0
Solyc05g008790.4	0.582293	0.611873	0.636932	0.615756	0.615467	0.615756	0.615467	0.615756	0.615016	0.582293	0.615467	0.554058	0.615688	0.615898	0.594944	0.000410879	0
Solyc03g051700.3	0.486786	0.516738	0.551584	0.514822	0.516738	0.473464	0.516738	0.488143	0.518518	0.516738	0.516738	0.476346	0.516738	0.516738	0.521158	0.000410799	0
Solyc03g117930.4	0.409782	0.476967	0.461096	0.489852	0.476967	0.476967	0.476967	0.476967	0.476967	0.476967	0.476967	0.437358	0.458402	0.458538	0.476967	0.000410616	0
Solyc08g076730.4	0.707393	0.734	0.702724	0.734	0.734	0.734	0.734	0.734	0.734	0.734	0.734	0.66197	0.733786	0.734	0.734	0.000410406	0
Solyc11g011000.2	0.405393	0.381451	0.375651	0.421679	0.41491	0.443018	0.423205	0.421222	0.439632	0.421222	0.421222	0.408418	0.437278	0.437524	0.439632	0.00041038	0
Solyc07g066000.3	0.478724	0.473731	0.475075	0.463872	0.476833	0.476833	0.476833	0.476833	0.476833	0.476833	0.475292	0.456955	0.476833	0.476833	0.549226	0.000410049	0
Solyc08g082070.3	0.528175	0.514541	0.516767	0.536845	0.514541	0.514541	0.514541	0.514541	0.514541	0.514541	0.514541	0.591553	0.514541	0.514541	0.514541	0.000409618	0
Solyc06g051330.1	0.632268	0.617292	0.620632	0.617292	0.617292	0.617292	0.617292	0.617292	0.617292	0.617292	0.617292	0.695472	0.617292	0.617292	0.617292	0.000409054	0
Solyc10g055580.2	0.480447	0.489876	0.500706	0.489876	0.468101	0.469257	0.469257	0.468101	0.468101	0.469257	0.490115	0.542821	0.468101	0.489863	0.469257	0.000408917	0
Solyc04g082355.1	0.190804	0.200296	0.174717	0.200296	0.190574	0.200296	0.190574	0.200296	0.190574	0.190574	0.200296	0.185063	0.199403	0.190574	0.266242	0.000408732	0
Solyc03g043770.4	0.674965	0.598036	0.59234	0.598036	0.598036	0.598036	0.598036	0.598036	0.598036	0.601256	0.598036	0.592947	0.598036	0.593906	0.598036	0.000408589	0
Solyc02g072440.4	0.279426	0.272782	0.270845	0.270873	0.270873	0.326697	0.270873	0.270873	0.270873	0.267996	0.270873	0.330225	0.270873	0.270873	0.270873	0.000408553	0
Solyc03g112800.2	0.27444	0.273414	0.2709	0.251315	0.27567	0.27567	0.27567	0.27567	0.27567	0.27567	0.21847	0.275298	0.27567	0.27567	0.21847	0.000408441	0
Solyc01g099310.4	0.616912	0.614428	0.568264	0.558491	0.556234	0.564874	0.560343	0.563397	0.561114	0.558491	0.558491	0.595431	0.576786	0.560185	0.57259	0.000408276	0
Solyc01g099040.4	0.468909	0.467354	0.491537	0.514665	0.524045	0.515003	0.515003	0.515003	0.515003	0.515003	0.515003	0.4687	0.513992	0.517039	0.519558	0.000408062	0
Solyc09g091220.3	0.45667	0.458593	0.485716	0.458593	0.485003	0.485003	0.485003	0.485003	0.485003	0.485003	0.485003	0.414012	0.485003	0.485003	0.485003	0.000407807	0
Solyc06g073670.4	0.324419	0.318006	0.318006	0.318006	0.318006	0.318006	0.318006	0.318006	0.318006	0.318006	0.318006	0.321123	0.318006	0.31785	0.396558	0.000407567	0
Solyc02g060570.1	0.301369	0.260141	0.235923	0.26646	0.239253	0.237637	0.237637	0.237637	0.237637	0.237637	0.237637	0.273441	0.237637	0.274644	0.237637	0.000407536	0
Solyc02g077090.4	0.742198	0.742198	0.78381	0.719698	0.719698	0.762502	0.719698	0.719698	0.719698	0.719698	0.719698	0.751214	0.719698	0.719698	0.719698	0.000407502	0
Solyc01g106080.4	0.478602	0.460475	0.460395	0.451972	0.460475	0.460475	0.460475	0.460475	0.460475	0.460475	0.460475	0.536587	0.460475	0.460475	0.460475	0.000407491	0
Solyc02g084740.4	0.696984	0.638008	0.69426	0.652228	0.705755	0.705755	0.687995	0.705755	0.705755	0.698445	0.698445	0.685022	0.698445	0.705755	0.698396	0.000407329	0
Solyc01g098610.4	0.842348	0.785711	0.843727	0.843148	0.841936	0.842348	0.842348	0.844184	0.842348	0.843148	0.842348	0.785051	0.843148	0.841659	0.842348	0.000407172	0
Solyc07g053920.3	0.308959	0.319442	0.318906	0.25371	0.319442	0.319442	0.319442	0.319442	0.319442	0.319442	0.328964	0.274616	0.319442	0.319442	0.319663	0.000406935	0
Solyc02g078240.4	0.29965	0.30031	0.2969	0.258121	0.260968	0.260968	0.260968	0.260968	0.260968	0.260968	0.260968	0.316935	0.258121	0.260968	0.260979	0.000406099	0
Solyc01g066670.1	0.142934	0.136624	0.136365	0.136624	0.136624	0.140701	0.136624	0.136214	0.13647	0.13647	0.136624	0.215005	0.136624	0.136624	0.136737	0.000406082	0
Solyc01g016665.1	0.428312	0.429354	0.394944	0.418331	0.436609	0.435115	0.410462	0.387941	0.448639	0.410497	0.437644	0.388997	0.444066	0.403628	0.435805	0.000405936	0
Solyc04g007900.3	0.634367	0.640956	0.634406	0.640797	0.626035	0.626814	0.640797	0.626814	0.626814	0.626814	0.626814	0.705847	0.626035	0.640797	0.626814	0.000405309	0
Solyc12g062733.2	0.449688	0.463957	0.509304	0.509304	0.521435	0.509304	0.509304	0.491442	0.509304	0.509304	0.521435	0.503059	0.490455	0.488087	0.509304	0.000404928	0
Solyc12g011350.3	0.325858	0.333645	0.370018	0.323307	0.361569	0.360733	0.365968	0.360733	0.360823	0.367477	0.371966	0.343838	0.367745	0.311899	0.330574	0.000404797	0
Solyc12g150123.1	0.37871	0.366249	0.420692	0.394204	0.421479	0.409622	0.421479	0.420952	0.421479	0.421479	0.421479	0.374689	0.421479	0.421479	0.421479	0.000404765	0
Solyc01g009280.4	0.455416	0.455416	0.456877	0.455416	0.455416	0.455416	0.455416	0.455416	0.455416	0.451911	0.451911	0.532946	0.455416	0.456634	0.458063	0.000404472	0
[truncated: 28,049 more rows]
