# Supplementary material for: Deep learning the cis-regulatory code for gene expression in selected model plants
Source: Nat Commun. 2024 Apr 25;15:3488. doi: 10.1038/s41467-024-47744-0 (PMC11045779; doi:10.1038/s41467-024-47744-0)
Supplement: Supplementary file 11 — Supplementary Data 8 [file 41467_2024_47744_MOESM11_ESM.xlsx]

## Sheet: Sheet1
gene_id	EPM	variance_state	classification
Solyc01g008080.3	epm_Soly_S0_p1m01R_2188	conserved	genes_conserved_with_differential_gene_expr0
Solyc01g008080.3	epm_Soly_S0_p1m01R_2188	conserved	genes_conserved_with_differential_gene_expr0
Solyc01g008200.3	epm_Soly_S0_p1m02F_1034	conserved	genes_conserved_with_differential_gene_expr0
Solyc01g008200.3	epm_Soly_S0_p1m08R_354	conserved	genes_conserved_with_differential_gene_expr0
Solyc01g008200.3	epm_Soly_S0_p1m02F_1034	conserved	genes_conserved_with_differential_gene_expr0
Solyc01g008200.3	epm_Soly_S0_p1m08R_354	conserved	genes_conserved_with_differential_gene_expr0
Solyc01g008200.3	epm_Soly_S0_p1m12F_90	conserved	genes_conserved_with_differential_gene_expr0
Solyc01g018015.1	epm_Soly_S0_p0m00F_3990	conserved	genes_conserved_with_differential_gene_expr0
Solyc01g094705.1	epm_Soly_S0_p0m06R_564	conserved	genes_conserved_with_differential_gene_expr0
Solyc01g094705.1	epm_Soly_S0_p1m06F_589	conserved	genes_conserved_with_differential_gene_expr0
Solyc01g096320.3	epm_Soly_S0_p1m12R_90	conserved	genes_conserved_with_differential_gene_expr0
Solyc01g100120.4	epm_Soly_S0_p0m03F_1234	conserved	genes_conserved_with_differential_gene_expr0
Solyc01g100120.4	epm_Soly_S0_p0m03R_1234	conserved	genes_conserved_with_differential_gene_expr0
Solyc01g100120.4	epm_Soly_S0_p0m11F_251	conserved	genes_conserved_with_differential_gene_expr0
Solyc01g100120.4	epm_Soly_S0_p0m12R_139	conserved	genes_conserved_with_differential_gene_expr0
Solyc01g102330.3	epm_Soly_S0_p0m02R_1784	conserved	genes_conserved_with_differential_gene_expr0
Solyc01g102330.3	epm_Soly_S0_p0m05R_724	conserved	genes_conserved_with_differential_gene_expr0
Solyc01g102330.3	epm_Soly_S0_p0m06R_564	conserved	genes_conserved_with_differential_gene_expr0
Solyc01g102330.3	epm_Soly_S0_p0m11R_251	conserved	genes_conserved_with_differential_gene_expr0
Solyc02g070620.4	epm_Soly_S0_p0m02F_1784	conserved	genes_conserved_with_differential_gene_expr0
Solyc02g070620.4	epm_Soly_S0_p0m02R_1784	conserved	genes_conserved_with_differential_gene_expr0
Solyc02g070620.4	epm_Soly_S0_p0m11R_251	conserved	genes_conserved_with_differential_gene_expr0
Solyc02g070620.4	epm_Soly_S0_p1m07F_535	conserved	genes_conserved_with_differential_gene_expr0
Solyc02g070620.4	epm_Soly_S0_p1m07R_535	conserved	genes_conserved_with_differential_gene_expr0
Solyc02g081087.1	epm_Soly_S0_p0m11R_251	conserved	genes_conserved_with_differential_gene_expr0
Solyc02g083890.4	epm_Soly_S0_p0m06F_564	conserved	genes_conserved_with_differential_gene_expr0
Solyc02g083890.4	epm_Soly_S0_p0m12F_139	conserved	genes_conserved_with_differential_gene_expr0
Solyc02g083890.4	epm_Soly_S0_p1m05F_593	conserved	genes_conserved_with_differential_gene_expr0
Solyc02g092760.3	epm_Soly_S0_p0m05F_724	conserved	genes_conserved_with_differential_gene_expr0
Solyc02g092760.3	epm_Soly_S0_p0m06F_564	conserved	genes_conserved_with_differential_gene_expr0
Solyc02g092760.3	epm_Soly_S0_p0m08R_372	conserved	genes_conserved_with_differential_gene_expr0
Solyc02g092760.3	epm_Soly_S0_p1m06F_589	conserved	genes_conserved_with_differential_gene_expr0
Solyc02g094410.4	epm_Soly_S0_p0m02F_1784	conserved	genes_conserved_with_differential_gene_expr0
Solyc02g094410.4	epm_Soly_S0_p0m11F_251	conserved	genes_conserved_with_differential_gene_expr0
Solyc02g094410.4	epm_Soly_S0_p0m11R_251	conserved	genes_conserved_with_differential_gene_expr0
Solyc02g094410.4	epm_Soly_S0_p1m07F_535	conserved	genes_conserved_with_differential_gene_expr0
Solyc02g094410.4	epm_Soly_S0_p1m07R_535	conserved	genes_conserved_with_differential_gene_expr0
Solyc02g094450.2	epm_Soly_S0_p0m01F_3003	conserved	genes_conserved_with_differential_gene_expr0
Solyc02g094450.2	epm_Soly_S0_p0m10F_263	conserved	genes_conserved_with_differential_gene_expr0
Solyc02g094450.2	epm_Soly_S0_p0m10R_263	conserved	genes_conserved_with_differential_gene_expr0
Solyc02g094450.2	epm_Soly_S0_p0m12F_139	conserved	genes_conserved_with_differential_gene_expr0
Solyc02g094450.2	epm_Soly_S0_p1m00R_7754	conserved	genes_conserved_with_differential_gene_expr0
Solyc03g005210.4	epm_Soly_S0_p1m07R_535	conserved	genes_conserved_with_differential_gene_expr0
Solyc03g006050.4	epm_Soly_S0_p0m12R_139	conserved	genes_conserved_with_differential_gene_expr0
Solyc03g006050.4	epm_Soly_S0_p1m06F_589	conserved	genes_conserved_with_differential_gene_expr0
Solyc03g007190.3	epm_Soly_S0_p1m05F_593	conserved	genes_conserved_with_differential_gene_expr0
Solyc03g007190.3	epm_Soly_S0_p1m05R_593	conserved	genes_conserved_with_differential_gene_expr0
Solyc03g007190.3	epm_Soly_S0_p1m06F_589	conserved	genes_conserved_with_differential_gene_expr0
Solyc03g026350.3	epm_Soly_S0_p0m07F_460	conserved	genes_conserved_with_differential_gene_expr0
Solyc03g026350.3	epm_Soly_S0_p1m02R_1034	conserved	genes_conserved_with_differential_gene_expr0
Solyc03g031780.4	epm_Soly_S0_p0m03F_1234	conserved	genes_conserved_with_differential_gene_expr0
Solyc03g078650.4	epm_Soly_S0_p0m01R_3003	conserved	genes_conserved_with_differential_gene_expr0
Solyc03g078650.4	epm_Soly_S0_p0m02F_1784	conserved	genes_conserved_with_differential_gene_expr0
Solyc03g078650.4	epm_Soly_S0_p0m10F_263	conserved	genes_conserved_with_differential_gene_expr0
Solyc03g078650.4	epm_Soly_S0_p0m10R_263	conserved	genes_conserved_with_differential_gene_expr0
Solyc03g078650.4	epm_Soly_S0_p1m05F_593	conserved	genes_conserved_with_differential_gene_expr0
Solyc03g083670.3	epm_Soly_S0_p0m01R_3003	conserved	genes_conserved_with_differential_gene_expr0
Solyc03g083670.3	epm_Soly_S0_p0m10F_263	conserved	genes_conserved_with_differential_gene_expr0
Solyc03g083670.3	epm_Soly_S0_p1m01F_2188	conserved	genes_conserved_with_differential_gene_expr0
Solyc03g083670.3	epm_Soly_S0_p1m01R_2188	conserved	genes_conserved_with_differential_gene_expr0
Solyc03g083670.3	epm_Soly_S0_p1m05F_593	conserved	genes_conserved_with_differential_gene_expr0
Solyc03g083670.3	epm_Soly_S0_p1m05R_593	conserved	genes_conserved_with_differential_gene_expr0
Solyc03g083670.3	epm_Soly_S0_p1m06F_589	conserved	genes_conserved_with_differential_gene_expr0
Solyc03g083670.3	epm_Soly_S0_p1m06R_589	conserved	genes_conserved_with_differential_gene_expr0
Solyc03g083670.3	epm_Soly_S0_p1m07F_535	conserved	genes_conserved_with_differential_gene_expr0
Solyc03g083670.3	epm_Soly_S0_p1m07R_535	conserved	genes_conserved_with_differential_gene_expr0
Solyc03g094040.4	epm_Soly_S0_p1m10F_277	conserved	genes_conserved_with_differential_gene_expr0
Solyc03g094040.4	epm_Soly_S0_p1m10R_277	conserved	genes_conserved_with_differential_gene_expr0
Solyc03g116990.1	epm_Soly_S0_p0m01F_3003	conserved	genes_conserved_with_differential_gene_expr0
Solyc03g116990.1	epm_Soly_S0_p0m01R_3003	conserved	genes_conserved_with_differential_gene_expr0
Solyc03g116990.1	epm_Soly_S0_p1m01F_2188	conserved	genes_conserved_with_differential_gene_expr0
Solyc03g116990.1	epm_Soly_S0_p1m01R_2188	conserved	genes_conserved_with_differential_gene_expr0
Solyc03g116990.1	epm_Soly_S0_p1m06F_589	conserved	genes_conserved_with_differential_gene_expr0
Solyc03g116990.1	epm_Soly_S0_p1m06R_589	conserved	genes_conserved_with_differential_gene_expr0
Solyc03g116990.1	epm_Soly_S0_p1m11F_149	conserved	genes_conserved_with_differential_gene_expr0
Solyc03g116990.1	epm_Soly_S0_p1m11R_149	conserved	genes_conserved_with_differential_gene_expr0
Solyc03g118255.1	epm_Soly_S0_p1m10F_277	conserved	genes_conserved_with_differential_gene_expr0
Solyc03g119727.1	epm_Soly_S0_p1m07R_535	conserved	genes_conserved_with_differential_gene_expr0
Solyc03g119727.1	epm_Soly_S0_p1m08F_354	conserved	genes_conserved_with_differential_gene_expr0
Solyc03g119727.1	epm_Soly_S0_p1m08R_354	conserved	genes_conserved_with_differential_gene_expr0
Solyc04g007890.3	epm_Soly_S0_p0m01F_3003	conserved	genes_conserved_with_differential_gene_expr0
Solyc04g007890.3	epm_Soly_S0_p0m01R_3003	conserved	genes_conserved_with_differential_gene_expr0
Solyc04g007890.3	epm_Soly_S0_p0m10R_263	conserved	genes_conserved_with_differential_gene_expr0
Solyc04g008840.3	epm_Soly_S0_p0m00F_3990	conserved	genes_conserved_with_differential_gene_expr0
Solyc04g008840.3	epm_Soly_S0_p0m00R_3990	conserved	genes_conserved_with_differential_gene_expr0
Solyc04g008840.3	epm_Soly_S0_p0m08F_372	conserved	genes_conserved_with_differential_gene_expr0
Solyc04g008840.3	epm_Soly_S0_p1m10F_277	conserved	genes_conserved_with_differential_gene_expr0
Solyc04g008840.3	epm_Soly_S0_p1m10R_277	conserved	genes_conserved_with_differential_gene_expr0
Solyc04g015560.4	epm_Soly_S0_p1m05F_593	conserved	genes_conserved_with_differential_gene_expr0
Solyc04g015560.4	epm_Soly_S0_p1m11F_149	conserved	genes_conserved_with_differential_gene_expr0
Solyc04g025657.1	epm_Soly_S0_p0m07R_460	conserved	genes_conserved_with_differential_gene_expr0
Solyc04g025657.1	epm_Soly_S0_p0m12F_139	conserved	genes_conserved_with_differential_gene_expr0
Solyc04g025657.1	epm_Soly_S0_p0m12R_139	conserved	genes_conserved_with_differential_gene_expr0
Solyc04g040090.4	epm_Soly_S0_p0m00R_3990	conserved	genes_conserved_with_differential_gene_expr0
Solyc04g050180.3	epm_Soly_S0_p0m00F_3990	conserved	genes_conserved_with_differential_gene_expr0
Solyc04g050180.3	epm_Soly_S0_p0m05F_724	conserved	genes_conserved_with_differential_gene_expr0
Solyc04g050180.3	epm_Soly_S0_p0m11F_251	conserved	genes_conserved_with_differential_gene_expr0
Solyc04g050180.3	epm_Soly_S0_p0m11R_251	conserved	genes_conserved_with_differential_gene_expr0
Solyc04g050180.3	epm_Soly_S0_p1m06F_589	conserved	genes_conserved_with_differential_gene_expr0
Solyc04g050180.3	epm_Soly_S0_p1m06R_589	conserved	genes_conserved_with_differential_gene_expr0
Solyc04g051095.1	epm_Soly_S0_p0m00F_3990	conserved	genes_conserved_with_differential_gene_expr0
Solyc04g083160.2	epm_Soly_S0_p0m11R_251	conserved	genes_conserved_with_differential_gene_expr0
Solyc04g083160.2	epm_Soly_S0_p0m12F_139	conserved	genes_conserved_with_differential_gene_expr0
Solyc04g083160.2	epm_Soly_S0_p0m12R_139	conserved	genes_conserved_with_differential_gene_expr0
Solyc05g040065.1	epm_Soly_S0_p0m05F_724	conserved	genes_conserved_with_differential_gene_expr0
Solyc05g040065.1	epm_Soly_S0_p0m11R_251	conserved	genes_conserved_with_differential_gene_expr0
Solyc05g051850.3	epm_Soly_S0_p1m10R_277	conserved	genes_conserved_with_differential_gene_expr0
Solyc05g051850.3	epm_Soly_S0_p1m11F_149	conserved	genes_conserved_with_differential_gene_expr0
Solyc05g052600.4	epm_Soly_S0_p0m08R_372	conserved	genes_conserved_with_differential_gene_expr0
Solyc05g052600.4	epm_Soly_S0_p0m09F_269	conserved	genes_conserved_with_differential_gene_expr0
Solyc05g052600.4	epm_Soly_S0_p1m02F_1034	conserved	genes_conserved_with_differential_gene_expr0
Solyc05g054230.4	epm_Soly_S0_p0m03F_1234	conserved	genes_conserved_with_differential_gene_expr0
Solyc05g150107.1	epm_Soly_S0_p0m00F_3990	conserved	genes_conserved_with_differential_gene_expr0
Solyc05g150107.1	epm_Soly_S0_p0m05F_724	conserved	genes_conserved_with_differential_gene_expr0
Solyc05g150107.1	epm_Soly_S0_p0m05R_724	conserved	genes_conserved_with_differential_gene_expr0
Solyc05g150107.1	epm_Soly_S0_p0m06F_564	conserved	genes_conserved_with_differential_gene_expr0
Solyc05g150107.1	epm_Soly_S0_p0m06R_564	conserved	genes_conserved_with_differential_gene_expr0
Solyc05g150107.1	epm_Soly_S0_p1m03F_1000	conserved	genes_conserved_with_differential_gene_expr0
Solyc05g150107.1	epm_Soly_S0_p1m03R_1000	conserved	genes_conserved_with_differential_gene_expr0
Solyc06g007240.4	epm_Soly_S0_p1m09F_280	conserved	genes_conserved_with_differential_gene_expr0
Solyc06g008840.3	epm_Soly_S0_p0m03F_1234	conserved	genes_conserved_with_differential_gene_expr0
Solyc06g008840.3	epm_Soly_S0_p1m00F_7754	conserved	genes_conserved_with_differential_gene_expr0
Solyc06g008840.3	epm_Soly_S0_p1m00R_7754	conserved	genes_conserved_with_differential_gene_expr0
Solyc06g008840.3	epm_Soly_S0_p1m01F_2188	conserved	genes_conserved_with_differential_gene_expr0
Solyc06g008840.3	epm_Soly_S0_p1m02F_1034	conserved	genes_conserved_with_differential_gene_expr0
Solyc06g008840.3	epm_Soly_S0_p1m08R_354	conserved	genes_conserved_with_differential_gene_expr0
Solyc06g009390.3	epm_Soly_S0_p0m12F_139	conserved	genes_conserved_with_differential_gene_expr0
Solyc06g009390.3	epm_Soly_S0_p0m12R_139	conserved	genes_conserved_with_differential_gene_expr0
Solyc06g009390.3	epm_Soly_S0_p1m01F_2188	conserved	genes_conserved_with_differential_gene_expr0
Solyc06g009390.3	epm_Soly_S0_p1m01R_2188	conserved	genes_conserved_with_differential_gene_expr0
Solyc06g009390.3	epm_Soly_S0_p1m06F_589	conserved	genes_conserved_with_differential_gene_expr0
Solyc06g009390.3	epm_Soly_S0_p1m06R_589	conserved	genes_conserved_with_differential_gene_expr0
Solyc06g009390.3	epm_Soly_S0_p1m07F_535	conserved	genes_conserved_with_differential_gene_expr0
Solyc06g009390.3	epm_Soly_S0_p1m10F_277	conserved	genes_conserved_with_differential_gene_expr0
Solyc06g050430.3	epm_Soly_S0_p1m07R_535	conserved	genes_conserved_with_differential_gene_expr0
Solyc06g050430.3	epm_Soly_S0_p1m11R_149	conserved	genes_conserved_with_differential_gene_expr0
Solyc06g053530.3	epm_Soly_S0_p0m11F_251	conserved	genes_conserved_with_differential_gene_expr0
Solyc06g053530.3	epm_Soly_S0_p0m11R_251	conserved	genes_conserved_with_differential_gene_expr0
Solyc06g053530.3	epm_Soly_S0_p1m06F_589	conserved	genes_conserved_with_differential_gene_expr0
Solyc06g053530.3	epm_Soly_S0_p1m08F_354	conserved	genes_conserved_with_differential_gene_expr0
Solyc06g053530.3	epm_Soly_S0_p1m09F_280	conserved	genes_conserved_with_differential_gene_expr0
Solyc06g054315.1	epm_Soly_S0_p1m05R_593	conserved	genes_conserved_with_differential_gene_expr0
Solyc06g062600.3	epm_Soly_S0_p0m00F_3990	conserved	genes_conserved_with_differential_gene_expr0
Solyc06g064490.2	epm_Soly_S0_p1m03F_1000	conserved	genes_conserved_with_differential_gene_expr0
Solyc06g072000.3	epm_Soly_S0_p0m06F_564	conserved	genes_conserved_with_differential_gene_expr0
Solyc06g072000.3	epm_Soly_S0_p1m00R_7754	conserved	genes_conserved_with_differential_gene_expr0
Solyc06g074310.4	epm_Soly_S0_p1m04R_640	conserved	genes_conserved_with_differential_gene_expr0
Solyc06g074730.4	epm_Soly_S0_p0m01F_3003	conserved	genes_conserved_with_differential_gene_expr0
Solyc06g074730.4	epm_Soly_S0_p0m02F_1784	conserved	genes_conserved_with_differential_gene_expr0
Solyc06g074730.4	epm_Soly_S0_p0m02R_1784	conserved	genes_conserved_with_differential_gene_expr0
Solyc06g074730.4	epm_Soly_S0_p1m02R_1034	conserved	genes_conserved_with_differential_gene_expr0
Solyc06g074730.4	epm_Soly_S0_p1m06F_589	conserved	genes_conserved_with_differential_gene_expr0
Solyc06g150137.1	epm_Soly_S0_p1m03F_1000	conserved	genes_conserved_with_differential_gene_expr0
Solyc06g150137.1	epm_Soly_S0_p1m07R_535	conserved	genes_conserved_with_differential_gene_expr0
Solyc06g150137.1	epm_Soly_S0_p1m09R_280	conserved	genes_conserved_with_differential_gene_expr0
Solyc06g150137.1	epm_Soly_S0_p1m11F_149	conserved	genes_conserved_with_differential_gene_expr0
Solyc06g150137.1	epm_Soly_S0_p1m11R_149	conserved	genes_conserved_with_differential_gene_expr0
Solyc07g005560.3	epm_Soly_S0_p0m03F_1234	conserved	genes_conserved_with_differential_gene_expr0
Solyc07g005560.3	epm_Soly_S0_p0m03R_1234	conserved	genes_conserved_with_differential_gene_expr0
Solyc07g005560.3	epm_Soly_S0_p0m10F_263	conserved	genes_conserved_with_differential_gene_expr0
Solyc07g018290.4	epm_Soly_S0_p0m05R_724	conserved	genes_conserved_with_differential_gene_expr0
Solyc07g018290.4	epm_Soly_S0_p1m01R_2188	conserved	genes_conserved_with_differential_gene_expr0
Solyc07g042150.3	epm_Soly_S0_p0m11R_251	conserved	genes_conserved_with_differential_gene_expr0
Solyc07g042150.3	epm_Soly_S0_p1m02F_1034	conserved	genes_conserved_with_differential_gene_expr0
Solyc07g042150.3	epm_Soly_S0_p1m10F_277	conserved	genes_conserved_with_differential_gene_expr0
Solyc07g042150.3	epm_Soly_S0_p1m11F_149	conserved	genes_conserved_with_differential_gene_expr0
Solyc07g042150.3	epm_Soly_S0_p1m11R_149	conserved	genes_conserved_with_differential_gene_expr0
Solyc07g062220.3	epm_Soly_S0_p0m11R_251	conserved	genes_conserved_with_differential_gene_expr0
Solyc07g062547.1	epm_Soly_S0_p1m12R_90	conserved	genes_conserved_with_differential_gene_expr0
Solyc07g150140.1	epm_Soly_S0_p0m02F_1784	conserved	genes_conserved_with_differential_gene_expr0
Solyc07g150140.1	epm_Soly_S0_p0m02R_1784	conserved	genes_conserved_with_differential_gene_expr0
Solyc07g150140.1	epm_Soly_S0_p1m06F_589	conserved	genes_conserved_with_differential_gene_expr0
Solyc07g150140.1	epm_Soly_S0_p1m06R_589	conserved	genes_conserved_with_differential_gene_expr0
Solyc08g006170.1	epm_Soly_S0_p1m05F_593	conserved	genes_conserved_with_differential_gene_expr0
Solyc08g006170.1	epm_Soly_S0_p1m05R_593	conserved	genes_conserved_with_differential_gene_expr0
Solyc08g006170.1	epm_Soly_S0_p1m06R_589	conserved	genes_conserved_with_differential_gene_expr0
Solyc08g013680.4	epm_Soly_S0_p0m04F_740	conserved	genes_conserved_with_differential_gene_expr0
Solyc08g013680.4	epm_Soly_S0_p1m11F_149	conserved	genes_conserved_with_differential_gene_expr0
Solyc08g048450.4	epm_Soly_S0_p1m12R_90	conserved	genes_conserved_with_differential_gene_expr0
Solyc08g076020.4	epm_Soly_S0_p0m00F_3990	conserved	genes_conserved_with_differential_gene_expr0
Solyc08g076020.4	epm_Soly_S0_p0m00R_3990	conserved	genes_conserved_with_differential_gene_expr0
Solyc08g076020.4	epm_Soly_S0_p0m12R_139	conserved	genes_conserved_with_differential_gene_expr0
Solyc08g076020.4	epm_Soly_S0_p1m06F_589	conserved	genes_conserved_with_differential_gene_expr0
Solyc08g076020.4	epm_Soly_S0_p1m06R_589	conserved	genes_conserved_with_differential_gene_expr0
Solyc08g076020.4	epm_Soly_S0_p1m10F_277	conserved	genes_conserved_with_differential_gene_expr0
Solyc08g076020.4	epm_Soly_S0_p1m10R_277	conserved	genes_conserved_with_differential_gene_expr0
Solyc08g080810.3	epm_Soly_S0_p1m03R_1000	conserved	genes_conserved_with_differential_gene_expr0
Solyc08g082410.4	epm_Soly_S0_p0m00F_3990	conserved	genes_conserved_with_differential_gene_expr0
Solyc08g082410.4	epm_Soly_S0_p0m02F_1784	conserved	genes_conserved_with_differential_gene_expr0
Solyc08g082410.4	epm_Soly_S0_p1m00R_7754	conserved	genes_conserved_with_differential_gene_expr0
Solyc09g005400.3	epm_Soly_S0_p1m09F_280	conserved	genes_conserved_with_differential_gene_expr0
Solyc09g008680.4	epm_Soly_S0_p0m00F_3990	conserved	genes_conserved_with_differential_gene_expr0
Solyc09g008680.4	epm_Soly_S0_p0m00R_3990	conserved	genes_conserved_with_differential_gene_expr0
Solyc09g008680.4	epm_Soly_S0_p1m10R_277	conserved	genes_conserved_with_differential_gene_expr0
Solyc09g011160.4	epm_Soly_S0_p1m06F_589	conserved	genes_conserved_with_differential_gene_expr0
Solyc09g059515.1	epm_Soly_S0_p0m11R_251	conserved	genes_conserved_with_differential_gene_expr0
Solyc09g059515.1	epm_Soly_S0_p1m02F_1034	conserved	genes_conserved_with_differential_gene_expr0
Solyc09g059515.1	epm_Soly_S0_p1m02R_1034	conserved	genes_conserved_with_differential_gene_expr0
Solyc09g064610.3	epm_Soly_S0_p0m05F_724	conserved	genes_conserved_with_differential_gene_expr0
Solyc09g064610.3	epm_Soly_S0_p1m07F_535	conserved	genes_conserved_with_differential_gene_expr0
Solyc09g064610.3	epm_Soly_S0_p1m09F_280	conserved	genes_conserved_with_differential_gene_expr0
Solyc09g064610.3	epm_Soly_S0_p1m09R_280	conserved	genes_conserved_with_differential_gene_expr0
Solyc09g064740.4	epm_Soly_S0_p1m00F_7754	conserved	genes_conserved_with_differential_gene_expr0
Solyc09g064740.4	epm_Soly_S0_p1m00R_7754	conserved	genes_conserved_with_differential_gene_expr0
Solyc09g092160.2	epm_Soly_S0_p1m01R_2188	conserved	genes_conserved_with_differential_gene_expr0
Solyc10g008910.1	epm_Soly_S0_p0m10F_263	conserved	genes_conserved_with_differential_gene_expr0
Solyc10g008910.1	epm_Soly_S0_p0m10R_263	conserved	genes_conserved_with_differential_gene_expr0
Solyc10g008910.1	epm_Soly_S0_p1m02R_1034	conserved	genes_conserved_with_differential_gene_expr0
Solyc10g008910.1	epm_Soly_S0_p1m04F_640	conserved	genes_conserved_with_differential_gene_expr0
Solyc10g008910.1	epm_Soly_S0_p1m12R_90	conserved	genes_conserved_with_differential_gene_expr0
Solyc10g012245.1	epm_Soly_S0_p1m05F_593	conserved	genes_conserved_with_differential_gene_expr0
Solyc10g012245.1	epm_Soly_S0_p1m05R_593	conserved	genes_conserved_with_differential_gene_expr0
Solyc10g049520.1	epm_Soly_S0_p0m00F_3990	conserved	genes_conserved_with_differential_gene_expr0
Solyc10g078470.2	epm_Soly_S0_p0m01F_3003	conserved	genes_conserved_with_differential_gene_expr0
Solyc10g078470.2	epm_Soly_S0_p0m02F_1784	conserved	genes_conserved_with_differential_gene_expr0
Solyc10g078470.2	epm_Soly_S0_p0m02R_1784	conserved	genes_conserved_with_differential_gene_expr0
Solyc10g078470.2	epm_Soly_S0_p0m06R_564	conserved	genes_conserved_with_differential_gene_expr0
Solyc10g078470.2	epm_Soly_S0_p0m08F_372	conserved	genes_conserved_with_differential_gene_expr0
Solyc10g078470.2	epm_Soly_S0_p1m02F_1034	conserved	genes_conserved_with_differential_gene_expr0
Solyc10g078470.2	epm_Soly_S0_p1m02R_1034	conserved	genes_conserved_with_differential_gene_expr0
Solyc10g078470.2	epm_Soly_S0_p1m11F_149	conserved	genes_conserved_with_differential_gene_expr0
Solyc10g078470.2	epm_Soly_S0_p1m11R_149	conserved	genes_conserved_with_differential_gene_expr0
Solyc10g078600.3	epm_Soly_S0_p1m06F_589	conserved	genes_conserved_with_differential_gene_expr0
Solyc10g078600.3	epm_Soly_S0_p1m12R_90	conserved	genes_conserved_with_differential_gene_expr0
Solyc10g079290.2	epm_Soly_S0_p1m05F_593	conserved	genes_conserved_with_differential_gene_expr0
Solyc10g079290.2	epm_Soly_S0_p1m05R_593	conserved	genes_conserved_with_differential_gene_expr0
Solyc10g080720.2	epm_Soly_S0_p1m06R_589	conserved	genes_conserved_with_differential_gene_expr0
Solyc11g020245.1	epm_Soly_S0_p1m05F_593	conserved	genes_conserved_with_differential_gene_expr0
Solyc11g020245.1	epm_Soly_S0_p1m05R_593	conserved	genes_conserved_with_differential_gene_expr0
Solyc11g030915.1	epm_Soly_S0_p0m05F_724	conserved	genes_conserved_with_differential_gene_expr0
Solyc11g030915.1	epm_Soly_S0_p0m06R_564	conserved	genes_conserved_with_differential_gene_expr0
Solyc11g030915.1	epm_Soly_S0_p0m10F_263	conserved	genes_conserved_with_differential_gene_expr0
Solyc11g030915.1	epm_Soly_S0_p1m06F_589	conserved	genes_conserved_with_differential_gene_expr0
Solyc11g030915.1	epm_Soly_S0_p1m06R_589	conserved	genes_conserved_with_differential_gene_expr0
Solyc11g066520.3	epm_Soly_S0_p0m06F_564	conserved	genes_conserved_with_differential_gene_expr0
Solyc11g066520.3	epm_Soly_S0_p1m02F_1034	conserved	genes_conserved_with_differential_gene_expr0
Solyc11g066520.3	epm_Soly_S0_p1m02R_1034	conserved	genes_conserved_with_differential_gene_expr0
Solyc11g066520.3	epm_Soly_S0_p1m03R_1000	conserved	genes_conserved_with_differential_gene_expr0
Solyc12g010690.2	epm_Soly_S0_p0m00F_3990	conserved	genes_conserved_with_differential_gene_expr0
Solyc12g010690.2	epm_Soly_S0_p0m05F_724	conserved	genes_conserved_with_differential_gene_expr0
Solyc12g010690.2	epm_Soly_S0_p0m06R_564	conserved	genes_conserved_with_differential_gene_expr0
Solyc12g036287.1	epm_Soly_S0_p1m08F_354	conserved	genes_conserved_with_differential_gene_expr0
Solyc12g036390.2	epm_Soly_S0_p1m08F_354	conserved	genes_conserved_with_differential_gene_expr0
Solyc12g038720.1	epm_Soly_S0_p1m07R_535	conserved	genes_conserved_with_differential_gene_expr0
Solyc12g040680.2	epm_Soly_S0_p0m00R_3990	conserved	genes_conserved_with_differential_gene_expr0
Solyc12g044430.1	epm_Soly_S0_p0m12F_139	conserved	genes_conserved_with_differential_gene_expr0
Solyc12g044430.1	epm_Soly_S0_p0m12R_139	conserved	genes_conserved_with_differential_gene_expr0
Solyc12g098500.2	epm_Soly_S0_p0m02R_1784	conserved	genes_conserved_with_differential_gene_expr0
Solyc12g098500.2	epm_Soly_S0_p0m03F_1234	conserved	genes_conserved_with_differential_gene_expr0
Solyc12g098500.2	epm_Soly_S0_p0m03R_1234	conserved	genes_conserved_with_differential_gene_expr0
Solyc12g098500.2	epm_Soly_S0_p0m05R_724	conserved	genes_conserved_with_differential_gene_expr0
Solyc12g098500.2	epm_Soly_S0_p0m10F_263	conserved	genes_conserved_with_differential_gene_expr0
Solyc12g098500.2	epm_Soly_S0_p1m00F_7754	conserved	genes_conserved_with_differential_gene_expr0
Solyc12g098500.2	epm_Soly_S0_p1m00R_7754	conserved	genes_conserved_with_differential_gene_expr0
Solyc12g098500.2	epm_Soly_S0_p1m03F_1000	conserved	genes_conserved_with_differential_gene_expr0
Solyc12g098500.2	epm_Soly_S0_p1m03R_1000	conserved	genes_conserved_with_differential_gene_expr0
Solyc12g098500.2	epm_Soly_S0_p1m12F_90	conserved	genes_conserved_with_differential_gene_expr0
Solyc01g007200.2	epm_Soly_S0_p0m03R_1234	mutated	genes_mutated_with_differential_gene_expr0
Solyc01g007200.2	epm_Soly_S0_p0m07F_460	mutated	genes_mutated_with_differential_gene_expr0
Solyc01g007200.2	epm_Soly_S0_p0m09F_269	mutated	genes_mutated_with_differential_gene_expr0
Solyc01g007200.2	epm_Soly_S0_p0m09R_269	mutated	genes_mutated_with_differential_gene_expr0
Solyc01g007200.2	epm_Soly_S0_p1m04F_640	mutated	genes_mutated_with_differential_gene_expr0
Solyc01g007200.2	epm_Soly_S0_p1m04R_640	mutated	genes_mutated_with_differential_gene_expr0
Solyc01g007200.2	epm_Soly_S0_p1m08F_354	mutated	genes_mutated_with_differential_gene_expr0
Solyc01g007200.2	epm_Soly_S0_p1m08R_354	mutated	genes_mutated_with_differential_gene_expr0
Solyc01g008050.4	epm_Soly_S0_p1m07F_535	mutated	genes_mutated_with_differential_gene_expr0
Solyc01g008050.4	epm_Soly_S0_p1m07R_535	mutated	genes_mutated_with_differential_gene_expr0
Solyc01g008050.4	epm_Soly_S0_p1m10F_277	mutated	genes_mutated_with_differential_gene_expr0
Solyc01g008050.4	epm_Soly_S0_p1m10R_277	mutated	genes_mutated_with_differential_gene_expr0
Solyc01g008050.4	epm_Soly_S0_p1m12F_90	mutated	genes_mutated_with_differential_gene_expr0
Solyc01g008560.3	epm_Soly_S0_p0m09F_269	mutated	genes_mutated_with_differential_gene_expr0
Solyc01g011330.3	epm_Soly_S0_p1m02F_1034	mutated	genes_mutated_with_differential_gene_expr0
Solyc01g044365.1	epm_Soly_S0_p1m01R_2188	mutated	genes_mutated_with_differential_gene_expr0
Solyc01g044365.1	epm_Soly_S0_p1m07F_535	mutated	genes_mutated_with_differential_gene_expr0
Solyc01g049960.4	epm_Soly_S0_p0m02F_1784	mutated	genes_mutated_with_differential_gene_expr0
Solyc01g049960.4	epm_Soly_S0_p0m05F_724	mutated	genes_mutated_with_differential_gene_expr0
Solyc01g049960.4	epm_Soly_S0_p0m07F_460	mutated	genes_mutated_with_differential_gene_expr0
Solyc01g049960.4	epm_Soly_S0_p0m07R_460	mutated	genes_mutated_with_differential_gene_expr0
Solyc01g059870.4	epm_Soly_S0_p1m04R_640	mutated	genes_mutated_with_differential_gene_expr0
Solyc01g059870.4	epm_Soly_S0_p1m12R_90	mutated	genes_mutated_with_differential_gene_expr0
Solyc01g073905.1	epm_Soly_S0_p0m11F_251	mutated	genes_mutated_with_differential_gene_expr0
Solyc01g073905.1	epm_Soly_S0_p0m11R_251	mutated	genes_mutated_with_differential_gene_expr0
Solyc01g079115.1	epm_Soly_S0_p0m02F_1784	mutated	genes_mutated_with_differential_gene_expr0
Solyc01g079115.1	epm_Soly_S0_p0m02R_1784	mutated	genes_mutated_with_differential_gene_expr0
Solyc01g079115.1	epm_Soly_S0_p0m07F_460	mutated	genes_mutated_with_differential_gene_expr0
Solyc01g079115.1	epm_Soly_S0_p0m07R_460	mutated	genes_mutated_with_differential_gene_expr0
Solyc01g079115.1	epm_Soly_S0_p0m09F_269	mutated	genes_mutated_with_differential_gene_expr0
Solyc01g079115.1	epm_Soly_S0_p0m09R_269	mutated	genes_mutated_with_differential_gene_expr0
Solyc01g079115.1	epm_Soly_S0_p1m05R_593	mutated	genes_mutated_with_differential_gene_expr0
Solyc01g079115.1	epm_Soly_S0_p1m07F_535	mutated	genes_mutated_with_differential_gene_expr0
Solyc01g079115.1	epm_Soly_S0_p1m07R_535	mutated	genes_mutated_with_differential_gene_expr0
Solyc01g079115.1	epm_Soly_S0_p1m09R_280	mutated	genes_mutated_with_differential_gene_expr0
Solyc01g087260.4	epm_Soly_S0_p0m06F_564	mutated	genes_mutated_with_differential_gene_expr0
Solyc01g087270.3	epm_Soly_S0_p0m00R_3990	mutated	genes_mutated_with_differential_gene_expr0
Solyc01g090040.3	epm_Soly_S0_p0m00F_3990	mutated	genes_mutated_with_differential_gene_expr0
Solyc01g090040.3	epm_Soly_S0_p0m00R_3990	mutated	genes_mutated_with_differential_gene_expr0
Solyc01g090040.3	epm_Soly_S0_p0m01F_3003	mutated	genes_mutated_with_differential_gene_expr0
Solyc01g090040.3	epm_Soly_S0_p0m02F_1784	mutated	genes_mutated_with_differential_gene_expr0
Solyc01g090040.3	epm_Soly_S0_p0m02R_1784	mutated	genes_mutated_with_differential_gene_expr0
Solyc01g090040.3	epm_Soly_S0_p0m07F_460	mutated	genes_mutated_with_differential_gene_expr0
Solyc01g090040.3	epm_Soly_S0_p0m07R_460	mutated	genes_mutated_with_differential_gene_expr0
Solyc01g090040.3	epm_Soly_S0_p0m09F_269	mutated	genes_mutated_with_differential_gene_expr0
Solyc01g090040.3	epm_Soly_S0_p0m09R_269	mutated	genes_mutated_with_differential_gene_expr0
Solyc01g090040.3	epm_Soly_S0_p0m10F_263	mutated	genes_mutated_with_differential_gene_expr0
Solyc01g090040.3	epm_Soly_S0_p1m05F_593	mutated	genes_mutated_with_differential_gene_expr0
Solyc01g090040.3	epm_Soly_S0_p1m05R_593	mutated	genes_mutated_with_differential_gene_expr0
Solyc01g090040.3	epm_Soly_S0_p1m06F_589	mutated	genes_mutated_with_differential_gene_expr0
Solyc01g090040.3	epm_Soly_S0_p1m06R_589	mutated	genes_mutated_with_differential_gene_expr0
Solyc01g090040.3	epm_Soly_S0_p1m07F_535	mutated	genes_mutated_with_differential_gene_expr0
Solyc01g090040.3	epm_Soly_S0_p1m07R_535	mutated	genes_mutated_with_differential_gene_expr0
Solyc01g090515.1	epm_Soly_S0_p0m09R_269	mutated	genes_mutated_with_differential_gene_expr0
Solyc01g090515.1	epm_Soly_S0_p1m04F_640	mutated	genes_mutated_with_differential_gene_expr0
Solyc01g091630.3	epm_Soly_S0_p0m03F_1234	mutated	genes_mutated_with_differential_gene_expr0
Solyc01g091630.3	epm_Soly_S0_p0m03R_1234	mutated	genes_mutated_with_differential_gene_expr0
Solyc01g091630.3	epm_Soly_S0_p0m05R_724	mutated	genes_mutated_with_differential_gene_expr0
Solyc01g091630.3	epm_Soly_S0_p0m06F_564	mutated	genes_mutated_with_differential_gene_expr0
Solyc01g091630.3	epm_Soly_S0_p0m06R_564	mutated	genes_mutated_with_differential_gene_expr0
Solyc01g091630.3	epm_Soly_S0_p0m11R_251	mutated	genes_mutated_with_differential_gene_expr0
Solyc01g091630.3	epm_Soly_S0_p1m03F_1000	mutated	genes_mutated_with_differential_gene_expr0
Solyc01g091630.3	epm_Soly_S0_p1m03R_1000	mutated	genes_mutated_with_differential_gene_expr0
Solyc01g094310.1	epm_Soly_S0_p0m01F_3003	mutated	genes_mutated_with_differential_gene_expr0
Solyc01g094310.1	epm_Soly_S0_p0m01R_3003	mutated	genes_mutated_with_differential_gene_expr0
Solyc01g094310.1	epm_Soly_S0_p0m04R_740	mutated	genes_mutated_with_differential_gene_expr0
Solyc01g094310.1	epm_Soly_S0_p0m05F_724	mutated	genes_mutated_with_differential_gene_expr0
Solyc01g094310.1	epm_Soly_S0_p0m05R_724	mutated	genes_mutated_with_differential_gene_expr0
Solyc01g094310.1	epm_Soly_S0_p0m08F_372	mutated	genes_mutated_with_differential_gene_expr0
Solyc01g094310.1	epm_Soly_S0_p1m02F_1034	mutated	genes_mutated_with_differential_gene_expr0
Solyc01g094310.1	epm_Soly_S0_p1m02R_1034	mutated	genes_mutated_with_differential_gene_expr0
Solyc01g094310.1	epm_Soly_S0_p1m03F_1000	mutated	genes_mutated_with_differential_gene_expr0
Solyc01g095580.3	epm_Soly_S0_p0m02F_1784	mutated	genes_mutated_with_differential_gene_expr0
Solyc01g095580.3	epm_Soly_S0_p1m01F_2188	mutated	genes_mutated_with_differential_gene_expr0
Solyc01g095580.3	epm_Soly_S0_p1m01R_2188	mutated	genes_mutated_with_differential_gene_expr0
Solyc01g095580.3	epm_Soly_S0_p1m03F_1000	mutated	genes_mutated_with_differential_gene_expr0
Solyc01g095580.3	epm_Soly_S0_p1m03R_1000	mutated	genes_mutated_with_differential_gene_expr0
Solyc01g095580.3	epm_Soly_S0_p1m06F_589	mutated	genes_mutated_with_differential_gene_expr0
Solyc01g095580.3	epm_Soly_S0_p1m07R_535	mutated	genes_mutated_with_differential_gene_expr0
Solyc01g096300.4	epm_Soly_S0_p0m00F_3990	mutated	genes_mutated_with_differential_gene_expr0
Solyc01g096300.4	epm_Soly_S0_p0m00R_3990	mutated	genes_mutated_with_differential_gene_expr0
Solyc01g096300.4	epm_Soly_S0_p0m11R_251	mutated	genes_mutated_with_differential_gene_expr0
Solyc01g096300.4	epm_Soly_S0_p1m12F_90	mutated	genes_mutated_with_differential_gene_expr0
Solyc01g096300.4	epm_Soly_S0_p1m12R_90	mutated	genes_mutated_with_differential_gene_expr0
Solyc01g098500.3	epm_Soly_S0_p0m02F_1784	mutated	genes_mutated_with_differential_gene_expr0
Solyc01g098500.3	epm_Soly_S0_p0m02R_1784	mutated	genes_mutated_with_differential_gene_expr0
Solyc01g098500.3	epm_Soly_S0_p0m07F_460	mutated	genes_mutated_with_differential_gene_expr0
Solyc01g098500.3	epm_Soly_S0_p0m07R_460	mutated	genes_mutated_with_differential_gene_expr0
Solyc01g098500.3	epm_Soly_S0_p0m08R_372	mutated	genes_mutated_with_differential_gene_expr0
Solyc01g098500.3	epm_Soly_S0_p0m09F_269	mutated	genes_mutated_with_differential_gene_expr0
Solyc01g098500.3	epm_Soly_S0_p0m09R_269	mutated	genes_mutated_with_differential_gene_expr0
Solyc01g098500.3	epm_Soly_S0_p1m07R_535	mutated	genes_mutated_with_differential_gene_expr0
Solyc01g100220.3	epm_Soly_S0_p0m03F_1234	mutated	genes_mutated_with_differential_gene_expr0
Solyc01g101160.2	epm_Soly_S0_p0m12F_139	mutated	genes_mutated_with_differential_gene_expr0
Solyc01g101160.2	epm_Soly_S0_p0m12R_139	mutated	genes_mutated_with_differential_gene_expr0
Solyc01g102710.2	epm_Soly_S0_p0m11R_251	mutated	genes_mutated_with_differential_gene_expr0
Solyc01g105380.1	epm_Soly_S0_p0m00F_3990	mutated	genes_mutated_with_differential_gene_expr0
Solyc01g105380.1	epm_Soly_S0_p0m00R_3990	mutated	genes_mutated_with_differential_gene_expr0
Solyc01g105380.1	epm_Soly_S0_p0m06R_564	mutated	genes_mutated_with_differential_gene_expr0
Solyc01g105380.1	epm_Soly_S0_p1m10F_277	mutated	genes_mutated_with_differential_gene_expr0
Solyc01g105380.1	epm_Soly_S0_p1m10R_277	mutated	genes_mutated_with_differential_gene_expr0
Solyc01g105380.1	epm_Soly_S0_p1m11F_149	mutated	genes_mutated_with_differential_gene_expr0
Solyc01g105380.1-c2	epm_Soly_S0_p0m00F_3990	mutated	genes_mutated_with_differential_gene_expr0
Solyc01g105380.1-c2	epm_Soly_S0_p0m00R_3990	mutated	genes_mutated_with_differential_gene_expr0
Solyc01g105380.1-c2	epm_Soly_S0_p0m05F_724	mutated	genes_mutated_with_differential_gene_expr0
Solyc01g105380.1-c2	epm_Soly_S0_p0m05R_724	mutated	genes_mutated_with_differential_gene_expr0
Solyc01g105380.1-c2	epm_Soly_S0_p0m06F_564	mutated	genes_mutated_with_differential_gene_expr0
Solyc01g105380.1-c2	epm_Soly_S0_p0m06R_564	mutated	genes_mutated_with_differential_gene_expr0
Solyc01g105380.1-c2	epm_Soly_S0_p1m03F_1000	mutated	genes_mutated_with_differential_gene_expr0
Solyc01g105380.1-c2	epm_Soly_S0_p1m03R_1000	mutated	genes_mutated_with_differential_gene_expr0
Solyc01g105380.1-c2	epm_Soly_S0_p1m10F_277	mutated	genes_mutated_with_differential_gene_expr0
Solyc01g105380.1-c2	epm_Soly_S0_p1m10R_277	mutated	genes_mutated_with_differential_gene_expr0
Solyc01g106260.3	epm_Soly_S0_p0m05F_724	mutated	genes_mutated_with_differential_gene_expr0
Solyc01g106260.3	epm_Soly_S0_p0m05R_724	mutated	genes_mutated_with_differential_gene_expr0
Solyc01g106260.3	epm_Soly_S0_p0m11R_251	mutated	genes_mutated_with_differential_gene_expr0
Solyc01g107010.3	epm_Soly_S0_p0m00F_3990	mutated	genes_mutated_with_differential_gene_expr0
Solyc01g107010.3	epm_Soly_S0_p0m00R_3990	mutated	genes_mutated_with_differential_gene_expr0
Solyc01g107010.3	epm_Soly_S0_p0m03F_1234	mutated	genes_mutated_with_differential_gene_expr0
Solyc01g107010.3	epm_Soly_S0_p1m10F_277	mutated	genes_mutated_with_differential_gene_expr0
Solyc01g107010.3	epm_Soly_S0_p1m10R_277	mutated	genes_mutated_with_differential_gene_expr0
Solyc01g107520.3	epm_Soly_S0_p0m03F_1234	mutated	genes_mutated_with_differential_gene_expr0
Solyc01g107520.3	epm_Soly_S0_p0m03R_1234	mutated	genes_mutated_with_differential_gene_expr0
Solyc01g107520.3	epm_Soly_S0_p1m11F_149	mutated	genes_mutated_with_differential_gene_expr0
Solyc01g107520.3	epm_Soly_S0_p1m12R_90	mutated	genes_mutated_with_differential_gene_expr0
Solyc01g108110.4	epm_Soly_S0_p0m05R_724	mutated	genes_mutated_with_differential_gene_expr0
Solyc01g108110.4	epm_Soly_S0_p0m11R_251	mutated	genes_mutated_with_differential_gene_expr0
Solyc01g108110.4	epm_Soly_S0_p1m03F_1000	mutated	genes_mutated_with_differential_gene_expr0
Solyc01g108110.4	epm_Soly_S0_p1m03R_1000	mutated	genes_mutated_with_differential_gene_expr0
Solyc01g108110.4	epm_Soly_S0_p1m11R_149	mutated	genes_mutated_with_differential_gene_expr0
Solyc01g108110.4	epm_Soly_S0_p1m12F_90	mutated	genes_mutated_with_differential_gene_expr0
Solyc01g111020.3	epm_Soly_S0_p0m03F_1234	mutated	genes_mutated_with_differential_gene_expr0
Solyc01g111020.3	epm_Soly_S0_p1m07R_535	mutated	genes_mutated_with_differential_gene_expr0
Solyc02g024070.3	epm_Soly_S0_p0m05F_724	mutated	genes_mutated_with_differential_gene_expr0
Solyc02g036230.3	epm_Soly_S0_p0m05F_724	mutated	genes_mutated_with_differential_gene_expr0
Solyc02g036230.3	epm_Soly_S0_p0m06R_564	mutated	genes_mutated_with_differential_gene_expr0
Solyc02g036230.3	epm_Soly_S0_p0m12R_139	mutated	genes_mutated_with_differential_gene_expr0
Solyc02g036230.3	epm_Soly_S0_p1m03F_1000	mutated	genes_mutated_with_differential_gene_expr0
Solyc02g036230.3	epm_Soly_S0_p1m03R_1000	mutated	genes_mutated_with_differential_gene_expr0
Solyc02g036230.3	epm_Soly_S0_p1m08F_354	mutated	genes_mutated_with_differential_gene_expr0
Solyc02g043970.1	epm_Soly_S0_p0m00F_3990	mutated	genes_mutated_with_differential_gene_expr0
Solyc02g043970.1	epm_Soly_S0_p0m00R_3990	mutated	genes_mutated_with_differential_gene_expr0
Solyc02g043970.1	epm_Soly_S0_p0m06R_564	mutated	genes_mutated_with_differential_gene_expr0
Solyc02g062010.1	epm_Soly_S0_p0m04F_740	mutated	genes_mutated_with_differential_gene_expr0
Solyc02g062010.1	epm_Soly_S0_p0m04R_740	mutated	genes_mutated_with_differential_gene_expr0
Solyc02g062010.1	epm_Soly_S0_p0m08F_372	mutated	genes_mutated_with_differential_gene_expr0
Solyc02g062010.1	epm_Soly_S0_p0m08R_372	mutated	genes_mutated_with_differential_gene_expr0
Solyc02g062010.1	epm_Soly_S0_p1m11F_149	mutated	genes_mutated_with_differential_gene_expr0
Solyc02g062010.1	epm_Soly_S0_p1m11R_149	mutated	genes_mutated_with_differential_gene_expr0
Solyc02g062010.1	epm_Soly_S0_p1m12F_90	mutated	genes_mutated_with_differential_gene_expr0
Solyc02g062380.3	epm_Soly_S0_p0m05F_724	mutated	genes_mutated_with_differential_gene_expr0
Solyc02g062380.3	epm_Soly_S0_p0m11R_251	mutated	genes_mutated_with_differential_gene_expr0
Solyc02g062380.3	epm_Soly_S0_p1m03F_1000	mutated	genes_mutated_with_differential_gene_expr0
Solyc02g065640.3	epm_Soly_S0_p0m07F_460	mutated	genes_mutated_with_differential_gene_expr0
Solyc02g065640.3	epm_Soly_S0_p1m07F_535	mutated	genes_mutated_with_differential_gene_expr0
Solyc02g065640.3	epm_Soly_S0_p1m09F_280	mutated	genes_mutated_with_differential_gene_expr0
Solyc02g080300.3	epm_Soly_S0_p0m00F_3990	mutated	genes_mutated_with_differential_gene_expr0
Solyc02g080300.3	epm_Soly_S0_p0m03F_1234	mutated	genes_mutated_with_differential_gene_expr0
Solyc02g082970.1	epm_Soly_S0_p0m09F_269	mutated	genes_mutated_with_differential_gene_expr0
Solyc02g082970.1	epm_Soly_S0_p1m08R_354	mutated	genes_mutated_with_differential_gene_expr0
Solyc02g083850.3	epm_Soly_S0_p1m02R_1034	mutated	genes_mutated_with_differential_gene_expr0
Solyc02g086100.4	epm_Soly_S0_p0m03F_1234	mutated	genes_mutated_with_differential_gene_expr0
Solyc02g087170.4	epm_Soly_S0_p0m12F_139	mutated	genes_mutated_with_differential_gene_expr0
Solyc02g088905.1	epm_Soly_S0_p0m06F_564	mutated	genes_mutated_with_differential_gene_expr0
Solyc02g088905.1	epm_Soly_S0_p1m02F_1034	mutated	genes_mutated_with_differential_gene_expr0
Solyc02g088905.1	epm_Soly_S0_p1m02R_1034	mutated	genes_mutated_with_differential_gene_expr0
Solyc02g088905.1	epm_Soly_S0_p1m06F_589	mutated	genes_mutated_with_differential_gene_expr0
Solyc02g088920.4	epm_Soly_S0_p0m03F_1234	mutated	genes_mutated_with_differential_gene_expr0
Solyc02g088920.4	epm_Soly_S0_p1m10R_277	mutated	genes_mutated_with_differential_gene_expr0
Solyc02g090750.4	epm_Soly_S0_p0m00F_3990	mutated	genes_mutated_with_differential_gene_expr0
Solyc02g090750.4	epm_Soly_S0_p0m02F_1784	mutated	genes_mutated_with_differential_gene_expr0
Solyc02g090750.4	epm_Soly_S0_p0m02R_1784	mutated	genes_mutated_with_differential_gene_expr0
Solyc02g090750.4	epm_Soly_S0_p0m07F_460	mutated	genes_mutated_with_differential_gene_expr0
Solyc02g090750.4	epm_Soly_S0_p0m09F_269	mutated	genes_mutated_with_differential_gene_expr0
Solyc02g090750.4	epm_Soly_S0_p0m09R_269	mutated	genes_mutated_with_differential_gene_expr0
Solyc02g090750.4	epm_Soly_S0_p1m10R_277	mutated	genes_mutated_with_differential_gene_expr0
Solyc02g091940.3	epm_Soly_S0_p1m01F_2188	mutated	genes_mutated_with_differential_gene_expr0
Solyc02g092340.2	epm_Soly_S0_p0m03F_1234	mutated	genes_mutated_with_differential_gene_expr0
Solyc02g092845.1	epm_Soly_S0_p1m05F_593	mutated	genes_mutated_with_differential_gene_expr0
Solyc02g092845.1	epm_Soly_S0_p1m05R_593	mutated	genes_mutated_with_differential_gene_expr0
Solyc03g006050.4-c2	epm_Soly_S0_p0m12R_139	mutated	genes_mutated_with_differential_gene_expr0
Solyc03g006050.4-c2	epm_Soly_S0_p1m06F_589	mutated	genes_mutated_with_differential_gene_expr0
Solyc03g006500.3	epm_Soly_S0_p0m03F_1234	mutated	genes_mutated_with_differential_gene_expr0
Solyc03g006960.4	epm_Soly_S0_p0m02R_1784	mutated	genes_mutated_with_differential_gene_expr0
Solyc03g006960.4	epm_Soly_S0_p0m05F_724	mutated	genes_mutated_with_differential_gene_expr0
Solyc03g006960.4	epm_Soly_S0_p1m01F_2188	mutated	genes_mutated_with_differential_gene_expr0
Solyc03g007850.1	epm_Soly_S0_p1m11R_149	mutated	genes_mutated_with_differential_gene_expr0
Solyc03g031955.1	epm_Soly_S0_p0m07F_460	mutated	genes_mutated_with_differential_gene_expr0
Solyc03g031955.1	epm_Soly_S0_p0m09F_269	mutated	genes_mutated_with_differential_gene_expr0
Solyc03g031955.1	epm_Soly_S0_p0m09R_269	mutated	genes_mutated_with_differential_gene_expr0
Solyc03g031955.1	epm_Soly_S0_p1m12F_90	mutated	genes_mutated_with_differential_gene_expr0
Solyc03g033920.1	epm_Soly_S0_p0m07F_460	mutated	genes_mutated_with_differential_gene_expr0
Solyc03g033920.1	epm_Soly_S0_p0m09F_269	mutated	genes_mutated_with_differential_gene_expr0
Solyc03g033920.1	epm_Soly_S0_p0m09R_269	mutated	genes_mutated_with_differential_gene_expr0
Solyc03g033920.1	epm_Soly_S0_p1m02R_1034	mutated	genes_mutated_with_differential_gene_expr0
Solyc03g033920.1	epm_Soly_S0_p1m05R_593	mutated	genes_mutated_with_differential_gene_expr0
Solyc03g033920.1	epm_Soly_S0_p1m07F_535	mutated	genes_mutated_with_differential_gene_expr0
Solyc03g033920.1	epm_Soly_S0_p1m07R_535	mutated	genes_mutated_with_differential_gene_expr0
Solyc03g033920.1	epm_Soly_S0_p1m12F_90	mutated	genes_mutated_with_differential_gene_expr0
Solyc03g033920.1-c2	epm_Soly_S0_p0m07F_460	mutated	genes_mutated_with_differential_gene_expr0
Solyc03g033920.1-c2	epm_Soly_S0_p0m09F_269	mutated	genes_mutated_with_differential_gene_expr0
Solyc03g033920.1-c2	epm_Soly_S0_p0m09R_269	mutated	genes_mutated_with_differential_gene_expr0
Solyc03g033920.1-c2	epm_Soly_S0_p1m12F_90	mutated	genes_mutated_with_differential_gene_expr0
Solyc03g033920.1-c3	epm_Soly_S0_p0m04R_740	mutated	genes_mutated_with_differential_gene_expr0
Solyc03g033920.1-c3	epm_Soly_S0_p1m02R_1034	mutated	genes_mutated_with_differential_gene_expr0
Solyc03g033920.1-c3	epm_Soly_S0_p1m05R_593	mutated	genes_mutated_with_differential_gene_expr0
Solyc03g033920.1-c3	epm_Soly_S0_p1m12F_90	mutated	genes_mutated_with_differential_gene_expr0
Solyc03g033920.1-c4	epm_Soly_S0_p0m07F_460	mutated	genes_mutated_with_differential_gene_expr0
Solyc03g033920.1-c4	epm_Soly_S0_p0m07R_460	mutated	genes_mutated_with_differential_gene_expr0
Solyc03g033920.1-c4	epm_Soly_S0_p1m02R_1034	mutated	genes_mutated_with_differential_gene_expr0
Solyc03g033920.1-c4	epm_Soly_S0_p1m05R_593	mutated	genes_mutated_with_differential_gene_expr0
Solyc03g033920.1-c4	epm_Soly_S0_p1m12F_90	mutated	genes_mutated_with_differential_gene_expr0
Solyc03g033920.1-c5	epm_Soly_S0_p0m07F_460	mutated	genes_mutated_with_differential_gene_expr0
Solyc03g033920.1-c5	epm_Soly_S0_p0m07R_460	mutated	genes_mutated_with_differential_gene_expr0
Solyc03g033920.1-c5	epm_Soly_S0_p1m02R_1034	mutated	genes_mutated_with_differential_gene_expr0
Solyc03g033920.1-c5	epm_Soly_S0_p1m05R_593	mutated	genes_mutated_with_differential_gene_expr0
Solyc03g033920.1-c5	epm_Soly_S0_p1m12F_90	mutated	genes_mutated_with_differential_gene_expr0
Solyc03g033920.1-c6	epm_Soly_S0_p0m07F_460	mutated	genes_mutated_with_differential_gene_expr0
Solyc03g033920.1-c6	epm_Soly_S0_p0m07R_460	mutated	genes_mutated_with_differential_gene_expr0
Solyc03g033920.1-c6	epm_Soly_S0_p1m05R_593	mutated	genes_mutated_with_differential_gene_expr0
Solyc03g063780.1	epm_Soly_S0_p0m02R_1784	mutated	genes_mutated_with_differential_gene_expr0
Solyc03g063780.1	epm_Soly_S0_p0m07F_460	mutated	genes_mutated_with_differential_gene_expr0
Solyc03g063780.1	epm_Soly_S0_p0m09F_269	mutated	genes_mutated_with_differential_gene_expr0
Solyc03g063780.1	epm_Soly_S0_p0m09R_269	mutated	genes_mutated_with_differential_gene_expr0
Solyc03g078420.4	epm_Soly_S0_p0m03F_1234	mutated	genes_mutated_with_differential_gene_expr0
Solyc03g081300.4	epm_Soly_S0_p0m12F_139	mutated	genes_mutated_with_differential_gene_expr0
Solyc03g081300.4	epm_Soly_S0_p0m12R_139	mutated	genes_mutated_with_differential_gene_expr0
Solyc03g081300.4	epm_Soly_S0_p1m05F_593	mutated	genes_mutated_with_differential_gene_expr0
Solyc03g081300.4-c2	epm_Soly_S0_p0m10F_263	mutated	genes_mutated_with_differential_gene_expr0
Solyc03g081300.4-c2	epm_Soly_S0_p1m02F_1034	mutated	genes_mutated_with_differential_gene_expr0
Solyc03g081300.4-c2	epm_Soly_S0_p1m11F_149	mutated	genes_mutated_with_differential_gene_expr0
Solyc03g082600.4	epm_Soly_S0_p0m12R_139	mutated	genes_mutated_with_differential_gene_expr0
Solyc03g083215.1	epm_Soly_S0_p0m00F_3990	mutated	genes_mutated_with_differential_gene_expr0
Solyc03g083215.1	epm_Soly_S0_p0m00R_3990	mutated	genes_mutated_with_differential_gene_expr0
Solyc03g083215.1	epm_Soly_S0_p1m02F_1034	mutated	genes_mutated_with_differential_gene_expr0
Solyc03g083670.3-c2	epm_Soly_S0_p0m01R_3003	mutated	genes_mutated_with_differential_gene_expr0
Solyc03g083670.3-c2	epm_Soly_S0_p0m10F_263	mutated	genes_mutated_with_differential_gene_expr0
Solyc03g083670.3-c2	epm_Soly_S0_p1m01F_2188	mutated	genes_mutated_with_differential_gene_expr0
Solyc03g083670.3-c2	epm_Soly_S0_p1m01R_2188	mutated	genes_mutated_with_differential_gene_expr0
Solyc03g083670.3-c2	epm_Soly_S0_p1m05F_593	mutated	genes_mutated_with_differential_gene_expr0
Solyc03g083670.3-c2	epm_Soly_S0_p1m05R_593	mutated	genes_mutated_with_differential_gene_expr0
Solyc03g083670.3-c2	epm_Soly_S0_p1m06F_589	mutated	genes_mutated_with_differential_gene_expr0
Solyc03g083670.3-c2	epm_Soly_S0_p1m06R_589	mutated	genes_mutated_with_differential_gene_expr0
Solyc03g083670.3-c2	epm_Soly_S0_p1m07F_535	mutated	genes_mutated_with_differential_gene_expr0
Solyc03g083670.3-c2	epm_Soly_S0_p1m07R_535	mutated	genes_mutated_with_differential_gene_expr0
Solyc03g097460.3	epm_Soly_S0_p0m06F_564	mutated	genes_mutated_with_differential_gene_expr0
Solyc03g097460.3	epm_Soly_S0_p1m08F_354	mutated	genes_mutated_with_differential_gene_expr0
Solyc03g097460.3	epm_Soly_S0_p1m08R_354	mutated	genes_mutated_with_differential_gene_expr0
Solyc03g114270.1	epm_Soly_S0_p0m11F_251	mutated	genes_mutated_with_differential_gene_expr0
Solyc03g116200.2	epm_Soly_S0_p0m02R_1784	mutated	genes_mutated_with_differential_gene_expr0
Solyc03g116200.2	epm_Soly_S0_p0m07F_460	mutated	genes_mutated_with_differential_gene_expr0
Solyc03g116200.2	epm_Soly_S0_p0m07R_460	mutated	genes_mutated_with_differential_gene_expr0
Solyc03g116200.2	epm_Soly_S0_p0m10R_263	mutated	genes_mutated_with_differential_gene_expr0
Solyc03g117255.1	epm_Soly_S0_p0m05F_724	mutated	genes_mutated_with_differential_gene_expr0
Solyc03g117255.1	epm_Soly_S0_p0m07F_460	mutated	genes_mutated_with_differential_gene_expr0
Solyc03g117255.1	epm_Soly_S0_p0m09F_269	mutated	genes_mutated_with_differential_gene_expr0
Solyc03g117255.1	epm_Soly_S0_p0m09R_269	mutated	genes_mutated_with_differential_gene_expr0
Solyc03g117255.1	epm_Soly_S0_p1m03F_1000	mutated	genes_mutated_with_differential_gene_expr0
Solyc03g118120.3	epm_Soly_S0_p1m01F_2188	mutated	genes_mutated_with_differential_gene_expr0
Solyc03g118120.3	epm_Soly_S0_p1m01R_2188	mutated	genes_mutated_with_differential_gene_expr0
Solyc03g120085.1	epm_Soly_S0_p1m12R_90	mutated	genes_mutated_with_differential_gene_expr0
Solyc03g150153.1	epm_Soly_S0_p0m02F_1784	mutated	genes_mutated_with_differential_gene_expr0
Solyc04g008470.3	epm_Soly_S0_p0m02F_1784	mutated	genes_mutated_with_differential_gene_expr0
Solyc04g008470.3	epm_Soly_S0_p0m02R_1784	mutated	genes_mutated_with_differential_gene_expr0
Solyc04g008470.3	epm_Soly_S0_p0m07F_460	mutated	genes_mutated_with_differential_gene_expr0
Solyc04g008470.3	epm_Soly_S0_p0m07R_460	mutated	genes_mutated_with_differential_gene_expr0
Solyc04g008470.3	epm_Soly_S0_p0m09R_269	mutated	genes_mutated_with_differential_gene_expr0
Solyc04g008470.3	epm_Soly_S0_p0m10F_263	mutated	genes_mutated_with_differential_gene_expr0
Solyc04g008470.3	epm_Soly_S0_p1m00F_7754	mutated	genes_mutated_with_differential_gene_expr0
Solyc04g008640.3	epm_Soly_S0_p0m03F_1234	mutated	genes_mutated_with_differential_gene_expr0
Solyc04g011710.1-c2	epm_Soly_S0_p0m00R_3990	mutated	genes_mutated_with_differential_gene_expr0
Solyc04g011710.1-c2	epm_Soly_S0_p1m09F_280	mutated	genes_mutated_with_differential_gene_expr0
Solyc04g011710.1-c3	epm_Soly_S0_p0m00R_3990	mutated	genes_mutated_with_differential_gene_expr0
Solyc04g011710.1-c3	epm_Soly_S0_p1m09F_280	mutated	genes_mutated_with_differential_gene_expr0
Solyc04g039650.4	epm_Soly_S0_p0m01F_3003	mutated	genes_mutated_with_differential_gene_expr0
Solyc04g039650.4	epm_Soly_S0_p0m07F_460	mutated	genes_mutated_with_differential_gene_expr0
Solyc04g039650.4	epm_Soly_S0_p0m09F_269	mutated	genes_mutated_with_differential_gene_expr0
Solyc04g039650.4	epm_Soly_S0_p0m09R_269	mutated	genes_mutated_with_differential_gene_expr0
Solyc04g039650.4	epm_Soly_S0_p0m10R_263	mutated	genes_mutated_with_differential_gene_expr0
Solyc04g039870.3	epm_Soly_S0_p0m03F_1234	mutated	genes_mutated_with_differential_gene_expr0
Solyc04g039870.3	epm_Soly_S0_p0m05F_724	mutated	genes_mutated_with_differential_gene_expr0
Solyc04g039870.3	epm_Soly_S0_p0m05R_724	mutated	genes_mutated_with_differential_gene_expr0
Solyc04g039870.3	epm_Soly_S0_p0m07F_460	mutated	genes_mutated_with_differential_gene_expr0
Solyc04g039870.3	epm_Soly_S0_p0m09F_269	mutated	genes_mutated_with_differential_gene_expr0
Solyc04g039870.3	epm_Soly_S0_p0m09R_269	mutated	genes_mutated_with_differential_gene_expr0
Solyc04g039870.3	epm_Soly_S0_p1m03R_1000	mutated	genes_mutated_with_differential_gene_expr0
Solyc04g051600.4	epm_Soly_S0_p0m05F_724	mutated	genes_mutated_with_differential_gene_expr0
Solyc04g051600.4	epm_Soly_S0_p1m12F_90	mutated	genes_mutated_with_differential_gene_expr0
Solyc04g051600.4	epm_Soly_S0_p1m12R_90	mutated	genes_mutated_with_differential_gene_expr0
Solyc04g051885.1	epm_Soly_S0_p0m09F_269	mutated	genes_mutated_with_differential_gene_expr0
Solyc04g051885.1	epm_Soly_S0_p0m09R_269	mutated	genes_mutated_with_differential_gene_expr0
Solyc04g051885.1	epm_Soly_S0_p0m12F_139	mutated	genes_mutated_with_differential_gene_expr0
Solyc04g051885.1	epm_Soly_S0_p0m12R_139	mutated	genes_mutated_with_differential_gene_expr0
Solyc04g051885.1	epm_Soly_S0_p1m00R_7754	mutated	genes_mutated_with_differential_gene_expr0
Solyc04g051885.1	epm_Soly_S0_p1m10R_277	mutated	genes_mutated_with_differential_gene_expr0
Solyc04g051885.1-c2	epm_Soly_S0_p0m07F_460	mutated	genes_mutated_with_differential_gene_expr0
Solyc04g051885.1-c2	epm_Soly_S0_p0m09F_269	mutated	genes_mutated_with_differential_gene_expr0
Solyc04g051885.1-c2	epm_Soly_S0_p0m09R_269	mutated	genes_mutated_with_differential_gene_expr0
Solyc04g051885.1-c2	epm_Soly_S0_p0m12F_139	mutated	genes_mutated_with_differential_gene_expr0
Solyc04g051885.1-c2	epm_Soly_S0_p0m12R_139	mutated	genes_mutated_with_differential_gene_expr0
Solyc04g051885.1-c2	epm_Soly_S0_p1m10R_277	mutated	genes_mutated_with_differential_gene_expr0
Solyc04g051885.1-c3	epm_Soly_S0_p0m07F_460	mutated	genes_mutated_with_differential_gene_expr0
Solyc04g051885.1-c3	epm_Soly_S0_p0m09F_269	mutated	genes_mutated_with_differential_gene_expr0
Solyc04g051885.1-c3	epm_Soly_S0_p0m09R_269	mutated	genes_mutated_with_differential_gene_expr0
Solyc04g051885.1-c3	epm_Soly_S0_p0m12F_139	mutated	genes_mutated_with_differential_gene_expr0
Solyc04g051885.1-c3	epm_Soly_S0_p0m12R_139	mutated	genes_mutated_with_differential_gene_expr0
Solyc04g051885.1-c3	epm_Soly_S0_p1m00R_7754	mutated	genes_mutated_with_differential_gene_expr0
Solyc04g051885.1-c3	epm_Soly_S0_p1m10R_277	mutated	genes_mutated_with_differential_gene_expr0
Solyc04g051885.1-c4	epm_Soly_S0_p0m09F_269	mutated	genes_mutated_with_differential_gene_expr0
Solyc04g051885.1-c4	epm_Soly_S0_p0m09R_269	mutated	genes_mutated_with_differential_gene_expr0
Solyc04g051885.1-c4	epm_Soly_S0_p1m00R_7754	mutated	genes_mutated_with_differential_gene_expr0
Solyc04g051885.1-c4	epm_Soly_S0_p1m10R_277	mutated	genes_mutated_with_differential_gene_expr0
Solyc04g063430.3	epm_Soly_S0_p0m05R_724	mutated	genes_mutated_with_differential_gene_expr0
Solyc04g063430.3	epm_Soly_S0_p0m06F_564	mutated	genes_mutated_with_differential_gene_expr0
Solyc04g063430.3	epm_Soly_S0_p1m08R_354	mutated	genes_mutated_with_differential_gene_expr0
Solyc04g076830.4	epm_Soly_S0_p0m03F_1234	mutated	genes_mutated_with_differential_gene_expr0
Solyc04g076830.4	epm_Soly_S0_p0m03R_1234	mutated	genes_mutated_with_differential_gene_expr0
Solyc04g076830.4	epm_Soly_S0_p0m06F_564	mutated	genes_mutated_with_differential_gene_expr0
Solyc04g076830.4	epm_Soly_S0_p0m06R_564	mutated	genes_mutated_with_differential_gene_expr0
Solyc04g076830.4	epm_Soly_S0_p0m12F_139	mutated	genes_mutated_with_differential_gene_expr0
Solyc04g076830.4	epm_Soly_S0_p0m12R_139	mutated	genes_mutated_with_differential_gene_expr0
Solyc04g076830.4	epm_Soly_S0_p1m11F_149	mutated	genes_mutated_with_differential_gene_expr0
Solyc04g076830.4	epm_Soly_S0_p1m11R_149	mutated	genes_mutated_with_differential_gene_expr0
Solyc04g079680.4	epm_Soly_S0_p0m03F_1234	mutated	genes_mutated_with_differential_gene_expr0
Solyc04g080260.4	epm_Soly_S0_p0m10F_263	mutated	genes_mutated_with_differential_gene_expr0
Solyc04g081290.3	epm_Soly_S0_p0m03F_1234	mutated	genes_mutated_with_differential_gene_expr0
Solyc04g081290.3	epm_Soly_S0_p0m12F_139	mutated	genes_mutated_with_differential_gene_expr0
Solyc04g081290.3	epm_Soly_S0_p0m12R_139	mutated	genes_mutated_with_differential_gene_expr0
Solyc04g081290.3	epm_Soly_S0_p1m02R_1034	mutated	genes_mutated_with_differential_gene_expr0
Solyc04g081290.3	epm_Soly_S0_p1m12R_90	mutated	genes_mutated_with_differential_gene_expr0
Solyc04g081700.3	epm_Soly_S0_p0m11F_251	mutated	genes_mutated_with_differential_gene_expr0
Solyc04g081700.3	epm_Soly_S0_p0m11R_251	mutated	genes_mutated_with_differential_gene_expr0
Solyc04g081700.3	epm_Soly_S0_p1m12F_90	mutated	genes_mutated_with_differential_gene_expr0
Solyc04g081700.3-c2	epm_Soly_S0_p0m05R_724	mutated	genes_mutated_with_differential_gene_expr0
Solyc04g081700.3-c2	epm_Soly_S0_p0m06F_564	mutated	genes_mutated_with_differential_gene_expr0
Solyc04g081700.3-c2	epm_Soly_S0_p0m06R_564	mutated	genes_mutated_with_differential_gene_expr0
Solyc04g081700.3-c2	epm_Soly_S0_p0m11F_251	mutated	genes_mutated_with_differential_gene_expr0
Solyc04g081700.3-c2	epm_Soly_S0_p0m11R_251	mutated	genes_mutated_with_differential_gene_expr0
Solyc04g081700.3-c2	epm_Soly_S0_p1m00R_7754	mutated	genes_mutated_with_differential_gene_expr0
Solyc04g081700.3-c2	epm_Soly_S0_p1m02R_1034	mutated	genes_mutated_with_differential_gene_expr0
Solyc04g081700.3-c2	epm_Soly_S0_p1m03R_1000	mutated	genes_mutated_with_differential_gene_expr0
Solyc04g081700.3-c2	epm_Soly_S0_p1m09F_280	mutated	genes_mutated_with_differential_gene_expr0
Solyc04g081700.3-c2	epm_Soly_S0_p1m12F_90	mutated	genes_mutated_with_differential_gene_expr0
Solyc04g081700.3-c3	epm_Soly_S0_p0m06F_564	mutated	genes_mutated_with_differential_gene_expr0
Solyc04g081700.3-c3	epm_Soly_S0_p0m06R_564	mutated	genes_mutated_with_differential_gene_expr0
Solyc04g081700.3-c3	epm_Soly_S0_p0m11F_251	mutated	genes_mutated_with_differential_gene_expr0
Solyc04g081700.3-c3	epm_Soly_S0_p0m11R_251	mutated	genes_mutated_with_differential_gene_expr0
Solyc04g081700.3-c3	epm_Soly_S0_p1m00R_7754	mutated	genes_mutated_with_differential_gene_expr0
Solyc04g081700.3-c3	epm_Soly_S0_p1m02R_1034	mutated	genes_mutated_with_differential_gene_expr0
Solyc04g081700.3-c3	epm_Soly_S0_p1m09F_280	mutated	genes_mutated_with_differential_gene_expr0
Solyc04g082810.4	epm_Soly_S0_p1m12F_90	mutated	genes_mutated_with_differential_gene_expr0
Solyc04g150107.1	epm_Soly_S0_p0m03F_1234	mutated	genes_mutated_with_differential_gene_expr0
Solyc04g150107.1	epm_Soly_S0_p0m03R_1234	mutated	genes_mutated_with_differential_gene_expr0
Solyc04g150107.1	epm_Soly_S0_p0m11R_251	mutated	genes_mutated_with_differential_gene_expr0
Solyc04g150107.1	epm_Soly_S0_p1m04F_640	mutated	genes_mutated_with_differential_gene_expr0
Solyc04g150107.1	epm_Soly_S0_p1m04R_640	mutated	genes_mutated_with_differential_gene_expr0
Solyc04g150107.1-c2	epm_Soly_S0_p0m11R_251	mutated	genes_mutated_with_differential_gene_expr0
Solyc04g150107.1-c2	epm_Soly_S0_p1m02F_1034	mutated	genes_mutated_with_differential_gene_expr0
Solyc04g150107.1-c2	epm_Soly_S0_p1m02R_1034	mutated	genes_mutated_with_differential_gene_expr0
Solyc04g150107.1-c2	epm_Soly_S0_p1m11R_149	mutated	genes_mutated_with_differential_gene_expr0
Solyc04g150107.1-c3	epm_Soly_S0_p0m03F_1234	mutated	genes_mutated_with_differential_gene_expr0
Solyc04g150107.1-c3	epm_Soly_S0_p0m03R_1234	mutated	genes_mutated_with_differential_gene_expr0
Solyc04g150107.1-c3	epm_Soly_S0_p0m12F_139	mutated	genes_mutated_with_differential_gene_expr0
Solyc04g150107.1-c3	epm_Soly_S0_p1m04F_640	mutated	genes_mutated_with_differential_gene_expr0
Solyc04g150107.1-c3	epm_Soly_S0_p1m04R_640	mutated	genes_mutated_with_differential_gene_expr0
Solyc04g150120.1	epm_Soly_S0_p1m07R_535	mutated	genes_mutated_with_differential_gene_expr0
Solyc05g008180.3	epm_Soly_S0_p0m03F_1234	mutated	genes_mutated_with_differential_gene_expr0
Solyc05g008180.3	epm_Soly_S0_p0m05F_724	mutated	genes_mutated_with_differential_gene_expr0
Solyc05g008180.3	epm_Soly_S0_p0m05R_724	mutated	genes_mutated_with_differential_gene_expr0
Solyc05g008180.3	epm_Soly_S0_p1m08F_354	mutated	genes_mutated_with_differential_gene_expr0
Solyc05g008180.3	epm_Soly_S0_p1m08R_354	mutated	genes_mutated_with_differential_gene_expr0
Solyc05g014270.4	epm_Soly_S0_p0m07F_460	mutated	genes_mutated_with_differential_gene_expr0
Solyc05g014270.4	epm_Soly_S0_p0m09F_269	mutated	genes_mutated_with_differential_gene_expr0
Solyc05g014270.4	epm_Soly_S0_p0m09R_269	mutated	genes_mutated_with_differential_gene_expr0
Solyc05g014270.4	epm_Soly_S0_p1m07F_535	mutated	genes_mutated_with_differential_gene_expr0
Solyc05g014830.3	epm_Soly_S0_p1m10F_277	mutated	genes_mutated_with_differential_gene_expr0
Solyc05g014830.3	epm_Soly_S0_p1m10R_277	mutated	genes_mutated_with_differential_gene_expr0
Solyc05g014830.3	epm_Soly_S0_p1m12R_90	mutated	genes_mutated_with_differential_gene_expr0
Solyc05g014880.3	epm_Soly_S0_p0m04F_740	mutated	genes_mutated_with_differential_gene_expr0
Solyc05g014880.3	epm_Soly_S0_p1m00F_7754	mutated	genes_mutated_with_differential_gene_expr0
Solyc05g014880.3	epm_Soly_S0_p1m01F_2188	mutated	genes_mutated_with_differential_gene_expr0
Solyc05g018130.3	epm_Soly_S0_p0m05R_724	mutated	genes_mutated_with_differential_gene_expr0
Solyc05g018130.3	epm_Soly_S0_p0m06R_564	mutated	genes_mutated_with_differential_gene_expr0
Solyc05g018130.3	epm_Soly_S0_p1m03R_1000	mutated	genes_mutated_with_differential_gene_expr0
Solyc05g024385.1	epm_Soly_S0_p0m04R_740	mutated	genes_mutated_with_differential_gene_expr0
Solyc05g024385.1	epm_Soly_S0_p0m10F_263	mutated	genes_mutated_with_differential_gene_expr0
Solyc05g024385.1	epm_Soly_S0_p0m12F_139	mutated	genes_mutated_with_differential_gene_expr0
Solyc05g024385.1	epm_Soly_S0_p0m12R_139	mutated	genes_mutated_with_differential_gene_expr0
Solyc05g024385.1	epm_Soly_S0_p1m10F_277	mutated	genes_mutated_with_differential_gene_expr0
Solyc05g025903.1	epm_Soly_S0_p0m00F_3990	mutated	genes_mutated_with_differential_gene_expr0
Solyc05g025903.1	epm_Soly_S0_p0m00R_3990	mutated	genes_mutated_with_differential_gene_expr0
Solyc05g025903.1	epm_Soly_S0_p0m02F_1784	mutated	genes_mutated_with_differential_gene_expr0
Solyc05g025903.1	epm_Soly_S0_p0m03F_1234	mutated	genes_mutated_with_differential_gene_expr0
Solyc05g025903.1	epm_Soly_S0_p1m02F_1034	mutated	genes_mutated_with_differential_gene_expr0
Solyc05g025903.1-c2	epm_Soly_S0_p1m02F_1034	mutated	genes_mutated_with_differential_gene_expr0
Solyc05g050590.3	epm_Soly_S0_p0m05R_724	mutated	genes_mutated_with_differential_gene_expr0
Solyc05g050590.3	epm_Soly_S0_p1m00F_7754	mutated	genes_mutated_with_differential_gene_expr0
Solyc05g050590.3	epm_Soly_S0_p1m03F_1000	mutated	genes_mutated_with_differential_gene_expr0
Solyc05g050590.3	epm_Soly_S0_p1m03R_1000	mutated	genes_mutated_with_differential_gene_expr0
Solyc05g051710.4	epm_Soly_S0_p0m00F_3990	mutated	genes_mutated_with_differential_gene_expr0
Solyc05g051710.4	epm_Soly_S0_p0m03F_1234	mutated	genes_mutated_with_differential_gene_expr0
Solyc05g051710.4	epm_Soly_S0_p0m05F_724	mutated	genes_mutated_with_differential_gene_expr0
Solyc05g052265.1	epm_Soly_S0_p1m08F_354	mutated	genes_mutated_with_differential_gene_expr0
Solyc05g052265.1	epm_Soly_S0_p1m08R_354	mutated	genes_mutated_with_differential_gene_expr0
Solyc05g052265.1	epm_Soly_S0_p1m12F_90	mutated	genes_mutated_with_differential_gene_expr0
Solyc05g052880.4	epm_Soly_S0_p0m03F_1234	mutated	genes_mutated_with_differential_gene_expr0
Solyc05g052880.4	epm_Soly_S0_p1m12R_90	mutated	genes_mutated_with_differential_gene_expr0
Solyc05g053020.3	epm_Soly_S0_p0m02R_1784	mutated	genes_mutated_with_differential_gene_expr0
Solyc05g053020.3	epm_Soly_S0_p0m03F_1234	mutated	genes_mutated_with_differential_gene_expr0
Solyc05g053020.3	epm_Soly_S0_p0m07F_460	mutated	genes_mutated_with_differential_gene_expr0
Solyc05g053020.3	epm_Soly_S0_p0m09F_269	mutated	genes_mutated_with_differential_gene_expr0
Solyc05g053020.3	epm_Soly_S0_p0m09R_269	mutated	genes_mutated_with_differential_gene_expr0
Solyc05g150103.1	epm_Soly_S0_p0m05F_724	mutated	genes_mutated_with_differential_gene_expr0
Solyc05g150103.1	epm_Soly_S0_p0m05R_724	mutated	genes_mutated_with_differential_gene_expr0
Solyc05g150103.1	epm_Soly_S0_p0m11F_251	mutated	genes_mutated_with_differential_gene_expr0
Solyc05g150103.1	epm_Soly_S0_p0m11R_251	mutated	genes_mutated_with_differential_gene_expr0
Solyc05g150103.1	epm_Soly_S0_p1m08F_354	mutated	genes_mutated_with_differential_gene_expr0
Solyc05g150103.1	epm_Soly_S0_p1m08R_354	mutated	genes_mutated_with_differential_gene_expr0
Solyc06g008020.3	epm_Soly_S0_p0m02F_1784	mutated	genes_mutated_with_differential_gene_expr0
Solyc06g008020.3	epm_Soly_S0_p0m02R_1784	mutated	genes_mutated_with_differential_gene_expr0
Solyc06g011575.1	epm_Soly_S0_p0m03F_1234	mutated	genes_mutated_with_differential_gene_expr0
Solyc06g036550.1	epm_Soly_S0_p1m06F_589	mutated	genes_mutated_with_differential_gene_expr0
Solyc06g036550.1	epm_Soly_S0_p1m06R_589	mutated	genes_mutated_with_differential_gene_expr0
Solyc06g048430.4	epm_Soly_S0_p0m00F_3990	mutated	genes_mutated_with_differential_gene_expr0
Solyc06g048430.4	epm_Soly_S0_p0m00R_3990	mutated	genes_mutated_with_differential_gene_expr0
Solyc06g048430.4	epm_Soly_S0_p0m03F_1234	mutated	genes_mutated_with_differential_gene_expr0
Solyc06g048430.4	epm_Soly_S0_p0m03R_1234	mutated	genes_mutated_with_differential_gene_expr0
Solyc06g048430.4	epm_Soly_S0_p0m05R_724	mutated	genes_mutated_with_differential_gene_expr0
Solyc06g048430.4	epm_Soly_S0_p0m07R_460	mutated	genes_mutated_with_differential_gene_expr0
Solyc06g048430.4	epm_Soly_S0_p0m12F_139	mutated	genes_mutated_with_differential_gene_expr0
Solyc06g048430.4	epm_Soly_S0_p0m12R_139	mutated	genes_mutated_with_differential_gene_expr0
Solyc06g048430.4	epm_Soly_S0_p1m03F_1000	mutated	genes_mutated_with_differential_gene_expr0
Solyc06g048430.4	epm_Soly_S0_p1m03R_1000	mutated	genes_mutated_with_differential_gene_expr0
Solyc06g048430.4	epm_Soly_S0_p1m12F_90	mutated	genes_mutated_with_differential_gene_expr0
Solyc06g051410.4	epm_Soly_S0_p0m09F_269	mutated	genes_mutated_with_differential_gene_expr0
Solyc06g051410.4	epm_Soly_S0_p0m09R_269	mutated	genes_mutated_with_differential_gene_expr0
Solyc06g062750.3	epm_Soly_S0_p1m01R_2188	mutated	genes_mutated_with_differential_gene_expr0
Solyc06g062750.3	epm_Soly_S0_p1m02F_1034	mutated	genes_mutated_with_differential_gene_expr0
Solyc06g062750.3	epm_Soly_S0_p1m02R_1034	mutated	genes_mutated_with_differential_gene_expr0
Solyc06g062750.3	epm_Soly_S0_p1m08F_354	mutated	genes_mutated_with_differential_gene_expr0
Solyc06g062750.3	epm_Soly_S0_p1m08R_354	mutated	genes_mutated_with_differential_gene_expr0
Solyc06g066620.4	epm_Soly_S0_p0m03R_1234	mutated	genes_mutated_with_differential_gene_expr0
Solyc06g066620.4	epm_Soly_S0_p1m02F_1034	mutated	genes_mutated_with_differential_gene_expr0
Solyc06g068180.3	epm_Soly_S0_p0m05F_724	mutated	genes_mutated_with_differential_gene_expr0
Solyc06g068180.3	epm_Soly_S0_p0m05R_724	mutated	genes_mutated_with_differential_gene_expr0
Solyc06g068180.3	epm_Soly_S0_p0m06F_564	mutated	genes_mutated_with_differential_gene_expr0
Solyc06g068180.3	epm_Soly_S0_p0m06R_564	mutated	genes_mutated_with_differential_gene_expr0
Solyc06g068180.3	epm_Soly_S0_p1m03F_1000	mutated	genes_mutated_with_differential_gene_expr0
Solyc06g068180.3	epm_Soly_S0_p1m03R_1000	mutated	genes_mutated_with_differential_gene_expr0
Solyc06g071390.3	epm_Soly_S0_p0m03F_1234	mutated	genes_mutated_with_differential_gene_expr0
Solyc06g072000.3-c2	epm_Soly_S0_p0m06F_564	mutated	genes_mutated_with_differential_gene_expr0
Solyc06g072000.3-c2	epm_Soly_S0_p1m00R_7754	mutated	genes_mutated_with_differential_gene_expr0
Solyc06g072850.1	epm_Soly_S0_p0m00R_3990	mutated	genes_mutated_with_differential_gene_expr0
Solyc06g072850.1	epm_Soly_S0_p0m03F_1234	mutated	genes_mutated_with_differential_gene_expr0
Solyc06g072850.1	epm_Soly_S0_p0m03R_1234	mutated	genes_mutated_with_differential_gene_expr0
Solyc06g072850.1	epm_Soly_S0_p1m06F_589	mutated	genes_mutated_with_differential_gene_expr0
Solyc06g072850.1	epm_Soly_S0_p1m06R_589	mutated	genes_mutated_with_differential_gene_expr0
Solyc06g072850.1-c2	epm_Soly_S0_p0m03F_1234	mutated	genes_mutated_with_differential_gene_expr0
Solyc06g072850.1-c2	epm_Soly_S0_p0m03R_1234	mutated	genes_mutated_with_differential_gene_expr0
Solyc06g072850.1-c2	epm_Soly_S0_p0m11R_251	mutated	genes_mutated_with_differential_gene_expr0
Solyc06g072850.1-c2	epm_Soly_S0_p1m06F_589	mutated	genes_mutated_with_differential_gene_expr0
Solyc06g072850.1-c2	epm_Soly_S0_p1m06R_589	mutated	genes_mutated_with_differential_gene_expr0
Solyc06g072850.1-c3	epm_Soly_S0_p0m03F_1234	mutated	genes_mutated_with_differential_gene_expr0
Solyc06g072850.1-c3	epm_Soly_S0_p0m03R_1234	mutated	genes_mutated_with_differential_gene_expr0
Solyc06g072850.1-c3	epm_Soly_S0_p0m07F_460	mutated	genes_mutated_with_differential_gene_expr0
Solyc06g072850.1-c3	epm_Soly_S0_p0m07R_460	mutated	genes_mutated_with_differential_gene_expr0
Solyc06g072850.1-c3	epm_Soly_S0_p0m11R_251	mutated	genes_mutated_with_differential_gene_expr0
Solyc06g072850.1-c4	epm_Soly_S0_p0m03F_1234	mutated	genes_mutated_with_differential_gene_expr0
Solyc06g072850.1-c4	epm_Soly_S0_p0m03R_1234	mutated	genes_mutated_with_differential_gene_expr0
Solyc06g072850.1-c4	epm_Soly_S0_p0m11R_251	mutated	genes_mutated_with_differential_gene_expr0
Solyc06g072850.1-c4	epm_Soly_S0_p1m08F_354	mutated	genes_mutated_with_differential_gene_expr0
Solyc06g072850.1-c4	epm_Soly_S0_p1m08R_354	mutated	genes_mutated_with_differential_gene_expr0
Solyc06g072850.1-c5	epm_Soly_S0_p0m05F_724	mutated	genes_mutated_with_differential_gene_expr0
Solyc06g072850.1-c5	epm_Soly_S0_p0m07F_460	mutated	genes_mutated_with_differential_gene_expr0
Solyc06g072850.1-c5	epm_Soly_S0_p0m07R_460	mutated	genes_mutated_with_differential_gene_expr0
Solyc06g072850.1-c5	epm_Soly_S0_p0m11R_251	mutated	genes_mutated_with_differential_gene_expr0
Solyc06g072850.1-c5	epm_Soly_S0_p1m02R_1034	mutated	genes_mutated_with_differential_gene_expr0
Solyc06g072850.1-c5	epm_Soly_S0_p1m03F_1000	mutated	genes_mutated_with_differential_gene_expr0
Solyc06g072850.1-c5	epm_Soly_S0_p1m08F_354	mutated	genes_mutated_with_differential_gene_expr0
Solyc06g072850.1-c5	epm_Soly_S0_p1m08R_354	mutated	genes_mutated_with_differential_gene_expr0
Solyc06g072850.1-c6	epm_Soly_S0_p0m03R_1234	mutated	genes_mutated_with_differential_gene_expr0
Solyc06g072850.1-c6	epm_Soly_S0_p0m11R_251	mutated	genes_mutated_with_differential_gene_expr0
Solyc06g072850.1-c6	epm_Soly_S0_p1m08F_354	mutated	genes_mutated_with_differential_gene_expr0
Solyc06g072850.1-c6	epm_Soly_S0_p1m08R_354	mutated	genes_mutated_with_differential_gene_expr0
Solyc06g075200.1	epm_Soly_S0_p1m11R_149	mutated	genes_mutated_with_differential_gene_expr0
Solyc07g005630.3	epm_Soly_S0_p0m11F_251	mutated	genes_mutated_with_differential_gene_expr0
Solyc07g005630.3	epm_Soly_S0_p0m11R_251	mutated	genes_mutated_with_differential_gene_expr0
Solyc07g006780.3	epm_Soly_S0_p0m00F_3990	mutated	genes_mutated_with_differential_gene_expr0
Solyc07g006780.3	epm_Soly_S0_p0m00R_3990	mutated	genes_mutated_with_differential_gene_expr0
Solyc07g006780.3	epm_Soly_S0_p0m02F_1784	mutated	genes_mutated_with_differential_gene_expr0
Solyc07g006780.3	epm_Soly_S0_p0m02R_1784	mutated	genes_mutated_with_differential_gene_expr0
Solyc07g006780.3	epm_Soly_S0_p1m02F_1034	mutated	genes_mutated_with_differential_gene_expr0
Solyc07g006780.3	epm_Soly_S0_p1m10F_277	mutated	genes_mutated_with_differential_gene_expr0
Solyc07g006780.3	epm_Soly_S0_p1m10R_277	mutated	genes_mutated_with_differential_gene_expr0
Solyc07g008410.4	epm_Soly_S0_p0m05F_724	mutated	genes_mutated_with_differential_gene_expr0
Solyc07g008410.4	epm_Soly_S0_p0m11R_251	mutated	genes_mutated_with_differential_gene_expr0
Solyc07g009350.4	epm_Soly_S0_p0m03F_1234	mutated	genes_mutated_with_differential_gene_expr0
Solyc07g009350.4	epm_Soly_S0_p0m05R_724	mutated	genes_mutated_with_differential_gene_expr0
Solyc07g009350.4	epm_Soly_S0_p0m06F_564	mutated	genes_mutated_with_differential_gene_expr0
Solyc07g009350.4	epm_Soly_S0_p0m06R_564	mutated	genes_mutated_with_differential_gene_expr0
Solyc07g009350.4	epm_Soly_S0_p1m03R_1000	mutated	genes_mutated_with_differential_gene_expr0
Solyc07g009350.4	epm_Soly_S0_p1m05F_593	mutated	genes_mutated_with_differential_gene_expr0
Solyc07g015877.1	epm_Soly_S0_p1m00F_7754	mutated	genes_mutated_with_differential_gene_expr0
Solyc07g015877.1	epm_Soly_S0_p1m00R_7754	mutated	genes_mutated_with_differential_gene_expr0
Solyc07g015877.1	epm_Soly_S0_p1m01F_2188	mutated	genes_mutated_with_differential_gene_expr0
Solyc07g015940.3	epm_Soly_S0_p0m05F_724	mutated	genes_mutated_with_differential_gene_expr0
Solyc07g015940.3	epm_Soly_S0_p0m06F_564	mutated	genes_mutated_with_differential_gene_expr0
Solyc07g015983.1	epm_Soly_S0_p1m11F_149	mutated	genes_mutated_with_differential_gene_expr0
Solyc07g015983.1	epm_Soly_S0_p1m11R_149	mutated	genes_mutated_with_differential_gene_expr0
Solyc07g017590.1	epm_Soly_S0_p1m07R_535	mutated	genes_mutated_with_differential_gene_expr0
Solyc07g019520.1-c2	epm_Soly_S0_p0m02R_1784	mutated	genes_mutated_with_differential_gene_expr0
Solyc07g019520.1-c2	epm_Soly_S0_p0m07F_460	mutated	genes_mutated_with_differential_gene_expr0
Solyc07g019520.1-c2	epm_Soly_S0_p0m09F_269	mutated	genes_mutated_with_differential_gene_expr0
Solyc07g019520.1-c2	epm_Soly_S0_p0m09R_269	mutated	genes_mutated_with_differential_gene_expr0
Solyc07g019520.1-c2	epm_Soly_S0_p0m10F_263	mutated	genes_mutated_with_differential_gene_expr0
Solyc07g019520.1-c2	epm_Soly_S0_p0m10R_263	mutated	genes_mutated_with_differential_gene_expr0
Solyc07g019520.1-c2	epm_Soly_S0_p1m02F_1034	mutated	genes_mutated_with_differential_gene_expr0
Solyc07g019520.1-c3	epm_Soly_S0_p0m07F_460	mutated	genes_mutated_with_differential_gene_expr0
Solyc07g019520.1-c3	epm_Soly_S0_p0m09F_269	mutated	genes_mutated_with_differential_gene_expr0
Solyc07g019520.1-c3	epm_Soly_S0_p0m09R_269	mutated	genes_mutated_with_differential_gene_expr0
Solyc07g019520.1-c3	epm_Soly_S0_p0m10F_263	mutated	genes_mutated_with_differential_gene_expr0
Solyc07g019520.1-c3	epm_Soly_S0_p0m10R_263	mutated	genes_mutated_with_differential_gene_expr0
Solyc07g019520.1-c3	epm_Soly_S0_p1m02F_1034	mutated	genes_mutated_with_differential_gene_expr0
Solyc07g021250.1	epm_Soly_S0_p1m09F_280	mutated	genes_mutated_with_differential_gene_expr0
Solyc07g021250.1-c2	epm_Soly_S0_p1m09F_280	mutated	genes_mutated_with_differential_gene_expr0
Solyc07g032627.1	epm_Soly_S0_p0m03F_1234	mutated	genes_mutated_with_differential_gene_expr0
Solyc07g032627.1	epm_Soly_S0_p0m05R_724	mutated	genes_mutated_with_differential_gene_expr0
Solyc07g032627.1-c2	epm_Soly_S0_p0m03F_1234	mutated	genes_mutated_with_differential_gene_expr0
Solyc07g032627.1-c2	epm_Soly_S0_p1m00F_7754	mutated	genes_mutated_with_differential_gene_expr0
Solyc07g041020.3	epm_Soly_S0_p0m03F_1234	mutated	genes_mutated_with_differential_gene_expr0
Solyc07g041020.3	epm_Soly_S0_p0m05F_724	mutated	genes_mutated_with_differential_gene_expr0
Solyc07g041020.3	epm_Soly_S0_p0m11F_251	mutated	genes_mutated_with_differential_gene_expr0
Solyc07g041830.4	epm_Soly_S0_p0m10F_263	mutated	genes_mutated_with_differential_gene_expr0
Solyc07g041840.2	epm_Soly_S0_p1m03R_1000	mutated	genes_mutated_with_differential_gene_expr0
Solyc07g047740.3	epm_Soly_S0_p0m04R_740	mutated	genes_mutated_with_differential_gene_expr0
Solyc07g047740.3	epm_Soly_S0_p0m08F_372	mutated	genes_mutated_with_differential_gene_expr0
Solyc07g047740.3	epm_Soly_S0_p0m08R_372	mutated	genes_mutated_with_differential_gene_expr0
Solyc07g047740.3	epm_Soly_S0_p0m10R_263	mutated	genes_mutated_with_differential_gene_expr0
Solyc07g049135.1	epm_Soly_S0_p1m12R_90	mutated	genes_mutated_with_differential_gene_expr0
Solyc07g049405.1	epm_Soly_S0_p0m00F_3990	mutated	genes_mutated_with_differential_gene_expr0
Solyc07g049405.1	epm_Soly_S0_p0m06F_564	mutated	genes_mutated_with_differential_gene_expr0
Solyc07g049405.1-c2	epm_Soly_S0_p0m00F_3990	mutated	genes_mutated_with_differential_gene_expr0
Solyc07g049405.1-c2	epm_Soly_S0_p0m05F_724	mutated	genes_mutated_with_differential_gene_expr0
Solyc07g049405.1-c2	epm_Soly_S0_p0m05R_724	mutated	genes_mutated_with_differential_gene_expr0
Solyc07g049405.1-c2	epm_Soly_S0_p0m06F_564	mutated	genes_mutated_with_differential_gene_expr0
Solyc07g053210.3	epm_Soly_S0_p1m11F_149	mutated	genes_mutated_with_differential_gene_expr0
Solyc07g054870.4	epm_Soly_S0_p0m07R_460	mutated	genes_mutated_with_differential_gene_expr0
Solyc07g054870.4	epm_Soly_S0_p1m08F_354	mutated	genes_mutated_with_differential_gene_expr0
Solyc07g055610.3	epm_Soly_S0_p1m06R_589	mutated	genes_mutated_with_differential_gene_expr0
Solyc07g055610.3	epm_Soly_S0_p1m07R_535	mutated	genes_mutated_with_differential_gene_expr0
Solyc07g061740.4	epm_Soly_S0_p0m00F_3990	mutated	genes_mutated_with_differential_gene_expr0
Solyc07g061740.4	epm_Soly_S0_p0m00R_3990	mutated	genes_mutated_with_differential_gene_expr0
Solyc07g061740.4	epm_Soly_S0_p0m03F_1234	mutated	genes_mutated_with_differential_gene_expr0
Solyc07g061740.4	epm_Soly_S0_p0m03R_1234	mutated	genes_mutated_with_differential_gene_expr0
Solyc07g061740.4	epm_Soly_S0_p0m05F_724	mutated	genes_mutated_with_differential_gene_expr0
Solyc07g061740.4	epm_Soly_S0_p0m05R_724	mutated	genes_mutated_with_differential_gene_expr0
Solyc07g061740.4	epm_Soly_S0_p0m10F_263	mutated	genes_mutated_with_differential_gene_expr0
Solyc07g061740.4	epm_Soly_S0_p0m11R_251	mutated	genes_mutated_with_differential_gene_expr0
Solyc07g061740.4	epm_Soly_S0_p1m02F_1034	mutated	genes_mutated_with_differential_gene_expr0
Solyc07g061740.4	epm_Soly_S0_p1m03F_1000	mutated	genes_mutated_with_differential_gene_expr0
Solyc07g061740.4	epm_Soly_S0_p1m11R_149	mutated	genes_mutated_with_differential_gene_expr0
Solyc07g061805.1	epm_Soly_S0_p0m03F_1234	mutated	genes_mutated_with_differential_gene_expr0
Solyc07g061805.1	epm_Soly_S0_p0m03R_1234	mutated	genes_mutated_with_differential_gene_expr0
Solyc07g061805.1	epm_Soly_S0_p1m00F_7754	mutated	genes_mutated_with_differential_gene_expr0
Solyc07g061805.1	epm_Soly_S0_p1m00R_7754	mutated	genes_mutated_with_differential_gene_expr0
Solyc07g063080.4	epm_Soly_S0_p0m09F_269	mutated	genes_mutated_with_differential_gene_expr0
Solyc07g063080.4	epm_Soly_S0_p0m09R_269	mutated	genes_mutated_with_differential_gene_expr0
Solyc07g063390.3	epm_Soly_S0_p0m03F_1234	mutated	genes_mutated_with_differential_gene_expr0
Solyc07g063390.3	epm_Soly_S0_p0m03R_1234	mutated	genes_mutated_with_differential_gene_expr0
Solyc07g063390.3	epm_Soly_S0_p0m05R_724	mutated	genes_mutated_with_differential_gene_expr0
Solyc07g063390.3	epm_Soly_S0_p1m04R_640	mutated	genes_mutated_with_differential_gene_expr0
Solyc07g066410.4	epm_Soly_S0_p1m09F_280	mutated	genes_mutated_with_differential_gene_expr0
Solyc07g066410.4	epm_Soly_S0_p1m09R_280	mutated	genes_mutated_with_differential_gene_expr0
Solyc08g007730.2	epm_Soly_S0_p0m00F_3990	mutated	genes_mutated_with_differential_gene_expr0
Solyc08g007730.2	epm_Soly_S0_p0m00R_3990	mutated	genes_mutated_with_differential_gene_expr0
Solyc08g007730.2	epm_Soly_S0_p0m05F_724	mutated	genes_mutated_with_differential_gene_expr0
Solyc08g007730.2	epm_Soly_S0_p0m07F_460	mutated	genes_mutated_with_differential_gene_expr0
Solyc08g007730.2	epm_Soly_S0_p1m02F_1034	mutated	genes_mutated_with_differential_gene_expr0
Solyc08g007730.2	epm_Soly_S0_p1m02R_1034	mutated	genes_mutated_with_differential_gene_expr0
Solyc08g007730.2	epm_Soly_S0_p1m10R_277	mutated	genes_mutated_with_differential_gene_expr0
Solyc08g008453.1	epm_Soly_S0_p0m05F_724	mutated	genes_mutated_with_differential_gene_expr0
Solyc08g008453.1	epm_Soly_S0_p0m06F_564	mutated	genes_mutated_with_differential_gene_expr0
Solyc08g021795.1	epm_Soly_S0_p0m00F_3990	mutated	genes_mutated_with_differential_gene_expr0
Solyc08g021795.1	epm_Soly_S0_p0m00R_3990	mutated	genes_mutated_with_differential_gene_expr0
Solyc08g021795.1	epm_Soly_S0_p0m03F_1234	mutated	genes_mutated_with_differential_gene_expr0
Solyc08g021795.1	epm_Soly_S0_p1m01R_2188	mutated	genes_mutated_with_differential_gene_expr0
Solyc08g022150.2	epm_Soly_S0_p0m01R_3003	mutated	genes_mutated_with_differential_gene_expr0
Solyc08g022150.2	epm_Soly_S0_p0m04R_740	mutated	genes_mutated_with_differential_gene_expr0
Solyc08g022150.2	epm_Soly_S0_p0m10R_263	mutated	genes_mutated_with_differential_gene_expr0
Solyc08g023520.1	epm_Soly_S0_p1m01R_2188	mutated	genes_mutated_with_differential_gene_expr0
Solyc08g023520.1-c2	epm_Soly_S0_p1m01R_2188	mutated	genes_mutated_with_differential_gene_expr0
Solyc08g074990.3	epm_Soly_S0_p0m00F_3990	mutated	genes_mutated_with_differential_gene_expr0
Solyc08g074990.3	epm_Soly_S0_p0m03F_1234	mutated	genes_mutated_with_differential_gene_expr0
Solyc08g074990.3	epm_Soly_S0_p1m01F_2188	mutated	genes_mutated_with_differential_gene_expr0
Solyc08g074990.3	epm_Soly_S0_p1m01R_2188	mutated	genes_mutated_with_differential_gene_expr0
Solyc08g074990.3	epm_Soly_S0_p1m12F_90	mutated	genes_mutated_with_differential_gene_expr0
Solyc08g075410.3	epm_Soly_S0_p0m11R_251	mutated	genes_mutated_with_differential_gene_expr0
Solyc08g075410.3	epm_Soly_S0_p1m00F_7754	mutated	genes_mutated_with_differential_gene_expr0
Solyc08g075410.3	epm_Soly_S0_p1m00R_7754	mutated	genes_mutated_with_differential_gene_expr0
Solyc08g075410.3	epm_Soly_S0_p1m01F_2188	mutated	genes_mutated_with_differential_gene_expr0
Solyc08g075860.3	epm_Soly_S0_p0m00F_3990	mutated	genes_mutated_with_differential_gene_expr0
Solyc08g075860.3	epm_Soly_S0_p0m08F_372	mutated	genes_mutated_with_differential_gene_expr0
Solyc08g077560.4	epm_Soly_S0_p1m00F_7754	mutated	genes_mutated_with_differential_gene_expr0
Solyc08g077560.4	epm_Soly_S0_p1m02F_1034	mutated	genes_mutated_with_differential_gene_expr0
Solyc08g077560.4	epm_Soly_S0_p1m02R_1034	mutated	genes_mutated_with_differential_gene_expr0
Solyc08g077800.4	epm_Soly_S0_p1m01R_2188	mutated	genes_mutated_with_differential_gene_expr0
Solyc08g078960.4	epm_Soly_S0_p1m04R_640	mutated	genes_mutated_with_differential_gene_expr0
Solyc08g080590.3	epm_Soly_S0_p0m05R_724	mutated	genes_mutated_with_differential_gene_expr0
Solyc08g080590.3	epm_Soly_S0_p0m11R_251	mutated	genes_mutated_with_differential_gene_expr0
Solyc08g080590.3-c2	epm_Soly_S0_p0m10F_263	mutated	genes_mutated_with_differential_gene_expr0
Solyc08g080590.3-c2	epm_Soly_S0_p0m10R_263	mutated	genes_mutated_with_differential_gene_expr0
Solyc08g150104.1	epm_Soly_S0_p0m03F_1234	mutated	genes_mutated_with_differential_gene_expr0
Solyc08g150104.1	epm_Soly_S0_p1m02R_1034	mutated	genes_mutated_with_differential_gene_expr0
Solyc08g150104.1	epm_Soly_S0_p1m12R_90	mutated	genes_mutated_with_differential_gene_expr0
Solyc08g150133.1	epm_Soly_S0_p1m01R_2188	mutated	genes_mutated_with_differential_gene_expr0
Solyc08g150133.1	epm_Soly_S0_p1m03R_1000	mutated	genes_mutated_with_differential_gene_expr0
Solyc08g150133.1	epm_Soly_S0_p1m06R_589	mutated	genes_mutated_with_differential_gene_expr0
Solyc08g150133.1	epm_Soly_S0_p1m11F_149	mutated	genes_mutated_with_differential_gene_expr0
Solyc08g150133.1	epm_Soly_S0_p1m11R_149	mutated	genes_mutated_with_differential_gene_expr0
Solyc08g150133.1	epm_Soly_S0_p1m12R_90	mutated	genes_mutated_with_differential_gene_expr0
Solyc08g150133.1-c2	epm_Soly_S0_p0m02F_1784	mutated	genes_mutated_with_differential_gene_expr0
Solyc08g150133.1-c2	epm_Soly_S0_p0m12F_139	mutated	genes_mutated_with_differential_gene_expr0
Solyc08g150133.1-c2	epm_Soly_S0_p0m12R_139	mutated	genes_mutated_with_differential_gene_expr0
Solyc08g150133.1-c2	epm_Soly_S0_p1m01F_2188	mutated	genes_mutated_with_differential_gene_expr0
Solyc08g150133.1-c2	epm_Soly_S0_p1m01R_2188	mutated	genes_mutated_with_differential_gene_expr0
Solyc08g150133.1-c2	epm_Soly_S0_p1m02R_1034	mutated	genes_mutated_with_differential_gene_expr0
Solyc08g150133.1-c2	epm_Soly_S0_p1m06F_589	mutated	genes_mutated_with_differential_gene_expr0
Solyc08g150133.1-c2	epm_Soly_S0_p1m06R_589	mutated	genes_mutated_with_differential_gene_expr0
Solyc09g005400.3-c2	epm_Soly_S0_p1m09F_280	mutated	genes_mutated_with_differential_gene_expr0
Solyc09g007450.3	epm_Soly_S0_p1m02F_1034	mutated	genes_mutated_with_differential_gene_expr0
Solyc09g007450.3	epm_Soly_S0_p1m02R_1034	mutated	genes_mutated_with_differential_gene_expr0
Solyc09g010830.4	epm_Soly_S0_p0m12F_139	mutated	genes_mutated_with_differential_gene_expr0
Solyc09g010830.4	epm_Soly_S0_p0m12R_139	mutated	genes_mutated_with_differential_gene_expr0
Solyc09g010830.4	epm_Soly_S0_p1m02F_1034	mutated	genes_mutated_with_differential_gene_expr0
Solyc09g010830.4	epm_Soly_S0_p1m02R_1034	mutated	genes_mutated_with_differential_gene_expr0
Solyc09g010830.4	epm_Soly_S0_p1m06R_589	mutated	genes_mutated_with_differential_gene_expr0
Solyc09g010830.4	epm_Soly_S0_p1m12R_90	mutated	genes_mutated_with_differential_gene_expr0
Solyc09g061390.1	epm_Soly_S0_p0m06R_564	mutated	genes_mutated_with_differential_gene_expr0
Solyc09g061390.1-c2	epm_Soly_S0_p0m06R_564	mutated	genes_mutated_with_differential_gene_expr0
Solyc09g061570.1	epm_Soly_S0_p0m05R_724	mutated	genes_mutated_with_differential_gene_expr0
Solyc09g061570.1	epm_Soly_S0_p0m09F_269	mutated	genes_mutated_with_differential_gene_expr0
Solyc09g061570.1	epm_Soly_S0_p0m09R_269	mutated	genes_mutated_with_differential_gene_expr0
Solyc09g061570.1-c2	epm_Soly_S0_p0m05R_724	mutated	genes_mutated_with_differential_gene_expr0
Solyc09g061570.1-c2	epm_Soly_S0_p0m09F_269	mutated	genes_mutated_with_differential_gene_expr0
Solyc09g061570.1-c2	epm_Soly_S0_p0m09R_269	mutated	genes_mutated_with_differential_gene_expr0
Solyc09g061850.1	epm_Soly_S0_p1m12R_90	mutated	genes_mutated_with_differential_gene_expr0
Solyc09g064520.3	epm_Soly_S0_p0m03F_1234	mutated	genes_mutated_with_differential_gene_expr0
Solyc09g065870.4	epm_Soly_S0_p0m00F_3990	mutated	genes_mutated_with_differential_gene_expr0
Solyc09g065870.4	epm_Soly_S0_p0m00R_3990	mutated	genes_mutated_with_differential_gene_expr0
Solyc09g065870.4	epm_Soly_S0_p0m02R_1784	mutated	genes_mutated_with_differential_gene_expr0
Solyc09g065870.4	epm_Soly_S0_p0m09F_269	mutated	genes_mutated_with_differential_gene_expr0
Solyc09g065870.4	epm_Soly_S0_p0m09R_269	mutated	genes_mutated_with_differential_gene_expr0
Solyc09g065870.4	epm_Soly_S0_p1m11F_149	mutated	genes_mutated_with_differential_gene_expr0
Solyc09g065870.4	epm_Soly_S0_p1m11R_149	mutated	genes_mutated_with_differential_gene_expr0
Solyc09g072593.1	epm_Soly_S0_p0m01F_3003	mutated	genes_mutated_with_differential_gene_expr0
Solyc09g072593.1	epm_Soly_S0_p0m01R_3003	mutated	genes_mutated_with_differential_gene_expr0
Solyc09g072593.1	epm_Soly_S0_p0m03F_1234	mutated	genes_mutated_with_differential_gene_expr0
Solyc09g072593.1	epm_Soly_S0_p0m07F_460	mutated	genes_mutated_with_differential_gene_expr0
Solyc09g072593.1	epm_Soly_S0_p0m07R_460	mutated	genes_mutated_with_differential_gene_expr0
Solyc09g072593.1	epm_Soly_S0_p0m10F_263	mutated	genes_mutated_with_differential_gene_expr0
Solyc09g072593.1	epm_Soly_S0_p0m11F_251	mutated	genes_mutated_with_differential_gene_expr0
Solyc09g072593.1	epm_Soly_S0_p0m11R_251	mutated	genes_mutated_with_differential_gene_expr0
Solyc09g072593.1	epm_Soly_S0_p1m07F_535	mutated	genes_mutated_with_differential_gene_expr0
Solyc09g072593.1	epm_Soly_S0_p1m07R_535	mutated	genes_mutated_with_differential_gene_expr0
Solyc09g072593.1	epm_Soly_S0_p1m11F_149	mutated	genes_mutated_with_differential_gene_expr0
Solyc09g072593.1	epm_Soly_S0_p1m11R_149	mutated	genes_mutated_with_differential_gene_expr0
Solyc09g072593.1-c2	epm_Soly_S0_p0m01R_3003	mutated	genes_mutated_with_differential_gene_expr0
Solyc09g072593.1-c2	epm_Soly_S0_p0m11F_251	mutated	genes_mutated_with_differential_gene_expr0
Solyc09g072593.1-c2	epm_Soly_S0_p0m11R_251	mutated	genes_mutated_with_differential_gene_expr0
Solyc09g072593.1-c2	epm_Soly_S0_p0m12F_139	mutated	genes_mutated_with_differential_gene_expr0
Solyc09g072593.1-c2	epm_Soly_S0_p0m12R_139	mutated	genes_mutated_with_differential_gene_expr0
Solyc09g072593.1-c2	epm_Soly_S0_p1m07F_535	mutated	genes_mutated_with_differential_gene_expr0
Solyc09g082830.4	epm_Soly_S0_p0m00F_3990	mutated	genes_mutated_with_differential_gene_expr0
Solyc09g082830.4	epm_Soly_S0_p0m00R_3990	mutated	genes_mutated_with_differential_gene_expr0
Solyc09g082830.4	epm_Soly_S0_p0m11F_251	mutated	genes_mutated_with_differential_gene_expr0
Solyc09g082830.4	epm_Soly_S0_p0m11R_251	mutated	genes_mutated_with_differential_gene_expr0
Solyc09g082830.4	epm_Soly_S0_p1m04F_640	mutated	genes_mutated_with_differential_gene_expr0
Solyc09g082830.4	epm_Soly_S0_p1m12F_90	mutated	genes_mutated_with_differential_gene_expr0
Solyc09g083120.3	epm_Soly_S0_p0m12F_139	mutated	genes_mutated_with_differential_gene_expr0
Solyc09g083120.3	epm_Soly_S0_p0m12R_139	mutated	genes_mutated_with_differential_gene_expr0
Solyc09g083120.3	epm_Soly_S0_p1m10R_277	mutated	genes_mutated_with_differential_gene_expr0
Solyc09g089530.3	epm_Soly_S0_p0m02F_1784	mutated	genes_mutated_with_differential_gene_expr0
Solyc09g089530.3	epm_Soly_S0_p0m03F_1234	mutated	genes_mutated_with_differential_gene_expr0
Solyc09g089530.3	epm_Soly_S0_p0m03R_1234	mutated	genes_mutated_with_differential_gene_expr0
Solyc09g089530.3	epm_Soly_S0_p0m05F_724	mutated	genes_mutated_with_differential_gene_expr0
Solyc09g089530.3	epm_Soly_S0_p0m06F_564	mutated	genes_mutated_with_differential_gene_expr0
Solyc09g089530.3	epm_Soly_S0_p0m06R_564	mutated	genes_mutated_with_differential_gene_expr0
Solyc09g089530.3	epm_Soly_S0_p1m04R_640	mutated	genes_mutated_with_differential_gene_expr0
Solyc09g089530.3	epm_Soly_S0_p1m10F_277	mutated	genes_mutated_with_differential_gene_expr0
Solyc09g089530.3	epm_Soly_S0_p1m10R_277	mutated	genes_mutated_with_differential_gene_expr0
Solyc09g089530.3	epm_Soly_S0_p1m12F_90	mutated	genes_mutated_with_differential_gene_expr0
Solyc09g091260.3	epm_Soly_S0_p1m00F_7754	mutated	genes_mutated_with_differential_gene_expr0
Solyc09g091820.4	epm_Soly_S0_p0m03R_1234	mutated	genes_mutated_with_differential_gene_expr0
Solyc09g091820.4	epm_Soly_S0_p1m04F_640	mutated	genes_mutated_with_differential_gene_expr0
Solyc09g091820.4	epm_Soly_S0_p1m04R_640	mutated	genes_mutated_with_differential_gene_expr0
Solyc09g097970.3	epm_Soly_S0_p0m01F_3003	mutated	genes_mutated_with_differential_gene_expr0
Solyc09g098100.4	epm_Soly_S0_p0m03F_1234	mutated	genes_mutated_with_differential_gene_expr0
Solyc10g005200.3	epm_Soly_S0_p0m00F_3990	mutated	genes_mutated_with_differential_gene_expr0
Solyc10g005200.3	epm_Soly_S0_p0m00R_3990	mutated	genes_mutated_with_differential_gene_expr0
Solyc10g007320.3	epm_Soly_S0_p0m03F_1234	mutated	genes_mutated_with_differential_gene_expr0
Solyc10g007320.3	epm_Soly_S0_p0m03R_1234	mutated	genes_mutated_with_differential_gene_expr0
Solyc10g007320.3	epm_Soly_S0_p0m05F_724	mutated	genes_mutated_with_differential_gene_expr0
Solyc10g007320.3	epm_Soly_S0_p0m07F_460	mutated	genes_mutated_with_differential_gene_expr0
Solyc10g007320.3	epm_Soly_S0_p0m07R_460	mutated	genes_mutated_with_differential_gene_expr0
Solyc10g007320.3	epm_Soly_S0_p0m11F_251	mutated	genes_mutated_with_differential_gene_expr0
Solyc10g007320.3	epm_Soly_S0_p0m11R_251	mutated	genes_mutated_with_differential_gene_expr0
Solyc10g007320.3	epm_Soly_S0_p1m04R_640	mutated	genes_mutated_with_differential_gene_expr0
Solyc10g012245.1-c2	epm_Soly_S0_p1m05F_593	mutated	genes_mutated_with_differential_gene_expr0
Solyc10g012245.1-c2	epm_Soly_S0_p1m05R_593	mutated	genes_mutated_with_differential_gene_expr0
Solyc10g045140.1	epm_Soly_S0_p1m07R_535	mutated	genes_mutated_with_differential_gene_expr0
Solyc10g045140.1	epm_Soly_S0_p1m12R_90	mutated	genes_mutated_with_differential_gene_expr0
Solyc10g045140.1-c2	epm_Soly_S0_p1m12R_90	mutated	genes_mutated_with_differential_gene_expr0
Solyc10g045240.2	epm_Soly_S0_p0m01F_3003	mutated	genes_mutated_with_differential_gene_expr0
Solyc10g045240.2	epm_Soly_S0_p0m05F_724	mutated	genes_mutated_with_differential_gene_expr0
Solyc10g045240.2	epm_Soly_S0_p0m09R_269	mutated	genes_mutated_with_differential_gene_expr0
Solyc10g045240.2	epm_Soly_S0_p1m11F_149	mutated	genes_mutated_with_differential_gene_expr0
Solyc10g047270.2	epm_Soly_S0_p0m03F_1234	mutated	genes_mutated_with_differential_gene_expr0
Solyc10g049520.1-c2	epm_Soly_S0_p0m00F_3990	mutated	genes_mutated_with_differential_gene_expr0
Solyc10g049570.3	epm_Soly_S0_p0m09F_269	mutated	genes_mutated_with_differential_gene_expr0
Solyc10g049570.3	epm_Soly_S0_p0m09R_269	mutated	genes_mutated_with_differential_gene_expr0
Solyc10g049570.3	epm_Soly_S0_p1m08F_354	mutated	genes_mutated_with_differential_gene_expr0
Solyc10g050055.1	epm_Soly_S0_p0m11R_251	mutated	genes_mutated_with_differential_gene_expr0
Solyc10g050055.1	epm_Soly_S0_p1m11R_149	mutated	genes_mutated_with_differential_gene_expr0
Solyc10g052827.1	epm_Soly_S0_p1m02R_1034	mutated	genes_mutated_with_differential_gene_expr0
Solyc10g052827.1	epm_Soly_S0_p1m05R_593	mutated	genes_mutated_with_differential_gene_expr0
Solyc10g052827.1	epm_Soly_S0_p1m08F_354	mutated	genes_mutated_with_differential_gene_expr0
Solyc10g052827.1	epm_Soly_S0_p1m08R_354	mutated	genes_mutated_with_differential_gene_expr0
Solyc10g055375.1	epm_Soly_S0_p0m03F_1234	mutated	genes_mutated_with_differential_gene_expr0
Solyc10g055375.1	epm_Soly_S0_p1m08F_354	mutated	genes_mutated_with_differential_gene_expr0
Solyc10g055375.1	epm_Soly_S0_p1m08R_354	mutated	genes_mutated_with_differential_gene_expr0
Solyc10g061955.1	epm_Soly_S0_p1m07F_535	mutated	genes_mutated_with_differential_gene_expr0
Solyc10g061955.1	epm_Soly_S0_p1m07R_535	mutated	genes_mutated_with_differential_gene_expr0
Solyc10g078325.1	epm_Soly_S0_p1m01F_2188	mutated	genes_mutated_with_differential_gene_expr0
Solyc10g078325.1	epm_Soly_S0_p1m01R_2188	mutated	genes_mutated_with_differential_gene_expr0
Solyc10g079590.1	epm_Soly_S0_p0m10R_263	mutated	genes_mutated_with_differential_gene_expr0
Solyc10g081650.2	epm_Soly_S0_p0m04R_740	mutated	genes_mutated_with_differential_gene_expr0
Solyc10g081650.2	epm_Soly_S0_p0m06F_564	mutated	genes_mutated_with_differential_gene_expr0
Solyc10g081650.2	epm_Soly_S0_p0m11R_251	mutated	genes_mutated_with_differential_gene_expr0
Solyc10g086640.3	epm_Soly_S0_p1m01F_2188	mutated	genes_mutated_with_differential_gene_expr0
Solyc10g086640.3	epm_Soly_S0_p1m01R_2188	mutated	genes_mutated_with_differential_gene_expr0
Solyc10g086640.3	epm_Soly_S0_p1m06R_589	mutated	genes_mutated_with_differential_gene_expr0
Solyc11g005690.3	epm_Soly_S0_p0m00R_3990	mutated	genes_mutated_with_differential_gene_expr0
Solyc11g005720.1	epm_Soly_S0_p1m02F_1034	mutated	genes_mutated_with_differential_gene_expr0
Solyc11g010200.3	epm_Soly_S0_p0m00R_3990	mutated	genes_mutated_with_differential_gene_expr0
Solyc11g010900.2	epm_Soly_S0_p0m00F_3990	mutated	genes_mutated_with_differential_gene_expr0
Solyc11g010900.2	epm_Soly_S0_p0m00R_3990	mutated	genes_mutated_with_differential_gene_expr0
Solyc11g010900.2	epm_Soly_S0_p0m03F_1234	mutated	genes_mutated_with_differential_gene_expr0
Solyc11g010900.2	epm_Soly_S0_p0m03R_1234	mutated	genes_mutated_with_differential_gene_expr0
Solyc11g010900.2	epm_Soly_S0_p1m04R_640	mutated	genes_mutated_with_differential_gene_expr0
Solyc11g010900.2	epm_Soly_S0_p1m12R_90	mutated	genes_mutated_with_differential_gene_expr0
Solyc11g012195.1	epm_Soly_S0_p0m01F_3003	mutated	genes_mutated_with_differential_gene_expr0
Solyc11g012195.1	epm_Soly_S0_p0m01R_3003	mutated	genes_mutated_with_differential_gene_expr0
Solyc11g012195.1	epm_Soly_S0_p0m02F_1784	mutated	genes_mutated_with_differential_gene_expr0
Solyc11g012195.1	epm_Soly_S0_p0m02R_1784	mutated	genes_mutated_with_differential_gene_expr0
Solyc11g012385.1	epm_Soly_S0_p0m03R_1234	mutated	genes_mutated_with_differential_gene_expr0
Solyc11g012385.1	epm_Soly_S0_p0m05F_724	mutated	genes_mutated_with_differential_gene_expr0
Solyc11g012385.1	epm_Soly_S0_p0m06F_564	mutated	genes_mutated_with_differential_gene_expr0
Solyc11g012385.1	epm_Soly_S0_p1m08F_354	mutated	genes_mutated_with_differential_gene_expr0
Solyc11g012385.1	epm_Soly_S0_p1m08R_354	mutated	genes_mutated_with_differential_gene_expr0
Solyc11g012385.1	epm_Soly_S0_p1m12F_90	mutated	genes_mutated_with_differential_gene_expr0
Solyc11g013320.2	epm_Soly_S0_p0m02F_1784	mutated	genes_mutated_with_differential_gene_expr0
Solyc11g013320.2	epm_Soly_S0_p0m02R_1784	mutated	genes_mutated_with_differential_gene_expr0
Solyc11g013320.2	epm_Soly_S0_p0m07F_460	mutated	genes_mutated_with_differential_gene_expr0
Solyc11g013320.2	epm_Soly_S0_p0m09F_269	mutated	genes_mutated_with_differential_gene_expr0
Solyc11g013320.2	epm_Soly_S0_p0m09R_269	mutated	genes_mutated_with_differential_gene_expr0
Solyc11g018772.1	epm_Soly_S0_p0m05F_724	mutated	genes_mutated_with_differential_gene_expr0
Solyc11g018772.1	epm_Soly_S0_p1m02R_1034	mutated	genes_mutated_with_differential_gene_expr0
Solyc11g018772.1-c2	epm_Soly_S0_p0m05F_724	mutated	genes_mutated_with_differential_gene_expr0
Solyc11g018772.1-c2	epm_Soly_S0_p1m02R_1034	mutated	genes_mutated_with_differential_gene_expr0
Solyc11g018772.1-c3	epm_Soly_S0_p1m02R_1034	mutated	genes_mutated_with_differential_gene_expr0
Solyc11g020930.1	epm_Soly_S0_p0m12F_139	mutated	genes_mutated_with_differential_gene_expr0
Solyc11g020930.1	epm_Soly_S0_p1m02F_1034	mutated	genes_mutated_with_differential_gene_expr0
Solyc11g020930.1	epm_Soly_S0_p1m02R_1034	mutated	genes_mutated_with_differential_gene_expr0
Solyc11g020930.1	epm_Soly_S0_p1m11F_149	mutated	genes_mutated_with_differential_gene_expr0
Solyc11g020930.1-c2	epm_Soly_S0_p0m03R_1234	mutated	genes_mutated_with_differential_gene_expr0
Solyc11g020930.1-c2	epm_Soly_S0_p1m02R_1034	mutated	genes_mutated_with_differential_gene_expr0
Solyc11g020930.1-c2	epm_Soly_S0_p1m04R_640	mutated	genes_mutated_with_differential_gene_expr0
Solyc11g020930.1-c2	epm_Soly_S0_p1m08R_354	mutated	genes_mutated_with_differential_gene_expr0
Solyc11g020930.1-c3	epm_Soly_S0_p1m08R_354	mutated	genes_mutated_with_differential_gene_expr0
Solyc11g032200.2	epm_Soly_S0_p0m01F_3003	mutated	genes_mutated_with_differential_gene_expr0
Solyc11g032200.2	epm_Soly_S0_p0m01R_3003	mutated	genes_mutated_with_differential_gene_expr0
Solyc11g032200.2	epm_Soly_S0_p0m04F_740	mutated	genes_mutated_with_differential_gene_expr0
Solyc11g032200.2	epm_Soly_S0_p0m04R_740	mutated	genes_mutated_with_differential_gene_expr0
Solyc11g032200.2	epm_Soly_S0_p0m08F_372	mutated	genes_mutated_with_differential_gene_expr0
Solyc11g032200.2	epm_Soly_S0_p0m08R_372	mutated	genes_mutated_with_differential_gene_expr0
Solyc11g032200.2	epm_Soly_S0_p1m00F_7754	mutated	genes_mutated_with_differential_gene_expr0
Solyc11g044840.2	epm_Soly_S0_p1m06F_589	mutated	genes_mutated_with_differential_gene_expr0
Solyc11g045310.3	epm_Soly_S0_p0m05F_724	mutated	genes_mutated_with_differential_gene_expr0
Solyc11g045310.3	epm_Soly_S0_p0m05R_724	mutated	genes_mutated_with_differential_gene_expr0
Solyc11g045310.3	epm_Soly_S0_p1m07R_535	mutated	genes_mutated_with_differential_gene_expr0
Solyc11g062010.3	epm_Soly_S0_p0m05R_724	mutated	genes_mutated_with_differential_gene_expr0
Solyc11g062010.3	epm_Soly_S0_p0m06F_564	mutated	genes_mutated_with_differential_gene_expr0
Solyc11g062010.3	epm_Soly_S0_p0m06R_564	mutated	genes_mutated_with_differential_gene_expr0
Solyc11g062010.3	epm_Soly_S0_p0m12F_139	mutated	genes_mutated_with_differential_gene_expr0
Solyc11g062010.3	epm_Soly_S0_p0m12R_139	mutated	genes_mutated_with_differential_gene_expr0
Solyc11g062010.3	epm_Soly_S0_p1m03F_1000	mutated	genes_mutated_with_differential_gene_expr0
Solyc11g062010.3	epm_Soly_S0_p1m03R_1000	mutated	genes_mutated_with_differential_gene_expr0
Solyc11g064945.1	epm_Soly_S0_p0m00F_3990	mutated	genes_mutated_with_differential_gene_expr0
Solyc11g064945.1	epm_Soly_S0_p0m07F_460	mutated	genes_mutated_with_differential_gene_expr0
Solyc11g064945.1	epm_Soly_S0_p0m11F_251	mutated	genes_mutated_with_differential_gene_expr0
Solyc11g064945.1	epm_Soly_S0_p1m05R_593	mutated	genes_mutated_with_differential_gene_expr0
Solyc11g065205.1	epm_Soly_S0_p0m09F_269	mutated	genes_mutated_with_differential_gene_expr0
Solyc11g065205.1	epm_Soly_S0_p1m09F_280	mutated	genes_mutated_with_differential_gene_expr0
Solyc11g065490.2	epm_Soly_S0_p0m05F_724	mutated	genes_mutated_with_differential_gene_expr0
Solyc11g065690.3	epm_Soly_S0_p0m09F_269	mutated	genes_mutated_with_differential_gene_expr0
Solyc11g065690.3	epm_Soly_S0_p1m00F_7754	mutated	genes_mutated_with_differential_gene_expr0
Solyc11g066320.2	epm_Soly_S0_p0m11R_251	mutated	genes_mutated_with_differential_gene_expr0
Solyc11g066320.2	epm_Soly_S0_p1m02F_1034	mutated	genes_mutated_with_differential_gene_expr0
Solyc11g066325.1	epm_Soly_S0_p0m00R_3990	mutated	genes_mutated_with_differential_gene_expr0
Solyc11g066325.1	epm_Soly_S0_p0m07F_460	mutated	genes_mutated_with_differential_gene_expr0
Solyc11g066325.1	epm_Soly_S0_p0m07R_460	mutated	genes_mutated_with_differential_gene_expr0
Solyc11g066325.1	epm_Soly_S0_p1m10R_277	mutated	genes_mutated_with_differential_gene_expr0
Solyc11g066325.1-c2	epm_Soly_S0_p0m00R_3990	mutated	genes_mutated_with_differential_gene_expr0
Solyc11g066325.1-c2	epm_Soly_S0_p0m02F_1784	mutated	genes_mutated_with_differential_gene_expr0
Solyc11g066325.1-c2	epm_Soly_S0_p0m07F_460	mutated	genes_mutated_with_differential_gene_expr0
Solyc11g066325.1-c2	epm_Soly_S0_p0m07R_460	mutated	genes_mutated_with_differential_gene_expr0
Solyc11g066580.3	epm_Soly_S0_p0m01F_3003	mutated	genes_mutated_with_differential_gene_expr0
Solyc11g066580.3	epm_Soly_S0_p0m01R_3003	mutated	genes_mutated_with_differential_gene_expr0
Solyc11g066580.3	epm_Soly_S0_p0m02F_1784	mutated	genes_mutated_with_differential_gene_expr0
Solyc11g066580.3	epm_Soly_S0_p1m03R_1000	mutated	genes_mutated_with_differential_gene_expr0
Solyc11g150101.1	epm_Soly_S0_p0m00F_3990	mutated	genes_mutated_with_differential_gene_expr0
Solyc11g150101.1	epm_Soly_S0_p0m00R_3990	mutated	genes_mutated_with_differential_gene_expr0
Solyc11g150101.1-c2	epm_Soly_S0_p0m00F_3990	mutated	genes_mutated_with_differential_gene_expr0
Solyc11g150101.1-c2	epm_Soly_S0_p0m00R_3990	mutated	genes_mutated_with_differential_gene_expr0
Solyc11g150101.1-c2	epm_Soly_S0_p1m09F_280	mutated	genes_mutated_with_differential_gene_expr0
Solyc11g150101.1-c2	epm_Soly_S0_p1m09R_280	mutated	genes_mutated_with_differential_gene_expr0
Solyc11g150102.1	epm_Soly_S0_p0m00F_3990	mutated	genes_mutated_with_differential_gene_expr0
Solyc11g150102.1	epm_Soly_S0_p1m02F_1034	mutated	genes_mutated_with_differential_gene_expr0
Solyc11g150102.1	epm_Soly_S0_p1m07F_535	mutated	genes_mutated_with_differential_gene_expr0
Solyc11g150102.1	epm_Soly_S0_p1m07R_535	mutated	genes_mutated_with_differential_gene_expr0
Solyc11g150102.1	epm_Soly_S0_p1m10F_277	mutated	genes_mutated_with_differential_gene_expr0
Solyc11g150102.1	epm_Soly_S0_p1m10R_277	mutated	genes_mutated_with_differential_gene_expr0
Solyc11g150102.1	epm_Soly_S0_p1m11R_149	mutated	genes_mutated_with_differential_gene_expr0
Solyc11g150102.1	epm_Soly_S0_p1m12F_90	mutated	genes_mutated_with_differential_gene_expr0
Solyc11g150102.1	epm_Soly_S0_p1m12R_90	mutated	genes_mutated_with_differential_gene_expr0
Solyc11g150102.1-c2	epm_Soly_S0_p0m00F_3990	mutated	genes_mutated_with_differential_gene_expr0
Solyc11g150102.1-c2	epm_Soly_S0_p1m07F_535	mutated	genes_mutated_with_differential_gene_expr0
Solyc11g150102.1-c2	epm_Soly_S0_p1m07R_535	mutated	genes_mutated_with_differential_gene_expr0
Solyc11g150102.1-c2	epm_Soly_S0_p1m11R_149	mutated	genes_mutated_with_differential_gene_expr0
Solyc11g150102.1-c2	epm_Soly_S0_p1m12R_90	mutated	genes_mutated_with_differential_gene_expr0
Solyc11g150102.1-c3	epm_Soly_S0_p1m07F_535	mutated	genes_mutated_with_differential_gene_expr0
Solyc11g150102.1-c3	epm_Soly_S0_p1m07R_535	mutated	genes_mutated_with_differential_gene_expr0
Solyc11g150102.1-c3	epm_Soly_S0_p1m11R_149	mutated	genes_mutated_with_differential_gene_expr0
Solyc11g150102.1-c4	epm_Soly_S0_p0m07F_460	mutated	genes_mutated_with_differential_gene_expr0
Solyc11g150102.1-c4	epm_Soly_S0_p0m09F_269	mutated	genes_mutated_with_differential_gene_expr0
Solyc11g150103.1	epm_Soly_S0_p0m06F_564	mutated	genes_mutated_with_differential_gene_expr0
Solyc12g005783.1	epm_Soly_S0_p1m11R_149	mutated	genes_mutated_with_differential_gene_expr0
Solyc12g005840.2	epm_Soly_S0_p0m01F_3003	mutated	genes_mutated_with_differential_gene_expr0
Solyc12g014340.1	epm_Soly_S0_p0m01R_3003	mutated	genes_mutated_with_differential_gene_expr0
Solyc12g014340.1	epm_Soly_S0_p1m08F_354	mutated	genes_mutated_with_differential_gene_expr0
Solyc12g021363.1	epm_Soly_S0_p0m00F_3990	mutated	genes_mutated_with_differential_gene_expr0
Solyc12g021363.1	epm_Soly_S0_p0m00R_3990	mutated	genes_mutated_with_differential_gene_expr0
Solyc12g021363.1	epm_Soly_S0_p0m12F_139	mutated	genes_mutated_with_differential_gene_expr0
Solyc12g021367.1	epm_Soly_S0_p0m00F_3990	mutated	genes_mutated_with_differential_gene_expr0
Solyc12g021367.1	epm_Soly_S0_p0m00R_3990	mutated	genes_mutated_with_differential_gene_expr0
Solyc12g021367.1	epm_Soly_S0_p1m08F_354	mutated	genes_mutated_with_differential_gene_expr0
Solyc12g021367.1	epm_Soly_S0_p1m08R_354	mutated	genes_mutated_with_differential_gene_expr0
Solyc12g021367.1	epm_Soly_S0_p1m12F_90	mutated	genes_mutated_with_differential_gene_expr0
Solyc12g021367.1	epm_Soly_S0_p1m12R_90	mutated	genes_mutated_with_differential_gene_expr0
Solyc12g021367.1-c2	epm_Soly_S0_p1m12F_90	mutated	genes_mutated_with_differential_gene_expr0
Solyc12g021367.1-c2	epm_Soly_S0_p1m12R_90	mutated	genes_mutated_with_differential_gene_expr0
Solyc12g021367.1-c3	epm_Soly_S0_p1m12R_90	mutated	genes_mutated_with_differential_gene_expr0
Solyc12g021367.1-c4	epm_Soly_S0_p1m08F_354	mutated	genes_mutated_with_differential_gene_expr0
Solyc12g021367.1-c4	epm_Soly_S0_p1m08R_354	mutated	genes_mutated_with_differential_gene_expr0
Solyc12g021367.1-c4	epm_Soly_S0_p1m12F_90	mutated	genes_mutated_with_differential_gene_expr0
Solyc12g036670.1	epm_Soly_S0_p0m00R_3990	mutated	genes_mutated_with_differential_gene_expr0
Solyc12g036670.1	epm_Soly_S0_p1m01F_2188	mutated	genes_mutated_with_differential_gene_expr0
Solyc12g036670.1	epm_Soly_S0_p1m01R_2188	mutated	genes_mutated_with_differential_gene_expr0
Solyc12g036670.1	epm_Soly_S0_p1m08F_354	mutated	genes_mutated_with_differential_gene_expr0
Solyc12g036670.1	epm_Soly_S0_p1m11F_149	mutated	genes_mutated_with_differential_gene_expr0
Solyc12g036670.1	epm_Soly_S0_p1m11R_149	mutated	genes_mutated_with_differential_gene_expr0
Solyc12g036670.1	epm_Soly_S0_p1m12F_90	mutated	genes_mutated_with_differential_gene_expr0
Solyc12g036670.1	epm_Soly_S0_p1m12R_90	mutated	genes_mutated_with_differential_gene_expr0
Solyc12g036670.1-c2	epm_Soly_S0_p0m01F_3003	mutated	genes_mutated_with_differential_gene_expr0
Solyc12g036670.1-c2	epm_Soly_S0_p0m01R_3003	mutated	genes_mutated_with_differential_gene_expr0
Solyc12g036670.1-c2	epm_Soly_S0_p0m02F_1784	mutated	genes_mutated_with_differential_gene_expr0
Solyc12g036670.1-c2	epm_Soly_S0_p0m02R_1784	mutated	genes_mutated_with_differential_gene_expr0
Solyc12g036670.1-c2	epm_Soly_S0_p0m04R_740	mutated	genes_mutated_with_differential_gene_expr0
Solyc12g036670.1-c2	epm_Soly_S0_p0m08F_372	mutated	genes_mutated_with_differential_gene_expr0
Solyc12g036670.1-c2	epm_Soly_S0_p0m08R_372	mutated	genes_mutated_with_differential_gene_expr0
Solyc12g036670.1-c2	epm_Soly_S0_p0m11F_251	mutated	genes_mutated_with_differential_gene_expr0
Solyc12g036670.1-c2	epm_Soly_S0_p0m11R_251	mutated	genes_mutated_with_differential_gene_expr0
Solyc12g038425.1	epm_Soly_S0_p0m12F_139	mutated	genes_mutated_with_differential_gene_expr0
Solyc12g038425.1	epm_Soly_S0_p0m12R_139	mutated	genes_mutated_with_differential_gene_expr0
Solyc12g038425.1	epm_Soly_S0_p1m00F_7754	mutated	genes_mutated_with_differential_gene_expr0
Solyc12g038425.1-c2	epm_Soly_S0_p0m12F_139	mutated	genes_mutated_with_differential_gene_expr0
Solyc12g038425.1-c2	epm_Soly_S0_p0m12R_139	mutated	genes_mutated_with_differential_gene_expr0
Solyc12g038425.1-c2	epm_Soly_S0_p1m00F_7754	mutated	genes_mutated_with_differential_gene_expr0
Solyc12g038425.1-c3	epm_Soly_S0_p0m00F_3990	mutated	genes_mutated_with_differential_gene_expr0
Solyc12g038425.1-c3	epm_Soly_S0_p0m00R_3990	mutated	genes_mutated_with_differential_gene_expr0
Solyc12g038425.1-c3	epm_Soly_S0_p0m12F_139	mutated	genes_mutated_with_differential_gene_expr0
Solyc12g038425.1-c3	epm_Soly_S0_p0m12R_139	mutated	genes_mutated_with_differential_gene_expr0
Solyc12g038425.1-c3	epm_Soly_S0_p1m08F_354	mutated	genes_mutated_with_differential_gene_expr0
Solyc12g038720.1-c2	epm_Soly_S0_p1m07R_535	mutated	genes_mutated_with_differential_gene_expr0
Solyc12g042015.1	epm_Soly_S0_p0m05F_724	mutated	genes_mutated_with_differential_gene_expr0
Solyc12g042015.1	epm_Soly_S0_p1m03F_1000	mutated	genes_mutated_with_differential_gene_expr0
Solyc12g042015.1-c2	epm_Soly_S0_p0m05F_724	mutated	genes_mutated_with_differential_gene_expr0
Solyc12g042015.1-c2	epm_Soly_S0_p1m03F_1000	mutated	genes_mutated_with_differential_gene_expr0
Solyc12g042015.1-c3	epm_Soly_S0_p1m03F_1000	mutated	genes_mutated_with_differential_gene_expr0
Solyc12g055750.3	epm_Soly_S0_p0m00R_3990	mutated	genes_mutated_with_differential_gene_expr0
Solyc12g055750.3	epm_Soly_S0_p0m07F_460	mutated	genes_mutated_with_differential_gene_expr0
Solyc12g055750.3	epm_Soly_S0_p0m09F_269	mutated	genes_mutated_with_differential_gene_expr0
Solyc12g055750.3	epm_Soly_S0_p0m09R_269	mutated	genes_mutated_with_differential_gene_expr0
Solyc12g055750.3	epm_Soly_S0_p1m02R_1034	mutated	genes_mutated_with_differential_gene_expr0
Solyc12g055750.3	epm_Soly_S0_p1m12F_90	mutated	genes_mutated_with_differential_gene_expr0
Solyc12g055750.3	epm_Soly_S0_p1m12R_90	mutated	genes_mutated_with_differential_gene_expr0
Solyc12g056290.2	epm_Soly_S0_p0m12F_139	mutated	genes_mutated_with_differential_gene_expr0
Solyc12g056290.2	epm_Soly_S0_p1m02F_1034	mutated	genes_mutated_with_differential_gene_expr0
Solyc12g056290.2	epm_Soly_S0_p1m02R_1034	mutated	genes_mutated_with_differential_gene_expr0
Solyc12g056520.3	epm_Soly_S0_p0m05F_724	mutated	genes_mutated_with_differential_gene_expr0
Solyc12g098330.3	epm_Soly_S0_p0m12R_139	mutated	genes_mutated_with_differential_gene_expr0
Solyc12g150119.1	epm_Soly_S0_p1m02F_1034	mutated	genes_mutated_with_differential_gene_expr0
Solyc12g150119.1	epm_Soly_S0_p1m07F_535	mutated	genes_mutated_with_differential_gene_expr0
Solyc12g150119.1	epm_Soly_S0_p1m07R_535	mutated	genes_mutated_with_differential_gene_expr0
Solyc01g005020.3	epm_Soly_S0_p1m11F_149	conserved	genes_conserved_with_homogen_gene_expr0
Solyc01g005030.4	epm_Soly_S0_p1m07F_535	conserved	genes_conserved_with_homogen_gene_expr0
Solyc01g005060.3	epm_Soly_S0_p1m00F_7754	conserved	genes_conserved_with_homogen_gene_expr0
Solyc01g005060.3	epm_Soly_S0_p1m00R_7754	conserved	genes_conserved_with_homogen_gene_expr0
Solyc01g005090.3	epm_Soly_S0_p1m01F_2188	conserved	genes_conserved_with_homogen_gene_expr0
Solyc01g005090.3	epm_Soly_S0_p1m08R_354	conserved	genes_conserved_with_homogen_gene_expr0
Solyc01g005100.4	epm_Soly_S0_p1m03F_1000	conserved	genes_conserved_with_homogen_gene_expr0
Solyc01g005110.3	epm_Soly_S0_p1m01F_2188	conserved	genes_conserved_with_homogen_gene_expr0
Solyc01g005110.3	epm_Soly_S0_p1m01R_2188	conserved	genes_conserved_with_homogen_gene_expr0
Solyc01g005110.3	epm_Soly_S0_p1m05R_593	conserved	genes_conserved_with_homogen_gene_expr0
Solyc01g005110.3	epm_Soly_S0_p1m06F_589	conserved	genes_conserved_with_homogen_gene_expr0
Solyc01g005110.3	epm_Soly_S0_p1m06R_589	conserved	genes_conserved_with_homogen_gene_expr0
Solyc01g005150.3	epm_Soly_S0_p0m05R_724	conserved	genes_conserved_with_homogen_gene_expr0
Solyc01g005150.3	epm_Soly_S0_p0m06F_564	conserved	genes_conserved_with_homogen_gene_expr0
Solyc01g005150.3	epm_Soly_S0_p1m05R_593	conserved	genes_conserved_with_homogen_gene_expr0
Solyc01g005150.3	epm_Soly_S0_p1m08R_354	conserved	genes_conserved_with_homogen_gene_expr0
Solyc01g005150.3	epm_Soly_S0_p1m11F_149	conserved	genes_conserved_with_homogen_gene_expr0
Solyc01g005150.3	epm_Soly_S0_p1m11R_149	conserved	genes_conserved_with_homogen_gene_expr0
Solyc01g005160.4	epm_Soly_S0_p1m12R_90	conserved	genes_conserved_with_homogen_gene_expr0
Solyc01g005240.4	epm_Soly_S0_p1m11F_149	conserved	genes_conserved_with_homogen_gene_expr0
Solyc01g005240.4	epm_Soly_S0_p1m11R_149	conserved	genes_conserved_with_homogen_gene_expr0
Solyc01g005253.1	epm_Soly_S0_p0m02F_1784	conserved	genes_conserved_with_homogen_gene_expr0
Solyc01g005253.1	epm_Soly_S0_p0m05F_724	conserved	genes_conserved_with_homogen_gene_expr0
Solyc01g005257.1	epm_Soly_S0_p0m05F_724	conserved	genes_conserved_with_homogen_gene_expr0
Solyc01g005257.1	epm_Soly_S0_p0m05R_724	conserved	genes_conserved_with_homogen_gene_expr0
Solyc01g005257.1	epm_Soly_S0_p0m06R_564	conserved	genes_conserved_with_homogen_gene_expr0
Solyc01g005420.2	epm_Soly_S0_p1m12F_90	conserved	genes_conserved_with_homogen_gene_expr0
Solyc01g005450.3	epm_Soly_S0_p0m11F_251	conserved	genes_conserved_with_homogen_gene_expr0
Solyc01g005500.3	epm_Soly_S0_p0m04F_740	conserved	genes_conserved_with_homogen_gene_expr0
Solyc01g005500.3	epm_Soly_S0_p0m04R_740	conserved	genes_conserved_with_homogen_gene_expr0
Solyc01g005500.3	epm_Soly_S0_p0m08F_372	conserved	genes_conserved_with_homogen_gene_expr0
Solyc01g005500.3	epm_Soly_S0_p0m08R_372	conserved	genes_conserved_with_homogen_gene_expr0
Solyc01g005510.3	epm_Soly_S0_p0m04F_740	conserved	genes_conserved_with_homogen_gene_expr0
Solyc01g005510.3	epm_Soly_S0_p0m04R_740	conserved	genes_conserved_with_homogen_gene_expr0
Solyc01g005510.3	epm_Soly_S0_p0m05F_724	conserved	genes_conserved_with_homogen_gene_expr0
Solyc01g005510.3	epm_Soly_S0_p0m08F_372	conserved	genes_conserved_with_homogen_gene_expr0
Solyc01g005510.3	epm_Soly_S0_p0m08R_372	conserved	genes_conserved_with_homogen_gene_expr0
Solyc01g005560.3	epm_Soly_S0_p0m11R_251	conserved	genes_conserved_with_homogen_gene_expr0
Solyc01g005560.3	epm_Soly_S0_p1m01F_2188	conserved	genes_conserved_with_homogen_gene_expr0
Solyc01g005560.3	epm_Soly_S0_p1m01R_2188	conserved	genes_conserved_with_homogen_gene_expr0
Solyc01g005690.3	epm_Soly_S0_p0m12F_139	conserved	genes_conserved_with_homogen_gene_expr0
Solyc01g005690.3	epm_Soly_S0_p0m12R_139	conserved	genes_conserved_with_homogen_gene_expr0
Solyc01g005700.3	epm_Soly_S0_p0m11R_251	conserved	genes_conserved_with_homogen_gene_expr0
Solyc01g005783.1	epm_Soly_S0_p0m00F_3990	conserved	genes_conserved_with_homogen_gene_expr0
Solyc01g005783.1	epm_Soly_S0_p1m05R_593	conserved	genes_conserved_with_homogen_gene_expr0
Solyc01g005783.1	epm_Soly_S0_p1m06F_589	conserved	genes_conserved_with_homogen_gene_expr0
Solyc01g005783.1	epm_Soly_S0_p1m06R_589	conserved	genes_conserved_with_homogen_gene_expr0
Solyc01g005787.1	epm_Soly_S0_p0m00F_3990	conserved	genes_conserved_with_homogen_gene_expr0
Solyc01g005787.1	epm_Soly_S0_p1m05R_593	conserved	genes_conserved_with_homogen_gene_expr0
Solyc01g005787.1	epm_Soly_S0_p1m06F_589	conserved	genes_conserved_with_homogen_gene_expr0
Solyc01g005787.1	epm_Soly_S0_p1m06R_589	conserved	genes_conserved_with_homogen_gene_expr0
Solyc01g005800.3	epm_Soly_S0_p0m00F_3990	conserved	genes_conserved_with_homogen_gene_expr0
Solyc01g005800.3	epm_Soly_S0_p1m12F_90	conserved	genes_conserved_with_homogen_gene_expr0
Solyc01g005820.4	epm_Soly_S0_p0m10R_263	conserved	genes_conserved_with_homogen_gene_expr0
Solyc01g005820.4	epm_Soly_S0_p1m06F_589	conserved	genes_conserved_with_homogen_gene_expr0
Solyc01g005820.4	epm_Soly_S0_p1m06R_589	conserved	genes_conserved_with_homogen_gene_expr0
Solyc01g005940.4	epm_Soly_S0_p1m02R_1034	conserved	genes_conserved_with_homogen_gene_expr0
Solyc01g005970.3	epm_Soly_S0_p0m03F_1234	conserved	genes_conserved_with_homogen_gene_expr0
Solyc01g005970.3	epm_Soly_S0_p0m03R_1234	conserved	genes_conserved_with_homogen_gene_expr0
Solyc01g005970.3	epm_Soly_S0_p0m05R_724	conserved	genes_conserved_with_homogen_gene_expr0
Solyc01g005970.3	epm_Soly_S0_p1m03R_1000	conserved	genes_conserved_with_homogen_gene_expr0
Solyc01g005970.3	epm_Soly_S0_p1m04F_640	conserved	genes_conserved_with_homogen_gene_expr0
Solyc01g005970.3	epm_Soly_S0_p1m04R_640	conserved	genes_conserved_with_homogen_gene_expr0
Solyc01g005970.3	epm_Soly_S0_p1m05R_593	conserved	genes_conserved_with_homogen_gene_expr0
Solyc01g006020.4	epm_Soly_S0_p0m00F_3990	conserved	genes_conserved_with_homogen_gene_expr0
Solyc01g006020.4	epm_Soly_S0_p0m00R_3990	conserved	genes_conserved_with_homogen_gene_expr0
Solyc01g006020.4	epm_Soly_S0_p0m12F_139	conserved	genes_conserved_with_homogen_gene_expr0
Solyc01g006020.4	epm_Soly_S0_p1m10F_277	conserved	genes_conserved_with_homogen_gene_expr0
Solyc01g006020.4	epm_Soly_S0_p1m10R_277	conserved	genes_conserved_with_homogen_gene_expr0
Solyc01g006020.4	epm_Soly_S0_p1m12F_90	conserved	genes_conserved_with_homogen_gene_expr0
Solyc01g006055.1	epm_Soly_S0_p0m03F_1234	conserved	genes_conserved_with_homogen_gene_expr0
Solyc01g006055.1	epm_Soly_S0_p0m03R_1234	conserved	genes_conserved_with_homogen_gene_expr0
Solyc01g006055.1	epm_Soly_S0_p1m03F_1000	conserved	genes_conserved_with_homogen_gene_expr0
Solyc01g006055.1	epm_Soly_S0_p1m03R_1000	conserved	genes_conserved_with_homogen_gene_expr0
Solyc01g006055.1	epm_Soly_S0_p1m04F_640	conserved	genes_conserved_with_homogen_gene_expr0
Solyc01g006055.1	epm_Soly_S0_p1m04R_640	conserved	genes_conserved_with_homogen_gene_expr0
Solyc01g006110.3	epm_Soly_S0_p1m00F_7754	conserved	genes_conserved_with_homogen_gene_expr0
Solyc01g006140.4	epm_Soly_S0_p0m12F_139	conserved	genes_conserved_with_homogen_gene_expr0
Solyc01g006300.3	epm_Soly_S0_p0m05F_724	conserved	genes_conserved_with_homogen_gene_expr0
Solyc01g006300.3	epm_Soly_S0_p1m03F_1000	conserved	genes_conserved_with_homogen_gene_expr0
Solyc01g006300.3	epm_Soly_S0_p1m08F_354	conserved	genes_conserved_with_homogen_gene_expr0
Solyc01g006320.4	epm_Soly_S0_p1m04F_640	conserved	genes_conserved_with_homogen_gene_expr0
Solyc01g006350.4	epm_Soly_S0_p1m01F_2188	conserved	genes_conserved_with_homogen_gene_expr0
Solyc01g006350.4	epm_Soly_S0_p1m02F_1034	conserved	genes_conserved_with_homogen_gene_expr0
Solyc01g006350.4	epm_Soly_S0_p1m02R_1034	conserved	genes_conserved_with_homogen_gene_expr0
Solyc01g006350.4	epm_Soly_S0_p1m05R_593	conserved	genes_conserved_with_homogen_gene_expr0
Solyc01g006350.4	epm_Soly_S0_p1m07R_535	conserved	genes_conserved_with_homogen_gene_expr0
Solyc01g006400.4	epm_Soly_S0_p0m05R_724	conserved	genes_conserved_with_homogen_gene_expr0
Solyc01g006400.4	epm_Soly_S0_p0m06F_564	conserved	genes_conserved_with_homogen_gene_expr0
Solyc01g006400.4	epm_Soly_S0_p1m05F_593	conserved	genes_conserved_with_homogen_gene_expr0
Solyc01g006400.4	epm_Soly_S0_p1m06F_589	conserved	genes_conserved_with_homogen_gene_expr0
Solyc01g006410.4	epm_Soly_S0_p1m01R_2188	conserved	genes_conserved_with_homogen_gene_expr0
Solyc01g006410.4	epm_Soly_S0_p1m12F_90	conserved	genes_conserved_with_homogen_gene_expr0
Solyc01g006440.2	epm_Soly_S0_p0m11F_251	conserved	genes_conserved_with_homogen_gene_expr0
Solyc01g006440.2	epm_Soly_S0_p0m11R_251	conserved	genes_conserved_with_homogen_gene_expr0
Solyc01g006480.3	epm_Soly_S0_p1m04F_640	conserved	genes_conserved_with_homogen_gene_expr0
Solyc01g006480.3	epm_Soly_S0_p1m09R_280	conserved	genes_conserved_with_homogen_gene_expr0
Solyc01g006480.3	epm_Soly_S0_p1m12R_90	conserved	genes_conserved_with_homogen_gene_expr0
Solyc01g006490.4	epm_Soly_S0_p0m00F_3990	conserved	genes_conserved_with_homogen_gene_expr0
Solyc01g006490.4	epm_Soly_S0_p0m00R_3990	conserved	genes_conserved_with_homogen_gene_expr0
Solyc01g006490.4	epm_Soly_S0_p1m11F_149	conserved	genes_conserved_with_homogen_gene_expr0
Solyc01g006500.4	epm_Soly_S0_p1m01F_2188	conserved	genes_conserved_with_homogen_gene_expr0
Solyc01g006510.3	epm_Soly_S0_p0m05F_724	conserved	genes_conserved_with_homogen_gene_expr0
Solyc01g006510.3	epm_Soly_S0_p0m05R_724	conserved	genes_conserved_with_homogen_gene_expr0
Solyc01g006510.3	epm_Soly_S0_p1m06R_589	conserved	genes_conserved_with_homogen_gene_expr0
Solyc01g006510.3	epm_Soly_S0_p1m09R_280	conserved	genes_conserved_with_homogen_gene_expr0
Solyc01g006555.1	epm_Soly_S0_p0m03F_1234	conserved	genes_conserved_with_homogen_gene_expr0
Solyc01g006555.1	epm_Soly_S0_p0m03R_1234	conserved	genes_conserved_with_homogen_gene_expr0
Solyc01g006620.3	epm_Soly_S0_p1m01F_2188	conserved	genes_conserved_with_homogen_gene_expr0
Solyc01g006620.3	epm_Soly_S0_p1m01R_2188	conserved	genes_conserved_with_homogen_gene_expr0
Solyc01g006640.1	epm_Soly_S0_p0m06R_564	conserved	genes_conserved_with_homogen_gene_expr0
Solyc01g006640.1	epm_Soly_S0_p0m11F_251	conserved	genes_conserved_with_homogen_gene_expr0
Solyc01g006680.4	epm_Soly_S0_p0m02F_1784	conserved	genes_conserved_with_homogen_gene_expr0
Solyc01g006680.4	epm_Soly_S0_p0m02R_1784	conserved	genes_conserved_with_homogen_gene_expr0
Solyc01g006680.4	epm_Soly_S0_p0m10R_263	conserved	genes_conserved_with_homogen_gene_expr0
Solyc01g006710.4	epm_Soly_S0_p0m01R_3003	conserved	genes_conserved_with_homogen_gene_expr0
Solyc01g006710.4	epm_Soly_S0_p0m08F_372	conserved	genes_conserved_with_homogen_gene_expr0
Solyc01g006710.4	epm_Soly_S0_p0m08R_372	conserved	genes_conserved_with_homogen_gene_expr0
Solyc01g006760.3	epm_Soly_S0_p0m00F_3990	conserved	genes_conserved_with_homogen_gene_expr0
Solyc01g006760.3	epm_Soly_S0_p0m00R_3990	conserved	genes_conserved_with_homogen_gene_expr0
Solyc01g006760.3	epm_Soly_S0_p0m11F_251	conserved	genes_conserved_with_homogen_gene_expr0
Solyc01g006760.3	epm_Soly_S0_p0m11R_251	conserved	genes_conserved_with_homogen_gene_expr0
Solyc01g006770.2	epm_Soly_S0_p0m05F_724	conserved	genes_conserved_with_homogen_gene_expr0
Solyc01g006770.2	epm_Soly_S0_p1m00R_7754	conserved	genes_conserved_with_homogen_gene_expr0
Solyc01g006770.2	epm_Soly_S0_p1m03F_1000	conserved	genes_conserved_with_homogen_gene_expr0
Solyc01g006790.3	epm_Soly_S0_p0m00F_3990	conserved	genes_conserved_with_homogen_gene_expr0
Solyc01g006790.3	epm_Soly_S0_p0m00R_3990	conserved	genes_conserved_with_homogen_gene_expr0
Solyc01g006800.4	epm_Soly_S0_p0m05F_724	conserved	genes_conserved_with_homogen_gene_expr0
Solyc01g006830.3	epm_Soly_S0_p1m08F_354	conserved	genes_conserved_with_homogen_gene_expr0
Solyc01g006830.3	epm_Soly_S0_p1m08R_354	conserved	genes_conserved_with_homogen_gene_expr0
Solyc01g006830.3	epm_Soly_S0_p1m09F_280	conserved	genes_conserved_with_homogen_gene_expr0
Solyc01g006830.3	epm_Soly_S0_p1m09R_280	conserved	genes_conserved_with_homogen_gene_expr0
Solyc01g006860.3	epm_Soly_S0_p1m08R_354	conserved	genes_conserved_with_homogen_gene_expr0
Solyc01g006910.4	epm_Soly_S0_p0m02F_1784	conserved	genes_conserved_with_homogen_gene_expr0
Solyc01g006910.4	epm_Soly_S0_p0m02R_1784	conserved	genes_conserved_with_homogen_gene_expr0
Solyc01g006910.4	epm_Soly_S0_p1m09F_280	conserved	genes_conserved_with_homogen_gene_expr0
Solyc01g006910.4	epm_Soly_S0_p1m11F_149	conserved	genes_conserved_with_homogen_gene_expr0
Solyc01g006910.4	epm_Soly_S0_p1m12R_90	conserved	genes_conserved_with_homogen_gene_expr0
Solyc01g006920.4	epm_Soly_S0_p1m12F_90	conserved	genes_conserved_with_homogen_gene_expr0
Solyc01g006940.4	epm_Soly_S0_p1m07F_535	conserved	genes_conserved_with_homogen_gene_expr0
Solyc01g006940.4	epm_Soly_S0_p1m07R_535	conserved	genes_conserved_with_homogen_gene_expr0
Solyc01g006940.4	epm_Soly_S0_p1m12R_90	conserved	genes_conserved_with_homogen_gene_expr0
Solyc01g006970.4	epm_Soly_S0_p0m01F_3003	conserved	genes_conserved_with_homogen_gene_expr0
Solyc01g006970.4	epm_Soly_S0_p0m01R_3003	conserved	genes_conserved_with_homogen_gene_expr0
Solyc01g006970.4	epm_Soly_S0_p0m02F_1784	conserved	genes_conserved_with_homogen_gene_expr0
Solyc01g006970.4	epm_Soly_S0_p0m08R_372	conserved	genes_conserved_with_homogen_gene_expr0
Solyc01g006970.4	epm_Soly_S0_p0m10F_263	conserved	genes_conserved_with_homogen_gene_expr0
Solyc01g006970.4	epm_Soly_S0_p1m11F_149	conserved	genes_conserved_with_homogen_gene_expr0
Solyc01g006970.4	epm_Soly_S0_p1m12R_90	conserved	genes_conserved_with_homogen_gene_expr0
Solyc01g006980.4	epm_Soly_S0_p1m02R_1034	conserved	genes_conserved_with_homogen_gene_expr0
Solyc01g006980.4	epm_Soly_S0_p1m11F_149	conserved	genes_conserved_with_homogen_gene_expr0
Solyc01g006990.4	epm_Soly_S0_p0m05F_724	conserved	genes_conserved_with_homogen_gene_expr0
Solyc01g006990.4	epm_Soly_S0_p0m05R_724	conserved	genes_conserved_with_homogen_gene_expr0
Solyc01g006990.4	epm_Soly_S0_p0m06R_564	conserved	genes_conserved_with_homogen_gene_expr0
Solyc01g006990.4	epm_Soly_S0_p1m00F_7754	conserved	genes_conserved_with_homogen_gene_expr0
Solyc01g006990.4	epm_Soly_S0_p1m01R_2188	conserved	genes_conserved_with_homogen_gene_expr0
Solyc01g006990.4	epm_Soly_S0_p1m02R_1034	conserved	genes_conserved_with_homogen_gene_expr0
Solyc01g006990.4	epm_Soly_S0_p1m06F_589	conserved	genes_conserved_with_homogen_gene_expr0
Solyc01g006990.4	epm_Soly_S0_p1m06R_589	conserved	genes_conserved_with_homogen_gene_expr0
Solyc01g006990.4	epm_Soly_S0_p1m08F_354	conserved	genes_conserved_with_homogen_gene_expr0
Solyc01g007020.4	epm_Soly_S0_p0m05R_724	conserved	genes_conserved_with_homogen_gene_expr0
Solyc01g007020.4	epm_Soly_S0_p0m06F_564	conserved	genes_conserved_with_homogen_gene_expr0
Solyc01g007020.4	epm_Soly_S0_p0m06R_564	conserved	genes_conserved_with_homogen_gene_expr0
Solyc01g007020.4	epm_Soly_S0_p0m11F_251	conserved	genes_conserved_with_homogen_gene_expr0
Solyc01g007020.4	epm_Soly_S0_p1m03F_1000	conserved	genes_conserved_with_homogen_gene_expr0
Solyc01g007020.4	epm_Soly_S0_p1m03R_1000	conserved	genes_conserved_with_homogen_gene_expr0
Solyc01g007020.4	epm_Soly_S0_p1m09F_280	conserved	genes_conserved_with_homogen_gene_expr0
Solyc01g007120.3	epm_Soly_S0_p0m02F_1784	conserved	genes_conserved_with_homogen_gene_expr0
Solyc01g007120.3	epm_Soly_S0_p0m02R_1784	conserved	genes_conserved_with_homogen_gene_expr0
Solyc01g007120.3	epm_Soly_S0_p0m07F_460	conserved	genes_conserved_with_homogen_gene_expr0
Solyc01g007120.3	epm_Soly_S0_p0m09F_269	conserved	genes_conserved_with_homogen_gene_expr0
Solyc01g007120.3	epm_Soly_S0_p0m09R_269	conserved	genes_conserved_with_homogen_gene_expr0
Solyc01g007120.3	epm_Soly_S0_p0m12R_139	conserved	genes_conserved_with_homogen_gene_expr0
Solyc01g007130.3	epm_Soly_S0_p0m05R_724	conserved	genes_conserved_with_homogen_gene_expr0
Solyc01g007140.3	epm_Soly_S0_p0m00F_3990	conserved	genes_conserved_with_homogen_gene_expr0
Solyc01g007140.3	epm_Soly_S0_p1m11R_149	conserved	genes_conserved_with_homogen_gene_expr0
Solyc01g007170.4	epm_Soly_S0_p0m02F_1784	conserved	genes_conserved_with_homogen_gene_expr0
Solyc01g007170.4	epm_Soly_S0_p0m02R_1784	conserved	genes_conserved_with_homogen_gene_expr0
Solyc01g007170.4	epm_Soly_S0_p0m05F_724	conserved	genes_conserved_with_homogen_gene_expr0
Solyc01g007170.4	epm_Soly_S0_p0m11F_251	conserved	genes_conserved_with_homogen_gene_expr0
Solyc01g007170.4	epm_Soly_S0_p0m11R_251	conserved	genes_conserved_with_homogen_gene_expr0
Solyc01g007170.4	epm_Soly_S0_p1m01F_2188	conserved	genes_conserved_with_homogen_gene_expr0
Solyc01g007170.4	epm_Soly_S0_p1m01R_2188	conserved	genes_conserved_with_homogen_gene_expr0
Solyc01g007170.4	epm_Soly_S0_p1m08F_354	conserved	genes_conserved_with_homogen_gene_expr0
Solyc01g007190.3	epm_Soly_S0_p0m10R_263	conserved	genes_conserved_with_homogen_gene_expr0
Solyc01g007190.3	epm_Soly_S0_p1m05R_593	conserved	genes_conserved_with_homogen_gene_expr0
Solyc01g057910.3	epm_Soly_S0_p0m04F_740	conserved	genes_conserved_with_homogen_gene_expr0
Solyc01g057910.3	epm_Soly_S0_p0m04R_740	conserved	genes_conserved_with_homogen_gene_expr0
Solyc01g057910.3	epm_Soly_S0_p0m08F_372	conserved	genes_conserved_with_homogen_gene_expr0
Solyc01g057910.3	epm_Soly_S0_p1m01F_2188	conserved	genes_conserved_with_homogen_gene_expr0
Solyc01g057910.3	epm_Soly_S0_p1m01R_2188	conserved	genes_conserved_with_homogen_gene_expr0
Solyc01g057920.1	epm_Soly_S0_p0m05F_724	conserved	genes_conserved_with_homogen_gene_expr0
Solyc01g057920.1	epm_Soly_S0_p0m05R_724	conserved	genes_conserved_with_homogen_gene_expr0
Solyc01g057940.1	epm_Soly_S0_p1m06F_589	conserved	genes_conserved_with_homogen_gene_expr0
Solyc01g057990.1	epm_Soly_S0_p0m05F_724	conserved	genes_conserved_with_homogen_gene_expr0
Solyc01g057990.1	epm_Soly_S0_p0m05R_724	conserved	genes_conserved_with_homogen_gene_expr0
Solyc01g057990.1	epm_Soly_S0_p0m06R_564	conserved	genes_conserved_with_homogen_gene_expr0
Solyc01g057990.1	epm_Soly_S0_p1m03F_1000	conserved	genes_conserved_with_homogen_gene_expr0
Solyc01g057990.1	epm_Soly_S0_p1m10R_277	conserved	genes_conserved_with_homogen_gene_expr0
Solyc01g057990.1	epm_Soly_S0_p1m11F_149	conserved	genes_conserved_with_homogen_gene_expr0
Solyc01g057990.1	epm_Soly_S0_p1m11R_149	conserved	genes_conserved_with_homogen_gene_expr0
Solyc01g058000.3-c2	epm_Soly_S0_p1m08F_354	conserved	genes_conserved_with_homogen_gene_expr0
Solyc01g058020.4	epm_Soly_S0_p1m01R_2188	conserved	genes_conserved_with_homogen_gene_expr0
Solyc01g058020.4	epm_Soly_S0_p1m06F_589	conserved	genes_conserved_with_homogen_gene_expr0
Solyc01g058020.4	epm_Soly_S0_p1m07F_535	conserved	genes_conserved_with_homogen_gene_expr0
Solyc01g058030.2	epm_Soly_S0_p1m01R_2188	conserved	genes_conserved_with_homogen_gene_expr0
Solyc01g058030.2	epm_Soly_S0_p1m06F_589	conserved	genes_conserved_with_homogen_gene_expr0
Solyc01g058030.2	epm_Soly_S0_p1m07F_535	conserved	genes_conserved_with_homogen_gene_expr0
Solyc01g058040.2	epm_Soly_S0_p1m06F_589	conserved	genes_conserved_with_homogen_gene_expr0
Solyc01g058060.1	epm_Soly_S0_p1m01R_2188	conserved	genes_conserved_with_homogen_gene_expr0
Solyc01g058060.1	epm_Soly_S0_p1m06R_589	conserved	genes_conserved_with_homogen_gene_expr0
Solyc01g058060.1	epm_Soly_S0_p1m08R_354	conserved	genes_conserved_with_homogen_gene_expr0
Solyc01g058070.1	epm_Soly_S0_p0m01R_3003	conserved	genes_conserved_with_homogen_gene_expr0
Solyc01g058070.1	epm_Soly_S0_p1m04F_640	conserved	genes_conserved_with_homogen_gene_expr0
Solyc01g058070.1	epm_Soly_S0_p1m08R_354	conserved	genes_conserved_with_homogen_gene_expr0
Solyc01g058120.1	epm_Soly_S0_p1m01F_2188	conserved	genes_conserved_with_homogen_gene_expr0
Solyc01g058120.1	epm_Soly_S0_p1m01R_2188	conserved	genes_conserved_with_homogen_gene_expr0
Solyc01g058140.3	epm_Soly_S0_p1m02F_1034	conserved	genes_conserved_with_homogen_gene_expr0
Solyc01g058140.3	epm_Soly_S0_p1m02R_1034	conserved	genes_conserved_with_homogen_gene_expr0
Solyc01g058140.3	epm_Soly_S0_p1m10F_277	conserved	genes_conserved_with_homogen_gene_expr0
Solyc01g058140.3	epm_Soly_S0_p1m10R_277	conserved	genes_conserved_with_homogen_gene_expr0
Solyc01g058160.3	epm_Soly_S0_p0m11F_251	conserved	genes_conserved_with_homogen_gene_expr0
Solyc01g058160.3	epm_Soly_S0_p0m11R_251	conserved	genes_conserved_with_homogen_gene_expr0
Solyc01g058160.3	epm_Soly_S0_p0m12R_139	conserved	genes_conserved_with_homogen_gene_expr0
Solyc01g058160.3	epm_Soly_S0_p1m07F_535	conserved	genes_conserved_with_homogen_gene_expr0
Solyc01g058170.4	epm_Soly_S0_p0m12R_139	conserved	genes_conserved_with_homogen_gene_expr0
Solyc01g058170.4	epm_Soly_S0_p1m07F_535	conserved	genes_conserved_with_homogen_gene_expr0
Solyc01g058170.4	epm_Soly_S0_p1m12R_90	conserved	genes_conserved_with_homogen_gene_expr0
Solyc01g058175.1	epm_Soly_S0_p1m01R_2188	conserved	genes_conserved_with_homogen_gene_expr0
Solyc01g058175.1	epm_Soly_S0_p1m02R_1034	conserved	genes_conserved_with_homogen_gene_expr0
Solyc01g058190.4	epm_Soly_S0_p0m03F_1234	conserved	genes_conserved_with_homogen_gene_expr0
Solyc01g058190.4	epm_Soly_S0_p0m07F_460	conserved	genes_conserved_with_homogen_gene_expr0
Solyc01g058190.4	epm_Soly_S0_p0m10F_263	conserved	genes_conserved_with_homogen_gene_expr0
Solyc01g058205.1	epm_Soly_S0_p0m11F_251	conserved	genes_conserved_with_homogen_gene_expr0
Solyc01g058205.1	epm_Soly_S0_p1m06F_589	conserved	genes_conserved_with_homogen_gene_expr0
Solyc01g058210.3	epm_Soly_S0_p0m00F_3990	conserved	genes_conserved_with_homogen_gene_expr0
Solyc01g058210.3	epm_Soly_S0_p0m05R_724	conserved	genes_conserved_with_homogen_gene_expr0
Solyc01g058210.3	epm_Soly_S0_p0m06F_564	conserved	genes_conserved_with_homogen_gene_expr0
Solyc01g058210.3	epm_Soly_S0_p0m06R_564	conserved	genes_conserved_with_homogen_gene_expr0
Solyc01g058210.3	epm_Soly_S0_p1m03F_1000	conserved	genes_conserved_with_homogen_gene_expr0
Solyc01g058210.3	epm_Soly_S0_p1m03R_1000	conserved	genes_conserved_with_homogen_gene_expr0
Solyc01g058210.3	epm_Soly_S0_p1m10F_277	conserved	genes_conserved_with_homogen_gene_expr0
Solyc01g058210.3	epm_Soly_S0_p1m12F_90	conserved	genes_conserved_with_homogen_gene_expr0
Solyc01g058210.3	epm_Soly_S0_p1m12R_90	conserved	genes_conserved_with_homogen_gene_expr0
Solyc01g058220.3	epm_Soly_S0_p0m00R_3990	conserved	genes_conserved_with_homogen_gene_expr0
Solyc01g058220.3	epm_Soly_S0_p0m05R_724	conserved	genes_conserved_with_homogen_gene_expr0
Solyc01g058225.1	epm_Soly_S0_p1m00F_7754	conserved	genes_conserved_with_homogen_gene_expr0
Solyc01g058225.1	epm_Soly_S0_p1m03R_1000	conserved	genes_conserved_with_homogen_gene_expr0
Solyc01g058240.1	epm_Soly_S0_p0m06F_564	conserved	genes_conserved_with_homogen_gene_expr0
Solyc01g058245.1	epm_Soly_S0_p1m06F_589	conserved	genes_conserved_with_homogen_gene_expr0
Solyc01g058260.4	epm_Soly_S0_p0m01R_3003	conserved	genes_conserved_with_homogen_gene_expr0
Solyc01g058260.4	epm_Soly_S0_p0m02R_1784	conserved	genes_conserved_with_homogen_gene_expr0
Solyc01g058270.3	epm_Soly_S0_p0m03R_1234	conserved	genes_conserved_with_homogen_gene_expr0
Solyc01g058270.3	epm_Soly_S0_p0m11F_251	conserved	genes_conserved_with_homogen_gene_expr0
Solyc01g058270.3	epm_Soly_S0_p0m11R_251	conserved	genes_conserved_with_homogen_gene_expr0
Solyc01g058280.4	epm_Soly_S0_p0m05F_724	conserved	genes_conserved_with_homogen_gene_expr0
Solyc01g058280.4	epm_Soly_S0_p0m05R_724	conserved	genes_conserved_with_homogen_gene_expr0
Solyc01g058280.4	epm_Soly_S0_p0m11R_251	conserved	genes_conserved_with_homogen_gene_expr0
Solyc01g058320.4	epm_Soly_S0_p1m09R_280	conserved	genes_conserved_with_homogen_gene_expr0
Solyc01g058320.4	epm_Soly_S0_p1m12R_90	conserved	genes_conserved_with_homogen_gene_expr0
Solyc01g058340.1	epm_Soly_S0_p0m05R_724	conserved	genes_conserved_with_homogen_gene_expr0
Solyc01g058340.1	epm_Soly_S0_p1m02R_1034	conserved	genes_conserved_with_homogen_gene_expr0
Solyc01g058350.1	epm_Soly_S0_p0m07F_460	conserved	genes_conserved_with_homogen_gene_expr0
Solyc01g058390.3	epm_Soly_S0_p0m00F_3990	conserved	genes_conserved_with_homogen_gene_expr0
Solyc01g058390.3	epm_Soly_S0_p0m00R_3990	conserved	genes_conserved_with_homogen_gene_expr0
Solyc01g058390.3	epm_Soly_S0_p0m11F_251	conserved	genes_conserved_with_homogen_gene_expr0
Solyc01g058390.3	epm_Soly_S0_p0m11R_251	conserved	genes_conserved_with_homogen_gene_expr0
Solyc01g058450.3	epm_Soly_S0_p0m05F_724	conserved	genes_conserved_with_homogen_gene_expr0
Solyc01g058450.3	epm_Soly_S0_p1m00R_7754	conserved	genes_conserved_with_homogen_gene_expr0
Solyc01g058450.3	epm_Soly_S0_p1m01F_2188	conserved	genes_conserved_with_homogen_gene_expr0
Solyc01g058450.3	epm_Soly_S0_p1m08F_354	conserved	genes_conserved_with_homogen_gene_expr0
Solyc01g058520.4	epm_Soly_S0_p0m12F_139	conserved	genes_conserved_with_homogen_gene_expr0
Solyc01g058520.4	epm_Soly_S0_p0m12R_139	conserved	genes_conserved_with_homogen_gene_expr0
Solyc01g058530.4	epm_Soly_S0_p0m12F_139	conserved	genes_conserved_with_homogen_gene_expr0
Solyc01g058530.4	epm_Soly_S0_p0m12R_139	conserved	genes_conserved_with_homogen_gene_expr0
Solyc01g058670.3	epm_Soly_S0_p0m12R_139	conserved	genes_conserved_with_homogen_gene_expr0
Solyc01g058670.3	epm_Soly_S0_p1m00F_7754	conserved	genes_conserved_with_homogen_gene_expr0
Solyc01g058670.3	epm_Soly_S0_p1m00R_7754	conserved	genes_conserved_with_homogen_gene_expr0
Solyc01g058670.3	epm_Soly_S0_p1m01F_2188	conserved	genes_conserved_with_homogen_gene_expr0
Solyc01g058670.3	epm_Soly_S0_p1m02F_1034	conserved	genes_conserved_with_homogen_gene_expr0
Solyc01g058673.1	epm_Soly_S0_p0m00F_3990	conserved	genes_conserved_with_homogen_gene_expr0
Solyc01g058673.1	epm_Soly_S0_p0m10F_263	conserved	genes_conserved_with_homogen_gene_expr0
Solyc01g058690.1	epm_Soly_S0_p1m01F_2188	conserved	genes_conserved_with_homogen_gene_expr0
Solyc01g058690.1	epm_Soly_S0_p1m01R_2188	conserved	genes_conserved_with_homogen_gene_expr0
Solyc01g058690.1	epm_Soly_S0_p1m06F_589	conserved	genes_conserved_with_homogen_gene_expr0
Solyc01g058690.1	epm_Soly_S0_p1m06R_589	conserved	genes_conserved_with_homogen_gene_expr0
Solyc01g058700.1	epm_Soly_S0_p1m12R_90	conserved	genes_conserved_with_homogen_gene_expr0
Solyc01g058740.2	epm_Soly_S0_p0m12F_139	conserved	genes_conserved_with_homogen_gene_expr0
Solyc01g058740.2	epm_Soly_S0_p0m12R_139	conserved	genes_conserved_with_homogen_gene_expr0
Solyc01g058740.2	epm_Soly_S0_p1m10F_277	conserved	genes_conserved_with_homogen_gene_expr0
Solyc01g058740.2	epm_Soly_S0_p1m10R_277	conserved	genes_conserved_with_homogen_gene_expr0
Solyc01g058740.2	epm_Soly_S0_p1m12F_90	conserved	genes_conserved_with_homogen_gene_expr0
Solyc01g058740.2	epm_Soly_S0_p1m12R_90	conserved	genes_conserved_with_homogen_gene_expr0
Solyc01g059810.1	epm_Soly_S0_p1m07F_535	conserved	genes_conserved_with_homogen_gene_expr0
Solyc01g059810.1	epm_Soly_S0_p1m07R_535	conserved	genes_conserved_with_homogen_gene_expr0
Solyc01g059840.3	epm_Soly_S0_p0m05R_724	conserved	genes_conserved_with_homogen_gene_expr0
Solyc01g059840.3	epm_Soly_S0_p0m06R_564	conserved	genes_conserved_with_homogen_gene_expr0
Solyc01g059885.1	epm_Soly_S0_p1m08F_354	conserved	genes_conserved_with_homogen_gene_expr0
Solyc01g059885.1	epm_Soly_S0_p1m08R_354	conserved	genes_conserved_with_homogen_gene_expr0
Solyc01g059885.1	epm_Soly_S0_p1m12F_90	conserved	genes_conserved_with_homogen_gene_expr0
Solyc01g059910.2	epm_Soly_S0_p1m10R_277	conserved	genes_conserved_with_homogen_gene_expr0
Solyc01g059940.2	epm_Soly_S0_p0m07R_460	conserved	genes_conserved_with_homogen_gene_expr0
Solyc01g059960.1	epm_Soly_S0_p1m11F_149	conserved	genes_conserved_with_homogen_gene_expr0
Solyc01g059965.1	epm_Soly_S0_p0m11F_251	conserved	genes_conserved_with_homogen_gene_expr0
Solyc01g059965.1	epm_Soly_S0_p0m11R_251	conserved	genes_conserved_with_homogen_gene_expr0
Solyc01g059965.1	epm_Soly_S0_p0m12F_139	conserved	genes_conserved_with_homogen_gene_expr0
Solyc01g059965.1	epm_Soly_S0_p0m12R_139	conserved	genes_conserved_with_homogen_gene_expr0
Solyc01g060010.3	epm_Soly_S0_p0m00F_3990	conserved	genes_conserved_with_homogen_gene_expr0
Solyc01g060010.3	epm_Soly_S0_p1m02F_1034	conserved	genes_conserved_with_homogen_gene_expr0
Solyc01g060015.1	epm_Soly_S0_p0m00F_3990	conserved	genes_conserved_with_homogen_gene_expr0
Solyc01g060015.1	epm_Soly_S0_p0m03F_1234	conserved	genes_conserved_with_homogen_gene_expr0
Solyc01g060020.4	epm_Soly_S0_p0m03F_1234	conserved	genes_conserved_with_homogen_gene_expr0
Solyc01g060020.4	epm_Soly_S0_p0m11F_251	conserved	genes_conserved_with_homogen_gene_expr0
Solyc01g060020.4	epm_Soly_S0_p0m11R_251	conserved	genes_conserved_with_homogen_gene_expr0
Solyc01g073780.2	epm_Soly_S0_p1m01F_2188	conserved	genes_conserved_with_homogen_gene_expr0
Solyc01g073780.2	epm_Soly_S0_p1m01R_2188	conserved	genes_conserved_with_homogen_gene_expr0
Solyc01g073780.2	epm_Soly_S0_p1m12F_90	conserved	genes_conserved_with_homogen_gene_expr0
Solyc01g073810.2	epm_Soly_S0_p1m06F_589	conserved	genes_conserved_with_homogen_gene_expr0
Solyc01g073810.2	epm_Soly_S0_p1m06R_589	conserved	genes_conserved_with_homogen_gene_expr0
Solyc01g073810.2	epm_Soly_S0_p1m09R_280	conserved	genes_conserved_with_homogen_gene_expr0
Solyc01g073870.4	epm_Soly_S0_p0m07R_460	conserved	genes_conserved_with_homogen_gene_expr0
Solyc01g073870.4	epm_Soly_S0_p0m11F_251	conserved	genes_conserved_with_homogen_gene_expr0
Solyc01g073870.4	epm_Soly_S0_p0m12F_139	conserved	genes_conserved_with_homogen_gene_expr0
Solyc01g073910.4	epm_Soly_S0_p0m06F_564	conserved	genes_conserved_with_homogen_gene_expr0
Solyc01g073910.4	epm_Soly_S0_p0m07R_460	conserved	genes_conserved_with_homogen_gene_expr0
Solyc01g073910.4	epm_Soly_S0_p0m11R_251	conserved	genes_conserved_with_homogen_gene_expr0
Solyc01g073940.3	epm_Soly_S0_p1m07F_535	conserved	genes_conserved_with_homogen_gene_expr0
Solyc01g073940.3	epm_Soly_S0_p1m07R_535	conserved	genes_conserved_with_homogen_gene_expr0
Solyc01g073940.3	epm_Soly_S0_p1m08R_354	conserved	genes_conserved_with_homogen_gene_expr0
Solyc01g073950.4	epm_Soly_S0_p0m02F_1784	conserved	genes_conserved_with_homogen_gene_expr0
Solyc01g073950.4	epm_Soly_S0_p0m06F_564	conserved	genes_conserved_with_homogen_gene_expr0
Solyc01g073950.4	epm_Soly_S0_p0m08R_372	conserved	genes_conserved_with_homogen_gene_expr0
Solyc01g073960.4	epm_Soly_S0_p0m00F_3990	conserved	genes_conserved_with_homogen_gene_expr0
Solyc01g073960.4	epm_Soly_S0_p0m00R_3990	conserved	genes_conserved_with_homogen_gene_expr0
Solyc01g074010.4	epm_Soly_S0_p0m04F_740	conserved	genes_conserved_with_homogen_gene_expr0
Solyc01g086700.4	epm_Soly_S0_p1m11R_149	conserved	genes_conserved_with_homogen_gene_expr0
Solyc01g086710.4	epm_Soly_S0_p1m11R_149	conserved	genes_conserved_with_homogen_gene_expr0
Solyc01g086730.4	epm_Soly_S0_p1m02F_1034	conserved	genes_conserved_with_homogen_gene_expr0
Solyc01g086730.4	epm_Soly_S0_p1m02R_1034	conserved	genes_conserved_with_homogen_gene_expr0
Solyc01g086730.4	epm_Soly_S0_p1m05F_593	conserved	genes_conserved_with_homogen_gene_expr0
Solyc01g086730.4	epm_Soly_S0_p1m05R_593	conserved	genes_conserved_with_homogen_gene_expr0
Solyc01g086760.4	epm_Soly_S0_p1m04F_640	conserved	genes_conserved_with_homogen_gene_expr0
Solyc01g086760.4	epm_Soly_S0_p1m10F_277	conserved	genes_conserved_with_homogen_gene_expr0
Solyc01g086760.4	epm_Soly_S0_p1m10R_277	conserved	genes_conserved_with_homogen_gene_expr0
Solyc01g086820.4	epm_Soly_S0_p0m05F_724	conserved	genes_conserved_with_homogen_gene_expr0
Solyc01g086820.4	epm_Soly_S0_p0m05R_724	conserved	genes_conserved_with_homogen_gene_expr0
Solyc01g086820.4	epm_Soly_S0_p0m10F_263	conserved	genes_conserved_with_homogen_gene_expr0
Solyc01g086820.4	epm_Soly_S0_p1m01R_2188	conserved	genes_conserved_with_homogen_gene_expr0
Solyc01g086820.4	epm_Soly_S0_p1m07F_535	conserved	genes_conserved_with_homogen_gene_expr0
Solyc01g086830.4	epm_Soly_S0_p0m05F_724	conserved	genes_conserved_with_homogen_gene_expr0
Solyc01g086830.4	epm_Soly_S0_p0m05R_724	conserved	genes_conserved_with_homogen_gene_expr0
Solyc01g086830.4	epm_Soly_S0_p0m10F_263	conserved	genes_conserved_with_homogen_gene_expr0
Solyc01g086830.4	epm_Soly_S0_p1m01R_2188	conserved	genes_conserved_with_homogen_gene_expr0
Solyc01g086860.3	epm_Soly_S0_p0m01F_3003	conserved	genes_conserved_with_homogen_gene_expr0
Solyc01g086860.3	epm_Soly_S0_p0m01R_3003	conserved	genes_conserved_with_homogen_gene_expr0
Solyc01g086860.3	epm_Soly_S0_p0m02F_1784	conserved	genes_conserved_with_homogen_gene_expr0
Solyc01g086860.3	epm_Soly_S0_p0m04F_740	conserved	genes_conserved_with_homogen_gene_expr0
Solyc01g086860.3	epm_Soly_S0_p0m04R_740	conserved	genes_conserved_with_homogen_gene_expr0
Solyc01g086860.3	epm_Soly_S0_p0m08F_372	conserved	genes_conserved_with_homogen_gene_expr0
Solyc01g086860.3	epm_Soly_S0_p0m08R_372	conserved	genes_conserved_with_homogen_gene_expr0
Solyc01g086860.3	epm_Soly_S0_p0m09F_269	conserved	genes_conserved_with_homogen_gene_expr0
Solyc01g086860.3	epm_Soly_S0_p0m10F_263	conserved	genes_conserved_with_homogen_gene_expr0
Solyc01g086860.3	epm_Soly_S0_p0m10R_263	conserved	genes_conserved_with_homogen_gene_expr0
Solyc01g086860.3	epm_Soly_S0_p1m07F_535	conserved	genes_conserved_with_homogen_gene_expr0
Solyc01g086860.3	epm_Soly_S0_p1m12R_90	conserved	genes_conserved_with_homogen_gene_expr0
Solyc01g086870.3	epm_Soly_S0_p1m03F_1000	conserved	genes_conserved_with_homogen_gene_expr0
Solyc01g086870.3	epm_Soly_S0_p1m10F_277	conserved	genes_conserved_with_homogen_gene_expr0
Solyc01g091220.3	epm_Soly_S0_p0m01F_3003	conserved	genes_conserved_with_homogen_gene_expr0
Solyc01g091270.3	epm_Soly_S0_p1m00F_7754	conserved	genes_conserved_with_homogen_gene_expr0
Solyc01g091270.3	epm_Soly_S0_p1m00R_7754	conserved	genes_conserved_with_homogen_gene_expr0
Solyc01g091270.3	epm_Soly_S0_p1m01F_2188	conserved	genes_conserved_with_homogen_gene_expr0
Solyc01g091270.3	epm_Soly_S0_p1m01R_2188	conserved	genes_conserved_with_homogen_gene_expr0
Solyc01g091270.3	epm_Soly_S0_p1m12R_90	conserved	genes_conserved_with_homogen_gene_expr0
Solyc01g091280.3	epm_Soly_S0_p0m05F_724	conserved	genes_conserved_with_homogen_gene_expr0
Solyc01g091280.3	epm_Soly_S0_p0m06R_564	conserved	genes_conserved_with_homogen_gene_expr0
Solyc01g091280.3	epm_Soly_S0_p1m00F_7754	conserved	genes_conserved_with_homogen_gene_expr0
Solyc01g091280.3	epm_Soly_S0_p1m00R_7754	conserved	genes_conserved_with_homogen_gene_expr0
Solyc01g091280.3	epm_Soly_S0_p1m01F_2188	conserved	genes_conserved_with_homogen_gene_expr0
Solyc01g091280.3	epm_Soly_S0_p1m01R_2188	conserved	genes_conserved_with_homogen_gene_expr0
Solyc01g091280.3	epm_Soly_S0_p1m12R_90	conserved	genes_conserved_with_homogen_gene_expr0
Solyc01g091300.3	epm_Soly_S0_p1m07R_535	conserved	genes_conserved_with_homogen_gene_expr0
Solyc01g091320.3	epm_Soly_S0_p0m03F_1234	conserved	genes_conserved_with_homogen_gene_expr0
Solyc01g091320.3	epm_Soly_S0_p0m07R_460	conserved	genes_conserved_with_homogen_gene_expr0
Solyc01g091340.3	epm_Soly_S0_p0m00F_3990	conserved	genes_conserved_with_homogen_gene_expr0
Solyc01g091360.4	epm_Soly_S0_p0m04F_740	conserved	genes_conserved_with_homogen_gene_expr0
Solyc01g091360.4	epm_Soly_S0_p0m08F_372	conserved	genes_conserved_with_homogen_gene_expr0
Solyc01g091380.4	epm_Soly_S0_p0m00F_3990	conserved	genes_conserved_with_homogen_gene_expr0
Solyc01g091380.4	epm_Soly_S0_p0m07R_460	conserved	genes_conserved_with_homogen_gene_expr0
Solyc01g091390.2	epm_Soly_S0_p1m11R_149	conserved	genes_conserved_with_homogen_gene_expr0
Solyc01g091420.2	epm_Soly_S0_p0m01F_3003	conserved	genes_conserved_with_homogen_gene_expr0
Solyc01g091420.2	epm_Soly_S0_p0m02F_1784	conserved	genes_conserved_with_homogen_gene_expr0
Solyc01g091420.2	epm_Soly_S0_p0m02R_1784	conserved	genes_conserved_with_homogen_gene_expr0
Solyc01g091420.2	epm_Soly_S0_p0m05F_724	conserved	genes_conserved_with_homogen_gene_expr0
Solyc01g091420.2	epm_Soly_S0_p0m08F_372	conserved	genes_conserved_with_homogen_gene_expr0
Solyc01g091420.2	epm_Soly_S0_p0m08R_372	conserved	genes_conserved_with_homogen_gene_expr0
Solyc01g091420.2	epm_Soly_S0_p0m09F_269	conserved	genes_conserved_with_homogen_gene_expr0
Solyc01g091420.2	epm_Soly_S0_p1m02F_1034	conserved	genes_conserved_with_homogen_gene_expr0
Solyc01g091430.2	epm_Soly_S0_p1m08F_354	conserved	genes_conserved_with_homogen_gene_expr0
Solyc01g091430.2	epm_Soly_S0_p1m08R_354	conserved	genes_conserved_with_homogen_gene_expr0
Solyc01g091440.4	epm_Soly_S0_p1m08R_354	conserved	genes_conserved_with_homogen_gene_expr0
Solyc01g091450.3	epm_Soly_S0_p0m11R_251	conserved	genes_conserved_with_homogen_gene_expr0
Solyc01g091460.3	epm_Soly_S0_p1m06R_589	conserved	genes_conserved_with_homogen_gene_expr0
Solyc01g091460.3	epm_Soly_S0_p1m11R_149	conserved	genes_conserved_with_homogen_gene_expr0
Solyc01g091480.4	epm_Soly_S0_p0m03F_1234	conserved	genes_conserved_with_homogen_gene_expr0
Solyc01g091480.4	epm_Soly_S0_p0m03R_1234	conserved	genes_conserved_with_homogen_gene_expr0
Solyc01g091500.3	epm_Soly_S0_p0m11R_251	conserved	genes_conserved_with_homogen_gene_expr0
Solyc01g091530.4	epm_Soly_S0_p0m05F_724	conserved	genes_conserved_with_homogen_gene_expr0
Solyc01g091530.4	epm_Soly_S0_p1m01R_2188	conserved	genes_conserved_with_homogen_gene_expr0
Solyc01g091530.4	epm_Soly_S0_p1m02F_1034	conserved	genes_conserved_with_homogen_gene_expr0
Solyc01g091550.3	epm_Soly_S0_p0m02F_1784	conserved	genes_conserved_with_homogen_gene_expr0
Solyc01g091560.2	epm_Soly_S0_p0m05F_724	conserved	genes_conserved_with_homogen_gene_expr0
Solyc01g091560.2	epm_Soly_S0_p0m06R_564	conserved	genes_conserved_with_homogen_gene_expr0
Solyc01g091590.3	epm_Soly_S0_p0m05R_724	conserved	genes_conserved_with_homogen_gene_expr0
Solyc01g091590.3	epm_Soly_S0_p0m11F_251	conserved	genes_conserved_with_homogen_gene_expr0
Solyc01g091590.3	epm_Soly_S0_p0m11R_251	conserved	genes_conserved_with_homogen_gene_expr0
Solyc01g091590.3	epm_Soly_S0_p1m12R_90	conserved	genes_conserved_with_homogen_gene_expr0
Solyc01g091600.4	epm_Soly_S0_p0m08R_372	conserved	genes_conserved_with_homogen_gene_expr0
Solyc01g091600.4	epm_Soly_S0_p1m12R_90	conserved	genes_conserved_with_homogen_gene_expr0
Solyc01g091610.1	epm_Soly_S0_p0m03F_1234	conserved	genes_conserved_with_homogen_gene_expr0
Solyc01g091610.1	epm_Soly_S0_p1m02R_1034	conserved	genes_conserved_with_homogen_gene_expr0
Solyc01g091610.1	epm_Soly_S0_p1m07R_535	conserved	genes_conserved_with_homogen_gene_expr0
Solyc01g091610.1	epm_Soly_S0_p1m10F_277	conserved	genes_conserved_with_homogen_gene_expr0
Solyc01g091610.1	epm_Soly_S0_p1m10R_277	conserved	genes_conserved_with_homogen_gene_expr0
Solyc01g091620.3	epm_Soly_S0_p0m03F_1234	conserved	genes_conserved_with_homogen_gene_expr0
Solyc01g091620.3	epm_Soly_S0_p0m07R_460	conserved	genes_conserved_with_homogen_gene_expr0
Solyc01g091620.3	epm_Soly_S0_p1m01F_2188	conserved	genes_conserved_with_homogen_gene_expr0
Solyc01g091620.3	epm_Soly_S0_p1m01R_2188	conserved	genes_conserved_with_homogen_gene_expr0
Solyc01g091620.3	epm_Soly_S0_p1m10F_277	conserved	genes_conserved_with_homogen_gene_expr0
Solyc01g091620.3	epm_Soly_S0_p1m10R_277	conserved	genes_conserved_with_homogen_gene_expr0
Solyc01g091640.3	epm_Soly_S0_p0m10F_263	conserved	genes_conserved_with_homogen_gene_expr0
Solyc01g091640.3	epm_Soly_S0_p1m08F_354	conserved	genes_conserved_with_homogen_gene_expr0
Solyc01g091640.3	epm_Soly_S0_p1m08R_354	conserved	genes_conserved_with_homogen_gene_expr0
Solyc01g091660.3	epm_Soly_S0_p0m01R_3003	conserved	genes_conserved_with_homogen_gene_expr0
Solyc01g091660.3	epm_Soly_S0_p0m04F_740	conserved	genes_conserved_with_homogen_gene_expr0
Solyc01g091660.3	epm_Soly_S0_p0m04R_740	conserved	genes_conserved_with_homogen_gene_expr0
Solyc01g091700.4	epm_Soly_S0_p0m05R_724	conserved	genes_conserved_with_homogen_gene_expr0
Solyc01g091700.4	epm_Soly_S0_p0m11F_251	conserved	genes_conserved_with_homogen_gene_expr0
Solyc01g091700.4	epm_Soly_S0_p0m11R_251	conserved	genes_conserved_with_homogen_gene_expr0
Solyc01g091710.4	epm_Soly_S0_p1m00F_7754	conserved	genes_conserved_with_homogen_gene_expr0
Solyc01g091710.4	epm_Soly_S0_p1m00R_7754	conserved	genes_conserved_with_homogen_gene_expr0
Solyc01g091710.4	epm_Soly_S0_p1m11F_149	conserved	genes_conserved_with_homogen_gene_expr0
Solyc01g091720.3	epm_Soly_S0_p1m00F_7754	conserved	genes_conserved_with_homogen_gene_expr0
Solyc01g091720.3	epm_Soly_S0_p1m00R_7754	conserved	genes_conserved_with_homogen_gene_expr0
Solyc01g091720.3	epm_Soly_S0_p1m11F_149	conserved	genes_conserved_with_homogen_gene_expr0
Solyc01g091740.4	epm_Soly_S0_p1m10R_277	conserved	genes_conserved_with_homogen_gene_expr0
Solyc01g091760.3	epm_Soly_S0_p1m12R_90	conserved	genes_conserved_with_homogen_gene_expr0
Solyc01g091860.4	epm_Soly_S0_p0m04F_740	conserved	genes_conserved_with_homogen_gene_expr0
Solyc01g091860.4	epm_Soly_S0_p0m04R_740	conserved	genes_conserved_with_homogen_gene_expr0
Solyc01g091860.4	epm_Soly_S0_p1m03F_1000	conserved	genes_conserved_with_homogen_gene_expr0
Solyc01g091860.4	epm_Soly_S0_p1m03R_1000	conserved	genes_conserved_with_homogen_gene_expr0
Solyc01g091880.3	epm_Soly_S0_p0m10F_263	conserved	genes_conserved_with_homogen_gene_expr0
Solyc01g091880.3	epm_Soly_S0_p1m12F_90	conserved	genes_conserved_with_homogen_gene_expr0
Solyc01g091890.3	epm_Soly_S0_p1m07F_535	conserved	genes_conserved_with_homogen_gene_expr0
Solyc01g091890.3	epm_Soly_S0_p1m07R_535	conserved	genes_conserved_with_homogen_gene_expr0
Solyc01g091890.3	epm_Soly_S0_p1m08F_354	conserved	genes_conserved_with_homogen_gene_expr0
Solyc01g091890.3	epm_Soly_S0_p1m08R_354	conserved	genes_conserved_with_homogen_gene_expr0
Solyc01g091890.3	epm_Soly_S0_p1m09F_280	conserved	genes_conserved_with_homogen_gene_expr0
Solyc01g091890.3	epm_Soly_S0_p1m09R_280	conserved	genes_conserved_with_homogen_gene_expr0
Solyc01g091890.3	epm_Soly_S0_p1m12F_90	conserved	genes_conserved_with_homogen_gene_expr0
Solyc01g091900.3	epm_Soly_S0_p0m05F_724	conserved	genes_conserved_with_homogen_gene_expr0
Solyc01g091900.3	epm_Soly_S0_p1m03F_1000	conserved	genes_conserved_with_homogen_gene_expr0
Solyc01g091900.3	epm_Soly_S0_p1m03R_1000	conserved	genes_conserved_with_homogen_gene_expr0
Solyc01g091900.3	epm_Soly_S0_p1m12R_90	conserved	genes_conserved_with_homogen_gene_expr0
Solyc01g091950.4	epm_Soly_S0_p0m02F_1784	conserved	genes_conserved_with_homogen_gene_expr0
Solyc01g091950.4	epm_Soly_S0_p0m02R_1784	conserved	genes_conserved_with_homogen_gene_expr0
Solyc01g091950.4	epm_Soly_S0_p0m05R_724	conserved	genes_conserved_with_homogen_gene_expr0
Solyc01g091950.4	epm_Soly_S0_p0m09F_269	conserved	genes_conserved_with_homogen_gene_expr0
Solyc01g091950.4	epm_Soly_S0_p0m11R_251	conserved	genes_conserved_with_homogen_gene_expr0
Solyc01g091950.4	epm_Soly_S0_p1m03F_1000	conserved	genes_conserved_with_homogen_gene_expr0
Solyc01g091950.4	epm_Soly_S0_p1m03R_1000	conserved	genes_conserved_with_homogen_gene_expr0
Solyc01g091950.4	epm_Soly_S0_p1m07F_535	conserved	genes_conserved_with_homogen_gene_expr0
Solyc01g091950.4	epm_Soly_S0_p1m09F_280	conserved	genes_conserved_with_homogen_gene_expr0
Solyc01g091950.4	epm_Soly_S0_p1m09R_280	conserved	genes_conserved_with_homogen_gene_expr0
Solyc01g093970.4	epm_Soly_S0_p0m12F_139	conserved	genes_conserved_with_homogen_gene_expr0
Solyc01g093970.4	epm_Soly_S0_p0m12R_139	conserved	genes_conserved_with_homogen_gene_expr0
Solyc01g093970.4	epm_Soly_S0_p1m10F_277	conserved	genes_conserved_with_homogen_gene_expr0
Solyc01g093980.3	epm_Soly_S0_p0m05F_724	conserved	genes_conserved_with_homogen_gene_expr0
Solyc01g093980.3	epm_Soly_S0_p0m11R_251	conserved	genes_conserved_with_homogen_gene_expr0
Solyc01g093990.3	epm_Soly_S0_p0m01R_3003	conserved	genes_conserved_with_homogen_gene_expr0
Solyc01g093990.3	epm_Soly_S0_p1m08R_354	conserved	genes_conserved_with_homogen_gene_expr0
Solyc01g094000.3	epm_Soly_S0_p0m01F_3003	conserved	genes_conserved_with_homogen_gene_expr0
Solyc01g094000.3	epm_Soly_S0_p0m01R_3003	conserved	genes_conserved_with_homogen_gene_expr0
Solyc01g094000.3	epm_Soly_S0_p0m02R_1784	conserved	genes_conserved_with_homogen_gene_expr0
Solyc01g094000.3	epm_Soly_S0_p0m04R_740	conserved	genes_conserved_with_homogen_gene_expr0
Solyc01g094000.3	epm_Soly_S0_p0m11R_251	conserved	genes_conserved_with_homogen_gene_expr0
Solyc01g094000.3	epm_Soly_S0_p1m06F_589	conserved	genes_conserved_with_homogen_gene_expr0
Solyc01g094000.3	epm_Soly_S0_p1m08R_354	conserved	genes_conserved_with_homogen_gene_expr0
Solyc01g094010.3	epm_Soly_S0_p0m06F_564	conserved	genes_conserved_with_homogen_gene_expr0
Solyc01g094010.3	epm_Soly_S0_p1m02R_1034	conserved	genes_conserved_with_homogen_gene_expr0
Solyc01g094020.3	epm_Soly_S0_p0m09F_269	conserved	genes_conserved_with_homogen_gene_expr0
Solyc01g094070.3	epm_Soly_S0_p1m06R_589	conserved	genes_conserved_with_homogen_gene_expr0
Solyc01g094070.3	epm_Soly_S0_p1m10F_277	conserved	genes_conserved_with_homogen_gene_expr0
Solyc01g094070.3	epm_Soly_S0_p1m10R_277	conserved	genes_conserved_with_homogen_gene_expr0
Solyc01g094130.2	epm_Soly_S0_p0m10R_263	conserved	genes_conserved_with_homogen_gene_expr0
Solyc01g094130.2	epm_Soly_S0_p1m01F_2188	conserved	genes_conserved_with_homogen_gene_expr0
Solyc01g094130.2	epm_Soly_S0_p1m01R_2188	conserved	genes_conserved_with_homogen_gene_expr0
Solyc01g094140.3	epm_Soly_S0_p0m10R_263	conserved	genes_conserved_with_homogen_gene_expr0
Solyc01g094140.3	epm_Soly_S0_p0m11R_251	conserved	genes_conserved_with_homogen_gene_expr0
Solyc01g094140.3	epm_Soly_S0_p1m01F_2188	conserved	genes_conserved_with_homogen_gene_expr0
Solyc01g094140.3	epm_Soly_S0_p1m01R_2188	conserved	genes_conserved_with_homogen_gene_expr0
Solyc01g094140.3	epm_Soly_S0_p1m09F_280	conserved	genes_conserved_with_homogen_gene_expr0
Solyc01g094140.3	epm_Soly_S0_p1m09R_280	conserved	genes_conserved_with_homogen_gene_expr0
Solyc01g094220.3	epm_Soly_S0_p0m05F_724	conserved	genes_conserved_with_homogen_gene_expr0
Solyc01g094220.3	epm_Soly_S0_p0m05R_724	conserved	genes_conserved_with_homogen_gene_expr0
Solyc01g094220.3	epm_Soly_S0_p0m06R_564	conserved	genes_conserved_with_homogen_gene_expr0
Solyc01g094220.3	epm_Soly_S0_p1m03F_1000	conserved	genes_conserved_with_homogen_gene_expr0
Solyc01g094220.3	epm_Soly_S0_p1m03R_1000	conserved	genes_conserved_with_homogen_gene_expr0
Solyc01g094220.3	epm_Soly_S0_p1m10R_277	conserved	genes_conserved_with_homogen_gene_expr0
Solyc01g094330.3	epm_Soly_S0_p0m03F_1234	conserved	genes_conserved_with_homogen_gene_expr0
Solyc01g094330.3	epm_Soly_S0_p0m03R_1234	conserved	genes_conserved_with_homogen_gene_expr0
Solyc01g094330.3	epm_Soly_S0_p1m01F_2188	conserved	genes_conserved_with_homogen_gene_expr0
Solyc01g094330.3	epm_Soly_S0_p1m04F_640	conserved	genes_conserved_with_homogen_gene_expr0
Solyc01g094330.3	epm_Soly_S0_p1m04R_640	conserved	genes_conserved_with_homogen_gene_expr0
Solyc01g094330.3	epm_Soly_S0_p1m06F_589	conserved	genes_conserved_with_homogen_gene_expr0
Solyc01g094340.3	epm_Soly_S0_p0m05R_724	conserved	genes_conserved_with_homogen_gene_expr0
Solyc01g094340.3	epm_Soly_S0_p0m06R_564	conserved	genes_conserved_with_homogen_gene_expr0
Solyc01g094340.3	epm_Soly_S0_p1m03F_1000	conserved	genes_conserved_with_homogen_gene_expr0
Solyc01g094350.4	epm_Soly_S0_p0m01F_3003	conserved	genes_conserved_with_homogen_gene_expr0
Solyc01g094350.4	epm_Soly_S0_p0m01R_3003	conserved	genes_conserved_with_homogen_gene_expr0
Solyc01g094350.4	epm_Soly_S0_p0m02F_1784	conserved	genes_conserved_with_homogen_gene_expr0
Solyc01g094350.4	epm_Soly_S0_p0m02R_1784	conserved	genes_conserved_with_homogen_gene_expr0
Solyc01g094350.4	epm_Soly_S0_p0m04R_740	conserved	genes_conserved_with_homogen_gene_expr0
Solyc01g094350.4	epm_Soly_S0_p0m08F_372	conserved	genes_conserved_with_homogen_gene_expr0
Solyc01g094350.4	epm_Soly_S0_p0m08R_372	conserved	genes_conserved_with_homogen_gene_expr0
Solyc01g094350.4	epm_Soly_S0_p1m07F_535	conserved	genes_conserved_with_homogen_gene_expr0
Solyc01g094350.4	epm_Soly_S0_p1m07R_535	conserved	genes_conserved_with_homogen_gene_expr0
Solyc01g094380.2	epm_Soly_S0_p0m05F_724	conserved	genes_conserved_with_homogen_gene_expr0
Solyc01g094380.2	epm_Soly_S0_p0m11R_251	conserved	genes_conserved_with_homogen_gene_expr0
Solyc01g094390.2	epm_Soly_S0_p0m11R_251	conserved	genes_conserved_with_homogen_gene_expr0
Solyc01g094390.2	epm_Soly_S0_p1m07F_535	conserved	genes_conserved_with_homogen_gene_expr0
Solyc01g094390.2	epm_Soly_S0_p1m07R_535	conserved	genes_conserved_with_homogen_gene_expr0
Solyc01g094400.3	epm_Soly_S0_p0m05F_724	conserved	genes_conserved_with_homogen_gene_expr0
Solyc01g094400.3	epm_Soly_S0_p0m11R_251	conserved	genes_conserved_with_homogen_gene_expr0
Solyc01g094400.3	epm_Soly_S0_p1m07F_535	conserved	genes_conserved_with_homogen_gene_expr0
Solyc01g094400.3	epm_Soly_S0_p1m07R_535	conserved	genes_conserved_with_homogen_gene_expr0
Solyc01g094400.3	epm_Soly_S0_p1m10R_277	conserved	genes_conserved_with_homogen_gene_expr0
Solyc01g094410.3	epm_Soly_S0_p0m12F_139	conserved	genes_conserved_with_homogen_gene_expr0
Solyc01g094410.3	epm_Soly_S0_p0m12R_139	conserved	genes_conserved_with_homogen_gene_expr0
Solyc01g094410.3	epm_Soly_S0_p1m10F_277	conserved	genes_conserved_with_homogen_gene_expr0
Solyc01g094420.3	epm_Soly_S0_p1m06F_589	conserved	genes_conserved_with_homogen_gene_expr0
Solyc01g094430.1	epm_Soly_S0_p1m06F_589	conserved	genes_conserved_with_homogen_gene_expr0
Solyc01g094440.1	epm_Soly_S0_p0m05F_724	conserved	genes_conserved_with_homogen_gene_expr0
Solyc01g094450.1	epm_Soly_S0_p0m05F_724	conserved	genes_conserved_with_homogen_gene_expr0
Solyc01g094450.1	epm_Soly_S0_p1m11R_149	conserved	genes_conserved_with_homogen_gene_expr0
Solyc01g094450.1	epm_Soly_S0_p1m12R_90	conserved	genes_conserved_with_homogen_gene_expr0
Solyc01g094510.2	epm_Soly_S0_p0m12F_139	conserved	genes_conserved_with_homogen_gene_expr0
Solyc01g094510.2	epm_Soly_S0_p1m10R_277	conserved	genes_conserved_with_homogen_gene_expr0
Solyc01g094550.3	epm_Soly_S0_p0m00F_3990	conserved	genes_conserved_with_homogen_gene_expr0
Solyc01g094550.3	epm_Soly_S0_p0m00R_3990	conserved	genes_conserved_with_homogen_gene_expr0
Solyc01g094550.3	epm_Soly_S0_p0m10F_263	conserved	genes_conserved_with_homogen_gene_expr0
Solyc01g094550.3	epm_Soly_S0_p1m12F_90	conserved	genes_conserved_with_homogen_gene_expr0
Solyc01g094550.3	epm_Soly_S0_p1m12R_90	conserved	genes_conserved_with_homogen_gene_expr0
Solyc01g094580.3	epm_Soly_S0_p0m07F_460	conserved	genes_conserved_with_homogen_gene_expr0
Solyc01g094580.3	epm_Soly_S0_p0m07R_460	conserved	genes_conserved_with_homogen_gene_expr0
Solyc01g094580.3	epm_Soly_S0_p1m02F_1034	conserved	genes_conserved_with_homogen_gene_expr0
Solyc01g094590.4	epm_Soly_S0_p0m00F_3990	conserved	genes_conserved_with_homogen_gene_expr0
Solyc01g094590.4	epm_Soly_S0_p1m10R_277	conserved	genes_conserved_with_homogen_gene_expr0
Solyc01g094630.3	epm_Soly_S0_p0m11R_251	conserved	genes_conserved_with_homogen_gene_expr0
Solyc01g094630.3	epm_Soly_S0_p1m06F_589	conserved	genes_conserved_with_homogen_gene_expr0
Solyc01g094660.3	epm_Soly_S0_p1m05F_593	conserved	genes_conserved_with_homogen_gene_expr0
Solyc01g094660.3	epm_Soly_S0_p1m05R_593	conserved	genes_conserved_with_homogen_gene_expr0
Solyc01g094660.3	epm_Soly_S0_p1m06F_589	conserved	genes_conserved_with_homogen_gene_expr0
Solyc01g094690.4	epm_Soly_S0_p1m08F_354	conserved	genes_conserved_with_homogen_gene_expr0
Solyc01g094690.4	epm_Soly_S0_p1m08R_354	conserved	genes_conserved_with_homogen_gene_expr0
Solyc01g094780.4	epm_Soly_S0_p1m00F_7754	conserved	genes_conserved_with_homogen_gene_expr0
Solyc01g094780.4	epm_Soly_S0_p1m03F_1000	conserved	genes_conserved_with_homogen_gene_expr0
Solyc01g094780.4	epm_Soly_S0_p1m03R_1000	conserved	genes_conserved_with_homogen_gene_expr0
Solyc01g094800.4	epm_Soly_S0_p0m04F_740	conserved	genes_conserved_with_homogen_gene_expr0
Solyc01g094800.4	epm_Soly_S0_p0m04R_740	conserved	genes_conserved_with_homogen_gene_expr0
Solyc01g094800.4	epm_Soly_S0_p0m08F_372	conserved	genes_conserved_with_homogen_gene_expr0
Solyc01g094800.4	epm_Soly_S0_p0m08R_372	conserved	genes_conserved_with_homogen_gene_expr0
Solyc01g094800.4	epm_Soly_S0_p0m12F_139	conserved	genes_conserved_with_homogen_gene_expr0
Solyc01g094800.4	epm_Soly_S0_p0m12R_139	conserved	genes_conserved_with_homogen_gene_expr0
Solyc01g094800.4	epm_Soly_S0_p1m07R_535	conserved	genes_conserved_with_homogen_gene_expr0
Solyc01g094800.4	epm_Soly_S0_p1m08F_354	conserved	genes_conserved_with_homogen_gene_expr0
Solyc01g094810.3	epm_Soly_S0_p0m01R_3003	conserved	genes_conserved_with_homogen_gene_expr0
Solyc01g094810.3	epm_Soly_S0_p0m06F_564	conserved	genes_conserved_with_homogen_gene_expr0
Solyc01g094810.3	epm_Soly_S0_p0m12F_139	conserved	genes_conserved_with_homogen_gene_expr0
Solyc01g094810.3	epm_Soly_S0_p0m12R_139	conserved	genes_conserved_with_homogen_gene_expr0
Solyc01g094810.3	epm_Soly_S0_p1m08F_354	conserved	genes_conserved_with_homogen_gene_expr0
Solyc01g094820.3	epm_Soly_S0_p1m00F_7754	conserved	genes_conserved_with_homogen_gene_expr0
Solyc01g094820.3	epm_Soly_S0_p1m05R_593	conserved	genes_conserved_with_homogen_gene_expr0
Solyc01g094915.1	epm_Soly_S0_p0m10F_263	conserved	genes_conserved_with_homogen_gene_expr0
Solyc01g094915.1	epm_Soly_S0_p1m09F_280	conserved	genes_conserved_with_homogen_gene_expr0
Solyc01g094920.3	epm_Soly_S0_p0m05R_724	conserved	genes_conserved_with_homogen_gene_expr0
Solyc01g094930.3	epm_Soly_S0_p0m00F_3990	conserved	genes_conserved_with_homogen_gene_expr0
Solyc01g094930.3	epm_Soly_S0_p0m00R_3990	conserved	genes_conserved_with_homogen_gene_expr0
Solyc01g094930.3	epm_Soly_S0_p0m05F_724	conserved	genes_conserved_with_homogen_gene_expr0
Solyc01g094930.3	epm_Soly_S0_p0m05R_724	conserved	genes_conserved_with_homogen_gene_expr0
Solyc01g094930.3	epm_Soly_S0_p0m06F_564	conserved	genes_conserved_with_homogen_gene_expr0
Solyc01g094930.3	epm_Soly_S0_p0m06R_564	conserved	genes_conserved_with_homogen_gene_expr0
Solyc01g094930.3	epm_Soly_S0_p1m01F_2188	conserved	genes_conserved_with_homogen_gene_expr0
Solyc01g094930.3	epm_Soly_S0_p1m10R_277	conserved	genes_conserved_with_homogen_gene_expr0
Solyc01g094950.3	epm_Soly_S0_p0m00F_3990	conserved	genes_conserved_with_homogen_gene_expr0
Solyc01g094950.3	epm_Soly_S0_p1m12F_90	conserved	genes_conserved_with_homogen_gene_expr0
Solyc01g094950.3	epm_Soly_S0_p1m12R_90	conserved	genes_conserved_with_homogen_gene_expr0
Solyc01g094960.3	epm_Soly_S0_p0m04F_740	conserved	genes_conserved_with_homogen_gene_expr0
Solyc01g094960.3	epm_Soly_S0_p0m08F_372	conserved	genes_conserved_with_homogen_gene_expr0
Solyc01g094960.3	epm_Soly_S0_p0m08R_372	conserved	genes_conserved_with_homogen_gene_expr0
Solyc01g094960.3	epm_Soly_S0_p0m12F_139	conserved	genes_conserved_with_homogen_gene_expr0
Solyc01g094960.3	epm_Soly_S0_p1m06F_589	conserved	genes_conserved_with_homogen_gene_expr0
Solyc01g094960.3	epm_Soly_S0_p1m06R_589	conserved	genes_conserved_with_homogen_gene_expr0
Solyc01g094960.3	epm_Soly_S0_p1m07F_535	conserved	genes_conserved_with_homogen_gene_expr0
Solyc01g095020.3	epm_Soly_S0_p0m03F_1234	conserved	genes_conserved_with_homogen_gene_expr0
Solyc01g095020.3	epm_Soly_S0_p0m05F_724	conserved	genes_conserved_with_homogen_gene_expr0
Solyc01g095020.3	epm_Soly_S0_p0m05R_724	conserved	genes_conserved_with_homogen_gene_expr0
Solyc01g095020.3	epm_Soly_S0_p1m03R_1000	conserved	genes_conserved_with_homogen_gene_expr0
Solyc01g095030.3	epm_Soly_S0_p0m11F_251	conserved	genes_conserved_with_homogen_gene_expr0
Solyc01g095030.3	epm_Soly_S0_p1m11R_149	conserved	genes_conserved_with_homogen_gene_expr0
Solyc01g095040.3	epm_Soly_S0_p0m07R_460	conserved	genes_conserved_with_homogen_gene_expr0
Solyc01g095050.3	epm_Soly_S0_p0m07R_460	conserved	genes_conserved_with_homogen_gene_expr0
Solyc01g095060.4	epm_Soly_S0_p1m08F_354	conserved	genes_conserved_with_homogen_gene_expr0
Solyc01g095070.4	epm_Soly_S0_p0m05R_724	conserved	genes_conserved_with_homogen_gene_expr0
Solyc01g095070.4	epm_Soly_S0_p0m06F_564	conserved	genes_conserved_with_homogen_gene_expr0
Solyc01g095070.4	epm_Soly_S0_p0m06R_564	conserved	genes_conserved_with_homogen_gene_expr0
Solyc01g095070.4	epm_Soly_S0_p0m11R_251	conserved	genes_conserved_with_homogen_gene_expr0
Solyc01g095070.4	epm_Soly_S0_p1m03R_1000	conserved	genes_conserved_with_homogen_gene_expr0
Solyc01g095070.4	epm_Soly_S0_p1m12F_90	conserved	genes_conserved_with_homogen_gene_expr0
Solyc01g095090.3	epm_Soly_S0_p0m06F_564	conserved	genes_conserved_with_homogen_gene_expr0
Solyc01g095090.3	epm_Soly_S0_p0m06R_564	conserved	genes_conserved_with_homogen_gene_expr0
Solyc01g095110.4	epm_Soly_S0_p0m07F_460	conserved	genes_conserved_with_homogen_gene_expr0
Solyc01g095110.4	epm_Soly_S0_p0m07R_460	conserved	genes_conserved_with_homogen_gene_expr0
Solyc01g095110.4	epm_Soly_S0_p1m11F_149	conserved	genes_conserved_with_homogen_gene_expr0
Solyc01g095120.3	epm_Soly_S0_p0m08F_372	conserved	genes_conserved_with_homogen_gene_expr0
Solyc01g095120.3	epm_Soly_S0_p1m08F_354	conserved	genes_conserved_with_homogen_gene_expr0
Solyc01g095120.3	epm_Soly_S0_p1m11F_149	conserved	genes_conserved_with_homogen_gene_expr0
Solyc01g095130.4	epm_Soly_S0_p1m08F_354	conserved	genes_conserved_with_homogen_gene_expr0
Solyc01g095140.4	epm_Soly_S0_p0m11F_251	conserved	genes_conserved_with_homogen_gene_expr0
Solyc01g095140.4	epm_Soly_S0_p0m11R_251	conserved	genes_conserved_with_homogen_gene_expr0
Solyc01g095140.4	epm_Soly_S0_p1m02F_1034	conserved	genes_conserved_with_homogen_gene_expr0
Solyc01g095140.4	epm_Soly_S0_p1m02R_1034	conserved	genes_conserved_with_homogen_gene_expr0
Solyc01g095150.3	epm_Soly_S0_p0m05F_724	conserved	genes_conserved_with_homogen_gene_expr0
Solyc01g095150.3	epm_Soly_S0_p0m05R_724	conserved	genes_conserved_with_homogen_gene_expr0
Solyc01g095150.3	epm_Soly_S0_p0m11F_251	conserved	genes_conserved_with_homogen_gene_expr0
Solyc01g095150.3	epm_Soly_S0_p0m11R_251	conserved	genes_conserved_with_homogen_gene_expr0
Solyc01g095150.3	epm_Soly_S0_p1m05F_593	conserved	genes_conserved_with_homogen_gene_expr0
Solyc01g095150.3	epm_Soly_S0_p1m05R_593	conserved	genes_conserved_with_homogen_gene_expr0
Solyc01g095150.3	epm_Soly_S0_p1m06F_589	conserved	genes_conserved_with_homogen_gene_expr0
Solyc01g095150.3	epm_Soly_S0_p1m10F_277	conserved	genes_conserved_with_homogen_gene_expr0
Solyc01g095160.3	epm_Soly_S0_p0m05F_724	conserved	genes_conserved_with_homogen_gene_expr0
Solyc01g095160.3	epm_Soly_S0_p0m05R_724	conserved	genes_conserved_with_homogen_gene_expr0
Solyc01g095160.3	epm_Soly_S0_p1m10F_277	conserved	genes_conserved_with_homogen_gene_expr0
Solyc01g095180.2	epm_Soly_S0_p0m01F_3003	conserved	genes_conserved_with_homogen_gene_expr0
Solyc01g095180.2	epm_Soly_S0_p0m01R_3003	conserved	genes_conserved_with_homogen_gene_expr0
Solyc01g095180.2	epm_Soly_S0_p0m02F_1784	conserved	genes_conserved_with_homogen_gene_expr0
Solyc01g095180.2	epm_Soly_S0_p0m02R_1784	conserved	genes_conserved_with_homogen_gene_expr0
Solyc01g095180.2	epm_Soly_S0_p0m11R_251	conserved	genes_conserved_with_homogen_gene_expr0
Solyc01g095180.2	epm_Soly_S0_p1m00F_7754	conserved	genes_conserved_with_homogen_gene_expr0
Solyc01g095180.2	epm_Soly_S0_p1m00R_7754	conserved	genes_conserved_with_homogen_gene_expr0
Solyc01g095210.3	epm_Soly_S0_p0m00F_3990	conserved	genes_conserved_with_homogen_gene_expr0
Solyc01g095210.3	epm_Soly_S0_p0m00R_3990	conserved	genes_conserved_with_homogen_gene_expr0
Solyc01g095210.3	epm_Soly_S0_p0m05F_724	conserved	genes_conserved_with_homogen_gene_expr0
Solyc01g095210.3	epm_Soly_S0_p1m11F_149	conserved	genes_conserved_with_homogen_gene_expr0
Solyc01g095210.3	epm_Soly_S0_p1m11R_149	conserved	genes_conserved_with_homogen_gene_expr0
Solyc01g095260.1	epm_Soly_S0_p0m01R_3003	conserved	genes_conserved_with_homogen_gene_expr0
Solyc01g095260.1	epm_Soly_S0_p0m04R_740	conserved	genes_conserved_with_homogen_gene_expr0
Solyc01g095260.1	epm_Soly_S0_p0m08F_372	conserved	genes_conserved_with_homogen_gene_expr0
Solyc01g095260.1	epm_Soly_S0_p0m08R_372	conserved	genes_conserved_with_homogen_gene_expr0
Solyc01g095260.1	epm_Soly_S0_p0m10F_263	conserved	genes_conserved_with_homogen_gene_expr0
Solyc01g095260.1	epm_Soly_S0_p0m10R_263	conserved	genes_conserved_with_homogen_gene_expr0
Solyc01g095260.1	epm_Soly_S0_p1m00F_7754	conserved	genes_conserved_with_homogen_gene_expr0
Solyc01g095260.1	epm_Soly_S0_p1m03F_1000	conserved	genes_conserved_with_homogen_gene_expr0
Solyc01g095260.1	epm_Soly_S0_p1m03R_1000	conserved	genes_conserved_with_homogen_gene_expr0
Solyc01g095270.3	epm_Soly_S0_p0m01R_3003	conserved	genes_conserved_with_homogen_gene_expr0
Solyc01g095270.3	epm_Soly_S0_p0m04R_740	conserved	genes_conserved_with_homogen_gene_expr0
Solyc01g095270.3	epm_Soly_S0_p0m08F_372	conserved	genes_conserved_with_homogen_gene_expr0
Solyc01g095270.3	epm_Soly_S0_p0m08R_372	conserved	genes_conserved_with_homogen_gene_expr0
Solyc01g095270.3	epm_Soly_S0_p0m10F_263	conserved	genes_conserved_with_homogen_gene_expr0
Solyc01g095270.3	epm_Soly_S0_p0m10R_263	conserved	genes_conserved_with_homogen_gene_expr0
Solyc01g095270.3	epm_Soly_S0_p1m03F_1000	conserved	genes_conserved_with_homogen_gene_expr0
Solyc01g095270.3	epm_Soly_S0_p1m03R_1000	conserved	genes_conserved_with_homogen_gene_expr0
Solyc01g095270.3	epm_Soly_S0_p1m07F_535	conserved	genes_conserved_with_homogen_gene_expr0
Solyc01g095270.3	epm_Soly_S0_p1m07R_535	conserved	genes_conserved_with_homogen_gene_expr0
Solyc01g095280.4	epm_Soly_S0_p0m11R_251	conserved	genes_conserved_with_homogen_gene_expr0
Solyc01g095300.3	epm_Soly_S0_p0m00R_3990	conserved	genes_conserved_with_homogen_gene_expr0
Solyc01g095300.3	epm_Soly_S0_p0m10R_263	conserved	genes_conserved_with_homogen_gene_expr0
Solyc01g095310.1	epm_Soly_S0_p0m00R_3990	conserved	genes_conserved_with_homogen_gene_expr0
Solyc01g095310.1	epm_Soly_S0_p0m10R_263	conserved	genes_conserved_with_homogen_gene_expr0
Solyc01g095370.3	epm_Soly_S0_p0m03R_1234	conserved	genes_conserved_with_homogen_gene_expr0
Solyc01g095370.3	epm_Soly_S0_p0m07F_460	conserved	genes_conserved_with_homogen_gene_expr0
Solyc01g095370.3	epm_Soly_S0_p0m07R_460	conserved	genes_conserved_with_homogen_gene_expr0
Solyc01g095370.3	epm_Soly_S0_p1m04F_640	conserved	genes_conserved_with_homogen_gene_expr0
Solyc01g095370.3	epm_Soly_S0_p1m04R_640	conserved	genes_conserved_with_homogen_gene_expr0
Solyc01g095370.3	epm_Soly_S0_p1m09R_280	conserved	genes_conserved_with_homogen_gene_expr0
Solyc01g095510.3	epm_Soly_S0_p0m00R_3990	conserved	genes_conserved_with_homogen_gene_expr0
Solyc01g095510.3	epm_Soly_S0_p0m08R_372	conserved	genes_conserved_with_homogen_gene_expr0
Solyc01g095515.1	epm_Soly_S0_p0m10F_263	conserved	genes_conserved_with_homogen_gene_expr0
Solyc01g095515.1	epm_Soly_S0_p0m10R_263	conserved	genes_conserved_with_homogen_gene_expr0
Solyc01g095515.1	epm_Soly_S0_p1m05F_593	conserved	genes_conserved_with_homogen_gene_expr0
Solyc01g095515.1	epm_Soly_S0_p1m05R_593	conserved	genes_conserved_with_homogen_gene_expr0
Solyc01g095530.2	epm_Soly_S0_p1m00F_7754	conserved	genes_conserved_with_homogen_gene_expr0
Solyc01g095540.3	epm_Soly_S0_p1m10F_277	conserved	genes_conserved_with_homogen_gene_expr0
Solyc01g095540.3	epm_Soly_S0_p1m10R_277	conserved	genes_conserved_with_homogen_gene_expr0
Solyc01g095540.3	epm_Soly_S0_p1m12F_90	conserved	genes_conserved_with_homogen_gene_expr0
Solyc01g095550.2	epm_Soly_S0_p0m06F_564	conserved	genes_conserved_with_homogen_gene_expr0
Solyc01g095550.2	epm_Soly_S0_p1m10F_277	conserved	genes_conserved_with_homogen_gene_expr0
Solyc01g095550.2	epm_Soly_S0_p1m10R_277	conserved	genes_conserved_with_homogen_gene_expr0
Solyc01g095550.2	epm_Soly_S0_p1m12F_90	conserved	genes_conserved_with_homogen_gene_expr0
Solyc01g095560.3	epm_Soly_S0_p1m05R_593	conserved	genes_conserved_with_homogen_gene_expr0
Solyc01g095590.3	epm_Soly_S0_p0m05F_724	conserved	genes_conserved_with_homogen_gene_expr0
Solyc01g095590.3	epm_Soly_S0_p0m05R_724	conserved	genes_conserved_with_homogen_gene_expr0
Solyc01g095590.3	epm_Soly_S0_p0m11R_251	conserved	genes_conserved_with_homogen_gene_expr0
Solyc01g095590.3	epm_Soly_S0_p1m07R_535	conserved	genes_conserved_with_homogen_gene_expr0
Solyc01g095600.4	epm_Soly_S0_p0m11R_251	conserved	genes_conserved_with_homogen_gene_expr0
Solyc01g095630.3	epm_Soly_S0_p0m10F_263	conserved	genes_conserved_with_homogen_gene_expr0
Solyc01g095640.2	epm_Soly_S0_p0m00F_3990	conserved	genes_conserved_with_homogen_gene_expr0
Solyc01g095640.2	epm_Soly_S0_p0m00R_3990	conserved	genes_conserved_with_homogen_gene_expr0
Solyc01g095640.2	epm_Soly_S0_p1m02F_1034	conserved	genes_conserved_with_homogen_gene_expr0
Solyc01g095640.2	epm_Soly_S0_p1m10F_277	conserved	genes_conserved_with_homogen_gene_expr0
Solyc01g095640.2	epm_Soly_S0_p1m10R_277	conserved	genes_conserved_with_homogen_gene_expr0
Solyc01g095650.4	epm_Soly_S0_p1m02F_1034	conserved	genes_conserved_with_homogen_gene_expr0
Solyc01g095690.2	epm_Soly_S0_p0m12R_139	conserved	genes_conserved_with_homogen_gene_expr0
Solyc01g095720.3	epm_Soly_S0_p0m00R_3990	conserved	genes_conserved_with_homogen_gene_expr0
Solyc01g095720.3	epm_Soly_S0_p1m01F_2188	conserved	genes_conserved_with_homogen_gene_expr0
Solyc01g095720.3	epm_Soly_S0_p1m01R_2188	conserved	genes_conserved_with_homogen_gene_expr0
Solyc01g095720.3	epm_Soly_S0_p1m06F_589	conserved	genes_conserved_with_homogen_gene_expr0
Solyc01g095730.4	epm_Soly_S0_p0m01R_3003	conserved	genes_conserved_with_homogen_gene_expr0
Solyc01g095730.4	epm_Soly_S0_p0m03F_1234	conserved	genes_conserved_with_homogen_gene_expr0
Solyc01g095730.4	epm_Soly_S0_p0m03R_1234	conserved	genes_conserved_with_homogen_gene_expr0
Solyc01g095730.4	epm_Soly_S0_p0m07R_460	conserved	genes_conserved_with_homogen_gene_expr0
Solyc01g095770.3	epm_Soly_S0_p1m02F_1034	conserved	genes_conserved_with_homogen_gene_expr0
Solyc01g095770.3	epm_Soly_S0_p1m03F_1000	conserved	genes_conserved_with_homogen_gene_expr0
Solyc01g095800.3	epm_Soly_S0_p0m01F_3003	conserved	genes_conserved_with_homogen_gene_expr0
Solyc01g095800.3	epm_Soly_S0_p0m01R_3003	conserved	genes_conserved_with_homogen_gene_expr0
Solyc01g095800.3	epm_Soly_S0_p0m02F_1784	conserved	genes_conserved_with_homogen_gene_expr0
Solyc01g095800.3	epm_Soly_S0_p0m02R_1784	conserved	genes_conserved_with_homogen_gene_expr0
Solyc01g095800.3	epm_Soly_S0_p1m03F_1000	conserved	genes_conserved_with_homogen_gene_expr0
Solyc01g095800.3	epm_Soly_S0_p1m04F_640	conserved	genes_conserved_with_homogen_gene_expr0
Solyc01g095800.3	epm_Soly_S0_p1m12R_90	conserved	genes_conserved_with_homogen_gene_expr0
Solyc01g095820.2	epm_Soly_S0_p0m02F_1784	conserved	genes_conserved_with_homogen_gene_expr0
Solyc01g095820.2	epm_Soly_S0_p0m02R_1784	conserved	genes_conserved_with_homogen_gene_expr0
Solyc01g095820.2	epm_Soly_S0_p1m01R_2188	conserved	genes_conserved_with_homogen_gene_expr0
Solyc01g095840.2	epm_Soly_S0_p0m02R_1784	conserved	genes_conserved_with_homogen_gene_expr0
Solyc01g095840.2	epm_Soly_S0_p0m03F_1234	conserved	genes_conserved_with_homogen_gene_expr0
Solyc01g095840.2	epm_Soly_S0_p0m12R_139	conserved	genes_conserved_with_homogen_gene_expr0
Solyc01g095840.2	epm_Soly_S0_p1m10F_277	conserved	genes_conserved_with_homogen_gene_expr0
Solyc01g095840.2	epm_Soly_S0_p1m10R_277	conserved	genes_conserved_with_homogen_gene_expr0
Solyc01g095850.1	epm_Soly_S0_p0m12R_139	conserved	genes_conserved_with_homogen_gene_expr0
Solyc01g095860.3	epm_Soly_S0_p0m10F_263	conserved	genes_conserved_with_homogen_gene_expr0
Solyc01g095860.3	epm_Soly_S0_p0m10R_263	conserved	genes_conserved_with_homogen_gene_expr0
Solyc01g095860.3	epm_Soly_S0_p0m12R_139	conserved	genes_conserved_with_homogen_gene_expr0
Solyc01g095870.3	epm_Soly_S0_p0m10F_263	conserved	genes_conserved_with_homogen_gene_expr0
Solyc01g095870.3	epm_Soly_S0_p0m10R_263	conserved	genes_conserved_with_homogen_gene_expr0
Solyc01g095870.3	epm_Soly_S0_p0m11F_251	conserved	genes_conserved_with_homogen_gene_expr0
Solyc01g095870.3	epm_Soly_S0_p0m11R_251	conserved	genes_conserved_with_homogen_gene_expr0
Solyc01g095880.1	epm_Soly_S0_p0m00F_3990	conserved	genes_conserved_with_homogen_gene_expr0
Solyc01g095880.1	epm_Soly_S0_p0m00R_3990	conserved	genes_conserved_with_homogen_gene_expr0
Solyc01g095880.1	epm_Soly_S0_p1m01F_2188	conserved	genes_conserved_with_homogen_gene_expr0
Solyc01g095880.1	epm_Soly_S0_p1m01R_2188	conserved	genes_conserved_with_homogen_gene_expr0
Solyc01g095880.1	epm_Soly_S0_p1m06F_589	conserved	genes_conserved_with_homogen_gene_expr0
Solyc01g095890.4	epm_Soly_S0_p0m00F_3990	conserved	genes_conserved_with_homogen_gene_expr0
Solyc01g095890.4	epm_Soly_S0_p0m00R_3990	conserved	genes_conserved_with_homogen_gene_expr0
Solyc01g095890.4	epm_Soly_S0_p0m12F_139	conserved	genes_conserved_with_homogen_gene_expr0
Solyc01g095890.4	epm_Soly_S0_p1m00F_7754	conserved	genes_conserved_with_homogen_gene_expr0
Solyc01g095890.4	epm_Soly_S0_p1m01F_2188	conserved	genes_conserved_with_homogen_gene_expr0
Solyc01g095890.4	epm_Soly_S0_p1m01R_2188	conserved	genes_conserved_with_homogen_gene_expr0
Solyc01g095890.4	epm_Soly_S0_p1m06F_589	conserved	genes_conserved_with_homogen_gene_expr0
Solyc01g095890.4	epm_Soly_S0_p1m07F_535	conserved	genes_conserved_with_homogen_gene_expr0
Solyc01g095900.4	epm_Soly_S0_p1m10R_277	conserved	genes_conserved_with_homogen_gene_expr0
Solyc01g095950.1	epm_Soly_S0_p0m06F_564	conserved	genes_conserved_with_homogen_gene_expr0
Solyc01g095950.1	epm_Soly_S0_p0m06R_564	conserved	genes_conserved_with_homogen_gene_expr0
Solyc01g095970.3	epm_Soly_S0_p0m11F_251	conserved	genes_conserved_with_homogen_gene_expr0
Solyc01g095970.3	epm_Soly_S0_p1m01F_2188	conserved	genes_conserved_with_homogen_gene_expr0
Solyc01g095970.3	epm_Soly_S0_p1m06F_589	conserved	genes_conserved_with_homogen_gene_expr0
Solyc01g096000.2	epm_Soly_S0_p0m10F_263	conserved	genes_conserved_with_homogen_gene_expr0
Solyc01g096030.4	epm_Soly_S0_p0m10R_263	conserved	genes_conserved_with_homogen_gene_expr0
Solyc01g096030.4	epm_Soly_S0_p1m02R_1034	conserved	genes_conserved_with_homogen_gene_expr0
Solyc01g096050.4	epm_Soly_S0_p0m11R_251	conserved	genes_conserved_with_homogen_gene_expr0
Solyc01g096070.3	epm_Soly_S0_p1m01R_2188	conserved	genes_conserved_with_homogen_gene_expr0
Solyc01g096110.3	epm_Soly_S0_p0m10F_263	conserved	genes_conserved_with_homogen_gene_expr0
Solyc01g096120.3	epm_Soly_S0_p0m05F_724	conserved	genes_conserved_with_homogen_gene_expr0
Solyc01g096120.3	epm_Soly_S0_p1m08F_354	conserved	genes_conserved_with_homogen_gene_expr0
Solyc01g096120.3	epm_Soly_S0_p1m08R_354	conserved	genes_conserved_with_homogen_gene_expr0
Solyc01g096120.3	epm_Soly_S0_p1m10R_277	conserved	genes_conserved_with_homogen_gene_expr0
Solyc01g096130.3	epm_Soly_S0_p0m05F_724	conserved	genes_conserved_with_homogen_gene_expr0
Solyc01g096130.3	epm_Soly_S0_p0m11F_251	conserved	genes_conserved_with_homogen_gene_expr0
Solyc01g096130.3	epm_Soly_S0_p1m10R_277	conserved	genes_conserved_with_homogen_gene_expr0
Solyc01g096140.3	epm_Soly_S0_p1m05F_593	conserved	genes_conserved_with_homogen_gene_expr0
Solyc01g096140.3	epm_Soly_S0_p1m05R_593	conserved	genes_conserved_with_homogen_gene_expr0
Solyc01g096140.3	epm_Soly_S0_p1m09F_280	conserved	genes_conserved_with_homogen_gene_expr0
Solyc01g096140.3	epm_Soly_S0_p1m09R_280	conserved	genes_conserved_with_homogen_gene_expr0
Solyc01g096160.4	epm_Soly_S0_p0m08R_372	conserved	genes_conserved_with_homogen_gene_expr0
Solyc01g096160.4	epm_Soly_S0_p1m05R_593	conserved	genes_conserved_with_homogen_gene_expr0
Solyc01g096220.3	epm_Soly_S0_p0m06F_564	conserved	genes_conserved_with_homogen_gene_expr0
Solyc01g096270.3	epm_Soly_S0_p0m00F_3990	conserved	genes_conserved_with_homogen_gene_expr0
Solyc01g096270.3	epm_Soly_S0_p0m00R_3990	conserved	genes_conserved_with_homogen_gene_expr0
Solyc01g096270.3	epm_Soly_S0_p1m10R_277	conserved	genes_conserved_with_homogen_gene_expr0
Solyc01g096280.2	epm_Soly_S0_p0m00F_3990	conserved	genes_conserved_with_homogen_gene_expr0
Solyc01g096280.2	epm_Soly_S0_p0m00R_3990	conserved	genes_conserved_with_homogen_gene_expr0
Solyc01g096280.2	epm_Soly_S0_p0m03F_1234	conserved	genes_conserved_with_homogen_gene_expr0
Solyc01g096290.4	epm_Soly_S0_p0m11F_251	conserved	genes_conserved_with_homogen_gene_expr0
Solyc01g096290.4	epm_Soly_S0_p1m02F_1034	conserved	genes_conserved_with_homogen_gene_expr0
Solyc01g096330.2	epm_Soly_S0_p0m00F_3990	conserved	genes_conserved_with_homogen_gene_expr0
Solyc01g096330.2	epm_Soly_S0_p0m00R_3990	conserved	genes_conserved_with_homogen_gene_expr0
Solyc01g096330.2	epm_Soly_S0_p1m06F_589	conserved	genes_conserved_with_homogen_gene_expr0
Solyc01g096330.2	epm_Soly_S0_p1m06R_589	conserved	genes_conserved_with_homogen_gene_expr0
Solyc01g096330.2	epm_Soly_S0_p1m10F_277	conserved	genes_conserved_with_homogen_gene_expr0
Solyc01g096330.2	epm_Soly_S0_p1m10R_277	conserved	genes_conserved_with_homogen_gene_expr0
Solyc01g096340.3	epm_Soly_S0_p0m05F_724	conserved	genes_conserved_with_homogen_gene_expr0
Solyc01g096340.3	epm_Soly_S0_p0m05R_724	conserved	genes_conserved_with_homogen_gene_expr0
Solyc01g096340.3	epm_Soly_S0_p0m06F_564	conserved	genes_conserved_with_homogen_gene_expr0
Solyc01g096360.3	epm_Soly_S0_p0m07R_460	conserved	genes_conserved_with_homogen_gene_expr0
Solyc01g096360.3	epm_Soly_S0_p0m11R_251	conserved	genes_conserved_with_homogen_gene_expr0
Solyc01g096390.4	epm_Soly_S0_p0m11F_251	conserved	genes_conserved_with_homogen_gene_expr0
Solyc01g096390.4	epm_Soly_S0_p0m11R_251	conserved	genes_conserved_with_homogen_gene_expr0
Solyc01g096390.4	epm_Soly_S0_p1m03R_1000	conserved	genes_conserved_with_homogen_gene_expr0
Solyc01g096400.4	epm_Soly_S0_p0m00F_3990	conserved	genes_conserved_with_homogen_gene_expr0
Solyc01g096400.4	epm_Soly_S0_p0m00R_3990	conserved	genes_conserved_with_homogen_gene_expr0
Solyc01g096400.4	epm_Soly_S0_p0m05R_724	conserved	genes_conserved_with_homogen_gene_expr0
Solyc01g096400.4	epm_Soly_S0_p0m06R_564	conserved	genes_conserved_with_homogen_gene_expr0
Solyc01g096400.4	epm_Soly_S0_p1m08F_354	conserved	genes_conserved_with_homogen_gene_expr0
Solyc01g096400.4	epm_Soly_S0_p1m10F_277	conserved	genes_conserved_with_homogen_gene_expr0
Solyc01g096400.4	epm_Soly_S0_p1m10R_277	conserved	genes_conserved_with_homogen_gene_expr0
Solyc01g096400.4	epm_Soly_S0_p1m12F_90	conserved	genes_conserved_with_homogen_gene_expr0
Solyc01g096400.4	epm_Soly_S0_p1m12R_90	conserved	genes_conserved_with_homogen_gene_expr0
Solyc01g096405.1	epm_Soly_S0_p0m05R_724	conserved	genes_conserved_with_homogen_gene_expr0
Solyc01g096405.1	epm_Soly_S0_p0m06R_564	conserved	genes_conserved_with_homogen_gene_expr0
Solyc01g096440.4	epm_Soly_S0_p0m10F_263	conserved	genes_conserved_with_homogen_gene_expr0
Solyc01g096440.4	epm_Soly_S0_p0m10R_263	conserved	genes_conserved_with_homogen_gene_expr0
Solyc01g096440.4	epm_Soly_S0_p1m00F_7754	conserved	genes_conserved_with_homogen_gene_expr0
Solyc01g096470.3	epm_Soly_S0_p0m07F_460	conserved	genes_conserved_with_homogen_gene_expr0
Solyc01g096490.3	epm_Soly_S0_p0m02R_1784	conserved	genes_conserved_with_homogen_gene_expr0
Solyc01g096490.3	epm_Soly_S0_p0m03F_1234	conserved	genes_conserved_with_homogen_gene_expr0
Solyc01g096490.3	epm_Soly_S0_p0m03R_1234	conserved	genes_conserved_with_homogen_gene_expr0
Solyc01g096490.3	epm_Soly_S0_p0m11R_251	conserved	genes_conserved_with_homogen_gene_expr0
Solyc01g096490.3	epm_Soly_S0_p1m04F_640	conserved	genes_conserved_with_homogen_gene_expr0
Solyc01g096490.3	epm_Soly_S0_p1m04R_640	conserved	genes_conserved_with_homogen_gene_expr0
Solyc01g096500.3	epm_Soly_S0_p1m02R_1034	conserved	genes_conserved_with_homogen_gene_expr0
Solyc01g096520.3	epm_Soly_S0_p1m11F_149	conserved	genes_conserved_with_homogen_gene_expr0
[truncated: 14,678 more rows]
