# Supplementary material for: Deep learning the cis-regulatory code for gene expression in selected model plants
Source: Nat Commun. 2024 Apr 25;15:3488. doi: 10.1038/s41467-024-47744-0 (PMC11045779; doi:10.1038/s41467-024-47744-0)
Supplement: Supplementary file 13 — Supplementary Data 10 [file 41467_2024_47744_MOESM13_ESM.xlsx]

## Sheet: Suppl-table_8_Peleke-etal-revre
BIN CODE	NAME	Label	Expressed genes in BIN	S. lycopersicum predicted expresison probability	S. lycopersicum observed expresison probability	S. pennellii predicted expresison probability	S. pennellii observed expresison probability	Difference between predicted expression probabilities (S.pennellii - S. Lycopersicum)	Difference between observed expression probabilities (S.pennellii - S. Lycopersicum)	p-value (two-sided Wilcoxon rank-sum test)	FDR (Benjamini-Hochberg)
bin_1.	Photosynthesis	Photosynthesis	300	0.526275	0.89	0.564137	0.926761	0.0378621	0.0367606	0.0444045	0.511567
bin_1.1.	Photosynthesis.photophosphorylation	photophosphorylation	206	0.49624	0.910194	0.584167	0.960417	0.0879272	0.0502225	0.00410749	0.144398
bin_1.1.1.	Photosynthesis.photophosphorylation.photosystem II	photosystem II	96	0.586371	0.942708	0.600789	0.965217	0.0144176	0.0225091	0.287736	0.975528
bin_1.1.1.1.	Photosynthesis.photophosphorylation.photosystem II.LHC-II complex	LHC-II complex	19	0.381995	0.973684	0.539825	1	0.15783	0.0263158	0.0516744	0.5391
bin_1.1.1.1.1.	Photosynthesis.photophosphorylation.photosystem II.LHC-II complex.component *(LHCb1/2/3)	component *(LHCb1/2/3)	14	0.306696	1	0.525969	1	0.219273	0	0.0115328	0.270548
bin_1.1.1.2.	Photosynthesis.photophosphorylation.photosystem II.PS-II complex	PS-II complex	11	0.261197	0.863636	0.497406	0.911765	0.236208	0.0481283	0.0903251	0.63964
bin_1.1.1.2.2.	Photosynthesis.photophosphorylation.photosystem II.PS-II complex.oxygen-evolving center (OEC) extrinsic components	oxygen-evolving center (OEC) extrinsic components	4	0.610614	1	0.52247	1	-0.0881445	0	0.885234	1
bin_1.1.1.3.	Photosynthesis.photophosphorylation.photosystem II.assembly	assembly	27	0.793121	0.944444	0.804361	0.969697	0.0112398	0.0252525	0.940774	1
bin_1.1.1.3.7.	Photosynthesis.photophosphorylation.photosystem II.assembly.HCF244-OHP assembly factor complex	HCF244-OHP assembly factor complex	3	0.469298	0.833333	0.5804	1	0.111102	0.166667	0.595883	1
bin_1.1.1.3.20.	Photosynthesis.photophosphorylation.photosystem II.assembly.thioredoxin *(TRX-M)	thioredoxin *(TRX-M)	4	0.945602	1	0.937693	1	-0.00790873	0	1	1
bin_1.1.1.3.21.	Photosynthesis.photophosphorylation.photosystem II.assembly.LHCII-stabilizing factor *(SEP3)	LHCII-stabilizing factor *(SEP3)	3	0.925748	0.666667	0.897853	0.833333	-0.0278949	0.166667	1	1
bin_1.1.1.4.	Photosynthesis.photophosphorylation.photosystem II.repair and reassembly cycle	repair and reassembly cycle	10	0.503015	0.9	0.651139	0.909091	0.148124	0.00909091	0.971913	1
bin_1.1.1.5.	Photosynthesis.photophosphorylation.photosystem II.photosynthetic acclimation	photosynthetic acclimation	29	0.601472	0.965517	0.679789	0.983871	0.0783163	0.0183537	0.646528	1
bin_1.1.1.5.1.	Photosynthesis.photophosphorylation.photosystem II.photosynthetic acclimation.regulatory phosphorylation	regulatory phosphorylation	4	0.609517	1	0.728747	1	0.11923	0	0.176098	0.842173
bin_1.1.1.5.3.	Photosynthesis.photophosphorylation.photosystem II.photosynthetic acclimation.non-photochemical quenching (NPQ)	non-photochemical quenching (NPQ)	10	0.469315	0.95	0.513076	1	0.0437609	0.05	0.574941	1
bin_1.1.1.5.3.1.	Photosynthesis.photophosphorylation.photosystem II.photosynthetic acclimation.non-photochemical quenching (NPQ).qE/qZ-type quenching	qE/qZ-type quenching	6	0.410936	0.916667	0.454792	1	0.0438559	0.0833333	0.33239	0.987947
bin_1.1.1.5.3.2.	Photosynthesis.photophosphorylation.photosystem II.photosynthetic acclimation.non-photochemical quenching (NPQ).qH-type antenna quenching	qH-type antenna quenching	4	0.711164	1	0.679789	1	-0.0313755	0	1	1
bin_1.1.1.5.4.	Photosynthesis.photophosphorylation.photosystem II.photosynthetic acclimation.thylakoid grana stacking	thylakoid grana stacking	8	0.807183	0.9375	0.724192	0.9375	-0.0829909	0	0.958122	1
bin_1.1.1.5.4.2.	Photosynthesis.photophosphorylation.photosystem II.photosynthetic acclimation.thylakoid grana stacking.regulatory factor *(CURT)	regulatory factor *(CURT)	6	0.880509	0.916667	0.847591	0.916667	-0.0329178	0	1	1
bin_1.1.1.5.5.	Photosynthesis.photophosphorylation.photosystem II.photosynthetic acclimation.acclimation factor activities	acclimation factor activities	6	0.653395	1	0.481067	1	-0.172327	0	0.648077	1
bin_1.1.2.	Photosynthesis.photophosphorylation.cytochrome b6/f complex	cytochrome b6/f complex	16	0.705001	0.84375	0.681926	0.894737	-0.0230755	0.0509868	0.562209	1
bin_1.1.2.9.	Photosynthesis.photophosphorylation.cytochrome b6/f complex.assembly	assembly	14	0.71768	0.821429	0.70986	0.928571	-0.00782037	0.107143	0.981666	1
bin_1.1.2.9.1.	Photosynthesis.photophosphorylation.cytochrome b6/f complex.assembly.CCB cytochrome b6 maturation system (system IV)	CCB cytochrome b6 maturation system (system IV)	4	0.826569	0.875	0.710295	1	-0.116274	0.125	0.538594	1
bin_1.1.2.9.2.	Photosynthesis.photophosphorylation.cytochrome b6/f complex.assembly.CCS cytochrome f/c6 maturation system (system II)	CCS cytochrome f/c6 maturation system (system II)	6	0.654434	0.666667	0.721314	0.8	0.0668799	0.133333	0.927099	1
bin_1.1.4.	Photosynthesis.photophosphorylation.photosystem I	photosystem I	26	0.521796	0.961538	0.57125	1	0.0494546	0.0384615	0.148291	0.800975
bin_1.1.4.1.	Photosynthesis.photophosphorylation.photosystem I.LHC-I complex	LHC-I complex	6	0.412463	1	0.466466	1	0.0540025	0	0.520317	1
bin_1.1.4.2.	Photosynthesis.photophosphorylation.photosystem I.PS-I complex	PS-I complex	15	0.372892	0.933333	0.490948	1	0.118057	0.0666667	0.28489	0.971454
bin_1.1.4.3.	Photosynthesis.photophosphorylation.photosystem I.assembly and maintenance	assembly and maintenance	5	0.829118	1	0.750291	1	-0.0788269	0	1	1
bin_1.1.5.	Photosynthesis.photophosphorylation.linear electron flow	linear electron flow	14	0.277973	0.821429	0.522732	0.823529	0.244759	0.00210084	0.0449887	0.511567
bin_1.1.5.1.	Photosynthesis.photophosphorylation.linear electron flow.ferredoxin electron carrier activities	ferredoxin electron carrier activities	8	0.206109	0.75	0.530948	0.75	0.324839	0	0.068535	0.604131
bin_1.1.5.1.1.	Photosynthesis.photophosphorylation.linear electron flow.ferredoxin electron carrier activities.ferredoxin targeted to NADP reduction	ferredoxin targeted to NADP reduction	7	0.198759	0.714286	0.385553	0.6875	0.186794	-0.0267857	0.0428436	0.509392
bin_1.1.5.2.	Photosynthesis.photophosphorylation.linear electron flow.ferredoxin-NADP reductase (FNR) activity	ferredoxin-NADP reductase (FNR) activity	6	0.417858	0.916667	0.522732	0.928571	0.104875	0.0119048	0.283314	0.971346
bin_1.1.5.2.2.	Photosynthesis.photophosphorylation.linear electron flow.ferredoxin-NADP reductase (FNR) activity.FNR membrane-tethering	FNR membrane-tethering	3	0.453402	1	0.490784	1	0.0373824	0	0.59256	1
bin_1.1.6.	Photosynthesis.photophosphorylation.cyclic electron flow	cyclic electron flow	4	0.714758	1	0.759033	1	0.044275	0	0.538594	1
bin_1.1.6.1.	Photosynthesis.photophosphorylation.cyclic electron flow.PGR5-PGRL1 complex	PGR5-PGRL1 complex	3	0.618501	1	0.741914	1	0.123413	0	1	1
bin_1.1.8.	Photosynthesis.photophosphorylation.chlororespiration	chlororespiration	35	0.458446	0.928571	0.458619	0.987805	0.00017252	0.0592334	0.71529	1
bin_1.1.8.1.	Photosynthesis.photophosphorylation.chlororespiration.NADH dehydrogenase-like (NDH) complex	NADH dehydrogenase-like (NDH) complex	34	0.45808	0.926471	0.454531	0.9875	-0.00354926	0.0610294	0.668316	1
bin_1.1.8.1.2.	Photosynthesis.photophosphorylation.chlororespiration.NADH dehydrogenase-like (NDH) complex.subcomplex A	subcomplex A	4	0.494096	1	0.431088	1	-0.0630088	0	0.589485	1
bin_1.1.8.1.3.	Photosynthesis.photophosphorylation.chlororespiration.NADH dehydrogenase-like (NDH) complex.subcomplex B	subcomplex B	5	0.458446	1	0.417118	1	-0.0413285	0	1	1
bin_1.1.8.1.4.	Photosynthesis.photophosphorylation.chlororespiration.NADH dehydrogenase-like (NDH) complex.lumen subcomplex L	lumen subcomplex L	3	0.671991	1	0.498773	1	-0.173217	0	0.765594	1
bin_1.1.8.1.5.	Photosynthesis.photophosphorylation.chlororespiration.NADH dehydrogenase-like (NDH) complex.electron donor-binding subcomplex E	electron donor-binding subcomplex E	4	0.470741	1	0.635007	1	0.164267	0	0.312321	0.987947
bin_1.1.8.1.6.	Photosynthesis.photophosphorylation.chlororespiration.NADH dehydrogenase-like (NDH) complex.assembly and maintenance	assembly and maintenance	14	0.417697	0.964286	0.401477	0.970588	-0.0162199	0.00630252	0.984162	1
bin_1.1.8.1.6.2.	Photosynthesis.photophosphorylation.chlororespiration.NADH dehydrogenase-like (NDH) complex.assembly and maintenance.Cpn60 chaperonin heterodimer	Cpn60 chaperonin heterodimer	6	0.714264	0.916667	0.70761	0.916667	-0.00665405	0	0.936186	1
bin_1.1.8.1.6.2.1.	Photosynthesis.photophosphorylation.chlororespiration.NADH dehydrogenase-like (NDH) complex.assembly and maintenance.Cpn60 chaperonin heterodimer.subunit alpha	subunit alpha	3	0.839842	0.833333	0.719082	0.833333	-0.120761	0	1	1
bin_1.1.8.1.6.2.2.	Photosynthesis.photophosphorylation.chlororespiration.NADH dehydrogenase-like (NDH) complex.assembly and maintenance.Cpn60 chaperonin heterodimer.subunit beta	subunit beta	3	0.588685	1	0.348387	1	-0.240298	0	1	1
bin_1.1.9.	Photosynthesis.photophosphorylation.ATP synthase complex	ATP synthase complex	14	0.331084	0.678571	0.612079	1	0.280995	0.321429	0.00505266	0.157748
bin_1.1.9.1.	Photosynthesis.photophosphorylation.ATP synthase complex.membrane CF0 subcomplex	membrane CF0 subcomplex	6	0.244201	0.416667	0.890283	1	0.646082	0.583333	0.0281858	0.452351
bin_1.1.9.2.	Photosynthesis.photophosphorylation.ATP synthase complex.peripheral CF1 subcomplex	peripheral CF1 subcomplex	4	0.342597	0.75	0.732582	1	0.389985	0.25	0.112351	0.702909
bin_1.1.9.3.	Photosynthesis.photophosphorylation.ATP synthase complex.assembly	assembly	4	0.3649	1	0.360421	1	-0.00447827	0	0.902117	1
bin_1.2.	Photosynthesis.calvin cycle	calvin cycle	47	0.589768	0.957447	0.500991	0.975	-0.088777	0.0175532	0.511851	1
bin_1.2.1.	Photosynthesis.calvin cycle.ribulose-1,5-bisphosphat carboxylase/oxygenase (RuBisCo) activity	ribulose-1,5-bisphosphat carboxylase/oxygenase (RuBisCo) activity	24	0.625508	0.958333	0.500991	0.970588	-0.124517	0.0122549	0.47252	1
bin_1.2.1.1.	Photosynthesis.calvin cycle.ribulose-1,5-bisphosphat carboxylase/oxygenase (RuBisCo) activity.RuBisCo heterodimer	RuBisCo heterodimer	4	0.290163	0.875	0.376708	0.928571	0.0865453	0.0535714	0.394015	0.997677
bin_1.2.1.1.2.	Photosynthesis.calvin cycle.ribulose-1,5-bisphosphat carboxylase/oxygenase (RuBisCo) activity.RuBisCo heterodimer.small subunit	small subunit	4	0.290163	0.875	0.376708	0.928571	0.0865453	0.0535714	0.394015	0.997677
bin_1.2.1.2.	Photosynthesis.calvin cycle.ribulose-1,5-bisphosphat carboxylase/oxygenase (RuBisCo) activity.RuBisCo assembly	RuBisCo assembly	13	0.71801	0.961538	0.737318	0.970588	0.0193089	0.00904977	0.966613	1
bin_1.2.1.2.1.	Photosynthesis.calvin cycle.ribulose-1,5-bisphosphat carboxylase/oxygenase (RuBisCo) activity.RuBisCo assembly.CPN60 chaperonin heterodimer	CPN60 chaperonin heterodimer	6	0.714264	0.916667	0.70761	0.916667	-0.00665405	0	0.936186	1
bin_1.2.1.2.1.1.	Photosynthesis.calvin cycle.ribulose-1,5-bisphosphat carboxylase/oxygenase (RuBisCo) activity.RuBisCo assembly.CPN60 chaperonin heterodimer.subunit alpha	subunit alpha	3	0.839842	0.833333	0.719082	0.833333	-0.120761	0	1	1
bin_1.2.1.2.1.2.	Photosynthesis.calvin cycle.ribulose-1,5-bisphosphat carboxylase/oxygenase (RuBisCo) activity.RuBisCo assembly.CPN60 chaperonin heterodimer.subunit beta	subunit beta	3	0.588685	1	0.348387	1	-0.240298	0	1	1
bin_1.2.1.3.	Photosynthesis.calvin cycle.ribulose-1,5-bisphosphat carboxylase/oxygenase (RuBisCo) activity.RuBisCo regulation	RuBisCo regulation	7	0.729624	1	0.44196	1	-0.287664	0	0.187141	0.842173
bin_1.2.3.	Photosynthesis.calvin cycle.glyceraldehyde 3-phosphate dehydrogenase (GAPDH) activity	glyceraldehyde 3-phosphate dehydrogenase (GAPDH) activity	6	0.327363	1	0.474285	1	0.146921	0	0.224639	0.891512
bin_1.2.3.1.	Photosynthesis.calvin cycle.glyceraldehyde 3-phosphate dehydrogenase (GAPDH) activity.glyceraldehyde 3-phosphate dehydrogenase *(GAPDH)	glyceraldehyde 3-phosphate dehydrogenase *(GAPDH)	4	0.47019	1	0.454482	1	-0.0157077	0	1	1
bin_1.2.5.	Photosynthesis.calvin cycle.fructose 1,6-bisphosphate aldolase	fructose 1,6-bisphosphate aldolase	4	0.514842	1	0.524738	1	0.00989576	0	1	1
bin_1.2.7.	Photosynthesis.calvin cycle.transketolase	transketolase	3	0.793247	0.666667	0.84926	0.833333	0.0560124	0.166667	1	1
bin_1.3.	Photosynthesis.photorespiration	photorespiration	24	0.575871	0.854167	0.575131	0.810345	-0.00073975	-0.0438218	0.879277	1
bin_1.3.3.	Photosynthesis.photorespiration.aminotransferase activities	aminotransferase activities	3	0.240695	0.666667	0.308645	0.833333	0.0679501	0.166667	0.662521	1
bin_1.3.4.	Photosynthesis.photorespiration.glycine decarboxylase complex	glycine decarboxylase complex	7	0.800478	0.928571	0.722055	1	-0.078423	0.0714286	1	1
bin_1.3.4.4.	Photosynthesis.photorespiration.glycine decarboxylase complex.lipoamide-containing component *(H-protein)	lipoamide-containing component *(H-protein)	3	0.800478	0.833333	0.791143	1	-0.00933466	0.166667	1	1
bin_1.3.6.	Photosynthesis.photorespiration.hydroxypyruvate reductase activities	hydroxypyruvate reductase activities	6	0.582153	0.666667	0.660898	0.6	0.078745	-0.0666667	0.870756	1
bin_1.3.6.2.	Photosynthesis.photorespiration.hydroxypyruvate reductase activities.non-peroxisomal hydroxypyruvate reductase *(HPR)	non-peroxisomal hydroxypyruvate reductase *(HPR)	5	0.706775	0.6	0.746664	0.555556	0.0398891	-0.0444444	0.789726	1
bin_1.4.	Photosynthesis.CAM/C4 photosynthesis	CAM/C4 photosynthesis	23	0.398643	0.608696	0.4086	0.634615	0.00995733	0.0259197	0.896384	1
bin_1.4.1.	Photosynthesis.CAM/C4 photosynthesis.carbon dioxide-bicarbonate equilibrium	carbon dioxide-bicarbonate equilibrium	12	0.276358	0.5	0.340401	0.576923	0.0640433	0.0769231	0.683198	1
bin_1.4.1.1.	Photosynthesis.CAM/C4 photosynthesis.carbon dioxide-bicarbonate equilibrium.alpha-type carbonic anhydrase	alpha-type carbonic anhydrase	8	0.235223	0.3125	0.231153	0.285714	-0.0040696	-0.0267857	0.685443	1
bin_1.4.1.2.	Photosynthesis.CAM/C4 photosynthesis.carbon dioxide-bicarbonate equilibrium.beta-type carbonic anhydrase	beta-type carbonic anhydrase	4	0.610849	0.875	0.557328	0.916667	-0.0535216	0.0416667	0.591778	1
bin_1.4.2.	Photosynthesis.CAM/C4 photosynthesis.phosphoenolpyruvate (PEP) carboxylase activity	phosphoenolpyruvate (PEP) carboxylase activity	9	0.636269	0.722222	0.662907	0.7	0.0266383	-0.0222222	0.540114	1
bin_1.4.2.1.	Photosynthesis.CAM/C4 photosynthesis.phosphoenolpyruvate (PEP) carboxylase activity.PEP carboxylase *(PPC)	PEP carboxylase *(PPC)	5	0.636269	0.7	0.662907	0.75	0.0266383	0.05	0.927099	1
bin_1.4.2.2.	Photosynthesis.CAM/C4 photosynthesis.phosphoenolpyruvate (PEP) carboxylase activity.regulatory PPC-phosphorylating kinase *(PPCK)	regulatory PPC-phosphorylating kinase *(PPCK)	4	0.644423	0.75	0.557755	0.625	-0.0866678	-0.125	0.312321	0.987947
bin_2.	Cellular respiration	Cellular respiration	243	0.715636	0.77572	0.724299	0.846774	0.00866361	0.071054	0.592851	1
bin_2.1.	Cellular respiration.glycolysis	glycolysis	37	0.750954	0.797297	0.662317	0.869048	-0.0886369	0.0717503	0.697947	1
bin_2.1.1.	Cellular respiration.glycolysis.cytosolic glycolysis	cytosolic glycolysis	30	0.605527	0.783333	0.678235	0.828125	0.0727077	0.0447917	0.772756	1
bin_2.1.1.1.	Cellular respiration.glycolysis.cytosolic glycolysis.phosphofructokinase activities	phosphofructokinase activities	9	0.386285	0.555556	0.54253	0.777778	0.156244	0.222222	0.658678	1
bin_2.1.1.1.1.	Cellular respiration.glycolysis.cytosolic glycolysis.phosphofructokinase activities.ATP-dependent phosphofructokinase	ATP-dependent phosphofructokinase	5	0.378318	0.4	0.54253	0.8	0.164212	0.4	0.834035	1
bin_2.1.1.1.2.	Cellular respiration.glycolysis.cytosolic glycolysis.phosphofructokinase activities.pyrophosphate-dependent phosphofructokinase	pyrophosphate-dependent phosphofructokinase	4	0.661028	0.75	0.832144	0.75	0.171116	0	1	1
bin_2.1.1.2.	Cellular respiration.glycolysis.cytosolic glycolysis.fructose-bisphosphate aldolase *(FBA)	fructose-bisphosphate aldolase *(FBA)	3	0.892307	1	0.807649	1	-0.0846579	0	1	1
bin_2.1.1.4.	Cellular respiration.glycolysis.cytosolic glycolysis.glyceraldehyde 3-phosphate dehydrogenase activities	glyceraldehyde 3-phosphate dehydrogenase activities	5	0.753013	0.9	0.58794	0.857143	-0.165073	-0.0428571	0.744469	1
bin_2.1.1.4.1.	Cellular respiration.glycolysis.cytosolic glycolysis.glyceraldehyde 3-phosphate dehydrogenase activities.NAD-dependent glyceraldehyde 3-phosphate dehydrogenase	NAD-dependent glyceraldehyde 3-phosphate dehydrogenase	4	0.824246	0.875	0.742912	0.8	-0.0813333	-0.075	0.538594	1
bin_2.1.1.6.	Cellular respiration.glycolysis.cytosolic glycolysis.phosphoglycerate mutase	phosphoglycerate mutase	5	0.333293	0.7	0.470769	0.6	0.137476	-0.1	0.676103	1
bin_2.1.1.7.	Cellular respiration.glycolysis.cytosolic glycolysis.enolase	enolase	3	0.89367	0.833333	0.828721	0.833333	-0.0649486	0	0.382733	0.987947
bin_2.1.2.	Cellular respiration.glycolysis.methylglyoxal degradation	methylglyoxal degradation	7	0.836383	0.857143	0.596468	1	-0.239916	0.142857	0.0449078	0.511567
bin_2.1.2.1.	Cellular respiration.glycolysis.methylglyoxal degradation.lactoyl-glutathione lyase *(GLX1)	lactoyl-glutathione lyase *(GLX1)	4	0.862474	1	0.596468	1	-0.266007	0	0.112351	0.702909
bin_2.2.	Cellular respiration.pyruvate oxidation	pyruvate oxidation	11	0.844328	0.909091	0.79293	0.909091	-0.0513985	0	0.947645	1
bin_2.2.1.	Cellular respiration.pyruvate oxidation.mitochondrial pyruvate dehydrogenase complex	mitochondrial pyruvate dehydrogenase complex	11	0.844328	0.909091	0.79293	0.909091	-0.0513985	0	0.947645	1
bin_2.2.1.1.	Cellular respiration.pyruvate oxidation.mitochondrial pyruvate dehydrogenase complex.component E1 heterodimer	component E1 heterodimer	5	0.658239	0.9	0.79293	0.9	0.134691	0	1	1
bin_2.2.1.1.2.	Cellular respiration.pyruvate oxidation.mitochondrial pyruvate dehydrogenase complex.component E1 heterodimer.subunit beta	subunit beta	3	0.866655	0.833333	0.79293	0.833333	-0.0737253	0	1	1
bin_2.3.	Cellular respiration.tricarboxylic acid cycle	tricarboxylic acid cycle	37	0.822613	0.837838	0.755339	0.911765	-0.0672734	0.0739269	0.795649	1
bin_2.3.3.	Cellular respiration.tricarboxylic acid cycle.isocitrate dehydrogenase heterodimer	isocitrate dehydrogenase heterodimer	4	0.857781	0.875	0.803362	1	-0.0544185	0.125	0.215925	0.87317
bin_2.3.4.	Cellular respiration.tricarboxylic acid cycle.2-oxoglutarate dehydrogenase complex	2-oxoglutarate dehydrogenase complex	6	0.854728	0.916667	0.866161	1	0.0114337	0.0833333	0.47117	1
bin_2.3.5.	Cellular respiration.tricarboxylic acid cycle.succinyl-CoA ligase heterodimer	succinyl-CoA ligase heterodimer	3	0.707022	1	0.693101	1	-0.0139211	0	1	1
bin_2.3.6.	Cellular respiration.tricarboxylic acid cycle.succinate dehydrogenase complex	succinate dehydrogenase complex	13	0.513547	0.769231	0.64145	0.821429	0.127903	0.0521978	0.78952	1
bin_2.3.6.1.	Cellular respiration.tricarboxylic acid cycle.succinate dehydrogenase complex.components	components	11	0.833527	0.772727	0.64145	0.772727	-0.192077	0	0.599258	1
bin_2.3.6.1.2.	Cellular respiration.tricarboxylic acid cycle.succinate dehydrogenase complex.components.iron-sulphur component *(SDH2)	iron-sulphur component *(SDH2)	4	0.369764	0.375	0.457928	0.375	0.0881639	0	0.885234	1
bin_2.4.	Cellular respiration.oxidative phosphorylation	oxidative phosphorylation	158	0.708498	0.746835	0.726451	0.822981	0.0179527	0.0761459	0.318556	0.987947
bin_2.4.1.	Cellular respiration.oxidative phosphorylation.NADH dehydrogenase complex	NADH dehydrogenase complex	50	0.736698	0.89	0.74291	0.883929	0.00621263	-0.00607143	0.637282	1
bin_2.4.1.1.	Cellular respiration.oxidative phosphorylation.NADH dehydrogenase complex.module N (electron input)	module N (electron input)	3	0.865394	1	0.918486	1	0.0530919	0	1	1
bin_2.4.1.2.	Cellular respiration.oxidative phosphorylation.NADH dehydrogenase complex.module Q (electron output)	module Q (electron output)	3	0.669256	1	0.826809	1	0.157553	0	1	1
bin_2.4.1.4.	Cellular respiration.oxidative phosphorylation.NADH dehydrogenase complex.non-core modules	non-core modules	36	0.736698	0.958333	0.74291	0.925	0.00621263	-0.0333333	0.673504	1
bin_2.4.1.4.1.	Cellular respiration.oxidative phosphorylation.NADH dehydrogenase complex.non-core modules.alpha subcomplex	alpha subcomplex	11	0.74459	0.954545	0.719323	0.8125	-0.0252674	-0.142045	0.748399	1
bin_2.4.1.4.2.	Cellular respiration.oxidative phosphorylation.NADH dehydrogenase complex.non-core modules.beta subcomplex	beta subcomplex	9	0.771125	0.944444	0.798066	1	0.0269408	0.0555556	0.961627	1
bin_2.4.1.4.10.	Cellular respiration.oxidative phosphorylation.NADH dehydrogenase complex.non-core modules.carbonic anhydrase module	carbonic anhydrase module	7	0.620207	1	0.694419	1	0.0742122	0	0.520139	1
bin_2.4.1.4.10.1.	Cellular respiration.oxidative phosphorylation.NADH dehydrogenase complex.non-core modules.carbonic anhydrase module.component *(CA)	component *(CA)	3	0.620207	1	0.694419	1	0.0742122	0	0.662521	1
bin_2.4.1.4.10.2.	Cellular respiration.oxidative phosphorylation.NADH dehydrogenase complex.non-core modules.carbonic anhydrase module.component *(CAL)	component *(CAL)	4	0.708614	1	0.740619	1	0.0320052	0	0.885234	1
bin_2.4.1.5.	Cellular respiration.oxidative phosphorylation.NADH dehydrogenase complex.assembly	assembly	8	0.731127	0.5	0.688277	0.65	-0.0428497	0.15	0.893919	1
bin_2.4.2.	Cellular respiration.oxidative phosphorylation.alternative NAD(P)H dehydrogenase activities	alternative NAD(P)H dehydrogenase activities	12	0.50853	0.583333	0.373282	0.642857	-0.135247	0.0595238	0.247079	0.93863
bin_2.4.2.1.	Cellular respiration.oxidative phosphorylation.alternative NAD(P)H dehydrogenase activities.type-II NAD(P)H dehydrogenase activities	type-II NAD(P)H dehydrogenase activities	6	0.479174	0.583333	0.322373	0.714286	-0.156801	0.130952	0.353111	0.987947
bin_2.4.2.1.2.	Cellular respiration.oxidative phosphorylation.alternative NAD(P)H dehydrogenase activities.type-II NAD(P)H dehydrogenase activities.NAD(P)H dehydrogenase *(NDB)	NAD(P)H dehydrogenase *(NDB)	3	0.727081	0.5	0.373282	0.625	-0.353798	0.125	0.859684	1
bin_2.4.2.2.	Cellular respiration.oxidative phosphorylation.alternative NAD(P)H dehydrogenase activities.alternative oxidase *(AOx)	alternative oxidase *(AOx)	4	0.513858	0.625	0.239972	0.4	-0.273886	-0.225	0.268341	0.950239
bin_2.4.3.	Cellular respiration.oxidative phosphorylation.cytochrome c reductase complex	cytochrome c reductase complex	17	0.831805	0.970588	0.708317	0.911765	-0.123489	-0.0588235	0.157896	0.829654
bin_2.4.3.1.	Cellular respiration.oxidative phosphorylation.cytochrome c reductase complex.core subcomplex	core subcomplex	3	0.897246	1	0.825814	0.75	-0.0714312	-0.25	0.111612	0.702909
bin_2.4.3.3.	Cellular respiration.oxidative phosphorylation.cytochrome c reductase complex.apocytochrome c1 component	apocytochrome c1 component	3	0.63552	1	0.738969	1	0.103448	0	1	1
bin_2.4.4.	Cellular respiration.oxidative phosphorylation.cytochrome c	cytochrome c	14	0.24182	0.25	0.399864	0.5	0.158044	0.25	0.0334838	0.460352
bin_2.4.4.2.	Cellular respiration.oxidative phosphorylation.cytochrome c.CCM cytochrome c maturation system (system I)	CCM cytochrome c maturation system (system I)	12	0.215376	0.166667	0.358793	0.5	0.143418	0.333333	0.0234331	0.407046
bin_2.4.5.	Cellular respiration.oxidative phosphorylation.cytochrome c oxidase complex	cytochrome c oxidase complex	38	0.716546	0.697368	0.755122	0.807692	0.0385765	0.110324	0.585683	1
bin_2.4.5.1.	Cellular respiration.oxidative phosphorylation.cytochrome c oxidase complex.core components	core components	12	0.778348	0.708333	0.793734	0.722222	0.0153859	0.0138889	0.594032	1
bin_2.4.5.1.7.	Cellular respiration.oxidative phosphorylation.cytochrome c oxidase complex.core components.component *(COX6b)	component *(COX6b)	4	0.779089	0.875	0.781417	0.75	0.00232767	-0.125	0.885234	1
bin_2.4.5.2.	Cellular respiration.oxidative phosphorylation.cytochrome c oxidase complex.plant-specific components	plant-specific components	5	0.800806	0.8	0.675681	0.6875	-0.125126	-0.1125	1	1
bin_2.4.5.2.1.	Cellular respiration.oxidative phosphorylation.cytochrome c oxidase complex.plant-specific components.component *(Cox-X1)	component *(Cox-X1)	3	0.800806	0.666667	0.527558	0.666667	-0.273248	0	0.662521	1
bin_2.4.5.3.	Cellular respiration.oxidative phosphorylation.cytochrome c oxidase complex.assembly	assembly	20	0.695518	0.675	0.755122	0.868421	0.0596046	0.193421	0.622909	1
bin_2.4.5.3.1.	Cellular respiration.oxidative phosphorylation.cytochrome c oxidase complex.assembly.copper insertion	copper insertion	12	0.551825	0.625	0.678099	0.916667	0.126274	0.291667	0.506721	1
bin_2.4.6.	Cellular respiration.oxidative phosphorylation.ATP synthase complex	ATP synthase complex	27	0.751885	0.740741	0.812817	0.839286	0.0609324	0.098545	0.433655	1
bin_2.4.6.1.	Cellular respiration.oxidative phosphorylation.ATP synthase complex.membrane MF0 subcomplex	membrane MF0 subcomplex	13	0.710621	0.692308	0.575206	0.863636	-0.135414	0.171329	0.523476	1
bin_2.4.6.1.4.	Cellular respiration.oxidative phosphorylation.ATP synthase complex.membrane MF0 subcomplex.subunit d	subunit d	3	0.332907	0.333333	0.381428	0.666667	0.0485214	0.333333	1	1
bin_2.4.6.1.7.	Cellular respiration.oxidative phosphorylation.ATP synthase complex.membrane MF0 subcomplex.subunit g	subunit g	3	0.27354	1	0.918139	1	0.644599	0	0.12663	0.748202
bin_2.4.6.2.	Cellular respiration.oxidative phosphorylation.ATP synthase complex.peripheral MF1 subcomplex	peripheral MF1 subcomplex	9	0.918689	0.833333	0.857205	0.8	-0.0614838	-0.0333333	1	1
bin_2.4.6.2.2.	Cellular respiration.oxidative phosphorylation.ATP synthase complex.peripheral MF1 subcomplex.subunit beta	subunit beta	3	0.93046	0.666667	0.87489	0.666667	-0.0555703	0	1	1
bin_2.4.6.3.	Cellular respiration.oxidative phosphorylation.ATP synthase complex.assembly	assembly	4	0.594894	0.625	0.720861	0.8	0.125967	0.175	0.176098	0.842173
bin_3.	Carbohydrate metabolism	Carbohydrate metabolism	263	0.493119	0.728137	0.500959	0.761905	0.00784064	0.0337679	0.135304	0.771335
bin_3.1.	Carbohydrate metabolism.sucrose metabolism	sucrose metabolism	59	0.399346	0.635593	0.504881	0.681818	0.105534	0.046225	0.190845	0.842173
bin_3.1.2.	Carbohydrate metabolism.sucrose metabolism.biosynthesis	biosynthesis	17	0.6286	0.852941	0.780809	0.842105	0.152208	-0.0108359	0.505743	1
bin_3.1.2.2.	Carbohydrate metabolism.sucrose metabolism.biosynthesis.cytosolic fructose-bisphosphate aldolase	cytosolic fructose-bisphosphate aldolase	3	0.892307	1	0.807649	1	-0.0846579	0	1	1
bin_3.1.2.6.	Carbohydrate metabolism.sucrose metabolism.biosynthesis.cytosolic UDP-glucose pyrophosphorylase	cytosolic UDP-glucose pyrophosphorylase	3	0.712496	0.833333	0.836836	0.75	0.12434	-0.0833333	0.858427	1
bin_3.1.2.7.	Carbohydrate metabolism.sucrose metabolism.biosynthesis.sucrose-phosphate synthase	sucrose-phosphate synthase	4	0.355037	0.625	0.606667	0.625	0.251631	0	0.665006	1
bin_3.1.4.	Carbohydrate metabolism.sucrose metabolism.degradation	degradation	38	0.299858	0.539474	0.431376	0.595238	0.131518	0.0557644	0.169771	0.842173
bin_3.1.4.1.	Carbohydrate metabolism.sucrose metabolism.degradation.invertase activities	invertase activities	22	0.273578	0.522727	0.366409	0.625	0.092831	0.102273	0.190723	0.842173
bin_3.1.4.1.1.	Carbohydrate metabolism.sucrose metabolism.degradation.invertase activities.cell wall acid beta-fructofuranosidase *(CWIN)	cell wall acid beta-fructofuranosidase *(CWIN)	9	0.189062	0.277778	0.230106	0.333333	0.0410445	0.0555556	0.157704	0.829654
bin_3.1.4.1.3.	Carbohydrate metabolism.sucrose metabolism.degradation.invertase activities.alkaline sucrose-specific invertase *(CIN)	alkaline sucrose-specific invertase *(CIN)	7	0.576305	0.642857	0.706141	0.875	0.129836	0.232143	0.52445	1
bin_3.1.4.1.5.	Carbohydrate metabolism.sucrose metabolism.degradation.invertase activities.vacuolar invertase inhibitor *(VIF1)	vacuolar invertase inhibitor *(VIF1)	3	0.309098	0.666667	0.22477	0.5	-0.0843279	-0.166667	1	1
bin_3.1.4.2.	Carbohydrate metabolism.sucrose metabolism.degradation.sucrose synthase	sucrose synthase	5	0.321704	0.5	0.426469	0.583333	0.104765	0.0833333	0.927264	1
bin_3.1.4.3.	Carbohydrate metabolism.sucrose metabolism.degradation.hexokinase	hexokinase	6	0.304512	0.583333	0.400472	0.571429	0.0959599	-0.0119048	0.720617	1
bin_3.1.4.4.	Carbohydrate metabolism.sucrose metabolism.degradation.fructose kinase	fructose kinase	5	0.805961	0.6	0.728228	0.5	-0.0777336	-0.1	1	1
bin_3.2.	Carbohydrate metabolism.starch metabolism	starch metabolism	53	0.479555	0.820755	0.479293	0.897059	-0.00026208	0.0763041	0.816164	1
bin_3.2.1.	Carbohydrate metabolism.starch metabolism.granule initiation	granule initiation	5	0.500072	0.7	0.504876	0.9375	0.00480315	0.2375	0.825014	1
bin_3.2.2.	Carbohydrate metabolism.starch metabolism.biosynthesis	biosynthesis	18	0.53663	0.833333	0.427755	0.928571	-0.108874	0.0952381	0.490019	1
bin_3.2.2.3.	Carbohydrate metabolism.starch metabolism.biosynthesis.ADP-glucose pyrophosphorylase complex	ADP-glucose pyrophosphorylase complex	5	0.311626	0.8	0.402484	0.9	0.0908584	0.1	0.834532	1
bin_3.2.2.3.1.	Carbohydrate metabolism.starch metabolism.biosynthesis.ADP-glucose pyrophosphorylase complex.large subunit *(APL)	large subunit *(APL)	3	0.311626	1	0.427755	1	0.11613	0	1	1
bin_3.2.2.4.	Carbohydrate metabolism.starch metabolism.biosynthesis.starch synthase activities	starch synthase activities	6	0.4537	0.833333	0.433521	0.9375	-0.0201793	0.104167	0.846284	1
bin_3.2.2.5.	Carbohydrate metabolism.starch metabolism.biosynthesis.starch branching enzyme	starch branching enzyme	3	0.833117	0.833333	0.905884	0.833333	0.0727671	0	0.662521	1
bin_3.2.3.	Carbohydrate metabolism.starch metabolism.degradation	degradation	30	0.459461	0.833333	0.505794	0.871795	0.0463328	0.0384615	0.335858	0.987947
bin_3.2.3.1.	Carbohydrate metabolism.starch metabolism.degradation.phosphorylation	phosphorylation	5	0.487448	0.7	0.574615	0.8	0.0871671	0.1	0.0946929	0.647288
bin_3.2.3.2.	Carbohydrate metabolism.starch metabolism.degradation.dephosphorylation	dephosphorylation	5	0.302731	0.9	0.355683	0.928571	0.0529523	0.0285714	0.624905	1
bin_3.2.3.3.	Carbohydrate metabolism.starch metabolism.degradation.hydrolysis and phosphorolysis	hydrolysis and phosphorolysis	15	0.450093	0.8	0.499313	0.833333	0.04922	0.0333333	0.285963	0.971677
bin_3.2.3.3.1.	Carbohydrate metabolism.starch metabolism.degradation.hydrolysis and phosphorolysis.amylase activities	amylase activities	9	0.479555	0.777778	0.479293	0.807692	-0.00026208	0.0299145	0.592664	1
bin_3.2.3.3.1.1.	Carbohydrate metabolism.starch metabolism.degradation.hydrolysis and phosphorolysis.amylase activities.alpha amylase	alpha amylase	5	0.501406	0.7	0.634211	0.8125	0.132805	0.1125	0.712499	1
bin_3.2.3.3.1.2.	Carbohydrate metabolism.starch metabolism.degradation.hydrolysis and phosphorolysis.amylase activities.beta amylase	beta amylase	4	0.321561	0.875	0.443588	0.8	0.122028	-0.075	0.540291	1
bin_3.2.3.5.	Carbohydrate metabolism.starch metabolism.degradation.maltose metabolism	maltose metabolism	3	0.453396	1	0.344771	1	-0.108625	0	0.697334	1
bin_3.3.	Carbohydrate metabolism.trehalose metabolism	trehalose metabolism	10	0.298137	0.55	0.780015	0.636364	0.481879	0.0863636	0.192522	0.842173
bin_3.3.2.	Carbohydrate metabolism.trehalose metabolism.trehalose-6-phosphate phosphatase	trehalose-6-phosphate phosphatase	7	0.233085	0.5	0.755433	0.625	0.522348	0.125	0.0725931	0.606007
bin_3.4.	Carbohydrate metabolism.oligosaccharide metabolism	oligosaccharide metabolism	12	0.430044	0.583333	0.277975	0.538462	-0.152069	-0.0448718	0.605343	1
bin_3.4.1.	Carbohydrate metabolism.oligosaccharide metabolism.galactinol synthase	galactinol synthase	4	0.353578	0.375	0.272216	0.375	-0.0813623	0	0.885234	1
bin_3.4.6.	Carbohydrate metabolism.oligosaccharide metabolism.alpha-galactosidase *(AGAL)	alpha-galactosidase *(AGAL)	3	0.407627	1	0.277975	0.666667	-0.129652	-0.333333	1	1
bin_3.6.	Carbohydrate metabolism.mannose metabolism	mannose metabolism	8	0.496447	0.9375	0.510266	0.9	0.0138188	-0.0375	0.893919	1
bin_3.6.4.	Carbohydrate metabolism.mannose metabolism.phosphosugar phosphatase	phosphosugar phosphatase	3	0.766416	0.833333	0.431164	0.833333	-0.335252	0	0.662521	1
bin_3.9.	Carbohydrate metabolism.oxidative pentose phosphate pathway	oxidative pentose phosphate pathway	19	0.659744	0.868421	0.717918	0.954545	0.0581733	0.0861244	0.255318	0.94599
bin_3.9.1.	Carbohydrate metabolism.oxidative pentose phosphate pathway.oxidative phase	oxidative phase	12	0.473061	0.875	0.602483	0.966667	0.129422	0.0916667	0.340981	0.987947
bin_3.9.1.1.	Carbohydrate metabolism.oxidative pentose phosphate pathway.oxidative phase.glucose-6-phosphate dehydrogenase	glucose-6-phosphate dehydrogenase	4	0.291591	0.75	0.602483	1	0.310891	0.25	0.268341	0.950239
bin_3.9.1.2.	Carbohydrate metabolism.oxidative pentose phosphate pathway.oxidative phase.6-phosphogluconolactonase	6-phosphogluconolactonase	5	0.783442	0.9	0.415821	0.928571	-0.36762	0.0285714	0.190745	0.842173
bin_3.9.1.3.	Carbohydrate metabolism.oxidative pentose phosphate pathway.oxidative phase.6-phosphogluconate dehydrogenase	6-phosphogluconate dehydrogenase	3	0.1945	1	0.695367	1	0.500867	0	0.0808556	0.606007
bin_3.9.2.	Carbohydrate metabolism.oxidative pentose phosphate pathway.non-oxidative phase	non-oxidative phase	7	0.679755	0.857143	0.84926	0.928571	0.169505	0.0714286	0.306685	0.987947
bin_3.9.2.3.	Carbohydrate metabolism.oxidative pentose phosphate pathway.non-oxidative phase.transketolase	transketolase	3	0.793247	0.666667	0.84926	0.833333	0.0560124	0.166667	1	1
bin_3.10.	Carbohydrate metabolism.gluconeogenesis	gluconeogenesis	6	0.475534	0.833333	0.330847	0.777778	-0.144686	-0.0555556	0.85956	1
bin_3.11.	Carbohydrate metabolism.fermentation	fermentation	8	0.684989	0.5	0.539045	0.55	-0.145943	0.05	0.450102	1
bin_3.11.1.	Carbohydrate metabolism.fermentation.acetic acid biosynthesis	acetic acid biosynthesis	6	0.595815	0.5	0.417564	0.5625	-0.17825	0.0625	0.477675	1
bin_3.12.	Carbohydrate metabolism.plastidial glycolysis	plastidial glycolysis	17	0.845148	0.794118	0.809021	0.805556	-0.0361264	0.0114379	0.63222	1
bin_3.12.2.	Carbohydrate metabolism.plastidial glycolysis.fructose-1,6-bisphosphate aldolase	fructose-1,6-bisphosphate aldolase	4	0.514842	1	0.524738	1	0.00989576	0	1	1
bin_3.12.8.	Carbohydrate metabolism.plastidial glycolysis.pyruvate kinase	pyruvate kinase	4	0.884954	0.875	0.59554	0.75	-0.289413	-0.125	0.312321	0.987947
bin_3.13.	Carbohydrate metabolism.nucleotide sugar biosynthesis	nucleotide sugar biosynthesis	67	0.40239	0.716418	0.519309	0.707317	0.116919	-0.00910084	0.192523	0.842173
bin_3.13.1.	Carbohydrate metabolism.nucleotide sugar biosynthesis.GDP-D-mannose biosynthesis	GDP-D-mannose biosynthesis	5	0.909048	0.8	0.76082	0.928571	-0.148227	0.128571	0.141041	0.780406
bin_3.13.1.1.	Carbohydrate metabolism.nucleotide sugar biosynthesis.GDP-D-mannose biosynthesis.GDP-D-mannose pyrophosphorylase *(VTC1)	GDP-D-mannose pyrophosphorylase *(VTC1)	3	0.809233	0.833333	0.636208	0.833333	-0.173025	0	0.382733	0.987947
bin_3.13.2.	Carbohydrate metabolism.nucleotide sugar biosynthesis.GDP-L-fucose biosynthesis	GDP-L-fucose biosynthesis	4	0.400437	0.75	0.39191	0.7	-0.00852707	-0.05	0.713303	1
bin_3.13.2.1.	Carbohydrate metabolism.nucleotide sugar biosynthesis.GDP-L-fucose biosynthesis.de novo biosynthesis	de novo biosynthesis	3	0.1764	0.833333	0.412087	0.833333	0.235687	0	0.382733	0.987947
bin_3.13.3.	Carbohydrate metabolism.nucleotide sugar biosynthesis.UDP-D-glucuronic acid biosynthesis	UDP-D-glucuronic acid biosynthesis	11	0.226944	0.681818	0.47666	0.466667	0.249715	-0.215152	0.132034	0.758118
bin_3.13.3.1.	Carbohydrate metabolism.nucleotide sugar biosynthesis.UDP-D-glucuronic acid biosynthesis.UDP-D-glucose 6-dehydrogenase	UDP-D-glucose 6-dehydrogenase	4	0.131284	0.75	0.477277	0.75	0.345993	0	0.0303828	0.455434
bin_3.13.3.2.	Carbohydrate metabolism.nucleotide sugar biosynthesis.UDP-D-glucuronic acid biosynthesis.myo-inositol oxidation pathway (MIOP)	myo-inositol oxidation pathway (MIOP)	7	0.593711	0.642857	0.47666	0.363636	-0.117051	-0.279221	1	1
bin_3.13.3.2.1.	Carbohydrate metabolism.nucleotide sugar biosynthesis.UDP-D-glucuronic acid biosynthesis.myo-inositol oxidation pathway (MIOP).myo-inositol oxygenase	myo-inositol oxygenase	5	0.372364	0.6	0.47666	0.222222	0.104295	-0.377778	0.687853	1
bin_3.13.4.	Carbohydrate metabolism.nucleotide sugar biosynthesis.UDP-D-galacturonic acid biosynthesis	UDP-D-galacturonic acid biosynthesis	11	0.278028	0.636364	0.551644	0.769231	0.273617	0.132867	0.0320608	0.458131
bin_3.13.4.1.	Carbohydrate metabolism.nucleotide sugar biosynthesis.UDP-D-galacturonic acid biosynthesis.UDP-D-glucuronic acid 4-epimerase	UDP-D-glucuronic acid 4-epimerase	9	0.190685	0.666667	0.620911	0.772727	0.430226	0.106061	0.00979151	0.245037
bin_3.13.5.	Carbohydrate metabolism.nucleotide sugar biosynthesis.UDP-D-xylose biosynthesis	UDP-D-xylose biosynthesis	10	0.671682	0.8	0.479972	0.821429	-0.19171	0.0214286	0.660549	1
bin_3.13.5.1.	Carbohydrate metabolism.nucleotide sugar biosynthesis.UDP-D-xylose biosynthesis.UDP-D-glucuronic acid decarboxylase	UDP-D-glucuronic acid decarboxylase	8	0.523024	0.75	0.437038	0.772727	-0.0859859	0.0227273	1	1
bin_3.13.6.	Carbohydrate metabolism.nucleotide sugar biosynthesis.nucleotide rhamnose biosynthesis	nucleotide rhamnose biosynthesis	4	0.533579	0.875	0.498346	0.875	-0.0352329	0	1	1
bin_3.13.6.1.	Carbohydrate metabolism.nucleotide sugar biosynthesis.nucleotide rhamnose biosynthesis.UDP-L-rhamnose synthase *(RHM)	UDP-L-rhamnose synthase *(RHM)	3	0.73914	0.833333	0.755885	0.833333	0.0167449	0	1	1
bin_3.13.7.	Carbohydrate metabolism.nucleotide sugar biosynthesis.UDP-L-arabinose biosynthesis	UDP-L-arabinose biosynthesis	13	0.354808	0.615385	0.396348	0.6	0.0415392	-0.0153846	0.289305	0.978235
bin_3.13.7.1.	Carbohydrate metabolism.nucleotide sugar biosynthesis.UDP-L-arabinose biosynthesis.UDP-D-xylose 4-epimerase	UDP-D-xylose 4-epimerase	4	0.477624	0.625	0.508729	0.625	0.0311047	0	0.885234	1
bin_3.13.7.3.	Carbohydrate metabolism.nucleotide sugar biosynthesis.UDP-L-arabinose biosynthesis.UDP-L-arabinose mutase	UDP-L-arabinose mutase	8	0.332821	0.625	0.396348	0.555556	0.0635264	-0.0694444	0.112131	0.702909
bin_3.13.8.	Carbohydrate metabolism.nucleotide sugar biosynthesis.UDP-D-glucose 4-epimerase	UDP-D-glucose 4-epimerase	3	0.662982	0.833333	0.557271	0.833333	-0.105711	0	1	1
bin_3.13.9.	Carbohydrate metabolism.nucleotide sugar biosynthesis.UDP-N-acetylglucosamine biosynthesis	UDP-N-acetylglucosamine biosynthesis	6	0.826606	0.75	0.84362	0.75	0.0170139	0	0.810181	1
bin_3.13.9.1.	Carbohydrate metabolism.nucleotide sugar biosynthesis.UDP-N-acetylglucosamine biosynthesis.de novo biosynthesis	de novo biosynthesis	4	0.826606	0.75	0.84362	0.75	0.0170139	0	0.885234	1
bin_4.	Amino acid metabolism	Amino acid metabolism	250	0.622219	0.752	0.655754	0.823432	0.0335355	0.0714323	0.648869	1
bin_4.1.	Amino acid metabolism.glutamate group amino acid biosynthesis	glutamate group amino acid biosynthesis	39	0.5979	0.730769	0.664216	0.839623	0.0663159	0.108853	0.580204	1
bin_4.1.1.	Amino acid metabolism.glutamate group amino acid biosynthesis.glutamate-derived amino acids	glutamate-derived amino acids	30	0.535963	0.716667	0.548573	0.797297	0.0126104	0.0806306	0.394688	0.997677
bin_4.1.1.1.	Amino acid metabolism.glutamate group amino acid biosynthesis.glutamate-derived amino acids.ornithine	ornithine	9	0.651031	0.777778	0.681384	0.85	0.0303529	0.0722222	0.774955	1
bin_4.1.1.1.6.	Amino acid metabolism.glutamate group amino acid biosynthesis.glutamate-derived amino acids.ornithine.N2-acetylornithine deacetylase	N2-acetylornithine deacetylase	3	0.371582	0.5	0.29263	0.666667	-0.0789516	0.166667	0.662521	1
bin_4.1.1.2.	Amino acid metabolism.glutamate group amino acid biosynthesis.glutamate-derived amino acids.arginine	arginine	6	0.59522	0.833333	0.564373	0.75	-0.0308468	-0.0833333	1	1
bin_4.1.1.3.	Amino acid metabolism.glutamate group amino acid biosynthesis.glutamate-derived amino acids.gamma-aminobutyrate (GABA)	gamma-aminobutyrate (GABA)	7	0.257553	0.642857	0.493661	0.722222	0.236108	0.0793651	0.339337	0.987947
bin_4.1.1.3.1.	Amino acid metabolism.glutamate group amino acid biosynthesis.glutamate-derived amino acids.gamma-aminobutyrate (GABA).glutamate decarboxylase *(GAD)	glutamate decarboxylase *(GAD)	5	0.212824	0.7	0.493661	0.785714	0.280837	0.0857143	0.51299	1
bin_4.1.1.4.	Amino acid metabolism.glutamate group amino acid biosynthesis.glutamate-derived amino acids.proline	proline	8	0.500603	0.625	0.652993	0.875	0.15239	0.25	0.713191	1
bin_4.1.1.4.1.	Amino acid metabolism.glutamate group amino acid biosynthesis.glutamate-derived amino acids.proline.main pathway	main pathway	3	0.846276	0.666667	0.805452	1	-0.0408242	0.333333	1	1
bin_4.1.1.4.3.	Amino acid metabolism.glutamate group amino acid biosynthesis.glutamate-derived amino acids.proline.proline transporter *(ProT)	proline transporter *(ProT)	4	0.41844	0.625	0.43065	0.875	0.012211	0.25	0.885234	1
bin_4.1.2.	Amino acid metabolism.glutamate group amino acid biosynthesis.histidine	histidine	9	0.76332	0.777778	0.766413	0.9375	0.00309318	0.159722	0.798755	1
bin_4.2.	Amino acid metabolism.aspartate group amino acid biosynthesis	aspartate group amino acid biosynthesis	54	0.724009	0.796296	0.740265	0.850746	0.0162557	0.05445	0.622198	1
bin_4.2.1.	Amino acid metabolism.aspartate group amino acid biosynthesis.asparagine	asparagine	9	0.701659	0.722222	0.737023	0.8	0.0353637	0.0777778	0.902481	1
bin_4.2.1.2.	Amino acid metabolism.aspartate group amino acid biosynthesis.asparagine.L-asparaginase *(ASPG)	L-asparaginase *(ASPG)	3	0.725477	0.666667	0.739001	0.75	0.0135234	0.0833333	1	1
bin_4.2.1.4.	Amino acid metabolism.aspartate group amino acid biosynthesis.asparagine.omega-amidase	omega-amidase	3	0.893194	0.666667	0.806125	0.833333	-0.0870687	0.166667	0.662521	1
bin_4.2.2.	Amino acid metabolism.aspartate group amino acid biosynthesis.aspartate-derived amino acids	aspartate-derived amino acids	45	0.736784	0.811111	0.758942	0.859649	0.0221572	0.048538	0.661328	1
bin_4.2.2.3.	Amino acid metabolism.aspartate group amino acid biosynthesis.aspartate-derived amino acids.lysine	lysine	6	0.449305	0.916667	0.33096	1	-0.118345	0.0833333	0.830094	1
bin_4.2.2.6.	Amino acid metabolism.aspartate group amino acid biosynthesis.aspartate-derived amino acids.methionine	methionine	15	0.816845	0.866667	0.808275	0.805556	-0.0085703	-0.0611111	0.814142	1
bin_4.2.2.6.3.	Amino acid metabolism.aspartate group amino acid biosynthesis.aspartate-derived amino acids.methionine.S-methylmethionine cycle	S-methylmethionine cycle	3	0.776907	0.666667	0.815924	0.6	0.039017	-0.0666667	0.541193	1
bin_4.2.2.6.4.	Amino acid metabolism.aspartate group amino acid biosynthesis.aspartate-derived amino acids.methionine.salvage pathway	salvage pathway	8	0.715524	0.875	0.693409	0.833333	-0.0221145	-0.0416667	0.885234	1
bin_4.2.2.6.4.5.	Amino acid metabolism.aspartate group amino acid biosynthesis.aspartate-derived amino acids.methionine.salvage pathway.acireductone dioxygenase *(ARD)	acireductone dioxygenase *(ARD)	3	0.748298	0.666667	0.795667	0.666667	0.0473686	0	1	1
bin_4.2.2.8.	Amino acid metabolism.aspartate group amino acid biosynthesis.aspartate-derived amino acids.isoleucine	isoleucine	18	0.415249	0.722222	0.559607	0.818182	0.144359	0.0959596	0.48809	1
bin_4.2.2.8.3.	Amino acid metabolism.aspartate group amino acid biosynthesis.aspartate-derived amino acids.isoleucine.acetolactate synthase complex	acetolactate synthase complex	4	0.340514	0.875	0.59813	0.8	0.257615	-0.075	0.270344	0.950239
bin_4.2.2.8.6.	Amino acid metabolism.aspartate group amino acid biosynthesis.aspartate-derived amino acids.isoleucine.valine/leucine/isoleucine aminotransferase	valine/leucine/isoleucine aminotransferase	6	0.342306	0.416667	0.394709	0.6875	0.052404	0.270833	0.560413	1
bin_4.3.	Amino acid metabolism.pyruvate group amino acid biosynthesis	pyruvate group amino acid biosynthesis	24	0.741051	0.75	0.735084	0.796296	-0.0059679	0.0462963	0.947336	1
bin_4.3.1.	Amino acid metabolism.pyruvate group amino acid biosynthesis.alanine	alanine	3	0.866641	0.666667	0.90627	0.666667	0.0396287	0	0.662521	1
bin_4.3.1.1.	Amino acid metabolism.pyruvate group amino acid biosynthesis.alanine.alanine aminotransferase	alanine aminotransferase	3	0.866641	0.666667	0.90627	0.666667	0.0396287	0	0.662521	1
bin_4.3.2.	Amino acid metabolism.pyruvate group amino acid biosynthesis.pyruvate-derived amino acids	pyruvate-derived amino acids	21	0.53842	0.761905	0.715574	0.8125	0.177154	0.0505952	0.828873	1
bin_4.3.2.1.	Amino acid metabolism.pyruvate group amino acid biosynthesis.pyruvate-derived amino acids.acetolactate synthase complex	acetolactate synthase complex	4	0.340514	0.875	0.59813	0.8	0.257615	-0.075	0.270344	0.950239
bin_4.3.2.4.	Amino acid metabolism.pyruvate group amino acid biosynthesis.pyruvate-derived amino acids.valine/leucine/isoleucine aminotransferase	valine/leucine/isoleucine aminotransferase	6	0.342306	0.416667	0.394709	0.6875	0.052404	0.270833	0.560413	1
bin_4.3.2.5.	Amino acid metabolism.pyruvate group amino acid biosynthesis.pyruvate-derived amino acids.leucine	leucine	7	0.745319	0.857143	0.74051	0.857143	-0.0048092	0	1	1
bin_4.3.2.5.1.	Amino acid metabolism.pyruvate group amino acid biosynthesis.pyruvate-derived amino acids.leucine.2-isopropylmalate synthase activity	2-isopropylmalate synthase activity	3	0.788583	0.833333	0.74051	0.833333	-0.0480737	0	1	1
bin_4.3.2.5.2.	Amino acid metabolism.pyruvate group amino acid biosynthesis.pyruvate-derived amino acids.leucine.isopropylmalate isomerase heterodimer	isopropylmalate isomerase heterodimer	3	0.48756	0.833333	0.776295	0.833333	0.288735	0	0.662521	1
bin_4.4.	Amino acid metabolism.serine group amino acid biosynthesis	serine group amino acid biosynthesis	18	0.731613	0.888889	0.717078	0.941176	-0.0145349	0.0522876	0.632244	1
bin_4.4.1.	Amino acid metabolism.serine group amino acid biosynthesis.non-photorespiratory serine	non-photorespiratory serine	5	0.887096	0.8	0.896977	0.9	0.0098815	0.1	0.676103	1
bin_4.4.1.1.	Amino acid metabolism.serine group amino acid biosynthesis.non-photorespiratory serine.phosphoglycerate dehydrogenase	phosphoglycerate dehydrogenase	3	0.939781	0.833333	0.910042	0.833333	-0.029739	0	0.382733	0.987947
bin_4.4.2.	Amino acid metabolism.serine group amino acid biosynthesis.cysteine	cysteine	6	0.62831	0.916667	0.787295	1	0.158985	0.0833333	0.378478	0.987947
bin_4.4.2.1.	Amino acid metabolism.serine group amino acid biosynthesis.cysteine.serine O-acetyltransferase *(SAT)	serine O-acetyltransferase *(SAT)	4	0.583452	0.875	0.658892	1	0.0754399	0.125	0.665006	1
bin_4.4.3.	Amino acid metabolism.serine group amino acid biosynthesis.glycine	glycine	7	0.723766	0.928571	0.686416	0.916667	-0.0373499	-0.0119048	1	1
bin_4.4.3.1.	Amino acid metabolism.serine group amino acid biosynthesis.glycine.serine hydroxymethyltransferase *(SHM)	serine hydroxymethyltransferase *(SHM)	7	0.723766	0.928571	0.686416	0.916667	-0.0373499	-0.0119048	1	1
bin_4.5.	Amino acid metabolism.shikimate group amino acid biosynthesis	shikimate group amino acid biosynthesis	32	0.795165	0.828125	0.79267	0.894737	-0.00249561	0.0666118	0.781736	1
bin_4.5.1.	Amino acid metabolism.shikimate group amino acid biosynthesis.shikimate pathway	shikimate pathway	12	0.806604	0.833333	0.850965	0.964286	0.0443605	0.130952	0.938492	1
bin_4.5.1.3.	Amino acid metabolism.shikimate group amino acid biosynthesis.shikimate pathway.3-dehydroquinate dehydratase and shikimate dehydrogenase	3-dehydroquinate dehydratase and shikimate dehydrogenase	3	0.569761	0.833333	0.768015	0.875	0.198254	0.0416667	0.59256	1
bin_4.5.2.	Amino acid metabolism.shikimate group amino acid biosynthesis.phenylalanine and tyrosine	phenylalanine and tyrosine	10	0.3614	0.8	0.417614	0.769231	0.0562144	-0.0307692	0.555653	1
bin_4.5.2.3.	Amino acid metabolism.shikimate group amino acid biosynthesis.phenylalanine and tyrosine.arogenate dehydrogenase *(ADH)	arogenate dehydrogenase *(ADH)	3	0.358954	0.666667	0.417614	0.666667	0.0586595	0	0.382733	0.987947
bin_4.5.2.4.	Amino acid metabolism.shikimate group amino acid biosynthesis.phenylalanine and tyrosine.arogenate dehydratase *(ADT)	arogenate dehydratase *(ADT)	4	0.262511	0.75	0.323556	0.666667	0.0610451	-0.0833333	1	1
bin_4.5.3.	Amino acid metabolism.shikimate group amino acid biosynthesis.tryptophan	tryptophan	10	0.823837	0.85	0.811418	0.954545	-0.0124193	0.104545	0.805324	1
bin_4.5.3.1.	Amino acid metabolism.shikimate group amino acid biosynthesis.tryptophan.anthranilate synthase heterodimer	anthranilate synthase heterodimer	3	0.842643	0.833333	0.926575	0.833333	0.0839322	0	0.662521	1
bin_4.6.	Amino acid metabolism.amino acid degradation	amino acid degradation	80	0.495399	0.675	0.48902	0.760417	-0.00637873	0.0854167	0.859678	1
bin_4.6.1.	Amino acid metabolism.amino acid degradation.arginine	arginine	7	0.47766	0.714286	0.350987	0.8	-0.126672	0.0857143	0.260276	0.950239
bin_4.6.1.3.	Amino acid metabolism.amino acid degradation.arginine.urease accessory protein activities	urease accessory protein activities	3	0.522502	0.666667	0.258845	0.625	-0.263658	-0.0416667	0.858427	1
bin_4.6.2.	Amino acid metabolism.amino acid degradation.gamma-aminobutyrate (GABA)	gamma-aminobutyrate (GABA)	7	0.500559	0.928571	0.532052	0.9375	0.0314931	0.00892857	1	1
bin_4.6.2.1.	Amino acid metabolism.amino acid degradation.gamma-aminobutyrate (GABA).gamma-aminobutyric acid pyruvate transaminase	gamma-aminobutyric acid pyruvate transaminase	4	0.590831	0.875	0.532052	0.875	-0.0587786	0	1	1
bin_4.6.3.	Amino acid metabolism.amino acid degradation.proline	proline	3	0.363515	0.5	0.365027	0.833333	0.00151172	0.333333	1	1
bin_4.6.4.	Amino acid metabolism.amino acid degradation.lysine	lysine	4	0.658645	0.75	0.550509	0.642857	-0.108136	-0.107143	0.504431	1
bin_4.6.5.	Amino acid metabolism.amino acid degradation.threonine	threonine	4	0.457712	0.625	0.483483	0.625	0.0257709	0	0.885234	1
bin_4.6.5.2.	Amino acid metabolism.amino acid degradation.threonine.threonine dehydratase	threonine dehydratase	3	0.519392	0.5	0.3424	0.5	-0.176992	0	0.382733	0.987947
bin_4.6.6.	Amino acid metabolism.amino acid degradation.cysteine	cysteine	7	0.387965	0.642857	0.525799	0.6875	0.137834	0.0446429	0.182842	0.842173
bin_4.6.6.1.	Amino acid metabolism.amino acid degradation.cysteine.mercaptopyruvate sulfurtransferase	mercaptopyruvate sulfurtransferase	3	0.336303	0.666667	0.476101	0.75	0.139799	0.0833333	0.858427	1
bin_4.6.7.	Amino acid metabolism.amino acid degradation.branched-chain amino acids	branched-chain amino acids	30	0.657302	0.683333	0.519662	0.771429	-0.13764	0.0880952	0.360395	0.987947
bin_4.6.7.1.	Amino acid metabolism.amino acid degradation.branched-chain amino acids.branched-chain aminotransferase *(BCAT)	branched-chain aminotransferase *(BCAT)	6	0.342306	0.416667	0.394709	0.6875	0.052404	0.270833	0.560413	1
bin_4.6.7.2.	Amino acid metabolism.amino acid degradation.branched-chain amino acids.branched-chain alpha-keto acid dehydrogenase complex	branched-chain alpha-keto acid dehydrogenase complex	8	0.708375	0.75	0.714219	0.8125	0.00584355	0.0625	0.958122	1
bin_4.6.7.2.1.	Amino acid metabolism.amino acid degradation.branched-chain amino acids.branched-chain alpha-keto acid dehydrogenase complex.E1 2-oxoisovalerate dehydrogenase subcomplex	E1 2-oxoisovalerate dehydrogenase subcomplex	5	0.559903	0.7	0.519662	0.7	-0.0402413	0	1	1
bin_4.6.7.2.1.1.	Amino acid metabolism.amino acid degradation.branched-chain amino acids.branched-chain alpha-keto acid dehydrogenase complex.E1 2-oxoisovalerate dehydrogenase subcomplex.subunit alpha	subunit alpha	4	0.337309	0.625	0.337947	0.625	0.000637465	0	1	1
bin_4.6.7.4.	Amino acid metabolism.amino acid degradation.branched-chain amino acids.3-hydroxyisobutyryl-CoA hydrolase *(CHY)	3-hydroxyisobutyryl-CoA hydrolase *(CHY)	3	0.211175	0.666667	0.174098	0.6	-0.0370778	-0.0666667	1	1
bin_4.6.7.5.	Amino acid metabolism.amino acid degradation.branched-chain amino acids.leucine	leucine	5	0.828044	0.8	0.782327	1	-0.0457167	0.2	0.676103	1
bin_4.6.7.8.	Amino acid metabolism.amino acid degradation.branched-chain amino acids.acyl-CoA dehydrogenase oxidation	acyl-CoA dehydrogenase oxidation	3	0.627727	0.666667	0.459472	0.875	-0.168256	0.208333	0.376759	0.987947
bin_4.6.8.	Amino acid metabolism.amino acid degradation.aromatic amino acids	aromatic amino acids	16	0.367552	0.59375	0.455322	0.736842	0.0877699	0.143092	0.253251	0.943064
bin_4.6.8.3.	Amino acid metabolism.amino acid degradation.aromatic amino acids.aromatic amino acid decarboxylase	aromatic amino acid decarboxylase	5	0.359144	0.4	0.445926	0.5	0.086783	0.1	0.411314	1
bin_4.6.8.4.	Amino acid metabolism.amino acid degradation.aromatic amino acids.tyrosine	tyrosine	10	0.351693	0.65	0.565527	0.833333	0.213834	0.183333	0.338884	0.987947
bin_4.6.8.4.1.	Amino acid metabolism.amino acid degradation.aromatic amino acids.tyrosine.tyrosine aminotransferase *(TAT)	tyrosine aminotransferase *(TAT)	6	0.216367	0.583333	0.198309	0.785714	-0.0180583	0.202381	0.616591	1
bin_4.7.	Amino acid metabolism.amino acid racemization	amino acid racemization	3	0.420685	0.666667	0.307072	0.7	-0.113613	0.0333333	0.230243	0.901736
bin_5.	Lipid metabolism	Lipid metabolism	564	0.491659	0.674645	0.574216	0.75	0.082557	0.0753546	0.000786639	0.0455479
bin_5.1.	Lipid metabolism.fatty acid metabolism	fatty acid metabolism	196	0.542495	0.742347	0.569751	0.792793	0.027256	0.0504459	0.105985	0.701732
bin_5.1.1.	Lipid metabolism.fatty acid metabolism.citrate shuttle	citrate shuttle	18	0.615356	0.805556	0.576591	0.875	-0.0387648	0.0694444	0.714753	1
bin_5.1.1.2.	Lipid metabolism.fatty acid metabolism.citrate shuttle.ATP-dependent citrate lyase heterodimer	ATP-dependent citrate lyase heterodimer	5	0.743472	0.8	0.754048	1	0.0105757	0.2	1	1
bin_5.1.1.2.1.	Lipid metabolism.fatty acid metabolism.citrate shuttle.ATP-dependent citrate lyase heterodimer.subunit alpha	subunit alpha	3	0.572469	0.666667	0.612406	1	0.0399365	0.333333	1	1
bin_5.1.1.4.	Lipid metabolism.fatty acid metabolism.citrate shuttle.cytosolic NADP-dependent malic enzyme	cytosolic NADP-dependent malic enzyme	5	0.67411	0.8	0.51681	0.833333	-0.1573	0.0333333	0.410248	1
bin_5.1.1.5.	Lipid metabolism.fatty acid metabolism.citrate shuttle.MPC pyruvate carrier complex	MPC pyruvate carrier complex	5	0.360479	0.8	0.616574	0.9	0.256095	0.1	0.403395	0.997677
bin_5.1.1.5.1.	Lipid metabolism.fatty acid metabolism.citrate shuttle.MPC pyruvate carrier complex.component *(MPC1)	component *(MPC1)	4	0.326056	0.75	0.476701	0.875	0.150644	0.125	0.665006	1
bin_5.1.2.	Lipid metabolism.fatty acid metabolism.acetyl-CoA generation	acetyl-CoA generation	16	0.737738	0.875	0.730466	0.868421	-0.00727195	-0.00657895	0.907696	1
bin_5.1.2.1.	Lipid metabolism.fatty acid metabolism.acetyl-CoA generation.plastidial pyruvate kinase	plastidial pyruvate kinase	4	0.884954	0.875	0.59554	0.75	-0.289413	-0.125	0.312321	0.987947
bin_5.1.2.2.	Lipid metabolism.fatty acid metabolism.acetyl-CoA generation.plastidial pyruvate dehydrogenase complex	plastidial pyruvate dehydrogenase complex	8	0.821577	1	0.771222	1	-0.0503554	0	0.885164	1
bin_5.1.2.2.1.	Lipid metabolism.fatty acid metabolism.acetyl-CoA generation.plastidial pyruvate dehydrogenase complex.E1 pyruvate dehydrogenase subcomplex	E1 pyruvate dehydrogenase subcomplex	4	0.821577	1	0.726158	1	-0.0954195	0	0.712155	1
bin_5.1.3.	Lipid metabolism.fatty acid metabolism.acetyl-CoA carboxylation	acetyl-CoA carboxylation	11	0.865493	1	0.909863	1	0.04437	0	0.693588	1
bin_5.1.3.2.	Lipid metabolism.fatty acid metabolism.acetyl-CoA carboxylation.polymeric acetyl-CoA carboxylase complex	polymeric acetyl-CoA carboxylase complex	10	0.894535	1	0.914435	1	0.0199001	0	0.73373	1
bin_5.1.3.2.3.	Lipid metabolism.fatty acid metabolism.acetyl-CoA carboxylation.polymeric acetyl-CoA carboxylase complex.BC-BCCP-BADC subcomplex	BC-BCCP-BADC subcomplex	5	0.865493	1	0.909863	1	0.04437	0	0.676103	1
bin_5.1.3.2.4.	Lipid metabolism.fatty acid metabolism.acetyl-CoA carboxylation.polymeric acetyl-CoA carboxylase complex.regulatory protein *(CTI)	regulatory protein *(CTI)	3	0.923576	1	0.919006	1	-0.00456977	0	0.662521	1
bin_5.1.4.	Lipid metabolism.fatty acid metabolism.plastidial fatty acid synthase (ptFAS) system	plastidial fatty acid synthase (ptFAS) system	21	0.703155	0.809524	0.794038	0.886364	0.0908826	0.0768398	0.290522	0.978235
bin_5.1.4.1.	Lipid metabolism.fatty acid metabolism.plastidial fatty acid synthase (ptFAS) system.acyl carrier protein *(ptACP))	acyl carrier protein *(ptACP))	4	0.591512	0.75	0.965949	1	0.374437	0.25	0.11021	0.702909
bin_5.1.4.2.	Lipid metabolism.fatty acid metabolism.plastidial fatty acid synthase (ptFAS) system.ketoacyl-ACP synthase (ptKAS) activities	ketoacyl-ACP synthase (ptKAS) activities	8	0.61088	0.8125	0.489584	0.833333	-0.121297	0.0208333	0.736121	1
bin_5.1.4.2.1.	Lipid metabolism.fatty acid metabolism.plastidial fatty acid synthase (ptFAS) system.ketoacyl-ACP synthase (ptKAS) activities.ketoacyl-ACP synthase I	ketoacyl-ACP synthase I	3	0.655181	1	0.661143	0.833333	0.0059616	-0.166667	0.662521	1
bin_5.1.4.2.2.	Lipid metabolism.fatty acid metabolism.plastidial fatty acid synthase (ptFAS) system.ketoacyl-ACP synthase (ptKAS) activities.ketoacyl-ACP synthase II	ketoacyl-ACP synthase II	3	0.56658	0.666667	0.489584	0.666667	-0.0769958	0	1	1
bin_5.1.4.7.	Lipid metabolism.fatty acid metabolism.plastidial fatty acid synthase (ptFAS) system.termination of fatty acid chains	termination of fatty acid chains	3	0.703155	0.833333	0.783068	0.833333	0.0799125	0	0.382733	0.987947
bin_5.1.5.	Lipid metabolism.fatty acid metabolism.mitochondrial fatty acid synthase (mtFAS) system	mitochondrial fatty acid synthase (mtFAS) system	11	0.462182	0.727273	0.616657	0.769231	0.154475	0.041958	0.562343	1
bin_5.1.5.1.	Lipid metabolism.fatty acid metabolism.mitochondrial fatty acid synthase (mtFAS) system.acyl carrier protein *(mtACP))	acyl carrier protein *(mtACP))	5	0.5552	0.9	0.616657	1	0.0614575	0.1	0.676103	1
bin_5.1.6.	Lipid metabolism.fatty acid metabolism.endoplasmic reticulum-localized fatty acid elongase (FAE) system	endoplasmic reticulum-localized fatty acid elongase (FAE) system	36	0.257402	0.638889	0.370735	0.685714	0.113332	0.0468254	0.148911	0.800975
bin_5.1.6.1.	Lipid metabolism.fatty acid metabolism.endoplasmic reticulum-localized fatty acid elongase (FAE) system.fatty acid elongation complex	fatty acid elongation complex	35	0.275484	0.642857	0.372021	0.681818	0.0965367	0.038961	0.131218	0.756121
bin_5.1.6.1.1.	Lipid metabolism.fatty acid metabolism.endoplasmic reticulum-localized fatty acid elongase (FAE) system.fatty acid elongation complex.condensing enzyme activities	condensing enzyme activities	30	0.226861	0.6	0.370735	0.648148	0.143874	0.0481481	0.077392	0.606007
bin_5.1.6.1.1.1.	Lipid metabolism.fatty acid metabolism.endoplasmic reticulum-localized fatty acid elongase (FAE) system.fatty acid elongation complex.condensing enzyme activities.3-ketoacyl-CoA synthase *(KCS)	3-ketoacyl-CoA synthase *(KCS)	22	0.184057	0.636364	0.321668	0.666667	0.137611	0.030303	0.0203239	0.377463
bin_5.1.6.1.1.2.	Lipid metabolism.fatty acid metabolism.endoplasmic reticulum-localized fatty acid elongase (FAE) system.fatty acid elongation complex.condensing enzyme activities.condensing enzyme *(ELO)	condensing enzyme *(ELO)	8	0.536319	0.5	0.617497	0.583333	0.0811782	0.0833333	0.332922	0.987947
bin_5.1.7.	Lipid metabolism.fatty acid metabolism.fatty acid desaturation	fatty acid desaturation	35	0.318759	0.642857	0.556979	0.705128	0.23822	0.0622711	0.0320552	0.458131
bin_5.1.7.1.	Lipid metabolism.fatty acid metabolism.fatty acid desaturation.electron supply	electron supply	9	0.591948	1	0.794948	0.95	0.203	-0.05	0.307434	0.987947
bin_5.1.7.1.2.	Lipid metabolism.fatty acid metabolism.fatty acid desaturation.electron supply.cytochrome electron shuttle hemoprotein *(Cyt-b5)	cytochrome electron shuttle hemoprotein *(Cyt-b5)	8	0.572536	1	0.76204	0.944444	0.189504	-0.0555556	0.229049	0.901736
bin_5.1.7.2.	Lipid metabolism.fatty acid metabolism.fatty acid desaturation.first desaturation	first desaturation	10	0.297504	0.55	0.460035	0.625	0.162531	0.075	0.373108	0.987947
bin_5.1.7.2.1.	Lipid metabolism.fatty acid metabolism.fatty acid desaturation.first desaturation.delta-9 stearoyl-ACP desaturase *(AAD)	delta-9 stearoyl-ACP desaturase *(AAD)	8	0.297504	0.5	0.430036	0.6	0.132532	0.1	0.563172	1
bin_5.1.7.3.	Lipid metabolism.fatty acid metabolism.fatty acid desaturation.methyl-end desaturation	methyl-end desaturation	16	0.23052	0.5	0.404002	0.617647	0.173482	0.117647	0.029294	0.455434
bin_5.1.7.3.1.	Lipid metabolism.fatty acid metabolism.fatty acid desaturation.methyl-end desaturation.delta-12/delta-15 fatty acid desaturase *(FAD2/3/6-8)	delta-12/delta-15 fatty acid desaturase *(FAD2/3/6-8)	16	0.23052	0.5	0.404002	0.617647	0.173482	0.117647	0.029294	0.455434
bin_5.1.8.	Lipid metabolism.fatty acid metabolism.fatty acid transport	fatty acid transport	8	0.504725	0.625	0.564303	0.65	0.0595779	0.025	0.563575	1
bin_5.1.8.1.	Lipid metabolism.fatty acid metabolism.fatty acid transport.fatty acid export protein *(FAX)	fatty acid export protein *(FAX)	4	0.606645	0.875	0.564303	0.75	-0.0423416	-0.125	0.915106	1
bin_5.1.8.3.	Lipid metabolism.fatty acid metabolism.fatty acid transport.fatty acid transporter *(ABCA)	fatty acid transporter *(ABCA)	3	0.211054	0.166667	0.39438	0.333333	0.183326	0.166667	0.382733	0.987947
bin_5.1.9.	Lipid metabolism.fatty acid metabolism.fatty acid degradation	fatty acid degradation	36	0.684662	0.791667	0.629758	0.851064	-0.0549035	0.0593972	0.571993	1
bin_5.1.9.2.	Lipid metabolism.fatty acid metabolism.fatty acid degradation.core beta-oxidation	core beta-oxidation	12	0.695712	0.791667	0.63951	0.882353	-0.0562018	0.0906863	0.579728	1
bin_5.1.9.2.1.	Lipid metabolism.fatty acid metabolism.fatty acid degradation.core beta-oxidation.acyl CoA oxidase *(ACX)	acyl CoA oxidase *(ACX)	4	0.733239	0.75	0.63951	1	-0.0937291	0.25	0.538594	1
bin_5.1.9.2.2.	Lipid metabolism.fatty acid metabolism.fatty acid degradation.core beta-oxidation.multifunctional enzyme *(MFP)	multifunctional enzyme *(MFP)	6	0.528128	0.75	0.693429	0.777778	0.165302	0.0277778	0.859435	1
bin_5.1.9.3.	Lipid metabolism.fatty acid metabolism.fatty acid degradation.alternative beta-oxidation	alternative beta-oxidation	3	0.884788	1	0.859184	1	-0.0256036	0	1	1
bin_5.1.9.4.	Lipid metabolism.fatty acid metabolism.fatty acid degradation.alpha-oxidation	alpha-oxidation	3	0.2264	0.666667	0.243311	0.625	0.0169115	-0.0416667	0.859684	1
bin_5.1.9.4.1.	Lipid metabolism.fatty acid metabolism.fatty acid degradation.alpha-oxidation.alpha dioxygenase	alpha dioxygenase	3	0.2264	0.666667	0.243311	0.625	0.0169115	-0.0416667	0.859684	1
bin_5.1.9.5.	Lipid metabolism.fatty acid metabolism.fatty acid degradation.auxiliary degradation activities	auxiliary degradation activities	7	0.373032	0.714286	0.635027	0.928571	0.261995	0.214286	0.522903	1
bin_5.1.9.5.1.	Lipid metabolism.fatty acid metabolism.fatty acid degradation.auxiliary degradation activities.dodecenoyl-CoA isomerase	dodecenoyl-CoA isomerase	3	0.806281	0.833333	0.704956	0.833333	-0.101326	0	1	1
bin_5.1.9.6.	Lipid metabolism.fatty acid metabolism.fatty acid degradation.glyoxylate cycle	glyoxylate cycle	9	0.696786	0.833333	0.555599	0.821429	-0.141187	-0.0119048	0.682052	1
bin_5.1.10.	Lipid metabolism.fatty acid metabolism.fatty acid cyclopropanation	fatty acid cyclopropanation	4	0.311029	0.5	0.242609	0.583333	-0.0684192	0.0833333	0.0682595	0.603543
bin_5.1.10.1.	Lipid metabolism.fatty acid metabolism.fatty acid cyclopropanation.cyclopropane fatty acid synthase	cyclopropane fatty acid synthase	4	0.311029	0.5	0.242609	0.583333	-0.0684192	0.0833333	0.0682595	0.603543
bin_5.2.	Lipid metabolism.glycerolipid metabolism	glycerolipid metabolism	182	0.410982	0.615385	0.44072	0.71934	0.0297375	0.103955	0.266018	0.950239
bin_5.2.1.	Lipid metabolism.glycerolipid metabolism.phosphatidate biosynthesis	phosphatidate biosynthesis	27	0.562505	0.592593	0.518249	0.732143	-0.0442561	0.13955	0.742681	1
bin_5.2.1.1.	Lipid metabolism.glycerolipid metabolism.phosphatidate biosynthesis.plastidial phosphatidate biosynthesis	plastidial phosphatidate biosynthesis	3	0.91983	0.666667	0.923941	1	0.00411103	0.333333	0.662521	1
bin_5.2.1.2.	Lipid metabolism.glycerolipid metabolism.phosphatidate biosynthesis.endoplasmic reticulum phosphatidate biosynthesis	endoplasmic reticulum phosphatidate biosynthesis	14	0.527166	0.535714	0.492847	0.678571	-0.0343183	0.142857	0.662472	1
bin_5.2.1.2.2.	Lipid metabolism.glycerolipid metabolism.phosphatidate biosynthesis.endoplasmic reticulum phosphatidate biosynthesis.glycerol-3-phosphate acyltransferase *(GPAT4-8)	glycerol-3-phosphate acyltransferase *(GPAT4-8)	7	0.272595	0.357143	0.449505	0.583333	0.17691	0.22619	0.353111	0.987947
bin_5.2.1.2.4.	Lipid metabolism.glycerolipid metabolism.phosphatidate biosynthesis.endoplasmic reticulum phosphatidate biosynthesis.lysophosphatidate acyltransferase *(LPAT)	lysophosphatidate acyltransferase *(LPAT)	5	0.657626	0.7	0.63724	0.7	-0.0203853	0	1	1
bin_5.2.1.4.	Lipid metabolism.glycerolipid metabolism.phosphatidate biosynthesis.diacylglycerol kinase	diacylglycerol kinase	8	0.559596	0.625	0.504735	0.6875	-0.0548607	0.0625	0.792896	1
bin_5.2.2.	Lipid metabolism.glycerolipid metabolism.diacylglycerol biosynthesis	diacylglycerol biosynthesis	12	0.578776	0.458333	0.662138	0.576923	0.0833629	0.11859	0.531394	1
bin_5.2.2.1.	Lipid metabolism.glycerolipid metabolism.diacylglycerol biosynthesis.phosphatidate phosphatase *(LPP-alpha)	phosphatidate phosphatase *(LPP-alpha)	7	0.406099	0.428571	0.249042	0.5	-0.157057	0.0714286	0.117226	0.718193
bin_5.2.2.4.	Lipid metabolism.glycerolipid metabolism.diacylglycerol biosynthesis.phosphatidate phosphatase *(LPP-epsilon)	phosphatidate phosphatase *(LPP-epsilon)	3	0.790062	0.5	0.789483	0.666667	-0.00057883	0.166667	0.662521	1
bin_5.2.3.	Lipid metabolism.glycerolipid metabolism.triacylglycerol biosynthesis	triacylglycerol biosynthesis	9	0.455802	0.611111	0.507863	0.75	0.0520609	0.138889	0.487477	1
bin_5.2.3.1.	Lipid metabolism.glycerolipid metabolism.triacylglycerol biosynthesis.acyl-CoA:diacylglycerol acyltransferase activities	acyl-CoA:diacylglycerol acyltransferase activities	4	0.742441	0.875	0.722201	1	-0.0202397	0.125	1	1
bin_5.2.3.2.	Lipid metabolism.glycerolipid metabolism.triacylglycerol biosynthesis.phospholipid:diacylglycerol acyltransferase activities	phospholipid:diacylglycerol acyltransferase activities	5	0.201237	0.4	0.399718	0.5	0.198482	0.1	0.403395	0.997677
bin_5.2.3.2.1.	Lipid metabolism.glycerolipid metabolism.triacylglycerol biosynthesis.phospholipid:diacylglycerol acyltransferase activities.phospholipid:diacylglycerol acyltransferase *(PDAT)	phospholipid:diacylglycerol acyltransferase *(PDAT)	5	0.201237	0.4	0.399718	0.5	0.198482	0.1	0.403395	0.997677
bin_5.2.4.	Lipid metabolism.glycerolipid metabolism.phosphatidylethanolamine biosynthesis	phosphatidylethanolamine biosynthesis	15	0.819945	0.833333	0.768917	0.95	-0.0510282	0.116667	0.515516	1
bin_5.2.4.1.	Lipid metabolism.glycerolipid metabolism.phosphatidylethanolamine biosynthesis.CDP-ethanolamine pathway	CDP-ethanolamine pathway	6	0.647919	1	0.780702	1	0.132783	0	0.830094	1
bin_5.2.4.1.3.	Lipid metabolism.glycerolipid metabolism.phosphatidylethanolamine biosynthesis.CDP-ethanolamine pathway.CTP:phosphorylethanolamine cytidylyltransferase	CTP:phosphorylethanolamine cytidylyltransferase	3	0.442697	1	0.793958	1	0.351261	0	1	1
bin_5.2.4.3.	Lipid metabolism.glycerolipid metabolism.phosphatidylethanolamine biosynthesis.mitochondrial phosphatidylserine decarboxylation pathway	mitochondrial phosphatidylserine decarboxylation pathway	6	0.530578	0.666667	0.369444	0.888889	-0.161134	0.222222	0.859185	1
bin_5.2.4.3.1.	Lipid metabolism.glycerolipid metabolism.phosphatidylethanolamine biosynthesis.mitochondrial phosphatidylserine decarboxylation pathway.phosphatidylserine-transfer-dependent route	phosphatidylserine-transfer-dependent route	3	0.127985	0.666667	0.440949	0.833333	0.312964	0.166667	0.382733	0.987947
bin_5.2.4.3.1.1.	Lipid metabolism.glycerolipid metabolism.phosphatidylethanolamine biosynthesis.mitochondrial phosphatidylserine decarboxylation pathway.phosphatidylserine-transfer-dependent route.UPS2-Mdm35 phospholipid transfer complex	UPS2-Mdm35 phospholipid transfer complex	3	0.127985	0.666667	0.440949	0.833333	0.312964	0.166667	0.382733	0.987947
bin_5.2.5.	Lipid metabolism.glycerolipid metabolism.phosphatidylcholine biosynthesis	phosphatidylcholine biosynthesis	17	0.597433	0.764706	0.582537	0.8125	-0.0148957	0.0477941	0.483024	1
bin_5.2.5.1.	Lipid metabolism.glycerolipid metabolism.phosphatidylcholine biosynthesis.phospho-base N-methyltransferase	phospho-base N-methyltransferase	3	0.229868	1	0.564261	1	0.334393	0	0.372456	0.987947
bin_5.2.5.5.	Lipid metabolism.glycerolipid metabolism.phosphatidylcholine biosynthesis.choline homeostasis	choline homeostasis	7	0.489248	0.642857	0.372311	0.727273	-0.116937	0.0844156	1	1
bin_5.2.5.5.1.	Lipid metabolism.glycerolipid metabolism.phosphatidylcholine biosynthesis.choline homeostasis.phosphocholine phosphatase *(PS2/PECP1)	phosphocholine phosphatase *(PS2/PECP1)	4	0.374964	0.5	0.349893	0.6875	-0.0250714	0.1875	0.931847	1
bin_5.2.5.6.	Lipid metabolism.glycerolipid metabolism.phosphatidylcholine biosynthesis.acyl-CoA:lysophosphatidylcholine acyltransferase	acyl-CoA:lysophosphatidylcholine acyltransferase	3	0.854599	0.833333	0.892919	0.833333	0.0383203	0	1	1
bin_5.2.7.	Lipid metabolism.glycerolipid metabolism.phosphatidylglycerol biosynthesis	phosphatidylglycerol biosynthesis	12	0.757226	0.916667	0.621495	0.933333	-0.135731	0.0166667	0.714184	1
bin_5.2.7.1.	Lipid metabolism.glycerolipid metabolism.phosphatidylglycerol biosynthesis.CDP-diacylglycerol synthase *(CDS)	CDP-diacylglycerol synthase *(CDS)	4	0.742333	0.875	0.621495	0.9	-0.120838	0.025	0.389284	0.994331
bin_5.2.7.4.	Lipid metabolism.glycerolipid metabolism.phosphatidylglycerol biosynthesis.phosphatidylglycerophosphate phosphatase *(PTPMT)	phosphatidylglycerophosphate phosphatase *(PTPMT)	4	0.881691	1	0.910197	1	0.0285057	0	0.665006	1
bin_5.2.10.	Lipid metabolism.glycerolipid metabolism.glycerolipid degradation	glycerolipid degradation	85	0.276383	0.535294	0.314828	0.627551	0.038445	0.0922569	0.244991	0.935796
bin_5.2.10.1.	Lipid metabolism.glycerolipid metabolism.glycerolipid degradation.triacylglycerol lipase activities	triacylglycerol lipase activities	18	0.341677	0.527778	0.312254	0.681818	-0.029423	0.15404	0.817241	1
bin_5.2.10.1.1.	Lipid metabolism.glycerolipid metabolism.glycerolipid degradation.triacylglycerol lipase activities.monoacylglycerol lipase	monoacylglycerol lipase	4	0.402686	0.625	0.291598	0.714286	-0.111088	0.0892857	0.924719	1
bin_5.2.10.1.2.	Lipid metabolism.glycerolipid metabolism.glycerolipid degradation.triacylglycerol lipase activities.diacyl-/triacylglycerol lipase activities	diacyl-/triacylglycerol lipase activities	14	0.294004	0.5	0.33008	0.666667	0.0360755	0.166667	0.844281	1
bin_5.2.10.1.2.2.	Lipid metabolism.glycerolipid metabolism.glycerolipid degradation.triacylglycerol lipase activities.diacyl-/triacylglycerol lipase activities.triacylglycerol lipase *(LIP)	triacylglycerol lipase *(LIP)	5	0.223466	0.5	0.213921	0.8	-0.00954516	0.3	0.834035	1
bin_5.2.10.1.2.3.	Lipid metabolism.glycerolipid metabolism.glycerolipid degradation.triacylglycerol lipase activities.diacyl-/triacylglycerol lipase activities.lipase *(OBL)	lipase *(OBL)	7	0.430458	0.428571	0.432295	0.5	0.00183636	0.0714286	0.701478	1
bin_5.2.10.2.	Lipid metabolism.glycerolipid metabolism.glycerolipid degradation.phospholipase activities	phospholipase activities	63	0.223538	0.52381	0.299232	0.604167	0.0756938	0.0803571	0.0858171	0.618632
bin_5.2.10.2.1.	Lipid metabolism.glycerolipid metabolism.glycerolipid degradation.phospholipase activities.phospholipase A1 activities	phospholipase A1 activities	30	0.192066	0.45	0.255151	0.616667	0.0630848	0.166667	0.137312	0.776776
bin_5.2.10.2.1.1.	Lipid metabolism.glycerolipid metabolism.glycerolipid degradation.phospholipase activities.phospholipase A1 activities.phospholipase-A1 *(PC-PLA1)	phospholipase-A1 *(PC-PLA1)	27	0.173681	0.425926	0.22358	0.6	0.0498988	0.174074	0.313785	0.987947
bin_5.2.10.2.2.	Lipid metabolism.glycerolipid metabolism.glycerolipid degradation.phospholipase activities.phospholipase A2 activities	phospholipase A2 activities	18	0.327758	0.527778	0.266602	0.543478	-0.0611557	0.0157005	1	1
bin_5.2.10.2.2.3.	Lipid metabolism.glycerolipid metabolism.glycerolipid degradation.phospholipase activities.phospholipase A2 activities.phospholipase-A2 *(pPLA2-II))	phospholipase-A2 *(pPLA2-II))	11	0.189852	0.363636	0.234158	0.40625	0.044306	0.0426136	0.361144	0.987947
bin_5.2.10.2.2.4.	Lipid metabolism.glycerolipid metabolism.glycerolipid degradation.phospholipase activities.phospholipase A2 activities.phospholipase-A2 *(pPLA2-III))	phospholipase-A2 *(pPLA2-III))	4	0.701297	0.75	0.68019	0.875	-0.0211072	0.125	1	1
bin_5.2.10.2.4.	Lipid metabolism.glycerolipid metabolism.glycerolipid degradation.phospholipase activities.phospholipase D activities	phospholipase D activities	14	0.344342	0.642857	0.516542	0.625	0.1722	-0.0178571	0.349561	0.987947
bin_5.2.10.2.4.1.	Lipid metabolism.glycerolipid metabolism.glycerolipid degradation.phospholipase activities.phospholipase D activities.phospholipase-D *(PLD-alpha)	phospholipase-D *(PLD-alpha)	5	0.270285	0.7	0.318138	0.7	0.0478534	0	1	1
bin_5.2.10.2.4.2.	Lipid metabolism.glycerolipid metabolism.glycerolipid degradation.phospholipase activities.phospholipase D activities.phospholipase-D *(PLD-beta/gamma)	phospholipase-D *(PLD-beta/gamma)	3	0.441968	0.5	0.525953	0.333333	0.0839851	-0.166667	0.662521	1
bin_5.2.10.2.4.3.	Lipid metabolism.glycerolipid metabolism.glycerolipid degradation.phospholipase activities.phospholipase D activities.phospholipase-D *(PLD-delta)	phospholipase-D *(PLD-delta)	4	0.198049	0.75	0.302366	0.625	0.104317	-0.125	0.665006	1
bin_5.2.10.3.	Lipid metabolism.glycerolipid metabolism.glycerolipid degradation.glycerol metabolism	glycerol metabolism	4	0.751009	0.75	0.4585	0.75	-0.292509	0	0.312321	0.987947
bin_5.3.	Lipid metabolism.galactolipid and sulfolipid biosynthesis	galactolipid and sulfolipid biosynthesis	15	0.600641	0.766667	0.676188	0.868421	0.0755471	0.101754	0.199276	0.856568
bin_5.3.1.	Lipid metabolism.galactolipid and sulfolipid biosynthesis.phosphatidate phosphatase	phosphatidate phosphatase	4	0.32724	0.625	0.646247	0.857143	0.319007	0.232143	0.216144	0.87317
bin_5.3.2.	Lipid metabolism.galactolipid and sulfolipid biosynthesis.monogalactosyldiacylglycerol synthase *(MGD)	monogalactosyldiacylglycerol synthase *(MGD)	3	0.587732	0.833333	0.546315	1	-0.0414166	0.166667	1	1
bin_5.3.3.	Lipid metabolism.galactolipid and sulfolipid biosynthesis.digalactosyldiacylglycerol synthase *(DGD)	digalactosyldiacylglycerol synthase *(DGD)	4	0.672651	0.625	0.727611	0.625	0.0549597	0	0.312321	0.987947
bin_5.4.	Lipid metabolism.sphingolipid metabolism	sphingolipid metabolism	48	0.663298	0.65625	0.769552	0.758621	0.106254	0.102371	0.444379	1
bin_5.4.1.	Lipid metabolism.sphingolipid metabolism.ceramide biosynthesis	ceramide biosynthesis	16	0.800125	0.65625	0.845938	0.763158	0.0458131	0.106908	0.584786	1
bin_5.4.1.1.	Lipid metabolism.sphingolipid metabolism.ceramide biosynthesis.serine C-palmitoyltransferase activity	serine C-palmitoyltransferase activity	8	0.638571	0.6875	0.773209	0.777778	0.134638	0.0902778	0.664813	1
bin_5.4.1.1.1.	Lipid metabolism.sphingolipid metabolism.ceramide biosynthesis.serine C-palmitoyltransferase activity.serine C-palmitoyltransferase complex	serine C-palmitoyltransferase complex	5	0.58653	0.5	0.4073	0.666667	-0.17923	0.166667	0.927099	1
bin_5.4.1.1.1.2.	Lipid metabolism.sphingolipid metabolism.ceramide biosynthesis.serine C-palmitoyltransferase activity.serine C-palmitoyltransferase complex.catalytic component *(LCB2)	catalytic component *(LCB2)	3	0.58653	0.5	0.597049	0.625	0.0105192	0.125	0.858427	1
bin_5.4.1.1.2.	Lipid metabolism.sphingolipid metabolism.ceramide biosynthesis.serine C-palmitoyltransferase activity.regulatory protein *(ORM)	regulatory protein *(ORM)	3	0.732354	1	0.845938	1	0.113585	0	0.19043	0.842173
bin_5.4.1.3.	Lipid metabolism.sphingolipid metabolism.ceramide biosynthesis.sphingobase hydroxylase *(SBH/SUR2)	sphingobase hydroxylase *(SBH/SUR2)	3	0.784086	0.5	0.782521	0.833333	-0.0015644	0.333333	1	1
bin_5.4.1.5.	Lipid metabolism.sphingolipid metabolism.ceramide biosynthesis.ceramide synthase *(LOH)	ceramide synthase *(LOH)	3	0.920288	0.666667	0.931977	0.625	0.0116891	-0.0416667	1	1
bin_5.4.2.	Lipid metabolism.sphingolipid metabolism.sphingolipid desaturation	sphingolipid desaturation	4	0.389597	0.875	0.404271	1	0.0146734	0.125	0.665006	1
bin_5.4.2.1.	Lipid metabolism.sphingolipid metabolism.sphingolipid desaturation.clade-I delta-8 sphingolipid desaturase *(SLD)	clade-I delta-8 sphingolipid desaturase *(SLD)	4	0.389597	0.875	0.404271	1	0.0146734	0.125	0.665006	1
bin_5.4.3.	Lipid metabolism.sphingolipid metabolism.complex sphingolipid biosynthesis	complex sphingolipid biosynthesis	10	0.637995	0.65	0.775907	0.666667	0.137912	0.0166667	0.575049	1
bin_5.4.3.3.	Lipid metabolism.sphingolipid metabolism.complex sphingolipid biosynthesis.glycosylinositol phosphorylceramide (GIPC) biosynthesis	glycosylinositol phosphorylceramide (GIPC) biosynthesis	7	0.688778	0.642857	0.784423	0.6875	0.0956448	0.0446429	0.451509	1
bin_5.4.3.3.1.	Lipid metabolism.sphingolipid metabolism.complex sphingolipid biosynthesis.glycosylinositol phosphorylceramide (GIPC) biosynthesis.inositol phosphorylceramide synthase *(IPCS)	inositol phosphorylceramide synthase *(IPCS)	3	0.518268	0.666667	0.677415	0.666667	0.159147	0	0.382733	0.987947
bin_5.4.4.	Lipid metabolism.sphingolipid metabolism.sphingolipid transport	sphingolipid transport	4	0.325262	0.5	0.624646	0.666667	0.299384	0.166667	0.335887	0.987947
bin_5.4.5.	Lipid metabolism.sphingolipid metabolism.sphingolipid phosphorylation	sphingolipid phosphorylation	7	0.801976	0.642857	0.791449	0.857143	-0.0105268	0.214286	0.798298	1
bin_5.4.5.3.	Lipid metabolism.sphingolipid metabolism.sphingolipid phosphorylation.long-chain base phosphate metabolism	long-chain base phosphate metabolism	4	0.880256	0.75	0.868746	1	-0.0115108	0.25	1	1
bin_5.4.6.	Lipid metabolism.sphingolipid metabolism.sphingolipid homeostasis	sphingolipid homeostasis	7	0.385732	0.642857	0.429381	0.75	0.0436497	0.107143	1	1
bin_5.4.6.1.	Lipid metabolism.sphingolipid metabolism.sphingolipid homeostasis.ceramidase activities	ceramidase activities	4	0.511775	0.75	0.678118	0.6	0.166343	-0.15	0.270344	0.950239
bin_5.4.6.2.	Lipid metabolism.sphingolipid metabolism.sphingolipid homeostasis.glucosylceramidase *(GCD)	glucosylceramidase *(GCD)	3	0.328622	0.5	0.25629	0.9	-0.0723319	0.4	0.541193	1
bin_5.5.	Lipid metabolism.phytosterol metabolism	phytosterol metabolism	44	0.598043	0.761364	0.729435	0.825581	0.131392	0.0642178	0.0648131	0.599182
bin_5.5.1.	Lipid metabolism.phytosterol metabolism.plant sterol pathway	plant sterol pathway	17	0.42764	0.852941	0.809294	0.90625	0.381654	0.0533088	0.154775	0.821158
bin_5.5.1.1.	Lipid metabolism.phytosterol metabolism.plant sterol pathway.sterol C-24 methyltransferase	sterol C-24 methyltransferase	5	0.390025	0.8	0.396794	0.7	0.00676908	-0.1	0.834532	1
bin_5.5.2.	Lipid metabolism.phytosterol metabolism.phytosterol C4-demethylation complex	phytosterol C4-demethylation complex	11	0.736859	0.818182	0.638518	0.85	-0.0983411	0.0318182	0.860259	1
bin_5.5.2.3.	Lipid metabolism.phytosterol metabolism.phytosterol C4-demethylation complex.3-beta hydroxysteroid dehydrogenase component *(CSD)	3-beta hydroxysteroid dehydrogenase component *(CSD)	3	0.611302	0.666667	0.547601	0.833333	-0.0637019	0.166667	0.662521	1
bin_5.5.2.4.	Lipid metabolism.phytosterol metabolism.phytosterol C4-demethylation complex.sterone ketoreductase component *(SKR)	sterone ketoreductase component *(SKR)	3	0.163191	0.833333	0.289919	0.666667	0.126728	-0.166667	0.662521	1
bin_5.5.3.	Lipid metabolism.phytosterol metabolism.phytosterol glycosylation	phytosterol glycosylation	4	0.652002	0.75	0.701186	0.785714	0.0491846	0.0357143	0.503441	1
bin_5.5.3.1.	Lipid metabolism.phytosterol metabolism.phytosterol glycosylation.UDP-glucose:sterol glucosyltransferase	UDP-glucose:sterol glucosyltransferase	4	0.652002	0.75	0.701186	0.785714	0.0491846	0.0357143	0.503441	1
bin_5.5.4.	Lipid metabolism.phytosterol metabolism.phytosterol esterification	phytosterol esterification	11	0.31595	0.545455	0.662346	0.666667	0.346396	0.121212	0.148727	0.800975
bin_5.5.4.2.	Lipid metabolism.phytosterol metabolism.phytosterol esterification.acyl-CoA:cholesterol acyltransferase	acyl-CoA:cholesterol acyltransferase	10	0.312765	0.5	0.508928	0.571429	0.196162	0.0714286	0.261741	0.950239
bin_5.6.	Lipid metabolism.lipid-A biosynthesis	lipid-A biosynthesis	6	0.720416	0.5	0.732218	0.6	0.0118026	0.1	0.703389	1
bin_5.7.	Lipid metabolism.lipid trafficking	lipid trafficking	30	0.52987	0.683333	0.782045	0.791667	0.252175	0.108333	0.0452224	0.511567
bin_5.7.1.	Lipid metabolism.lipid trafficking.acyl-CoA-binding protein activities	acyl-CoA-binding protein activities	4	0.874217	0.875	0.72676	1	-0.147457	0.125	0.389284	0.994331
bin_5.7.3.	Lipid metabolism.lipid trafficking.endoplasmic reticulum-plastid lipid transfer	endoplasmic reticulum-plastid lipid transfer	25	0.398366	0.64	0.782045	0.75	0.383679	0.11	0.0160042	0.32356
bin_5.7.3.1.	Lipid metabolism.lipid trafficking.endoplasmic reticulum-plastid lipid transfer.phospholipid transverse translocation	phospholipid transverse translocation	18	0.31864	0.583333	0.72506	0.631579	0.406419	0.0482456	0.0346854	0.460352
bin_5.7.3.1.1.	Lipid metabolism.lipid trafficking.endoplasmic reticulum-plastid lipid transfer.phospholipid transverse translocation.ATP-dependent machinery	ATP-dependent machinery	17	0.329697	0.558824	0.707311	0.611111	0.377614	0.0522876	0.0621942	0.588652
bin_5.7.3.1.1.1.	Lipid metabolism.lipid trafficking.endoplasmic reticulum-plastid lipid transfer.phospholipid transverse translocation.ATP-dependent machinery.ALA-ALIS flippase complex	ALA-ALIS flippase complex	17	0.329697	0.558824	0.707311	0.611111	0.377614	0.0522876	0.0621942	0.588652
bin_5.7.3.1.1.1.1.	Lipid metabolism.lipid trafficking.endoplasmic reticulum-plastid lipid transfer.phospholipid transverse translocation.ATP-dependent machinery.ALA-ALIS flippase complex.P4-type ATPase component *(ALA)	P4-type ATPase component *(ALA)	14	0.335451	0.535714	0.673896	0.6	0.338445	0.0642857	0.213501	0.87317
bin_5.7.3.1.1.1.2.	Lipid metabolism.lipid trafficking.endoplasmic reticulum-plastid lipid transfer.phospholipid transverse translocation.ATP-dependent machinery.ALA-ALIS flippase complex.regulatory component *(ALIS)	regulatory component *(ALIS)	3	0.238357	0.666667	0.737279	0.666667	0.498922	0	0.0808556	0.606007
bin_5.7.3.2.	Lipid metabolism.lipid trafficking.endoplasmic reticulum-plastid lipid transfer.TGD lipid importer complex	TGD lipid importer complex	3	0.808756	0.833333	0.721339	1	-0.0874168	0.166667	0.858427	1
bin_5.7.3.5.	Lipid metabolism.lipid trafficking.endoplasmic reticulum-plastid lipid transfer.long-chain acyl-CoA synthetase *(LACS9)	long-chain acyl-CoA synthetase *(LACS9)	3	0.582542	0.666667	0.801429	0.833333	0.218887	0.166667	0.662521	1
bin_5.8.	Lipid metabolism.cytoplasmic lipid droplet-associated activities	cytoplasmic lipid droplet-associated activities	36	0.355746	0.444444	0.371543	0.47619	0.0157968	0.031746	0.168134	0.842173
bin_5.8.1.	Lipid metabolism.cytoplasmic lipid droplet-associated activities.lipid droplet-plasma membrane tethering complex	lipid droplet-plasma membrane tethering complex	4	0.392727	0.25	0.441754	0.6	0.0490277	0.35	0.268341	0.950239
bin_5.8.1.2.	Lipid metabolism.cytoplasmic lipid droplet-associated activities.lipid droplet-plasma membrane tethering complex.plasma membrane-localized component *(LIPA)	plasma membrane-localized component *(LIPA)	3	0.388112	0.166667	0.441754	0.625	0.0536428	0.458333	0.59256	1
bin_5.8.2.	Lipid metabolism.cytoplasmic lipid droplet-associated activities.lipid droplet biogenesis factor *(SEIPIN)	lipid droplet biogenesis factor *(SEIPIN)	3	0.570911	0.333333	0.241982	0.5	-0.328929	0.166667	1	1
bin_5.8.3.	Lipid metabolism.cytoplasmic lipid droplet-associated activities.Oleosin-type lipid droplet structural protein	Oleosin-type lipid droplet structural protein	10	0.346525	0.35	0.620741	0.388889	0.274216	0.0388889	0.0247447	0.422376
bin_5.8.4.	Lipid metabolism.cytoplasmic lipid droplet-associated activities.Caleosin-type peroxygenase *(CLO/PXG)	Caleosin-type peroxygenase *(CLO/PXG)	6	0.283897	0.5	0.352372	0.583333	0.0684757	0.0833333	0.173485	0.842173
bin_5.8.5.	Lipid metabolism.cytoplasmic lipid droplet-associated activities.STEROLEOSIN-type dehydrogenase *(SLO/HSD)	STEROLEOSIN-type dehydrogenase *(SLO/HSD)	4	0.395268	0.5	0.267438	0.357143	-0.12783	-0.142857	0.39075	0.994331
bin_5.8.6.	Lipid metabolism.cytoplasmic lipid droplet-associated activities.associated factor *(LDAP)	associated factor *(LDAP)	3	0.731258	1	0.578502	0.75	-0.152756	-0.25	0.859684	1
bin_5.9.	Lipid metabolism.plastoglobule-associated activities	plastoglobule-associated activities	7	0.676119	1	0.807085	1	0.130966	0	0.961011	1
bin_5.9.1.	Lipid metabolism.plastoglobule-associated activities.Fibrillin plastoglobule core protein *(FBN1/2)	Fibrillin plastoglobule core protein *(FBN1/2)	3	0.789553	1	0.817093	1	0.0275403	0	0.858427	1
bin_6.	Nucleotide metabolism	Nucleotide metabolism	111	0.711603	0.738739	0.663204	0.85	-0.0483989	0.111261	0.525487	1
bin_6.1.	Nucleotide metabolism.purines	purines	63	0.675199	0.753968	0.64634	0.818182	-0.0288591	0.0642136	0.675316	1
bin_6.1.1.	Nucleotide metabolism.purines.ribonucleotide (RN) anabolism	ribonucleotide (RN) anabolism	12	0.808386	0.708333	0.698655	0.846154	-0.109731	0.137821	0.531631	1
bin_6.1.2.	Nucleotide metabolism.purines.GMP biosynthesis	GMP biosynthesis	4	0.802088	0.75	0.732924	0.8	-0.069164	0.05	0.902523	1
bin_6.1.3.	Nucleotide metabolism.purines.salvage pathway	salvage pathway	5	0.810568	1	0.72844	1	-0.0821285	0	0.521869	1
bin_6.1.4.	Nucleotide metabolism.purines.phosphotransfers	phosphotransfers	10	0.758987	0.9	0.735979	0.875	-0.0230077	-0.025	0.936923	1
bin_6.1.4.1.	Nucleotide metabolism.purines.phosphotransfers.adenylate kinase	adenylate kinase	7	0.737257	1	0.749765	0.954545	0.0125083	-0.0454545	0.716873	1
bin_6.1.4.2.	Nucleotide metabolism.purines.phosphotransfers.guanylate kinase	guanylate kinase	3	0.780717	0.666667	0.735979	0.7	-0.0447378	0.0333333	0.541193	1
bin_6.1.5.	Nucleotide metabolism.purines.catabolism	catabolism	13	0.590747	0.923077	0.555815	0.9	-0.0349327	-0.0230769	0.289239	0.978235
bin_6.1.6.	Nucleotide metabolism.purines.extracellular ATP	extracellular ATP	19	0.336526	0.526316	0.398268	0.659091	0.0617423	0.132775	0.504865	1
bin_6.1.6.2.	Nucleotide metabolism.purines.extracellular ATP.apyrase *(APY)	apyrase *(APY)	8	0.378816	0.625	0.441557	0.714286	0.0627412	0.0892857	0.52445	1
bin_6.1.6.3.	Nucleotide metabolism.purines.extracellular ATP.adenosine proton symporter *(ENT3)	adenosine proton symporter *(ENT3)	4	0.383107	0.375	0.377087	0.4	-0.00601921	0.025	0.712155	1
bin_6.1.6.4.	Nucleotide metabolism.purines.extracellular ATP.nucleoside hydrolase *(NSH3)	nucleoside hydrolase *(NSH3)	5	0.2303	0.4	0.15141	0.785714	-0.0788901	0.385714	0.869859	1
bin_6.2.	Nucleotide metabolism.pyrimidines	pyrimidines	28	0.727668	0.732143	0.68875	0.890625	-0.0389185	0.158482	0.911506	1
bin_6.2.1.	Nucleotide metabolism.pyrimidines.de novo biosynthesis	de novo biosynthesis	9	0.665232	0.666667	0.70865	0.875	0.0434178	0.208333	0.914996	1
bin_6.2.1.6.	Nucleotide metabolism.pyrimidines.de novo biosynthesis.CTP synthetase *(CTPS)	CTP synthetase *(CTPS)	3	0.843024	0.5	0.661385	0.833333	-0.181639	0.333333	0.19043	0.842173
bin_6.2.2.	Nucleotide metabolism.pyrimidines.salvage pathway	salvage pathway	6	0.855973	0.75	0.682064	0.833333	-0.173909	0.0833333	0.809855	1
bin_6.2.2.1.	Nucleotide metabolism.pyrimidines.salvage pathway.uridine/cytidine kinase *(UCK)	uridine/cytidine kinase *(UCK)	4	0.870475	0.875	0.595696	0.8	-0.274779	-0.075	0.712155	1
bin_6.2.3.	Nucleotide metabolism.pyrimidines.phosphotransfers	phosphotransfers	4	0.759549	1	0.702509	1	-0.0570404	0	0.885234	1
bin_6.2.3.1.	Nucleotide metabolism.pyrimidines.phosphotransfers.uridylate kinase *(UMK)	uridylate kinase *(UMK)	3	0.692983	1	0.866052	1	0.173069	0	0.662521	1
bin_6.2.4.	Nucleotide metabolism.pyrimidines.catabolism	catabolism	9	0.687672	0.666667	0.680696	0.9	-0.00697609	0.233333	0.902481	1
bin_6.3.	Nucleotide metabolism.deoxynucleotides	deoxynucleotides	20	0.727624	0.7	0.691961	0.904762	-0.0356628	0.204762	0.705278	1
bin_6.3.1.	Nucleotide metabolism.deoxynucleotides.biosynthesis	biosynthesis	5	0.698809	0.6	0.691961	1	-0.0068483	0.4	1	1
bin_6.3.1.1.	Nucleotide metabolism.deoxynucleotides.biosynthesis.ribonucleoside-diphosphate reductase heterodimer	ribonucleoside-diphosphate reductase heterodimer	4	0.650396	0.5	0.675004	1	0.0246078	0.5	0.885234	1
bin_6.3.2.	Nucleotide metabolism.deoxynucleotides.salvage pathway	salvage pathway	9	0.699391	0.833333	0.648298	0.95	-0.0510932	0.116667	0.967421	1
bin_6.3.2.4.	Nucleotide metabolism.deoxynucleotides.salvage pathway.nucleoside diphosphate kinase	nucleoside diphosphate kinase	5	0.788856	1	0.665996	0.9	-0.12286	-0.1	1	1
bin_6.3.3.	Nucleotide metabolism.deoxynucleotides.catabolism	catabolism	6	0.801778	0.583333	0.764276	0.75	-0.037502	0.166667	1	1
bin_6.3.3.2.	Nucleotide metabolism.deoxynucleotides.catabolism.deoxyuridine triphosphatase *(DUT)	deoxyuridine triphosphatase *(DUT)	3	0.737816	0.666667	0.733287	0.833333	-0.0045296	0.166667	0.662521	1
bin_7.	Coenzyme metabolism	Coenzyme metabolism	265	0.629144	0.803774	0.68541	0.864217	0.0562656	0.0604437	0.0739321	0.606007
bin_7.1.	Coenzyme metabolism.molybdenum cofactor biosynthesis	molybdenum cofactor biosynthesis	7	0.439507	0.714286	0.71014	0.944444	0.270633	0.230159	0.0893903	0.636071
bin_7.1.2.	Coenzyme metabolism.molybdenum cofactor biosynthesis.molybdopterin biosynthesis	molybdopterin biosynthesis	3	0.204117	0.833333	0.812367	1	0.60825	0.166667	0.19043	0.842173
bin_7.2.	Coenzyme metabolism.thiamine pyrophosphate biosynthesis	thiamine pyrophosphate biosynthesis	9	0.742468	0.666667	0.747449	0.833333	0.00498138	0.166667	0.971636	1
bin_7.2.4.	Coenzyme metabolism.thiamine pyrophosphate biosynthesis.thiamine monophosphate phosphatase *(Th2)	thiamine monophosphate phosphatase *(Th2)	3	0.717544	0.333333	0.796731	0.666667	0.0791869	0.333333	0.662521	1
bin_7.3.	Coenzyme metabolism.S-adenosyl methionine (SAM) cycle	S-adenosyl methionine (SAM) cycle	6	0.62144	0.916667	0.766227	0.928571	0.144787	0.0119048	0.617075	1
bin_7.3.1.	Coenzyme metabolism.S-adenosyl methionine (SAM) cycle.S-adenosyl methionine synthetase *(MAT)	S-adenosyl methionine synthetase *(MAT)	3	0.0885026	1	0.70936	1	0.620857	0	0.595883	1
bin_7.3.2.	Coenzyme metabolism.S-adenosyl methionine (SAM) cycle.S-adenosyl homocysteine hydrolase *(SAHH)	S-adenosyl homocysteine hydrolase *(SAHH)	3	0.75097	0.833333	0.766227	0.833333	0.0152566	0	1	1
bin_7.4.	Coenzyme metabolism.coenzyme A biosynthesis	coenzyme A biosynthesis	11	0.481148	0.681818	0.507525	0.666667	0.0263775	-0.0151515	0.877687	1
bin_7.4.3.	Coenzyme metabolism.coenzyme A biosynthesis.phosphopantothenoylcysteine synthetase	phosphopantothenoylcysteine synthetase	3	0.15357	0.333333	0.281624	0.333333	0.128054	0	1	1
bin_7.5.	Coenzyme metabolism.tetrahydrofolate metabolism	tetrahydrofolate metabolism	27	0.692617	0.777778	0.66156	0.924242	-0.0310567	0.146465	0.988143	1
bin_7.5.1.	Coenzyme metabolism.tetrahydrofolate metabolism.p-aminobenzoate biosynthesis	p-aminobenzoate biosynthesis	3	0.773904	0.5	0.403477	0.8	-0.370427	0.3	0.541193	1
bin_7.5.2.	Coenzyme metabolism.tetrahydrofolate metabolism.pterin biosynthesis	pterin biosynthesis	4	0.731697	1	0.734046	0.875	0.00234886	-0.125	0.470486	1
bin_7.5.7.	Coenzyme metabolism.tetrahydrofolate metabolism.tetrahydrofolate (THF) interconversions	tetrahydrofolate (THF) interconversions	8	0.712378	0.875	0.683733	1	-0.0286453	0.125	0.901212	1
bin_7.5.7.2.	Coenzyme metabolism.tetrahydrofolate metabolism.tetrahydrofolate (THF) interconversions.bifunctional 5,10-methylene-THF dehydrogenase and 5,10-methenyl-THF cyclohydrolase	bifunctional 5,10-methylene-THF dehydrogenase and 5,10-methenyl-THF cyclohydrolase	3	0.722006	0.833333	0.591437	1	-0.130569	0.166667	0.692379	1
bin_7.5.8.	Coenzyme metabolism.tetrahydrofolate metabolism.gamma-glutamyl hydrolase *(GGH)	gamma-glutamyl hydrolase *(GGH)	3	0.553786	0.666667	0.726351	0.833333	0.172565	0.166667	1	1
bin_7.6.	Coenzyme metabolism.biotin biosynthesis	biotin biosynthesis	4	0.813429	0.625	0.826388	0.625	0.012959	0	0.885234	1
bin_7.7.	Coenzyme metabolism.pyridoxal-phosphate homeostasis	pyridoxal-phosphate homeostasis	5	0.677719	0.9	0.74271	1	0.0649905	0.1	0.521869	1
bin_7.7.1.	Coenzyme metabolism.pyridoxal-phosphate homeostasis.pyridoxal 5-phosphate synthase complex	pyridoxal 5-phosphate synthase complex	3	0.220453	1	0.83838	1	0.617927	0	0.662521	1
bin_7.8.	Coenzyme metabolism.prenylquinone biosynthesis	prenylquinone biosynthesis	17	0.524825	0.676471	0.571714	0.782609	0.0468891	0.106138	0.661505	1
bin_7.8.1.	Coenzyme metabolism.prenylquinone biosynthesis.4-hydroxybenzoate biosynthesis	4-hydroxybenzoate biosynthesis	5	0.43296	0.6	0.271754	0.7	-0.161207	0.1	0.403395	0.997677
bin_7.8.1.1.	Coenzyme metabolism.prenylquinone biosynthesis.4-hydroxybenzoate biosynthesis.p-coumarate:CoA ligase *(4CL)	p-coumarate:CoA ligase *(4CL)	5	0.43296	0.6	0.271754	0.7	-0.161207	0.1	0.403395	0.997677
bin_7.8.3.	Coenzyme metabolism.prenylquinone biosynthesis.ubiquinone biosynthesis	ubiquinone biosynthesis	7	0.524825	0.5	0.691129	0.708333	0.166304	0.208333	0.289918	0.978235
bin_7.8.3.6.	Coenzyme metabolism.prenylquinone biosynthesis.ubiquinone biosynthesis.accessory protein activities	accessory protein activities	3	0.524825	0.5	0.68541	0.833333	0.160585	0.333333	0.382733	0.987947
bin_7.8.4.	Coenzyme metabolism.prenylquinone biosynthesis.plastoquinone biosynthesis	plastoquinone biosynthesis	3	0.491481	1	0.452575	1	-0.0389061	0	0.859684	1
bin_7.9.	Coenzyme metabolism.NAD/NADP biosynthesis	NAD/NADP biosynthesis	21	0.417083	0.761905	0.510334	0.791667	0.0932513	0.0297619	0.53152	1
bin_7.9.1.	Coenzyme metabolism.NAD/NADP biosynthesis.de-novo pathway	de-novo pathway	3	0.571704	0.833333	0.683226	0.833333	0.111521	0	0.662521	1
bin_7.9.2.	Coenzyme metabolism.NAD/NADP biosynthesis.Preiss-Handler salvage pathway	Preiss-Handler salvage pathway	4	0.288059	0.875	0.526767	0.9	0.238709	0.025	0.540291	1
bin_7.9.2.1.	Coenzyme metabolism.NAD/NADP biosynthesis.Preiss-Handler salvage pathway.nicotinamidase *(NIC)	nicotinamidase *(NIC)	3	0.253714	1	0.526767	1	0.273053	0	1	1
bin_7.9.5.	Coenzyme metabolism.NAD/NADP biosynthesis.NAD kinase	NAD kinase	4	0.557581	0.625	0.439541	0.75	-0.118039	0.125	0.591778	1
bin_7.9.6.	Coenzyme metabolism.NAD/NADP biosynthesis.NAD homeostasis	NAD homeostasis	8	0.321239	0.75	0.318616	0.75	-0.0026227	0	0.372029	0.987947
bin_7.9.6.2.	Coenzyme metabolism.NAD/NADP biosynthesis.NAD homeostasis.pyrophosphohydrolase *(NUDX)	pyrophosphohydrolase *(NUDX)	7	0.33901	0.714286	0.26567	0.714286	-0.0733405	0	0.522903	1
bin_7.10.	Coenzyme metabolism.FMN/FAD biosynthesis	FMN/FAD biosynthesis	13	0.613845	0.846154	0.824753	1	0.210909	0.153846	0.13886	0.778093
bin_7.11.	Coenzyme metabolism.phosphoadenosine phosphosulfate (PAPS) homeostasis	phosphoadenosine phosphosulfate (PAPS) homeostasis	8	0.648274	0.8125	0.582197	0.8125	-0.0660764	0	0.318425	0.987947
bin_7.11.1.	Coenzyme metabolism.phosphoadenosine phosphosulfate (PAPS) homeostasis.ATP sulfurylase *(APS)	ATP sulfurylase *(APS)	3	0.874192	0.833333	0.808798	0.833333	-0.0653937	0	0.382733	0.987947
bin_7.11.2.	Coenzyme metabolism.phosphoadenosine phosphosulfate (PAPS) homeostasis.adenosine phosphosulfate kinase *(APK)	adenosine phosphosulfate kinase *(APK)	3	0.649039	0.833333	0.564822	0.833333	-0.0842163	0	0.19043	0.842173
bin_7.12.	Coenzyme metabolism.iron-sulfur cluster assembly machinery	iron-sulfur cluster assembly machinery	52	0.72513	0.826923	0.725134	0.867188	4.66e-06	0.0402644	0.72861	1
bin_7.12.1.	Coenzyme metabolism.iron-sulfur cluster assembly machinery.plastidial SUF system	plastidial SUF system	18	0.732051	0.916667	0.736229	0.956522	0.0041783	0.0398551	1	1
bin_7.12.1.1.	Coenzyme metabolism.iron-sulfur cluster assembly machinery.plastidial SUF system.assembly phase	assembly phase	11	0.727517	0.909091	0.621995	0.923077	-0.105522	0.013986	0.601989	1
bin_7.12.1.1.1.	Coenzyme metabolism.iron-sulfur cluster assembly machinery.plastidial SUF system.assembly phase.SUF-BCD scaffold complex	SUF-BCD scaffold complex	4	0.729664	1	0.679112	1	-0.0505514	0	0.885234	1
bin_7.12.1.1.2.	Coenzyme metabolism.iron-sulfur cluster assembly machinery.plastidial SUF system.assembly phase.SUF-SE sulfur transfer complex	SUF-SE sulfur transfer complex	3	0.775422	0.833333	0.645949	0.75	-0.129473	-0.0833333	0.858427	1
bin_7.12.1.2.	Coenzyme metabolism.iron-sulfur cluster assembly machinery.plastidial SUF system.transfer phase	transfer phase	6	0.909572	0.916667	0.896813	1	-0.0127582	0.0833333	0.679176	1
bin_7.12.1.2.2.	Coenzyme metabolism.iron-sulfur cluster assembly machinery.plastidial SUF system.transfer phase.scaffold protein *(NFU1/2/3)	scaffold protein *(NFU1/2/3)	3	0.888175	1	0.915567	1	0.0273921	0	0.858427	1
bin_7.12.2.	Coenzyme metabolism.iron-sulfur cluster assembly machinery.mitochondrial ISC system	mitochondrial ISC system	21	0.721967	0.785714	0.711786	0.84	-0.0101816	0.0542857	0.508174	1
bin_7.12.2.1.	Coenzyme metabolism.iron-sulfur cluster assembly machinery.mitochondrial ISC system.assembly phase	assembly phase	10	0.722149	0.8	0.695976	0.818182	-0.0261731	0.0181818	0.698535	1
bin_7.12.2.2.	Coenzyme metabolism.iron-sulfur cluster assembly machinery.mitochondrial ISC system.transfer phase	transfer phase	9	0.700083	0.833333	0.711786	0.833333	0.0117031	0	0.858757	1
bin_7.12.2.2.1.	Coenzyme metabolism.iron-sulfur cluster assembly machinery.mitochondrial ISC system.transfer phase.IscA1-IscA2 scaffold heterodimer	IscA1-IscA2 scaffold heterodimer	3	0.700083	1	0.711786	1	0.0117031	0	0.59256	1
bin_7.12.3.	Coenzyme metabolism.iron-sulfur cluster assembly machinery.cytosolic CIA system	cytosolic CIA system	13	0.732417	0.769231	0.71985	0.78125	-0.0125673	0.0120192	0.843468	1
bin_7.12.3.1.	Coenzyme metabolism.iron-sulfur cluster assembly machinery.cytosolic CIA system.assembly phase	assembly phase	6	0.665281	0.833333	0.716121	0.833333	0.0508397	0	0.9528	1
bin_7.12.3.1.1.	Coenzyme metabolism.iron-sulfur cluster assembly machinery.cytosolic CIA system.assembly phase.electron donor complex	electron donor complex	3	0.732417	0.833333	0.722084	0.75	-0.0103332	-0.0833333	0.895082	1
bin_7.12.3.2.	Coenzyme metabolism.iron-sulfur cluster assembly machinery.cytosolic CIA system.transfer phase	transfer phase	7	0.771974	0.714286	0.780085	0.714286	0.00811087	0	1	1
bin_7.12.3.2.2.	Coenzyme metabolism.iron-sulfur cluster assembly machinery.cytosolic CIA system.transfer phase.carrier protein *(CIA2/AE7)	carrier protein *(CIA2/AE7)	3	0.590117	0.833333	0.886383	0.833333	0.296266	0	1	1
bin_7.13.	Coenzyme metabolism.tetrapyrrole biosynthesis	tetrapyrrole biosynthesis	16	0.792699	0.875	0.808971	0.928571	0.0162725	0.0535714	0.678934	1
bin_7.13.1.	Coenzyme metabolism.tetrapyrrole biosynthesis.5-aminolevulinic acid formation	5-aminolevulinic acid formation	7	0.786537	0.857143	0.831862	0.909091	0.0453246	0.0519481	1	1
bin_7.13.1.2.	Coenzyme metabolism.tetrapyrrole biosynthesis.5-aminolevulinic acid formation.glutamyl-tRNA reductase activity	glutamyl-tRNA reductase activity	5	0.84712	0.8	0.83836	0.888889	-0.00875945	0.0888889	0.789273	1
bin_7.13.2.	Coenzyme metabolism.tetrapyrrole biosynthesis.uroporphyrinogen III formation	uroporphyrinogen III formation	3	0.851289	1	0.808971	1	-0.042317	0	0.662521	1
bin_7.13.4.	Coenzyme metabolism.tetrapyrrole biosynthesis.protoporphyrin IX formation	protoporphyrin IX formation	4	0.562393	0.875	0.770861	0.9	0.208467	0.025	0.391267	0.994331
bin_7.14.	Coenzyme metabolism.heme biosynthesis	heme biosynthesis	12	0.507148	0.791667	0.786315	0.735294	0.279167	-0.0563725	0.258537	0.949372
bin_7.14.1.	Coenzyme metabolism.heme biosynthesis.ferrochelatase *(FC)	ferrochelatase *(FC)	3	0.783075	0.833333	0.829092	0.7	0.0460175	-0.133333	0.541193	1
bin_7.14.2.	Coenzyme metabolism.heme biosynthesis.heme oxygenase activities	heme oxygenase activities	8	0.507148	0.8125	0.724239	0.727273	0.217091	-0.0852273	0.535545	1
bin_7.14.2.3.	Coenzyme metabolism.heme biosynthesis.heme oxygenase activities.accessory heme-binding protein *(HBP)	accessory heme-binding protein *(HBP)	5	0.220963	0.8	0.46845	0.666667	0.247487	-0.133333	0.315302	0.987947
bin_7.15.	Coenzyme metabolism.chlorophyll metabolism	chlorophyll metabolism	42	0.503199	0.916667	0.568332	0.897727	0.0651322	-0.0189394	0.399594	0.997677
bin_7.15.1.	Coenzyme metabolism.chlorophyll metabolism.chlorophyll biosynthesis	chlorophyll biosynthesis	17	0.376423	0.970588	0.66182	0.970588	0.285397	0	0.301387	0.987947
bin_7.15.1.1.	Coenzyme metabolism.chlorophyll metabolism.chlorophyll biosynthesis.magnesium-chelatase complex	magnesium-chelatase complex	4	0.433382	1	0.633526	1	0.200144	0	0.470486	1
bin_7.15.1.4.	Coenzyme metabolism.chlorophyll metabolism.chlorophyll biosynthesis.protochlorophyllide oxidoreductase (POR) activities	protochlorophyllide oxidoreductase (POR) activities	6	0.54654	1	0.614307	1	0.0677678	0	0.376804	0.987947
bin_7.15.1.4.1.	Coenzyme metabolism.chlorophyll metabolism.chlorophyll biosynthesis.protochlorophyllide oxidoreductase (POR) activities.light-dependent POR activity	light-dependent POR activity	6	0.54654	1	0.614307	1	0.0677678	0	0.376804	0.987947
bin_7.15.1.4.1.1.	Coenzyme metabolism.chlorophyll metabolism.chlorophyll biosynthesis.protochlorophyllide oxidoreductase (POR) activities.light-dependent POR activity.protochlorophyllide oxidoreductase *(POR)	protochlorophyllide oxidoreductase *(POR)	3	0.288988	1	0.390863	1	0.101875	0	0.0808556	0.606007
bin_7.15.2.	Coenzyme metabolism.chlorophyll metabolism.chlorophyll cycle	chlorophyll cycle	5	0.728402	1	0.627649	1	-0.100753	0	0.927099	1
bin_7.15.3.	Coenzyme metabolism.chlorophyll metabolism.chlorophyll catabolism	chlorophyll catabolism	19	0.516059	0.842105	0.4815	0.8	-0.0345594	-0.0421053	0.683703	1
bin_7.15.3.1.	Coenzyme metabolism.chlorophyll metabolism.chlorophyll catabolism.chlorophyllase *(CLH)	chlorophyllase *(CLH)	3	0.15963	1	0.256098	0.5	0.0964685	-0.5	0.595883	1
bin_7.15.3.3.	Coenzyme metabolism.chlorophyll metabolism.chlorophyll catabolism.PAO-phyllobilin pathway	PAO-phyllobilin pathway	6	0.572602	0.833333	0.525165	0.916667	-0.0474368	0.0833333	0.936186	1
bin_7.15.3.3.1.	Coenzyme metabolism.chlorophyll metabolism.chlorophyll catabolism.PAO-phyllobilin pathway.magnesium dechelatase *(SGR)	magnesium dechelatase *(SGR)	3	0.200602	0.666667	0.553558	0.833333	0.352955	0.166667	0.19043	0.842173
bin_7.15.3.4.	Coenzyme metabolism.chlorophyll metabolism.chlorophyll catabolism.phytol degradation	phytol degradation	4	0.645607	0.75	0.617618	1	-0.0279895	0.25	1	1
bin_7.15.3.5.	Coenzyme metabolism.chlorophyll metabolism.chlorophyll catabolism.fluorescent chlorophyll catabolite (FCC) degradation	fluorescent chlorophyll catabolite (FCC) degradation	5	0.332642	0.8	0.354422	0.7	0.0217793	-0.1	0.834532	1
bin_7.15.3.5.1.	Coenzyme metabolism.chlorophyll metabolism.chlorophyll catabolism.fluorescent chlorophyll catabolite (FCC) degradation.FCC deformylase *(CYP89A)	FCC deformylase *(CYP89A)	5	0.332642	0.8	0.354422	0.7	0.0217793	-0.1	0.834532	1
bin_7.16.	Coenzyme metabolism.phylloquinone biosynthesis	phylloquinone biosynthesis	11	0.39493	0.772727	0.3994	0.958333	0.00446944	0.185606	0.339866	0.987947
bin_7.17.	Coenzyme metabolism.lipoic acid biosynthesis	lipoic acid biosynthesis	4	0.282341	0.625	0.836678	0.833333	0.554337	0.208333	0.215925	0.87317
bin_8.	Polyamine metabolism	Polyamine metabolism	53	0.23772	0.622642	0.45045	0.657895	0.212731	0.0352532	0.00251974	0.101017
bin_8.1.	Polyamine metabolism.putrescine biosynthesis	putrescine biosynthesis	9	0.439946	0.777778	0.457621	0.615385	0.0176744	-0.162393	0.640181	1
bin_8.1.1.	Polyamine metabolism.putrescine biosynthesis.arginine decarboxylation pathway	arginine decarboxylation pathway	4	0.484706	1	0.724317	0.875	0.239611	-0.125	0.060602	0.588652
bin_8.1.2.	Polyamine metabolism.putrescine biosynthesis.ornithine decarboxylation pathway	ornithine decarboxylation pathway	3	0.203836	0.666667	0.183602	0.428571	-0.0202349	-0.238095	0.819708	1
bin_8.1.2.1.	Polyamine metabolism.putrescine biosynthesis.ornithine decarboxylation pathway.ornithine decarboxylase	ornithine decarboxylase	3	0.203836	0.666667	0.183602	0.428571	-0.0202349	-0.238095	0.819708	1
bin_8.2.	Polyamine metabolism.spermidine biosynthesis	spermidine biosynthesis	9	0.23772	0.722222	0.45045	0.863636	0.212731	0.141414	0.0402387	0.491012
bin_8.2.1.	Polyamine metabolism.spermidine biosynthesis.S-adenosyl methionine decarboxylase	S-adenosyl methionine decarboxylase	5	0.182189	0.8	0.683099	0.8	0.50091	0	0.0946929	0.647288
bin_8.2.4.	Polyamine metabolism.spermidine biosynthesis.thermospermine synthase	thermospermine synthase	3	0.287687	0.5	0.300472	0.833333	0.0127855	0.333333	0.662521	1
bin_8.3.	Polyamine metabolism.cadaverine biosynthesis	cadaverine biosynthesis	6	0.183087	0.333333	0.254148	0.166667	0.0710616	-0.166667	1	1
bin_8.3.1.	Polyamine metabolism.cadaverine biosynthesis.lysine decarboxylase	lysine decarboxylase	6	0.183087	0.333333	0.254148	0.166667	0.0710616	-0.166667	1	1
bin_8.4.	Polyamine metabolism.polyamine conjugation	polyamine conjugation	13	0.205756	0.576923	0.431795	0.576923	0.226039	0	0.0210163	0.385742
bin_8.4.3.	Polyamine metabolism.polyamine conjugation.polyamine N-acetyltransferase *(NATA)	polyamine N-acetyltransferase *(NATA)	12	0.204739	0.625	0.480056	0.681818	0.275317	0.0568182	0.00616666	0.176357
bin_8.5.	Polyamine metabolism.polyamine degradation	polyamine degradation	12	0.289459	0.625	0.417386	0.653846	0.127927	0.0288462	0.314287	0.987947
bin_8.5.1.	Polyamine metabolism.polyamine degradation.copper-containing amine oxidase *(CuAO)	copper-containing amine oxidase *(CuAO)	4	0.324105	0.5	0.244489	0.5	-0.0796163	0	0.713303	1
bin_8.5.2.	Polyamine metabolism.polyamine degradation.FAD-dependent polyamine oxidase activities	FAD-dependent polyamine oxidase activities	8	0.238937	0.6875	0.496527	0.75	0.25759	0.0625	0.127808	0.748202
bin_8.5.2.2.	Polyamine metabolism.polyamine degradation.FAD-dependent polyamine oxidase activities.peroxisomal polyamine oxidase *(PAO2/3/4)	peroxisomal polyamine oxidase *(PAO2/3/4)	4	0.521209	0.875	0.841175	0.875	0.319966	0	0.193931	0.842173
bin_8.5.2.3.	Polyamine metabolism.polyamine degradation.FAD-dependent polyamine oxidase activities.polyamine oxidase *(PAO5)	polyamine oxidase *(PAO5)	3	0.145643	0.5	0.330885	0.666667	0.185242	0.166667	0.0808556	0.606007
bin_8.6.	Polyamine metabolism.polyamine transport	polyamine transport	4	0.455739	0.625	0.571982	0.875	0.116244	0.25	0.112351	0.702909
bin_8.6.1.	Polyamine metabolism.polyamine transport.polyamine transporter *(PUT)	polyamine transporter *(PUT)	4	0.455739	0.625	0.571982	0.875	0.116244	0.25	0.112351	0.702909
bin_9.	Secondary metabolism	Secondary metabolism	185	0.311648	0.627027	0.397935	0.684211	0.0862869	0.0571835	0.0537528	0.549246
bin_9.1.	Secondary metabolism.terpenoids	terpenoids	111	0.38284	0.666667	0.429038	0.698413	0.0461987	0.031746	0.442472	1
bin_9.1.1.	Secondary metabolism.terpenoids.mevalonate pathway	mevalonate pathway	15	0.736238	0.8	0.729799	0.868421	-0.0064392	0.0684211	0.754901	1
bin_9.1.1.1.	Secondary metabolism.terpenoids.mevalonate pathway.acetyl-CoA C-acyltransferase	acetyl-CoA C-acyltransferase	3	0.615958	0.833333	0.717194	1	0.101237	0.166667	1	1
bin_9.1.1.2.	Secondary metabolism.terpenoids.mevalonate pathway.3-hydroxy-3-methylglutaryl-CoA synthase	3-hydroxy-3-methylglutaryl-CoA synthase	3	0.748951	0.833333	0.795729	0.666667	0.0467779	-0.166667	1	1
bin_9.1.1.3.	Secondary metabolism.terpenoids.mevalonate pathway.3-hydroxy-3-methylglutaryl-CoA reductase	3-hydroxy-3-methylglutaryl-CoA reductase	3	0.719424	0.833333	0.786796	0.8	0.0673727	-0.0333333	0.765594	1
bin_9.1.2.	Secondary metabolism.terpenoids.methylerythritol phosphate (MEP) pathway	methylerythritol phosphate (MEP) pathway	12	0.534636	0.875	0.631882	0.909091	0.0972456	0.0340909	0.116461	0.718193
bin_9.1.2.2.	Secondary metabolism.terpenoids.methylerythritol phosphate (MEP) pathway.1-deoxy-D-xylulose 5-phosphate synthase *(DXS)	1-deoxy-D-xylulose 5-phosphate synthase *(DXS)	3	0.369984	0.833333	0.580589	0.75	0.210604	-0.0833333	0.372456	0.987947
bin_9.1.3.	Secondary metabolism.terpenoids.isoprenyl diphosphate biosynthesis	isoprenyl diphosphate biosynthesis	12	0.239612	0.833333	0.436452	0.833333	0.19684	0	0.140437	0.780406
bin_9.1.3.1.	Secondary metabolism.terpenoids.isoprenyl diphosphate biosynthesis.geranyl diphosphate synthase complex	geranyl diphosphate synthase complex	3	0.333518	1	0.477084	1	0.143566	0	1	1
bin_9.1.3.2.	Secondary metabolism.terpenoids.isoprenyl diphosphate biosynthesis.farnesyl diphosphate synthase	farnesyl diphosphate synthase	3	0.432466	0.833333	0.461718	0.833333	0.0292518	0	1	1
bin_9.1.3.3.	Secondary metabolism.terpenoids.isoprenyl diphosphate biosynthesis.isoprenyl diphosphate synthase *(IDS)	isoprenyl diphosphate synthase *(IDS)	6	0.139658	0.75	0.373861	0.75	0.234202	0	0.128205	0.748202
bin_9.1.4.	Secondary metabolism.terpenoids.terpene biosynthesis	terpene biosynthesis	37	0.190675	0.391892	0.202981	0.45122	0.0123061	0.0593276	0.794729	1
bin_9.1.4.2.	Secondary metabolism.terpenoids.terpene biosynthesis.mono-/sesquiterpene-/diterpene synthase	mono-/sesquiterpene-/diterpene synthase	30	0.172704	0.316667	0.190601	0.40625	0.0178968	0.0895833	0.54004	1
bin_9.1.4.3.	Secondary metabolism.terpenoids.terpene biosynthesis.triterpenoid synthase	triterpenoid synthase	6	0.30533	0.75	0.226005	0.5625	-0.0793247	-0.1875	0.33239	0.987947
bin_9.1.5.	Secondary metabolism.terpenoids.cycloartenol biosynthesis	cycloartenol biosynthesis	7	0.769258	0.571429	0.574257	0.611111	-0.195002	0.0396825	1	1
bin_9.1.5.1.	Secondary metabolism.terpenoids.cycloartenol biosynthesis.squalene synthase	squalene synthase	4	0.381869	0.375	0.298373	0.5	-0.0834958	0.125	0.712155	1
bin_9.1.6.	Secondary metabolism.terpenoids.carotenoid biosynthesis	carotenoid biosynthesis	28	0.485275	0.821429	0.433736	0.808824	-0.0515388	-0.012605	1	1
bin_9.1.6.1.	Secondary metabolism.terpenoids.carotenoid biosynthesis.carotenes	carotenes	11	0.347563	0.863636	0.561936	0.857143	0.214373	-0.00649351	0.426866	1
bin_9.1.6.1.1.	Secondary metabolism.terpenoids.carotenoid biosynthesis.carotenes.phytoene synthase *(PSY)	phytoene synthase *(PSY)	3	0.347563	0.666667	0.392645	0.625	0.0450822	-0.0416667	0.59256	1
bin_9.1.6.1.6.	Secondary metabolism.terpenoids.carotenoid biosynthesis.carotenes.lycopene beta cyclase *(LCY-b)	lycopene beta cyclase *(LCY-b)	3	0.171539	0.833333	0.293115	0.833333	0.121576	0	0.0808556	0.606007
bin_9.1.6.2.	Secondary metabolism.terpenoids.carotenoid biosynthesis.xanthophylls	xanthophylls	11	0.529355	0.863636	0.458782	0.875	-0.0705739	0.0113636	0.406048	1
bin_9.1.6.2.1.	Secondary metabolism.terpenoids.carotenoid biosynthesis.xanthophylls.carotenoid hydroxylase activities	carotenoid hydroxylase activities	5	0.822364	0.9	0.7907	0.833333	-0.031664	-0.0666667	0.522817	1
bin_9.1.6.2.4.	Secondary metabolism.terpenoids.carotenoid biosynthesis.xanthophylls.neoxanthin synthase *(ABA4)	neoxanthin synthase *(ABA4)	3	0.617845	0.666667	0.430585	0.833333	-0.187261	0.166667	0.382733	0.987947
bin_9.1.6.3.	Secondary metabolism.terpenoids.carotenoid biosynthesis.apocarotenoids	apocarotenoids	6	0.440193	0.666667	0.429038	0.625	-0.0111544	-0.0416667	0.948476	1
bin_9.2.	Secondary metabolism.phenolics	phenolics	70	0.238132	0.55	0.321901	0.647436	0.0837692	0.0974359	0.0408419	0.494986
bin_9.2.1.	Secondary metabolism.phenolics.p-coumaroyl-CoA biosynthesis	p-coumaroyl-CoA biosynthesis	18	0.315393	0.666667	0.29741	0.666667	-0.0179824	0	0.908941	1
bin_9.2.1.1.	Secondary metabolism.phenolics.p-coumaroyl-CoA biosynthesis.phenylalanine ammonia lyase activity	phenylalanine ammonia lyase activity	12	0.274421	0.666667	0.269719	0.617647	-0.00470135	-0.0490196	0.610592	1
bin_9.2.1.1.1.	Secondary metabolism.phenolics.p-coumaroyl-CoA biosynthesis.phenylalanine ammonia lyase activity.phenylalanine ammonia lyase *(PAL)	phenylalanine ammonia lyase *(PAL)	6	0.169867	0.75	0.191498	0.590909	0.021631	-0.159091	0.339686	0.987947
bin_9.2.1.1.2.	Secondary metabolism.phenolics.p-coumaroyl-CoA biosynthesis.phenylalanine ammonia lyase activity.substrate(PAL) adaptor of SCF E3 ubiquitin ligase *(KFB-PAL)	substrate(PAL) adaptor of SCF E3 ubiquitin ligase *(KFB-PAL)	4	0.330233	0.625	0.601486	0.75	0.271253	0.125	0.193931	0.842173
bin_9.2.1.3.	Secondary metabolism.phenolics.p-coumaroyl-CoA biosynthesis.p-coumarate:CoA ligase *(4CL)	p-coumarate:CoA ligase *(4CL)	5	0.43296	0.6	0.271754	0.7	-0.161207	0.1	0.403395	0.997677
bin_9.2.2.	Secondary metabolism.phenolics.flavonoid biosynthesis	flavonoid biosynthesis	48	0.236525	0.520833	0.353901	0.63	0.117376	0.109167	0.0137981	0.300356
bin_9.2.2.1.	Secondary metabolism.phenolics.flavonoid biosynthesis.polyketide/acetate pathway	polyketide/acetate pathway	10	0.410687	0.45	0.480582	0.9375	0.0698952	0.4875	0.50494	1
bin_9.2.2.1.1.	Secondary metabolism.phenolics.flavonoid biosynthesis.polyketide/acetate pathway.enoyl-CoA hydratase *(ECH)	enoyl-CoA hydratase *(ECH)	6	0.216199	0.166667	0.218121	0.833333	0.00192271	0.666667	0.698535	1
bin_9.2.2.2.	Secondary metabolism.phenolics.flavonoid biosynthesis.chalcones	chalcones	5	0.231695	0.6	0.262583	0.5	0.0308883	-0.1	0.530869	1
bin_9.2.2.2.1.	Secondary metabolism.phenolics.flavonoid biosynthesis.chalcones.chalcone synthase activity	chalcone synthase activity	5	0.231695	0.6	0.262583	0.5	0.0308883	-0.1	0.530869	1
bin_9.2.2.2.1.1.	Secondary metabolism.phenolics.flavonoid biosynthesis.chalcones.chalcone synthase activity.chalcone synthase *(CHS)	chalcone synthase *(CHS)	4	0.255445	0.5	0.252351	0.5	-0.00309393	0	1	1
bin_9.2.2.3.	Secondary metabolism.phenolics.flavonoid biosynthesis.flavanones	flavanones	3	0.227209	0.666667	0.407521	0.833333	0.180312	0.166667	0.0808556	0.606007
bin_9.2.2.3.1.	Secondary metabolism.phenolics.flavonoid biosynthesis.flavanones.chalcone isomerase	chalcone isomerase	3	0.227209	0.666667	0.407521	0.833333	0.180312	0.166667	0.0808556	0.606007
bin_9.2.2.5.	Secondary metabolism.phenolics.flavonoid biosynthesis.dihydroflavonols	dihydroflavonols	3	0.311119	0.666667	0.184399	0.833333	-0.12672	0.166667	0.662521	1
bin_9.2.2.7.	Secondary metabolism.phenolics.flavonoid biosynthesis.flavonol glycosides	flavonol glycosides	7	0.227078	0.5	0.384727	0.555556	0.157649	0.0555556	0.138362	0.776776
bin_9.2.2.7.1.	Secondary metabolism.phenolics.flavonoid biosynthesis.flavonol glycosides.flavonol 3-O-glycosyltransferase	flavonol 3-O-glycosyltransferase	4	0.198045	0.5	0.180152	0.625	-0.0178927	0.125	1	1
bin_9.2.2.8.	Secondary metabolism.phenolics.flavonoid biosynthesis.aurones	aurones	8	0.108836	0.4375	0.236153	0.4375	0.127318	0	0.127808	0.748202
bin_9.2.2.8.1.	Secondary metabolism.phenolics.flavonoid biosynthesis.aurones.aureusidin synthase	aureusidin synthase	8	0.108836	0.4375	0.236153	0.4375	0.127318	0	0.127808	0.748202
bin_9.2.2.9.	Secondary metabolism.phenolics.flavonoid biosynthesis.isoflavonoids	isoflavonoids	8	0.348402	0.5	0.631239	0.4375	0.282837	-0.0625	0.0313241	0.458131
bin_9.2.2.9.3.	Secondary metabolism.phenolics.flavonoid biosynthesis.isoflavonoids.isoflavone reductase	isoflavone reductase	6	0.348402	0.583333	0.631239	0.416667	0.282837	-0.166667	0.00507487	0.157748
bin_9.2.3.	Secondary metabolism.phenolics.lignan biosynthesis	lignan biosynthesis	4	0.149063	0.375	0.18936	0.75	0.0402972	0.375	0.470486	1
bin_9.3.	Secondary metabolism.betaines	betaines	4	0.487108	0.875	0.607179	0.9	0.120071	0.025	0.176098	0.842173
bin_9.3.1.	Secondary metabolism.betaines.glycinebetaine biosynthesis	glycinebetaine biosynthesis	4	0.487108	0.875	0.607179	0.9	0.120071	0.025	0.176098	0.842173
bin_10.	Redox homeostasis	Redox homeostasis	242	0.536727	0.710744	0.481984	0.751908	-0.0547428	0.0411646	0.50205	1
bin_10.1.	Redox homeostasis.reactive oxygen scavenging	reactive oxygen scavenging	18	0.747676	0.916667	0.616396	0.934783	-0.131279	0.0181159	0.350944	0.987947
bin_10.1.1.	Redox homeostasis.reactive oxygen scavenging.superoxide dismutase activities	superoxide dismutase activities	8	0.842679	0.9375	0.761711	1	-0.0809673	0.0625	0.482187	1
bin_10.1.1.1.	Redox homeostasis.reactive oxygen scavenging.superoxide dismutase activities.iron superoxide dismutase *(FSD)	iron superoxide dismutase *(FSD)	3	0.673859	0.833333	0.448481	1	-0.225378	0.166667	0.59256	1
bin_10.1.1.3.	Redox homeostasis.reactive oxygen scavenging.superoxide dismutase activities.copper/zinc superoxide dismutase *(CSD)	copper/zinc superoxide dismutase *(CSD)	3	0.908363	1	0.742291	1	-0.166072	0	0.211798	0.87317
bin_10.1.2.	Redox homeostasis.reactive oxygen scavenging.catalase	catalase	3	0.827163	0.833333	0.530958	1	-0.296205	0.166667	0.372456	0.987947
bin_10.1.3.	Redox homeostasis.reactive oxygen scavenging.glutathione peroxidase	glutathione peroxidase	7	0.586455	0.928571	0.593931	0.8125	0.00747628	-0.116071	0.953857	1
bin_10.2.	Redox homeostasis.glutathione-based redox regulation	glutathione-based redox regulation	69	0.305894	0.528986	0.333842	0.578947	0.0279483	0.0499619	0.477308	1
bin_10.2.2.	Redox homeostasis.glutathione-based redox regulation.glutathione degradation	glutathione degradation	5	0.575366	0.9	0.587231	1	0.0118651	0.1	0.834532	1
bin_10.2.2.1.	Redox homeostasis.glutathione-based redox regulation.glutathione degradation.gamma-glutamyl cyclotransferase	gamma-glutamyl cyclotransferase	3	0.575366	1	0.608383	1	0.0330164	0	1	1
bin_10.2.3.	Redox homeostasis.glutathione-based redox regulation.glutathione S-transferase activities	glutathione S-transferase activities	62	0.298462	0.483871	0.323459	0.536232	0.0249968	0.0523609	0.511244	1
bin_10.2.3.2.	Redox homeostasis.glutathione-based redox regulation.glutathione S-transferase activities.class theta glutathione S-transferase	class theta glutathione S-transferase	4	0.642211	0.75	0.559713	1	-0.0824983	0.25	0.663117	1
bin_10.2.3.3.	Redox homeostasis.glutathione-based redox regulation.glutathione S-transferase activities.class tau glutathione S-transferase	class tau glutathione S-transferase	46	0.26555	0.402174	0.287343	0.489362	0.0217925	0.0871878	0.214604	0.87317
bin_10.2.3.4.	Redox homeostasis.glutathione-based redox regulation.glutathione S-transferase activities.class phi glutathione S-transferase	class phi glutathione S-transferase	5	0.621554	0.8	0.465301	0.75	-0.156254	-0.05	0.902523	1
bin_10.2.3.5.	Redox homeostasis.glutathione-based redox regulation.glutathione S-transferase activities.class lambda glutathione S-transferase	class lambda glutathione S-transferase	5	0.486883	0.6	0.28668	0.363636	-0.200203	-0.236364	0.307209	0.987947
bin_10.3.	Redox homeostasis.thiol-based redox regulation	thiol-based redox regulation	52	0.795732	0.865385	0.633228	0.859649	-0.162505	-0.00573549	0.179016	0.842173
bin_10.3.1.	Redox homeostasis.thiol-based redox regulation.thioredoxin reductase activities	thioredoxin reductase activities	6	0.832588	0.916667	0.680999	0.916667	-0.151589	0	0.575174	1
bin_10.3.1.1.	Redox homeostasis.thiol-based redox regulation.thioredoxin reductase activities.NADPH-dependent thioredoxin reductase *(NTRC)	NADPH-dependent thioredoxin reductase *(NTRC)	4	0.843113	0.875	0.89365	0.875	0.0505363	0	1	1
bin_10.3.2.	Redox homeostasis.thiol-based redox regulation.peroxiredoxin activities	peroxiredoxin activities	7	0.738191	0.857143	0.67799	0.857143	-0.0602006	0	0.443289	1
bin_10.3.2.4.	Redox homeostasis.thiol-based redox regulation.peroxiredoxin activities.type-2 peroxiredoxin *(PrxII)	type-2 peroxiredoxin *(PrxII)	3	0.736086	1	0.590189	1	-0.145897	0	0.19043	0.842173
bin_10.3.3.	Redox homeostasis.thiol-based redox regulation.thioredoxin activities	thioredoxin activities	28	0.582466	0.821429	0.584782	0.8125	0.00231564	-0.00892857	0.538595	1
bin_10.3.3.2.	Redox homeostasis.thiol-based redox regulation.thioredoxin activities.H-type thioredoxin *(Trx-H)	H-type thioredoxin *(Trx-H)	11	0.361525	0.772727	0.416931	0.807692	0.0554061	0.034965	1	1
bin_10.3.3.7.	Redox homeostasis.thiol-based redox regulation.thioredoxin activities.atypical thioredoxin *(ACHT)	atypical thioredoxin *(ACHT)	6	0.671395	0.833333	0.386838	0.625	-0.284558	-0.208333	0.271435	0.950239
bin_10.3.3.10.	Redox homeostasis.thiol-based redox regulation.thioredoxin activities.nucleoredoxin *(NRX)	nucleoredoxin *(NRX)	3	0.465695	0.5	0.618184	0.833333	0.152489	0.333333	1	1
bin_10.3.4.	Redox homeostasis.thiol-based redox regulation.methionine sulfoxide reductase activities	methionine sulfoxide reductase activities	8	0.837175	0.9375	0.676534	0.9375	-0.160641	0	0.189263	0.842173
bin_10.3.4.1.	Redox homeostasis.thiol-based redox regulation.methionine sulfoxide reductase activities.methionine S-enantiomer sulfoxide reductase *(MsrA)	methionine S-enantiomer sulfoxide reductase *(MsrA)	4	0.837175	1	0.779407	1	-0.0577682	0	0.665006	1
bin_10.3.4.2.	Redox homeostasis.thiol-based redox regulation.methionine sulfoxide reductase activities.methionine R-enantiomer sulfoxide reductase *(MsrB)	methionine R-enantiomer sulfoxide reductase *(MsrB)	4	0.821007	0.875	0.562876	0.875	-0.258131	0	0.312321	0.987947
bin_10.3.5.	Redox homeostasis.thiol-based redox regulation.regulatory protein *(LEJ1/2)	regulatory protein *(LEJ1/2)	3	0.882115	1	0.89888	1	0.0167647	0	0.59256	1
bin_10.4.	Redox homeostasis.ascorbate-based redox regulation	ascorbate-based redox regulation	49	0.65083	0.734694	0.589367	0.823529	-0.0614631	0.0888355	1	1
bin_10.4.1.	Redox homeostasis.ascorbate-based redox regulation.cytosolic ascorbate peroxidase *(APX)	cytosolic ascorbate peroxidase *(APX)	3	0.684959	0.833333	0.77839	0.75	0.0934302	-0.0833333	0.595883	1
bin_10.4.5.	Redox homeostasis.ascorbate-based redox regulation.dehydroascorbate reductase *(DHAR)	dehydroascorbate reductase *(DHAR)	7	0.360166	0.428571	0.209064	0.714286	-0.151102	0.285714	0.0730051	0.606007
bin_10.4.7.	Redox homeostasis.ascorbate-based redox regulation.cyt-b561 electron shuttle hemoprotein *(CYBASC)	cyt-b561 electron shuttle hemoprotein *(CYBASC)	5	0.703037	0.7	0.659397	0.7	-0.0436397	0	1	1
bin_10.4.8.	Redox homeostasis.ascorbate-based redox regulation.ascorbate metabolism	ascorbate metabolism	26	0.648462	0.75	0.576489	0.84	-0.0719728	0.09	0.857934	1
bin_10.4.8.1.	Redox homeostasis.ascorbate-based redox regulation.ascorbate metabolism.L-galactose biosynthesis pathway	L-galactose biosynthesis pathway	19	0.762064	0.763158	0.765627	0.888889	0.00356323	0.125731	0.987877	1
bin_10.4.8.1.1.	Redox homeostasis.ascorbate-based redox regulation.ascorbate metabolism.L-galactose biosynthesis pathway.phosphomannose isomerase *(PMI)	phosphomannose isomerase *(PMI)	3	0.493198	0.833333	0.589367	0.833333	0.0961694	0	1	1
bin_10.4.8.1.2.	Redox homeostasis.ascorbate-based redox regulation.ascorbate metabolism.L-galactose biosynthesis pathway.phosphomannomutase *(PMM)	phosphomannomutase *(PMM)	4	0.468092	0.375	0.87414	0.833333	0.406048	0.458333	0.376759	0.987947
bin_10.4.8.1.3.	Redox homeostasis.ascorbate-based redox regulation.ascorbate metabolism.L-galactose biosynthesis pathway.GDP-D-mannose pyrophosphorylase *(VTC1)	GDP-D-mannose pyrophosphorylase *(VTC1)	3	0.809233	0.833333	0.636208	0.833333	-0.173025	0	0.382733	0.987947
bin_10.4.8.1.6.	Redox homeostasis.ascorbate-based redox regulation.ascorbate metabolism.L-galactose biosynthesis pathway.L-galactose-1-phosphate phosphatase *(VTC4)	L-galactose-1-phosphate phosphatase *(VTC4)	3	0.226584	0.666667	0.303103	0.833333	0.076519	0.166667	0.657905	1
bin_10.4.8.4.	Redox homeostasis.ascorbate-based redox regulation.ascorbate metabolism.apoplastic ascorbate oxidase *(AAO)	apoplastic ascorbate oxidase *(AAO)	3	0.155007	0.666667	0.189922	0.666667	0.0349157	0	0.662521	1
bin_10.5.	Redox homeostasis.tocopherol biosynthesis	tocopherol biosynthesis	17	0.631653	0.764706	0.340728	0.8125	-0.290925	0.0477941	0.678664	1
bin_10.5.1.	Redox homeostasis.tocopherol biosynthesis.tyrosine aminotransferase	tyrosine aminotransferase	3	0.17172	0.333333	0.177627	0.5	0.00590651	0.166667	0.662521	1
bin_10.6.	Redox homeostasis.reactive oxygen-induced signalling	reactive oxygen-induced signalling	22	0.409826	0.681818	0.42474	0.73913	0.0149134	0.0573123	0.829212	1
bin_10.6.1.	Redox homeostasis.reactive oxygen-induced signalling.reactive oxygen (ROS) generation	reactive oxygen (ROS) generation	10	0.3928	0.55	0.389855	0.590909	-0.00294552	0.0409091	1	1
bin_10.6.1.1.	Redox homeostasis.reactive oxygen-induced signalling.reactive oxygen (ROS) generation.NADPH-oxidase *(Rboh)	NADPH-oxidase *(Rboh)	8	0.355589	0.5	0.290355	0.5625	-0.0652342	0.0625	0.874826	1
bin_10.6.3.	Redox homeostasis.reactive oxygen-induced signalling.hydrogen peroxide receptor kinase *(HPCA)	hydrogen peroxide receptor kinase *(HPCA)	4	0.275026	0.75	0.384874	0.75	0.109847	0	0.470486	1
bin_10.6.4.	Redox homeostasis.reactive oxygen-induced signalling.singlet oxygen-induced signalling	singlet oxygen-induced signalling	6	0.848688	0.916667	0.871003	0.916667	0.022315	0	0.936186	1
bin_10.7.	Redox homeostasis.reactive electrophilic lipid homeostasis	reactive electrophilic lipid homeostasis	15	0.2264	0.666667	0.275843	0.65625	0.0494434	-0.0104167	0.621231	1
bin_10.7.1.	Redox homeostasis.reactive electrophilic lipid homeostasis.oxylipin generation	oxylipin generation	11	0.194498	0.590909	0.209752	0.545455	0.0152542	-0.0454545	0.599361	1
bin_10.7.1.1.	Redox homeostasis.reactive electrophilic lipid homeostasis.oxylipin generation.9-lipoxygenase	9-lipoxygenase	7	0.194498	0.642857	0.192648	0.5	-0.00184976	-0.142857	0.943057	1
bin_10.7.1.2.	Redox homeostasis.reactive electrophilic lipid homeostasis.oxylipin generation.alpha dioxygenase *(DOX)	alpha dioxygenase *(DOX)	4	0.208641	0.5	0.272322	0.6	0.0636807	0.1	0.270344	0.950239
bin_10.7.2.	Redox homeostasis.reactive electrophilic lipid homeostasis.oxylipin carbonyl degradation	oxylipin carbonyl degradation	4	0.808885	0.875	0.53324	0.9	-0.275645	0.025	0.540291	1
bin_10.7.2.1.	Redox homeostasis.reactive electrophilic lipid homeostasis.oxylipin carbonyl degradation.plastidial oxoene reductase *(ceQORH))	plastidial oxoene reductase *(ceQORH))	3	0.776356	0.833333	0.425419	0.875	-0.350937	0.0416667	0.595883	1
bin_11.	Phytohormone action	Phytohormone action	651	0.267186	0.537634	0.342393	0.620968	0.0752076	0.0833333	1.76e-09	5.77e-07
bin_11.1.	Phytohormone action.abscisic acid	abscisic acid	65	0.316983	0.661538	0.431192	0.746835	0.114209	0.085297	0.0301663	0.455434
bin_11.1.1.	Phytohormone action.abscisic acid.biosynthesis	biosynthesis	15	0.370828	0.7	0.386965	0.857143	0.0161372	0.157143	0.872504	1
bin_11.1.1.2.	Phytohormone action.abscisic acid.biosynthesis.neoxanthin synthase *(ABA4)	neoxanthin synthase *(ABA4)	3	0.617845	0.666667	0.430585	0.833333	-0.187261	0.166667	0.382733	0.987947
bin_11.1.1.4.	Phytohormone action.abscisic acid.biosynthesis.neoxanthin cleavage protein	neoxanthin cleavage protein	3	0.17409	0.666667	0.275848	0.666667	0.101759	0	0.382733	0.987947
bin_11.1.1.7.	Phytohormone action.abscisic acid.biosynthesis.abscisic aldehyde oxidase	abscisic aldehyde oxidase	4	0.338005	0.5	0.335786	0.785714	-0.00221857	0.285714	0.924719	1
bin_11.1.2.	Phytohormone action.abscisic acid.perception and signalling	perception and signalling	40	0.332951	0.6625	0.478557	0.722222	0.145606	0.0597222	0.0334662	0.460352
bin_11.1.2.1.	Phytohormone action.abscisic acid.perception and signalling.receptor activities	receptor activities	33	0.257364	0.636364	0.435591	0.697368	0.178226	0.0610048	0.0162163	0.32356
bin_11.1.2.1.1.	Phytohormone action.abscisic acid.perception and signalling.receptor activities.cytoplasm-localized receptor complex	cytoplasm-localized receptor complex	18	0.170333	0.75	0.523106	0.818182	0.352773	0.0681818	0.00139687	0.07112
bin_11.1.2.1.1.1.	Phytohormone action.abscisic acid.perception and signalling.receptor activities.cytoplasm-localized receptor complex.receptor component *(PYL/RCAR)	receptor component *(PYL/RCAR)	14	0.163439	0.678571	0.505333	0.733333	0.341894	0.0547619	0.00827199	0.220065
bin_11.1.2.1.1.2.	Phytohormone action.abscisic acid.perception and signalling.receptor activities.cytoplasm-localized receptor complex.regulatory phosphatase component *(ABI1/ABI2)	regulatory phosphatase component *(ABI1/ABI2)	4	0.297246	1	0.540878	1	0.243632	0	0.0447226	0.511567
bin_11.1.2.1.2.	Phytohormone action.abscisic acid.perception and signalling.receptor activities.recruitment factor *(CAR)	recruitment factor *(CAR)	9	0.590621	0.611111	0.324657	0.590909	-0.265964	-0.020202	0.401898	0.997677
bin_11.1.2.1.3.	Phytohormone action.abscisic acid.perception and signalling.receptor activities.regulatory protein *(EAR1)	regulatory protein *(EAR1)	4	0.223495	0.375	0.321719	0.333333	0.0982248	-0.0416667	0.215925	0.87317
bin_11.1.3.	Phytohormone action.abscisic acid.conjugation and degradation	conjugation and degradation	6	0.280513	0.666667	0.394597	0.714286	0.114084	0.047619	0.0737482	0.606007
bin_11.1.3.2.	Phytohormone action.abscisic acid.conjugation and degradation.abscisic acid hydroxylase *(CYP707A)	abscisic acid hydroxylase *(CYP707A)	4	0.240613	0.625	0.341949	0.7	0.101336	0.075	0.0650637	0.599182
bin_11.1.4.	Phytohormone action.abscisic acid.transport	transport	4	0.385725	0.5	0.285942	0.583333	-0.0997836	0.0833333	0.59291	1
bin_11.1.4.1.	Phytohormone action.abscisic acid.transport.abscisic acid transporter *(AIT)	abscisic acid transporter *(AIT)	3	0.476515	0.5	0.279627	0.6	-0.196887	0.1	0.133701	0.763674
bin_11.2.	Phytohormone action.auxin	auxin	95	0.36365	0.610526	0.39899	0.68932	0.0353397	0.0787941	0.520249	1
bin_11.2.1.	Phytohormone action.auxin.biosynthesis	biosynthesis	13	0.235896	0.423077	0.253612	0.461538	0.0177157	0.0384615	0.572684	1
bin_11.2.1.1.	Phytohormone action.auxin.biosynthesis.indole-3-pyruvic acid (IPyA) pathway	indole-3-pyruvic acid (IPyA) pathway	12	0.245449	0.375	0.247489	0.416667	0.00204002	0.0416667	0.795012	1
bin_11.2.1.1.1.	Phytohormone action.auxin.biosynthesis.indole-3-pyruvic acid (IPyA) pathway.tryptophan aminotransferase	tryptophan aminotransferase	3	0.372275	0.333333	0.251557	0.375	-0.120718	0.0416667	0.595883	1
bin_11.2.1.1.2.	Phytohormone action.auxin.biosynthesis.indole-3-pyruvic acid (IPyA) pathway.flavin-dependent monooxygenase *(YUCCA)	flavin-dependent monooxygenase *(YUCCA)	9	0.235896	0.388889	0.241489	0.4375	0.00559217	0.0486111	0.665006	1
bin_11.2.2.	Phytohormone action.auxin.perception and signal transduction	perception and signal transduction	43	0.36365	0.686047	0.357753	0.826087	-0.0058974	0.14004	0.607845	1
bin_11.2.2.1.	Phytohormone action.auxin.perception and signal transduction.substrate adaptor of SCF E3 ubiquitin ligase *(TIR1/AFB)	substrate adaptor of SCF E3 ubiquitin ligase *(TIR1/AFB)	4	0.725158	0.625	0.704176	1	-0.020982	0.375	1	1
bin_11.2.2.2.	Phytohormone action.auxin.perception and signal transduction.transcriptional repressor *(IAA/AUX)	transcriptional repressor *(IAA/AUX)	23	0.33792	0.73913	0.274569	0.788462	-0.0633506	0.0493311	0.283791	0.971346
bin_11.2.2.3.	Phytohormone action.auxin.perception and signal transduction.transcriptional co-repressor *(TPL/TPR)	transcriptional co-repressor *(TPL/TPR)	5	0.754052	0.9	0.704455	0.875	-0.0495969	-0.025	1	1
bin_11.2.2.5.	Phytohormone action.auxin.perception and signal transduction.protein kinase *(TMK)	protein kinase *(TMK)	8	0.586744	0.4375	0.419179	0.785714	-0.167565	0.348214	0.685443	1
bin_11.2.3.	Phytohormone action.auxin.conjugation and degradation	conjugation and degradation	18	0.410972	0.666667	0.422752	0.595238	0.0117801	-0.0714286	0.724728	1
bin_11.2.3.1.	Phytohormone action.auxin.conjugation and degradation.indole-3-acetic acid-amido synthetase *(GH3)	indole-3-acetic acid-amido synthetase *(GH3)	5	0.213072	0.5	0.267233	0.583333	0.0541605	0.0833333	0.648077	1
bin_11.2.3.3.	Phytohormone action.auxin.conjugation and degradation.indole-3-acetic acid amidohydrolase *(ILR)	indole-3-acetic acid amidohydrolase *(ILR)	7	0.456046	0.928571	0.638162	0.625	0.182116	-0.303571	0.271589	0.950239
bin_11.2.3.4.	Phytohormone action.auxin.conjugation and degradation.methylation	methylation	4	0.26619	0.375	0.205031	0.625	-0.0611589	0.25	0.885234	1
bin_11.2.4.	Phytohormone action.auxin.transport	transport	21	0.393435	0.52381	0.524326	0.630435	0.130891	0.106625	0.290313	0.978235
bin_11.2.4.1.	Phytohormone action.auxin.transport.polar auxin transport system	polar auxin transport system	12	0.448096	0.458333	0.513613	0.571429	0.0655176	0.113095	0.554053	1
bin_11.2.4.1.1.	Phytohormone action.auxin.transport.polar auxin transport system.auxin transporter *(PIN)	auxin transporter *(PIN)	10	0.383929	0.45	0.490683	0.541667	0.106754	0.0916667	0.338748	0.987947
bin_11.2.4.2.	Phytohormone action.auxin.transport.auxin efflux transporter *(PILS)	auxin efflux transporter *(PILS)	8	0.343817	0.625	0.529188	0.6875	0.185371	0.0625	0.372029	0.987947
bin_11.3.	Phytohormone action.brassinosteroid	brassinosteroid	47	0.458063	0.595745	0.620879	0.72449	0.162816	0.128745	0.0785743	0.606007
bin_11.3.1.	Phytohormone action.brassinosteroid.biosynthesis	biosynthesis	5	0.505867	0.6	0.439129	0.5	-0.0667381	-0.1	0.341349	0.987947
bin_11.3.2.	Phytohormone action.brassinosteroid.perception and signal transduction	perception and signal transduction	30	0.705551	0.766667	0.736535	0.828125	0.0309834	0.0614583	0.293988	0.983755
bin_11.3.2.1.	Phytohormone action.brassinosteroid.perception and signal transduction.receptor complex	receptor complex	13	0.738061	0.769231	0.798843	0.9	0.0607824	0.130769	0.333358	0.987947
bin_11.3.2.1.1.	Phytohormone action.brassinosteroid.perception and signal transduction.receptor complex.receptor protein kinase *(BRI/BRL)	receptor protein kinase *(BRI/BRL)	3	0.184889	0.666667	0.371202	0.666667	0.186313	0	0.382733	0.987947
bin_11.3.2.1.2.	Phytohormone action.brassinosteroid.perception and signal transduction.receptor complex.co-receptor protein kinase *(BAK/SERK)	co-receptor protein kinase *(BAK/SERK)	3	0.927275	0.833333	0.915226	1	-0.0120488	0.166667	0.662521	1
bin_11.3.2.1.4.	Phytohormone action.brassinosteroid.perception and signal transduction.receptor complex.signalling protein kinase *(BSK)	signalling protein kinase *(BSK)	6	0.768471	0.833333	0.81406	0.928571	0.0455898	0.0952381	0.224639	0.891512
bin_11.3.2.2.	Phytohormone action.brassinosteroid.perception and signal transduction.protein phosphatase *(BSU/BSL)	protein phosphatase *(BSU/BSL)	4	0.638929	1	0.753522	1	0.114593	0	0.268341	0.950239
bin_11.3.2.4.	Phytohormone action.brassinosteroid.perception and signal transduction.transcription factor *(BES/BZR)	transcription factor *(BES/BZR)	7	0.704393	0.714286	0.789582	0.714286	0.0851891	0	0.522903	1
bin_11.3.2.5.	Phytohormone action.brassinosteroid.perception and signal transduction.scaffold protein *(TTL)	scaffold protein *(TTL)	3	0.295208	0.333333	0.314407	0.333333	0.0191987	0	1	1
bin_11.3.3.	Phytohormone action.brassinosteroid.conjugation and degradation	conjugation and degradation	12	0.186425	0.166667	0.210027	0.555556	0.0236024	0.388889	0.455545	1
bin_11.3.3.1.	Phytohormone action.brassinosteroid.conjugation and degradation.brassinosteroid sulfotransferase *(ST1)	brassinosteroid sulfotransferase *(ST1)	10	0.186425	0.15	0.205951	0.5625	0.0195267	0.4125	0.625063	1
bin_11.4.	Phytohormone action.cytokinin	cytokinin	97	0.253132	0.551546	0.354244	0.587719	0.101113	0.0361729	0.00642689	0.179044
bin_11.4.1.	Phytohormone action.cytokinin.biosynthesis	biosynthesis	15	0.303063	0.533333	0.407786	0.547619	0.104723	0.0142857	0.67654	1
bin_11.4.1.1.	Phytohormone action.cytokinin.biosynthesis.IP-type-cytokinin synthase *(IPT)	IP-type-cytokinin synthase *(IPT)	5	0.219591	0.3	0.272102	0.375	0.0525102	0.075	0.164329	0.842173
bin_11.4.1.3.	Phytohormone action.cytokinin.biosynthesis.cytokinin phosphoribohydrolase *(LOG)	cytokinin phosphoribohydrolase *(LOG)	9	0.49897	0.666667	0.521765	0.727273	0.022795	0.0606061	0.939395	1
bin_11.4.2.	Phytohormone action.cytokinin.perception and signal transduction	perception and signal transduction	43	0.330885	0.593023	0.540048	0.622449	0.209163	0.0294257	0.0313899	0.458131
bin_11.4.2.1.	Phytohormone action.cytokinin.perception and signal transduction.receptor protein *(AHK)	receptor protein *(AHK)	3	0.593546	0.833333	0.63779	1	0.0442438	0.166667	0.662521	1
bin_11.4.2.2.	Phytohormone action.cytokinin.perception and signal transduction.signal transducer *(AHP)	signal transducer *(AHP)	8	0.376401	0.625	0.366339	0.5	-0.010062	-0.125	0.862187	1
bin_11.4.2.3.	Phytohormone action.cytokinin.perception and signal transduction.transcription factor *(CRF)	transcription factor *(CRF)	11	0.164647	0.545455	0.480399	0.5	0.315752	-0.0454545	0.0392284	0.484693
bin_11.4.2.5.	Phytohormone action.cytokinin.perception and signal transduction.B-type ARR response activator	B-type ARR response activator	7	0.487164	0.571429	0.829398	0.6	0.342235	0.0285714	0.221092	0.886604
bin_11.4.2.6.	Phytohormone action.cytokinin.perception and signal transduction.A-type ARR response regulator	A-type ARR response regulator	6	0.351013	0.583333	0.555542	0.833333	0.204529	0.25	0.47117	1
bin_11.4.2.7.	Phytohormone action.cytokinin.perception and signal transduction.TMO5-LHW heterodimer complex	TMO5-LHW heterodimer complex	7	0.578697	0.642857	0.351013	0.65	-0.227684	0.00714286	0.807018	1
bin_11.4.2.7.2.	Phytohormone action.cytokinin.perception and signal transduction.TMO5-LHW heterodimer complex.component *(LHW)	component *(LHW)	5	0.639069	0.7	0.430324	0.6875	-0.208745	-0.0125	0.607419	1
bin_11.4.3.	Phytohormone action.cytokinin.conjugation and degradation	conjugation and degradation	36	0.196431	0.513889	0.278813	0.573171	0.0823821	0.0592818	0.0459336	0.511856
bin_11.4.3.1.	Phytohormone action.cytokinin.conjugation and degradation.zeatin O-glucosyltransferase *(ZOG)	zeatin O-glucosyltransferase *(ZOG)	28	0.184195	0.535714	0.294884	0.616667	0.110688	0.0809524	0.0323864	0.458822
bin_11.4.3.2.	Phytohormone action.cytokinin.conjugation and degradation.cytokinin dehydrogenase *(CKX)	cytokinin dehydrogenase *(CKX)	8	0.209835	0.4375	0.223821	0.454545	0.0139863	0.0170455	0.96701	1
bin_11.4.4.	Phytohormone action.cytokinin.transport	transport	3	0.235298	0.5	0.253173	0.5	0.0178758	0	1	1
bin_11.4.4.1.	Phytohormone action.cytokinin.transport.cytokinin transporter *(ABCG14)	cytokinin transporter *(ABCG14)	3	0.235298	0.5	0.253173	0.5	0.0178758	0	1	1
bin_11.5.	Phytohormone action.ethylene	ethylene	46	0.323383	0.586957	0.463954	0.666667	0.140571	0.0797101	0.0670266	0.599844
bin_11.5.1.	Phytohormone action.ethylene.biosynthesis	biosynthesis	19	0.241291	0.552632	0.273186	0.477273	0.0318956	-0.0753589	0.724127	1
bin_11.5.1.1.	Phytohormone action.ethylene.biosynthesis.1-aminocyclopropane-1-carboxylate (ACC) synthase	1-aminocyclopropane-1-carboxylate (ACC) synthase	9	0.221644	0.388889	0.249651	0.272727	0.0280067	-0.116162	0.494125	1
bin_11.5.1.2.	Phytohormone action.ethylene.biosynthesis.1-aminocyclopropane-1-carboxylate (ACC) oxidase	1-aminocyclopropane-1-carboxylate (ACC) oxidase	7	0.225068	0.714286	0.249138	0.625	0.0240703	-0.0892857	0.953857	1
bin_11.5.1.3.	Phytohormone action.ethylene.biosynthesis.substrate adaptor of CUL3-BTB E3 ubiquitin ligase *(ETO)	substrate adaptor of CUL3-BTB E3 ubiquitin ligase *(ETO)	3	0.66199	0.666667	0.902921	0.833333	0.240931	0.166667	1	1
bin_11.5.2.	Phytohormone action.ethylene.perception and signal transduction	perception and signal transduction	27	0.333217	0.611111	0.657255	0.810345	0.324038	0.199234	0.0419907	0.504929
bin_11.5.2.1.	Phytohormone action.ethylene.perception and signal transduction.receptor protein *(ETR/ERS)	receptor protein *(ETR/ERS)	7	0.395868	0.571429	0.339245	0.8	-0.0566229	0.228571	0.258803	0.949372
bin_11.5.2.2.	Phytohormone action.ethylene.perception and signal transduction.regulatory protein *(RTE/RTH) of receptor activity	regulatory protein *(RTE/RTH) of receptor activity	3	0.333217	0.5	0.594048	0.833333	0.260831	0.333333	0.19043	0.842173
bin_11.5.2.6.	Phytohormone action.ethylene.perception and signal transduction.regulatory EIN2-phosphorylating kinase *(CTR1)	regulatory EIN2-phosphorylating kinase *(CTR1)	3	0.76745	0.5	0.760654	0.666667	-0.00679526	0.166667	0.662521	1
bin_11.5.2.8.	Phytohormone action.ethylene.perception and signal transduction.EIN3 transcription factor activity	EIN3 transcription factor activity	8	0.271599	0.75	0.803306	0.875	0.531707	0.125	0.0520296	0.5391
bin_11.5.2.8.1.	Phytohormone action.ethylene.perception and signal transduction.EIN3 transcription factor activity.transcription factor *(EIN3/EIL)	transcription factor *(EIN3/EIL)	4	0.170338	1	0.897111	1	0.726773	0	0.0303828	0.455434
bin_11.5.2.8.2.	Phytohormone action.ethylene.perception and signal transduction.EIN3 transcription factor activity.substrate(EIN3) adaptor of SCF E3 ubiquitin ligase *(EBF)	substrate(EIN3) adaptor of SCF E3 ubiquitin ligase *(EBF)	4	0.817154	0.5	0.743521	0.75	-0.0736332	0.25	0.470486	1
bin_11.6.	Phytohormone action.gibberellin	gibberellin	45	0.18369	0.455556	0.244462	0.595745	0.0607718	0.140189	0.0317115	0.458131
bin_11.6.1.	Phytohormone action.gibberellin.biosynthesis	biosynthesis	20	0.143565	0.425	0.216437	0.547619	0.0728714	0.122619	0.0519619	0.5391
bin_11.6.1.5.	Phytohormone action.gibberellin.biosynthesis.gibberellin 20-oxidase	gibberellin 20-oxidase	7	0.142324	0.428571	0.170386	0.5	0.0280619	0.0714286	0.60928	1
bin_11.6.1.6.	Phytohormone action.gibberellin.biosynthesis.gibberellin 3-oxidase	gibberellin 3-oxidase	5	0.123675	0.2	0.159099	0.2	0.0354243	0	0.29627	0.983755
bin_11.6.2.	Phytohormone action.gibberellin.perception and signal transduction	perception and signal transduction	11	0.196166	0.590909	0.550361	0.7	0.354195	0.109091	0.0151231	0.314497
bin_11.6.2.1.	Phytohormone action.gibberellin.perception and signal transduction.receptor protein *(GID1)	receptor protein *(GID1)	3	0.451894	0.5	0.705545	0.666667	0.253651	0.166667	0.662521	1
bin_11.6.2.2.	Phytohormone action.gibberellin.perception and signal transduction.signal transducer *(DELLA)	signal transducer *(DELLA)	4	0.123253	0.625	0.212168	0.666667	0.0889148	0.0416667	0.215925	0.87317
bin_11.6.2.3.	Phytohormone action.gibberellin.perception and signal transduction.substrate adaptor of SCF E3 ubiquitin ligase *(SLY)	substrate adaptor of SCF E3 ubiquitin ligase *(SLY)	4	0.170531	0.625	0.636033	0.75	0.465502	0.125	0.0303828	0.455434
bin_11.6.3.	Phytohormone action.gibberellin.conjugation and degradation	conjugation and degradation	13	0.232604	0.384615	0.288976	0.566667	0.0563728	0.182051	0.712333	1
bin_11.6.3.1.	Phytohormone action.gibberellin.conjugation and degradation.gibberellin modification enzyme *(ELA)	gibberellin modification enzyme *(ELA)	3	0.369089	0.333333	0.308335	0.666667	-0.0607546	0.333333	0.382733	0.987947
bin_11.6.3.4.	Phytohormone action.gibberellin.conjugation and degradation.gibberellin 2-oxidase *(Ga2-Ox)	gibberellin 2-oxidase *(Ga2-Ox)	8	0.260925	0.375	0.304601	0.555556	0.0436763	0.180556	0.664232	1
bin_11.7.	Phytohormone action.jasmonic acid	jasmonic acid	48	0.273432	0.541667	0.362197	0.61	0.0887655	0.0683333	0.120466	0.730328
bin_11.7.1.	Phytohormone action.jasmonic acid.biosynthesis	biosynthesis	21	0.3134	0.571429	0.422147	0.666667	0.108747	0.0952381	0.269816	0.950239
bin_11.7.1.2.	Phytohormone action.jasmonic acid.biosynthesis.13-lipoxygenase *(LOX)	13-lipoxygenase *(LOX)	4	0.475905	0.625	0.362197	0.75	-0.113708	0.125	0.748381	1
bin_11.7.1.3.	Phytohormone action.jasmonic acid.biosynthesis.allene oxidase synthase *(AOS)	allene oxidase synthase *(AOS)	6	0.200556	0.5	0.335058	0.5	0.134503	0	0.0655522	0.599182
bin_11.7.2.	Phytohormone action.jasmonic acid.perception and signal transduction	perception and signal transduction	4	0.431244	0.75	0.371817	0.75	-0.0594273	0	0.665006	1
bin_11.7.2.1.	Phytohormone action.jasmonic acid.perception and signal transduction.receptor complex	receptor complex	4	0.431244	0.75	0.371817	0.75	-0.0594273	0	0.665006	1
bin_11.7.2.1.2.	Phytohormone action.jasmonic acid.perception and signal transduction.receptor complex.component *(JAZ)	component *(JAZ)	3	0.273269	0.666667	0.342792	0.666667	0.0695225	0	0.662521	1
bin_11.7.3.	Phytohormone action.jasmonic acid.conjugation and degradation	conjugation and degradation	19	0.273594	0.5	0.2575	0.555556	-0.0160934	0.0555556	0.77283	1
bin_11.7.3.2.	Phytohormone action.jasmonic acid.conjugation and degradation.jasmonoyl-amino acid synthetase *(JAR1)	jasmonoyl-amino acid synthetase *(JAR1)	7	0.334724	0.714286	0.271542	0.625	-0.063182	-0.0892857	0.685443	1
bin_11.7.3.4.	Phytohormone action.jasmonic acid.conjugation and degradation.jasmonoyl-amino acid hydroxylase *(CYP94B)	jasmonoyl-amino acid hydroxylase *(CYP94B)	4	0.237919	0.25	0.267195	0.5	0.029276	0.25	0.665006	1
bin_11.7.3.5.	Phytohormone action.jasmonic acid.conjugation and degradation.jasmonic acid oxidase *(JOX/JAO)	jasmonic acid oxidase *(JOX/JAO)	4	0.270241	0.5	0.247841	0.5	-0.0223998	0	1	1
bin_11.7.4.	Phytohormone action.jasmonic acid.transport	transport	4	0.270103	0.375	0.212637	0.375	-0.0574662	0	0.665006	1
bin_11.7.4.1.	Phytohormone action.jasmonic acid.transport.jasmonic acid transporter *(JAT)	jasmonic acid transporter *(JAT)	4	0.270103	0.375	0.212637	0.375	-0.0574662	0	0.665006	1
bin_11.8.	Phytohormone action.salicylic acid	salicylic acid	6	0.497735	0.833333	0.562749	0.9375	0.0650146	0.104167	0.746347	1
bin_11.8.2.	Phytohormone action.salicylic acid.perception and signal transduction	perception and signal transduction	3	0.770241	0.833333	0.76385	0.833333	-0.00639111	0	1	1
bin_11.9.	Phytohormone action.strigolactone	strigolactone	19	0.301903	0.552632	0.334256	0.690476	0.0323527	0.137845	0.175653	0.842173
bin_11.9.1.	Phytohormone action.strigolactone.biosynthesis	biosynthesis	6	0.280669	0.333333	0.278774	0.6	-0.00189477	0.266667	0.927264	1
bin_11.9.2.	Phytohormone action.strigolactone.perception and signal transduction	perception and signal transduction	13	0.370836	0.653846	0.434459	0.71875	0.0636228	0.0649038	0.154043	0.8211
bin_11.9.2.3.	Phytohormone action.strigolactone.perception and signal transduction.regulatory protein *(SMXL)	regulatory protein *(SMXL)	7	0.209959	0.571429	0.29639	0.611111	0.0864306	0.0396825	0.396754	0.997677
bin_11.9.2.4.	Phytohormone action.strigolactone.perception and signal transduction.substrate adaptor of SCF E3 ubiquitin ligase complex *(KUF1)	substrate adaptor of SCF E3 ubiquitin ligase complex *(KUF1)	3	0.290183	0.833333	0.749736	1	0.459553	0.166667	0.382733	0.987947
bin_11.10.	Phytohormone action.signalling peptides	signalling peptides	183	0.201513	0.428962	0.261118	0.518018	0.0596051	0.0890563	4.24e-05	0.00391683
bin_11.10.1.	Phytohormone action.signalling peptides.NCRP (non-cysteine-rich-peptide) category	NCRP (non-cysteine-rich-peptide) category	100	0.194849	0.355	0.243166	0.439394	0.048317	0.0843939	0.00435409	0.151266
bin_11.10.1.1.	Phytohormone action.signalling peptides.NCRP (non-cysteine-rich-peptide) category.PIP/PIPL-peptide activity	PIP/PIPL-peptide activity	5	0.16041	0	0.206354	0.136364	0.0459436	0.136364	0.0541169	0.551059
bin_11.10.1.1.1.	Phytohormone action.signalling peptides.NCRP (non-cysteine-rich-peptide) category.PIP/PIPL-peptide activity.PIP/PIPL-precursor polypeptide	PIP/PIPL-precursor polypeptide	5	0.16041	0	0.193201	0	0.0327908	0	0.109599	0.702909
bin_11.10.1.2.	Phytohormone action.signalling peptides.NCRP (non-cysteine-rich-peptide) category.phytosulfokine activity	phytosulfokine activity	9	0.216236	0.555556	0.213235	0.65	-0.00300145	0.0944444	0.540291	1
bin_11.10.1.2.1.	Phytohormone action.signalling peptides.NCRP (non-cysteine-rich-peptide) category.phytosulfokine activity.pythosulfokine precursor polypeptide *(PSK)	pythosulfokine precursor polypeptide *(PSK)	7	0.175382	0.571429	0.199657	0.6875	0.0242749	0.116071	0.385418	0.990548
bin_11.10.1.3.	Phytohormone action.signalling peptides.NCRP (non-cysteine-rich-peptide) category.CEP-peptide activity	CEP-peptide activity	4	0.367543	0.5	0.373715	0.666667	0.00617291	0.166667	0.749119	1
bin_11.10.1.4.	Phytohormone action.signalling peptides.NCRP (non-cysteine-rich-peptide) category.CIF-peptide activity	CIF-peptide activity	5	0.179462	0.2	0.362507	0.285714	0.183045	0.0857143	0.0227516	0.399914
bin_11.10.1.5.	Phytohormone action.signalling peptides.NCRP (non-cysteine-rich-peptide) category.IDL-peptide activity	IDL-peptide activity	7	0.499999	0.428571	0.309008	0.4375	-0.190991	0.00892857	0.772337	1
bin_11.10.1.5.2.	Phytohormone action.signalling peptides.NCRP (non-cysteine-rich-peptide) category.IDL-peptide activity.IDA/IDL-peptide receptor kinase *(HAESA)	IDA/IDL-peptide receptor kinase *(HAESA)	4	0.537925	0.5	0.521544	0.666667	-0.0163811	0.166667	0.859684	1
bin_11.10.1.7.	Phytohormone action.signalling peptides.NCRP (non-cysteine-rich-peptide) category.GLV/RGF/CLEL-peptide activity	GLV/RGF/CLEL-peptide activity	16	0.256841	0.34375	0.242459	0.566667	-0.0143817	0.222917	0.984228	1
bin_11.10.1.7.1.	Phytohormone action.signalling peptides.NCRP (non-cysteine-rich-peptide) category.GLV/RGF/CLEL-peptide activity.RGF-precursor polypeptide	RGF-precursor polypeptide	9	0.219051	0.277778	0.232543	0.5625	0.0134928	0.284722	0.59619	1
bin_11.10.1.7.2.	Phytohormone action.signalling peptides.NCRP (non-cysteine-rich-peptide) category.GLV/RGF/CLEL-peptide activity.RGF-peptide receptor *(RGFR)	RGF-peptide receptor *(RGFR)	7	0.395214	0.428571	0.370735	0.571429	-0.0244792	0.142857	0.798298	1
bin_11.10.1.8.	Phytohormone action.signalling peptides.NCRP (non-cysteine-rich-peptide) category.CLE-TDIF-peptide activity	CLE-TDIF-peptide activity	3	0.168159	0.5	0.332776	0.7	0.164616	0.2	0.0736383	0.606007
bin_11.10.1.8.1.	Phytohormone action.signalling peptides.NCRP (non-cysteine-rich-peptide) category.CLE-TDIF-peptide activity.TDIF-precursor polypeptide	TDIF-precursor polypeptide	3	0.168159	0.5	0.23127	0.833333	0.0631106	0.333333	0.19043	0.842173
bin_11.10.1.9.	Phytohormone action.signalling peptides.NCRP (non-cysteine-rich-peptide) category.CLE-peptide activity	CLE-peptide activity	10	0.200316	0.25	0.258873	0.5	0.0585569	0.25	0.209903	0.87317
bin_11.10.1.9.1.	Phytohormone action.signalling peptides.NCRP (non-cysteine-rich-peptide) category.CLE-peptide activity.CLE-precursor polypeptide	CLE-precursor polypeptide	10	0.200316	0.25	0.258873	0.5	0.0585569	0.25	0.209903	0.87317
bin_11.10.1.10.	Phytohormone action.signalling peptides.NCRP (non-cysteine-rich-peptide) category.IMA/FEP-peptide activity	IMA/FEP-peptide activity	5	0.083518	0.3	0.0980057	0.05	0.0144877	-0.25	0.0432975	0.509392
bin_11.10.1.10.1.	Phytohormone action.signalling peptides.NCRP (non-cysteine-rich-peptide) category.IMA/FEP-peptide activity.IMA/FEP precursor polypeptide	IMA/FEP precursor polypeptide	5	0.083518	0.3	0.0980057	0.05	0.0144877	-0.25	0.0432975	0.509392
bin_11.10.1.11.	Phytohormone action.signalling peptides.NCRP (non-cysteine-rich-peptide) category.PNP-peptide activity	PNP-peptide activity	5	0.196147	0.4	0.270925	0.333333	0.0747786	-0.0666667	0.120691	0.730328
bin_11.10.1.11.1.	Phytohormone action.signalling peptides.NCRP (non-cysteine-rich-peptide) category.PNP-peptide activity.PNP precursor polypeptide	PNP precursor polypeptide	3	0.196147	0.333333	0.260046	0.25	0.0638993	-0.0833333	0.859684	1
bin_11.10.1.12.	Phytohormone action.signalling peptides.NCRP (non-cysteine-rich-peptide) category.PSY-peptide activity	PSY-peptide activity	7	0.237376	0.428571	0.267606	0.722222	0.0302303	0.293651	1	1
bin_11.10.1.12.1.	Phytohormone action.signalling peptides.NCRP (non-cysteine-rich-peptide) category.PSY-peptide activity.PSY precursor polypeptide	PSY precursor polypeptide	7	0.237376	0.428571	0.244088	0.75	0.00671224	0.321429	0.862065	1
bin_11.10.1.13.	Phytohormone action.signalling peptides.NCRP (non-cysteine-rich-peptide) category.CAPE-peptide activity	CAPE-peptide activity	14	0.144164	0.357143	0.263769	0.357143	0.119604	0	0.0022467	0.0941644
bin_11.10.1.13.1.	Phytohormone action.signalling peptides.NCRP (non-cysteine-rich-peptide) category.CAPE-peptide activity.CAPE precursor polypeptide	CAPE precursor polypeptide	14	0.144164	0.357143	0.263769	0.357143	0.119604	0	0.0022467	0.0941644
bin_11.10.1.14.	Phytohormone action.signalling peptides.NCRP (non-cysteine-rich-peptide) category.SCREW-peptide activity	SCREW-peptide activity	7	0.192315	0.357143	0.183239	0.35	-0.00907528	-0.00714286	0.961083	1
bin_11.10.1.14.2.	Phytohormone action.signalling peptides.NCRP (non-cysteine-rich-peptide) category.SCREW-peptide activity.SCREW peptide receptor *(NUT)	SCREW peptide receptor *(NUT)	5	0.245498	0.5	0.176643	0.416667	-0.0688551	-0.0833333	0.411314	1
bin_11.10.2.	Phytohormone action.signalling peptides.CRP (cysteine-rich-peptide) category	CRP (cysteine-rich-peptide) category	83	0.224059	0.518072	0.27991	0.633333	0.0558508	0.115261	0.00193016	0.0876888
bin_11.10.2.1.	Phytohormone action.signalling peptides.CRP (cysteine-rich-peptide) category.GASA/GAST-peptide activity	GASA/GAST-peptide activity	20	0.255289	0.675	0.305466	0.738095	0.0501767	0.0630952	0.256536	0.948122
bin_11.10.2.1.1.	Phytohormone action.signalling peptides.CRP (cysteine-rich-peptide) category.GASA/GAST-peptide activity.GASA-precursor polypeptide	GASA-precursor polypeptide	20	0.255289	0.675	0.305466	0.738095	0.0501767	0.0630952	0.256536	0.948122
bin_11.10.2.2.	Phytohormone action.signalling peptides.CRP (cysteine-rich-peptide) category.STIG1-peptide activity	STIG1-peptide activity	8	0.112953	0.125	0.260049	0.5	0.147096	0.375	0.010415	0.254178
bin_11.10.2.2.1.	Phytohormone action.signalling peptides.CRP (cysteine-rich-peptide) category.STIG1-peptide activity.STIG1/GRI-precursor polypeptide	STIG1/GRI-precursor polypeptide	8	0.112953	0.125	0.260049	0.5	0.147096	0.375	0.010415	0.254178
bin_11.10.2.3.	Phytohormone action.signalling peptides.CRP (cysteine-rich-peptide) category.EPF/EPFL-peptide activity	EPF/EPFL-peptide activity	20	0.283351	0.475	0.233084	0.613636	-0.0502664	0.138636	0.659386	1
bin_11.10.2.3.1.	Phytohormone action.signalling peptides.CRP (cysteine-rich-peptide) category.EPF/EPFL-peptide activity.EPF/EPFL-precursor polypeptide	EPF/EPFL-precursor polypeptide	15	0.295833	0.433333	0.212395	0.59375	-0.083438	0.160417	0.213032	0.87317
bin_11.10.2.3.3.	Phytohormone action.signalling peptides.CRP (cysteine-rich-peptide) category.EPF/EPFL-peptide activity.EPF-peptide co-receptor *(TMM)	EPF-peptide co-receptor *(TMM)	3	0.149455	0.5	0.245907	0.5	0.0964517	0	0.382733	0.987947
bin_11.10.2.4.	Phytohormone action.signalling peptides.CRP (cysteine-rich-peptide) category.RALF/RALFL-peptide activity	RALF/RALFL-peptide activity	32	0.252291	0.59375	0.341994	0.621951	0.089703	0.0282012	0.0146737	0.309511
bin_11.10.2.4.1.	Phytohormone action.signalling peptides.CRP (cysteine-rich-peptide) category.RALF/RALFL-peptide activity.RALF/RALFL-precursor polypeptide	RALF/RALFL-precursor polypeptide	10	0.150815	0.6	0.241719	0.5	0.0909042	-0.1	0.248401	0.93863
bin_11.10.2.4.2.	Phytohormone action.signalling peptides.CRP (cysteine-rich-peptide) category.RALF/RALFL-peptide activity.RALF-peptide receptor *(CrRLK1L)	RALF-peptide receptor *(CrRLK1L)	18	0.21206	0.555556	0.380991	0.673077	0.16893	0.117521	0.003453	0.127459
bin_11.10.2.4.3.	Phytohormone action.signalling peptides.CRP (cysteine-rich-peptide) category.RALF/RALFL-peptide activity.receptor CrRLK1L chaperone *(LLG)	receptor CrRLK1L chaperone *(LLG)	4	0.566458	0.75	0.701822	0.666667	0.135364	-0.0833333	0.859684	1
bin_12.	Chromatin organisation	Chromatin organisation	529	0.564581	0.597353	0.682877	0.691377	0.118296	0.0940232	9.71e-06	0.0011031
bin_12.1.	Chromatin organisation.chromatin structure	chromatin structure	82	0.413529	0.707317	0.714637	0.804348	0.301108	0.0970308	3.63e-07	6.66e-05
bin_12.1.1.	Chromatin organisation.chromatin structure.DNA wrapping	DNA wrapping	62	0.373927	0.685484	0.708112	0.784615	0.334185	0.0991315	8.15e-07	0.000126696
bin_12.1.1.1.	Chromatin organisation.chromatin structure.DNA wrapping.histone *(H2A)	histone *(H2A)	24	0.560054	0.479167	0.844711	0.565217	0.284656	0.0860507	0.0176501	0.345171
bin_12.1.1.2.	Chromatin organisation.chromatin structure.DNA wrapping.histone *(H2B)	histone *(H2B)	14	0.276429	0.714286	0.633145	0.8	0.356716	0.0857143	0.00241952	0.099234
bin_12.1.1.3.	Chromatin organisation.chromatin structure.DNA wrapping.histone *(H3)	histone *(H3)	10	0.458662	0.95	0.58363	0.964286	0.124969	0.0142857	0.168816	0.842173
bin_12.1.1.4.	Chromatin organisation.chromatin structure.DNA wrapping.histone *(H4)	histone *(H4)	14	0.27904	0.821429	0.704056	0.961538	0.425016	0.14011	0.000114398	0.00897992
bin_12.1.2.	Chromatin organisation.chromatin structure.DNA bridging	DNA bridging	4	0.446846	1	0.570453	1	0.123606	0	0.665006	1
bin_12.1.2.1.	Chromatin organisation.chromatin structure.DNA bridging.linker histone *(H1)	linker histone *(H1)	4	0.446846	1	0.570453	1	0.123606	0	0.665006	1
bin_12.1.3.	Chromatin organisation.chromatin structure.DNA bending	DNA bending	7	0.486122	0.642857	0.816938	0.8	0.330816	0.157143	0.222229	0.886813
bin_12.1.3.1.	Chromatin organisation.chromatin structure.DNA bending.architectural protein *(HMG-B)	architectural protein *(HMG-B)	7	0.486122	0.642857	0.816938	0.8	0.330816	0.157143	0.222229	0.886813
bin_12.1.4.	Chromatin organisation.chromatin structure.structure modulation	structure modulation	9	0.694078	0.777778	0.7362	0.846154	0.0421225	0.0683761	0.738249	1
bin_12.1.4.1.	Chromatin organisation.chromatin structure.structure modulation.chromatin architectural modulator *(HMGA)	chromatin architectural modulator *(HMGA)	4	0.676964	0.875	0.682877	0.9	0.00591331	0.025	1	1
bin_12.1.4.2.	Chromatin organisation.chromatin structure.structure modulation.chromatin architectural modulator *(DEK)	chromatin architectural modulator *(DEK)	4	0.704993	0.75	0.736561	0.916667	0.0315685	0.166667	1	1
bin_12.2.	Chromatin organisation.histone chaperone activities	histone chaperone activities	27	0.749133	0.703704	0.710626	0.823529	-0.0385073	0.119826	0.936344	1
bin_12.2.1.	Chromatin organisation.histone chaperone activities.CAF1 histone chaperone complex	CAF1 histone chaperone complex	5	0.833029	0.6	0.76245	0.916667	-0.0705788	0.316667	0.648077	1
bin_12.2.1.3.	Chromatin organisation.histone chaperone activities.CAF1 histone chaperone complex.component *(CAF1c/MSI)	component *(CAF1c/MSI)	3	0.493653	0.666667	0.754389	1	0.260737	0.333333	1	1
bin_12.2.2.	Chromatin organisation.histone chaperone activities.FACT histone chaperone complex	FACT histone chaperone complex	4	0.251038	0.75	0.60209	0.75	0.351051	0	0.193931	0.842173
bin_12.2.2.1.	Chromatin organisation.histone chaperone activities.FACT histone chaperone complex.component *(SPT16)	component *(SPT16)	3	0.245525	0.666667	0.485554	0.666667	0.240029	0	0.0808556	0.606007
bin_12.2.3.	Chromatin organisation.histone chaperone activities.HIRA histone chaperone complex	HIRA histone chaperone complex	3	0.849369	0.5	0.68064	0.5	-0.168729	0	0.0808556	0.606007
bin_12.2.6.	Chromatin organisation.histone chaperone activities.histone chaperone *(NAP)	histone chaperone *(NAP)	6	0.776796	0.75	0.741711	0.875	-0.0350846	0.125	1	1
bin_12.2.7.	Chromatin organisation.histone chaperone activities.histone chaperone *(NRP)	histone chaperone *(NRP)	4	0.534958	0.875	0.425974	0.833333	-0.108984	-0.0416667	0.335887	0.987947
bin_12.3.	Chromatin organisation.post-translational histone modification	post-translational histone modification	208	0.601665	0.567308	0.720379	0.6875	0.118714	0.120192	0.00548025	0.165021
bin_12.3.1.	Chromatin organisation.post-translational histone modification.histone methylation	histone methylation	106	0.56452	0.509434	0.698854	0.626866	0.134334	0.117432	0.0126004	0.279766
bin_12.3.1.1.	Chromatin organisation.post-translational histone modification.histone methylation.lysine methylation	lysine methylation	73	0.577931	0.506849	0.720336	0.636364	0.142405	0.129514	0.0210309	0.385742
bin_12.3.1.1.1.	Chromatin organisation.post-translational histone modification.histone methylation.lysine methylation.COMPASS histone trimethylation complex	COMPASS histone trimethylation complex	8	0.679423	0.5	0.814043	0.6875	0.13462	0.1875	0.318425	0.987947
bin_12.3.1.1.2.	Chromatin organisation.post-translational histone modification.histone methylation.lysine methylation.class-I histone methyltransferase activities	class-I histone methyltransferase activities	21	0.665385	0.571429	0.785764	0.725806	0.12038	0.154378	0.390855	0.994331
bin_12.3.1.1.2.1.	Chromatin organisation.post-translational histone modification.histone methylation.lysine methylation.class-I histone methyltransferase activities.PRC2 histone methylation complex	PRC2 histone methylation complex	21	0.665385	0.571429	0.785764	0.725806	0.12038	0.154378	0.390855	0.994331
bin_12.3.1.1.2.1.1.	Chromatin organisation.post-translational histone modification.histone methylation.lysine methylation.class-I histone methyltransferase activities.PRC2 histone methylation complex.VRN/FIS/EMF core subcomplexes	VRN/FIS/EMF core subcomplexes	5	0.801127	0.9	0.922658	0.888889	0.121531	-0.0111111	0.347985	0.987947
bin_12.3.1.1.2.1.2.	Chromatin organisation.post-translational histone modification.histone methylation.lysine methylation.class-I histone methyltransferase activities.PRC2 histone methylation complex.associated protein factors	associated protein factors	16	0.574525	0.46875	0.706113	0.659091	0.131588	0.190341	0.75615	1
bin_12.3.1.1.2.1.2.2.	Chromatin organisation.post-translational histone modification.histone methylation.lysine methylation.class-I histone methyltransferase activities.PRC2 histone methylation complex.associated protein factors.PRC2-VRN-interacting factor *(VIN3/VEL)	PRC2-VRN-interacting factor *(VIN3/VEL)	3	0.580296	0.5	0.825269	0.666667	0.244973	0.166667	1	1
bin_12.3.1.1.2.1.2.6.	Chromatin organisation.post-translational histone modification.histone methylation.lysine methylation.class-I histone methyltransferase activities.PRC2 histone methylation complex.associated protein factors.histone H3 methylation reader *(PWO)	histone H3 methylation reader *(PWO)	4	0.820653	0.5	0.738785	0.5	-0.081868	0	0.312321	0.987947
bin_12.3.1.1.2.1.2.7.	Chromatin organisation.post-translational histone modification.histone methylation.lysine methylation.class-I histone methyltransferase activities.PRC2 histone methylation complex.associated protein factors.histone H3 demethylase *(ICU11/CP)	histone H3 demethylase *(ICU11/CP)	3	0.287621	0.333333	0.607562	0.5	0.319941	0.166667	0.382733	0.987947
bin_12.3.1.1.3.	Chromatin organisation.post-translational histone modification.histone methylation.lysine methylation.class-II histone methyltransferase *(ASH)	class-II histone methyltransferase *(ASH)	9	0.313454	0.333333	0.652852	0.5	0.339398	0.166667	0.229049	0.901736
bin_12.3.1.1.4.	Chromatin organisation.post-translational histone modification.histone methylation.lysine methylation.class-III histone methyltransferase *(Trx)	class-III histone methyltransferase *(Trx)	6	0.565886	0.416667	0.850353	0.5	0.284467	0.0833333	0.47117	1
bin_12.3.1.1.6.	Chromatin organisation.post-translational histone modification.histone methylation.lysine methylation.class-V histone methyltransferase *(Suv)	class-V histone methyltransferase *(Suv)	6	0.710877	0.5	0.54168	0.7	-0.169197	0.2	0.624206	1
bin_12.3.1.1.7.	Chromatin organisation.post-translational histone modification.histone methylation.lysine methylation.class-VI histone methyltransferase activities	class-VI histone methyltransferase activities	6	0.539678	0.5	0.705902	0.5	0.166224	0	0.315302	0.987947
bin_12.3.1.1.8.	Chromatin organisation.post-translational histone modification.histone methylation.lysine methylation.histone H3K9 methylation	histone H3K9 methylation	9	0.324095	0.444444	0.561086	0.545455	0.236991	0.10101	0.080341	0.606007
bin_12.3.1.1.8.2.	Chromatin organisation.post-translational histone modification.histone methylation.lysine methylation.histone H3K9 methylation.histone H3K9 methyltransferase *(SUVH5/6)	histone H3K9 methyltransferase *(SUVH5/6)	5	0.13047	0.4	0.428259	0.4	0.297788	0	0.0946929	0.647288
bin_12.3.1.1.8.3.	Chromatin organisation.post-translational histone modification.histone methylation.lysine methylation.histone H3K9 methylation.histone H3K9 methylation reader *(AGDP1)	histone H3K9 methylation reader *(AGDP1)	3	0.383356	0.5	0.561086	0.7	0.17773	0.2	0.546168	1
bin_12.3.1.1.9.	Chromatin organisation.post-translational histone modification.histone methylation.lysine methylation.histone H3K36 methylation	histone H3K36 methylation	6	0.809067	0.75	0.924231	0.666667	0.115164	-0.0833333	0.378478	0.987947
bin_12.3.1.1.9.2.	Chromatin organisation.post-translational histone modification.histone methylation.lysine methylation.histone H3K36 methylation.histone H3K36 methylation reader *(EML)	histone H3K36 methylation reader *(EML)	4	0.809067	0.875	0.938413	0.75	0.129346	-0.125	0.470486	1
bin_12.3.1.2.	Chromatin organisation.post-translational histone modification.histone methylation.arginine methylation	arginine methylation	6	0.695636	0.666667	0.712211	0.714286	0.0165749	0.047619	0.720617	1
bin_12.3.1.3.	Chromatin organisation.post-translational histone modification.histone methylation.KDM1-type histone demethylase activities	KDM1-type histone demethylase activities	5	0.401657	0.3	0.575798	0.375	0.174141	0.075	0.510068	1
bin_12.3.1.3.1.	Chromatin organisation.post-translational histone modification.histone methylation.KDM1-type histone demethylase activities.histone demethylase *(KDM1a/b/c)	histone demethylase *(KDM1a/b/c)	4	0.423996	0.25	0.53992	0.357143	0.115924	0.107143	0.776814	1
bin_12.3.1.4.	Chromatin organisation.post-translational histone modification.histone methylation.JmjC-domain histone demethylase activities	JmjC-domain histone demethylase activities	22	0.5542	0.522727	0.580668	0.645161	0.0264677	0.122434	0.259144	0.949446
bin_12.3.1.4.2.	Chromatin organisation.post-translational histone modification.histone methylation.JmjC-domain histone demethylase activities.histone demethylase *(KDM3)	histone demethylase *(KDM3)	9	0.334188	0.444444	0.672153	0.666667	0.337965	0.222222	0.125788	0.748194
bin_12.3.1.4.5.	Chromatin organisation.post-translational histone modification.histone methylation.JmjC-domain histone demethylase activities.histone demethylase *(PKDM7)	histone demethylase *(PKDM7)	3	0.662326	0.5	0.713569	0.625	0.051243	0.125	0.858427	1
bin_12.3.2.	Chromatin organisation.post-translational histone modification.histone acetylation	histone acetylation	64	0.626556	0.570312	0.648218	0.74026	0.0216627	0.169947	0.853791	1
bin_12.3.2.1.	Chromatin organisation.post-translational histone modification.histone acetylation.NuA4 histone acetyltransferase complex	NuA4 histone acetyltransferase complex	21	0.698158	0.714286	0.745167	0.73913	0.0470092	0.0248447	0.796033	1
bin_12.3.2.1.1.	Chromatin organisation.post-translational histone modification.histone acetylation.NuA4 histone acetyltransferase complex.Piccolo module	Piccolo module	7	0.631214	0.785714	0.577293	0.857143	-0.0539205	0.0714286	0.60928	1
bin_12.3.2.1.2.	Chromatin organisation.post-translational histone modification.histone acetylation.NuA4 histone acetyltransferase complex.assembly platform	assembly platform	3	0.58127	0.5	0.818031	0.5	0.236761	0	1	1
bin_12.3.2.1.3.	Chromatin organisation.post-translational histone modification.histone acetylation.NuA4 histone acetyltransferase complex.TINTIN module	TINTIN module	4	0.687991	0.75	0.744766	0.75	0.0567746	0	0.665006	1
bin_12.3.2.1.4.	Chromatin organisation.post-translational histone modification.histone acetylation.NuA4 histone acetyltransferase complex.helicase component *(RVB)	helicase component *(RVB)	3	0.895809	0.833333	0.872495	1	-0.0233136	0.166667	1	1
bin_12.3.2.1.5.	Chromatin organisation.post-translational histone modification.histone acetylation.NuA4 histone acetyltransferase complex.module shared with NuA4/SWR1 complexes	module shared with NuA4/SWR1 complexes	4	0.727835	0.625	0.778633	0.6	0.0507983	-0.025	0.712155	1
bin_12.3.2.2.	Chromatin organisation.post-translational histone modification.histone acetylation.histone acetyltransferase *(HAC/HPCAT)	histone acetyltransferase *(HAC/HPCAT)	4	0.51018	0.375	0.854517	0.714286	0.344337	0.339286	0.295301	0.983755
bin_12.3.2.3.	Chromatin organisation.post-translational histone modification.histone acetylation.HD1-type histone deacetylase family	HD1-type histone deacetylase family	36	0.546677	0.5	0.461064	0.731707	-0.0856127	0.231707	0.810356	1
bin_12.3.2.3.1.	Chromatin organisation.post-translational histone modification.histone acetylation.HD1-type histone deacetylase family.class-I histone deacetylase activities	class-I histone deacetylase activities	31	0.558622	0.467742	0.750096	0.714286	0.191474	0.246544	0.989746	1
bin_12.3.2.3.1.1.	Chromatin organisation.post-translational histone modification.histone acetylation.HD1-type histone deacetylase family.class-I histone deacetylase activities.HDA9-PWR deacetylation complex	HDA9-PWR deacetylation complex	9	0.27425	0.222222	0.301484	0.375	0.027234	0.152778	0.961627	1
bin_12.3.2.3.1.1.3.	Chromatin organisation.post-translational histone modification.histone acetylation.HD1-type histone deacetylase family.class-I histone deacetylase activities.HDA9-PWR deacetylation complex.component *(HOS15)	component *(HOS15)	7	0.253328	0.142857	0.238884	0.166667	-0.0144442	0.0238095	0.617075	1
bin_12.3.2.3.1.2.	Chromatin organisation.post-translational histone modification.histone acetylation.HD1-type histone deacetylase family.class-I histone deacetylase activities.SNL-HDA19 histone deacetylase complex	SNL-HDA19 histone deacetylase complex	10	0.763361	0.7	0.817081	0.923077	0.0537199	0.223077	0.335819	0.987947
bin_12.3.2.3.1.2.1.	Chromatin organisation.post-translational histone modification.histone acetylation.HD1-type histone deacetylase family.class-I histone deacetylase activities.SNL-HDA19 histone deacetylase complex.deacetylase component *(HDA19)	deacetylase component *(HDA19)	3	0.763601	0.5	0.750096	0.833333	-0.0135047	0.333333	0.382733	0.987947
bin_12.3.2.3.1.2.2.	Chromatin organisation.post-translational histone modification.histone acetylation.HD1-type histone deacetylase family.class-I histone deacetylase activities.SNL-HDA19 histone deacetylase complex.key scaffold component *(SNL)	key scaffold component *(SNL)	3	0.504795	0.666667	0.894803	1	0.390008	0.333333	0.0324733	0.458822
bin_12.3.2.3.1.3.	Chromatin organisation.post-translational histone modification.histone acetylation.HD1-type histone deacetylase family.class-I histone deacetylase activities.HHP1-HDA6 histone deacetylation complex	HHP1-HDA6 histone deacetylation complex	7	0.386282	0.428571	0.35616	0.666667	-0.0301224	0.238095	1	1
bin_12.3.2.3.1.4.	Chromatin organisation.post-translational histone modification.histone acetylation.HD1-type histone deacetylase family.class-I histone deacetylase activities.histone deacetylase *(HDA8)	histone deacetylase *(HDA8)	5	0.763601	0.5	0.750096	0.8	-0.0135047	0.3	0.530869	1
bin_12.3.2.3.2.	Chromatin organisation.post-translational histone modification.histone acetylation.HD1-type histone deacetylase family.class-II histone deacetylase	class-II histone deacetylase	4	0.429259	0.75	0.381155	0.75	-0.0481042	0	1	1
bin_12.3.3.	Chromatin organisation.post-translational histone modification.histone phosphorylation	histone phosphorylation	10	0.625035	0.7	0.787381	0.7	0.162346	0	0.121225	0.732057
bin_12.3.3.1.	Chromatin organisation.post-translational histone modification.histone phosphorylation.protein kinase *(AURORA)	protein kinase *(AURORA)	3	0.647551	0.5	0.795012	0.5	0.147461	0	0.662521	1
bin_12.3.3.2.	Chromatin organisation.post-translational histone modification.histone phosphorylation.protein kinase *(MLK)	protein kinase *(MLK)	6	0.576627	0.833333	0.770303	0.833333	0.193676	0	0.297953	0.986385
bin_12.3.4.	Chromatin organisation.post-translational histone modification.PRC1 bifunctional histone ubiquitination and methylation reader complex	PRC1 bifunctional histone ubiquitination and methylation reader complex	28	0.688912	0.732143	0.841635	0.8	0.152723	0.0678571	0.0732214	0.606007
bin_12.3.4.1.	Chromatin organisation.post-translational histone modification.PRC1 bifunctional histone ubiquitination and methylation reader complex.core components	core components	9	0.592845	0.666667	0.802536	0.681818	0.209691	0.0151515	0.322956	0.987947
bin_12.3.4.1.1.	Chromatin organisation.post-translational histone modification.PRC1 bifunctional histone ubiquitination and methylation reader complex.core components.modification writer component *(BMI1)	modification writer component *(BMI1)	3	0.890185	0.5	0.894898	0.5	0.00471321	0	0.59256	1
bin_12.3.4.1.3.	Chromatin organisation.post-translational histone modification.PRC1 bifunctional histone ubiquitination and methylation reader complex.core components.LHP1 modification reader activity	LHP1 modification reader activity	4	0.621186	0.75	0.763366	0.75	0.14218	0	0.470486	1
bin_12.3.4.2.	Chromatin organisation.post-translational histone modification.PRC1 bifunctional histone ubiquitination and methylation reader complex.associated factors	associated factors	19	0.702298	0.763158	0.85681	0.854167	0.154513	0.0910088	0.14553	0.79436
bin_12.3.4.2.1.	Chromatin organisation.post-translational histone modification.PRC1 bifunctional histone ubiquitination and methylation reader complex.associated factors.methylation reader *(SHL/EBS)	methylation reader *(SHL/EBS)	4	0.552048	0.75	0.686605	0.875	0.134557	0.125	0.470486	1
bin_12.3.4.2.2.	Chromatin organisation.post-translational histone modification.PRC1 bifunctional histone ubiquitination and methylation reader complex.associated factors.methylation reader *(Alfin)	methylation reader *(Alfin)	11	0.840804	0.863636	0.834197	0.961538	-0.00660656	0.0979021	0.642867	1
bin_12.3.4.2.3.	Chromatin organisation.post-translational histone modification.PRC1 bifunctional histone ubiquitination and methylation reader complex.associated factors.regulatory protein *(VAL)	regulatory protein *(VAL)	3	0.875536	0.5	0.873578	0.666667	-0.0019585	0.166667	1	1
bin_12.4.	Chromatin organisation.nucleosome remodeling	nucleosome remodeling	103	0.696304	0.57767	0.683882	0.619565	-0.0124218	0.0418953	0.920403	1
bin_12.4.1.	Chromatin organisation.nucleosome remodeling.SWI/SNF chromatin remodeling complexes	SWI/SNF chromatin remodeling complexes	35	0.755772	0.6	0.739981	0.72093	-0.0157906	0.12093	0.636778	1
bin_12.4.1.1.	Chromatin organisation.nucleosome remodeling.SWI/SNF chromatin remodeling complexes.ATPase module	ATPase module	9	0.678674	0.555556	0.663838	0.692308	-0.0148357	0.136752	0.547499	1
bin_12.4.1.1.1.	Chromatin organisation.nucleosome remodeling.SWI/SNF chromatin remodeling complexes.ATPase module.SMARCA component *(SYD/BRM/MINU)	SMARCA component *(SYD/BRM/MINU)	3	0.63172	0.5	0.751462	0.875	0.119742	0.375	0.211798	0.87317
bin_12.4.1.1.3.	Chromatin organisation.nucleosome remodeling.SWI/SNF chromatin remodeling complexes.ATPase module.SMARCL component *(AN3/GIF)	SMARCL component *(AN3/GIF)	3	0.714215	0.5	0.631264	0.5	-0.0829513	0	0.546168	1
bin_12.4.1.2.	Chromatin organisation.nucleosome remodeling.SWI/SNF chromatin remodeling complexes.core modules	core modules	6	0.844049	0.75	0.823031	0.833333	-0.0210173	0.0833333	0.378478	0.987947
bin_12.4.1.2.1.	Chromatin organisation.nucleosome remodeling.SWI/SNF chromatin remodeling complexes.core modules.SMARCC component *(SWI3)	SMARCC component *(SWI3)	4	0.833955	0.75	0.838112	0.75	0.00415722	0	0.885234	1
bin_12.4.1.3.	Chromatin organisation.nucleosome remodeling.SWI/SNF chromatin remodeling complexes.BAF-type modules	BAF-type modules	14	0.655589	0.607143	0.600361	0.764706	-0.0552279	0.157563	0.619557	1
bin_12.4.1.3.2.	Chromatin organisation.nucleosome remodeling.SWI/SNF chromatin remodeling complexes.BAF-type modules.SMARCI component *(BRD)	SMARCI component *(BRD)	3	0.849432	0.666667	0.600361	0.666667	-0.249071	0	0.382733	0.987947
bin_12.4.1.3.3.	Chromatin organisation.nucleosome remodeling.SWI/SNF chromatin remodeling complexes.BAF-type modules.SMARCG component *(TPF)	SMARCG component *(TPF)	6	0.371653	0.5	0.444395	0.8125	0.0727417	0.3125	0.649576	1
bin_12.4.1.4.	Chromatin organisation.nucleosome remodeling.SWI/SNF chromatin remodeling complexes.plant-specific components	plant-specific components	6	0.858818	0.5	0.85074	0.571429	-0.00807804	0.0714286	0.830094	1
bin_12.4.2.	Chromatin organisation.nucleosome remodeling.ISWI chromatin remodeling complexes	ISWI chromatin remodeling complexes	15	0.530917	0.633333	0.681752	0.735294	0.150834	0.101961	0.7915	1
bin_12.4.2.2.	Chromatin organisation.nucleosome remodeling.ISWI chromatin remodeling complexes.ISWI-CDM complex	ISWI-CDM complex	4	0.314565	0.5	0.448864	0.6	0.134298	0.1	0.270344	0.950239
bin_12.4.2.2.1.	Chromatin organisation.nucleosome remodeling.ISWI chromatin remodeling complexes.ISWI-CDM complex.component *(DDP)	component *(DDP)	3	0.242948	0.5	0.542196	0.5	0.299248	0	0.215925	0.87317
bin_12.4.2.3.	Chromatin organisation.nucleosome remodeling.ISWI chromatin remodeling complexes.ISWI-CRA complex	ISWI-CRA complex	5	0.683367	0.8	0.681752	0.9	-0.0016148	0.1	1	1
bin_12.4.2.4.	Chromatin organisation.nucleosome remodeling.ISWI chromatin remodeling complexes.ISWI-CDD complex	ISWI-CDD complex	4	0.660394	0.5	0.70896	0.6	0.0485664	0.1	1	1
bin_12.4.2.4.1.	Chromatin organisation.nucleosome remodeling.ISWI chromatin remodeling complexes.ISWI-CDD complex.component *(DDR)	component *(DDR)	3	0.530917	0.5	0.70896	0.625	0.178043	0.125	0.59256	1
bin_12.4.3.	Chromatin organisation.nucleosome remodeling.INO80 chromatin remodeling complex	INO80 chromatin remodeling complex	13	0.728453	0.653846	0.686013	0.481481	-0.0424397	-0.172365	0.452631	1
bin_12.4.3.5.	Chromatin organisation.nucleosome remodeling.INO80 chromatin remodeling complex.component *(IES2)	component *(IES2)	3	0.728453	0.5	0.939284	0.6	0.210831	0.1	0.131355	0.756121
bin_12.4.3.6.	Chromatin organisation.nucleosome remodeling.INO80 chromatin remodeling complex.NTD module	NTD module	6	0.506352	0.75	0.337996	0.375	-0.168356	-0.375	0.253039	0.943064
bin_12.4.4.	Chromatin organisation.nucleosome remodeling.SWR1 chromatin remodeling complex	SWR1 chromatin remodeling complex	11	0.752802	0.636364	0.778633	0.666667	0.0258313	0.030303	0.441589	1
bin_12.4.4.5.	Chromatin organisation.nucleosome remodeling.SWR1 chromatin remodeling complex.helicase component *(RVB)	helicase component *(RVB)	3	0.895809	0.833333	0.872495	1	-0.0233136	0.166667	1	1
bin_12.4.4.7.	Chromatin organisation.nucleosome remodeling.SWR1 chromatin remodeling complex.SWR1/NuA4-complexes shared module	SWR1/NuA4-complexes shared module	4	0.727835	0.625	0.778633	0.6	0.0507983	-0.025	0.712155	1
bin_12.4.7.	Chromatin organisation.nucleosome remodeling.CHD chromatin remodeling activities	CHD chromatin remodeling activities	4	0.638818	0.75	0.836439	0.875	0.197621	0.125	0.470486	1
bin_12.4.7.2.	Chromatin organisation.nucleosome remodeling.CHD chromatin remodeling activities.CHD3-type chromatin remodeling factor *(PKL/PKR)	CHD3-type chromatin remodeling factor *(PKL/PKR)	3	0.472583	0.666667	0.774815	0.833333	0.302232	0.166667	0.382733	0.987947
bin_12.4.8.	Chromatin organisation.nucleosome remodeling.other chromatin remodeling activities	other chromatin remodeling activities	23	0.564759	0.413043	0.651344	0.5	0.0865857	0.0869565	0.528812	1
bin_12.4.8.2.	Chromatin organisation.nucleosome remodeling.other chromatin remodeling activities.SSO1653-like group	SSO1653-like group	7	0.718961	0.5	0.588177	0.6875	-0.130784	0.1875	0.771941	1
bin_12.4.8.2.3.	Chromatin organisation.nucleosome remodeling.other chromatin remodeling activities.SSO1653-like group.chromatin remodeling factor *(ERCC6)	chromatin remodeling factor *(ERCC6)	3	0.82061	0.5	0.791623	0.5	-0.0289871	0	1	1
bin_12.4.8.3.	Chromatin organisation.nucleosome remodeling.other chromatin remodeling activities.Rad5/16-like group	Rad5/16-like group	12	0.495337	0.333333	0.639788	0.34375	0.144452	0.0104167	0.390299	0.994331
bin_12.4.8.3.1.	Chromatin organisation.nucleosome remodeling.other chromatin remodeling activities.Rad5/16-like group.chromatin remodeling factor *(Rad5)	chromatin remodeling factor *(Rad5)	3	0.544214	0.5	0.666065	0.5	0.121851	0	0.662521	1
bin_12.4.8.3.2.	Chromatin organisation.nucleosome remodeling.other chromatin remodeling activities.Rad5/16-like group.chromatin remodeling factor *(Rad5-like)	chromatin remodeling factor *(Rad5-like)	7	0.402727	0.214286	0.582623	0.25	0.179896	0.0357143	0.353577	0.987947
bin_12.5.	Chromatin organisation.epigenetic state regulation	epigenetic state regulation	97	0.468577	0.541237	0.586629	0.637795	0.118052	0.0965582	0.0348694	0.460352
bin_12.5.1.	Chromatin organisation.epigenetic state regulation.DNA methylation regulation	DNA methylation regulation	95	0.469095	0.542105	0.586215	0.643443	0.11712	0.101337	0.0457845	0.511856
bin_12.5.1.1.	Chromatin organisation.epigenetic state regulation.DNA methylation regulation.RNA-directed DNA methylation (RdDM) pathway	RNA-directed DNA methylation (RdDM) pathway	51	0.402281	0.578431	0.491081	0.590278	0.0888001	0.0118464	0.41288	1
bin_12.5.1.1.2.	Chromatin organisation.epigenetic state regulation.DNA methylation regulation.RNA-directed DNA methylation (RdDM) pathway.auxiliary factor *(MORC)	auxiliary factor *(MORC)	7	0.531185	0.357143	0.741415	0.55	0.210229	0.192857	0.221661	0.886813
bin_12.5.1.1.3.	Chromatin organisation.epigenetic state regulation.DNA methylation regulation.RNA-directed DNA methylation (RdDM) pathway.regulatory protein *(IDN/IDP)	regulatory protein *(IDN/IDP)	6	0.229619	0.666667	0.233938	0.416667	0.00431957	-0.25	0.962649	1
bin_12.5.1.1.6.	Chromatin organisation.epigenetic state regulation.DNA methylation regulation.RNA-directed DNA methylation (RdDM) pathway.RNA polymerase-IV-positioning factor *(SHH)	RNA polymerase-IV-positioning factor *(SHH)	4	0.438379	0.625	0.314446	0.6	-0.123933	-0.025	0.712155	1
bin_12.5.1.1.10.	Chromatin organisation.epigenetic state regulation.DNA methylation regulation.RNA-directed DNA methylation (RdDM) pathway.de novo DNA methylase *(DRM)	de novo DNA methylase *(DRM)	3	0.554387	0.666667	0.702991	0.666667	0.148603	0	0.662521	1
bin_12.5.1.1.13.	Chromatin organisation.epigenetic state regulation.DNA methylation regulation.RNA-directed DNA methylation (RdDM) pathway.siRNA-integrating factor *(AGO)	siRNA-integrating factor *(AGO)	5	0.206172	0.5	0.271899	0.5625	0.0657272	0.0625	0.712881	1
bin_12.5.1.1.14.	Chromatin organisation.epigenetic state regulation.DNA methylation regulation.RNA-directed DNA methylation (RdDM) pathway.DNA methylation accessory complex (DDR)	DNA methylation accessory complex (DDR)	7	0.263159	0.5	0.41928	0.5	0.156121	0	0.898988	1
bin_12.5.1.1.14.2.	Chromatin organisation.epigenetic state regulation.DNA methylation regulation.RNA-directed DNA methylation (RdDM) pathway.DNA methylation accessory complex (DDR).component *(DMS3)	component *(DMS3)	3	0.393832	0.5	0.55697	0.5	0.163139	0	0.818075	1
bin_12.5.1.1.14.3.	Chromatin organisation.epigenetic state regulation.DNA methylation regulation.RNA-directed DNA methylation (RdDM) pathway.DNA methylation accessory complex (DDR).component *(RDM1)	component *(RDM1)	3	0.216624	0.5	0.272091	0.5	0.055467	0	0.376759	0.987947
bin_12.5.1.1.15.	Chromatin organisation.epigenetic state regulation.DNA methylation regulation.RNA-directed DNA methylation (RdDM) pathway.non-canonical RdDM pathway	non-canonical RdDM pathway	5	0.329005	0.6	0.229627	0.583333	-0.0993787	-0.0166667	0.315302	0.987947
bin_12.5.1.1.15.2.	Chromatin organisation.epigenetic state regulation.DNA methylation regulation.RNA-directed DNA methylation (RdDM) pathway.non-canonical RdDM pathway.siRNA-binding factor *(AGO2)	siRNA-binding factor *(AGO2)	3	0.329005	0.666667	0.226608	0.5	-0.102397	-0.166667	0.382733	0.987947
bin_12.5.1.1.16.	Chromatin organisation.epigenetic state regulation.DNA methylation regulation.RNA-directed DNA methylation (RdDM) pathway.downstream SUVH-SDJ methylation reader complex	downstream SUVH-SDJ methylation reader complex	6	0.488204	0.75	0.785827	0.785714	0.297623	0.0357143	0.0741455	0.606007
bin_12.5.1.1.16.2.	Chromatin organisation.epigenetic state regulation.DNA methylation regulation.RNA-directed DNA methylation (RdDM) pathway.downstream SUVH-SDJ methylation reader complex.chaperone component *(SDJ)	chaperone component *(SDJ)	4	0.474714	0.75	0.785827	0.7	0.311113	-0.05	0.17791	0.842173
bin_12.5.1.2.	Chromatin organisation.epigenetic state regulation.DNA methylation regulation.RNA-independent DNA methylation	RNA-independent DNA methylation	21	0.505481	0.404762	0.654684	0.714286	0.149203	0.309524	0.221164	0.886604
bin_12.5.1.2.4.	Chromatin organisation.epigenetic state regulation.DNA methylation regulation.RNA-independent DNA methylation.DNA chromomethylase *(CMT)	DNA chromomethylase *(CMT)	3	0.58432	0.5	0.5858	0.666667	0.00148045	0.166667	1	1
bin_12.5.1.2.5.	Chromatin organisation.epigenetic state regulation.DNA methylation regulation.RNA-independent DNA methylation.ASI1-AIPP1-EDM2 chromatin silencing regulator complex	ASI1-AIPP1-EDM2 chromatin silencing regulator complex	7	0.332684	0.285714	0.679025	0.642857	0.346341	0.357143	0.250153	0.93863
bin_12.5.1.2.5.2.	Chromatin organisation.epigenetic state regulation.DNA methylation regulation.RNA-independent DNA methylation.ASI1-AIPP1-EDM2 chromatin silencing regulator complex.component *(AIPP1/EDM3)	component *(AIPP1/EDM3)	3	0.229751	0.166667	0.679025	0.666667	0.449274	0.5	0.382733	0.987947
bin_12.5.1.2.7.	Chromatin organisation.epigenetic state regulation.DNA methylation regulation.RNA-independent DNA methylation.BAH-PHD-CPL chromatin silencing regulator complex	BAH-PHD-CPL chromatin silencing regulator complex	4	0.40484	0.5	0.327454	0.818182	-0.0773862	0.318182	0.946196	1
bin_12.5.1.3.	Chromatin organisation.epigenetic state regulation.DNA methylation regulation.ROS1-mediated DNA demethylation	ROS1-mediated DNA demethylation	10	0.378243	0.55	0.751834	0.681818	0.373591	0.131818	0.0220605	0.392438
bin_12.5.1.3.1.	Chromatin organisation.epigenetic state regulation.DNA methylation regulation.ROS1-mediated DNA demethylation.methylcytosine-specific DNA glycosylase *(ROS1)	methylcytosine-specific DNA glycosylase *(ROS1)	5	0.169965	0.6	0.744804	0.75	0.574838	0.15	0.0199645	0.373133
bin_12.5.1.3.2.	Chromatin organisation.epigenetic state regulation.DNA methylation regulation.ROS1-mediated DNA demethylation.ROS1-recruitment complex	ROS1-recruitment complex	4	0.658928	0.5	0.680694	0.666667	0.0217653	0.166667	0.59291	1
bin_12.5.1.4.	Chromatin organisation.epigenetic state regulation.DNA methylation regulation.cytosine methylation reader activities	cytosine methylation reader activities	13	0.54054	0.615385	0.35616	0.772727	-0.18438	0.157343	0.685004	1
bin_12.5.1.4.1.	Chromatin organisation.epigenetic state regulation.DNA methylation regulation.cytosine methylation reader activities.methylation reader *(MBD1-4/12)	methylation reader *(MBD1-4/12)	6	0.249538	0.416667	0.349935	0.75	0.100397	0.333333	0.454174	1
bin_12.5.1.4.3.	Chromatin organisation.epigenetic state regulation.DNA methylation regulation.cytosine methylation reader activities.methylation reader *(MBD10-11)	methylation reader *(MBD10-11)	5	0.76712	0.9	0.640397	0.9	-0.126722	0	0.676103	1
bin_12.6.	Chromatin organisation.DNA homeostasis	DNA homeostasis	7	0.564314	0.571429	0.396203	0.785714	-0.168111	0.214286	0.798298	1
bin_12.6.2.	Chromatin organisation.DNA homeostasis.DNA endonuclease *(ENDO)	DNA endonuclease *(ENDO)	3	0.265232	0.5	0.194101	0.833333	-0.0711306	0.333333	0.662521	1
bin_12.6.3.	Chromatin organisation.DNA homeostasis.DNA exonuclease *(NEN)	DNA exonuclease *(NEN)	3	0.640669	0.5	0.396203	0.666667	-0.244466	0.166667	1	1
bin_12.7.	Chromatin organisation.organelle machinery	organelle machinery	5	0.857802	1	0.643358	1	-0.214445	0	0.193876	0.842173
bin_12.7.1.	Chromatin organisation.organelle machinery.SWI-B chromatin-remodeling complexes	SWI-B chromatin-remodeling complexes	3	0.745197	1	0.727323	1	-0.0178739	0	0.859684	1
bin_12.7.1.1.	Chromatin organisation.organelle machinery.SWI-B chromatin-remodeling complexes.component *(SWIB)	component *(SWIB)	3	0.745197	1	0.727323	1	-0.0178739	0	0.859684	1
bin_13.	Cell division	Cell division	539	0.659025	0.591837	0.730772	0.680451	0.0717467	0.0886144	7.24e-05	0.00628452
bin_13.1.	Cell division.DNA replication	DNA replication	98	0.738078	0.586735	0.730374	0.70229	-0.0077034	0.115555	0.558119	1
bin_13.1.1.	Cell division.DNA replication.preinitiation	preinitiation	21	0.758522	0.5	0.740558	0.571429	-0.0179633	0.0714286	0.879521	1
bin_13.1.1.1.	Cell division.DNA replication.preinitiation.origin recognition complex	origin recognition complex	6	0.784849	0.5	0.847013	0.5	0.0621634	0	0.810181	1
bin_13.1.1.2.	Cell division.DNA replication.preinitiation.MCM replicative DNA helicase complex	MCM replicative DNA helicase complex	8	0.68125	0.4375	0.702964	0.625	0.0217139	0.1875	0.670035	1
bin_13.1.1.3.	Cell division.DNA replication.preinitiation.helicase auxiliary factor *(CDT1)	helicase auxiliary factor *(CDT1)	3	0.711825	0.5	0.645897	0.5	-0.065928	0	1	1
bin_13.1.2.	Cell division.DNA replication.initiation	initiation	9	0.7345	0.555556	0.650207	0.545455	-0.0842926	-0.010101	0.761121	1
bin_13.1.2.5.	Cell division.DNA replication.initiation.GINS DNA replication fork maintenance complex	GINS DNA replication fork maintenance complex	4	0.775838	0.625	0.545567	0.625	-0.230271	0	0.193931	0.842173
bin_13.1.3.	Cell division.DNA replication.elongation	elongation	25	0.760657	0.62	0.710494	0.775862	-0.0501623	0.155862	0.78134	1
bin_13.1.3.1.	Cell division.DNA replication.elongation.DNA polymerase alpha complex	DNA polymerase alpha complex	4	0.781179	0.5	0.557458	0.8	-0.223721	0.3	0.268341	0.950239
bin_13.1.3.2.	Cell division.DNA replication.elongation.DNA polymerase delta complex	DNA polymerase delta complex	5	0.764438	0.7	0.713347	0.7	-0.0510909	0	0.530869	1
bin_13.1.3.3.	Cell division.DNA replication.elongation.DNA polymerase epsilon complex	DNA polymerase epsilon complex	3	0.769062	0.666667	0.907845	0.666667	0.138782	0	0.662521	1
bin_13.1.3.4.	Cell division.DNA replication.elongation.DNA-tracking platform	DNA-tracking platform	7	0.515049	0.642857	0.644072	0.777778	0.129023	0.134921	1	1
bin_13.1.3.4.2.	Cell division.DNA replication.elongation.DNA-tracking platform.PCNA sliding clamp loader complex	PCNA sliding clamp loader complex	6	0.491629	0.583333	0.608397	0.75	0.116768	0.166667	0.846284	1
bin_13.1.3.5.	Cell division.DNA replication.elongation.single-stranded-DNA binding RPA complex	single-stranded-DNA binding RPA complex	6	0.715388	0.583333	0.778487	0.857143	0.0630985	0.27381	0.720985	1
bin_13.1.3.5.1.	Cell division.DNA replication.elongation.single-stranded-DNA binding RPA complex.component *(RPA1)	component *(RPA1)	3	0.868338	0.666667	0.853604	0.833333	-0.0147346	0.166667	0.662521	1
bin_13.1.4.	Cell division.DNA replication.maturation	maturation	6	0.580878	0.5	0.641927	0.722222	0.0610499	0.222222	0.374618	0.987947
bin_13.1.4.1.	Cell division.DNA replication.maturation.ribonuclease H2 complex	ribonuclease H2 complex	3	0.588183	0.5	0.873624	0.7	0.285441	0.2	0.0667981	0.599844
bin_13.1.5.	Cell division.DNA replication.telomere replication	telomere replication	15	0.78401	0.633333	0.780041	0.64	-0.0039693	0.00666667	0.576032	1
bin_13.1.5.1.	Cell division.DNA replication.telomere replication.telomerase ribonucleoprotein complex	telomerase ribonucleoprotein complex	3	0.805375	0.5	0.726209	0.666667	-0.0791663	0.166667	1	1
bin_13.1.5.3.	Cell division.DNA replication.telomere replication.telomeric dsDNA-binding protein	telomeric dsDNA-binding protein	10	0.625845	0.7	0.686185	0.692308	0.0603408	-0.00769231	0.641591	1
bin_13.1.6.	Cell division.DNA replication.organelle machinery	organelle machinery	22	0.713609	0.636364	0.712984	0.862069	-0.000624315	0.225705	0.710696	1
bin_13.1.6.5.	Cell division.DNA replication.organelle machinery.single-stranded DNA (ssDNA) maintenance	single-stranded DNA (ssDNA) maintenance	5	0.668743	0.6	0.507593	0.8	-0.161151	0.2	0.210075	0.87317
bin_13.1.6.5.2.	Cell division.DNA replication.organelle machinery.single-stranded DNA (ssDNA) maintenance.ssDNA-binding protein *(OSB)	ssDNA-binding protein *(OSB)	3	0.868852	0.666667	0.507593	0.666667	-0.361259	0	0.662521	1
bin_13.1.6.7.	Cell division.DNA replication.organelle machinery.DNA recombination	DNA recombination	4	0.676752	0.875	0.863133	0.928571	0.186381	0.0535714	0.04522	0.511567
bin_13.1.6.8.	Cell division.DNA replication.organelle machinery.genome stability maintenance	genome stability maintenance	7	0.807383	0.571429	0.453466	0.857143	-0.353916	0.285714	0.701478	1
bin_13.1.6.8.1.	Cell division.DNA replication.organelle machinery.genome stability maintenance.recombinase *(RecA)	recombinase *(RecA)	3	0.807383	0.666667	0.453466	0.833333	-0.353916	0.166667	1	1
bin_13.2.	Cell division.cell cycle organisation	cell cycle organisation	200	0.620407	0.56	0.69725	0.635081	0.0768427	0.0750806	0.0113852	0.270548
bin_13.2.1.	Cell division.cell cycle organisation.cell cycle control	cell cycle control	102	0.56151	0.583333	0.663401	0.65748	0.101892	0.074147	0.0704165	0.606007
bin_13.2.1.1.	Cell division.cell cycle organisation.cell cycle control.CYCLIN regulatory protein activities	CYCLIN regulatory protein activities	47	0.550429	0.56383	0.638772	0.646552	0.0883425	0.0827219	0.203099	0.867946
bin_13.2.1.1.1.	Cell division.cell cycle organisation.cell cycle control.CYCLIN regulatory protein activities.regulatory protein *(CYCA)	regulatory protein *(CYCA)	8	0.437814	0.5625	0.54373	0.65	0.105916	0.0875	0.100049	0.67453
bin_13.2.1.1.2.	Cell division.cell cycle organisation.cell cycle control.CYCLIN regulatory protein activities.regulatory protein *(CYCB)	regulatory protein *(CYCB)	9	0.593051	0.388889	0.607002	0.5	0.0139514	0.111111	0.819574	1
bin_13.2.1.1.4.	Cell division.cell cycle organisation.cell cycle control.CYCLIN regulatory protein activities.regulatory protein *(CYCD)	regulatory protein *(CYCD)	15	0.305196	0.466667	0.550446	0.527778	0.24525	0.0611111	0.286083	0.971677
bin_13.2.1.1.7.	Cell division.cell cycle organisation.cell cycle control.CYCLIN regulatory protein activities.regulatory protein *(CYCP/CYCU)	regulatory protein *(CYCP/CYCU)	6	0.583857	0.75	0.544126	0.75	-0.0397301	0	0.936186	1
bin_13.2.1.1.9.	Cell division.cell cycle organisation.cell cycle control.CYCLIN regulatory protein activities.regulatory protein *(CYCT)	regulatory protein *(CYCT)	3	0.943763	1	0.916046	1	-0.0277168	0	0.895978	1
bin_13.2.1.2.	Cell division.cell cycle organisation.cell cycle control.CYCLIN-dependent protein kinase complex	CYCLIN-dependent protein kinase complex	10	0.864792	0.7	0.878836	0.769231	0.0140438	0.0692308	0.641756	1
bin_13.2.1.3.	Cell division.cell cycle organisation.cell cycle control.CYCLIN-dependent protein kinase inhibitor activities	CYCLIN-dependent protein kinase inhibitor activities	25	0.205448	0.62	0.353169	0.703125	0.147722	0.083125	0.0270148	0.440744
bin_13.2.1.3.1.	Cell division.cell cycle organisation.cell cycle control.CYCLIN-dependent protein kinase inhibitor activities.inhibitor *(KRP/ICK)	inhibitor *(KRP/ICK)	6	0.244871	0.833333	0.424056	0.785714	0.179185	-0.047619	0.352449	0.987947
bin_13.2.1.3.2.	Cell division.cell cycle organisation.cell cycle control.CYCLIN-dependent protein kinase inhibitor activities.inhibitor *(SIM)	inhibitor *(SIM)	14	0.178461	0.392857	0.247232	0.605263	0.0687708	0.212406	0.00920213	0.232255
bin_13.2.1.3.3.	Cell division.cell cycle organisation.cell cycle control.CYCLIN-dependent protein kinase inhibitor activities.regulatory E3 ubiquitin ligase *(RHF)	regulatory E3 ubiquitin ligase *(RHF)	5	0.685268	1	0.829471	0.916667	0.144203	-0.0833333	0.16993	0.842173
bin_13.2.1.9.	Cell division.cell cycle organisation.cell cycle control.DREAM regulatory complex	DREAM regulatory complex	13	0.741568	0.538462	0.804933	0.558824	0.063365	0.020362	0.586308	1
bin_13.2.1.9.4.	Cell division.cell cycle organisation.cell cycle control.DREAM regulatory complex.E2F-DP dimer	E2F-DP dimer	6	0.792805	0.5	0.786632	0.5625	-0.00617356	0.0625	0.846284	1
bin_13.2.1.9.4.1.	Cell division.cell cycle organisation.cell cycle control.DREAM regulatory complex.E2F-DP dimer.component *(E2F)	component *(E2F)	4	0.81075	0.5	0.809548	0.583333	-0.00120229	0.0833333	0.59291	1
bin_13.2.2.	Cell division.cell cycle organisation.chromatin condensation	chromatin condensation	9	0.664224	0.5	0.730158	0.5	0.0659341	0	0.413407	1
bin_13.2.2.1.	Cell division.cell cycle organisation.chromatin condensation.condensin I/II complex	condensin I/II complex	9	0.664224	0.5	0.730158	0.5	0.0659341	0	0.413407	1
bin_13.2.2.1.3.	Cell division.cell cycle organisation.chromatin condensation.condensin I/II complex.condensin-I-specific components	condensin-I-specific components	3	0.664224	0.5	0.886574	0.5	0.22235	0	1	1
bin_13.2.2.1.4.	Cell division.cell cycle organisation.chromatin condensation.condensin I/II complex.condensin-II-specific components	condensin-II-specific components	3	0.672568	0.5	0.625739	0.5	-0.0468297	0	1	1
bin_13.2.3.	Cell division.cell cycle organisation.chromosome segregation	chromosome segregation	28	0.65735	0.535714	0.7344	0.651515	0.0770499	0.115801	0.280895	0.971346
bin_13.2.3.1.	Cell division.cell cycle organisation.chromosome segregation.prospindle assembly factor *(TPX2)	prospindle assembly factor *(TPX2)	3	0.32402	0.5	0.58826	0.5	0.26424	0	1	1
bin_13.2.3.2.	Cell division.cell cycle organisation.chromosome segregation.centromere assembly and maintenance	centromere assembly and maintenance	7	0.516652	0.357143	0.740091	0.6875	0.223438	0.330357	0.182842	0.842173
bin_13.2.3.2.1.	Cell division.cell cycle organisation.chromosome segregation.centromere assembly and maintenance.chromosome passenger complex (CPC)	chromosome passenger complex (CPC)	3	0.516652	0.5	0.788379	0.666667	0.271727	0.166667	0.19043	0.842173
bin_13.2.3.4.	Cell division.cell cycle organisation.chromosome segregation.microtubule destabilizing motor protein *(Kinesin-13)	microtubule destabilizing motor protein *(Kinesin-13)	4	0.697401	0.75	0.69725	0.8	-0.00015092	0.05	0.712155	1
bin_13.2.3.5.	Cell division.cell cycle organisation.chromosome segregation.kinetochore KNL1-Mis12-Ndc80 network	kinetochore KNL1-Mis12-Ndc80 network	10	0.636659	0.6	0.744155	0.681818	0.107496	0.0818182	0.549342	1
bin_13.2.3.5.2.	Cell division.cell cycle organisation.chromosome segregation.kinetochore KNL1-Mis12-Ndc80 network.NDC80 complex	NDC80 complex	6	0.709348	0.583333	0.814961	0.666667	0.105613	0.0833333	0.575174	1
bin_13.2.3.5.3.	Cell division.cell cycle organisation.chromosome segregation.kinetochore KNL1-Mis12-Ndc80 network.MIS12 complex	MIS12 complex	3	0.509639	0.666667	0.698527	0.75	0.188888	0.0833333	1	1
bin_13.2.3.6.	Cell division.cell cycle organisation.chromosome segregation.outer kinetochore SKA complex	outer kinetochore SKA complex	3	0.806121	0.5	0.580316	0.5	-0.225805	0	1	1
bin_13.2.4.	Cell division.cell cycle organisation.metaphase to anaphase transition	metaphase to anaphase transition	20	0.672418	0.55	0.742908	0.596154	0.0704895	0.0461538	0.27265	0.951576
bin_13.2.4.1.	Cell division.cell cycle organisation.metaphase to anaphase transition.Anaphase-Promoting Complex/Cyclosome (APC/C)-dependent ubiquitination	Anaphase-Promoting Complex/Cyclosome (APC/C)-dependent ubiquitination	16	0.638707	0.5625	0.722408	0.625	0.0837006	0.0625	0.41684	1
bin_13.2.4.1.1.	Cell division.cell cycle organisation.metaphase to anaphase transition.Anaphase-Promoting Complex/Cyclosome (APC/C)-dependent ubiquitination.APC/C E3 ubiquitin ligase complex	APC/C E3 ubiquitin ligase complex	13	0.63934	0.538462	0.722408	0.59375	0.0830679	0.0552885	0.417148	1
bin_13.2.4.1.1.1.	Cell division.cell cycle organisation.metaphase to anaphase transition.Anaphase-Promoting Complex/Cyclosome (APC/C)-dependent ubiquitination.APC/C E3 ubiquitin ligase complex.platform subcomplex	platform subcomplex	3	0.705496	0.5	0.66839	0.5	-0.0371061	0	1	1
bin_13.2.4.1.1.2.	Cell division.cell cycle organisation.metaphase to anaphase transition.Anaphase-Promoting Complex/Cyclosome (APC/C)-dependent ubiquitination.APC/C E3 ubiquitin ligase complex.arc lamp subcomplex	arc lamp subcomplex	3	0.73811	0.5	0.747084	0.625	0.00897395	0.125	0.859684	1
bin_13.2.4.1.1.4.	Cell division.cell cycle organisation.metaphase to anaphase transition.Anaphase-Promoting Complex/Cyclosome (APC/C)-dependent ubiquitination.APC/C E3 ubiquitin ligase complex.substrate specificity module	substrate specificity module	5	0.638074	0.6	0.722408	0.642857	0.0843333	0.0428571	0.870767	1
bin_13.2.4.1.1.4.2.	Cell division.cell cycle organisation.metaphase to anaphase transition.Anaphase-Promoting Complex/Cyclosome (APC/C)-dependent ubiquitination.APC/C E3 ubiquitin ligase complex.substrate specificity module.substrate specificity component *(CDC20)	substrate specificity component *(CDC20)	3	0.729946	0.5	0.738318	0.5	0.00837171	0	1	1
bin_13.2.5.	Cell division.cell cycle organisation.sister chromatid separation	sister chromatid separation	39	0.613605	0.525641	0.694172	0.615385	0.0805672	0.0897436	0.371179	0.987947
bin_13.2.5.1.	Cell division.cell cycle organisation.sister chromatid separation.cohesin regulator complex	cohesin regulator complex	10	0.688042	0.5	0.783213	0.8	0.0951709	0.3	0.140017	0.780406
bin_13.2.5.1.3.	Cell division.cell cycle organisation.sister chromatid separation.cohesin regulator complex.mitotic-specific Kleisin-type component *(SCC1)	mitotic-specific Kleisin-type component *(SCC1)	5	0.660922	0.4	0.809614	0.7	0.148692	0.3	0.0926917	0.647118
bin_13.2.5.2.	Cell division.cell cycle organisation.sister chromatid separation.cohesin loading	cohesin loading	3	0.401349	0.5	0.656572	0.833333	0.255223	0.333333	0.382733	0.987947
bin_13.2.5.3.	Cell division.cell cycle organisation.sister chromatid separation.cohesin establishment	cohesin establishment	10	0.711851	0.55	0.524489	0.588235	-0.187361	0.0382353	0.258086	0.949372
bin_13.2.5.3.2.	Cell division.cell cycle organisation.sister chromatid separation.cohesin establishment.cohesin cofactor *(PDS5)	cohesin cofactor *(PDS5)	7	0.809895	0.642857	0.277724	0.571429	-0.532171	-0.0714286	0.14481	0.791898
bin_13.2.5.4.	Cell division.cell cycle organisation.sister chromatid separation.cohesin dissociation	cohesin dissociation	4	0.536028	0.5	0.696763	0.5	0.160735	0	0.712155	1
bin_13.2.5.5.	Cell division.cell cycle organisation.sister chromatid separation.spindle assembly checkpoint machinery	spindle assembly checkpoint machinery	9	0.567836	0.555556	0.658088	0.535714	0.0902517	-0.0198413	0.548951	1
bin_13.2.5.6.	Cell division.cell cycle organisation.sister chromatid separation.meiosis II spindle orientation	meiosis II spindle orientation	3	0.598709	0.5	0.794178	0.5	0.19547	0	0.662521	1
bin_13.3.	Cell division.meiotic recombination	meiotic recombination	67	0.561649	0.492537	0.68791	0.569767	0.126261	0.0772301	0.0152954	0.315856
bin_13.3.1.	Cell division.meiotic recombination.meiotic initiation	meiotic initiation	7	0.379385	0.285714	0.763382	0.428571	0.383997	0.142857	0.24911	0.93863
bin_13.3.2.	Cell division.meiotic recombination.meiotic double strand break initiation	meiotic double strand break initiation	8	0.733656	0.4375	0.570678	0.588235	-0.162978	0.150735	0.7481	1
bin_13.3.2.1.	Cell division.meiotic recombination.meiotic double strand break initiation.meiotic topoisomerase-VI complex	meiotic topoisomerase-VI complex	3	0.660502	0.5	0.328743	0.666667	-0.331759	0.166667	0.350122	0.987947
bin_13.3.3.	Cell division.meiotic recombination.meiotic double strand break processing	meiotic double strand break processing	4	0.398759	0.5	0.775731	0.5	0.376972	0	0.2172	0.875025
bin_13.3.4.	Cell division.meiotic recombination.DNA strand exchange	DNA strand exchange	12	0.545809	0.541667	0.778487	0.730769	0.232678	0.189103	0.0971196	0.660816
bin_13.3.4.4.	Cell division.meiotic recombination.DNA strand exchange.RPA presynaptic filament assembly factor complex	RPA presynaptic filament assembly factor complex	6	0.715388	0.583333	0.778487	0.857143	0.0630985	0.27381	0.720985	1
bin_13.3.4.4.1.	Cell division.meiotic recombination.DNA strand exchange.RPA presynaptic filament assembly factor complex.component *(RPA1)	component *(RPA1)	3	0.868338	0.666667	0.853604	0.833333	-0.0147346	0.166667	0.662521	1
bin_13.3.5.	Cell division.meiotic recombination.meiotic crossover	meiotic crossover	36	0.548824	0.527778	0.674367	0.547619	0.125544	0.0198413	0.0820205	0.606305
bin_13.3.5.1.	Cell division.meiotic recombination.meiotic crossover.class I interference-sensitive crossover pathway	class I interference-sensitive crossover pathway	18	0.396214	0.555556	0.655231	0.590909	0.259017	0.0353535	0.138339	0.776776
bin_13.3.5.1.11.	Cell division.meiotic recombination.meiotic crossover.class I interference-sensitive crossover pathway.PP4 phosphatase complex	PP4 phosphatase complex	5	0.771402	0.8	0.71519	0.875	-0.0562119	0.075	0.902523	1
bin_13.3.5.2.	Cell division.meiotic recombination.meiotic crossover.class II interference-insensitive crossover pathway	class II interference-insensitive crossover pathway	9	0.673575	0.5	0.768023	0.5	0.0944479	0	0.536289	1
bin_13.3.5.2.1.	Cell division.meiotic recombination.meiotic crossover.class II interference-insensitive crossover pathway.non-canonical Holliday junction resolution	non-canonical Holliday junction resolution	4	0.541529	0.5	0.513478	0.5	-0.0280508	0	0.859684	1
bin_13.3.5.2.3.	Cell division.meiotic recombination.meiotic crossover.class II interference-insensitive crossover pathway.MUS81-independent crossover	MUS81-independent crossover	3	0.814024	0.5	0.898995	0.5	0.084971	0	0.372456	0.987947
bin_13.3.5.3.	Cell division.meiotic recombination.meiotic crossover.RTR Holliday junction dissolution complex	RTR Holliday junction dissolution complex	4	0.642849	0.5	0.676389	0.5	0.0335399	0	0.914849	1
bin_13.3.5.4.	Cell division.meiotic recombination.meiotic crossover.FANCM-MHF DNA remodeling complex	FANCM-MHF DNA remodeling complex	3	0.462846	0.5	0.647393	0.5	0.184547	0	0.0808556	0.606007
bin_13.4.	Cell division.cytokinesis	cytokinesis	94	0.714644	0.648936	0.792555	0.716346	0.0779106	0.06741	0.108349	0.702909
bin_13.4.1.	Cell division.cytokinesis.preprophase microtubule organization	preprophase microtubule organization	20	0.871984	0.825	0.87962	0.863636	0.00763596	0.0386364	0.949796	1
bin_13.4.1.2.	Cell division.cytokinesis.preprophase microtubule organization.TON1-TRM-PP2A (TTP) preprophase band formation complex	TON1-TRM-PP2A (TTP) preprophase band formation complex	13	0.894062	0.923077	0.893972	0.928571	-8.95e-05	0.00549451	0.865114	1
bin_13.4.1.2.3.	Cell division.cytokinesis.preprophase microtubule organization.TON1-TRM-PP2A (TTP) preprophase band formation complex.PP2A-phosphatase subcomplex	PP2A-phosphatase subcomplex	9	0.894062	0.944444	0.88874	0.944444	-0.00532167	0	0.859819	1
bin_13.4.1.2.3.1.	Cell division.cytokinesis.preprophase microtubule organization.TON1-TRM-PP2A (TTP) preprophase band formation complex.PP2A-phosphatase subcomplex.catalytic component *(PP2A-C)	catalytic component *(PP2A-C)	5	0.894062	1	0.88874	1	-0.00532167	0	0.834532	1
bin_13.4.1.2.3.2.	Cell division.cytokinesis.preprophase microtubule organization.TON1-TRM-PP2A (TTP) preprophase band formation complex.PP2A-phosphatase subcomplex.scaffold component *(PDF/RCN1)	scaffold component *(PDF/RCN1)	3	0.917408	0.833333	0.911051	0.833333	-0.0063579	0	1	1
bin_13.4.2.	Cell division.cytokinesis.cell-plate formation	cell-plate formation	23	0.751776	0.586957	0.859938	0.64	0.108162	0.0530435	0.121656	0.733163
bin_13.4.2.3.	Cell division.cytokinesis.cell-plate formation.SNARE cell-plate vesicle fusion complex	SNARE cell-plate vesicle fusion complex	10	0.784985	0.7	0.81428	0.65	0.0292957	-0.05	0.850107	1
bin_13.4.2.3.4.	Cell division.cytokinesis.cell-plate formation.SNARE cell-plate vesicle fusion complex.R-type SNARE component *(VAMP721/VAMP722)	R-type SNARE component *(VAMP721/VAMP722)	6	0.832967	0.666667	0.830232	0.583333	-0.00273503	-0.0833333	0.810181	1
bin_13.4.2.6.	Cell division.cytokinesis.cell-plate formation.phragmoplastin *(DRP1)	phragmoplastin *(DRP1)	5	0.855369	0.5	0.870084	0.666667	0.0147146	0.166667	0.648077	1
bin_13.4.3.	Cell division.cytokinesis.phragmoplast microtubule organization	phragmoplast microtubule organization	13	0.505597	0.538462	0.643319	0.571429	0.137722	0.032967	0.395694	0.997677
bin_13.4.3.7.	Cell division.cytokinesis.phragmoplast microtubule organization.Kinesin-12-type motor protein *(POK)	Kinesin-12-type motor protein *(POK)	3	0.300132	0.5	0.557356	0.5	0.257224	0	0.382733	0.987947
bin_13.4.4.	Cell division.cytokinesis.phragmoplast disassembly	phragmoplast disassembly	16	0.81134	0.6875	0.818084	0.710526	0.00674412	0.0230263	0.934024	1
bin_13.4.4.1.	Cell division.cytokinesis.phragmoplast disassembly.NACK-PQR signalling pathway	NACK-PQR signalling pathway	11	0.811689	0.727273	0.818467	0.692308	0.0067781	-0.034965	0.816735	1
bin_13.4.4.1.4.	Cell division.cytokinesis.phragmoplast disassembly.NACK-PQR signalling pathway.MAP protein kinase *(NRK/MPK)	MAP protein kinase *(NRK/MPK)	6	0.818226	0.833333	0.818084	0.785714	-0.000141975	-0.047619	0.943057	1
bin_13.4.4.2.	Cell division.cytokinesis.phragmoplast disassembly.Katanin ATP-dependent microtubule severing complex	Katanin ATP-dependent microtubule severing complex	3	0.451159	0.5	0.702762	0.75	0.251603	0.25	0.859684	1
bin_13.4.4.2.2.	Cell division.cytokinesis.phragmoplast disassembly.Katanin ATP-dependent microtubule severing complex.regulatory component *(KTN80)	regulatory component *(KTN80)	3	0.451159	0.5	0.740732	0.666667	0.289572	0.166667	1	1
bin_13.4.5.	Cell division.cytokinesis.endoplasmic reticulum (ER) reorganisation	endoplasmic reticulum (ER) reorganisation	22	0.547419	0.590909	0.689997	0.75	0.142577	0.159091	0.530834	1
bin_13.4.5.1.	Cell division.cytokinesis.endoplasmic reticulum (ER) reorganisation.ER-tubule curvature-inducing protein *(Reticulon)	ER-tubule curvature-inducing protein *(Reticulon)	14	0.461083	0.535714	0.631236	0.821429	0.170153	0.285714	0.370264	0.987947
bin_13.4.5.2.	Cell division.cytokinesis.endoplasmic reticulum (ER) reorganisation.ER tubulae formation factor *(RHD3/RL)	ER tubulae formation factor *(RHD3/RL)	3	0.549352	0.666667	0.647459	0.666667	0.098107	0	0.662521	1
bin_13.4.5.4.	Cell division.cytokinesis.endoplasmic reticulum (ER) reorganisation.ER body formation factor *(NAIP)	ER body formation factor *(NAIP)	3	0.782246	0.666667	0.765761	0.625	-0.0164848	-0.0416667	0.59256	1
bin_13.5.	Cell division.plastid division	plastid division	39	0.679291	0.717949	0.733304	0.851064	0.0540131	0.133115	0.263071	0.950239
bin_13.5.1.	Cell division.plastid division.contractile complex	contractile complex	9	0.711296	0.888889	0.74457	0.85	0.0332736	-0.0388889	0.713303	1
bin_13.5.1.1.	Cell division.plastid division.contractile complex.FtsZ prokaryotic-tubulin filaments	FtsZ prokaryotic-tubulin filaments	4	0.796025	0.875	0.907403	0.875	0.111378	0	0.193931	0.842173
bin_13.5.1.4.	Cell division.plastid division.contractile complex.ARC5-recruitment factor *(PDV)	ARC5-recruitment factor *(PDV)	4	0.704644	0.875	0.678627	0.75	-0.0260168	-0.125	1	1
bin_13.5.2.	Cell division.plastid division.spatial regulation	spatial regulation	5	0.6638	0.8	0.482377	1	-0.181423	0.2	0.834532	1
bin_13.5.3.	Cell division.plastid division.thylakoid organisation	thylakoid organisation	7	0.867341	0.928571	0.843864	0.821429	-0.0234769	-0.107143	0.313069	0.987947
bin_13.5.4.	Cell division.plastid division.plastid separation	plastid separation	4	0.487316	0.75	0.600337	1	0.113021	0.25	0.712155	1
bin_13.5.5.	Cell division.plastid division.plastidic peptidoglycan system	plastidic peptidoglycan system	14	0.50778	0.464286	0.733304	0.769231	0.225524	0.304945	0.16537	0.842173
bin_13.5.5.1.	Cell division.plastid division.plastidic peptidoglycan system.UDP-N-acetylmuramic acid formation	UDP-N-acetylmuramic acid formation	3	0.443142	0.5	0.733304	0.916667	0.290163	0.416667	0.0162095	0.32356
bin_13.5.5.2.	Cell division.plastid division.plastidic peptidoglycan system.UDP-N-acetylmuramic acid pentapeptide formation	UDP-N-acetylmuramic acid pentapeptide formation	8	0.340799	0.4375	0.754041	0.6	0.413242	0.1625	0.164329	0.842173
bin_13.6.	Cell division.mitochondrion/peroxisome binary fission	mitochondrion/peroxisome binary fission	15	0.631035	0.8	0.780407	0.947368	0.149373	0.147368	0.33143	0.987947
bin_13.6.5.	Cell division.mitochondrion/peroxisome binary fission.mitochondrion fission	mitochondrion fission	3	0.554408	0.833333	0.417173	1	-0.137234	0.166667	0.662521	1
bin_13.6.6.	Cell division.mitochondrion/peroxisome binary fission.peroxisome fission	peroxisome fission	4	0.484563	0.625	0.780407	0.9	0.295845	0.275	0.391267	0.994331
bin_13.6.6.1.	Cell division.mitochondrion/peroxisome binary fission.peroxisome fission.peroxisomal fission factor *(PEX11)	peroxisomal fission factor *(PEX11)	3	0.5009	0.666667	0.829178	1	0.328278	0.333333	0.595883	1
bin_13.7.	Cell division.peroxisome de novo formation	peroxisome de novo formation	6	0.555291	0.666667	0.543194	0.625	-0.0120967	-0.0416667	0.948419	1
bin_13.7.2.	Cell division.peroxisome de novo formation.membrane anchor component *(PEX3)	membrane anchor component *(PEX3)	3	0.32171	0.666667	0.453892	0.666667	0.132182	0	0.662521	1
bin_13.8.	Cell division.asymmetric cell division	asymmetric cell division	15	0.535736	0.666667	0.702272	0.735294	0.166536	0.0686275	0.0758691	0.606007
bin_13.8.3.	Cell division.asymmetric cell division.plasma membrane-to-nucleus signalling factor *(BRX)	plasma membrane-to-nucleus signalling factor *(BRX)	5	0.284649	0.6	0.595071	0.6	0.310422	0	0.0946929	0.647288
bin_13.8.4.	Cell division.asymmetric cell division.regulatory protein phosphatase *(BSL)	regulatory protein phosphatase *(BSL)	4	0.638929	1	0.753522	1	0.114593	0	0.268341	0.950239
bin_13.9.	Cell division.endoreduplication	endoreduplication	5	0.449236	0.3	0.165733	0.8	-0.283503	0.5	0.525809	1
bin_13.9.1.	Cell division.endoreduplication.somatic DNA topoisomerase VI complex	somatic DNA topoisomerase VI complex	5	0.449236	0.3	0.165733	0.8	-0.283503	0.5	0.525809	1
bin_13.9.1.2.	Cell division.endoreduplication.somatic DNA topoisomerase VI complex.component *(TOP6B)	component *(TOP6B)	4	0.394549	0.125	0.165733	0.75	-0.228816	0.625	0.300522	0.987947
bin_14.	DNA damage response	DNA damage response	107	0.638042	0.565421	0.693599	0.653846	0.0555565	0.0884256	0.0844851	0.612984
bin_14.1.	DNA damage response.DNA damage sensing and signalling	DNA damage sensing and signalling	12	0.596745	0.541667	0.706922	0.533333	0.110177	-0.00833333	0.272107	0.950926
bin_14.1.1.	DNA damage response.DNA damage sensing and signalling.ATM pathway	ATM pathway	3	0.427981	0.5	0.681096	0.5	0.253114	0	0.0268831	0.440744
bin_14.1.2.	DNA damage response.DNA damage sensing and signalling.ATR pathway	ATR pathway	7	0.678107	0.5	0.706922	0.571429	0.0288149	0.0714286	0.898327	1
bin_14.1.2.1.	DNA damage response.DNA damage sensing and signalling.ATR pathway.9-1-1 DNA damage sensor complex	9-1-1 DNA damage sensor complex	3	0.667398	0.5	0.706922	0.666667	0.039524	0.166667	0.382733	0.987947
bin_14.2.	DNA damage response.DNA repair polymerase activities	DNA repair polymerase activities	7	0.651543	0.571429	0.613265	0.884615	-0.0382778	0.313187	0.522341	1
bin_14.3.	DNA damage response.homologous recombination repair (HR)	homologous recombination repair (HR)	29	0.55573	0.482759	0.663633	0.527027	0.107903	0.0442684	0.958782	1
bin_14.3.1.	DNA damage response.homologous recombination repair (HR).BRCC regulatory holo-complex	BRCC regulatory holo-complex	11	0.744182	0.545455	0.666037	0.633333	-0.0781448	0.0878788	0.467396	1
bin_14.3.1.1.	DNA damage response.homologous recombination repair (HR).BRCC regulatory holo-complex.BRCA1-BARD1 E3 ubiquitin ligase heterodimer	BRCA1-BARD1 E3 ubiquitin ligase heterodimer	4	0.756965	0.625	0.502466	0.5	-0.254499	-0.125	0.142132	0.781591
bin_14.3.1.1.1.	DNA damage response.homologous recombination repair (HR).BRCC regulatory holo-complex.BRCA1-BARD1 E3 ubiquitin ligase heterodimer.component *(BRCA1/BARD1)	component *(BRCA1/BARD1)	4	0.756965	0.625	0.502466	0.5	-0.254499	-0.125	0.142132	0.781591
bin_14.3.1.2.	DNA damage response.homologous recombination repair (HR).BRCC regulatory holo-complex.BRCA1-A deubiquitination complex	BRCA1-A deubiquitination complex	3	0.744182	0.5	0.774234	1	0.030052	0.5	1	1
bin_14.3.4.	DNA damage response.homologous recombination repair (HR).Smc5-Smc6 complex	Smc5-Smc6 complex	11	0.537117	0.409091	0.769657	0.416667	0.23254	0.00757576	0.309746	0.987947
bin_14.3.4.1.	DNA damage response.homologous recombination repair (HR).Smc5-Smc6 complex.NSE2-SMC5-SMC6 subcomplex	NSE2-SMC5-SMC6 subcomplex	3	0.851274	0.5	0.833199	0.666667	-0.0180748	0.166667	1	1
bin_14.3.4.2.	DNA damage response.homologous recombination repair (HR).Smc5-Smc6 complex.NSE1-NSE3-NSE4 subcomplex	NSE1-NSE3-NSE4 subcomplex	6	0.286372	0.333333	0.386604	0.285714	0.100232	-0.047619	0.174143	0.842173
bin_14.3.4.2.1.	DNA damage response.homologous recombination repair (HR).Smc5-Smc6 complex.NSE1-NSE3-NSE4 subcomplex.Kleisin-like bridging component *(NSE4)	Kleisin-like bridging component *(NSE4)	4	0.256757	0.25	0.386604	0.2	0.129847	-0.05	0.176098	0.842173
bin_14.3.6.	DNA damage response.homologous recombination repair (HR).single-strand annealing (SSA) pathway	single-strand annealing (SSA) pathway	3	0.389714	0.5	0.37761	0.5	-0.0121043	0	1	1
bin_14.4.	DNA damage response.nonhomologous end-joining (NHEJ) repair	nonhomologous end-joining (NHEJ) repair	7	0.648249	0.428571	0.780125	0.65	0.131876	0.221429	0.463666	1
bin_14.5.	DNA damage response.base excision repair (BER)	base excision repair (BER)	14	0.612423	0.607143	0.62181	0.666667	0.00938697	0.0595238	0.77566	1
bin_14.5.10.	DNA damage response.base excision repair (BER).apurinic/apyrimidinic (AP) endonuclease activities	apurinic/apyrimidinic (AP) endonuclease activities	3	0.726145	0.5	0.67999	0.666667	-0.046155	0.166667	0.662521	1
bin_14.6.	DNA damage response.nucleotide excision repair (NER)	nucleotide excision repair (NER)	27	0.729962	0.685185	0.793474	0.791667	0.0635123	0.106481	0.257555	0.949372
bin_14.6.1.	DNA damage response.nucleotide excision repair (NER).global genome nucleotide excision repair (GG-NER)	global genome nucleotide excision repair (GG-NER)	3	0.802058	0.666667	0.838239	0.75	0.036181	0.0833333	0.59256	1
bin_14.6.2.	DNA damage response.nucleotide excision repair (NER).transcription-coupled nucleotide excision repair (TC-NER)	transcription-coupled nucleotide excision repair (TC-NER)	7	0.91718	0.714286	0.843031	0.857143	-0.0741494	0.142857	0.573799	1
bin_14.6.2.2.	DNA damage response.nucleotide excision repair (NER).transcription-coupled nucleotide excision repair (TC-NER).deubiquitinase *(UBP12-13)	deubiquitinase *(UBP12-13)	5	0.940143	0.8	0.843031	0.916667	-0.097112	0.116667	0.424618	1
bin_14.6.3.	DNA damage response.nucleotide excision repair (NER).multi-functional TFIIh complex	multi-functional TFIIh complex	11	0.57259	0.681818	0.642746	0.772727	0.0701558	0.0909091	0.470101	1
bin_14.6.3.1.	DNA damage response.nucleotide excision repair (NER).multi-functional TFIIh complex.CAK kinase module	CAK kinase module	4	0.758657	0.625	0.806944	0.75	0.048287	0.125	0.470486	1
bin_14.6.3.2.	DNA damage response.nucleotide excision repair (NER).multi-functional TFIIh complex.core module	core module	7	0.413318	0.714286	0.511594	0.785714	0.0982756	0.0714286	0.522903	1
bin_14.6.6.	DNA damage response.nucleotide excision repair (NER).regulatory CUL4-based E3 ubiquitin ligase modules	regulatory CUL4-based E3 ubiquitin ligase modules	3	0.729962	0.833333	0.66005	0.875	-0.069912	0.0416667	1	1
bin_14.7.	DNA damage response.mismatch repair (MMR)	mismatch repair (MMR)	6	0.5364	0.583333	0.706696	0.571429	0.170296	-0.0119048	0.519743	1
bin_14.7.1.	DNA damage response.mismatch repair (MMR).MSH2-x mismatch repair heterodimer components	MSH2-x mismatch repair heterodimer components	4	0.692235	0.625	0.706696	0.6	0.0144603	-0.025	0.712155	1
bin_14.10.	DNA damage response.DNA-protein crosslink (DPC) repair	DNA-protein crosslink (DPC) repair	3	0.640462	0.5	0.692565	0.5	0.052103	0	1	1
bin_15.	RNA biosynthesis	RNA biosynthesis	2161	0.263632	0.509024	0.400088	0.574455	0.136456	0.0654314	8.49e-44	2.51e-40
bin_15.1.	RNA biosynthesis.DNA-dependent RNA polymerase complexes	DNA-dependent RNA polymerase complexes	54	0.538709	0.583333	0.576956	0.782609	0.0382478	0.199275	0.0617384	0.588652
bin_15.1.1.	RNA biosynthesis.DNA-dependent RNA polymerase complexes.RNA polymerase I complex	RNA polymerase I complex	8	0.46184	0.5	0.478279	0.722222	0.0164397	0.222222	1	1
bin_15.1.2.	RNA biosynthesis.DNA-dependent RNA polymerase complexes.RNA polymerase II complex	RNA polymerase II complex	9	0.612401	0.666667	0.681963	0.85	0.0695622	0.183333	0.653379	1
bin_15.1.3.	RNA biosynthesis.DNA-dependent RNA polymerase complexes.RNA polymerase III complex	RNA polymerase III complex	9	0.382577	0.5	0.478279	0.636364	0.0957021	0.136364	0.32332	0.987947
bin_15.1.4.	RNA biosynthesis.DNA-dependent RNA polymerase complexes.RNA polymerase IV complex	RNA polymerase IV complex	12	0.376274	0.5	0.576956	0.794118	0.200682	0.294118	0.149864	0.804635
bin_15.1.4.6.	RNA biosynthesis.DNA-dependent RNA polymerase complexes.RNA polymerase IV complex.component *(NRPD7)	component *(NRPD7)	4	0.209244	0.375	0.840807	0.6	0.631563	0.225	0.17791	0.842173
bin_15.1.5.	RNA biosynthesis.DNA-dependent RNA polymerase complexes.RNA polymerase V complex	RNA polymerase V complex	12	0.435868	0.583333	0.576956	0.794118	0.141088	0.210784	0.115734	0.718193
bin_15.1.5.6.	RNA biosynthesis.DNA-dependent RNA polymerase complexes.RNA polymerase V complex.component *(NRPE7)	component *(NRPE7)	4	0.209244	0.375	0.840807	0.6	0.631563	0.225	0.17791	0.842173
bin_15.1.6.	RNA biosynthesis.DNA-dependent RNA polymerase complexes.RNA polymerase I/II/III/IV/V shared components	RNA polymerase I/II/III/IV/V shared components	4	0.66695	1	0.743007	1	0.0760568	0	0.712155	1
bin_15.2.	RNA biosynthesis.RNA polymerase I-dependent transcription	RNA polymerase I-dependent transcription	11	0.482262	0.545455	0.509915	0.666667	0.0276532	0.121212	0.644291	1
bin_15.2.5.	RNA biosynthesis.RNA polymerase I-dependent transcription.TFIf basal transcription factor heterodimer	TFIf basal transcription factor heterodimer	3	0.496295	0.5	0.72827	0.666667	0.231974	0.166667	0.662521	1
bin_15.2.6.	RNA biosynthesis.RNA polymerase I-dependent transcription.transcription termination factor *(TTF1)	transcription termination factor *(TTF1)	3	0.0936521	0.333333	0.577744	0.333333	0.484092	0	0.0808556	0.606007
bin_15.3.	RNA biosynthesis.RNA polymerase II-dependent transcription	RNA polymerase II-dependent transcription	176	0.650458	0.613636	0.698951	0.734146	0.0484935	0.12051	0.0106385	0.257503
bin_15.3.1.	RNA biosynthesis.RNA polymerase II-dependent transcription.RNA polymerase-II assembly and nuclear import	RNA polymerase-II assembly and nuclear import	4	0.609742	0.625	0.690929	0.928571	0.081187	0.303571	0.294186	0.983755
bin_15.3.2.	RNA biosynthesis.RNA polymerase II-dependent transcription.RNA polymerase-II phosphorylation/dephosphorylation	RNA polymerase-II phosphorylation/dephosphorylation	9	0.8185	0.611111	0.691026	0.708333	-0.127474	0.0972222	0.413015	1
bin_15.3.2.1.	RNA biosynthesis.RNA polymerase II-dependent transcription.RNA polymerase-II phosphorylation/dephosphorylation.CTDK-I protein kinase complex	CTDK-I protein kinase complex	3	0.907314	0.833333	0.937001	0.875	0.0296869	0.0416667	0.59256	1
bin_15.3.3.	RNA biosynthesis.RNA polymerase II-dependent transcription.transcription initiation	transcription initiation	28	0.621652	0.732143	0.722734	0.842857	0.101082	0.110714	0.205611	0.87317
bin_15.3.3.4.	RNA biosynthesis.RNA polymerase II-dependent transcription.transcription initiation.TFIIf basal transcription factor heterodimer	TFIIf basal transcription factor heterodimer	3	0.676558	0.833333	0.432616	0.833333	-0.243942	0	1	1
bin_15.3.3.5.	RNA biosynthesis.RNA polymerase II-dependent transcription.transcription initiation.TFIIh basal transcription factor complex	TFIIh basal transcription factor complex	11	0.57259	0.681818	0.642746	0.772727	0.0701558	0.0909091	0.470101	1
bin_15.3.3.5.1.	RNA biosynthesis.RNA polymerase II-dependent transcription.transcription initiation.TFIIh basal transcription factor complex.core module	core module	7	0.413318	0.714286	0.511594	0.785714	0.0982756	0.0714286	0.522903	1
bin_15.3.3.5.2.	RNA biosynthesis.RNA polymerase II-dependent transcription.transcription initiation.TFIIh basal transcription factor complex.CAK kinase module	CAK kinase module	4	0.758657	0.625	0.806944	0.75	0.048287	0.125	0.470486	1
bin_15.3.3.6.	RNA biosynthesis.RNA polymerase II-dependent transcription.transcription initiation.TATA box-binding protein (TBP) regulation	TATA box-binding protein (TBP) regulation	5	0.806679	0.8	0.791962	0.9375	-0.0147174	0.1375	0.825491	1
bin_15.3.3.6.1.	RNA biosynthesis.RNA polymerase II-dependent transcription.transcription initiation.TATA box-binding protein (TBP) regulation.NC2 regulator heterodimer	NC2 regulator heterodimer	4	0.837506	0.875	0.867962	0.916667	0.030456	0.0416667	1	1
bin_15.3.3.7.	RNA biosynthesis.RNA polymerase II-dependent transcription.transcription initiation.SNAP snRNA transcription factor complex	SNAP snRNA transcription factor complex	3	0.410687	0.5	0.394219	0.5	-0.016468	0	1	1
bin_15.3.4.	RNA biosynthesis.RNA polymerase II-dependent transcription.transcription co-activation	transcription co-activation	101	0.578939	0.529703	0.664907	0.65	0.0859682	0.120297	0.0116548	0.270548
bin_15.3.4.1.	RNA biosynthesis.RNA polymerase II-dependent transcription.transcription co-activation.TAF module shared with SAGA/TFIId complexes	TAF module shared with SAGA/TFIId complexes	8	0.761831	0.6875	0.607028	0.8	-0.154803	0.1125	0.755324	1
bin_15.3.4.1.5.	RNA biosynthesis.RNA polymerase II-dependent transcription.transcription co-activation.TAF module shared with SAGA/TFIId complexes.component *(TAF12)	component *(TAF12)	3	0.472884	0.666667	0.58557	0.8	0.112686	0.133333	1	1
bin_15.3.4.2.	RNA biosynthesis.RNA polymerase II-dependent transcription.transcription co-activation.TFIId complex	TFIId complex	14	0.336786	0.571429	0.646243	0.59375	0.309456	0.0223214	0.0641812	0.599182
bin_15.3.4.3.	RNA biosynthesis.RNA polymerase II-dependent transcription.transcription co-activation.SAGA complex	SAGA complex	20	0.614371	0.6	0.765249	0.645833	0.150877	0.0458333	0.0577307	0.575941
bin_15.3.4.3.1.	RNA biosynthesis.RNA polymerase II-dependent transcription.transcription co-activation.SAGA complex.HAT histone acetyltransferase module	HAT histone acetyltransferase module	6	0.775884	0.666667	0.698951	0.75	-0.0769331	0.0833333	0.560413	1
bin_15.3.4.3.2.	RNA biosynthesis.RNA polymerase II-dependent transcription.transcription co-activation.SAGA complex.DUB histone deubiquitinating module	DUB histone deubiquitinating module	4	0.525915	0.625	0.248644	0.6	-0.277271	-0.025	1	1
bin_15.3.4.3.3.	RNA biosynthesis.RNA polymerase II-dependent transcription.transcription co-activation.SAGA complex.SPT recruitment module	SPT recruitment module	9	0.248544	0.5	0.86792	0.55	0.619376	0.05	0.00481154	0.15638
bin_15.3.4.3.3.2.	RNA biosynthesis.RNA polymerase II-dependent transcription.transcription co-activation.SAGA complex.SPT recruitment module.component *(ADA1)	component *(ADA1)	4	0.189334	0.5	0.896155	0.5	0.706821	0	0.0303828	0.455434
bin_15.3.4.4.	RNA biosynthesis.RNA polymerase II-dependent transcription.transcription co-activation.MEDIATOR complex	MEDIATOR complex	59	0.57732	0.474576	0.623254	0.641667	0.0459345	0.16709	0.188348	0.842173
bin_15.3.4.4.1.	RNA biosynthesis.RNA polymerase II-dependent transcription.transcription co-activation.MEDIATOR complex.head module	head module	30	0.324222	0.366667	0.470986	0.5	0.146764	0.133333	0.691497	1
bin_15.3.4.4.1.6.	RNA biosynthesis.RNA polymerase II-dependent transcription.transcription co-activation.MEDIATOR complex.head module.component *(MED19)	component *(MED19)	6	0.510554	0.416667	0.633414	0.7	0.12286	0.283333	0.927264	1
bin_15.3.4.4.1.7.	RNA biosynthesis.RNA polymerase II-dependent transcription.transcription co-activation.MEDIATOR complex.head module.component *(MED20)	component *(MED20)	13	0.224123	0.0384615	0.224605	0.166667	0.000482715	0.128205	0.826444	1
bin_15.3.4.4.2.	RNA biosynthesis.RNA polymerase II-dependent transcription.transcription co-activation.MEDIATOR complex.middle module	middle module	7	0.702074	0.714286	0.859946	0.722222	0.157872	0.00793651	0.24393	0.933063
bin_15.3.4.4.3.	RNA biosynthesis.RNA polymerase II-dependent transcription.transcription co-activation.MEDIATOR complex.tail module	tail module	12	0.762241	0.5	0.784471	0.75	0.0222302	0.25	0.54402	1
bin_15.3.4.4.3.3.	RNA biosynthesis.RNA polymerase II-dependent transcription.transcription co-activation.MEDIATOR complex.tail module.component *(MED5/MED24/MED33)	component *(MED5/MED24/MED33)	3	0.853862	0.5	0.771698	0.666667	-0.0821636	0.166667	0.662521	1
bin_15.3.4.4.4.	RNA biosynthesis.RNA polymerase II-dependent transcription.transcription co-activation.MEDIATOR complex.regulatory kinase module	regulatory kinase module	4	0.772675	0.75	0.804	0.916667	0.0313253	0.166667	0.45	1
bin_15.3.4.4.5.	RNA biosynthesis.RNA polymerase II-dependent transcription.transcription co-activation.MEDIATOR complex.other components	other components	6	0.445301	0.5	0.482467	0.7	0.0371661	0.2	0.927264	1
bin_15.3.5.	RNA biosynthesis.RNA polymerase II-dependent transcription.transcription elongation	transcription elongation	22	0.676656	0.75	0.679923	0.847826	0.00326687	0.0978261	0.547345	1
bin_15.3.5.1.	RNA biosynthesis.RNA polymerase II-dependent transcription.transcription elongation.PAF1C transcription initiation and elongation complex	PAF1C transcription initiation and elongation complex	8	0.593103	0.875	0.597751	1	0.00464818	0.125	0.736121	1
bin_15.3.5.2.	RNA biosynthesis.RNA polymerase II-dependent transcription.transcription elongation.ELONGATOR transcription elongation complex	ELONGATOR transcription elongation complex	7	0.689703	0.5	0.760111	0.625	0.070408	0.125	0.862065	1
bin_15.3.6.	RNA biosynthesis.RNA polymerase II-dependent transcription.transcription termination	transcription termination	11	0.779557	0.772727	0.820642	0.823529	0.0410841	0.0508021	0.77761	1
bin_15.3.6.2.	RNA biosynthesis.RNA polymerase II-dependent transcription.transcription termination.R-loop removal	R-loop removal	10	0.82414	0.8	0.820642	0.84375	-0.00349877	0.04375	0.692383	1
bin_15.3.6.2.1.	RNA biosynthesis.RNA polymerase II-dependent transcription.transcription termination.R-loop removal.R-loop reader protein *(ALBA1/2)	R-loop reader protein *(ALBA1/2)	4	0.710724	0.75	0.788715	0.8	0.0779905	0.05	0.538594	1
bin_15.3.6.2.2.	RNA biosynthesis.RNA polymerase II-dependent transcription.transcription termination.R-loop removal.ribonuclease *(RNH1)	ribonuclease *(RNH1)	4	0.890884	0.875	0.820642	0.9375	-0.0702421	0.0625	0.146701	0.798737
bin_15.4.	RNA biosynthesis.RNA polymerase III-dependent transcription	RNA polymerase III-dependent transcription	18	0.534624	0.694444	0.768571	0.695652	0.233947	0.00120773	0.117904	0.720852
bin_15.4.4.	RNA biosynthesis.RNA polymerase III-dependent transcription.TFIIIc transcription factor complex	TFIIIc transcription factor complex	5	0.526135	0.6	0.515011	0.5	-0.0111236	-0.1	1	1
bin_15.4.5.	RNA biosynthesis.RNA polymerase III-dependent transcription.TFIIIe transcription factor complex	TFIIIe transcription factor complex	3	0.173091	0.666667	0.749156	0.833333	0.576065	0.166667	0.0808556	0.606007
bin_15.4.6.	RNA biosynthesis.RNA polymerase III-dependent transcription.TFIIIf transcription factor heterodimer	TFIIIf transcription factor heterodimer	4	0.672668	0.625	0.644185	0.625	-0.0284829	0	1	1
bin_15.5.	RNA biosynthesis.transcriptional regulation	transcriptional regulation	1829	0.230357	0.486605	0.349276	0.539196	0.118919	0.0525918	7.68e-43	1.13e-39
bin_15.5.1.	RNA biosynthesis.transcriptional regulation.C2C2 transcription factor superfamily	C2C2 transcription factor superfamily	105	0.270645	0.638095	0.382674	0.676991	0.11203	0.0388959	0.00490763	0.157524
bin_15.5.1.1.	RNA biosynthesis.transcriptional regulation.C2C2 transcription factor superfamily.BBX transcription factor families	BBX transcription factor families	28	0.279706	0.732143	0.354575	0.783333	0.0748695	0.0511905	0.168466	0.842173
bin_15.5.1.1.1.	RNA biosynthesis.transcriptional regulation.C2C2 transcription factor superfamily.BBX transcription factor families.class-I transcription factor	class-I transcription factor	5	0.210296	0.8	0.405183	0.8	0.194886	0	0.676103	1
bin_15.5.1.1.2.	RNA biosynthesis.transcriptional regulation.C2C2 transcription factor superfamily.BBX transcription factor families.class-II transcription factor	class-II transcription factor	7	0.573644	0.714286	0.508027	0.875	-0.0656173	0.160714	0.862065	1
bin_15.5.1.1.3.	RNA biosynthesis.transcriptional regulation.C2C2 transcription factor superfamily.BBX transcription factor families.class-III transcription factor	class-III transcription factor	3	0.208634	1	0.249215	1	0.0405809	0	0.662521	1
bin_15.5.1.1.4.	RNA biosynthesis.transcriptional regulation.C2C2 transcription factor superfamily.BBX transcription factor families.class-IV transcription factor	class-IV transcription factor	7	0.444204	0.642857	0.427847	0.625	-0.0163567	-0.0178571	0.772337	1
bin_15.5.1.1.5.	RNA biosynthesis.transcriptional regulation.C2C2 transcription factor superfamily.BBX transcription factor families.class-V transcription factor	class-V transcription factor	6	0.229184	0.666667	0.285066	0.75	0.0558813	0.0833333	0.0926958	0.647118
bin_15.5.1.2.	RNA biosynthesis.transcriptional regulation.C2C2 transcription factor superfamily.CMF transcription co-factor families	CMF transcription co-factor families	8	0.263468	0.5625	0.341918	0.5625	0.0784509	0	0.430897	1
bin_15.5.1.2.3.	RNA biosynthesis.transcriptional regulation.C2C2 transcription factor superfamily.CMF transcription co-factor families.transcription factor *(CMF)	transcription factor *(CMF)	6	0.240129	0.416667	0.341918	0.416667	0.10179	0	0.575174	1
bin_15.5.1.3.	RNA biosynthesis.transcriptional regulation.C2C2 transcription factor superfamily.GATA trancription factor families	GATA trancription factor families	30	0.381998	0.633333	0.537251	0.703125	0.155253	0.0697917	0.0923114	0.647118
bin_15.5.1.3.1.	RNA biosynthesis.transcriptional regulation.C2C2 transcription factor superfamily.GATA trancription factor families.transcription factor *(A/B-GATA)	transcription factor *(A/B-GATA)	23	0.257432	0.630435	0.462438	0.73913	0.205006	0.108696	0.0250309	0.424755
bin_15.5.1.3.2.	RNA biosynthesis.transcriptional regulation.C2C2 transcription factor superfamily.GATA trancription factor families.transcription factor *(C-GATA)	transcription factor *(C-GATA)	4	0.671517	0.75	0.504342	0.666667	-0.167175	-0.0833333	0.591778	1
bin_15.5.1.3.3.	RNA biosynthesis.transcriptional regulation.C2C2 transcription factor superfamily.GATA trancription factor families.transcription factor *(D-GATA)	transcription factor *(D-GATA)	3	0.724586	0.5	0.693625	0.5	-0.0309608	0	1	1
bin_15.5.1.4.	RNA biosynthesis.transcriptional regulation.C2C2 transcription factor superfamily.transcription factor *(YABBY)	transcription factor *(YABBY)	8	0.394736	0.5625	0.415938	0.65	0.0212026	0.0875	0.964546	1
bin_15.5.1.5.	RNA biosynthesis.transcriptional regulation.C2C2 transcription factor superfamily.transcription factor *(DOF)	transcription factor *(DOF)	31	0.198499	0.596774	0.31094	0.590909	0.112441	-0.0058651	0.0257477	0.427151
bin_15.5.2.	RNA biosynthesis.transcriptional regulation.MYB-RELATED transcription factor superfamily	MYB-RELATED transcription factor superfamily	63	0.20556	0.5	0.25673	0.521739	0.0511701	0.0217391	0.0341334	0.460352
bin_15.5.2.1.	RNA biosynthesis.transcriptional regulation.MYB-RELATED transcription factor superfamily.transcription factor *(RADIALIS)	transcription factor *(RADIALIS)	8	0.123487	0.625	0.194095	0.833333	0.0706084	0.208333	0.014138	0.300356
bin_15.5.2.3.	RNA biosynthesis.transcriptional regulation.MYB-RELATED transcription factor superfamily.transcription factor *(REVEILLE)	transcription factor *(REVEILLE)	6	0.663173	0.666667	0.685552	0.6875	0.0223794	0.0208333	1	1
bin_15.5.2.8.	RNA biosynthesis.transcriptional regulation.MYB-RELATED transcription factor superfamily.transcription factor *(MYB-R-R)	transcription factor *(MYB-R-R)	28	0.204044	0.5	0.235994	0.453125	0.0319504	-0.046875	0.140371	0.780406
bin_15.5.2.9.	RNA biosynthesis.transcriptional regulation.MYB-RELATED transcription factor superfamily.transcription factor *(CLAUSA)	transcription factor *(CLAUSA)	12	0.169233	0.25	0.196677	0.318182	0.0274446	0.0681818	0.309865	0.987947
bin_15.5.3.	RNA biosynthesis.transcriptional regulation.MYB transcription factor superfamily	MYB transcription factor superfamily	100	0.178573	0.44	0.237203	0.438776	0.0586303	-0.00122449	0.00145349	0.0715358
bin_15.5.3.2.	RNA biosynthesis.transcriptional regulation.MYB transcription factor superfamily.R2R3-MYB transcription factor family	R2R3-MYB transcription factor family	94	0.173921	0.43617	0.224591	0.440217	0.0506701	0.00404718	0.00143021	0.0715358
bin_15.5.3.2.1.	RNA biosynthesis.transcriptional regulation.MYB transcription factor superfamily.R2R3-MYB transcription factor family.subgroup-1 transcription factor	subgroup-1 transcription factor	5	0.264157	0.6	0.367228	0.8	0.103071	0.2	0.29627	0.983755
bin_15.5.3.2.2.	RNA biosynthesis.transcriptional regulation.MYB transcription factor superfamily.R2R3-MYB transcription factor family.subgroup-2 transcription factor	subgroup-2 transcription factor	5	0.407852	0.5	0.201556	0.25	-0.206296	-0.25	0.927264	1
bin_15.5.3.2.4.	RNA biosynthesis.transcriptional regulation.MYB transcription factor superfamily.R2R3-MYB transcription factor family.subgroup-4 transcription factor	subgroup-4 transcription factor	3	0.247792	0.833333	0.308779	1	0.0609865	0.166667	0.19043	0.842173
bin_15.5.3.2.5.	RNA biosynthesis.transcriptional regulation.MYB transcription factor superfamily.R2R3-MYB transcription factor family.subgroup-6 transcription factor	subgroup-6 transcription factor	4	0.0931529	0.375	0.146893	0.25	0.0537402	-0.125	0.0303828	0.455434
bin_15.5.3.2.6.	RNA biosynthesis.transcriptional regulation.MYB transcription factor superfamily.R2R3-MYB transcription factor family.subgroup-7 transcription factor	subgroup-7 transcription factor	3	0.181547	0.5	0.125941	0.5	-0.0556056	0	1	1
bin_15.5.3.2.7.	RNA biosynthesis.transcriptional regulation.MYB transcription factor superfamily.R2R3-MYB transcription factor family.subgroup-9 transcription factor	subgroup-9 transcription factor	5	0.117914	0.6	0.175283	0.625	0.0573688	0.025	0.111347	0.702909
bin_15.5.3.2.8.	RNA biosynthesis.transcriptional regulation.MYB transcription factor superfamily.R2R3-MYB transcription factor family.subgroup-10/24 transcription factor	subgroup-10/24 transcription factor	3	0.184724	0.5	0.111646	0	-0.0730781	-0.5	0.662521	1
bin_15.5.3.2.9.	RNA biosynthesis.transcriptional regulation.MYB transcription factor superfamily.R2R3-MYB transcription factor family.subgroup-11 transcription factor	subgroup-11 transcription factor	4	0.125455	0.5	0.259671	0.375	0.134217	-0.125	0.060602	0.588652
bin_15.5.3.2.10.	RNA biosynthesis.transcriptional regulation.MYB transcription factor superfamily.R2R3-MYB transcription factor family.subgroup-13 transcription factor	subgroup-13 transcription factor	7	0.20176	0.357143	0.282387	0.357143	0.0806277	0	0.371093	0.987947
bin_15.5.3.2.11.	RNA biosynthesis.transcriptional regulation.MYB transcription factor superfamily.R2R3-MYB transcription factor family.subgroup-14 transcription factor	subgroup-14 transcription factor	8	0.14191	0.375	0.177127	0.4375	0.0352172	0.0625	0.227147	0.899148
bin_15.5.3.2.14.	RNA biosynthesis.transcriptional regulation.MYB transcription factor superfamily.R2R3-MYB transcription factor family.subgroup-18 transcription factor	subgroup-18 transcription factor	3	0.463534	0.5	0.755749	0.416667	0.292215	-0.0833333	1	1
bin_15.5.3.2.15.	RNA biosynthesis.transcriptional regulation.MYB transcription factor superfamily.R2R3-MYB transcription factor family.subgroup-19/20 transcription factor	subgroup-19/20 transcription factor	9	0.171038	0.333333	0.312116	0.428571	0.141077	0.0952381	0.0719442	0.606007
bin_15.5.3.2.16.	RNA biosynthesis.transcriptional regulation.MYB transcription factor superfamily.R2R3-MYB transcription factor family.subgroup-21 transcription factor	subgroup-21 transcription factor	3	0.153311	0.5	0.152094	0.4	-0.00121684	-0.1	0.548595	1
bin_15.5.3.2.17.	RNA biosynthesis.transcriptional regulation.MYB transcription factor superfamily.R2R3-MYB transcription factor family.subgroup-22/23 transcription factor	subgroup-22/23 transcription factor	5	0.308172	0.7	0.432787	0.7	0.124615	0	1	1
bin_15.5.3.2.23.	RNA biosynthesis.transcriptional regulation.MYB transcription factor superfamily.R2R3-MYB transcription factor family.subgroup transcription factor	subgroup transcription factor	3	0.140501	0	0.244472	0	0.10397	0	1	1
bin_15.5.3.2.24.	RNA biosynthesis.transcriptional regulation.MYB transcription factor superfamily.R2R3-MYB transcription factor family.subgroup transcription factor	subgroup transcription factor	3	0.170327	0.5	0.209962	0.5	0.039635	0	1	1
bin_15.5.3.3.	RNA biosynthesis.transcriptional regulation.MYB transcription factor superfamily.R1R2R3-MYB transcription factor	R1R2R3-MYB transcription factor	4	0.919809	0.5	0.820159	0.5	-0.09965	0	0.312321	0.987947
bin_15.5.4.	RNA biosynthesis.transcriptional regulation.GARP transcription factor superfamily	GARP transcription factor superfamily	30	0.333153	0.65	0.46023	0.738636	0.127077	0.0886364	0.116623	0.718193
bin_15.5.4.2.	RNA biosynthesis.transcriptional regulation.GARP transcription factor superfamily.subgroup ARR-B transcription factor	subgroup ARR-B transcription factor	7	0.487164	0.571429	0.829398	0.6	0.342235	0.0285714	0.221092	0.886604
bin_15.5.4.3.	RNA biosynthesis.transcriptional regulation.GARP transcription factor superfamily.subgroup HHO transcription factor	subgroup HHO transcription factor	5	0.311664	0.7	0.260801	0.75	-0.0508627	0.05	1	1
bin_15.5.4.4.	RNA biosynthesis.transcriptional regulation.GARP transcription factor superfamily.subgroup PHL transcription factor	subgroup PHL transcription factor	17	0.217559	0.647059	0.414794	0.767857	0.197235	0.120798	0.130874	0.756121
bin_15.5.5.	RNA biosynthesis.transcriptional regulation.Homeobox transcription factor superfamily	Homeobox transcription factor superfamily	139	0.213354	0.431655	0.311944	0.547101	0.0985906	0.115447	0.000167876	0.0115288
bin_15.5.5.1.	RNA biosynthesis.transcriptional regulation.Homeobox transcription factor superfamily.HD-ZIP I/II-type transcription factor	HD-ZIP I/II-type transcription factor	34	0.294492	0.529412	0.342911	0.583333	0.0484196	0.0539216	0.356297	0.987947
bin_15.5.5.2.	RNA biosynthesis.transcriptional regulation.Homeobox transcription factor superfamily.transcription factor (HD-ZIP III) activity	transcription factor (HD-ZIP III) activity	9	0.290938	0.555556	0.371058	0.708333	0.0801198	0.152778	0.165669	0.842173
bin_15.5.5.2.1.	RNA biosynthesis.transcriptional regulation.Homeobox transcription factor superfamily.transcription factor (HD-ZIP III) activity.HD-ZIP III-type transcription factor	HD-ZIP III-type transcription factor	5	0.399158	0.7	0.614537	0.785714	0.215379	0.0857143	0.415977	1
bin_15.5.5.2.2.	RNA biosynthesis.transcriptional regulation.Homeobox transcription factor superfamily.transcription factor (HD-ZIP III) activity.transcriptional co-regulator *(ZPR)	transcriptional co-regulator *(ZPR)	4	0.180621	0.375	0.334992	0.6	0.154371	0.225	0.0373364	0.473195
bin_15.5.5.3.	RNA biosynthesis.transcriptional regulation.Homeobox transcription factor superfamily.HD-ZIP IV-type transcription factor	HD-ZIP IV-type transcription factor	34	0.200479	0.235294	0.273428	0.370968	0.0729486	0.135674	0.0219048	0.392438
bin_15.5.5.4.	RNA biosynthesis.transcriptional regulation.Homeobox transcription factor superfamily.KNOX-type transcription factor	KNOX-type transcription factor	9	0.39955	0.444444	0.325763	0.722222	-0.0737874	0.277778	0.859748	1
bin_15.5.5.5.	RNA biosynthesis.transcriptional regulation.Homeobox transcription factor superfamily.BEL-type transcription factor	BEL-type transcription factor	13	0.22136	0.692308	0.315204	0.8	0.0938435	0.107692	0.310785	0.987947
bin_15.5.5.6.	RNA biosynthesis.transcriptional regulation.Homeobox transcription factor superfamily.WOX-type transcription factor	WOX-type transcription factor	11	0.162575	0.363636	0.210935	0.5	0.0483597	0.136364	0.0804549	0.606007
bin_15.5.5.12.	RNA biosynthesis.transcriptional regulation.Homeobox transcription factor superfamily.zf-HD-type transcription factor	zf-HD-type transcription factor	20	0.153685	0.35	0.187962	0.382353	0.034277	0.0323529	0.0850692	0.615709
bin_15.5.6.	RNA biosynthesis.transcriptional regulation.bZIP transcription factor superfamily	bZIP transcription factor superfamily	68	0.365498	0.654412	0.649528	0.662338	0.28403	0.0079259	0.00160089	0.0762488
bin_15.5.6.1.	RNA biosynthesis.transcriptional regulation.bZIP transcription factor superfamily.bZIP class-A transcription factor	bZIP class-A transcription factor	11	0.294292	0.590909	0.708393	0.5	0.414101	-0.0909091	0.0821273	0.606305
bin_15.5.6.3.	RNA biosynthesis.transcriptional regulation.bZIP transcription factor superfamily.bZIP class-C transcription factor	bZIP class-C transcription factor	3	0.412826	1	0.751025	0.833333	0.338199	-0.166667	1	1
bin_15.5.6.4.	RNA biosynthesis.transcriptional regulation.bZIP transcription factor superfamily.bZIP class-D transcription factor activity	bZIP class-D transcription factor activity	16	0.396436	0.6875	0.518743	0.588235	0.122307	-0.0992647	0.377407	0.987947
bin_15.5.6.4.1.	RNA biosynthesis.transcriptional regulation.bZIP transcription factor superfamily.bZIP class-D transcription factor activity.TGA-type transcription factor	TGA-type transcription factor	13	0.418017	0.692308	0.518743	0.607143	0.100726	-0.0851648	0.715815	1
bin_15.5.6.4.2.	RNA biosynthesis.transcriptional regulation.bZIP transcription factor superfamily.bZIP class-D transcription factor activity.transcriptional co-activator *(BOP)	transcriptional co-activator *(BOP)	3	0.201675	0.666667	0.358767	0.5	0.157092	-0.166667	0.0808556	0.606007
bin_15.5.6.5.	RNA biosynthesis.transcriptional regulation.bZIP transcription factor superfamily.bZIP class-E transcription factor	bZIP class-E transcription factor	3	0.240189	0.666667	0.394677	1	0.154488	0.333333	1	1
bin_15.5.6.7.	RNA biosynthesis.transcriptional regulation.bZIP transcription factor superfamily.bZIP class-G transcription factor	bZIP class-G transcription factor	6	0.872262	0.833333	0.883749	0.857143	0.0114865	0.0238095	0.519743	1
bin_15.5.6.9.	RNA biosynthesis.transcriptional regulation.bZIP transcription factor superfamily.bZIP class-I transcription factor	bZIP class-I transcription factor	7	0.811634	0.785714	0.790895	0.928571	-0.020739	0.142857	0.60928	1
bin_15.5.6.12.	RNA biosynthesis.transcriptional regulation.bZIP transcription factor superfamily.bZIP class-L transcription factor	bZIP class-L transcription factor	3	0.187852	0.166667	0.728281	0.6	0.540429	0.433333	0.233038	0.905475
bin_15.5.6.13.	RNA biosynthesis.transcriptional regulation.bZIP transcription factor superfamily.bZIP class-S/SE transcription factor	bZIP class-S/SE transcription factor	13	0.150308	0.576923	0.445821	0.653846	0.295514	0.0769231	0.0648699	0.599182
bin_15.5.7.	RNA biosynthesis.transcriptional regulation.B3 transcription factor superfamily	B3 transcription factor superfamily	55	0.37382	0.527273	0.467546	0.626866	0.0937267	0.0995929	0.0327279	0.459597
bin_15.5.7.1.	RNA biosynthesis.transcriptional regulation.B3 transcription factor superfamily.ARF-type transcription factor	ARF-type transcription factor	24	0.512651	0.708333	0.648536	0.76	0.135885	0.0516667	0.116378	0.718193
bin_15.5.7.2.	RNA biosynthesis.transcriptional regulation.B3 transcription factor superfamily.REM-type transcription factor	REM-type transcription factor	16	0.297342	0.375	0.318454	0.543478	0.021112	0.168478	0.637444	1
bin_15.5.7.3.	RNA biosynthesis.transcriptional regulation.B3 transcription factor superfamily.RAV/NGATHA-type transcription factor	RAV/NGATHA-type transcription factor	9	0.182346	0.5	0.415481	0.65	0.233135	0.15	0.0789162	0.606007
bin_15.5.7.4.	RNA biosynthesis.transcriptional regulation.B3 transcription factor superfamily.LAV-VAL-type transcription factor	LAV-VAL-type transcription factor	3	0.875536	0.5	0.873578	0.666667	-0.0019585	0.166667	1	1
bin_15.5.7.5.	RNA biosynthesis.transcriptional regulation.B3 transcription factor superfamily.LAV-ABI3-type transcription factor	LAV-ABI3-type transcription factor	3	0.171315	0	0.429031	0	0.257716	0	0.382733	0.987947
bin_15.5.8.	RNA biosynthesis.transcriptional regulation.NIN-like transcription factor superfamily	NIN-like transcription factor superfamily	9	0.437059	0.444444	0.465738	0.555556	0.0286788	0.111111	0.859819	1
bin_15.5.8.2.	RNA biosynthesis.transcriptional regulation.NIN-like transcription factor superfamily.NLP-type transcription factor	NLP-type transcription factor	6	0.662027	0.666667	0.511823	0.642857	-0.150203	-0.0238095	0.943057	1
bin_15.5.9.	RNA biosynthesis.transcriptional regulation.AP2/ERF transcription factor superfamily	AP2/ERF transcription factor superfamily	150	0.174348	0.47	0.315144	0.428994	0.140796	-0.0410059	3.66e-10	1.35e-07
bin_15.5.9.1.	RNA biosynthesis.transcriptional regulation.AP2/ERF transcription factor superfamily.transcription factor (ERF) activities	transcription factor (ERF) activities	124	0.16985	0.46371	0.307469	0.382576	0.137619	-0.0811339	8.74e-09	2.58e-06
bin_15.5.9.1.1.	RNA biosynthesis.transcriptional regulation.AP2/ERF transcription factor superfamily.transcription factor (ERF) activities.subgroup ERF-I transcription factor	subgroup ERF-I transcription factor	8	0.156166	0.75	0.553545	0.714286	0.397379	-0.0357143	0.118212	0.721242
bin_15.5.9.1.3.	RNA biosynthesis.transcriptional regulation.AP2/ERF transcription factor superfamily.transcription factor (ERF) activities.subgroup ERF-II transcription factor *(ERF16/17/18)	subgroup ERF-II transcription factor *(ERF16/17/18)	3	0.16362	0.666667	0.25197	0	0.0883497	-0.666667	0.382733	0.987947
bin_15.5.9.1.5.	RNA biosynthesis.transcriptional regulation.AP2/ERF transcription factor superfamily.transcription factor (ERF) activities.subgroup ERF-III transcription factor	subgroup ERF-III transcription factor	19	0.163058	0.421053	0.351724	0.363636	0.188666	-0.0574163	0.0100177	0.24859
bin_15.5.9.1.6.	RNA biosynthesis.transcriptional regulation.AP2/ERF transcription factor superfamily.transcription factor (ERF) activities.subgroup ERF-IV/DREB2 transcription factor	subgroup ERF-IV/DREB2 transcription factor	9	0.156902	0.166667	0.275874	0.222222	0.118972	0.0555556	0.0340692	0.460352
bin_15.5.9.1.7.	RNA biosynthesis.transcriptional regulation.AP2/ERF transcription factor superfamily.transcription factor (ERF) activities.subgroup ERF-V transcription factor *(SHN)	subgroup ERF-V transcription factor *(SHN)	12	0.214378	0.25	0.245717	0.25	0.0313386	0	0.938503	1
bin_15.5.9.1.8.	RNA biosynthesis.transcriptional regulation.AP2/ERF transcription factor superfamily.transcription factor (ERF) activities.subgroup ERF-VI transcription factor	subgroup ERF-VI transcription factor	11	0.164647	0.545455	0.480399	0.5	0.315752	-0.0454545	0.0392284	0.484693
bin_15.5.9.1.9.	RNA biosynthesis.transcriptional regulation.AP2/ERF transcription factor superfamily.transcription factor (ERF) activities.subgroup ERF-VII transcription factor	subgroup ERF-VII transcription factor	5	0.79637	1	0.673753	0.571429	-0.122617	-0.428571	0.103771	0.694452
bin_15.5.9.1.10.	RNA biosynthesis.transcriptional regulation.AP2/ERF transcription factor superfamily.transcription factor (ERF) activities.subgroup ERF-VIII transcription factor	subgroup ERF-VIII transcription factor	10	0.246843	0.7	0.623401	0.65	0.376558	-0.05	0.00579536	0.167781
bin_15.5.9.1.11.	RNA biosynthesis.transcriptional regulation.AP2/ERF transcription factor superfamily.transcription factor (ERF) activities.subgroup ERF-IX transcription factor	subgroup ERF-IX transcription factor	31	0.131292	0.403226	0.225869	0.322581	0.0945769	-0.0806452	0.00139426	0.07112
bin_15.5.9.1.12.	RNA biosynthesis.transcriptional regulation.AP2/ERF transcription factor superfamily.transcription factor (ERF) activities.subgroup ERF-X transcription factor	subgroup ERF-X transcription factor	13	0.115734	0.307692	0.274507	0.25	0.158773	-0.0576923	0.0764368	0.606007
bin_15.5.9.2.	RNA biosynthesis.transcriptional regulation.AP2/ERF transcription factor superfamily.AP2-type transcription factor *(WRI/AIL)	AP2-type transcription factor *(WRI/AIL)	22	0.235709	0.477273	0.391349	0.566667	0.15564	0.0893939	0.080015	0.606007
bin_15.5.9.4.	RNA biosynthesis.transcriptional regulation.AP2/ERF transcription factor superfamily.AP2-RAV-type transcription factor *(EDF)	AP2-RAV-type transcription factor *(EDF)	3	0.137131	0.5	0.245722	0.6	0.108592	0.1	0.0357701	0.468072
bin_15.5.10.	RNA biosynthesis.transcriptional regulation.C2H2 transcription factor superfamily	C2H2 transcription factor superfamily	90	0.151023	0.472222	0.273831	0.514151	0.122808	0.0419287	2.25e-05	0.00221146
bin_15.5.10.1.	RNA biosynthesis.transcriptional regulation.C2H2 transcription factor superfamily.subclass IDD transcription factor	subclass IDD transcription factor	19	0.321002	0.657895	0.33416	0.690476	0.0131578	0.0325815	0.551259	1
bin_15.5.10.2.	RNA biosynthesis.transcriptional regulation.C2H2 transcription factor superfamily.subclass WIP transcription factor	subclass WIP transcription factor	5	0.143452	0.2	0.188314	0.4	0.044862	0.2	0.530869	1
bin_15.5.10.3.	RNA biosynthesis.transcriptional regulation.C2H2 transcription factor superfamily.subclass Di19 transcription factor	subclass Di19 transcription factor	6	0.70043	0.833333	0.486403	0.8	-0.214027	-0.0333333	0.301029	0.987947
bin_15.5.10.4.	RNA biosynthesis.transcriptional regulation.C2H2 transcription factor superfamily.subclass STOP transcription factor	subclass STOP transcription factor	4	0.224024	0.75	0.462787	0.625	0.238763	-0.125	0.665006	1
bin_15.5.10.5.	RNA biosynthesis.transcriptional regulation.C2H2 transcription factor superfamily.subclass ZAT transcription factor	subclass ZAT transcription factor	26	0.108768	0.384615	0.210277	0.283333	0.10151	-0.101282	0.0013961	0.07112
bin_15.5.10.6.	RNA biosynthesis.transcriptional regulation.C2H2 transcription factor superfamily.subclass ZFP transcription factor	subclass ZFP transcription factor	26	0.127009	0.326923	0.224022	0.5	0.0970123	0.173077	1.78e-05	0.00188024
bin_15.5.11.	RNA biosynthesis.transcriptional regulation.AHL transcription factor superfamily	AHL transcription factor superfamily	27	0.44139	0.518519	0.620094	0.518519	0.178704	0	0.123634	0.738738
bin_15.5.11.1.	RNA biosynthesis.transcriptional regulation.AHL transcription factor superfamily.clade-A AHL-type transcription factor	clade-A AHL-type transcription factor	13	0.181948	0.346154	0.350827	0.375	0.16888	0.0288462	0.0534898	0.548456
bin_15.5.11.2.	RNA biosynthesis.transcriptional regulation.AHL transcription factor superfamily.clade-B AHL-type transcription factor	clade-B AHL-type transcription factor	14	0.732524	0.678571	0.723774	0.633333	-0.0087499	-0.0452381	0.71066	1
bin_15.5.12.	RNA biosynthesis.transcriptional regulation.TCX/CPP-type transcription factor	TCX/CPP-type transcription factor	3	0.701574	0.5	0.717911	0.6	0.0163365	0.1	0.764228	1
bin_15.5.13.	RNA biosynthesis.transcriptional regulation.DOG-type transcription factor	DOG-type transcription factor	7	0.151497	0.357143	0.144832	0.35	-0.0066647	-0.00714286	0.883617	1
bin_15.5.14.	RNA biosynthesis.transcriptional regulation.KANADI-type transcription factor	KANADI-type transcription factor	6	0.238663	0.5	0.210372	0.5	-0.0282906	0	0.746347	1
bin_15.5.15.	RNA biosynthesis.transcriptional regulation.E2F-type transcription factor	E2F-type transcription factor	6	0.807694	0.5	0.807688	0.555556	-5.65e-06	0.0555556	1	1
bin_15.5.16.	RNA biosynthesis.transcriptional regulation.EIL-type transcription factor	EIL-type transcription factor	9	0.149691	0.555556	0.770255	0.6	0.620564	0.0444444	0.0246815	0.422376
bin_15.5.17.	RNA biosynthesis.transcriptional regulation.GRAS-type transcription factor	GRAS-type transcription factor	52	0.1291	0.509615	0.44896	0.596154	0.319861	0.0865385	1.63e-07	3.22e-05
bin_15.5.18.	RNA biosynthesis.transcriptional regulation.HSF-type transcription factor	HSF-type transcription factor	26	0.451052	0.5	0.359098	0.480769	-0.0919539	-0.0192308	0.693956	1
bin_15.5.19.	RNA biosynthesis.transcriptional regulation.MADS/AGL-type transcription factor	MADS/AGL-type transcription factor	95	0.202234	0.236842	0.238664	0.3	0.0364299	0.0631579	0.0556428	0.558889
bin_15.5.20.	RNA biosynthesis.transcriptional regulation.NAC-type transcription factor	NAC-type transcription factor	93	0.217407	0.473118	0.258828	0.466019	0.0414211	-0.00709886	0.0840986	0.611683
bin_15.5.21.	RNA biosynthesis.transcriptional regulation.SBP-type transcription factor	SBP-type transcription factor	14	0.302269	0.571429	0.557475	0.722222	0.255206	0.150794	0.0909189	0.640772
bin_15.5.22.	RNA biosynthesis.transcriptional regulation.TCP-type transcription factor	TCP-type transcription factor	32	0.149455	0.578125	0.284102	0.6125	0.134647	0.034375	1.46e-05	0.00159585
bin_15.5.23.	RNA biosynthesis.transcriptional regulation.Trihelix-type transcription factor	Trihelix-type transcription factor	19	0.326299	0.710526	0.750927	0.690476	0.424628	-0.0200501	0.0117713	0.270548
bin_15.5.24.	RNA biosynthesis.transcriptional regulation.TUB-type transcription factor	TUB-type transcription factor	11	0.692343	0.772727	0.802706	0.833333	0.110363	0.0606061	0.254754	0.945087
bin_15.5.25.	RNA biosynthesis.transcriptional regulation.WRKY transcription factor activity	WRKY transcription factor activity	84	0.219862	0.488095	0.351961	0.516484	0.132099	0.0283883	0.00457148	0.151681
bin_15.5.25.1.	RNA biosynthesis.transcriptional regulation.WRKY transcription factor activity.WRKY-type transcription factor	WRKY-type transcription factor	80	0.214979	0.48125	0.333581	0.505814	0.118602	0.024564	0.0139804	0.300356
bin_15.5.25.2.	RNA biosynthesis.transcriptional regulation.WRKY transcription factor activity.regulatory protein *(VQ) of WRKY activity	regulatory protein *(VQ) of WRKY activity	4	0.266757	0.625	0.812412	0.7	0.545655	0.075	0.0373364	0.473195
bin_15.5.26.	RNA biosynthesis.transcriptional regulation.AS2/LOB-type transcription factor	AS2/LOB-type transcription factor	47	0.19234	0.308511	0.217883	0.355263	0.0255428	0.0467525	0.0160132	0.32356
bin_15.5.27.	RNA biosynthesis.transcriptional regulation.ARID-type transcription factor	ARID-type transcription factor	8	0.285109	0.3125	0.410188	0.4	0.125078	0.0875	0.563373	1
bin_15.5.28.	RNA biosynthesis.transcriptional regulation.CAMTA-type transcription factor	CAMTA-type transcription factor	6	0.593266	0.666667	0.516855	0.884615	-0.0764114	0.217949	0.825309	1
bin_15.5.29.	RNA biosynthesis.transcriptional regulation.ELF3-type transcription factor	ELF3-type transcription factor	4	0.679557	0.625	0.808274	0.888889	0.128717	0.263889	0.481986	1
bin_15.5.30.	RNA biosynthesis.transcriptional regulation.GeBP-type transcription factor	GeBP-type transcription factor	8	0.466655	0.625	0.716256	0.681818	0.249601	0.0568182	0.0757192	0.606007
bin_15.5.31.	RNA biosynthesis.transcriptional regulation.PHD-type transcription factor	PHD-type transcription factor	7	0.379385	0.357143	0.542196	0.5	0.162811	0.142857	0.772337	1
bin_15.5.32.	RNA biosynthesis.transcriptional regulation.bHLH-type transcription factor	bHLH-type transcription factor	170	0.252984	0.494118	0.343011	0.583333	0.0900263	0.0892157	2.94e-05	0.00280371
bin_15.5.34.	RNA biosynthesis.transcriptional regulation.BBR/BPC-type transcription factor	BBR/BPC-type transcription factor	6	0.472776	0.75	0.5621	0.785714	0.0893234	0.0357143	0.174143	0.842173
bin_15.5.35.	RNA biosynthesis.transcriptional regulation.BSD-type transcription factor activities	BSD-type transcription factor activities	9	0.649109	0.722222	0.684138	0.730769	0.0350294	0.00854701	0.283954	0.971346
bin_15.5.35.3.	RNA biosynthesis.transcriptional regulation.BSD-type transcription factor activities.transcription factor	transcription factor	5	0.763108	0.7	0.754509	0.8	-0.00859993	0.1	0.834532	1
bin_15.5.37.	RNA biosynthesis.transcriptional regulation.phosphatase-type DBP-type transcription factor	phosphatase-type DBP-type transcription factor	9	0.770288	0.777778	0.621125	0.611111	-0.149163	-0.166667	0.536499	1
bin_15.5.38.	RNA biosynthesis.transcriptional regulation.BZR-type transcription factor	BZR-type transcription factor	9	0.70671	0.666667	0.83305	0.708333	0.126341	0.0416667	0.18788	0.842173
bin_15.5.40.	RNA biosynthesis.transcriptional regulation.LIM-type transcription factor	LIM-type transcription factor	11	0.209937	0.590909	0.252926	0.375	0.0429885	-0.215909	0.281339	0.971346
bin_15.5.42.	RNA biosynthesis.transcriptional regulation.PLATZ-type transcription factor	PLATZ-type transcription factor	15	0.242816	0.333333	0.290868	0.357143	0.0480519	0.0238095	0.444953	1
bin_15.5.44.	RNA biosynthesis.transcriptional regulation.TIFY-type transcription factor	TIFY-type transcription factor	14	0.340991	0.571429	0.399332	0.555556	0.0583408	-0.015873	0.634718	1
bin_15.5.45.	RNA biosynthesis.transcriptional regulation.FRS/FRF-type transcription factor	FRS/FRF-type transcription factor	42	0.22003	0.309524	0.505578	0.5625	0.285548	0.252976	0.0819309	0.606305
bin_15.5.46.	RNA biosynthesis.transcriptional regulation.SRS-type transcription factor	SRS-type transcription factor	5	0.109703	0.5	0.139727	0.642857	0.0300244	0.142857	0.515216	1
bin_15.5.47.	RNA biosynthesis.transcriptional regulation.LHW/LHL-type transcription factor	LHW/LHL-type transcription factor	5	0.639069	0.7	0.430324	0.6875	-0.208745	-0.0125	0.607419	1
bin_15.5.50.	RNA biosynthesis.transcriptional regulation.plant-specific ALOG-type transcription factor	plant-specific ALOG-type transcription factor	12	0.125103	0.416667	0.303527	0.538462	0.178424	0.121795	0.0770999	0.606007
bin_15.5.51.	RNA biosynthesis.transcriptional regulation.NF-Y transcription factor complex	NF-Y transcription factor complex	37	0.165604	0.432432	0.231083	0.431034	0.0654798	-0.00139795	0.042706	0.509392
bin_15.5.51.1.	RNA biosynthesis.transcriptional regulation.NF-Y transcription factor complex.component *(NF-YA)	component *(NF-YA)	9	0.55498	0.666667	0.853842	0.615385	0.298861	-0.0512821	0.141576	0.781446
bin_15.5.51.2.	RNA biosynthesis.transcriptional regulation.NF-Y transcription factor complex.component *(NF-YB)	component *(NF-YB)	19	0.141354	0.368421	0.20272	0.391304	0.0613663	0.0228833	0.117167	0.718193
bin_15.5.51.3.	RNA biosynthesis.transcriptional regulation.NF-Y transcription factor complex.component *(NF-YC)	component *(NF-YC)	9	0.203013	0.333333	0.199358	0.363636	-0.00365468	0.030303	0.526516	1
bin_15.5.52.	RNA biosynthesis.transcriptional regulation.GRF-GIF transcription factor complex	GRF-GIF transcription factor complex	16	0.245078	0.53125	0.497949	0.583333	0.25287	0.0520833	0.0400323	0.49052
bin_15.5.52.1.	RNA biosynthesis.transcriptional regulation.GRF-GIF transcription factor complex.component *(GRF)	component *(GRF)	12	0.215508	0.5	0.407203	0.583333	0.191695	0.0833333	0.0086011	0.22477
bin_15.5.52.2.	RNA biosynthesis.transcriptional regulation.GRF-GIF transcription factor complex.cofactor component *(GIF)	cofactor component *(GIF)	4	0.723159	0.625	0.646227	0.583333	-0.0769325	-0.0416667	0.452793	1
bin_15.5.53.	RNA biosynthesis.transcriptional regulation.transcriptional repression	transcriptional repression	47	0.334915	0.414894	0.534668	0.583333	0.199753	0.16844	0.0394334	0.485195
bin_15.5.53.1.	RNA biosynthesis.transcriptional regulation.transcriptional repression.transcriptional co-repressor *(TPL/TPR)	transcriptional co-repressor *(TPL/TPR)	5	0.754052	0.9	0.704455	0.875	-0.0495969	-0.025	1	1
bin_15.5.53.3.	RNA biosynthesis.transcriptional regulation.transcriptional repression.transcriptional co-repressor *(AFP/NINJA)	transcriptional co-repressor *(AFP/NINJA)	17	0.166031	0.117647	0.282266	0.272727	0.116235	0.15508	0.0996787	0.673573
bin_15.5.53.4.	RNA biosynthesis.transcriptional regulation.transcriptional repression.transcriptional repressor *(TIE/SPL)	transcriptional repressor *(TIE/SPL)	4	0.273262	0.25	0.278153	0.285714	0.00489176	0.0357143	0.924719	1
bin_15.5.53.6.	RNA biosynthesis.transcriptional regulation.transcriptional repression.LEUNIG-SEUSS repressor complex	LEUNIG-SEUSS repressor complex	11	0.649386	0.590909	0.68791	0.821429	0.0385245	0.230519	0.847819	1
bin_15.5.53.6.1.	RNA biosynthesis.transcriptional regulation.transcriptional repression.LEUNIG-SEUSS repressor complex.component *(LUG/LUH)	component *(LUG/LUH)	7	0.649386	0.642857	0.515701	0.8	-0.133685	0.157143	0.658979	1
bin_15.5.53.6.2.	RNA biosynthesis.transcriptional regulation.transcriptional repression.LEUNIG-SEUSS repressor complex.adapter component *(SEU/SLK)	adapter component *(SEU/SLK)	4	0.682974	0.5	0.758984	0.875	0.0760104	0.375	0.885234	1
bin_15.5.53.7.	RNA biosynthesis.transcriptional regulation.transcriptional repression.PPD-KIX repressor complex	PPD-KIX repressor complex	4	0.579699	0.5	0.534668	0.5	-0.0450315	0	0.774303	1
bin_15.5.53.8.	RNA biosynthesis.transcriptional regulation.transcriptional repression.transcriptional repressor *(AITR)	transcriptional repressor *(AITR)	3	0.178963	0.5	0.438733	0.625	0.25977	0.125	0.0518299	0.5391
bin_15.5.54.	RNA biosynthesis.transcriptional regulation.transcriptional co-activator *(BET/GTE)	transcriptional co-activator *(BET/GTE)	8	0.742674	0.8125	0.834953	0.863636	0.0922795	0.0511364	0.432582	1
bin_15.5.55.	RNA biosynthesis.transcriptional regulation.transcriptional co-regulator *(OFP)	transcriptional co-regulator *(OFP)	21	0.189562	0.357143	0.333521	0.447368	0.143959	0.0902256	0.0229027	0.400188
bin_15.5.56.	RNA biosynthesis.transcriptional regulation.transcriptional co-regulator *(Pirin)	transcriptional co-regulator *(Pirin)	4	0.336452	0.625	0.348586	0.75	0.0121341	0.125	0.885234	1
bin_15.5.57.	RNA biosynthesis.transcriptional regulation.transcriptional co-regulator *(Oberon)	transcriptional co-regulator *(Oberon)	6	0.439293	0.5	0.536625	0.75	0.0973315	0.25	1	1
bin_15.6.	RNA biosynthesis.organelle machinery	organelle machinery	73	0.536338	0.712329	0.683367	0.833333	0.147029	0.121005	0.0293808	0.455434
bin_15.6.1.	RNA biosynthesis.organelle machinery.RNA polymerase activities	RNA polymerase activities	33	0.688468	0.818182	0.720773	0.923077	0.0323048	0.104895	0.972949	1
bin_15.6.1.1.	RNA biosynthesis.organelle machinery.RNA polymerase activities.nuclear-encoded organellar RNA polymerase *(NEP)	nuclear-encoded organellar RNA polymerase *(NEP)	4	0.587044	0.625	0.765141	0.6	0.178097	-0.025	0.170609	0.842173
bin_15.6.1.2.	RNA biosynthesis.organelle machinery.RNA polymerase activities.plastid-encoded RNA polymerase (PEP) complex	plastid-encoded RNA polymerase (PEP) complex	29	0.688468	0.844828	0.671686	0.970588	-0.0167822	0.125761	0.548536	1
bin_15.6.1.2.2.	RNA biosynthesis.organelle machinery.RNA polymerase activities.plastid-encoded RNA polymerase (PEP) complex.essential co-factor components	essential co-factor components	15	0.709793	0.866667	0.64791	1	-0.0618828	0.133333	0.25191	0.941632
bin_15.6.1.2.3.	RNA biosynthesis.organelle machinery.RNA polymerase activities.plastid-encoded RNA polymerase (PEP) complex.regulatory co-factor components	regulatory co-factor components	9	0.653858	0.833333	0.720773	0.944444	0.0669148	0.111111	0.723932	1
bin_15.6.1.2.4.	RNA biosynthesis.organelle machinery.RNA polymerase activities.plastid-encoded RNA polymerase (PEP) complex.PEP assembly/activity regulation	PEP assembly/activity regulation	5	0.524941	0.8	0.595015	0.916667	0.070074	0.116667	0.648077	1
bin_15.6.2.	RNA biosynthesis.organelle machinery.transcriptional regulation	transcriptional regulation	40	0.401202	0.625	0.63861	0.75	0.237408	0.125	0.00303675	0.116461
bin_15.6.2.1.	RNA biosynthesis.organelle machinery.transcriptional regulation.basal Sigma-type transcription factor	basal Sigma-type transcription factor	7	0.586947	0.928571	0.683367	0.928571	0.0964194	0	0.371093	0.987947
bin_15.6.2.2.	RNA biosynthesis.organelle machinery.transcriptional regulation.mTERF-type transcription factor	mTERF-type transcription factor	30	0.351945	0.566667	0.583273	0.734375	0.231329	0.167708	0.00379489	0.137225
bin_15.6.2.3.	RNA biosynthesis.organelle machinery.transcriptional regulation.mitochondrial nucleoid organization	mitochondrial nucleoid organization	3	0.760377	0.5	0.842591	0.5	0.0822136	0	0.19043	0.842173
bin_16.	RNA processing	RNA processing	851	0.597365	0.670975	0.685019	0.767155	0.0876537	0.0961793	3.83e-07	6.66e-05
bin_16.1.	RNA processing.pre-RNA splicing	pre-RNA splicing	186	0.677436	0.747312	0.709558	0.818015	0.0321221	0.0707029	0.221276	0.886604
bin_16.1.1.	RNA processing.pre-RNA splicing.U2-type major spliceosome	U2-type major spliceosome	72	0.712362	0.826389	0.722429	0.891304	0.0100663	0.0649155	0.996677	1
bin_16.1.1.1.	RNA processing.pre-RNA splicing.U2-type major spliceosome.U1 snRNP complex	U1 snRNP complex	12	0.782816	0.833333	0.904402	0.857143	0.121586	0.0238095	0.10055	0.674824
bin_16.1.1.1.4.	RNA processing.pre-RNA splicing.U2-type major spliceosome.U1 snRNP complex.accessory protein activities	accessory protein activities	8	0.783552	0.8125	0.90724	0.825	0.123687	0.0125	0.159484	0.83503
bin_16.1.1.2.	RNA processing.pre-RNA splicing.U2-type major spliceosome.U2 snRNP complex	U2 snRNP complex	21	0.705673	0.880952	0.607544	0.914634	-0.0981294	0.0336818	0.283999	0.971346
bin_16.1.1.2.3.	RNA processing.pre-RNA splicing.U2-type major spliceosome.U2 snRNP complex.splicing factor 3A subcomplex	splicing factor 3A subcomplex	3	0.792807	0.833333	0.725302	1	-0.067505	0.166667	0.859684	1
bin_16.1.1.2.4.	RNA processing.pre-RNA splicing.U2-type major spliceosome.U2 snRNP complex.splicing factor 3B subcomplex	splicing factor 3B subcomplex	8	0.726376	0.875	0.785117	1	0.058741	0.125	0.301576	0.987947
bin_16.1.1.2.9.	RNA processing.pre-RNA splicing.U2-type major spliceosome.U2 snRNP complex.U2AF pre-RNA splicing factor heterodimer	U2AF pre-RNA splicing factor heterodimer	5	0.57794	1	0.268247	0.833333	-0.309693	-0.166667	0.250706	0.939054
bin_16.1.1.2.9.2.	RNA processing.pre-RNA splicing.U2-type major spliceosome.U2 snRNP complex.U2AF pre-RNA splicing factor heterodimer.large subunit *(U2AF2/U2AF65)	large subunit *(U2AF2/U2AF65)	3	0.57794	1	0.268247	0.807692	-0.309693	-0.192308	0.168153	0.842173
bin_16.1.1.3.	RNA processing.pre-RNA splicing.U2-type major spliceosome.U4-U6 di-snRNP complex	U4-U6 di-snRNP complex	7	0.719607	0.571429	0.737342	0.666667	0.0177347	0.0952381	1	1
bin_16.1.1.4.	RNA processing.pre-RNA splicing.U2-type major spliceosome.U5 snRNP complex	U5 snRNP complex	3	0.621263	0.666667	0.644943	0.9	0.0236801	0.233333	0.764228	1
bin_16.1.1.5.	RNA processing.pre-RNA splicing.U2-type major spliceosome.U4-U6-U5 tri-snRNP complex	U4-U6-U5 tri-snRNP complex	6	0.552666	0.583333	0.702378	0.928571	0.149712	0.345238	0.432035	1
bin_16.1.1.6.	RNA processing.pre-RNA splicing.U2-type major spliceosome.U1/U2/U4/U5 snRNP-associated Sm accessory RNP complex	U1/U2/U4/U5 snRNP-associated Sm accessory RNP complex	13	0.650867	0.923077	0.615782	1	-0.0350849	0.0769231	1	1
bin_16.1.1.6.4.	RNA processing.pre-RNA splicing.U2-type major spliceosome.U1/U2/U4/U5 snRNP-associated Sm accessory RNP complex.component *(Sm-D3)	component *(Sm-D3)	3	0.615243	1	0.550168	1	-0.0650747	0	0.19043	0.842173
bin_16.1.1.7.	RNA processing.pre-RNA splicing.U2-type major spliceosome.U6 snRNP-associated LSm accessory RNP complex	U6 snRNP-associated LSm accessory RNP complex	10	0.868405	0.95	0.820638	0.923077	-0.0477672	-0.0269231	0.182301	0.842173
bin_16.1.2.	RNA processing.pre-RNA splicing.U12-type minor spliceosome	U12-type minor spliceosome	9	0.434318	0.5	0.593199	0.555556	0.158881	0.0555556	0.658678	1
bin_16.1.2.1.	RNA processing.pre-RNA splicing.U12-type minor spliceosome.U11 snRNP complex	U11 snRNP complex	3	0.18786	0.5	0.682786	0.5	0.494926	0	0.662521	1
bin_16.1.2.2.	RNA processing.pre-RNA splicing.U12-type minor spliceosome.U11/U12 snRNP complex	U11/U12 snRNP complex	4	0.389458	0.5	0.562713	0.6	0.173255	0.1	1	1
bin_16.1.3.	RNA processing.pre-RNA splicing.spliceosome assembly	spliceosome assembly	8	0.778512	0.75	0.533505	0.7	-0.245007	-0.05	0.231256	0.903304
bin_16.1.3.2.	RNA processing.pre-RNA splicing.spliceosome assembly.snRNA transport	snRNA transport	4	0.625856	0.75	0.533505	0.714286	-0.0923511	-0.0357143	0.294186	0.983755
bin_16.1.3.2.2.	RNA processing.pre-RNA splicing.spliceosome assembly.snRNA transport.snRNA export complex	snRNA export complex	4	0.625856	0.75	0.533505	0.75	-0.0923511	0	0.45	1
bin_16.1.4.	RNA processing.pre-RNA splicing.spliceosome disassembly	spliceosome disassembly	7	0.573117	0.571429	0.699772	0.555556	0.126654	-0.015873	0.750646	1
bin_16.1.4.3.	RNA processing.pre-RNA splicing.spliceosome disassembly.ILS spliceosome disassembly complex	ILS spliceosome disassembly complex	3	0.803575	0.666667	0.728687	0.666667	-0.0748877	0	1	1
bin_16.1.5.	RNA processing.pre-RNA splicing.MAC/NTC spliceosome-associated complex	MAC/NTC spliceosome-associated complex	45	0.670406	0.733333	0.721975	0.816327	0.0515696	0.0829932	0.409371	1
bin_16.1.5.1.	RNA processing.pre-RNA splicing.MAC/NTC spliceosome-associated complex.core components	core components	24	0.731688	0.770833	0.710375	0.821429	-0.021313	0.0505952	0.992677	1
bin_16.1.5.1.10.	RNA processing.pre-RNA splicing.MAC/NTC spliceosome-associated complex.core components.component *(CRN/MAC10)	component *(CRN/MAC10)	3	0.75263	0.666667	0.511882	0.5	-0.240748	-0.166667	0.698535	1
bin_16.1.5.2.	RNA processing.pre-RNA splicing.MAC/NTC spliceosome-associated complex.associated components	associated components	18	0.604157	0.722222	0.74724	0.789474	0.143083	0.0672515	0.386476	0.992404
bin_16.1.5.2.1.	RNA processing.pre-RNA splicing.MAC/NTC spliceosome-associated complex.associated components.component *(SYF2)	component *(SYF2)	3	0.0966178	0.333333	0.169639	0.666667	0.0730208	0.333333	0.382733	0.987947
bin_16.1.5.2.8.	RNA processing.pre-RNA splicing.MAC/NTC spliceosome-associated complex.associated components.component *(CWC22)	component *(CWC22)	4	0.381062	0.375	0.401238	0.5	0.0201758	0.125	0.665006	1
bin_16.1.6.	RNA processing.pre-RNA splicing.spliceosome-associated non-snRNP factor activities	spliceosome-associated non-snRNP factor activities	45	0.624344	0.711111	0.709623	0.793333	0.0852789	0.0822222	0.0420631	0.504929
bin_16.1.6.1.	RNA processing.pre-RNA splicing.spliceosome-associated non-snRNP factor activities.splicing factor *(SR30/34)	splicing factor *(SR30/34)	4	0.557735	1	0.609472	0.857143	0.0517371	-0.142857	0.634281	1
bin_16.1.6.3.	RNA processing.pre-RNA splicing.spliceosome-associated non-snRNP factor activities.splicing factor *(SR45a)	splicing factor *(SR45a)	3	0.854819	1	0.839547	1	-0.0152719	0	0.548569	1
bin_16.1.6.4.	RNA processing.pre-RNA splicing.spliceosome-associated non-snRNP factor activities.splicing factor *(RS31/40/41)	splicing factor *(RS31/40/41)	5	0.75737	1	0.737222	1	-0.0201479	0	0.367015	0.987947
bin_16.1.6.7.	RNA processing.pre-RNA splicing.spliceosome-associated non-snRNP factor activities.splicing factor *(NSR)	splicing factor *(NSR)	10	0.434288	0.35	0.649619	0.333333	0.215331	-0.0166667	0.236445	0.910635
bin_16.1.6.12.	RNA processing.pre-RNA splicing.spliceosome-associated non-snRNP factor activities.splicing factor *(PRP18)	splicing factor *(PRP18)	3	0.46681	0.333333	0.709392	0.5	0.242582	0.166667	1	1
bin_16.1.6.18.	RNA processing.pre-RNA splicing.spliceosome-associated non-snRNP factor activities.pre-tRNA splicing	pre-tRNA splicing	4	0.428785	0.5	0.574233	0.416667	0.145448	-0.0833333	0.454174	1
bin_16.1.6.18.1.	RNA processing.pre-RNA splicing.spliceosome-associated non-snRNP factor activities.pre-tRNA splicing.tRNA-splicing endonuclease complex	tRNA-splicing endonuclease complex	3	0.296775	0.5	0.417885	0.375	0.121109	-0.125	0.859684	1
bin_16.2.	RNA processing.RNA modification	RNA modification	203	0.617663	0.635468	0.659187	0.784644	0.0415241	0.149176	0.0988884	0.670134
bin_16.2.1.	RNA processing.RNA modification.mRNA maturation	mRNA maturation	61	0.612192	0.639344	0.796703	0.78125	0.184511	0.141906	0.00456652	0.151681
bin_16.2.1.1.	RNA processing.RNA modification.mRNA maturation.RNA 5-end processing	RNA 5-end processing	20	0.579543	0.575	0.614819	0.741379	0.0352759	0.166379	0.062503	0.589685
bin_16.2.1.1.1.	RNA processing.RNA modification.mRNA maturation.RNA 5-end processing.RNA 5-end capping	RNA 5-end capping	7	0.636189	0.642857	0.756033	0.916667	0.119844	0.27381	0.114048	0.712015
bin_16.2.1.1.1.1.	RNA processing.RNA modification.mRNA maturation.RNA 5-end processing.RNA 5-end capping.mRNA capping enzyme	mRNA capping enzyme	4	0.5161	0.75	0.923084	1	0.406984	0.25	0.0663503	0.599182
bin_16.2.1.1.1.2.	RNA processing.RNA modification.mRNA maturation.RNA 5-end processing.RNA 5-end capping.mRNA cap methyltransferase	mRNA cap methyltransferase	3	0.636189	0.5	0.577868	0.666667	-0.0583201	0.166667	1	1
bin_16.2.1.1.2.	RNA processing.RNA modification.mRNA maturation.RNA 5-end processing.RNA-dependent RNase P complex	RNA-dependent RNase P complex	8	0.473271	0.5	0.635297	0.5625	0.162026	0.0625	0.494837	1
bin_16.2.1.1.3.	RNA processing.RNA modification.mRNA maturation.RNA 5-end processing.protein-only ribonuclease *(RNase P)	protein-only ribonuclease *(RNase P)	3	0.770551	0.666667	0.797278	0.8	0.0267272	0.133333	0.546168	1
bin_16.2.1.2.	RNA processing.RNA modification.mRNA maturation.poly(A) RNA polymerase activity	poly(A) RNA polymerase activity	11	0.640011	0.863636	0.87181	0.888889	0.231798	0.0252525	0.0682639	0.603543
bin_16.2.1.2.1.	RNA processing.RNA modification.mRNA maturation.poly(A) RNA polymerase activity.poly(A) RNA polymerase	poly(A) RNA polymerase	6	0.748649	0.916667	0.91467	0.954545	0.166021	0.0378788	0.116557	0.718193
bin_16.2.1.2.2.	RNA processing.RNA modification.mRNA maturation.poly(A) RNA polymerase activity.regulatory protein of poly(A) RNA polymerase activity	regulatory protein of poly(A) RNA polymerase activity	5	0.485258	0.8	0.750376	0.785714	0.265118	-0.0142857	0.625512	1
bin_16.2.1.3.	RNA processing.RNA modification.mRNA maturation.Cleavage and Polyadenylation Specificity Factor (CPSF) complex	Cleavage and Polyadenylation Specificity Factor (CPSF) complex	15	0.49464	0.666667	0.776856	0.733333	0.282216	0.0666667	0.533784	1
bin_16.2.1.4.	RNA processing.RNA modification.mRNA maturation.Cleavage Stimulatory Factor (CstF) complex	Cleavage Stimulatory Factor (CstF) complex	5	0.712457	0.5	0.498664	0.6	-0.213793	0.1	0.530869	1
bin_16.2.1.5.	RNA processing.RNA modification.mRNA maturation.Cleavage Factor I (CF-Im) complex	Cleavage Factor I (CF-Im) complex	6	0.487858	0.583333	0.796127	0.857143	0.308269	0.27381	0.100412	0.674824
bin_16.2.1.5.1.	RNA processing.RNA modification.mRNA maturation.Cleavage Factor I (CF-Im) complex.component *(CPFS5/CFIm25)	component *(CPFS5/CFIm25)	4	0.594861	0.75	0.761309	0.875	0.166448	0.125	0.470486	1
bin_16.2.1.6.	RNA processing.RNA modification.mRNA maturation.Cleavage Factor II (CF-IIm) complex	Cleavage Factor II (CF-IIm) complex	4	0.81186	0.5	0.850549	0.833333	0.0386887	0.333333	0.746128	1
bin_16.2.1.6.2.	RNA processing.RNA modification.mRNA maturation.Cleavage Factor II (CF-IIm) complex.component *(Pcf11)	component *(Pcf11)	3	0.801979	0.5	0.850549	0.8	0.0485693	0.3	0.541193	1
bin_16.2.2.	RNA processing.RNA modification.tRNA maturation	tRNA maturation	5	0.599793	0.7	0.5082	0.416667	-0.091593	-0.283333	0.926933	1
bin_16.2.2.1.	RNA processing.RNA modification.tRNA maturation.endoribonuclease *(RNase Z)	endoribonuclease *(RNase Z)	5	0.599793	0.7	0.5082	0.416667	-0.091593	-0.283333	0.926933	1
bin_16.2.3.	RNA processing.RNA modification.snRNA maturation	snRNA maturation	6	0.469243	0.5	0.42019	0.65	-0.0490521	0.15	0.784872	1
bin_16.2.3.1.	RNA processing.RNA modification.snRNA maturation.DSP snRNA processing complex	DSP snRNA processing complex	6	0.469243	0.5	0.42019	0.65	-0.0490521	0.15	0.784872	1
bin_16.2.4.	RNA processing.RNA modification.tRNA modification	tRNA modification	32	0.668298	0.703125	0.640141	0.819444	-0.0281574	0.116319	0.726203	1
bin_16.2.4.1.	RNA processing.RNA modification.tRNA modification.N6-threonylcarbamoyladenosine modification	N6-threonylcarbamoyladenosine modification	7	0.552329	0.714286	0.725073	1	0.172745	0.285714	1	1
bin_16.2.4.1.4.	RNA processing.RNA modification.tRNA modification.N6-threonylcarbamoyladenosine modification.KEOPS/EKC threonylcarbamoyl-AMP synthase complex	KEOPS/EKC threonylcarbamoyl-AMP synthase complex	3	0.552329	0.833333	0.831306	1	0.278977	0.166667	0.765594	1
bin_16.2.4.3.	RNA processing.RNA modification.tRNA modification.uridylation	uridylation	8	0.667702	0.8125	0.492429	0.888889	-0.175273	0.0763889	0.596415	1
bin_16.2.4.3.1.	RNA processing.RNA modification.tRNA modification.uridylation.tRNA dihydrouridine synthase	tRNA dihydrouridine synthase	6	0.667702	0.916667	0.492429	1	-0.175273	0.0833333	0.352449	0.987947
bin_16.2.4.5.	RNA processing.RNA modification.tRNA modification.thiolation CTU1-URM1 pathway	thiolation CTU1-URM1 pathway	7	0.665125	0.714286	0.607033	0.8125	-0.0580916	0.0982143	0.953816	1
bin_16.2.4.5.1.	RNA processing.RNA modification.tRNA modification.thiolation CTU1-URM1 pathway.mercaptopyruvate sulfurtransferase *(MST/RDH)	mercaptopyruvate sulfurtransferase *(MST/RDH)	3	0.336303	0.666667	0.476101	0.75	0.139799	0.0833333	0.858427	1
bin_16.2.4.8.	RNA processing.RNA modification.tRNA modification.A-to-I RNA editing	A-to-I RNA editing	3	0.699753	0.5	0.669707	0.5	-0.0300452	0	1	1
bin_16.2.5.	RNA processing.RNA modification.RNA pseudouridylation	RNA pseudouridylation	21	0.762727	0.666667	0.707747	0.740741	-0.0549803	0.0740741	0.51936	1
bin_16.2.5.1.	RNA processing.RNA modification.RNA pseudouridylation.stand-alone pseudouridine synthase activities	stand-alone pseudouridine synthase activities	17	0.792309	0.588235	0.706296	0.727273	-0.086013	0.139037	0.470096	1
bin_16.2.5.1.1.	RNA processing.RNA modification.RNA pseudouridylation.stand-alone pseudouridine synthase activities.TruA-type tRNA pseudouridine synthase activities	TruA-type tRNA pseudouridine synthase activities	6	0.756315	0.5	0.694344	0.714286	-0.0619713	0.214286	0.224639	0.891512
bin_16.2.5.2.	RNA processing.RNA modification.RNA pseudouridylation.H/ACA snoRNP RNA pseudouridylation complex	H/ACA snoRNP RNA pseudouridylation complex	4	0.679295	1	0.736678	0.8	0.0573835	-0.2	0.902117	1
bin_16.2.6.	RNA processing.RNA modification.RNA methylation	RNA methylation	78	0.584091	0.602564	0.594159	0.819444	0.0100681	0.21688	0.667784	1
bin_16.2.6.1.	RNA processing.RNA modification.RNA methylation.rRNA methylation	rRNA methylation	32	0.560093	0.640625	0.523211	0.85	-0.0368823	0.209375	0.852916	1
bin_16.2.6.1.4.	RNA processing.RNA modification.RNA methylation.rRNA methylation.C/D small nucleolar ribonucleoprotein (snoRNP) rRNA methylation complex	C/D small nucleolar ribonucleoprotein (snoRNP) rRNA methylation complex	5	0.682592	0.8	0.524332	0.777778	-0.15826	-0.0222222	1	1
bin_16.2.6.1.14.	RNA processing.RNA modification.RNA methylation.rRNA methylation.MRM2-type rRNA methyltransferase	MRM2-type rRNA methyltransferase	4	0.143645	0.75	0.36329	1	0.219645	0.25	0.0365463	0.472551
bin_16.2.6.1.20.	RNA processing.RNA modification.RNA methylation.rRNA methylation.RlmN-type rRNA methyltransferase	RlmN-type rRNA methyltransferase	3	0.5131	0.833333	0.913332	1	0.400232	0.166667	0.144622	0.791898
bin_16.2.6.2.	RNA processing.RNA modification.RNA methylation.tRNA methylation	tRNA methylation	29	0.503391	0.551724	0.594159	0.8	0.0907677	0.248276	0.190771	0.842173
bin_16.2.6.2.7.	RNA processing.RNA modification.RNA methylation.tRNA methylation.TRM7-TRM732/TRM734 tRNA cytidine/guanine-methyltransferase complex	TRM7-TRM732/TRM734 tRNA cytidine/guanine-methyltransferase complex	3	0.5422	0.5	0.659187	0.666667	0.116987	0.166667	0.662521	1
bin_16.2.6.3.	RNA processing.RNA modification.RNA methylation.mRNA methylation	mRNA methylation	17	0.791644	0.617647	0.67534	0.782609	-0.116303	0.164962	0.285802	0.971677
bin_16.2.6.3.1.	RNA processing.RNA modification.RNA methylation.mRNA methylation.adenosine N6-methylation	adenosine N6-methylation	8	0.750262	0.5625	0.67534	0.777778	-0.0749213	0.215278	0.531416	1
bin_16.2.6.3.1.1.	RNA processing.RNA modification.RNA methylation.mRNA methylation.adenosine N6-methylation.adenosine N6-methyltransferase complex	adenosine N6-methyltransferase complex	7	0.725407	0.571429	0.650112	0.8125	-0.0752944	0.241071	0.451509	1
bin_16.2.6.3.1.1.3.	RNA processing.RNA modification.RNA methylation.mRNA methylation.adenosine N6-methylation.adenosine N6-methyltransferase complex.regulatory subcomplex	regulatory subcomplex	5	0.775116	0.6	0.67534	0.8	-0.0997761	0.2	0.834035	1
bin_16.2.6.3.2.	RNA processing.RNA modification.RNA methylation.mRNA methylation.N6-methyladenosine methylation reading	N6-methyladenosine methylation reading	4	0.950389	0.75	0.936205	1	-0.0141839	0.25	0.151643	0.811234
bin_16.2.6.3.2.1.	RNA processing.RNA modification.RNA methylation.mRNA methylation.N6-methyladenosine methylation reading.methylation reader *(ECT)	methylation reader *(ECT)	4	0.950389	0.75	0.936205	1	-0.0141839	0.25	0.151643	0.811234
bin_16.2.6.3.3.	RNA processing.RNA modification.RNA methylation.mRNA methylation.N6-methyladenosine demethylation	N6-methyladenosine demethylation	5	0.805246	0.6	0.526978	0.583333	-0.278268	-0.0166667	0.647329	1
bin_16.2.6.3.3.1.	RNA processing.RNA modification.RNA methylation.mRNA methylation.N6-methyladenosine demethylation.demethylase *(ALKBH9)	demethylase *(ALKBH9)	3	0.861077	0.5	0.526978	0.5	-0.334099	0	0.59256	1
bin_16.3.	RNA processing.RNA export	RNA export	35	0.749019	0.785714	0.789079	0.822917	0.0400602	0.0372024	0.393634	0.997677
bin_16.3.1.	RNA processing.RNA export.receptor-mediated nuclear transport	receptor-mediated nuclear transport	5	0.522111	0.7	0.724837	0.5	0.202726	-0.2	0.509485	1
bin_16.3.1.2.	RNA processing.RNA export.receptor-mediated nuclear transport.mRNA export	mRNA export	4	0.650529	0.75	0.832204	0.5	0.181675	-0.25	0.594032	1
bin_16.3.2.	RNA processing.RNA export.TREX/THO ribonucleoparticle (RNP) trafficking complex	TREX/THO ribonucleoparticle (RNP) trafficking complex	22	0.742665	0.840909	0.788463	0.925926	0.0457972	0.0850168	0.500665	1
bin_16.3.2.1.	RNA processing.RNA export.TREX/THO ribonucleoparticle (RNP) trafficking complex.THO subcomplex	THO subcomplex	7	0.71765	0.785714	0.626737	0.928571	-0.0909127	0.142857	0.60928	1
bin_16.3.2.2.	RNA processing.RNA export.TREX/THO ribonucleoparticle (RNP) trafficking complex.mRNA export adaptor activities	mRNA export adaptor activities	5	0.749019	1	0.871301	1	0.122282	0	0.508315	1
bin_16.3.2.2.1.	RNA processing.RNA export.TREX/THO ribonucleoparticle (RNP) trafficking complex.mRNA export adaptor activities.mRNA-binding adaptor *(ALY/Tho4)	mRNA-binding adaptor *(ALY/Tho4)	4	0.710889	1	0.890387	1	0.179498	0	0.452793	1
bin_16.3.2.5.	RNA processing.RNA export.TREX/THO ribonucleoparticle (RNP) trafficking complex.regulatory protein *(SDE5)	regulatory protein *(SDE5)	3	0.327962	0.833333	0.788463	1	0.460501	0.166667	1	1
bin_16.3.2.6.	RNA processing.RNA export.TREX/THO ribonucleoparticle (RNP) trafficking complex.regulatory protein *(ZC11A) of mRNA export	regulatory protein *(ZC11A) of mRNA export	3	0.616001	0.5	0.715418	0.833333	0.0994171	0.333333	0.662521	1
bin_16.3.3.	RNA processing.RNA export.TREX-2 ribonucleoparticle (RNP) trafficking complex	TREX-2 ribonucleoparticle (RNP) trafficking complex	8	0.802806	0.6875	0.838505	0.807692	0.0356982	0.120192	0.97102	1
bin_16.3.3.1.	RNA processing.RNA export.TREX-2 ribonucleoparticle (RNP) trafficking complex.scaffold component *(GANP/SAC3)	scaffold component *(GANP/SAC3)	3	0.797672	0.666667	0.860558	0.833333	0.0628861	0.166667	0.224916	0.891512
bin_16.4.	RNA processing.RNA homeostasis	RNA homeostasis	211	0.52137	0.675355	0.693081	0.757752	0.17171	0.0823965	5.31e-05	0.00475046
bin_16.4.1.	RNA processing.RNA homeostasis.mRNA quality control	mRNA quality control	13	0.364267	0.692308	0.50469	0.666667	0.140424	-0.025641	0.310851	0.987947
bin_16.4.1.2.	RNA processing.RNA homeostasis.mRNA quality control.regulatory protein *(LARP6)	regulatory protein *(LARP6)	6	0.377846	0.75	0.572356	0.583333	0.19451	-0.166667	0.936186	1
bin_16.4.1.3.	RNA processing.RNA homeostasis.mRNA quality control.RNA chaperone *(CSP)	RNA chaperone *(CSP)	5	0.364267	0.5	0.410278	0.583333	0.0460109	0.0833333	0.411314	1
bin_16.4.2.	RNA processing.RNA homeostasis.Exosome complex	Exosome complex	33	0.572341	0.621212	0.693608	0.7875	0.121267	0.166288	0.122034	0.733516
bin_16.4.2.1.	RNA processing.RNA homeostasis.Exosome complex.EXO9 core complex	EXO9 core complex	9	0.671432	0.666667	0.61668	0.772727	-0.0547526	0.106061	0.939417	1
bin_16.4.2.2.	RNA processing.RNA homeostasis.Exosome complex.NEXT (Nuclear Exosome Targeting) nucleoplasmic activation complex	NEXT (Nuclear Exosome Targeting) nucleoplasmic activation complex	5	0.545571	0.6	0.78826	0.7	0.24269	0.1	0.20869	0.87317
bin_16.4.2.3.	RNA processing.RNA homeostasis.Exosome complex.PAXT (Poly-A tail Exosome Targeting) nucleoplasmic activation complex	PAXT (Poly-A tail Exosome Targeting) nucleoplasmic activation complex	4	0.63974	0.5	0.780933	0.714286	0.141193	0.214286	0.774303	1
bin_16.4.2.5.	RNA processing.RNA homeostasis.Exosome complex.SKI (SUPERKILLER) cytoplasmic regulation complex	SKI (SUPERKILLER) cytoplasmic regulation complex	5	0.66361	0.7	0.679923	0.785714	0.0163136	0.0857143	0.744902	1
bin_16.4.2.6.	RNA processing.RNA homeostasis.Exosome complex.associated co-factor activities	associated co-factor activities	8	0.489703	0.625	0.587216	0.875	0.0975137	0.25	0.563237	1
bin_16.4.3.	RNA processing.RNA homeostasis.mRNA deadenylation-dependent decay	mRNA deadenylation-dependent decay	46	0.734666	0.641304	0.822023	0.813725	0.0873574	0.172421	0.0588533	0.585164
bin_16.4.3.1.	RNA processing.RNA homeostasis.mRNA deadenylation-dependent decay.mRNA deadenylation	mRNA deadenylation	30	0.404991	0.633333	0.822023	0.818182	0.417032	0.184848	0.0746912	0.606007
bin_16.4.3.1.2.	RNA processing.RNA homeostasis.mRNA deadenylation-dependent decay.mRNA deadenylation.CCR4-NOT complex	CCR4-NOT complex	29	0.399129	0.637931	0.822023	0.8125	0.422894	0.174569	0.0792829	0.606007
bin_16.4.3.1.2.2.	RNA processing.RNA homeostasis.mRNA deadenylation-dependent decay.mRNA deadenylation.CCR4-NOT complex.deadenylase component *(CAF1)	deadenylase component *(CAF1)	6	0.298805	0.833333	0.750538	0.916667	0.451733	0.0833333	0.229766	0.901736
bin_16.4.3.1.2.6.	RNA processing.RNA homeostasis.mRNA deadenylation-dependent decay.mRNA deadenylation.CCR4-NOT complex.E3 ubiquitin ligase component *(NOT4)	E3 ubiquitin ligase component *(NOT4)	4	0.9454	0.75	0.916026	1	-0.0293738	0.25	0.389284	0.994331
bin_16.4.3.1.2.7.	RNA processing.RNA homeostasis.mRNA deadenylation-dependent decay.mRNA deadenylation.CCR4-NOT complex.component *(NOT9)	component *(NOT9)	10	0.240153	0.3	0.396681	0.590909	0.156528	0.290909	0.0181356	0.350029
bin_16.4.3.2.	RNA processing.RNA homeostasis.mRNA deadenylation-dependent decay.mRNA decapping complex	mRNA decapping complex	6	0.775963	0.75	0.774019	0.928571	-0.00194417	0.178571	0.830324	1
bin_16.4.3.2.1.	RNA processing.RNA homeostasis.mRNA deadenylation-dependent decay.mRNA decapping complex.regulatory component *(DCP1)	regulatory component *(DCP1)	3	0.767203	0.833333	0.774019	0.833333	0.00681557	0	1	1
bin_16.4.3.5.	RNA processing.RNA homeostasis.mRNA deadenylation-dependent decay.mRNA decay factor *(PAT1)	mRNA decay factor *(PAT1)	4	0.912026	0.5	0.844744	0.6	-0.0672826	0.1	1	1
bin_16.4.3.6.	RNA processing.RNA homeostasis.mRNA deadenylation-dependent decay.DDX6-type mRNA helicase *(RH12/RH8)	DDX6-type mRNA helicase *(RH12/RH8)	3	0.731144	0.833333	0.719522	0.833333	-0.0116218	0	1	1
bin_16.4.4.	RNA processing.RNA homeostasis.non-canonical RNA NAD+-cap decapping	non-canonical RNA NAD+-cap decapping	4	0.626575	0.75	0.523228	0.8	-0.103347	0.05	0.0650637	0.599182
bin_16.4.5.	RNA processing.RNA homeostasis.Exon Junction complex (EJC)	Exon Junction complex (EJC)	11	0.796689	0.909091	0.823583	0.846154	0.0268941	-0.0629371	0.486716	1
bin_16.4.5.1.	RNA processing.RNA homeostasis.Exon Junction complex (EJC).core components	core components	5	0.81966	1	0.821345	0.833333	0.00168525	-0.166667	0.927099	1
bin_16.4.5.2.	RNA processing.RNA homeostasis.Exon Junction complex (EJC).peripheral components	peripheral components	6	0.781241	0.833333	0.852465	0.857143	0.0712243	0.0238095	0.519743	1
bin_16.4.6.	RNA processing.RNA homeostasis.NMD Nonsense-Mediated Decay	NMD Nonsense-Mediated Decay	15	0.285977	0.8	0.733182	0.9	0.447205	0.1	0.00545214	0.165021
bin_16.4.6.1.	RNA processing.RNA homeostasis.NMD Nonsense-Mediated Decay.eRF1-eRF3 aberrant mRNA detection complex	eRF1-eRF3 aberrant mRNA detection complex	5	0.154799	0.9	0.804005	0.9	0.649206	0	0.0121858	0.274692
bin_16.4.6.1.1.	RNA processing.RNA homeostasis.NMD Nonsense-Mediated Decay.eRF1-eRF3 aberrant mRNA detection complex.component *(eRF1)	component *(eRF1)	4	0.153162	0.875	0.741877	0.875	0.588716	0	0.0303828	0.455434
bin_16.4.6.2.	RNA processing.RNA homeostasis.NMD Nonsense-Mediated Decay.SMG1C protein kinase complex	SMG1C protein kinase complex	3	0.687193	0.5	0.563717	0.666667	-0.123476	0.166667	0.662521	1
bin_16.4.7.	RNA processing.RNA homeostasis.NGD No-Go Decay	NGD No-Go Decay	8	0.442441	0.4375	0.66211	0.7	0.219668	0.2625	0.168007	0.842173
bin_16.4.7.1.	RNA processing.RNA homeostasis.NGD No-Go Decay.DOM34-HBS1 aberrant mRNA detection complex	DOM34-HBS1 aberrant mRNA detection complex	4	0.32249	0.375	0.691473	0.875	0.368982	0.5	0.0590719	0.585367
bin_16.4.7.2.	RNA processing.RNA homeostasis.NGD No-Go Decay.Ribosome-associated Quality Control (RQC) complex	Ribosome-associated Quality Control (RQC) complex	3	0.406492	0.5	0.393263	0.6	-0.0132295	0.1	1	1
bin_16.4.8.	RNA processing.RNA homeostasis.secretory ribonuclease activities	secretory ribonuclease activities	6	0.21429	0.666667	0.23258	0.5625	0.0182899	-0.104167	0.746617	1
bin_16.4.8.1.	RNA processing.RNA homeostasis.secretory ribonuclease activities.T2-type RNase *(RNS)	T2-type RNase *(RNS)	6	0.21429	0.666667	0.23258	0.5625	0.0182899	-0.104167	0.746617	1
bin_16.4.9.	RNA processing.RNA homeostasis.mRNA stress granule formation	mRNA stress granule formation	40	0.460956	0.7125	0.632908	0.777778	0.171952	0.0652778	0.0525443	0.542529
bin_16.4.9.1.	RNA processing.RNA homeostasis.mRNA stress granule formation.mRNA endoribonuclease *(G3BP)	mRNA endoribonuclease *(G3BP)	9	0.451611	0.5	0.418246	0.5	-0.0333651	0	0.69937	1
bin_16.4.9.2.	RNA processing.RNA homeostasis.mRNA stress granule formation.regulatory factor *(TZF)	regulatory factor *(TZF)	12	0.235013	0.458333	0.503006	0.7	0.267994	0.241667	0.0271799	0.441001
bin_16.4.9.3.	RNA processing.RNA homeostasis.mRNA stress granule formation.stress granule assembly factor *(UBP1)	stress granule assembly factor *(UBP1)	3	0.819893	0.833333	0.913252	1	0.093359	0.166667	0.111612	0.702909
bin_16.4.9.4.	RNA processing.RNA homeostasis.mRNA stress granule formation.regulatory protein *(UBA1/2) of UBP1 activity	regulatory protein *(UBA1/2) of UBP1 activity	4	0.574091	1	0.74898	1	0.174889	0	0.270344	0.950239
bin_16.4.9.5.	RNA processing.RNA homeostasis.mRNA stress granule formation.regulatory factor *(RBP45/47)	regulatory factor *(RBP45/47)	8	0.647561	1	0.521534	1	-0.126027	0	0.689921	1
bin_16.4.10.	RNA processing.RNA homeostasis.post-transcriptional regulation	post-transcriptional regulation	35	0.510714	0.642857	0.5757	0.648936	0.0649867	0.00607903	0.505621	1
bin_16.4.10.5.	RNA processing.RNA homeostasis.post-transcriptional regulation.regulatory protein	regulatory protein	8	0.280837	0.3125	0.274571	0.192308	-0.00626567	-0.120192	0.856327	1
bin_16.4.10.6.	RNA processing.RNA homeostasis.post-transcriptional regulation.regulatory protein	regulatory protein	9	0.572703	0.666667	0.5757	0.909091	0.0029976	0.242424	0.760946	1
bin_16.4.10.10.	RNA processing.RNA homeostasis.post-transcriptional regulation.STAR-type post-transcriptionally regulatory factor	STAR-type post-transcriptionally regulatory factor	5	0.717144	1	0.890884	1	0.17374	0	0.504152	1
bin_16.4.10.12.	RNA processing.RNA homeostasis.post-transcriptional regulation.CWF19-type post-transcriptionally regulatory factor	CWF19-type post-transcriptionally regulatory factor	3	0.200076	0.5	0.21712	0.666667	0.017044	0.166667	1	1
bin_16.5.	RNA processing.mRNA silencing	mRNA silencing	55	0.510032	0.572727	0.691318	0.642857	0.181286	0.0701299	0.0431842	0.509392
bin_16.5.1.	RNA processing.mRNA silencing.transacting siRNA pathway	transacting siRNA pathway	18	0.229224	0.361111	0.596069	0.423077	0.366845	0.0619658	0.00826287	0.220065
bin_16.5.1.2.	RNA processing.mRNA silencing.transacting siRNA pathway.regulatory protein *(CLSY3/4)	regulatory protein *(CLSY3/4)	6	0.222954	0.0833333	0.355427	0.15	0.132473	0.0666667	0.415938	1
bin_16.5.1.4.	RNA processing.mRNA silencing.transacting siRNA pathway.endoribonuclease *(DCL2)	endoribonuclease *(DCL2)	4	0.167435	0.5	0.547696	0.666667	0.380261	0.166667	0.215925	0.87317
bin_16.5.2.	RNA processing.mRNA silencing.miRNA pathway	miRNA pathway	37	0.691786	0.675676	0.737904	0.772727	0.0461182	0.0970516	0.331127	0.987947
bin_16.5.2.1.	RNA processing.mRNA silencing.miRNA pathway.miRNA biogenesis	miRNA biogenesis	18	0.634622	0.666667	0.720422	0.727273	0.0858	0.0606061	0.16968	0.842173
bin_16.5.2.1.1.	RNA processing.mRNA silencing.miRNA pathway.miRNA biogenesis.DCL1-HYL1 miRNA biogenesis complex	DCL1-HYL1 miRNA biogenesis complex	3	0.745974	0.833333	0.774091	0.875	0.0281161	0.0416667	0.595883	1
bin_16.5.2.1.9.	RNA processing.mRNA silencing.miRNA pathway.miRNA biogenesis.cytidylyltransferase *(NTP2/6/7/8)	cytidylyltransferase *(NTP2/6/7/8)	4	0.861124	0.5	0.89568	0.642857	0.0345556	0.142857	0.10418	0.694452
bin_16.5.2.2.	RNA processing.mRNA silencing.miRNA pathway.RNA-induced silencing complex (RISC) assembly and export	RNA-induced silencing complex (RISC) assembly and export	12	0.643803	0.75	0.748004	0.892857	0.104201	0.142857	0.341167	0.987947
bin_16.5.2.2.1.	RNA processing.mRNA silencing.miRNA pathway.RNA-induced silencing complex (RISC) assembly and export.miRNA recruiting factor *(AGO1/AGO10)	miRNA recruiting factor *(AGO1/AGO10)	4	0.279509	0.75	0.426575	0.75	0.147066	0	0.470486	1
bin_16.5.2.3.	RNA processing.mRNA silencing.miRNA pathway.miRNA degradation	miRNA degradation	6	0.770748	0.583333	0.725163	0.714286	-0.0455853	0.130952	0.283977	0.971346
bin_16.6.	RNA processing.organelle machinery	organelle machinery	161	0.508387	0.630435	0.598964	0.710674	0.0905763	0.0802394	0.108435	0.702909
bin_16.6.1.	RNA processing.organelle machinery.pre-RNA splicing	pre-RNA splicing	57	0.508387	0.631579	0.603683	0.716418	0.0952952	0.084839	0.320844	0.987947
bin_16.6.1.1.	RNA processing.organelle machinery.pre-RNA splicing.plastidial RNA splicing	plastidial RNA splicing	28	0.573925	0.732143	0.609814	0.861111	0.0358887	0.128968	0.886997	1
bin_16.6.1.1.1.	RNA processing.organelle machinery.pre-RNA splicing.plastidial RNA splicing.CFM-type splicing factor families	CFM-type splicing factor families	6	0.665676	0.833333	0.703369	1	0.0376927	0.166667	0.720985	1
bin_16.6.1.1.1.2.	RNA processing.organelle machinery.pre-RNA splicing.plastidial RNA splicing.CFM-type splicing factor families.CRS2-CAF splicing factor complexes	CRS2-CAF splicing factor complexes	3	0.72794	0.833333	0.703369	1	-0.0245716	0.166667	0.662521	1
bin_16.6.1.1.20.	RNA processing.organelle machinery.pre-RNA splicing.plastidial RNA splicing.organelle RNA splicing factor *(APO)	organelle RNA splicing factor *(APO)	5	0.461133	0.6	0.647691	0.75	0.186558	0.15	1	1
bin_16.6.1.2.	RNA processing.organelle machinery.pre-RNA splicing.mitochondrial RNA splicing	mitochondrial RNA splicing	29	0.493724	0.534483	0.568717	0.548387	0.0749929	0.0139043	0.248565	0.93863
bin_16.6.1.2.21.	RNA processing.organelle machinery.pre-RNA splicing.mitochondrial RNA splicing.CFM-type splicing factor families	CFM-type splicing factor families	4	0.471502	0.5	0.617845	0.6	0.146343	0.1	0.713303	1
bin_16.6.1.2.21.2.	RNA processing.organelle machinery.pre-RNA splicing.mitochondrial RNA splicing.CFM-type splicing factor families.splicing factor *(CFM6/7)	splicing factor *(CFM6/7)	3	0.486542	0.5	0.534256	0.625	0.0477146	0.125	0.859684	1
bin_16.6.2.	RNA processing.organelle machinery.RNA modification	RNA modification	82	0.444479	0.585366	0.560062	0.658824	0.115583	0.0734577	0.085892	0.618632
bin_16.6.2.1.	RNA processing.organelle machinery.RNA modification.tRNA maturation	tRNA maturation	3	0.665987	0.5	0.769217	0.833333	0.103231	0.333333	1	1
bin_16.6.2.2.	RNA processing.organelle machinery.RNA modification.C-to-U RNA editing	C-to-U RNA editing	79	0.440606	0.588608	0.560062	0.654321	0.119455	0.0657134	0.0885611	0.633223
bin_16.6.2.2.1.	RNA processing.organelle machinery.RNA modification.C-to-U RNA editing.RNA editing factor *(MORF)	RNA editing factor *(MORF)	6	0.919617	0.916667	0.912903	0.857143	-0.00671353	-0.0595238	0.720985	1
bin_16.6.2.2.4.	RNA processing.organelle machinery.RNA modification.C-to-U RNA editing.RNA editing factor *(ORRM3)	RNA editing factor *(ORRM3)	5	0.323554	1	0.721144	1	0.397589	0	0.834532	1
bin_16.6.2.2.5.	RNA processing.organelle machinery.RNA modification.C-to-U RNA editing.PPR-type RNA editing factor activities	PPR-type RNA editing factor activities	61	0.387816	0.516393	0.411428	0.581967	0.0236121	0.0655738	0.0881712	0.633223
bin_16.6.2.2.5.18.	RNA processing.organelle machinery.RNA modification.C-to-U RNA editing.PPR-type RNA editing factor activities.RNA editing factor *(DYW2)	RNA editing factor *(DYW2)	3	0.187023	0.666667	0.604098	0.833333	0.417076	0.166667	0.0808556	0.606007
bin_16.6.2.2.7.	RNA processing.organelle machinery.RNA modification.C-to-U RNA editing.RNA editing factor *(OZ)	RNA editing factor *(OZ)	4	0.851512	0.625	0.885678	0.875	0.0341659	0.25	0.665006	1
bin_16.6.3.	RNA processing.organelle machinery.RNA homeostasis	RNA homeostasis	22	0.748332	0.795455	0.763634	0.865385	0.0153018	0.0699301	0.501256	1
bin_16.6.3.1.	RNA processing.organelle machinery.RNA homeostasis.ribonuclease activities	ribonuclease activities	9	0.707123	0.722222	0.773768	0.75	0.0666454	0.0277778	0.713062	1
bin_16.6.3.1.4.	RNA processing.organelle machinery.RNA homeostasis.ribonuclease activities.phosphorolytic exoribonuclease *(PNP)	phosphorolytic exoribonuclease *(PNP)	3	0.392664	0.666667	0.569034	0.666667	0.17637	0	1	1
bin_16.6.3.3.	RNA processing.organelle machinery.RNA homeostasis.plastidial mRNA stabilisation	plastidial mRNA stabilisation	11	0.904879	0.909091	0.788939	1	-0.11594	0.0909091	0.239189	0.918289
bin_17.	Protein biosynthesis	Protein biosynthesis	655	0.635816	0.829008	0.656743	0.876005	0.020927	0.0469977	0.0118187	0.270548
bin_17.1.	Protein biosynthesis.ribosome biogenesis	ribosome biogenesis	311	0.608629	0.863344	0.608592	0.866667	-3.68e-05	0.00332262	0.843839	1
bin_17.1.1.	Protein biosynthesis.ribosome biogenesis.rRNA maturation	rRNA maturation	17	0.668406	0.735294	0.623597	0.863636	-0.0448089	0.128342	0.943541	1
bin_17.1.1.1.	Protein biosynthesis.ribosome biogenesis.rRNA maturation.rRNA transcription control	rRNA transcription control	4	0.429116	0.75	0.805025	0.833333	0.375908	0.0833333	0.335887	0.987947
bin_17.1.1.7.	Protein biosynthesis.ribosome biogenesis.rRNA maturation.ITS1 rRNA removal	ITS1 rRNA removal	4	0.600623	0.75	0.504373	1	-0.0962491	0.25	0.884549	1
bin_17.1.1.8.	Protein biosynthesis.ribosome biogenesis.rRNA maturation.ITS2 rRNA removal	ITS2 rRNA removal	3	0.710758	0.666667	0.584371	0.625	-0.126388	-0.0416667	0.049746	0.532246
bin_17.1.2.	Protein biosynthesis.ribosome biogenesis.large ribosomal subunit (LSU)	large ribosomal subunit (LSU)	180	0.582726	0.869444	0.576424	0.864486	-0.00630143	-0.00495846	0.730749	1
bin_17.1.2.1.	Protein biosynthesis.ribosome biogenesis.large ribosomal subunit (LSU).LSU proteome	LSU proteome	140	0.60886	0.903571	0.596105	0.875796	-0.012755	-0.0277753	0.408616	1
bin_17.1.2.1.2.	Protein biosynthesis.ribosome biogenesis.large ribosomal subunit (LSU).LSU proteome.component *(uL2)	component *(uL2)	3	0.86591	1	0.535879	0.875	-0.330031	-0.125	0.376759	0.987947
bin_17.1.2.1.4.	Protein biosynthesis.ribosome biogenesis.large ribosomal subunit (LSU).LSU proteome.component *(uL4)	component *(uL4)	3	0.600501	1	0.593796	1	-0.00670487	0	1	1
bin_17.1.2.1.5.	Protein biosynthesis.ribosome biogenesis.large ribosomal subunit (LSU).LSU proteome.component *(uL5)	component *(uL5)	4	0.745632	1	0.457832	1	-0.2878	0	0.665006	1
bin_17.1.2.1.6.	Protein biosynthesis.ribosome biogenesis.large ribosomal subunit (LSU).LSU proteome.component *(uL6)	component *(uL6)	5	0.435269	0.7	0.275763	1	-0.159506	0.3	1	1
bin_17.1.2.1.7.	Protein biosynthesis.ribosome biogenesis.large ribosomal subunit (LSU).LSU proteome.component *(eL6)	component *(eL6)	3	0.81661	1	0.833394	1	0.016784	0	1	1
bin_17.1.2.1.8.	Protein biosynthesis.ribosome biogenesis.large ribosomal subunit (LSU).LSU proteome.component *(eL8)	component *(eL8)	3	0.560455	1	0.405325	0.8	-0.155131	-0.2	0.371093	0.987947
bin_17.1.2.1.9.	Protein biosynthesis.ribosome biogenesis.large ribosomal subunit (LSU).LSU proteome.component *(uL10)	component *(uL10)	3	0.478395	0.666667	0.444447	0.666667	-0.033948	0	1	1
bin_17.1.2.1.10.	Protein biosynthesis.ribosome biogenesis.large ribosomal subunit (LSU).LSU proteome.component *(uL11)	component *(uL11)	5	0.208382	0.6	0.210141	0.5	0.00175902	-0.1	0.941653	1
bin_17.1.2.1.12.	Protein biosynthesis.ribosome biogenesis.large ribosomal subunit (LSU).LSU proteome.component *(uL13)	component *(uL13)	3	0.530064	1	0.718613	1	0.188549	0	0.662521	1
bin_17.1.2.1.13.	Protein biosynthesis.ribosome biogenesis.large ribosomal subunit (LSU).LSU proteome.component *(eL14)	component *(eL14)	4	0.832303	0.75	0.898571	1	0.0662675	0.25	0.595883	1
bin_17.1.2.1.14.	Protein biosynthesis.ribosome biogenesis.large ribosomal subunit (LSU).LSU proteome.component *(uL14)	component *(uL14)	4	0.601719	1	0.361994	1	-0.239726	0	0.595883	1
bin_17.1.2.1.15.	Protein biosynthesis.ribosome biogenesis.large ribosomal subunit (LSU).LSU proteome.component *(eL15)	component *(eL15)	3	0.503762	1	0.382912	1	-0.12085	0	0.382733	0.987947
bin_17.1.2.1.17.	Protein biosynthesis.ribosome biogenesis.large ribosomal subunit (LSU).LSU proteome.component *(uL16)	component *(uL16)	3	0.719866	1	0.465662	1	-0.254204	0	0.382733	0.987947
bin_17.1.2.1.18.	Protein biosynthesis.ribosome biogenesis.large ribosomal subunit (LSU).LSU proteome.component *(uL18)	component *(uL18)	3	0.577664	1	0.478676	1	-0.0989881	0	0.59256	1
bin_17.1.2.1.20.	Protein biosynthesis.ribosome biogenesis.large ribosomal subunit (LSU).LSU proteome.component *(eL19)	component *(eL19)	3	0.843956	0.833333	0.539443	0.833333	-0.304513	0	0.662521	1
bin_17.1.2.1.21.	Protein biosynthesis.ribosome biogenesis.large ribosomal subunit (LSU).LSU proteome.component *(eL20)	component *(eL20)	5	0.394492	0.8	0.427814	0.8	0.0333227	0	0.834532	1
bin_17.1.2.1.23.	Protein biosynthesis.ribosome biogenesis.large ribosomal subunit (LSU).LSU proteome.component *(uL22)	component *(uL22)	3	0.733587	1	0.798999	1	0.0654127	0	1	1
bin_17.1.2.1.24.	Protein biosynthesis.ribosome biogenesis.large ribosomal subunit (LSU).LSU proteome.component *(eL22)	component *(eL22)	3	0.769352	1	0.719955	1	-0.0493979	0	0.19043	0.842173
bin_17.1.2.1.25.	Protein biosynthesis.ribosome biogenesis.large ribosomal subunit (LSU).LSU proteome.component *(uL23)	component *(uL23)	3	0.798047	0.833333	0.799626	1	0.00157887	0.166667	0.858427	1
bin_17.1.2.1.26.	Protein biosynthesis.ribosome biogenesis.large ribosomal subunit (LSU).LSU proteome.component *(eL24)	component *(eL24)	3	0.294696	1	0.530505	1	0.235809	0	1	1
bin_17.1.2.1.27.	Protein biosynthesis.ribosome biogenesis.large ribosomal subunit (LSU).LSU proteome.component *(uL24)	component *(uL24)	3	0.133267	1	0.682413	1	0.549146	0	0.0808556	0.606007
bin_17.1.2.1.29.	Protein biosynthesis.ribosome biogenesis.large ribosomal subunit (LSU).LSU proteome.component *(eL28)	component *(eL28)	3	0.738514	1	0.408518	1	-0.329996	0	0.049746	0.532246
bin_17.1.2.1.31.	Protein biosynthesis.ribosome biogenesis.large ribosomal subunit (LSU).LSU proteome.component *(uL29)	component *(uL29)	3	0.605699	0.666667	0.443177	0.5	-0.162522	-0.166667	1	1
bin_17.1.2.1.32.	Protein biosynthesis.ribosome biogenesis.large ribosomal subunit (LSU).LSU proteome.component *(uL30)	component *(uL30)	5	0.528352	1	0.535057	1	0.0067049	0	0.647329	1
bin_17.1.2.1.33.	Protein biosynthesis.ribosome biogenesis.large ribosomal subunit (LSU).LSU proteome.component *(eL30)	component *(eL30)	3	0.785288	1	0.576901	1	-0.208386	0	0.382733	0.987947
bin_17.1.2.1.36.	Protein biosynthesis.ribosome biogenesis.large ribosomal subunit (LSU).LSU proteome.component *(eL33)	component *(eL33)	3	0.776558	1	0.689252	1	-0.0873055	0	1	1
bin_17.1.2.1.37.	Protein biosynthesis.ribosome biogenesis.large ribosomal subunit (LSU).LSU proteome.component *(eL34)	component *(eL34)	3	0.731089	1	0.730275	1	-0.0008142	0	0.662521	1
bin_17.1.2.1.42.	Protein biosynthesis.ribosome biogenesis.large ribosomal subunit (LSU).LSU proteome.component *(eL40)	component *(eL40)	4	0.643277	1	0.706275	1	0.0629978	0	0.885234	1
bin_17.1.2.1.45.	Protein biosynthesis.ribosome biogenesis.large ribosomal subunit (LSU).LSU proteome.component *(eL43)	component *(eL43)	3	0.658443	1	0.712151	1	0.0537078	0	0.859684	1
bin_17.1.2.1.46.	Protein biosynthesis.ribosome biogenesis.large ribosomal subunit (LSU).LSU proteome.component *(RPP1)	component *(RPP1)	5	0.443739	0.6	0.54449	0.583333	0.10075	-0.0166667	0.927264	1
bin_17.1.2.1.47.	Protein biosynthesis.ribosome biogenesis.large ribosomal subunit (LSU).LSU proteome.component *(RPP2)	component *(RPP2)	4	0.447049	0.75	0.682326	0.75	0.235277	0	0.665006	1
bin_17.1.2.2.	Protein biosynthesis.ribosome biogenesis.large ribosomal subunit (LSU).LSU processome	LSU processome	40	0.457305	0.75	0.57177	0.833333	0.114465	0.0833333	0.286271	0.971677
bin_17.1.2.2.1.	Protein biosynthesis.ribosome biogenesis.large ribosomal subunit (LSU).LSU processome.pre-60S ribosomal subunit nuclear assembly	pre-60S ribosomal subunit nuclear assembly	21	0.507509	0.761905	0.441292	0.875	-0.0662179	0.113095	0.606337	1
bin_17.1.2.2.1.10.	Protein biosynthesis.ribosome biogenesis.large ribosomal subunit (LSU).LSU processome.pre-60S ribosomal subunit nuclear assembly.PES-BOP1-WDR12 (PeBoW) complex	PES-BOP1-WDR12 (PeBoW) complex	3	0.801269	0.833333	0.558665	0.8	-0.242604	-0.0333333	1	1
bin_17.1.2.2.2.	Protein biosynthesis.ribosome biogenesis.large ribosomal subunit (LSU).LSU processome.pre-60S ribosomal subunit nuclear export	pre-60S ribosomal subunit nuclear export	11	0.497639	0.681818	0.736857	0.769231	0.239218	0.0874126	0.562087	1
bin_17.1.2.2.2.1.	Protein biosynthesis.ribosome biogenesis.large ribosomal subunit (LSU).LSU processome.pre-60S ribosomal subunit nuclear export.NOC export complexes	NOC export complexes	4	0.463877	0.5	0.452161	0.5	-0.0117157	0	0.859684	1
bin_17.1.2.2.3.	Protein biosynthesis.ribosome biogenesis.large ribosomal subunit (LSU).LSU processome.60S ribosomal subunit cytoplasmic maturation	60S ribosomal subunit cytoplasmic maturation	8	0.390481	0.8125	0.514254	0.8125	0.123773	0	0.283667	0.971346
bin_17.1.2.2.3.7.	Protein biosynthesis.ribosome biogenesis.large ribosomal subunit (LSU).LSU processome.60S ribosomal subunit cytoplasmic maturation.ribosome assembly factor *(eIF6))	ribosome assembly factor *(eIF6))	3	0.393292	0.666667	0.361303	0.75	-0.0319889	0.0833333	1	1
bin_17.1.3.	Protein biosynthesis.ribosome biogenesis.small ribosomal subunit (SSU)	small ribosomal subunit (SSU)	113	0.643294	0.876106	0.658701	0.873188	0.0154062	-0.00291779	0.915802	1
bin_17.1.3.1.	Protein biosynthesis.ribosome biogenesis.small ribosomal subunit (SSU).SSU proteome	SSU proteome	83	0.61963	0.96988	0.618854	0.925743	-0.0007762	-0.0441369	0.871828	1
bin_17.1.3.1.1.	Protein biosynthesis.ribosome biogenesis.small ribosomal subunit (SSU).SSU proteome.component *(eS1)	component *(eS1)	3	0.836663	1	0.677155	1	-0.159508	0	0.19043	0.842173
bin_17.1.3.1.5.	Protein biosynthesis.ribosome biogenesis.small ribosomal subunit (SSU).SSU proteome.component *(uS4)	component *(uS4)	4	0.565647	1	0.455639	0.666667	-0.110008	-0.333333	0.165807	0.842173
bin_17.1.3.1.7.	Protein biosynthesis.ribosome biogenesis.small ribosomal subunit (SSU).SSU proteome.component *(eS6)	component *(eS6)	3	0.822565	1	0.658528	1	-0.164037	0	0.382733	0.987947
bin_17.1.3.1.10.	Protein biosynthesis.ribosome biogenesis.small ribosomal subunit (SSU).SSU proteome.component *(eS8)	component *(eS8)	5	0.60587	1	0.536444	1	-0.0694261	0	0.530869	1
bin_17.1.3.1.11.	Protein biosynthesis.ribosome biogenesis.small ribosomal subunit (SSU).SSU proteome.component *(uS8)	component *(uS8)	3	0.780837	0.833333	0.819259	1	0.0384228	0.166667	0.859684	1
bin_17.1.3.1.12.	Protein biosynthesis.ribosome biogenesis.small ribosomal subunit (SSU).SSU proteome.component *(uS9)	component *(uS9)	3	0.18237	1	0.696587	1	0.514216	0	0.19043	0.842173
bin_17.1.3.1.18.	Protein biosynthesis.ribosome biogenesis.small ribosomal subunit (SSU).SSU proteome.component *(uS13)	component *(uS13)	3	0.695803	1	0.415769	1	-0.280034	0	0.372456	0.987947
bin_17.1.3.1.20.	Protein biosynthesis.ribosome biogenesis.small ribosomal subunit (SSU).SSU proteome.component *(uS15)	component *(uS15)	5	0.815712	1	0.763307	1	-0.0524051	0	0.403395	0.997677
bin_17.1.3.1.22.	Protein biosynthesis.ribosome biogenesis.small ribosomal subunit (SSU).SSU proteome.component *(eS17)	component *(eS17)	3	0.0847691	1	0.732204	1	0.647435	0	0.19043	0.842173
bin_17.1.3.1.25.	Protein biosynthesis.ribosome biogenesis.small ribosomal subunit (SSU).SSU proteome.component *(eS21)	component *(eS21)	3	0.608629	0.833333	0.421887	0.75	-0.186742	-0.0833333	0.215925	0.87317
bin_17.1.3.1.26.	Protein biosynthesis.ribosome biogenesis.small ribosomal subunit (SSU).SSU proteome.component *(eS24)	component *(eS24)	3	0.487137	1	0.648449	1	0.161312	0	0.19043	0.842173
bin_17.1.3.1.32.	Protein biosynthesis.ribosome biogenesis.small ribosomal subunit (SSU).SSU proteome.component *(eS31)	component *(eS31)	3	0.380876	1	0.73524	1	0.354364	0	0.382733	0.987947
bin_17.1.3.1.33.	Protein biosynthesis.ribosome biogenesis.small ribosomal subunit (SSU).SSU proteome.component *(RACK1)	component *(RACK1)	3	0.427127	1	0.408304	1	-0.0188231	0	1	1
bin_17.1.3.2.	Protein biosynthesis.ribosome biogenesis.small ribosomal subunit (SSU).SSU processome	SSU processome	30	0.71535	0.616667	0.763322	0.72973	0.0479727	0.113063	0.574708	1
bin_17.1.3.2.1.	Protein biosynthesis.ribosome biogenesis.small ribosomal subunit (SSU).SSU processome.pre-40S ribosomal subunit nuclear assembly	pre-40S ribosomal subunit nuclear assembly	28	0.700763	0.589286	0.757532	0.720588	0.056769	0.131303	0.547697	1
bin_17.1.3.2.1.1.	Protein biosynthesis.ribosome biogenesis.small ribosomal subunit (SSU).SSU processome.pre-40S ribosomal subunit nuclear assembly.MPP10 module	MPP10 module	4	0.685271	0.625	0.893583	0.785714	0.208312	0.160714	0.0447226	0.511567
bin_17.1.3.2.1.2.	Protein biosynthesis.ribosome biogenesis.small ribosomal subunit (SSU).SSU processome.pre-40S ribosomal subunit nuclear assembly.UtpA module	UtpA module	4	0.865595	0.5	0.828188	0.75	-0.0374069	0.25	0.665006	1
bin_17.1.3.2.1.3.	Protein biosynthesis.ribosome biogenesis.small ribosomal subunit (SSU).SSU processome.pre-40S ribosomal subunit nuclear assembly.UtpB module	UtpB module	6	0.656643	0.5	0.632489	0.5	-0.0241542	0	1	1
bin_17.1.3.2.1.4.	Protein biosynthesis.ribosome biogenesis.small ribosomal subunit (SSU).SSU processome.pre-40S ribosomal subunit nuclear assembly.UtpC module	UtpC module	3	0.379498	0.666667	0.497772	0.75	0.118274	0.0833333	1	1
bin_17.2.	Protein biosynthesis.aminoacyl-tRNA synthetase activities	aminoacyl-tRNA synthetase activities	49	0.67557	0.928571	0.757788	0.95614	0.0822184	0.0275689	0.809712	1
bin_17.2.3.	Protein biosynthesis.aminoacyl-tRNA synthetase activities.asparagine-tRNA ligase	asparagine-tRNA ligase	3	0.837817	0.833333	0.805453	0.833333	-0.0323643	0	1	1
bin_17.2.8.	Protein biosynthesis.aminoacyl-tRNA synthetase activities.glutamyl-tRNA-dependent amidotransferase complex	glutamyl-tRNA-dependent amidotransferase complex	3	0.44902	1	0.585615	1	0.136595	0	0.662521	1
bin_17.2.9.	Protein biosynthesis.aminoacyl-tRNA synthetase activities.glycine-tRNA ligase	glycine-tRNA ligase	3	0.617989	1	0.539269	1	-0.0787198	0	0.662521	1
bin_17.2.12.	Protein biosynthesis.aminoacyl-tRNA synthetase activities.leucine-tRNA ligase	leucine-tRNA ligase	3	0.12761	0.833333	0.772756	0.833333	0.645146	0	0.0808556	0.606007
bin_17.2.13.	Protein biosynthesis.aminoacyl-tRNA synthetase activities.lysine-tRNA ligase	lysine-tRNA ligase	3	0.878748	0.833333	0.492335	0.9	-0.386413	0.0666667	0.368227	0.987947
bin_17.2.16.	Protein biosynthesis.aminoacyl-tRNA synthetase activities.cytosolic phenylalanine-tRNA ligase heterodimer	cytosolic phenylalanine-tRNA ligase heterodimer	3	0.67557	1	0.629137	1	-0.0464334	0	0.662521	1
bin_17.2.17.	Protein biosynthesis.aminoacyl-tRNA synthetase activities.proline-tRNA ligase	proline-tRNA ligase	3	0.82868	0.833333	0.885154	1	0.0564745	0.166667	0.382733	0.987947
bin_17.2.19.	Protein biosynthesis.aminoacyl-tRNA synthetase activities.threonine-tRNA ligase	threonine-tRNA ligase	3	0.844985	1	0.887779	1	0.0427934	0	1	1
bin_17.3.	Protein biosynthesis.translation initiation	translation initiation	69	0.693968	0.753623	0.674662	0.825301	-0.0193056	0.071678	0.216444	0.87317
bin_17.3.1.	Protein biosynthesis.translation initiation.Pre-Initiation Complex (PIC) module	Pre-Initiation Complex (PIC) module	46	0.683602	0.771739	0.663603	0.851852	-0.0199996	0.0801127	0.266981	0.950239
bin_17.3.1.1.	Protein biosynthesis.translation initiation.Pre-Initiation Complex (PIC) module.eIF1 PIC assembly factor activity	eIF1 PIC assembly factor activity	7	0.374373	0.714286	0.690146	0.75	0.315773	0.0357143	0.283977	0.971346
bin_17.3.1.1.1.	Protein biosynthesis.translation initiation.Pre-Initiation Complex (PIC) module.eIF1 PIC assembly factor activity.assembly factor *(eIF1))	assembly factor *(eIF1))	5	0.174354	0.6	0.690146	0.75	0.515792	0.15	0.111347	0.702909
bin_17.3.1.2.	Protein biosynthesis.translation initiation.Pre-Initiation Complex (PIC) module.eIF2 Met-tRNA binding factor activity	eIF2 Met-tRNA binding factor activity	20	0.697417	0.775	0.757317	0.9375	0.0599003	0.1625	0.316387	0.987947
bin_17.3.1.2.1.	Protein biosynthesis.translation initiation.Pre-Initiation Complex (PIC) module.eIF2 Met-tRNA binding factor activity.eIF2 Met-tRNA binding factor complex	eIF2 Met-tRNA binding factor complex	8	0.770892	0.8125	0.618634	1	-0.152258	0.1875	0.590646	1
bin_17.3.1.2.1.1.	Protein biosynthesis.translation initiation.Pre-Initiation Complex (PIC) module.eIF2 Met-tRNA binding factor activity.eIF2 Met-tRNA binding factor complex.eIF2-alpha component activity	eIF2-alpha component activity	4	0.622624	0.75	0.708204	1	0.0855795	0.25	0.331425	0.987947
bin_17.3.1.2.1.3.	Protein biosynthesis.translation initiation.Pre-Initiation Complex (PIC) module.eIF2 Met-tRNA binding factor activity.eIF2 Met-tRNA binding factor complex.component *(eIF2-gamma)	component *(eIF2-gamma)	3	0.748206	0.833333	0.539696	1	-0.20851	0.166667	0.858427	1
bin_17.3.1.2.2.	Protein biosynthesis.translation initiation.Pre-Initiation Complex (PIC) module.eIF2 Met-tRNA binding factor activity.activating factor *(eIF5) of eIF2-GTP hydrolysis	activating factor *(eIF5) of eIF2-GTP hydrolysis	4	0.127601	0.875	0.838737	1	0.711136	0.125	0.0303828	0.455434
bin_17.3.1.2.4.	Protein biosynthesis.translation initiation.Pre-Initiation Complex (PIC) module.eIF2 Met-tRNA binding factor activity.eIF2B GDP recycling complex	eIF2B GDP recycling complex	7	0.811122	0.642857	0.635907	0.8125	-0.175215	0.169643	0.385418	0.990548
bin_17.3.1.3.	Protein biosynthesis.translation initiation.Pre-Initiation Complex (PIC) module.eIF3 mRNA-to-PIC binding complex	eIF3 mRNA-to-PIC binding complex	19	0.713428	0.789474	0.618481	0.791667	-0.0949466	0.00219298	0.951243	1
bin_17.3.1.3.7.	Protein biosynthesis.translation initiation.Pre-Initiation Complex (PIC) module.eIF3 mRNA-to-PIC binding complex.component *(eIF3g)	component *(eIF3g)	4	0.137948	0.25	0.191123	0.333333	0.0531747	0.0833333	0.376759	0.987947
bin_17.3.2.	Protein biosynthesis.translation initiation.mRNA loading	mRNA loading	21	0.787957	0.714286	0.817365	0.770833	0.0294082	0.0565476	0.546538	1
bin_17.3.2.1.	Protein biosynthesis.translation initiation.mRNA loading.mRNA unwinding factor *(eIF4A))	mRNA unwinding factor *(eIF4A))	5	0.856853	0.7	0.775925	0.75	-0.0809284	0.05	0.927099	1
bin_17.3.2.3.	Protein biosynthesis.translation initiation.mRNA loading.eIF4F mRNA unwinding complex	eIF4F mRNA unwinding complex	4	0.697296	0.875	0.770019	0.875	0.0727234	0	0.665006	1
bin_17.3.2.4.	Protein biosynthesis.translation initiation.mRNA loading.eIF-iso4F unwinding complex	eIF-iso4F unwinding complex	4	0.810961	0.75	0.913225	0.9	0.102264	0.15	0.268341	0.950239
bin_17.3.2.4.2.	Protein biosynthesis.translation initiation.mRNA loading.eIF-iso4F unwinding complex.component *(eIF-iso4G)	component *(eIF-iso4G)	3	0.803064	0.666667	0.913225	0.875	0.110161	0.208333	0.372456	0.987947
bin_17.3.2.5.	Protein biosynthesis.translation initiation.mRNA loading.mRNA poly-A-tail binding factor *(PABP)	mRNA poly-A-tail binding factor *(PABP)	6	0.590617	0.5	0.532369	0.571429	-0.0582476	0.0714286	0.942978	1
bin_17.4.	Protein biosynthesis.translation elongation	translation elongation	30	0.48512	0.783333	0.695387	0.785714	0.210267	0.00238095	0.154507	0.821158
bin_17.4.1.	Protein biosynthesis.translation elongation.eEF1 aminoacyl-tRNA binding factor activity	eEF1 aminoacyl-tRNA binding factor activity	11	0.333545	0.863636	0.609813	0.833333	0.276268	-0.030303	0.361935	0.987947
bin_17.4.1.1.	Protein biosynthesis.translation elongation.eEF1 aminoacyl-tRNA binding factor activity.aminoacyl-tRNA binding factor *(eEF1A))	aminoacyl-tRNA binding factor *(eEF1A))	5	0.333545	0.9	0.609813	0.9	0.276268	0	0.403395	0.997677
bin_17.4.1.2.	Protein biosynthesis.translation elongation.eEF1 aminoacyl-tRNA binding factor activity.eEF1B eEF1A-GDP-recycling complex	eEF1B eEF1A-GDP-recycling complex	6	0.453109	0.833333	0.683628	0.75	0.230518	-0.0833333	0.749119	1
bin_17.4.1.2.2.	Protein biosynthesis.translation elongation.eEF1 aminoacyl-tRNA binding factor activity.eEF1B eEF1A-GDP-recycling complex.component *(eEF1B-gamma)	component *(eEF1B-gamma)	3	0.234141	0.666667	0.562557	0.666667	0.328416	0	0.662521	1
bin_17.4.2.	Protein biosynthesis.translation elongation.eEF2 mRNA-translocation factor activity	eEF2 mRNA-translocation factor activity	10	0.48512	0.7	0.698011	0.727273	0.212891	0.0272727	0.418052	1
bin_17.4.2.2.	Protein biosynthesis.translation elongation.eEF2 mRNA-translocation factor activity.regulatory eEF2 diphthamide-modification	regulatory eEF2 diphthamide-modification	8	0.473878	0.625	0.698011	0.666667	0.224133	0.0416667	0.112351	0.702909
bin_17.4.3.	Protein biosynthesis.translation elongation.eEF5 poly-P/G elongation factor activity	eEF5 poly-P/G elongation factor activity	9	0.631266	0.777778	0.792749	0.8125	0.161483	0.0347222	0.961627	1
bin_17.4.3.1.	Protein biosynthesis.translation elongation.eEF5 poly-P/G elongation factor activity.poly-P/G elongation factor *(eEF5/eIF5A))	poly-P/G elongation factor *(eEF5/eIF5A))	6	0.856132	0.916667	0.815541	1	-0.0405912	0.0833333	0.784191	1
bin_17.4.3.2.	Protein biosynthesis.translation elongation.eEF5 poly-P/G elongation factor activity.regulatory eEF5 hypusination	regulatory eEF5 hypusination	3	0.330378	0.5	0.235963	0.5	-0.0944146	0	1	1
bin_17.6.	Protein biosynthesis.organelle machinery	organelle machinery	194	0.664625	0.783505	0.718498	0.905473	0.0538737	0.121967	0.000415327	0.0272547
bin_17.6.1.	Protein biosynthesis.organelle machinery.mitochondrial ribosome biogenesis	mitochondrial ribosome biogenesis	106	0.518629	0.70283	0.673922	0.856481	0.155293	0.153651	0.000551331	0.0339184
bin_17.6.1.2.	Protein biosynthesis.organelle machinery.mitochondrial ribosome biogenesis.large ribosomal subunit proteome	large ribosomal subunit proteome	58	0.548518	0.732759	0.658144	0.863636	0.109626	0.130878	0.0328395	0.459597
bin_17.6.1.2.10.	Protein biosynthesis.organelle machinery.mitochondrial ribosome biogenesis.large ribosomal subunit proteome.component *(bL12m)	component *(bL12m)	4	0.111861	0.75	0.748918	0.875	0.637058	0.125	0.0303828	0.455434
bin_17.6.1.3.	Protein biosynthesis.organelle machinery.mitochondrial ribosome biogenesis.small ribosomal subunit proteome	small ribosomal subunit proteome	42	0.467015	0.654762	0.69451	0.847826	0.227494	0.193064	0.0056156	0.165021
bin_17.6.1.3.29.	Protein biosynthesis.organelle machinery.mitochondrial ribosome biogenesis.small ribosomal subunit proteome.component *(mS78/mS79)	component *(mS78/mS79)	7	0.432774	0.5	0.775135	0.5	0.342361	0	0.443289	1
bin_17.6.1.4.	Protein biosynthesis.organelle machinery.mitochondrial ribosome biogenesis.mitochondrial ribosome-associated proteins	mitochondrial ribosome-associated proteins	3	0.495468	0.666667	0.54311	0.875	0.0476422	0.208333	0.372456	0.987947
bin_17.6.2.	Protein biosynthesis.organelle machinery.plastidial ribosome biogenesis	plastidial ribosome biogenesis	63	0.705404	0.865079	0.764351	0.969231	0.0589467	0.104151	0.0897414	0.637034
bin_17.6.2.1.	Protein biosynthesis.organelle machinery.plastidial ribosome biogenesis.rRNA maturation	rRNA maturation	8	0.679401	0.875	0.807892	1	0.128491	0.125	0.162937	0.842173
bin_17.6.2.2.	Protein biosynthesis.organelle machinery.plastidial ribosome biogenesis.large ribosomal subunit proteome	large ribosomal subunit proteome	31	0.690743	0.903226	0.746693	0.96875	0.0559499	0.0655242	0.132215	0.758118
bin_17.6.2.3.	Protein biosynthesis.organelle machinery.plastidial ribosome biogenesis.small ribosomal subunit proteome	small ribosomal subunit proteome	17	0.71662	0.764706	0.738757	0.933333	0.0221369	0.168627	0.762574	1
bin_17.6.2.4.	Protein biosynthesis.organelle machinery.plastidial ribosome biogenesis.plastidial ribosome-associated proteins	plastidial ribosome-associated proteins	7	0.749188	0.928571	0.871896	1	0.122708	0.0714286	0.915452	1
bin_17.6.3.	Protein biosynthesis.organelle machinery.translation initiation	translation initiation	6	0.546843	1	0.572794	1	0.0259516	0	0.830094	1
bin_17.6.4.	Protein biosynthesis.organelle machinery.translation elongation	translation elongation	10	0.754536	0.95	0.838965	0.954545	0.0844288	0.00454546	0.459672	1
bin_17.6.4.1.	Protein biosynthesis.organelle machinery.translation elongation.elongation factor *(EF-Tu)	elongation factor *(EF-Tu)	4	0.710539	0.875	0.776063	1	0.0655232	0.125	0.665006	1
bin_17.6.5.	Protein biosynthesis.organelle machinery.translation termination	translation termination	7	0.779422	0.785714	0.783821	0.875	0.00439935	0.0892857	0.6022	1
bin_17.6.5.2.	Protein biosynthesis.organelle machinery.translation termination.peptide chain release factor *(PrfB)	peptide chain release factor *(PrfB)	3	0.779422	0.833333	0.781802	0.833333	0.00238053	0	0.662521	1
bin_18.	Protein modification	Protein modification	1219	0.524693	0.624282	0.571663	0.701482	0.0469699	0.0771998	0.000137687	0.0104204
bin_18.1.	Protein modification.glycosylation	glycosylation	67	0.718244	0.679104	0.657647	0.765432	-0.0605969	0.0863276	0.84726	1
bin_18.1.1.	Protein modification.glycosylation.N-linked glycosylation	N-linked glycosylation	51	0.718244	0.696078	0.671674	0.765625	-0.0465696	0.0695466	0.979788	1
bin_18.1.1.1.	Protein modification.glycosylation.N-linked glycosylation.dolichol-phosphate biosynthesis	dolichol-phosphate biosynthesis	9	0.548341	0.666667	0.638473	0.727273	0.0901316	0.0606061	0.543024	1
bin_18.1.1.1.2.	Protein modification.glycosylation.N-linked glycosylation.dolichol-phosphate biosynthesis.dehydro-dolichyl diphosphate synthase *(DPS)	dehydro-dolichyl diphosphate synthase *(DPS)	6	0.251272	0.666667	0.232905	0.583333	-0.0183676	-0.0833333	0.936186	1
bin_18.1.1.2.	Protein modification.glycosylation.N-linked glycosylation.DPMS dolichol-phosphate-mannose synthase complex	DPMS dolichol-phosphate-mannose synthase complex	4	0.711611	0.875	0.714303	0.875	0.00269165	0	1	1
bin_18.1.1.4.	Protein modification.glycosylation.N-linked glycosylation.dolichol-phosphate-linked oligosaccharide precursor assembly	dolichol-phosphate-linked oligosaccharide precursor assembly	11	0.665291	0.545455	0.628104	0.676471	-0.037187	0.131016	1	1
bin_18.1.1.5.	Protein modification.glycosylation.N-linked glycosylation.oligosaccharyl transferase (OST) complex	oligosaccharyl transferase (OST) complex	10	0.820573	0.85	0.852243	0.909091	0.0316698	0.0590909	0.275063	0.956727
bin_18.1.1.5.3.	Protein modification.glycosylation.N-linked glycosylation.oligosaccharyl transferase (OST) complex.component *(OST3/6)	component *(OST3/6)	3	0.80285	0.5	0.852243	0.666667	0.0493924	0.166667	0.19043	0.842173
bin_18.1.1.6.	Protein modification.glycosylation.N-linked glycosylation.complex N-glycan maturation	complex N-glycan maturation	13	0.696304	0.692308	0.624548	0.733333	-0.0717552	0.0410256	0.612157	1
bin_18.1.1.7.	Protein modification.glycosylation.N-linked glycosylation.paucimannosidic N-glycan formation	paucimannosidic N-glycan formation	3	0.697947	0.666667	0.823225	0.9	0.125278	0.233333	0.764228	1
bin_18.1.1.7.1.	Protein modification.glycosylation.N-linked glycosylation.paucimannosidic N-glycan formation.beta-N-acetylhexosaminidase *(HEXO)	beta-N-acetylhexosaminidase *(HEXO)	3	0.697947	0.666667	0.823225	0.9	0.125278	0.233333	0.764228	1
bin_18.1.2.	Protein modification.glycosylation.O-linked glycosylation	O-linked glycosylation	15	0.752065	0.633333	0.642606	0.8	-0.109458	0.166667	0.708923	1
bin_18.1.2.1.	Protein modification.glycosylation.O-linked glycosylation.hydroxyproline O-linked glycosylation	hydroxyproline O-linked glycosylation	10	0.703183	0.55	0.588908	0.7	-0.114275	0.15	0.623176	1
bin_18.1.2.1.1.	Protein modification.glycosylation.O-linked glycosylation.hydroxyproline O-linked glycosylation.hydroxyproline-O-arabinosyltransferase *(HPAT)	hydroxyproline-O-arabinosyltransferase *(HPAT)	4	0.34322	0.375	0.578495	0.5	0.235275	0.125	0.312321	0.987947
bin_18.1.2.1.3.	Protein modification.glycosylation.O-linked glycosylation.hydroxyproline O-linked glycosylation.hydroxyproline-O-galactosyltransferase *(GALT)	hydroxyproline-O-galactosyltransferase *(GALT)	4	0.798293	0.5	0.588908	0.75	-0.209386	0.25	0.470486	1
bin_18.1.2.2.	Protein modification.glycosylation.O-linked glycosylation.serine/threonine O-linked glycosylation	serine/threonine O-linked glycosylation	5	0.799957	0.8	0.764589	1	-0.0353675	0.2	1	1
bin_18.2.	Protein modification.acetylation	acetylation	18	0.540163	0.666667	0.70564	0.852941	0.165477	0.186275	0.314035	0.987947
bin_18.2.1.	Protein modification.acetylation.NatA/NatE N-terminal acetylase complexes	NatA/NatE N-terminal acetylase complexes	6	0.61531	0.833333	0.720346	1	0.105036	0.166667	0.936186	1
bin_18.2.3.	Protein modification.acetylation.NatC N-terminal acetylase complex	NatC N-terminal acetylase complex	4	0.278025	0.625	0.729926	0.833333	0.451901	0.208333	0.215925	0.87317
bin_18.3.	Protein modification.lipidation	lipidation	76	0.676489	0.598684	0.688109	0.761364	0.0116198	0.162679	0.487584	1
bin_18.3.1.	Protein modification.lipidation.glycophosphatidylinositol (GPI) anchor addition	glycophosphatidylinositol (GPI) anchor addition	31	0.726672	0.564516	0.680938	0.705128	-0.0457337	0.140612	0.670332	1
bin_18.3.1.1.	Protein modification.lipidation.glycophosphatidylinositol (GPI) anchor addition.GPI pre-assembly	GPI pre-assembly	18	0.731794	0.472222	0.720626	0.630435	-0.0111681	0.158213	0.407761	1
bin_18.3.1.1.1.	Protein modification.lipidation.glycophosphatidylinositol (GPI) anchor addition.GPI pre-assembly.GPI N-acetylglucosamine transferase complex	GPI N-acetylglucosamine transferase complex	6	0.731794	0.583333	0.720626	0.6875	-0.0111681	0.104167	0.948305	1
bin_18.3.1.1.2.	Protein modification.lipidation.glycophosphatidylinositol (GPI) anchor addition.GPI pre-assembly.N-acetylglucosaminyl-phosphatidylinositol de-N-acetylase *(PIG-L)	N-acetylglucosaminyl-phosphatidylinositol de-N-acetylase *(PIG-L)	3	0.251592	0.333333	0.415169	0.4	0.163577	0.0666667	0.368227	0.987947
bin_18.3.1.2.	Protein modification.lipidation.glycophosphatidylinositol (GPI) anchor addition.GPI transamidase complex	GPI transamidase complex	5	0.734203	0.8	0.628328	1	-0.105875	0.2	0.234267	0.906672
bin_18.3.1.3.	Protein modification.lipidation.glycophosphatidylinositol (GPI) anchor addition.GPI anchor remodeling	GPI anchor remodeling	8	0.70323	0.625	0.479253	0.7	-0.223977	0.075	0.197158	0.852428
bin_18.3.1.3.2.	Protein modification.lipidation.glycophosphatidylinositol (GPI) anchor addition.GPI anchor remodeling.GPI lipid remodeling hydrolase *(PGAP3)	GPI lipid remodeling hydrolase *(PGAP3)	5	0.749123	0.7	0.680938	0.6	-0.0681846	-0.1	0.403395	0.997677
bin_18.3.3.	Protein modification.lipidation.Cys-linked prenylation	Cys-linked prenylation	6	0.829771	0.583333	0.879786	0.928571	0.0500151	0.345238	0.830094	1
bin_18.3.3.1.	Protein modification.lipidation.Cys-linked prenylation.type-I protein prenyltransferase heterodimer	type-I protein prenyltransferase heterodimer	3	0.901787	0.5	0.895413	0.875	-0.00637409	0.375	1	1
bin_18.3.3.2.	Protein modification.lipidation.Cys-linked prenylation.farnesylcysteine recycling	farnesylcysteine recycling	3	0.670131	0.666667	0.811324	1	0.141193	0.333333	1	1
bin_18.3.4.	Protein modification.lipidation.protein S-acylation	protein S-acylation	24	0.753447	0.604167	0.785269	0.807692	0.031822	0.203526	0.648127	1
bin_18.3.4.1.	Protein modification.lipidation.protein S-acylation.group-A protein S-acyltransferase activities	group-A protein S-acyltransferase activities	8	0.720178	0.5625	0.681397	0.833333	-0.0387803	0.270833	0.531416	1
bin_18.3.4.1.1.	Protein modification.lipidation.protein S-acylation.group-A protein S-acyltransferase activities.protein S-acyltransferase *(PAT1-9)	protein S-acyltransferase *(PAT1-9)	8	0.720178	0.5625	0.681397	0.833333	-0.0387803	0.270833	0.531416	1
bin_18.3.4.2.	Protein modification.lipidation.protein S-acylation.group-B protein S-acyltransferase activities	group-B protein S-acyltransferase activities	6	0.699441	0.583333	0.784126	0.857143	0.0846846	0.27381	0.432035	1
bin_18.3.4.2.3.	Protein modification.lipidation.protein S-acylation.group-B protein S-acyltransferase activities.protein S-acyltransferase *(PAT15/16)	protein S-acyltransferase *(PAT15/16)	3	0.804291	0.5	0.817896	0.666667	0.0136049	0.166667	0.662521	1
bin_18.3.4.3.	Protein modification.lipidation.protein S-acylation.group-C protein S-acyltransferase activities	group-C protein S-acyltransferase activities	5	0.784539	0.6	0.829342	0.7	0.0448029	0.1	0.293326	0.983755
bin_18.3.5.	Protein modification.lipidation.protein de-S-acylation	protein de-S-acylation	13	0.47513	0.653846	0.628555	0.714286	0.153425	0.0604396	0.0391434	0.484693
bin_18.3.5.1.	Protein modification.lipidation.protein de-S-acylation.protein de-S-acylation enzyme *(ABAPT)	protein de-S-acylation enzyme *(ABAPT)	10	0.496209	0.75	0.635957	0.727273	0.139748	-0.0227273	0.0377092	0.473852
bin_18.3.5.2.	Protein modification.lipidation.protein de-S-acylation.palmitoyl-protein thioesterase *(PPT)	palmitoyl-protein thioesterase *(PPT)	3	0.372293	0.333333	0.477468	0.666667	0.105175	0.333333	1	1
bin_18.4.	Protein modification.phosphorylation	phosphorylation	884	0.457723	0.600113	0.538405	0.669565	0.0806823	0.0694521	6.59e-06	0.000778932
bin_18.4.1.	Protein modification.phosphorylation.TKL protein kinase superfamily	TKL protein kinase superfamily	477	0.324483	0.518868	0.397598	0.598787	0.0731157	0.0799189	7.61e-07	0.00012489
bin_18.4.1.1.	Protein modification.phosphorylation.TKL protein kinase superfamily.LRR-I protein kinase	LRR-I protein kinase	4	0.525865	0.5	0.582948	0.625	0.0570827	0.125	0.443097	1
bin_18.4.1.2.	Protein modification.phosphorylation.TKL protein kinase superfamily.LRR-II protein kinase	LRR-II protein kinase	10	0.545179	0.75	0.452626	0.928571	-0.092553	0.178571	0.837585	1
bin_18.4.1.3.	Protein modification.phosphorylation.TKL protein kinase superfamily.LRR-III protein kinase	LRR-III protein kinase	37	0.377956	0.5	0.415787	0.538462	0.037831	0.0384615	0.365923	0.987947
bin_18.4.1.4.	Protein modification.phosphorylation.TKL protein kinase superfamily.LRR-IV protein kinase	LRR-IV protein kinase	3	0.410951	0.5	0.552953	0.833333	0.142002	0.333333	0.662521	1
bin_18.4.1.5.	Protein modification.phosphorylation.TKL protein kinase superfamily.LRR-V protein kinase	LRR-V protein kinase	9	0.54377	0.555556	0.778472	0.625	0.234702	0.0694444	0.109242	0.702909
bin_18.4.1.6.	Protein modification.phosphorylation.TKL protein kinase superfamily.LRR-VI protein kinase families	LRR-VI protein kinase families	11	0.632375	0.636364	0.662462	0.692308	0.0300866	0.0559441	0.816696	1
bin_18.4.1.6.1.	Protein modification.phosphorylation.TKL protein kinase superfamily.LRR-VI protein kinase families.LRR-VI-1 protein kinase	LRR-VI-1 protein kinase	5	0.338881	0.7	0.300731	0.75	-0.0381497	0.05	1	1
bin_18.4.1.6.2.	Protein modification.phosphorylation.TKL protein kinase superfamily.LRR-VI protein kinase families.LRR-VI-2 protein kinase	LRR-VI-2 protein kinase	6	0.86388	0.583333	0.692323	0.642857	-0.171557	0.0595238	0.616591	1
bin_18.4.1.7.	Protein modification.phosphorylation.TKL protein kinase superfamily.LRR-VII protein kinase	LRR-VII protein kinase	9	0.355008	0.5	0.514658	0.722222	0.159649	0.222222	0.157704	0.829654
bin_18.4.1.8.	Protein modification.phosphorylation.TKL protein kinase superfamily.LRR-VIII protein kinase families	LRR-VIII protein kinase families	16	0.391513	0.6875	0.359588	0.825	-0.0319245	0.1375	0.621625	1
bin_18.4.1.8.1.	Protein modification.phosphorylation.TKL protein kinase superfamily.LRR-VIII protein kinase families.LRR-VIII-1 protein kinase	LRR-VIII-1 protein kinase	8	0.391513	0.6875	0.420883	0.777778	0.0293705	0.0902778	1	1
bin_18.4.1.8.2.	Protein modification.phosphorylation.TKL protein kinase superfamily.LRR-VIII protein kinase families.LRR-VIII-2 protein kinase	LRR-VIII-2 protein kinase	8	0.439589	0.6875	0.288789	0.863636	-0.1508	0.176136	0.43238	1
bin_18.4.1.9.	Protein modification.phosphorylation.TKL protein kinase superfamily.LRR-IX protein kinase	LRR-IX protein kinase	8	0.586744	0.4375	0.419179	0.785714	-0.167565	0.348214	0.685443	1
bin_18.4.1.10.	Protein modification.phosphorylation.TKL protein kinase superfamily.LRR-X protein kinase families	LRR-X protein kinase families	20	0.35761	0.55	0.548574	0.6	0.190965	0.05	0.00213926	0.0929006
bin_18.4.1.10.1.	Protein modification.phosphorylation.TKL protein kinase superfamily.LRR-X protein kinase families.LRR-Xa protein kinase	LRR-Xa protein kinase	6	0.377754	0.666667	0.782768	0.8	0.405014	0.133333	0.0828374	0.608505
bin_18.4.1.10.2.	Protein modification.phosphorylation.TKL protein kinase superfamily.LRR-X protein kinase families.LRR-Xb protein kinase	LRR-Xb protein kinase	10	0.210972	0.5	0.545702	0.541667	0.334729	0.0416667	0.0321142	0.458131
bin_18.4.1.10.3.	Protein modification.phosphorylation.TKL protein kinase superfamily.LRR-X protein kinase families.LRR-Xc protein kinase	LRR-Xc protein kinase	4	0.413144	0.5	0.577255	0.5	0.164111	0	0.376759	0.987947
bin_18.4.1.11.	Protein modification.phosphorylation.TKL protein kinase superfamily.LRR-XI protein kinase	LRR-XI protein kinase	25	0.46244	0.52	0.440695	0.677419	-0.0217453	0.157419	0.882078	1
bin_18.4.1.12.	Protein modification.phosphorylation.TKL protein kinase superfamily.LRR-XII protein kinase	LRR-XII protein kinase	29	0.212719	0.362069	0.267786	0.383721	0.0550662	0.021652	0.250902	0.939054
bin_18.4.1.13.	Protein modification.phosphorylation.TKL protein kinase superfamily.LRR-XIII protein kinase families	LRR-XIII protein kinase families	5	0.590664	0.7	0.578431	0.75	-0.0122331	0.05	0.927099	1
bin_18.4.1.13.1.	Protein modification.phosphorylation.TKL protein kinase superfamily.LRR-XIII protein kinase families.LRR-XIIIa protein kinase	LRR-XIIIa protein kinase	3	0.590664	0.666667	0.648605	0.666667	0.0579413	0	0.662521	1
bin_18.4.1.15.	Protein modification.phosphorylation.TKL protein kinase superfamily.LRR-XV protein kinase	LRR-XV protein kinase	4	0.211483	0.375	0.541225	0.375	0.329742	0	0.193931	0.842173
bin_18.4.1.16.	Protein modification.phosphorylation.TKL protein kinase superfamily.CrlRLK1 protein kinase	CrlRLK1 protein kinase	21	0.171858	0.52381	0.380991	0.673077	0.209132	0.149267	0.00137859	0.07112
bin_18.4.1.17.	Protein modification.phosphorylation.TKL protein kinase superfamily.DUF26 protein kinase	DUF26 protein kinase	10	0.199125	0.55	0.239489	0.466667	0.0403634	-0.0833333	0.360058	0.987947
bin_18.4.1.18.	Protein modification.phosphorylation.TKL protein kinase superfamily.Extensin protein kinase	Extensin protein kinase	6	0.589047	0.833333	0.887492	0.9	0.298445	0.0666667	0.547545	1
bin_18.4.1.19.	Protein modification.phosphorylation.TKL protein kinase superfamily.L-lectin protein kinase	L-lectin protein kinase	22	0.196485	0.409091	0.322009	0.613636	0.125524	0.204545	0.0151231	0.314497
bin_18.4.1.20.	Protein modification.phosphorylation.TKL protein kinase superfamily.LRK10-1-like protein kinase	LRK10-1-like protein kinase	12	0.196868	0.541667	0.366246	0.576923	0.169378	0.0352564	0.0769293	0.606007
bin_18.4.1.21.	Protein modification.phosphorylation.TKL protein kinase superfamily.LysM protein kinase	LysM protein kinase	15	0.173731	0.466667	0.295736	0.535714	0.122005	0.0690476	0.0245989	0.422376
bin_18.4.1.22.	Protein modification.phosphorylation.TKL protein kinase superfamily.PERK protein kinase	PERK protein kinase	12	0.333255	0.5	0.611806	0.466667	0.278551	-0.0333333	0.1642	0.842173
bin_18.4.1.24.	Protein modification.phosphorylation.TKL protein kinase superfamily.G-Lectin protein kinase families	G-Lectin protein kinase families	47	0.211035	0.425532	0.244849	0.523077	0.0338146	0.097545	0.0553415	0.557759
bin_18.4.1.24.1.	Protein modification.phosphorylation.TKL protein kinase superfamily.G-Lectin protein kinase families.SD-1 protein kinase	SD-1 protein kinase	34	0.211519	0.397059	0.228554	0.511111	0.0170349	0.114052	0.28266	0.971346
bin_18.4.1.24.2.	Protein modification.phosphorylation.TKL protein kinase superfamily.G-Lectin protein kinase families.SD-2 protein kinase	SD-2 protein kinase	13	0.1879	0.5	0.291738	0.55	0.103838	0.05	0.0739255	0.606007
bin_18.4.1.25.	Protein modification.phosphorylation.TKL protein kinase superfamily.WAK/WAKL protein kinase	WAK/WAKL protein kinase	16	0.1563	0.3125	0.189011	0.433333	0.032711	0.120833	0.198906	0.856568
bin_18.4.1.26.	Protein modification.phosphorylation.TKL protein kinase superfamily.Crinkly-like protein kinase	Crinkly-like protein kinase	4	0.345147	0.625	0.365514	0.5	0.0203671	-0.125	0.540291	1
bin_18.4.1.29.	Protein modification.phosphorylation.TKL protein kinase superfamily.URK kinase families	URK kinase families	5	0.207256	0.3	0.374675	0.3	0.167419	0	0.530869	1
bin_18.4.1.30.	Protein modification.phosphorylation.TKL protein kinase superfamily.MLK protein kinase families	MLK protein kinase families	5	0.20122	0.5	0.433534	0.5	0.232314	0	0.0946929	0.647288
bin_18.4.1.30.1.	Protein modification.phosphorylation.TKL protein kinase superfamily.MLK protein kinase families.MLK-I protein kinase	MLK-I protein kinase	3	0.20122	0.333333	0.433534	0.333333	0.232314	0	0.19043	0.842173
bin_18.4.1.31.	Protein modification.phosphorylation.TKL protein kinase superfamily.PERK-related protein kinase	PERK-related protein kinase	4	0.517033	0.75	0.548661	0.9	0.0316282	0.15	0.902117	1
bin_18.4.1.34.	Protein modification.phosphorylation.TKL protein kinase superfamily.RLCK-V receptor-like protein kinase	RLCK-V receptor-like protein kinase	7	0.725179	0.714286	0.709617	0.8125	-0.0155617	0.0982143	0.953857	1
bin_18.4.1.35.	Protein modification.phosphorylation.TKL protein kinase superfamily.RLCK-VI receptor-like protein kinase	RLCK-VI receptor-like protein kinase	12	0.500452	0.583333	0.562443	0.583333	0.061991	0	0.623605	1
bin_18.4.1.36.	Protein modification.phosphorylation.TKL protein kinase superfamily.RLCK-VII receptor-like protein kinase families	RLCK-VII receptor-like protein kinase families	48	0.367164	0.5625	0.385596	0.591667	0.0184319	0.0291667	0.84558	1
bin_18.4.1.36.1.	Protein modification.phosphorylation.TKL protein kinase superfamily.RLCK-VII receptor-like protein kinase families.RLCK-VIIa receptor-like protein kinase	RLCK-VIIa receptor-like protein kinase	48	0.367164	0.5625	0.365516	0.594828	-0.00164733	0.0323276	0.941813	1
bin_18.4.1.37.	Protein modification.phosphorylation.TKL protein kinase superfamily.RLCK-VIII receptor-like protein kinase families	RLCK-VIII receptor-like protein kinase families	8	0.461269	0.5	0.480254	0.444444	0.0189852	-0.0555556	0.809435	1
bin_18.4.1.37.1.	Protein modification.phosphorylation.TKL protein kinase superfamily.RLCK-VIII receptor-like protein kinase families.RLCK-VIII receptor-like protein kinase	RLCK-VIII receptor-like protein kinase	7	0.475447	0.5	0.396068	0.4375	-0.0793781	-0.0625	0.684375	1
bin_18.4.1.38.	Protein modification.phosphorylation.TKL protein kinase superfamily.RLCK-IX receptor-like protein kinase families	RLCK-IX receptor-like protein kinase families	8	0.244559	0.5	0.311428	0.607143	0.0668691	0.107143	0.43186	1
bin_18.4.1.38.2.	Protein modification.phosphorylation.TKL protein kinase superfamily.RLCK-IX receptor-like protein kinase families.RLCK-IXb receptor-like protein kinase	RLCK-IXb receptor-like protein kinase	6	0.220003	0.416667	0.311428	0.583333	0.0914252	0.166667	0.324152	0.987947
bin_18.4.1.40.	Protein modification.phosphorylation.TKL protein kinase superfamily.RLCK-XI receptor-like protein kinase	RLCK-XI receptor-like protein kinase	3	0.414029	0.5	0.453319	0.666667	0.0392896	0.166667	1	1
bin_18.4.1.41.	Protein modification.phosphorylation.TKL protein kinase superfamily.RLCK-XII receptor-like protein kinase	RLCK-XII receptor-like protein kinase	6	0.768471	0.833333	0.81406	0.928571	0.0455898	0.0952381	0.224639	0.891512
bin_18.4.1.43.	Protein modification.phosphorylation.TKL protein kinase superfamily.RLCK-XV receptor-like protein kinase	RLCK-XV receptor-like protein kinase	3	0.434662	0.5	0.152264	0.5	-0.282397	0	1	1
bin_18.4.2.	Protein modification.phosphorylation.CMGC protein kinase superfamily	CMGC protein kinase superfamily	61	0.805092	0.745902	0.799513	0.840909	-0.00557868	0.0950075	0.577281	1
bin_18.4.2.1.	Protein modification.phosphorylation.CMGC protein kinase superfamily.CDK protein kinase families	CDK protein kinase families	23	0.775972	0.652174	0.796377	0.770833	0.0204051	0.118659	0.43728	1
bin_18.4.2.1.8.	Protein modification.phosphorylation.CMGC protein kinase superfamily.CDK protein kinase families.CDK9 protein kinase	CDK9 protein kinase	13	0.597031	0.615385	0.698695	0.791667	0.101664	0.176282	0.399179	0.997677
bin_18.4.2.3.	Protein modification.phosphorylation.CMGC protein kinase superfamily.DYRK protein kinase	DYRK protein kinase	5	0.829016	0.7	0.807094	0.75	-0.0219221	0.05	0.784191	1
bin_18.4.2.4.	Protein modification.phosphorylation.CMGC protein kinase superfamily.GSK protein kinase	GSK protein kinase	11	0.830781	0.818182	0.496704	0.9	-0.334077	0.0818182	0.275063	0.956727
bin_18.4.2.5.	Protein modification.phosphorylation.CMGC protein kinase superfamily.SRPK protein kinase	SRPK protein kinase	6	0.818644	0.583333	0.762908	0.75	-0.0557354	0.166667	0.810181	1
bin_18.4.2.6.	Protein modification.phosphorylation.CMGC protein kinase superfamily.RCK protein kinase	RCK protein kinase	4	0.552935	0.75	0.919927	0.8	0.366992	0.05	0.712155	1
bin_18.4.2.8.	Protein modification.phosphorylation.CMGC protein kinase superfamily.CK-II protein kinase heterodimer	CK-II protein kinase heterodimer	8	0.870422	0.9375	0.849355	1	-0.0210664	0.0625	0.755201	1
bin_18.4.2.8.1.	Protein modification.phosphorylation.CMGC protein kinase superfamily.CK-II protein kinase heterodimer.catalytic subunit alpha	catalytic subunit alpha	3	0.885393	1	0.873818	1	-0.0115749	0	0.662521	1
bin_18.4.2.8.2.	Protein modification.phosphorylation.CMGC protein kinase superfamily.CK-II protein kinase heterodimer.regulatory subunit beta	regulatory subunit beta	5	0.700641	0.9	0.824892	1	0.124252	0.1	0.412678	1
bin_18.4.3.	Protein modification.phosphorylation.CK protein kinase superfamily	CK protein kinase superfamily	15	0.791622	0.866667	0.809722	0.925	0.0180999	0.0583333	0.77686	1
bin_18.4.3.1.	Protein modification.phosphorylation.CK protein kinase superfamily.CKL protein kinase	CKL protein kinase	9	0.868923	0.888889	0.889319	0.964286	0.0203969	0.0753968	0.591973	1
bin_18.4.3.2.	Protein modification.phosphorylation.CK protein kinase superfamily.MLK protein kinase	MLK protein kinase	6	0.576627	0.833333	0.770303	0.833333	0.193676	0	0.297953	0.986385
bin_18.4.4.	Protein modification.phosphorylation.CAMK protein kinase superfamily	CAMK protein kinase superfamily	88	0.507022	0.710227	0.594513	0.721649	0.0874913	0.0114222	0.0906195	0.64019
bin_18.4.4.1.	Protein modification.phosphorylation.CAMK protein kinase superfamily.SNF1-related SnRK1 kinase complex	SNF1-related SnRK1 kinase complex	14	0.646056	0.714286	0.608162	0.735294	-0.0378937	0.0210084	0.706018	1
bin_18.4.4.1.2.	Protein modification.phosphorylation.CAMK protein kinase superfamily.SNF1-related SnRK1 kinase complex.regulatory subunit beta	regulatory subunit beta	6	0.672208	0.666667	0.530152	0.722222	-0.142056	0.0555556	0.679176	1
bin_18.4.4.1.4.	Protein modification.phosphorylation.CAMK protein kinase superfamily.SNF1-related SnRK1 kinase complex.regulatory subunit betagamma	regulatory subunit betagamma	3	0.483743	0.666667	0.823185	0.833333	0.339442	0.166667	0.662521	1
bin_18.4.4.2.	Protein modification.phosphorylation.CAMK protein kinase superfamily.SnRK2 SNF1-related protein kinase	SnRK2 SNF1-related protein kinase	7	0.524693	0.785714	0.70347	0.8125	0.178776	0.0267857	0.685443	1
bin_18.4.4.3.	Protein modification.phosphorylation.CAMK protein kinase superfamily.SnRK3 SNF1-related protein kinase	SnRK3 SNF1-related protein kinase	24	0.192851	0.75	0.4579	0.711538	0.26505	-0.0384615	0.00253142	0.101017
bin_18.4.4.4.	Protein modification.phosphorylation.CAMK protein kinase superfamily.CDPK protein kinase	CDPK protein kinase	29	0.558544	0.637931	0.594513	0.693548	0.0359691	0.0556174	0.554042	1
bin_18.4.4.5.	Protein modification.phosphorylation.CAMK protein kinase superfamily.CRK protein kinase	CRK protein kinase	6	0.861079	0.75	0.79773	0.75	-0.063349	0	0.378478	0.987947
bin_18.4.4.6.	Protein modification.phosphorylation.CAMK protein kinase superfamily.PEPRK protein kinase	PEPRK protein kinase	3	0.809781	0.833333	0.900003	0.833333	0.0902228	0	0.662521	1
bin_18.4.4.7.	Protein modification.phosphorylation.CAMK protein kinase superfamily.PPCK PEP carboxylase kinase	PPCK PEP carboxylase kinase	4	0.644423	0.75	0.557755	0.625	-0.0866678	-0.125	0.312321	0.987947
bin_18.4.5.	Protein modification.phosphorylation.AGC protein kinase superfamily	AGC protein kinase superfamily	34	0.622652	0.647059	0.692909	0.72973	0.0702577	0.0826709	0.34231	0.987947
bin_18.4.5.1.	Protein modification.phosphorylation.AGC protein kinase superfamily.MAST protein kinase	MAST protein kinase	4	0.710516	0.5	0.798252	0.8	0.0877357	0.3	1	1
bin_18.4.5.3.	Protein modification.phosphorylation.AGC protein kinase superfamily.AGC-VI/PKA protein kinase	AGC-VI/PKA protein kinase	3	0.875372	0.833333	0.885852	0.833333	0.0104796	0	1	1
bin_18.4.5.4.	Protein modification.phosphorylation.AGC protein kinase superfamily.AGC-VII/NDR protein kinase	AGC-VII/NDR protein kinase	7	0.74821	0.785714	0.703331	0.8125	-0.044879	0.0267857	0.953816	1
bin_18.4.5.5.	Protein modification.phosphorylation.AGC protein kinase superfamily.AGC-VIII protein kinase	AGC-VIII protein kinase	18	0.537401	0.583333	0.652095	0.657895	0.114695	0.0745614	0.196551	0.851047
bin_18.4.6.	Protein modification.phosphorylation.Aurora protein kinase	Aurora protein kinase	3	0.647551	0.5	0.795012	0.5	0.147461	0	0.662521	1
bin_18.4.12.	Protein modification.phosphorylation.NAK protein kinase	NAK protein kinase	4	0.667407	0.625	0.761051	0.875	0.0936436	0.25	0.112351	0.702909
bin_18.4.13.	Protein modification.phosphorylation.NEK protein kinase	NEK protein kinase	7	0.530917	0.642857	0.68408	0.642857	0.153163	0	0.443289	1
bin_18.4.16.	Protein modification.phosphorylation.ULK protein kinase	ULK protein kinase	5	0.572868	0.5	0.706433	0.75	0.133564	0.25	0.783711	1
bin_18.4.21.	Protein modification.phosphorylation.ABC1 atypical protein kinase	ABC1 atypical protein kinase	18	0.618985	0.805556	0.645472	0.805556	0.0264871	0	0.715957	1
bin_18.4.23.	Protein modification.phosphorylation.protein tyrosine phosphatase (PTP) superfamily	protein tyrosine phosphatase (PTP) superfamily	9	0.835163	0.722222	0.836642	0.888889	0.0014786	0.166667	0.479702	1
bin_18.4.23.4.	Protein modification.phosphorylation.protein tyrosine phosphatase (PTP) superfamily.atypical PTP phosphatase *(PFA-DSP)	atypical PTP phosphatase *(PFA-DSP)	5	0.629699	0.6	0.835023	0.8	0.205323	0.2	0.401965	0.997677
bin_18.4.24.	Protein modification.phosphorylation.protein serine/threonine phosphatase superfamily	protein serine/threonine phosphatase superfamily	123	0.710869	0.703252	0.671608	0.742857	-0.0392602	0.0396051	0.53217	1
bin_18.4.24.1.	Protein modification.phosphorylation.protein serine/threonine phosphatase superfamily.PPP Fe-Zn-dependent phosphatase families	PPP Fe-Zn-dependent phosphatase families	47	0.784365	0.851064	0.796769	0.90566	0.0124039	0.0545965	0.609301	1
bin_18.4.24.1.1.	Protein modification.phosphorylation.protein serine/threonine phosphatase superfamily.PPP Fe-Zn-dependent phosphatase families.PP1-class phosphatase complex	PP1-class phosphatase complex	8	0.834383	0.875	0.757368	1	-0.0770154	0.125	0.563524	1
bin_18.4.24.1.1.1.	Protein modification.phosphorylation.protein serine/threonine phosphatase superfamily.PPP Fe-Zn-dependent phosphatase families.PP1-class phosphatase complex.catalytic component	catalytic component	7	0.820604	0.928571	0.724327	1	-0.0962764	0.0714286	0.60928	1
bin_18.4.24.1.2.	Protein modification.phosphorylation.protein serine/threonine phosphatase superfamily.PPP Fe-Zn-dependent phosphatase families.PP2A-class phosphatase complexes	PP2A-class phosphatase complexes	24	0.807254	0.8125	0.840362	0.87037	0.0331075	0.0578704	0.422515	1
bin_18.4.24.1.2.1.	Protein modification.phosphorylation.protein serine/threonine phosphatase superfamily.PPP Fe-Zn-dependent phosphatase families.PP2A-class phosphatase complexes.scaffold component A	scaffold component A	3	0.917408	0.833333	0.911051	0.833333	-0.0063579	0	1	1
bin_18.4.24.1.2.2.	Protein modification.phosphorylation.protein serine/threonine phosphatase superfamily.PPP Fe-Zn-dependent phosphatase families.PP2A-class phosphatase complexes.regulatory component B	regulatory component B	4	0.766813	0.625	0.807085	0.9	0.0402722	0.275	0.712155	1
bin_18.4.24.1.2.3.	Protein modification.phosphorylation.protein serine/threonine phosphatase superfamily.PPP Fe-Zn-dependent phosphatase families.PP2A-class phosphatase complexes.regulatory component B1	regulatory component B1	9	0.740751	0.722222	0.791421	0.75	0.0506705	0.0277778	0.540291	1
bin_18.4.24.1.2.4.	Protein modification.phosphorylation.protein serine/threonine phosphatase superfamily.PPP Fe-Zn-dependent phosphatase families.PP2A-class phosphatase complexes.regulatory component B2	regulatory component B2	3	0.837395	1	0.916588	1	0.0791936	0	0.372456	0.987947
bin_18.4.24.1.2.5.	Protein modification.phosphorylation.protein serine/threonine phosphatase superfamily.PPP Fe-Zn-dependent phosphatase families.PP2A-class phosphatase complexes.catalytic component C	catalytic component C	5	0.894062	1	0.88874	1	-0.00532167	0	0.834532	1
bin_18.4.24.1.3.	Protein modification.phosphorylation.protein serine/threonine phosphatase superfamily.PPP Fe-Zn-dependent phosphatase families.PP4-class phosphatase complex	PP4-class phosphatase complex	5	0.771402	0.8	0.71519	0.875	-0.0562119	0.075	0.902523	1
bin_18.4.24.1.7.	Protein modification.phosphorylation.protein serine/threonine phosphatase superfamily.PPP Fe-Zn-dependent phosphatase families.PPKL-class phosphatase *(BSU/BSL)	PPKL-class phosphatase *(BSU/BSL)	4	0.638929	1	0.753522	1	0.114593	0	0.268341	0.950239
bin_18.4.24.2.	Protein modification.phosphorylation.protein serine/threonine phosphatase superfamily.PPM/PP2C Mn/Mg-dependent phosphatase families	PPM/PP2C Mn/Mg-dependent phosphatase families	76	0.483128	0.611842	0.547795	0.643678	0.0646674	0.0318361	0.492114	1
bin_18.4.24.2.1.	Protein modification.phosphorylation.protein serine/threonine phosphatase superfamily.PPM/PP2C Mn/Mg-dependent phosphatase families.clade A phosphatase	clade A phosphatase	12	0.359613	0.541667	0.431192	0.6	0.0715792	0.0583333	0.205434	0.87317
bin_18.4.24.2.2.	Protein modification.phosphorylation.protein serine/threonine phosphatase superfamily.PPM/PP2C Mn/Mg-dependent phosphatase families.clade B phosphatase	clade B phosphatase	3	0.833294	0.666667	0.849096	0.666667	0.0158019	0	0.662521	1
bin_18.4.24.2.3.	Protein modification.phosphorylation.protein serine/threonine phosphatase superfamily.PPM/PP2C Mn/Mg-dependent phosphatase families.clade C phosphatase	clade C phosphatase	7	0.852366	0.571429	0.624104	0.642857	-0.228261	0.0714286	0.522903	1
bin_18.4.24.2.4.	Protein modification.phosphorylation.protein serine/threonine phosphatase superfamily.PPM/PP2C Mn/Mg-dependent phosphatase families.clade D phosphatase	clade D phosphatase	14	0.404273	0.571429	0.630973	0.647059	0.2267	0.0756303	0.257887	0.949372
bin_18.4.24.2.5.	Protein modification.phosphorylation.protein serine/threonine phosphatase superfamily.PPM/PP2C Mn/Mg-dependent phosphatase families.clade E phosphatase	clade E phosphatase	13	0.227028	0.538462	0.298425	0.607143	0.071397	0.0686813	0.6448	1
bin_18.4.24.2.6.	Protein modification.phosphorylation.protein serine/threonine phosphatase superfamily.PPM/PP2C Mn/Mg-dependent phosphatase families.clade F phosphatase	clade F phosphatase	8	0.670626	0.8125	0.845712	0.888889	0.175085	0.0763889	0.531667	1
bin_18.4.24.2.7.	Protein modification.phosphorylation.protein serine/threonine phosphatase superfamily.PPM/PP2C Mn/Mg-dependent phosphatase families.clade G phosphatase *(DBP)	clade G phosphatase *(DBP)	9	0.770288	0.777778	0.621125	0.611111	-0.149163	-0.166667	0.536499	1
bin_18.4.24.2.8.	Protein modification.phosphorylation.protein serine/threonine phosphatase superfamily.PPM/PP2C Mn/Mg-dependent phosphatase families.clade H phosphatase	clade H phosphatase	5	0.41506	0.6	0.511191	0.666667	0.0961318	0.0666667	0.550985	1
bin_18.4.24.2.9.	Protein modification.phosphorylation.protein serine/threonine phosphatase superfamily.PPM/PP2C Mn/Mg-dependent phosphatase families.clade I phosphatase	clade I phosphatase	3	0.683718	0.5	0.919985	0.5	0.236267	0	0.662521	1
bin_18.4.25.	Protein modification.phosphorylation.protein aspartate phosphatase superfamily	protein aspartate phosphatase superfamily	19	0.697873	0.5	0.703205	0.630435	0.0053318	0.130435	0.544088	1
bin_18.4.25.1.	Protein modification.phosphorylation.protein aspartate phosphatase superfamily.FCP phosphatase families	FCP phosphatase families	18	0.700359	0.5	0.710512	0.636364	0.010153	0.136364	0.614901	1
bin_18.4.25.1.6.	Protein modification.phosphorylation.protein aspartate phosphatase superfamily.FCP phosphatase families.subcluster H/CPL3-4 phosphatase	subcluster H/CPL3-4 phosphatase	3	0.8185	0.666667	0.434912	0.666667	-0.383588	0	0.382733	0.987947
bin_18.4.25.1.7.	Protein modification.phosphorylation.protein aspartate phosphatase superfamily.FCP phosphatase families.subcluster I phosphatase	subcluster I phosphatase	5	0.199676	0.3	0.862547	0.5	0.662872	0.2	0.0936926	0.647288
bin_18.4.26.	Protein modification.phosphorylation.protein dual-specifity phosphatase families	protein dual-specifity phosphatase families	7	0.784877	0.571429	0.600971	0.8	-0.183906	0.228571	0.806902	1
bin_18.4.26.1.	Protein modification.phosphorylation.protein dual-specifity phosphatase families.MAP-kinase protein phosphatase	MAP-kinase protein phosphatase	7	0.784877	0.571429	0.600971	0.8	-0.183906	0.228571	0.806902	1
bin_18.5.	Protein modification.ADP-ribosylation	ADP-ribosylation	7	0.293336	0.428571	0.839341	0.4375	0.546005	0.00892857	0.0553192	0.557759
bin_18.5.1.	Protein modification.ADP-ribosylation.protein ADP-ribosyltransferase *(PARP)	protein ADP-ribosyltransferase *(PARP)	5	0.293336	0.3	0.431865	0.375	0.138529	0.075	0.540291	1
bin_18.8.	Protein modification.S-glutathionylation	S-glutathionylation	37	0.133233	0.472973	0.204185	0.756757	0.0709526	0.283784	0.00889102	0.22725
bin_18.8.1.	Protein modification.S-glutathionylation.glutaredoxin	glutaredoxin	37	0.133233	0.472973	0.204185	0.756757	0.0709526	0.283784	0.00889102	0.22725
bin_18.9.	Protein modification.hydroxylation	hydroxylation	11	0.88392	0.636364	0.853352	0.583333	-0.030568	-0.0530303	0.339985	0.987947
bin_18.9.1.	Protein modification.hydroxylation.prolyl hydroxylase	prolyl hydroxylase	11	0.88392	0.636364	0.853352	0.583333	-0.030568	-0.0530303	0.339985	0.987947
bin_18.10.	Protein modification.methylation	methylation	10	0.590084	0.5	0.712912	0.714286	0.122827	0.214286	0.36347	0.987947
bin_18.10.1.	Protein modification.methylation.lysine N-methyltransferase activities	lysine N-methyltransferase activities	6	0.637712	0.416667	0.727935	0.722222	0.0902229	0.305556	0.441611	1
bin_18.10.1.1.	Protein modification.methylation.lysine N-methyltransferase activities.SETD-type lysine N-methyltransferase	SETD-type lysine N-methyltransferase	5	0.55285	0.4	0.727935	0.75	0.175085	0.35	0.507136	1
bin_18.11.	Protein modification.targeting peptide maturation	targeting peptide maturation	38	0.718104	0.855263	0.606769	0.844444	-0.111335	-0.0108187	0.1606	0.839385
bin_18.11.1.	Protein modification.targeting peptide maturation.endomembrane system	endomembrane system	18	0.656748	0.805556	0.580195	0.772727	-0.0765531	-0.0328283	0.282795	0.971346
bin_18.11.1.1.	Protein modification.targeting peptide maturation.endomembrane system.SPC endoplasmic signal peptidase complex	SPC endoplasmic signal peptidase complex	4	0.726185	1	0.685809	1	-0.0403752	0	0.885234	1
bin_18.11.1.4.	Protein modification.targeting peptide maturation.endomembrane system.signal peptidase *(SPP)	signal peptidase *(SPP)	8	0.635369	0.875	0.632874	0.875	-0.00249449	0	0.792896	1
bin_18.11.1.5.	Protein modification.targeting peptide maturation.endomembrane system.gamma secretase complex	gamma secretase complex	4	0.635731	0.625	0.600753	0.666667	-0.034978	0.0416667	0.915106	1
bin_18.11.2.	Protein modification.targeting peptide maturation.mitochondrion	mitochondrion	11	0.779703	0.818182	0.614216	0.833333	-0.165487	0.0151515	0.441702	1
bin_18.11.2.1.	Protein modification.targeting peptide maturation.mitochondrion.IMP inner mitochondrial membrane signal peptidase heterodimer	IMP inner mitochondrial membrane signal peptidase heterodimer	3	0.496951	0.666667	0.348396	1	-0.148555	0.333333	0.382733	0.987947
bin_18.11.2.2.	Protein modification.targeting peptide maturation.mitochondrion.MPP mitochondrial signal peptidase heterodimer	MPP mitochondrial signal peptidase heterodimer	3	0.897246	1	0.825814	0.75	-0.0714312	-0.25	0.111612	0.702909
bin_18.11.3.	Protein modification.targeting peptide maturation.plastid	plastid	9	0.83369	1	0.616891	1	-0.216799	0	0.703831	1
bin_18.11.3.3.	Protein modification.targeting peptide maturation.plastid.carboxy-terminal processing peptidase *(CtpA)	carboxy-terminal processing peptidase *(CtpA)	3	0.860152	1	0.253987	1	-0.606165	0	0.049746	0.532246
bin_18.12.	Protein modification.cysteine disulfide formation	cysteine disulfide formation	22	0.839178	0.863636	0.689089	0.833333	-0.150089	-0.030303	0.156037	0.825763
bin_18.12.1.	Protein modification.cysteine disulfide formation.endoplasmic reticulum	endoplasmic reticulum	16	0.703041	0.875	0.631189	0.84375	-0.071852	-0.03125	0.336341	0.987947
bin_18.12.1.4.	Protein modification.cysteine disulfide formation.endoplasmic reticulum.protein disulfide isomerase *(PDI-L)	protein disulfide isomerase *(PDI-L)	8	0.626065	0.875	0.60751	0.875	-0.0185546	0	0.792896	1
bin_18.12.1.5.	Protein modification.cysteine disulfide formation.endoplasmic reticulum.protein disulfide isomerase *(PDI-A)	protein disulfide isomerase *(PDI-A)	3	0.839178	1	0.57593	1	-0.263248	0	1	1
bin_18.12.2.	Protein modification.cysteine disulfide formation.chloroplast	chloroplast	3	0.938013	1	0.772206	0.8	-0.165807	-0.2	0.233038	0.905475
bin_18.13.	Protein modification.protein folding	protein folding	46	0.666587	0.891304	0.510886	0.913462	-0.155701	0.0221572	0.177342	0.842173
bin_18.13.1.	Protein modification.protein folding.Cyclophilin-type chaperone activities	Cyclophilin-type chaperone activities	19	0.621686	0.868421	0.498038	0.904762	-0.123648	0.0363409	0.704544	1
bin_18.13.1.5.	Protein modification.protein folding.Cyclophilin-type chaperone activities.peptidyl-prolyl cis-trans isomerase *(CYP59)	peptidyl-prolyl cis-trans isomerase *(CYP59)	3	0.2548	0.333333	0.272914	0.5	0.0181145	0.166667	1	1
bin_18.13.2.	Protein modification.protein folding.FKBP-type chaperone activities	FKBP-type chaperone activities	22	0.577717	0.886364	0.470349	0.9	-0.107369	0.0136364	0.107451	0.702909
bin_18.13.2.7.	Protein modification.protein folding.FKBP-type chaperone activities.peptidyl-prolyl cis-trans isomerase *(ROF)	peptidyl-prolyl cis-trans isomerase *(ROF)	4	0.413498	0.75	0.289723	0.916667	-0.123775	0.166667	0.164522	0.842173
bin_18.13.2.16.	Protein modification.protein folding.FKBP-type chaperone activities.peptidyl-prolyl cis-trans isomerase *(FKBP43/53)	peptidyl-prolyl cis-trans isomerase *(FKBP43/53)	3	0.524146	0.666667	0.440199	0.666667	-0.0839475	0	1	1
bin_18.13.4.	Protein modification.protein folding.Parvulin-type protein folding catalyst *(PIN)	Parvulin-type protein folding catalyst *(PIN)	4	0.865394	1	0.902384	1	0.03699	0	0.712155	1
bin_19.	Protein homeostasis	Protein homeostasis	1409	0.526221	0.648687	0.64813	0.730457	0.121909	0.0817695	1.67e-10	9.85e-08
bin_19.1.	Protein homeostasis.protein quality control	protein quality control	116	0.655165	0.75	0.688408	0.817518	0.0332431	0.0675182	0.27547	0.957016
bin_19.1.1.	Protein homeostasis.protein quality control.ER Quality Control (ERQC) machinery	ER Quality Control (ERQC) machinery	22	0.641056	0.727273	0.70268	0.839286	0.0616237	0.112013	0.604446	1
bin_19.1.1.1.	Protein homeostasis.protein quality control.ER Quality Control (ERQC) machinery.calnexin/calreticulin chaperone system	calnexin/calreticulin chaperone system	12	0.597085	0.708333	0.815145	0.794118	0.21806	0.0857843	0.240214	0.920041
bin_19.1.1.1.1.	Protein homeostasis.protein quality control.ER Quality Control (ERQC) machinery.calnexin/calreticulin chaperone system.CNX-CRT cycle	CNX-CRT cycle	8	0.597085	0.8125	0.865357	0.818182	0.268273	0.00568182	0.341264	0.987947
bin_19.1.1.1.1.3.	Protein homeostasis.protein quality control.ER Quality Control (ERQC) machinery.calnexin/calreticulin chaperone system.CNX-CRT cycle.POD1-SUN-CRT3 ER luminal chaperone complex	POD1-SUN-CRT3 ER luminal chaperone complex	4	0.613279	0.75	0.885057	0.833333	0.271778	0.0833333	0.454174	1
bin_19.1.1.2.	Protein homeostasis.protein quality control.ER Quality Control (ERQC) machinery.BiP chaperone system	BiP chaperone system	10	0.641056	0.75	0.700093	0.909091	0.0590365	0.159091	0.698442	1
bin_19.1.1.2.1.	Protein homeostasis.protein quality control.ER Quality Control (ERQC) machinery.BiP chaperone system.ERdj3B-BiP-SDF2 chaperone complex	ERdj3B-BiP-SDF2 chaperone complex	5	0.774554	0.9	0.751946	1	-0.022608	0.1	0.834532	1
bin_19.1.1.2.1.1.	Protein homeostasis.protein quality control.ER Quality Control (ERQC) machinery.BiP chaperone system.ERdj3B-BiP-SDF2 chaperone complex.chaperone component *(BiP)	chaperone component *(BiP)	3	0.919376	0.833333	0.915341	1	-0.00403554	0.166667	0.662521	1
bin_19.1.2.	Protein homeostasis.protein quality control.ribosome-associated chaperone activities	ribosome-associated chaperone activities	8	0.718858	0.75	0.85367	0.875	0.134812	0.125	0.713191	1
bin_19.1.2.1.	Protein homeostasis.protein quality control.ribosome-associated chaperone activities.NAC chaperone heterodimer	NAC chaperone heterodimer	5	0.84505	0.8	0.833229	1	-0.0118214	0.2	1	1
bin_19.1.3.	Protein homeostasis.protein quality control.mitochondrial Hsp70 chaperone system	mitochondrial Hsp70 chaperone system	6	0.803752	0.75	0.659521	0.875	-0.144231	0.125	0.271435	0.950239
bin_19.1.4.	Protein homeostasis.protein quality control.plastidial Hsp70 chaperone system	plastidial Hsp70 chaperone system	7	0.82449	0.857143	0.875417	0.833333	0.0509267	-0.0238095	0.750112	1
bin_19.1.4.2.	Protein homeostasis.protein quality control.plastidial Hsp70 chaperone system.co-chaperone *(Hsp40)	co-chaperone *(Hsp40)	3	0.919716	1	0.908663	0.833333	-0.0110535	-0.166667	1	1
bin_19.1.5.	Protein homeostasis.protein quality control.cytosolic Hsp70 chaperone system	cytosolic Hsp70 chaperone system	29	0.68634	0.724138	0.694007	0.790323	0.0076676	0.0661846	0.399127	0.997677
bin_19.1.5.1.	Protein homeostasis.protein quality control.cytosolic Hsp70 chaperone system.chaperone *(Hsp70)	chaperone *(Hsp70)	9	0.691732	0.611111	0.679161	0.65	-0.0125709	0.0388889	0.838256	1
bin_19.1.5.2.	Protein homeostasis.protein quality control.cytosolic Hsp70 chaperone system.co-chaperone *(Hsp40)	co-chaperone *(Hsp40)	14	0.726797	0.75	0.699647	0.833333	-0.0271493	0.0833333	0.498739	1
bin_19.1.5.4.	Protein homeostasis.protein quality control.cytosolic Hsp70 chaperone system.nucleotide exchange factor *(BAG)	nucleotide exchange factor *(BAG)	5	0.562255	0.8	0.467493	0.9	-0.0947613	0.1	1	1
bin_19.1.6.	Protein homeostasis.protein quality control.Hsp90 chaperone system	Hsp90 chaperone system	14	0.669156	0.785714	0.669416	0.933333	0.000260455	0.147619	0.678425	1
bin_19.1.6.1.	Protein homeostasis.protein quality control.Hsp90 chaperone system.chaperone *(Hsp90)	chaperone *(Hsp90)	7	0.532083	0.857143	0.606718	0.888889	0.0746351	0.031746	1	1
bin_19.1.6.2.	Protein homeostasis.protein quality control.Hsp90 chaperone system.Hsp90-co-chaperone *(P23)	Hsp90-co-chaperone *(P23)	4	0.752879	0.75	0.777065	1	0.0241858	0.25	1	1
bin_19.1.7.	Protein homeostasis.protein quality control.Hsp60 chaperone system	Hsp60 chaperone system	14	0.666144	0.928571	0.719082	0.966667	0.0529377	0.0380952	0.678425	1
bin_19.1.7.1.	Protein homeostasis.protein quality control.Hsp60 chaperone system.chaperone *(Hsp60)	chaperone *(Hsp60)	9	0.647709	0.888889	0.701503	0.944444	0.0537943	0.0555556	0.658843	1
bin_19.1.7.3.	Protein homeostasis.protein quality control.Hsp60 chaperone system.Hsp60-co-chaperone *(Hsp10)	Hsp60-co-chaperone *(Hsp10)	3	0.704147	1	0.774515	1	0.0703678	0	0.662521	1
bin_19.1.8.	Protein homeostasis.protein quality control.smallHsp holdase chaperone activities	smallHsp holdase chaperone activities	16	0.209242	0.59375	0.331538	0.608696	0.122296	0.0149457	0.28428	0.971346
bin_19.1.8.1.	Protein homeostasis.protein quality control.smallHsp holdase chaperone activities.class-C-I protein	class-C-I protein	4	0.148058	0.75	0.401426	0.777778	0.253368	0.0277778	0.0167705	0.33237
bin_19.1.8.12.	Protein homeostasis.protein quality control.smallHsp holdase chaperone activities.class-ER protein	class-ER protein	3	0.0983112	0.333333	0.298769	0.333333	0.200458	0	0.382733	0.987947
bin_19.2.	Protein homeostasis.ubiquitin-proteasome system	ubiquitin-proteasome system	847	0.581111	0.668241	0.689899	0.752546	0.108788	0.084305	3.31e-08	6.99e-06
bin_19.2.1.	Protein homeostasis.ubiquitin-proteasome system.N-degron pathways	N-degron pathways	36	0.780337	0.763889	0.750502	0.833333	-0.0298349	0.0694444	0.402622	0.997677
bin_19.2.1.1.	Protein homeostasis.ubiquitin-proteasome system.N-degron pathways.Ac/N-degron pathway	Ac/N-degron pathway	4	0.819957	0.875	0.847048	1	0.0270906	0.125	0.885234	1
bin_19.2.1.1.1.	Protein homeostasis.ubiquitin-proteasome system.N-degron pathways.Ac/N-degron pathway.Doa10 E3 ubiquitin ligase complex	Doa10 E3 ubiquitin ligase complex	4	0.819957	0.875	0.847048	1	0.0270906	0.125	0.885234	1
bin_19.2.1.2.	Protein homeostasis.ubiquitin-proteasome system.N-degron pathways.Arg/N-degron pathway	Arg/N-degron pathway	15	0.735279	0.733333	0.63649	0.833333	-0.0987892	0.1	0.526851	1
bin_19.2.1.2.1.	Protein homeostasis.ubiquitin-proteasome system.N-degron pathways.Arg/N-degron pathway.N-terminal modification	N-terminal modification	12	0.704763	0.75	0.735749	0.769231	0.0309857	0.0192308	0.764818	1
bin_19.2.1.2.1.1.	Protein homeostasis.ubiquitin-proteasome system.N-degron pathways.Arg/N-degron pathway.N-terminal modification.methionyl aminopeptidase *(MAP1)	methionyl aminopeptidase *(MAP1)	3	0.74461	1	0.782369	1	0.0377585	0	0.662521	1
bin_19.2.1.2.1.2.	Protein homeostasis.ubiquitin-proteasome system.N-degron pathways.Arg/N-degron pathway.N-terminal modification.cysteine oxidase *(PCO)	cysteine oxidase *(PCO)	6	0.602536	0.75	0.492764	0.642857	-0.109773	-0.107143	0.520317	1
bin_19.2.1.2.2.	Protein homeostasis.ubiquitin-proteasome system.N-degron pathways.Arg/N-degron pathway.Arg/N-recognin activities	Arg/N-recognin activities	3	0.762382	0.666667	0.537231	1	-0.225151	0.333333	0.762838	1
bin_19.2.1.3.	Protein homeostasis.ubiquitin-proteasome system.N-degron pathways.Pro/N-degron pathway	Pro/N-degron pathway	17	0.841562	0.764706	0.757674	0.8	-0.0838888	0.0352941	0.725951	1
bin_19.2.1.3.1.	Protein homeostasis.ubiquitin-proteasome system.N-degron pathways.Pro/N-degron pathway.GID ubiquitination complex	GID ubiquitination complex	17	0.841562	0.764706	0.757674	0.8	-0.0838888	0.0352941	0.725951	1
bin_19.2.1.3.1.3.	Protein homeostasis.ubiquitin-proteasome system.N-degron pathways.Pro/N-degron pathway.GID ubiquitination complex.ubiquitin-conjugating component *(GID3)	ubiquitin-conjugating component *(GID3)	5	0.607341	0.8	0.71947	0.75	0.112129	-0.05	0.784191	1
bin_19.2.1.3.1.7.	Protein homeostasis.ubiquitin-proteasome system.N-degron pathways.Pro/N-degron pathway.GID ubiquitination complex.component *(GID7)	component *(GID7)	4	0.838694	0.75	0.787931	0.7	-0.0507627	-0.05	1	1
bin_19.2.2.	Protein homeostasis.ubiquitin-proteasome system.ubiquitin-fold protein conjugation	ubiquitin-fold protein conjugation	632	0.476433	0.627373	0.66005	0.720752	0.183617	0.0933787	3.36e-10	1.35e-07
bin_19.2.2.1.	Protein homeostasis.ubiquitin-proteasome system.ubiquitin-fold protein conjugation.UBQ conjugation (ubiquitylation)	UBQ conjugation (ubiquitylation)	30	0.848938	0.916667	0.817956	0.916667	-0.0309817	0	0.60198	1
bin_19.2.2.1.3.	Protein homeostasis.ubiquitin-proteasome system.ubiquitin-fold protein conjugation.UBQ conjugation (ubiquitylation).E2 ubiquitin-conjugating enzyme activities	E2 ubiquitin-conjugating enzyme activities	17	0.859181	0.911765	0.802758	0.9	-0.056423	-0.0117647	0.293063	0.983755
bin_19.2.2.1.3.1.	Protein homeostasis.ubiquitin-proteasome system.ubiquitin-fold protein conjugation.UBQ conjugation (ubiquitylation).E2 ubiquitin-conjugating enzyme activities.E2 ubiquitin-conjugating enzyme *(UBC1)	E2 ubiquitin-conjugating enzyme *(UBC1)	3	0.859181	1	0.812801	1	-0.0463793	0	0.376759	0.987947
bin_19.2.2.1.3.2.	Protein homeostasis.ubiquitin-proteasome system.ubiquitin-fold protein conjugation.UBQ conjugation (ubiquitylation).E2 ubiquitin-conjugating enzyme activities.E2 ubiquitin-conjugating enzyme *(UBC4)	E2 ubiquitin-conjugating enzyme *(UBC4)	5	0.607341	0.8	0.71947	0.75	0.112129	-0.05	0.784191	1
bin_19.2.2.1.3.6.	Protein homeostasis.ubiquitin-proteasome system.ubiquitin-fold protein conjugation.UBQ conjugation (ubiquitylation).E2 ubiquitin-conjugating enzyme activities.E2 ubiquitin-conjugating enzyme *(UBC32)	E2 ubiquitin-conjugating enzyme *(UBC32)	3	0.865089	0.833333	0.863513	1	-0.00157616	0.166667	0.662521	1
bin_19.2.2.1.4.	Protein homeostasis.ubiquitin-proteasome system.ubiquitin-fold protein conjugation.UBQ conjugation (ubiquitylation).polyubiquitination system	polyubiquitination system	10	0.772716	0.9	0.795427	0.909091	0.0227108	0.00909091	1	1
bin_19.2.2.1.4.1.	Protein homeostasis.ubiquitin-proteasome system.ubiquitin-fold protein conjugation.UBQ conjugation (ubiquitylation).polyubiquitination system.Ubc13-Uev1 conjugating E2 complex	Ubc13-Uev1 conjugating E2 complex	6	0.772716	0.916667	0.808836	1	0.0361197	0.0833333	0.936186	1
bin_19.2.2.1.4.1.1.	Protein homeostasis.ubiquitin-proteasome system.ubiquitin-fold protein conjugation.UBQ conjugation (ubiquitylation).polyubiquitination system.Ubc13-Uev1 conjugating E2 complex.component *(Ubc13)	component *(Ubc13)	3	0.734976	0.833333	0.822245	1	0.0872693	0.166667	1	1
bin_19.2.2.1.4.1.2.	Protein homeostasis.ubiquitin-proteasome system.ubiquitin-fold protein conjugation.UBQ conjugation (ubiquitylation).polyubiquitination system.Ubc13-Uev1 conjugating E2 complex.component *(Uev1)	component *(Uev1)	3	0.810457	1	0.795427	1	-0.0150299	0	1	1
bin_19.2.2.1.4.2.	Protein homeostasis.ubiquitin-proteasome system.ubiquitin-fold protein conjugation.UBQ conjugation (ubiquitylation).polyubiquitination system.E3 ubiquitin ligase *(RGLG)	E3 ubiquitin ligase *(RGLG)	4	0.789194	0.875	0.515228	0.8	-0.273967	-0.075	0.902117	1
bin_19.2.2.2.	Protein homeostasis.ubiquitin-proteasome system.ubiquitin-fold protein conjugation.SUMO conjugation (sumoylation)	SUMO conjugation (sumoylation)	19	0.546097	0.605263	0.756726	0.714286	0.210629	0.109023	0.104122	0.694452
bin_19.2.2.2.1.	Protein homeostasis.ubiquitin-proteasome system.ubiquitin-fold protein conjugation.SUMO conjugation (sumoylation).SUMO ubiquitin-fold protein	SUMO ubiquitin-fold protein	7	0.377433	0.571429	0.567086	0.785714	0.189653	0.214286	0.443289	1
bin_19.2.2.2.3.	Protein homeostasis.ubiquitin-proteasome system.ubiquitin-fold protein conjugation.SUMO conjugation (sumoylation).E2 SUMO ubiquitin-conjugating enzyme *(SCE1)	E2 SUMO ubiquitin-conjugating enzyme *(SCE1)	6	0.748842	0.666667	0.743907	0.571429	-0.00493449	-0.0952381	0.616591	1
bin_19.2.2.2.4.	Protein homeostasis.ubiquitin-proteasome system.ubiquitin-fold protein conjugation.SUMO conjugation (sumoylation).E3 SUMO ubiquitin ligase activities	E3 SUMO ubiquitin ligase activities	4	0.700361	0.5	0.853206	0.75	0.152845	0.25	0.191267	0.842173
bin_19.2.2.2.4.1.	Protein homeostasis.ubiquitin-proteasome system.ubiquitin-fold protein conjugation.SUMO conjugation (sumoylation).E3 SUMO ubiquitin ligase activities.E3 SUMO ubiquitin ligase *(SIZ1)	E3 SUMO ubiquitin ligase *(SIZ1)	3	0.660257	0.5	0.873213	0.833333	0.212956	0.333333	0.184039	0.842173
bin_19.2.2.3.	Protein homeostasis.ubiquitin-proteasome system.ubiquitin-fold protein conjugation.RUB conjugation (neddylation)	RUB conjugation (neddylation)	7	0.727518	0.642857	0.466914	0.863636	-0.260603	0.220779	0.412349	1
bin_19.2.2.3.2.	Protein homeostasis.ubiquitin-proteasome system.ubiquitin-fold protein conjugation.RUB conjugation (neddylation).E1 RUB ubiquitin-activating enzyme heterodimer	E1 RUB ubiquitin-activating enzyme heterodimer	3	0.586601	0.666667	0.466914	0.857143	-0.119687	0.190476	0.345332	0.987947
bin_19.2.2.3.3.	Protein homeostasis.ubiquitin-proteasome system.ubiquitin-fold protein conjugation.RUB conjugation (neddylation).E2 RUB ubiquitin-conjugating enzyme *(RCE1)	E2 RUB ubiquitin-conjugating enzyme *(RCE1)	4	0.817802	0.625	0.535305	0.833333	-0.282497	0.208333	1	1
bin_19.2.2.5.	Protein homeostasis.ubiquitin-proteasome system.ubiquitin-fold protein conjugation.MUB conjugation	MUB conjugation	16	0.818524	1	0.81203	0.833333	-0.00649408	-0.166667	0.656643	1
bin_19.2.2.5.1.	Protein homeostasis.ubiquitin-proteasome system.ubiquitin-fold protein conjugation.MUB conjugation.MUB ubiquitin-fold protein	MUB ubiquitin-fold protein	5	0.910996	1	0.858475	1	-0.0525204	0	0.783711	1
bin_19.2.2.5.2.	Protein homeostasis.ubiquitin-proteasome system.ubiquitin-fold protein conjugation.MUB conjugation.E2 MUB ubiquitin-conjugating enzyme	E2 MUB ubiquitin-conjugating enzyme	11	0.773427	1	0.796689	0.766667	0.0232621	-0.233333	0.87627	1
bin_19.2.2.6.	Protein homeostasis.ubiquitin-proteasome system.ubiquitin-fold protein conjugation.UFM conjugation	UFM conjugation	5	0.828971	0.9	0.816976	1	-0.0119945	0.1	0.834532	1
bin_19.2.2.8.	Protein homeostasis.ubiquitin-proteasome system.ubiquitin-fold protein conjugation.RING E3 ubiquitin ligase activities	RING E3 ubiquitin ligase activities	227	0.376024	0.629956	0.65576	0.731557	0.279736	0.101601	3.31e-08	6.99e-06
bin_19.2.2.8.1.	Protein homeostasis.ubiquitin-proteasome system.ubiquitin-fold protein conjugation.RING E3 ubiquitin ligase activities.RING-H2-class	RING-H2-class	121	0.293989	0.632231	0.596983	0.714286	0.302994	0.0820543	1.21e-06	0.000177958
bin_19.2.2.8.1.1.	Protein homeostasis.ubiquitin-proteasome system.ubiquitin-fold protein conjugation.RING E3 ubiquitin ligase activities.RING-H2-class.ATL-subclass E3 ubiquitin ligase	ATL-subclass E3 ubiquitin ligase	63	0.204399	0.539683	0.414006	0.581967	0.209608	0.0422847	2.11e-05	0.00214443
bin_19.2.2.8.1.2.	Protein homeostasis.ubiquitin-proteasome system.ubiquitin-fold protein conjugation.RING E3 ubiquitin ligase activities.RING-H2-class.BTL-subclass E3 ubiquitin ligase	BTL-subclass E3 ubiquitin ligase	8	0.317793	0.75	0.666547	0.9375	0.348753	0.1875	0.0831229	0.609087
bin_19.2.2.8.1.3.	Protein homeostasis.ubiquitin-proteasome system.ubiquitin-fold protein conjugation.RING E3 ubiquitin ligase activities.RING-H2-class.CTL-subclass E3 ubiquitin ligase	CTL-subclass E3 ubiquitin ligase	18	0.324153	0.75	0.708543	0.814815	0.38439	0.0648148	0.141123	0.780406
bin_19.2.2.8.1.7.	Protein homeostasis.ubiquitin-proteasome system.ubiquitin-fold protein conjugation.RING E3 ubiquitin ligase activities.RING-H2-class.E3 ubiquitin ligase *(RIE1)	E3 ubiquitin ligase *(RIE1)	4	0.719437	0.875	0.879648	1	0.160212	0.125	0.270344	0.950239
bin_19.2.2.8.1.9.	Protein homeostasis.ubiquitin-proteasome system.ubiquitin-fold protein conjugation.RING E3 ubiquitin ligase activities.RING-H2-class.E3 ubiquitin ligase *(DRR1)	E3 ubiquitin ligase *(DRR1)	4	0.555671	0.75	0.848002	0.75	0.292331	0	0.312321	0.987947
bin_19.2.2.8.1.10.	Protein homeostasis.ubiquitin-proteasome system.ubiquitin-fold protein conjugation.RING E3 ubiquitin ligase activities.RING-H2-class.E3 ubiquitin ligase *(AIRP1)	E3 ubiquitin ligase *(AIRP1)	6	0.866519	0.833333	0.90389	0.7	0.0373712	-0.133333	1	1
bin_19.2.2.8.1.13.	Protein homeostasis.ubiquitin-proteasome system.ubiquitin-fold protein conjugation.RING E3 ubiquitin ligase activities.RING-H2-class.E3 ubiquitin ligase *(BTS/BTSL)	E3 ubiquitin ligase *(BTS/BTSL)	4	0.541149	0.5	0.523862	0.7	-0.0172863	0.2	0.902117	1
bin_19.2.2.8.1.14.	Protein homeostasis.ubiquitin-proteasome system.ubiquitin-fold protein conjugation.RING E3 ubiquitin ligase activities.RING-H2-class.E3 ubiquitin ligase *(CHY)	E3 ubiquitin ligase *(CHY)	5	0.453054	0.8	0.659282	1	0.206228	0.2	0.765594	1
bin_19.2.2.8.2.	Protein homeostasis.ubiquitin-proteasome system.ubiquitin-fold protein conjugation.RING E3 ubiquitin ligase activities.RING-HC-class	RING-HC-class	81	0.408873	0.62963	0.717772	0.77907	0.3089	0.14944	0.000924115	0.0524791
bin_19.2.2.8.2.1.	Protein homeostasis.ubiquitin-proteasome system.ubiquitin-fold protein conjugation.RING E3 ubiquitin ligase activities.RING-HC-class.E3 ubiquitin ligase *(RGLG)	E3 ubiquitin ligase *(RGLG)	4	0.789194	0.875	0.515228	0.8	-0.273967	-0.075	0.902117	1
bin_19.2.2.8.2.2.	Protein homeostasis.ubiquitin-proteasome system.ubiquitin-fold protein conjugation.RING E3 ubiquitin ligase activities.RING-HC-class.E3 ubiquitin ligase *(XBAT3)	E3 ubiquitin ligase *(XBAT3)	7	0.582663	0.714286	0.665493	0.944444	0.0828301	0.230159	0.750468	1
bin_19.2.2.8.2.4.	Protein homeostasis.ubiquitin-proteasome system.ubiquitin-fold protein conjugation.RING E3 ubiquitin ligase activities.RING-HC-class.E3 ubiquitin ligase *(RMA/MUSE)	E3 ubiquitin ligase *(RMA/MUSE)	14	0.152493	0.75	0.75396	0.9	0.601467	0.15	0.0470574	0.520452
bin_19.2.2.8.2.6.	Protein homeostasis.ubiquitin-proteasome system.ubiquitin-fold protein conjugation.RING E3 ubiquitin ligase activities.RING-HC-class.E3 ubiquitin ligase *(SINA)	E3 ubiquitin ligase *(SINA)	9	0.377395	0.666667	0.614673	0.777778	0.237278	0.111111	0.536499	1
bin_19.2.2.8.2.7.	Protein homeostasis.ubiquitin-proteasome system.ubiquitin-fold protein conjugation.RING E3 ubiquitin ligase activities.RING-HC-class.E3 ubiquitin ligase *(PIR)	E3 ubiquitin ligase *(PIR)	12	0.190098	0.208333	0.591436	0.25	0.401338	0.0416667	0.006211	0.176357
bin_19.2.2.8.2.8.	Protein homeostasis.ubiquitin-proteasome system.ubiquitin-fold protein conjugation.RING E3 ubiquitin ligase activities.RING-HC-class.E3 ubiquitin ligase *(LOG2/LUL)	E3 ubiquitin ligase *(LOG2/LUL)	6	0.636682	0.583333	0.646094	0.8	0.0094117	0.216667	0.648077	1
bin_19.2.2.8.2.12.	Protein homeostasis.ubiquitin-proteasome system.ubiquitin-fold protein conjugation.RING E3 ubiquitin ligase activities.RING-HC-class.E3 ubiquitin ligase *(RNF170)	E3 ubiquitin ligase *(RNF170)	4	0.512068	0.625	0.232814	1	-0.279255	0.375	0.18315	0.842173
bin_19.2.2.8.2.16.	Protein homeostasis.ubiquitin-proteasome system.ubiquitin-fold protein conjugation.RING E3 ubiquitin ligase activities.RING-HC-class.E3 ubiquitin ligase *(STUBL5)	E3 ubiquitin ligase *(STUBL5)	3	0.227523	0.833333	0.602007	0.7	0.374484	-0.133333	0.764228	1
bin_19.2.2.8.2.17.	Protein homeostasis.ubiquitin-proteasome system.ubiquitin-fold protein conjugation.RING E3 ubiquitin ligase activities.RING-HC-class.E3 ubiquitin ligase	E3 ubiquitin ligase	9	0.388787	0.666667	0.704807	0.722222	0.31602	0.0555556	0.0340692	0.460352
bin_19.2.2.8.4.	Protein homeostasis.ubiquitin-proteasome system.ubiquitin-fold protein conjugation.RING E3 ubiquitin ligase activities.RING-v-class	RING-v-class	20	0.57262	0.6	0.667283	0.657895	0.0946625	0.0578947	0.943997	1
bin_19.2.2.8.4.1.	Protein homeostasis.ubiquitin-proteasome system.ubiquitin-fold protein conjugation.RING E3 ubiquitin ligase activities.RING-v-class.E3 ubiquitin ligase	E3 ubiquitin ligase	20	0.57262	0.6	0.667283	0.657895	0.0946625	0.0578947	0.943997	1
bin_19.2.2.9.	Protein homeostasis.ubiquitin-proteasome system.ubiquitin-fold protein conjugation.HECT E3 ubiquitin ligase activities	HECT E3 ubiquitin ligase activities	14	0.486297	0.428571	0.636674	0.6	0.150377	0.171429	0.197925	0.854492
bin_19.2.2.9.2.	Protein homeostasis.ubiquitin-proteasome system.ubiquitin-fold protein conjugation.HECT E3 ubiquitin ligase activities.E3 ubiquitin ligase *(UPL3)	E3 ubiquitin ligase *(UPL3)	3	0.641087	0.833333	0.761228	0.833333	0.120141	0	1	1
bin_19.2.2.9.3.	Protein homeostasis.ubiquitin-proteasome system.ubiquitin-fold protein conjugation.HECT E3 ubiquitin ligase activities.E3 ubiquitin ligase *(UPL5)	E3 ubiquitin ligase *(UPL5)	8	0.243712	0.25	0.45157	0.375	0.207858	0.125	0.0660819	0.599182
bin_19.2.2.10.	Protein homeostasis.ubiquitin-proteasome system.ubiquitin-fold protein conjugation.U-Box E3 ubiquitin ligase activities	U-Box E3 ubiquitin ligase activities	59	0.314862	0.550847	0.513867	0.6	0.199006	0.0491525	0.00441511	0.151603
bin_19.2.2.10.2.	Protein homeostasis.ubiquitin-proteasome system.ubiquitin-fold protein conjugation.U-Box E3 ubiquitin ligase activities.group-II	group-II	30	0.320439	0.566667	0.623553	0.671429	0.303114	0.104762	0.0358227	0.468072
bin_19.2.2.10.2.1.	Protein homeostasis.ubiquitin-proteasome system.ubiquitin-fold protein conjugation.U-Box E3 ubiquitin ligase activities.group-II.E3 ubiquitin ligase *(PUB12)	E3 ubiquitin ligase *(PUB12)	3	0.836579	0.5	0.86338	0.875	0.026801	0.375	0.858427	1
bin_19.2.2.10.2.2.	Protein homeostasis.ubiquitin-proteasome system.ubiquitin-fold protein conjugation.U-Box E3 ubiquitin ligase activities.group-II.E3 ubiquitin ligase *(SAUL)	E3 ubiquitin ligase *(SAUL)	5	0.382586	0.5	0.249728	0.571429	-0.132858	0.0714286	0.625512	1
bin_19.2.2.10.2.3.	Protein homeostasis.ubiquitin-proteasome system.ubiquitin-fold protein conjugation.U-Box E3 ubiquitin ligase activities.group-II.E3 ubiquitin ligase *(PUB5)	E3 ubiquitin ligase *(PUB5)	4	0.337006	0.75	0.474893	0.8	0.137886	0.05	0.389284	0.994331
bin_19.2.2.10.2.9.	Protein homeostasis.ubiquitin-proteasome system.ubiquitin-fold protein conjugation.U-Box E3 ubiquitin ligase activities.group-II.E3 ubiquitin ligase *(PUB2)	E3 ubiquitin ligase *(PUB2)	3	0.231301	0.5	0.858918	0.666667	0.627617	0.166667	0.0808556	0.606007
bin_19.2.2.10.3.	Protein homeostasis.ubiquitin-proteasome system.ubiquitin-fold protein conjugation.U-Box E3 ubiquitin ligase activities.group-III	group-III	17	0.268833	0.5	0.328968	0.411765	0.0601356	-0.0882353	0.190584	0.842173
bin_19.2.2.10.3.3.	Protein homeostasis.ubiquitin-proteasome system.ubiquitin-fold protein conjugation.U-Box E3 ubiquitin ligase activities.group-III.E3 ubiquitin ligase *(PUB22)	E3 ubiquitin ligase *(PUB22)	10	0.187075	0.4	0.279485	0.35	0.09241	-0.05	0.384673	0.990548
bin_19.2.2.10.3.4.	Protein homeostasis.ubiquitin-proteasome system.ubiquitin-fold protein conjugation.U-Box E3 ubiquitin ligase activities.group-III.E3 ubiquitin ligase *(PUB20)	E3 ubiquitin ligase *(PUB20)	3	0.268833	0.5	0.328968	0.5	0.0601356	0	0.662521	1
bin_19.2.2.10.4.	Protein homeostasis.ubiquitin-proteasome system.ubiquitin-fold protein conjugation.U-Box E3 ubiquitin ligase activities.group-IV	group-IV	5	0.219062	0.4	0.512975	0.5	0.293913	0.1	0.0661926	0.599182
bin_19.2.2.11.	Protein homeostasis.ubiquitin-proteasome system.ubiquitin-fold protein conjugation.RBR E3 ubiquitin ligase activities	RBR E3 ubiquitin ligase activities	18	0.394156	0.5	0.573541	0.583333	0.179385	0.0833333	0.132857	0.760323
bin_19.2.2.11.1.	Protein homeostasis.ubiquitin-proteasome system.ubiquitin-fold protein conjugation.RBR E3 ubiquitin ligase activities.E3 ubiquitin ligase *(RBR-Ariadne)	E3 ubiquitin ligase *(RBR-Ariadne)	6	0.499529	0.583333	0.778941	0.666667	0.279412	0.0833333	0.229766	0.901736
bin_19.2.2.11.4.	Protein homeostasis.ubiquitin-proteasome system.ubiquitin-fold protein conjugation.RBR E3 ubiquitin ligase activities.plant-specific E3 ubiquitin ligase *(RSL/RFA)	plant-specific E3 ubiquitin ligase *(RSL/RFA)	9	0.225727	0.444444	0.50528	0.555556	0.279553	0.111111	0.536289	1
bin_19.2.2.12.	Protein homeostasis.ubiquitin-proteasome system.ubiquitin-fold protein conjugation.CULLIN-based E3 ubiquitin ligase activities	CULLIN-based E3 ubiquitin ligase activities	231	0.53438	0.595238	0.661137	0.706204	0.126757	0.110966	0.00841724	0.22193
bin_19.2.2.12.3.	Protein homeostasis.ubiquitin-proteasome system.ubiquitin-fold protein conjugation.CULLIN-based E3 ubiquitin ligase activities.CUL1-based/SCF E3 ubiquitin ligase complexes	CUL1-based/SCF E3 ubiquitin ligase complexes	125	0.53438	0.568	0.718434	0.6875	0.184054	0.1195	0.00557962	0.165021
bin_19.2.2.12.3.1.	Protein homeostasis.ubiquitin-proteasome system.ubiquitin-fold protein conjugation.CULLIN-based E3 ubiquitin ligase activities.CUL1-based/SCF E3 ubiquitin ligase complexes.scaffold component *(CUL1)	scaffold component *(CUL1)	7	0.546361	0.642857	0.795217	0.75	0.248856	0.107143	0.617075	1
bin_19.2.2.12.3.2.	Protein homeostasis.ubiquitin-proteasome system.ubiquitin-fold protein conjugation.CULLIN-based E3 ubiquitin ligase activities.CUL1-based/SCF E3 ubiquitin ligase complexes.ASK-type linker component	ASK-type linker component	15	0.146203	0.266667	0.268382	0.388889	0.122179	0.122222	0.526921	1
bin_19.2.2.12.3.3.	Protein homeostasis.ubiquitin-proteasome system.ubiquitin-fold protein conjugation.CULLIN-based E3 ubiquitin ligase activities.CUL1-based/SCF E3 ubiquitin ligase complexes.F-BOX substrate adaptor component activities	F-BOX substrate adaptor component activities	102	0.547855	0.602941	0.741865	0.72973	0.194009	0.126789	0.00180096	0.0844163
bin_19.2.2.12.3.3.2.	Protein homeostasis.ubiquitin-proteasome system.ubiquitin-fold protein conjugation.CULLIN-based E3 ubiquitin ligase activities.CUL1-based/SCF E3 ubiquitin ligase complexes.F-BOX substrate adaptor component activities.substrate adaptor *(EDL)	substrate adaptor *(EDL)	3	0.147551	0.833333	0.491868	0.833333	0.344317	0	0.662521	1
bin_19.2.2.12.3.3.10.	Protein homeostasis.ubiquitin-proteasome system.ubiquitin-fold protein conjugation.CULLIN-based E3 ubiquitin ligase activities.CUL1-based/SCF E3 ubiquitin ligase complexes.F-BOX substrate adaptor component activities.substrate adaptor *(VFB)	substrate adaptor *(VFB)	3	0.595235	0.666667	0.858943	1	0.263708	0.333333	0.662521	1
bin_19.2.2.12.3.3.11.	Protein homeostasis.ubiquitin-proteasome system.ubiquitin-fold protein conjugation.CULLIN-based E3 ubiquitin ligase activities.CUL1-based/SCF E3 ubiquitin ligase complexes.F-BOX substrate adaptor component activities.substrate adaptor *(FBS)	substrate adaptor *(FBS)	4	0.521638	0.375	0.340951	0.5	-0.180687	0.125	0.902523	1
bin_19.2.2.12.3.3.12.	Protein homeostasis.ubiquitin-proteasome system.ubiquitin-fold protein conjugation.CULLIN-based E3 ubiquitin ligase activities.CUL1-based/SCF E3 ubiquitin ligase complexes.F-BOX substrate adaptor component activities.substrate adaptor *(AUF)	substrate adaptor *(AUF)	3	0.695624	1	0.742309	0.833333	0.0466848	-0.166667	0.662521	1
bin_19.2.2.12.3.3.23.	Protein homeostasis.ubiquitin-proteasome system.ubiquitin-fold protein conjugation.CULLIN-based E3 ubiquitin ligase activities.CUL1-based/SCF E3 ubiquitin ligase complexes.F-BOX substrate adaptor component activities.substrate adaptor	substrate adaptor	4	0.733326	0.375	0.796523	0.75	0.0631972	0.375	0.663117	1
bin_19.2.2.12.3.3.36.	Protein homeostasis.ubiquitin-proteasome system.ubiquitin-fold protein conjugation.CULLIN-based E3 ubiquitin ligase activities.CUL1-based/SCF E3 ubiquitin ligase complexes.F-BOX substrate adaptor component activities.substrate adaptor *(RIFP1)	substrate adaptor *(RIFP1)	5	0.844136	0.4	0.872548	0.75	0.0284119	0.35	0.540291	1
bin_19.2.2.12.3.3.37.	Protein homeostasis.ubiquitin-proteasome system.ubiquitin-fold protein conjugation.CULLIN-based E3 ubiquitin ligase activities.CUL1-based/SCF E3 ubiquitin ligase complexes.F-BOX substrate adaptor component activities.substrate adaptor *(ARKP1)	substrate adaptor *(ARKP1)	5	0.194378	0.7	0.794195	0.8	0.599816	0.1	0.0121858	0.274692
bin_19.2.2.12.3.3.49.	Protein homeostasis.ubiquitin-proteasome system.ubiquitin-fold protein conjugation.CULLIN-based E3 ubiquitin ligase activities.CUL1-based/SCF E3 ubiquitin ligase complexes.F-BOX substrate adaptor component activities.substrate adaptor *(SKIP13/SKIP10/SKIP9)	substrate adaptor *(SKIP13/SKIP10/SKIP9)	7	0.53438	0.785714	0.69113	0.75	0.15675	-0.0357143	0.52445	1
bin_19.2.2.12.3.3.54.	Protein homeostasis.ubiquitin-proteasome system.ubiquitin-fold protein conjugation.CULLIN-based E3 ubiquitin ligase activities.CUL1-based/SCF E3 ubiquitin ligase complexes.F-BOX substrate adaptor component activities.substrate adaptor *(SNIPER4)	substrate adaptor *(SNIPER4)	6	0.396066	0.25	0.721608	0.5	0.325542	0.25	0.245278	0.935796
bin_19.2.2.12.3.3.59.	Protein homeostasis.ubiquitin-proteasome system.ubiquitin-fold protein conjugation.CULLIN-based E3 ubiquitin ligase activities.CUL1-based/SCF E3 ubiquitin ligase complexes.F-BOX substrate adaptor component activities.substrate adaptor	substrate adaptor	4	0.740383	0.75	0.609452	0.875	-0.130931	0.125	0.665006	1
[truncated: 1,043 more rows]
