# Supplementary material for: Deep learning the cis-regulatory code for gene expression in selected model plants
Source: Nat Commun. 2024 Apr 25;15:3488. doi: 10.1038/s41467-024-47744-0 (PMC11045779; doi:10.1038/s41467-024-47744-0)
Supplement: Supplementary file 14 — Supplementary Data 11 [file 41467_2024_47744_MOESM14_ESM.zip]

Archive with 4 entries (4 files):
- Mercator_Arabidopsis.results.txt
- Mercator_Maize.results.txt
- Mercator_Solanum.results.txt
- Mercator_Sorghum.results.txt
