# Supplementary material for: Deep learning the cis-regulatory code for gene expression in selected model plants
Source: Nat Commun. 2024 Apr 25;15:3488. doi: 10.1038/s41467-024-47744-0 (PMC11045779; doi:10.1038/s41467-024-47744-0)
Supplement: Supplementary file 14 — Supplementary Data 11 [file 41467_2024_47744_MOESM14_ESM.zip › Mercator_Arabidopsis.results.txt]

BINCODE	NAME	IDENTIFIER	DESCRIPTION	TYPE
'1'	'Photosynthesis'	''	''
'1.1'	'Photosynthesis.photophosphorylation'	''	''
'1.1.1'	'Photosynthesis.photophosphorylation.photosystem II'	''	''
'1.1.1.1'	'Photosynthesis.photophosphorylation.photosystem II.LHC-II complex'	''	''
'1.1.1.1.1'	'Photosynthesis.photophosphorylation.photosystem II.LHC-II complex.component *(LHCb1/2/3)'	'at2g05100.1'	'mercator4v6.0: component *(LHCb1/2/3) of LHC-II complex & original description: pep chromosome:TAIR10:2:1822990:1824480:-1 gene:AT2G05100 transcript:AT2G05100.1 gene_biotype:protein_coding transcript_biotype:protein_coding gene_symbol:LHCB2.1 description:photosystem II light harvesting complex gene 2.1 [Source:TAIR;Acc:AT2G05100]'	T
'1.1.1.1.1'	'Photosynthesis.photophosphorylation.photosystem II.LHC-II complex.component *(LHCb1/2/3)'	'at2g05100.2'	'mercator4v6.0: component *(LHCb1/2/3) of LHC-II complex & original description: pep chromosome:TAIR10:2:1823035:1824480:-1 gene:AT2G05100 transcript:AT2G05100.2 gene_biotype:protein_coding transcript_biotype:protein_coding gene_symbol:LHCB2.1 description:photosystem II light harvesting complex gene 2.1 [Source:TAIR;Acc:AT2G05100]'	T
'1.1.1.1.1'	'Photosynthesis.photophosphorylation.photosystem II.LHC-II complex.component *(LHCb1/2/3)'	'at1g29930.1'	'mercator4v6.0: component *(LHCb1/2/3) of LHC-II complex & original description: pep chromosome:TAIR10:1:10477885:10479114:1 gene:AT1G29930 transcript:AT1G29930.1 gene_biotype:protein_coding transcript_biotype:protein_coding gene_symbol:LHCB1.3 description:Chlorophyll a-b binding protein 1, chloroplastic [Source:UniProtKB/Swiss-Prot;Acc:P04778]'	T
'1.1.1.1.1'	'Photosynthesis.photophosphorylation.photosystem II.LHC-II complex.component *(LHCb1/2/3)'	'at2g05070.1'	'mercator4v6.0: component *(LHCb1/2/3) of LHC-II complex & original description: pep chromosome:TAIR10:2:1799234:1800472:-1 gene:AT2G05070 transcript:AT2G05070.1 gene_biotype:protein_coding transcript_biotype:protein_coding gene_symbol:LHCB2.2 description:Chlorophyll a-b binding protein 2.2, chloroplastic [Source:UniProtKB/Swiss-Prot;Acc:Q9S7J7]'	T
'1.1.1.1.1'	'Photosynthesis.photophosphorylation.photosystem II.LHC-II complex.component *(LHCb1/2/3)'	'at2g34430.1'	'mercator4v6.0: component *(LHCb1/2/3) of LHC-II complex & original description: pep chromosome:TAIR10:2:14524607:14525918:1 gene:AT2G34430 transcript:AT2G34430.1 gene_biotype:protein_coding transcript_biotype:protein_coding gene_symbol:LHB1B1 description:Chlorophyll a-b binding protein, chloroplastic [Source:UniProtKB/TrEMBL;Acc:Q39142]'	T
'1.1.1.1.1'	'Photosynthesis.photophosphorylation.photosystem II.LHC-II complex.component *(LHCb1/2/3)'	'at5g54270.1'	'mercator4v6.0: component *(LHCb1/2/3) of LHC-II complex & original description: pep chromosome:TAIR10:5:22038165:22039568:1 gene:AT5G54270 transcript:AT5G54270.1 gene_biotype:protein_coding transcript_biotype:protein_coding gene_symbol:LHCB3 description:Chlorophyll a-b binding protein 3, chloroplastic [Source:UniProtKB/Swiss-Prot;Acc:Q9S7M0]'	T
'1.1.1.1.1'	'Photosynthesis.photophosphorylation.photosystem II.LHC-II complex.component *(LHCb1/2/3)'	'at3g27690.1'	'mercator4v6.0: component *(LHCb1/2/3) of LHC-II complex & original description: pep chromosome:TAIR10:3:10255941:10257229:1 gene:AT3G27690 transcript:AT3G27690.1 gene_biotype:protein_coding transcript_biotype:protein_coding gene_symbol:LHCB2.4 description:Chlorophyll a-b binding protein, chloroplastic [Source:UniProtKB/TrEMBL;Acc:A0A1I9LMB4]'	T
'1.1.1.1.1'	'Photosynthesis.photophosphorylation.photosystem II.LHC-II complex.component *(LHCb1/2/3)'	'at3g27690.2'	'mercator4v6.0: component *(LHCb1/2/3) of LHC-II complex & original description: pep chromosome:TAIR10:3:10255906:10257489:1 gene:AT3G27690 transcript:AT3G27690.2 gene_biotype:protein_coding transcript_biotype:protein_coding gene_symbol:LHCB2.4 description:Chlorophyll a-b binding protein, chloroplastic [Source:UniProtKB/TrEMBL;Acc:A0A1I9LMB4]'	T
'1.1.1.1.1'	'Photosynthesis.photophosphorylation.photosystem II.LHC-II complex.component *(LHCb1/2/3)'	'at1g29910.1'	'mercator4v6.0: component *(LHCb1/2/3) of LHC-II complex & original description: pep chromosome:TAIR10:1:10472280:10473502:-1 gene:AT1G29910 transcript:AT1G29910.1 gene_biotype:protein_coding transcript_biotype:protein_coding gene_symbol:LHCB1.1 description:Chlorophyll a-b binding protein 3, chloroplastic [Source:UniProtKB/Swiss-Prot;Acc:Q8VZ87]'	T
'1.1.1.1.1'	'Photosynthesis.photophosphorylation.photosystem II.LHC-II complex.component *(LHCb1/2/3)'	'at1g29920.1'	'mercator4v6.0: component *(LHCb1/2/3) of LHC-II complex & original description: pep chromosome:TAIR10:1:10474656:10475969:-1 gene:AT1G29920 transcript:AT1G29920.1 gene_biotype:protein_coding transcript_biotype:protein_coding gene_symbol:LHCB1.1 description:Chlorophyll a-b binding protein 3, chloroplastic [Source:UniProtKB/Swiss-Prot;Acc:Q8VZ87]'	T
'1.1.1.1.1'	'Photosynthesis.photophosphorylation.photosystem II.LHC-II complex.component *(LHCb1/2/3)'	'at2g34420.1'	'mercator4v6.0: component *(LHCb1/2/3) of LHC-II complex & original description: pep chromosome:TAIR10:2:14522524:14523568:-1 gene:AT2G34420 transcript:AT2G34420.1 gene_biotype:protein_coding transcript_biotype:protein_coding gene_symbol:LHB1B2 description:Chlorophyll a-b binding protein, chloroplastic [Source:UniProtKB/TrEMBL;Acc:Q39141]'	T
'1.1.1.1.2'	'Photosynthesis.photophosphorylation.photosystem II.LHC-II complex.component *(LHCb4)'	'at2g40100.1'	'mercator4v6.0: component *(LHCb4) of LHC-II complex & original description: pep chromosome:TAIR10:2:16745628:16747424:1 gene:AT2G40100 transcript:AT2G40100.1 gene_biotype:protein_coding transcript_biotype:protein_coding gene_symbol:LHCB4.3 description:Chlorophyll a-b binding protein, chloroplastic [Source:UniProtKB/TrEMBL;Acc:A0A178VTY4]'	T
'1.1.1.1.2'	'Photosynthesis.photophosphorylation.photosystem II.LHC-II complex.component *(LHCb4)'	'at3g08940.2'	'mercator4v6.0: component *(LHCb4) of LHC-II complex & original description: pep chromosome:TAIR10:3:2717557:2718923:1 gene:AT3G08940 transcript:AT3G08940.2 gene_biotype:protein_coding transcript_biotype:protein_coding gene_symbol:LHCB4.2 description:Chlorophyll a-b binding protein CP29.2, chloroplastic [Source:UniProtKB/Swiss-Prot;Acc:Q9XF88]'	T
'1.1.1.1.2'	'Photosynthesis.photophosphorylation.photosystem II.LHC-II complex.component *(LHCb4)'	'at5g01530.1'	'mercator4v6.0: component *(LHCb4) of LHC-II complex & original description: pep chromosome:TAIR10:5:208866:210548:1 gene:AT5G01530 transcript:AT5G01530.1 gene_biotype:protein_coding transcript_biotype:protein_coding gene_symbol:LHCB4.1 description:Chlorophyll a-b binding protein CP29.1, chloroplastic [Source:UniProtKB/Swiss-Prot;Acc:Q07473]'	T
'1.1.1.1.3'	'Photosynthesis.photophosphorylation.photosystem II.LHC-II complex.component *(LHCb5)'	'at4g10340.1'	'mercator4v6.0: component *(LHCb5) of LHC-II complex & original description: pep chromosome:TAIR10:4:6408007:6409849:1 gene:AT4G10340 transcript:AT4G10340.1 gene_biotype:protein_coding transcript_biotype:protein_coding gene_symbol:LHCB5 description:Chlorophyll a-b binding protein, chloroplastic [Source:UniProtKB/TrEMBL;Acc:A0A178UW55]'	T
'1.1.1.1.4'	'Photosynthesis.photophosphorylation.photosystem II.LHC-II complex.component *(LHCb6)'	'at1g15820.1'	'mercator4v6.0: component *(LHCb6) of LHC-II complex & original description: pep chromosome:TAIR10:1:5446462:5447880:-1 gene:AT1G15820 transcript:AT1G15820.1 gene_biotype:protein_coding transcript_biotype:protein_coding gene_symbol:LHCB6 description:Chlorophyll a-b binding protein, chloroplastic [Source:UniProtKB/TrEMBL;Acc:Q9LMQ2]'	T
'1.1.1.1.5'	'Photosynthesis.photophosphorylation.photosystem II.LHC-II complex.component *(LHCb7)'	'at1g76570.1'	'mercator4v6.0: component *(LHCb7) of LHC-II complex & original description: pep chromosome:TAIR10:1:28728998:28730851:1 gene:AT1G76570 transcript:AT1G76570.1 gene_biotype:protein_coding transcript_biotype:protein_coding gene_symbol:LHCB7 description:Chlorophyll a-b binding protein 7, chloroplastic [Source:UniProtKB/Swiss-Prot;Acc:Q9C9K1]'	T
'1.1.1.1.6'	'Photosynthesis.photophosphorylation.photosystem II.LHC-II complex.component *(LHCb9)'	''	''
'1.1.1.2'	'Photosynthesis.photophosphorylation.photosystem II.PS-II complex'	''	''
'1.1.1.2.1'	'Photosynthesis.photophosphorylation.photosystem II.PS-II complex.reaction center complex'	''	''
'1.1.1.2.1.1'	'Photosynthesis.photophosphorylation.photosystem II.PS-II complex.reaction center complex.component *(D1/PsbA)'	'atcg00020.1'	'mercator4v6.0: component *(PsbA/D1) of PS-II reaction center complex & original description: pep chromosome:TAIR10:Pt:383:1444:-1 gene:ATCG00020 transcript:ATCG00020.1 gene_biotype:protein_coding transcript_biotype:protein_coding gene_symbol:PSBA description:Photosystem II protein D1 [Source:UniProtKB/Swiss-Prot;Acc:P83755]'	T
'1.1.1.2.1.2'	'Photosynthesis.photophosphorylation.photosystem II.PS-II complex.reaction center complex.component *(D2/PsbD)'	'atcg00270.1'	'mercator4v6.0: component *(PsbD/D2) of PS-II reaction center complex & original description: pep chromosome:TAIR10:Pt:32711:33772:1 gene:ATCG00270 transcript:ATCG00270.1 gene_biotype:protein_coding transcript_biotype:protein_coding gene_symbol:PSBD description:Photosystem II D2 protein [Source:UniProtKB/Swiss-Prot;Acc:P56761]'	T
'1.1.1.2.1.3'	'Photosynthesis.photophosphorylation.photosystem II.PS-II complex.reaction center complex.component *(CP47/PsbB)'	'atcg00680.1'	'mercator4v6.0: component *(PsbB/CP47) of PS-II reaction center complex & original description: pep chromosome:TAIR10:Pt:72371:73897:1 gene:ATCG00680 transcript:ATCG00680.1 gene_biotype:protein_coding transcript_biotype:protein_coding gene_symbol:PSBB description:Photosystem II CP47 reaction center protein [Source:UniProtKB/TrEMBL;Acc:A0A1B1W4X0]'	T
'1.1.1.2.1.4'	'Photosynthesis.photophosphorylation.photosystem II.PS-II complex.reaction center complex.component *(CP43/PsbC)'	'atcg00280.1'	'mercator4v6.0: component *(PsbC/CP43) of PS-II reaction center complex & original description: pep chromosome:TAIR10:Pt:33720:35141:1 gene:ATCG00280 transcript:ATCG00280.1 gene_biotype:protein_coding transcript_biotype:protein_coding gene_symbol:PSBC description:Photosystem II CP43 reaction center protein [Source:UniProtKB/TrEMBL;Acc:A0A1B1W4T4]'	T
'1.1.1.2.1.5'	'Photosynthesis.photophosphorylation.photosystem II.PS-II complex.reaction center complex.cytochrome b559 heterodimer'	''	''
'1.1.1.2.1.5.1'	'Photosynthesis.photophosphorylation.photosystem II.PS-II complex.reaction center complex.cytochrome b559 heterodimer.component alpha *(PsbE)'	'atcg00580.1'	'mercator4v6.0: component alpha *(PsbE) of PS-II cytochrome b559 heterodimer & original description: pep chromosome:TAIR10:Pt:64071:64322:-1 gene:ATCG00580 transcript:ATCG00580.1 gene_biotype:protein_coding transcript_biotype:protein_coding gene_symbol:PSBE description:Cytochrome b559 subunit alpha [Source:UniProtKB/TrEMBL;Acc:A0A1B1W4W2]'	T
'1.1.1.2.1.5.2'	'Photosynthesis.photophosphorylation.photosystem II.PS-II complex.reaction center complex.cytochrome b559 heterodimer.component beta *(PsbF)'	'atcg00570.1'	'mercator4v6.0: component beta *(PsbF) of PS-II cytochrome b559 heterodimer & original description: pep chromosome:TAIR10:Pt:63942:64061:-1 gene:ATCG00570 transcript:ATCG00570.1 gene_biotype:protein_coding transcript_biotype:protein_coding gene_symbol:PSBF description:Cytochrome b559 subunit beta [Source:UniProtKB/TrEMBL;Acc:A0A1B1W4V6]'	T
'1.1.1.2.1.6'	'Photosynthesis.photophosphorylation.photosystem II.PS-II complex.reaction center complex.component *(PsbI)'	'atcg00080.1'	'mercator4v6.0: component *(PsbI) of PS-II reaction center complex & original description: pep chromosome:TAIR10:Pt:7583:7693:1 gene:ATCG00080 transcript:ATCG00080.1 gene_biotype:protein_coding transcript_biotype:protein_coding gene_symbol:PSBI description:Photosystem II reaction center protein I [Source:UniProtKB/TrEMBL;Acc:A0A1B1W4S2]'	T
'1.1.1.2.2'	'Photosynthesis.photophosphorylation.photosystem II.PS-II complex.oxygen-evolving center (OEC) extrinsic components'	''	''
'1.1.1.2.2.1'	'Photosynthesis.photophosphorylation.photosystem II.PS-II complex.oxygen-evolving center (OEC) extrinsic components.component *(OEC33/PsbO)'	'at5g66570.1'	'mercator4v6.0: component *(PsbO/OEC33) of PS-II oxygen-evolving center & original description: pep chromosome:TAIR10:5:26568572:26570461:1 gene:AT5G66570 transcript:AT5G66570.1 gene_biotype:protein_coding transcript_biotype:protein_coding gene_symbol:PSBO1 description:Oxygen-evolving enhancer protein 1-1, chloroplastic [Source:UniProtKB/Swiss-Prot;Acc:P23321]'	T
'1.1.1.2.2.1'	'Photosynthesis.photophosphorylation.photosystem II.PS-II complex.oxygen-evolving center (OEC) extrinsic components.component *(OEC33/PsbO)'	'at3g50820.1'	'mercator4v6.0: component *(PsbO/OEC33) of PS-II oxygen-evolving center & original description: pep chromosome:TAIR10:3:18890874:18892508:-1 gene:AT3G50820 transcript:AT3G50820.1 gene_biotype:protein_coding transcript_biotype:protein_coding gene_symbol:PSBO2 description:Oxygen-evolving enhancer protein 1-2, chloroplastic [Source:UniProtKB/Swiss-Prot;Acc:Q9S841]'	T
'1.1.1.2.2.2'	'Photosynthesis.photophosphorylation.photosystem II.PS-II complex.oxygen-evolving center (OEC) extrinsic components.component *(OEC23/PsbP)'	'at2g30790.1'	'mercator4v6.0: component *(PsbP) of PS-II oxygen-evolving center & original description: pep chromosome:TAIR10:2:13118937:13120199:-1 gene:AT2G30790 transcript:AT2G30790.1 gene_biotype:protein_coding transcript_biotype:protein_coding gene_symbol:PSBP2 description:Putative oxygen-evolving enhancer protein 2-2 [Source:UniProtKB/Swiss-Prot;Acc:O49344]'	T
'1.1.1.2.2.2'	'Photosynthesis.photophosphorylation.photosystem II.PS-II complex.oxygen-evolving center (OEC) extrinsic components.component *(OEC23/PsbP)'	'at1g06680.2'	'mercator4v6.0: component *(PsbP) of PS-II oxygen-evolving center & original description: pep chromosome:TAIR10:1:2047886:2049405:1 gene:AT1G06680 transcript:AT1G06680.2 gene_biotype:protein_coding transcript_biotype:protein_coding gene_symbol:PSBP1 description:Oxygen-evolving enhancer protein 2-1, chloroplastic [Source:UniProtKB/Swiss-Prot;Acc:Q42029]'	T
'1.1.1.2.2.2'	'Photosynthesis.photophosphorylation.photosystem II.PS-II complex.oxygen-evolving center (OEC) extrinsic components.component *(OEC23/PsbP)'	'at1g06680.1'	'mercator4v6.0: component *(PsbP) of PS-II oxygen-evolving center & original description: pep chromosome:TAIR10:1:2047634:2049439:1 gene:AT1G06680 transcript:AT1G06680.1 gene_biotype:protein_coding transcript_biotype:protein_coding gene_symbol:PSBP1 description:Oxygen-evolving enhancer protein 2-1, chloroplastic [Source:UniProtKB/Swiss-Prot;Acc:Q42029]'	T
'1.1.1.2.2.3'	'Photosynthesis.photophosphorylation.photosystem II.PS-II complex.oxygen-evolving center (OEC) extrinsic components.component *(OEC16/PsbQ)'	'at4g05180.1'	'mercator4v6.0: component *(PsbQ) of PS-II oxygen-evolving center & original description: pep chromosome:TAIR10:4:2671523:2673243:-1 gene:AT4G05180 transcript:AT4G05180.1 gene_biotype:protein_coding transcript_biotype:protein_coding gene_symbol:PSBQ2 description:Oxygen-evolving enhancer protein 3-2, chloroplastic [Source:UniProtKB/Swiss-Prot;Acc:Q41932]'	T
'1.1.1.2.2.3'	'Photosynthesis.photophosphorylation.photosystem II.PS-II complex.oxygen-evolving center (OEC) extrinsic components.component *(OEC16/PsbQ)'	'at4g05180.2'	'mercator4v6.0: component *(PsbQ) of PS-II oxygen-evolving center & original description: pep chromosome:TAIR10:4:2671784:2673243:-1 gene:AT4G05180 transcript:AT4G05180.2 gene_biotype:protein_coding transcript_biotype:protein_coding gene_symbol:PSBQ2 description:Oxygen-evolving enhancer protein 3-2, chloroplastic [Source:UniProtKB/Swiss-Prot;Acc:Q41932]'	T
'1.1.1.2.2.3'	'Photosynthesis.photophosphorylation.photosystem II.PS-II complex.oxygen-evolving center (OEC) extrinsic components.component *(OEC16/PsbQ)'	'at4g21280.2'	'mercator4v6.0: component *(PsbQ) of PS-II oxygen-evolving center & original description: pep chromosome:TAIR10:4:11334402:11335773:1 gene:AT4G21280 transcript:AT4G21280.2 gene_biotype:protein_coding transcript_biotype:protein_coding gene_symbol:PSBQ1 description:Oxygen-evolving enhancer protein 3-1, chloroplastic [Source:UniProtKB/Swiss-Prot;Acc:Q9XFT3]'	T
'1.1.1.2.2.3'	'Photosynthesis.photophosphorylation.photosystem II.PS-II complex.oxygen-evolving center (OEC) extrinsic components.component *(OEC16/PsbQ)'	'at4g21280.1'	'mercator4v6.0: component *(PsbQ) of PS-II oxygen-evolving center & original description: pep chromosome:TAIR10:4:11334352:11335815:1 gene:AT4G21280 transcript:AT4G21280.1 gene_biotype:protein_coding transcript_biotype:protein_coding gene_symbol:PSBQ1 description:Oxygen-evolving enhancer protein 3-1, chloroplastic [Source:UniProtKB/Swiss-Prot;Acc:Q9XFT3]'	T
'1.1.1.2.3'	'Photosynthesis.photophosphorylation.photosystem II.PS-II complex.component *(PsbH)'	'atcg00710.1'	'mercator4v6.0: component *(PsbH) of PS-II complex & original description: pep chromosome:TAIR10:Pt:74485:74706:1 gene:ATCG00710 transcript:ATCG00710.1 gene_biotype:protein_coding transcript_biotype:protein_coding gene_symbol:PSBH description:Photosystem II reaction center protein H [Source:UniProtKB/Swiss-Prot;Acc:P56780]'	T
'1.1.1.2.4'	'Photosynthesis.photophosphorylation.photosystem II.PS-II complex.component *(PsbJ)'	'atcg00550.1'	'mercator4v6.0: component *(PsbJ) of PS-II complex & original description: pep chromosome:TAIR10:Pt:63538:63660:-1 gene:ATCG00550 transcript:ATCG00550.1 gene_biotype:protein_coding transcript_biotype:protein_coding gene_symbol:PSBJ description:Photosystem II reaction center protein J [Source:UniProtKB/Swiss-Prot;Acc:P56781]'	T
'1.1.1.2.5'	'Photosynthesis.photophosphorylation.photosystem II.PS-II complex.component *(PsbK)'	'atcg00070.1'	'mercator4v6.0: component *(PsbK) of PS-II complex & original description: pep chromosome:TAIR10:Pt:7017:7202:1 gene:ATCG00070 transcript:ATCG00070.1 gene_biotype:protein_coding transcript_biotype:protein_coding gene_symbol:PSBK description:Photosystem II reaction center protein K [Source:UniProtKB/Swiss-Prot;Acc:P56782]'	T
'1.1.1.2.6'	'Photosynthesis.photophosphorylation.photosystem II.PS-II complex.component *(PsbL)'	'atcg00560.1'	'mercator4v6.0: component *(PsbL) of PS-II complex & original description: pep chromosome:TAIR10:Pt:63804:63920:-1 gene:ATCG00560 transcript:ATCG00560.1 gene_biotype:protein_coding transcript_biotype:protein_coding gene_symbol:PSBL description:Photosystem II reaction center protein L [Source:UniProtKB/Swiss-Prot;Acc:P60129]'	T
'1.1.1.2.7'	'Photosynthesis.photophosphorylation.photosystem II.PS-II complex.component *(PsbM)'	'atcg00220.1'	'mercator4v6.0: component *(PsbM) of PS-II complex & original description: pep chromosome:TAIR10:Pt:28707:28811:-1 gene:ATCG00220 transcript:ATCG00220.1 gene_biotype:protein_coding transcript_biotype:protein_coding gene_symbol:PSBM description:Photosystem II reaction center protein M [Source:UniProtKB/Swiss-Prot;Acc:P62109]'	T
'1.1.1.2.8'	'Photosynthesis.photophosphorylation.photosystem II.PS-II complex.component *(PsbR)'	'at1g79040.1'	'mercator4v6.0: component *(PsbR) of PS-II complex & original description: pep chromosome:TAIR10:1:29735952:29737009:1 gene:AT1G79040 transcript:AT1G79040.1 gene_biotype:protein_coding transcript_biotype:protein_coding gene_symbol:PSBR description:Photosystem II 10 kDa polypeptide, chloroplastic [Source:UniProtKB/Swiss-Prot;Acc:P27202]'	T
'1.1.1.2.9'	'Photosynthesis.photophosphorylation.photosystem II.PS-II complex.component *(PsbTc)'	'atcg00690.1'	'mercator4v6.0: component *(PsbTc) of PS-II complex & original description: pep chromosome:TAIR10:Pt:74082:74183:1 gene:ATCG00690 transcript:ATCG00690.1 gene_biotype:protein_coding transcript_biotype:protein_coding gene_symbol:PSBT description:Photosystem II reaction center protein T [Source:UniProtKB/Swiss-Prot;Acc:P61839]'	T
'1.1.1.2.10'	'Photosynthesis.photophosphorylation.photosystem II.PS-II complex.component *(PsbTn)'	'at1g51400.1'	'mercator4v6.0: component *(PsbTn) of PS-II complex & original description: pep chromosome:TAIR10:1:19052023:19052582:-1 gene:AT1G51400 transcript:AT1G51400.1 gene_biotype:protein_coding transcript_biotype:protein_coding description:At1g51400/F5D21_10 [Source:UniProtKB/TrEMBL;Acc:Q9SYE2]'	T
'1.1.1.2.10'	'Photosynthesis.photophosphorylation.photosystem II.PS-II complex.component *(PsbTn)'	'at3g21055.2'	'mercator4v6.0: component *(PsbTn) of PS-II complex & original description: pep chromosome:TAIR10:3:7376635:7377226:-1 gene:AT3G21055 transcript:AT3G21055.2 gene_biotype:protein_coding transcript_biotype:protein_coding gene_symbol:PSBTN description:Photosystem II subunit T [Source:UniProtKB/TrEMBL;Acc:A0A1I9LS90]'	T
'1.1.1.2.10'	'Photosynthesis.photophosphorylation.photosystem II.PS-II complex.component *(PsbTn)'	'at3g21055.1'	'mercator4v6.0: component *(PsbTn) of PS-II complex & original description: pep chromosome:TAIR10:3:7376432:7377186:-1 gene:AT3G21055 transcript:AT3G21055.1 gene_biotype:protein_coding transcript_biotype:protein_coding gene_symbol:PSBTN description:Photosystem II subunit T [Source:UniProtKB/TrEMBL;Acc:A0A1I9LS90]'	T
'1.1.1.2.11'	'Photosynthesis.photophosphorylation.photosystem II.PS-II complex.component *(PsbW)'	'at2g30570.1'	'mercator4v6.0: component *(PsbW) of PS-II complex & original description: pep chromosome:TAIR10:2:13019028:13020311:-1 gene:AT2G30570 transcript:AT2G30570.1 gene_biotype:protein_coding transcript_biotype:protein_coding gene_symbol:PSBW description:PSBW [Source:UniProtKB/TrEMBL;Acc:A0A178VQ32]'	T
'1.1.1.2.12'	'Photosynthesis.photophosphorylation.photosystem II.PS-II complex.component *(PsbX)'	'at2g06520.1'	'mercator4v6.0: component *(PsbX) of PS-II complex & original description: pep chromosome:TAIR10:2:2587729:2588448:-1 gene:AT2G06520 transcript:AT2G06520.1 gene_biotype:protein_coding transcript_biotype:protein_coding gene_symbol:PSBX description:PSBX [Source:UniProtKB/TrEMBL;Acc:A0A178W0Y5]'	T
'1.1.1.2.13'	'Photosynthesis.photophosphorylation.photosystem II.PS-II complex.component *(PsbY)'	'at1g67740.1'	'mercator4v6.0: component *(PsbY) of PS-II complex & original description: pep chromosome:TAIR10:1:25394031:25395249:-1 gene:AT1G67740 transcript:AT1G67740.1 gene_biotype:protein_coding transcript_biotype:protein_coding gene_symbol:PSBY description:Putative uncharacterized protein [Source:UniProtKB/TrEMBL;Acc:Q549N8]'	T
'1.1.1.2.14'	'Photosynthesis.photophosphorylation.photosystem II.PS-II complex.component *(PsbZ)'	'atcg00300.1'	'mercator4v6.0: component *(PsbZ) of PS-II complex & original description: pep chromosome:TAIR10:Pt:35751:35939:1 gene:ATCG00300 transcript:ATCG00300.1 gene_biotype:protein_coding transcript_biotype:protein_coding gene_symbol:PSBZ description:Photosystem II reaction center protein Z [Source:UniProtKB/TrEMBL;Acc:A0A1B1W4U3]'	T
'1.1.1.2.15'	'Photosynthesis.photophosphorylation.photosystem II.PS-II complex.component *(Ycf12)'	''	''
'1.1.1.3'	'Photosynthesis.photophosphorylation.photosystem II.assembly'	''	''
'1.1.1.3.1'	'Photosynthesis.photophosphorylation.photosystem II.assembly.assembly factor *(LPA1)'	'at1g02910.2'	'mercator4v6.0: protein involved in PS-II assembly *(LPA1) & original description: pep chromosome:TAIR10:1:655568:658190:-1 gene:AT1G02910 transcript:AT1G02910.2 gene_biotype:protein_coding transcript_biotype:protein_coding gene_symbol:LPA1 description:Protein LOW PSII ACCUMULATION 1, chloroplastic [Source:UniProtKB/Swiss-Prot;Acc:Q9SRY4]'	T
'1.1.1.3.1'	'Photosynthesis.photophosphorylation.photosystem II.assembly.assembly factor *(LPA1)'	'at1g02910.1'	'mercator4v6.0: protein involved in PS-II assembly *(LPA1) & original description: pep chromosome:TAIR10:1:655568:658216:-1 gene:AT1G02910 transcript:AT1G02910.1 gene_biotype:protein_coding transcript_biotype:protein_coding gene_symbol:LPA1 description:Protein LOW PSII ACCUMULATION 1, chloroplastic [Source:UniProtKB/Swiss-Prot;Acc:Q9SRY4]'	T
'1.1.1.3.2'	'Photosynthesis.photophosphorylation.photosystem II.assembly.assembly factor *(LPA2)'	'at5g51545.1'	'mercator4v6.0: protein involved in PS-II assembly *(LPA2) & original description: pep chromosome:TAIR10:5:20936423:20937589:1 gene:AT5G51545 transcript:AT5G51545.1 gene_biotype:protein_coding transcript_biotype:protein_coding gene_symbol:LPA2 description:Protein LOW PSII ACCUMULATION 2, chloroplastic [Source:UniProtKB/Swiss-Prot;Acc:F4KDA6]'	T
'1.1.1.3.3'	'Photosynthesis.photophosphorylation.photosystem II.assembly.assembly factor *(LPA3)'	'at1g73060.1'	'mercator4v6.0: protein involved in PS-II assembly *(LPA3) & original description: pep chromosome:TAIR10:1:27478970:27481561:1 gene:AT1G73060 transcript:AT1G73060.1 gene_biotype:protein_coding transcript_biotype:protein_coding gene_symbol:LPA3 description:Protein LOW PSII ACCUMULATION 3, chloroplastic [Source:UniProtKB/Swiss-Prot;Acc:Q8H0W0]'	T
'1.1.1.3.4'	'Photosynthesis.photophosphorylation.photosystem II.assembly.assembly factor *(HCF106)'	'at5g52440.1'	'mercator4v6.0: protein involved in PS-II assembly *(HCF106) & original description: pep chromosome:TAIR10:5:21286735:21288913:1 gene:AT5G52440 transcript:AT5G52440.1 gene_biotype:protein_coding transcript_biotype:protein_coding gene_symbol:TATB description:Sec-independent protein translocase protein TATB, chloroplastic [Source:UniProtKB/Swiss-Prot;Acc:Q9XH75]'	T
'1.1.1.3.5'	'Photosynthesis.photophosphorylation.photosystem II.assembly.assembly factor *(HCF136)'	'at5g23120.1'	'mercator4v6.0: protein involved in PS-II assembly *(HCF136) & original description: pep chromosome:TAIR10:5:7778095:7780735:1 gene:AT5G23120 transcript:AT5G23120.1 gene_biotype:protein_coding transcript_biotype:protein_coding gene_symbol:HCF136 description:photosystem II stability/assembly factor, chloroplast (HCF136) [Source:TAIR;Acc:AT5G23120]'	T
'1.1.1.3.5'	'Photosynthesis.photophosphorylation.photosystem II.assembly.assembly factor *(HCF136)'	'at5g23120.2'	'mercator4v6.0: protein involved in PS-II assembly *(HCF136) & original description: pep chromosome:TAIR10:5:7778017:7780907:1 gene:AT5G23120 transcript:AT5G23120.2 gene_biotype:protein_coding transcript_biotype:protein_coding gene_symbol:HCF136 description:photosystem II stability/assembly factor, chloroplast (HCF136) [Source:TAIR;Acc:AT5G23120]'	T
'1.1.1.3.6'	'Photosynthesis.photophosphorylation.photosystem II.assembly.assembly factor *(HCF243/PAP90)'	'at3g15095.3'	'mercator4v6.0: protein involved in PS-II assembly *(HCF243/PAP90) & original description: pep chromosome:TAIR10:3:5081908:5084240:1 gene:AT3G15095 transcript:AT3G15095.3 gene_biotype:protein_coding transcript_biotype:protein_coding description:HCF243 [Source:UniProtKB/TrEMBL;Acc:A0A384K8R0]'	T
'1.1.1.3.6'	'Photosynthesis.photophosphorylation.photosystem II.assembly.assembly factor *(HCF243/PAP90)'	'at3g15095.1'	'mercator4v6.0: protein involved in PS-II assembly *(HCF243/PAP90) & original description: pep chromosome:TAIR10:3:5081780:5084092:1 gene:AT3G15095 transcript:AT3G15095.1 gene_biotype:protein_coding transcript_biotype:protein_coding description:HCF243 [Source:UniProtKB/TrEMBL;Acc:A0A384K8R0]'	T
'1.1.1.3.6'	'Photosynthesis.photophosphorylation.photosystem II.assembly.assembly factor *(HCF243/PAP90)'	'at3g15095.2'	'mercator4v6.0: protein involved in PS-II assembly *(HCF243/PAP90) & original description: pep chromosome:TAIR10:3:5081780:5084081:1 gene:AT3G15095 transcript:AT3G15095.2 gene_biotype:protein_coding transcript_biotype:protein_coding description:HCF243 [Source:UniProtKB/TrEMBL;Acc:A0A384K8R0]'	T
'1.1.1.3.7'	'Photosynthesis.photophosphorylation.photosystem II.assembly.HCF244-OHP assembly factor complex'	''	''
'1.1.1.3.7.1'	'Photosynthesis.photophosphorylation.photosystem II.assembly.HCF244-OHP assembly factor complex.scaffold component *(HCF244)'	'at4g35250.1'	'mercator4v6.0: protein involved in PS-II assembly *(HCF244) & original description: pep chromosome:TAIR10:4:16771073:16773456:-1 gene:AT4G35250 transcript:AT4G35250.1 gene_biotype:protein_coding transcript_biotype:protein_coding description:HCF244 [Source:UniProtKB/TrEMBL;Acc:A0A178UXV2]'	T
'1.1.1.3.7.2'	'Photosynthesis.photophosphorylation.photosystem II.assembly.HCF244-OHP assembly factor complex.component *(OHP1)'	'at5g02120.1'	'mercator4v6.0: LHC-related protein *(OHP1) & original description: pep chromosome:TAIR10:5:419091:419773:1 gene:AT5G02120 transcript:AT5G02120.1 gene_biotype:protein_coding transcript_biotype:protein_coding gene_symbol:OHP1 description:Light-harvesting complex-like protein OHP1, chloroplastic [Source:UniProtKB/Swiss-Prot;Acc:O81208]'	T
'1.1.1.3.7.3'	'Photosynthesis.photophosphorylation.photosystem II.assembly.HCF244-OHP assembly factor complex.component *(OHP2)'	'at1g34000.1'	'mercator4v6.0: LHC-related protein *(OHP2) & original description: pep chromosome:TAIR10:1:12357910:12358966:-1 gene:AT1G34000 transcript:AT1G34000.1 gene_biotype:protein_coding transcript_biotype:protein_coding gene_symbol:OHP2 description:OHP2 [Source:UniProtKB/TrEMBL;Acc:A0A178WAB5]'	T
'1.1.1.3.8'	'Photosynthesis.photophosphorylation.photosystem II.assembly.regulatory protein *(Psb27)'	'at1g03600.1'	'mercator4v6.0: protein involved in PS-II assembly *(Psb27) & original description: pep chromosome:TAIR10:1:898480:899794:1 gene:AT1G03600 transcript:AT1G03600.1 gene_biotype:protein_coding transcript_biotype:protein_coding gene_symbol:PSB27-1 description:Photosystem II repair protein PSB27-H1, chloroplastic [Source:UniProtKB/Swiss-Prot;Acc:Q9LR64]'	T
'1.1.1.3.9'	'Photosynthesis.photophosphorylation.photosystem II.assembly.regulatory protein *(Psb28)'	'at4g28660.1'	'mercator4v6.0: protein involved in PS-II assembly *(Psb28) & original description: pep chromosome:TAIR10:4:14149849:14151163:1 gene:AT4G28660 transcript:AT4G28660.1 gene_biotype:protein_coding transcript_biotype:protein_coding gene_symbol:PSB28 description:Photosystem II reaction center Psb28 protein [Source:UniProtKB/TrEMBL;Acc:F4JM05]'	T
'1.1.1.3.9'	'Photosynthesis.photophosphorylation.photosystem II.assembly.regulatory protein *(Psb28)'	'at4g28660.2'	'mercator4v6.0: protein involved in PS-II assembly *(Psb28) & original description: pep chromosome:TAIR10:4:14149880:14151098:1 gene:AT4G28660 transcript:AT4G28660.2 gene_biotype:protein_coding transcript_biotype:protein_coding gene_symbol:PSB28 description:Photosystem II reaction center Psb28 protein [Source:UniProtKB/TrEMBL;Acc:F4JM05]'	T
'1.1.1.3.10'	'Photosynthesis.photophosphorylation.photosystem II.assembly.assembly factor *(Psb30)'	''	''
'1.1.1.3.11'	'Photosynthesis.photophosphorylation.photosystem II.assembly.assembly factor *(Psb32)'	'at1g54780.1'	'mercator4v6.0: protein involved in PS-II assembly *(Psb32) & original description: pep chromosome:TAIR10:1:20439383:20441159:1 gene:AT1G54780 transcript:AT1G54780.1 gene_biotype:protein_coding transcript_biotype:protein_coding gene_symbol:TLP18.3 description:TLP18.3 [Source:UniProtKB/TrEMBL;Acc:A0A178WHT4]'	T
'1.1.1.3.12'	'Photosynthesis.photophosphorylation.photosystem II.assembly.stabilizing factor *(Psb33)'	'at1g71500.1'	'mercator4v6.0: protein involved in PS-II assembly *(Psb33) & original description: pep chromosome:TAIR10:1:26935982:26937607:1 gene:AT1G71500 transcript:AT1G71500.1 gene_biotype:protein_coding transcript_biotype:protein_coding description:Rieske (2Fe-2S) domain-containing protein [Source:UniProtKB/TrEMBL;Acc:Q9C9I7]'	T
'1.1.1.3.13'	'Photosynthesis.photophosphorylation.photosystem II.assembly.assembly factor *(PAM68)'	'at5g52780.1'	'mercator4v6.0: protein involved in PS-II assembly *(PAM68) & original description: pep chromosome:TAIR10:5:21390412:21391561:-1 gene:AT5G52780 transcript:AT5G52780.1 gene_biotype:protein_coding transcript_biotype:protein_coding description:Uncharacterized protein PAM68-like [Source:UniProtKB/Swiss-Prot;Acc:Q9LTD9]'	T
'1.1.1.3.13'	'Photosynthesis.photophosphorylation.photosystem II.assembly.assembly factor *(PAM68)'	'at4g19100.1'	'mercator4v6.0: protein involved in PS-II assembly *(PAM68) & original description: pep chromosome:TAIR10:4:10453415:10454515:1 gene:AT4G19100 transcript:AT4G19100.1 gene_biotype:protein_coding transcript_biotype:protein_coding gene_symbol:PAM68 description:Protein PAM68, chloroplastic [Source:UniProtKB/Swiss-Prot;Acc:O49668]'	T
'1.1.1.3.13'	'Photosynthesis.photophosphorylation.photosystem II.assembly.assembly factor *(PAM68)'	'at4g19100.2'	'mercator4v6.0: protein involved in PS-II assembly *(PAM68) & original description: pep chromosome:TAIR10:4:10453904:10454515:1 gene:AT4G19100 transcript:AT4G19100.2 gene_biotype:protein_coding transcript_biotype:protein_coding gene_symbol:PAM68 description:Protein PAM68, chloroplastic [Source:UniProtKB/Swiss-Prot;Acc:O49668]'	T
'1.1.1.3.14'	'Photosynthesis.photophosphorylation.photosystem II.assembly.assembly factor *(RBD1)'	'at1g54500.1'	'mercator4v6.0: protein involved in PS-II assembly *(RBD1) & original description: pep chromosome:TAIR10:1:20356954:20357879:-1 gene:AT1G54500 transcript:AT1G54500.1 gene_biotype:protein_coding transcript_biotype:protein_coding description:At1g54500/F20D21_31 [Source:UniProtKB/TrEMBL;Acc:Q9SLI4]'	T
'1.1.1.3.15'	'Photosynthesis.photophosphorylation.photosystem II.assembly.assembly factor *(TerC)'	'at5g12130.1'	'mercator4v6.0: protein involved in PS-II assembly *(TerC) & original description: pep chromosome:TAIR10:5:3919428:3922485:1 gene:AT5G12130 transcript:AT5G12130.1 gene_biotype:protein_coding transcript_biotype:protein_coding gene_symbol:TERC description:Thylakoid membrane protein TERC, chloroplastic [Source:UniProtKB/Swiss-Prot;Acc:F4JZG9]'	T
'1.1.1.3.15'	'Photosynthesis.photophosphorylation.photosystem II.assembly.assembly factor *(TerC)'	'at5g12130.2'	'mercator4v6.0: protein involved in PS-II assembly *(TerC) & original description: pep chromosome:TAIR10:5:3919779:3922485:1 gene:AT5G12130 transcript:AT5G12130.2 gene_biotype:protein_coding transcript_biotype:protein_coding gene_symbol:TERC description:Thylakoid membrane protein TERC, chloroplastic [Source:UniProtKB/Swiss-Prot;Acc:F4JZG9]'	T
'1.1.1.3.16'	'Photosynthesis.photophosphorylation.photosystem II.assembly.assembly factor *(LTO1)'	'at4g35760.1'	'mercator4v6.0: protein involved in PS-II assembly *(LTO1) & original description: pep chromosome:TAIR10:4:16942031:16944677:-1 gene:AT4G35760 transcript:AT4G35760.1 gene_biotype:protein_coding transcript_biotype:protein_coding description:NAD(P)H dehydrogenase (quinone)s [Source:TAIR;Acc:AT4G35760]'	T
'1.1.1.3.16'	'Photosynthesis.photophosphorylation.photosystem II.assembly.assembly factor *(LTO1)'	'at4g35760.2'	'mercator4v6.0: protein involved in PS-II assembly *(LTO1) & original description: pep chromosome:TAIR10:4:16942031:16944677:-1 gene:AT4G35760 transcript:AT4G35760.2 gene_biotype:protein_coding transcript_biotype:protein_coding description:NAD(P)H dehydrogenase (quinone)s [Source:TAIR;Acc:AT4G35760]'	T
'1.1.1.3.17'	'Photosynthesis.photophosphorylation.photosystem II.assembly.psbA-translation activator *(HCF173)'	'at1g16720.2'	'mercator4v6.0: protein involved in PS-II assembly *(HCF173) & original description: pep chromosome:TAIR10:1:5722891:5726248:1 gene:AT1G16720 transcript:AT1G16720.2 gene_biotype:protein_coding transcript_biotype:protein_coding gene_symbol:HCF173 description:high chlorophyll fluorescence phenotype 173 [Source:TAIR;Acc:AT1G16720]'	T
'1.1.1.3.17'	'Photosynthesis.photophosphorylation.photosystem II.assembly.psbA-translation activator *(HCF173)'	'at1g16720.3'	'mercator4v6.0: protein involved in PS-II assembly *(HCF173) & original description: pep chromosome:TAIR10:1:5722918:5725947:1 gene:AT1G16720 transcript:AT1G16720.3 gene_biotype:protein_coding transcript_biotype:protein_coding gene_symbol:HCF173 description:high chlorophyll fluorescence phenotype 173 [Source:TAIR;Acc:AT1G16720]'	T
'1.1.1.3.17'	'Photosynthesis.photophosphorylation.photosystem II.assembly.psbA-translation activator *(HCF173)'	'at1g16720.1'	'mercator4v6.0: protein involved in PS-II assembly *(HCF173) & original description: pep chromosome:TAIR10:1:5722891:5726478:1 gene:AT1G16720 transcript:AT1G16720.1 gene_biotype:protein_coding transcript_biotype:protein_coding gene_symbol:HCF173 description:high chlorophyll fluorescence phenotype 173 [Source:TAIR;Acc:AT1G16720]'	T
'1.1.1.3.18'	'Photosynthesis.photophosphorylation.photosystem II.assembly.psbJ/psbN-translation activator *(LPE1)'	'at3g46610.1'	'mercator4v6.0: psbJ/psbN-translation activator *(LPE1) & original description: pep chromosome:TAIR10:3:17159763:17162475:-1 gene:AT3G46610 transcript:AT3G46610.1 gene_biotype:protein_coding transcript_biotype:protein_coding description:Pentatricopeptide repeat-containing protein At3g46610 [Source:UniProtKB/Swiss-Prot;Acc:Q9SNB7]'	T
'1.1.1.3.18'	'Photosynthesis.photophosphorylation.photosystem II.assembly.psbJ/psbN-translation activator *(LPE1)'	'at3g46610.2'	'mercator4v6.0: psbJ/psbN-translation activator *(LPE1) & original description: pep chromosome:TAIR10:3:17160005:17162475:-1 gene:AT3G46610 transcript:AT3G46610.2 gene_biotype:protein_coding transcript_biotype:protein_coding description:Pentatricopeptide repeat-containing protein At3g46610 [Source:UniProtKB/Swiss-Prot;Acc:Q9SNB7]'	T
'1.1.1.3.19'	'Photosynthesis.photophosphorylation.photosystem II.assembly.assembly factor *(PsbN)'	'atcg00700.1'	'mercator4v6.0: assembly factor PsbN of PS-II complex & original description: pep chromosome:TAIR10:Pt:74249:74380:-1 gene:ATCG00700 transcript:ATCG00700.1 gene_biotype:protein_coding transcript_biotype:protein_coding gene_symbol:PSBN description:Protein PsbN [Source:UniProtKB/Swiss-Prot;Acc:P62113]'	T
'1.1.1.3.20'	'Photosynthesis.photophosphorylation.photosystem II.assembly.thioredoxin *(TRX-M)'	'at3g15360.1'	'mercator4v6.0: thioredoxin *(TRX-M) & original description: pep chromosome:TAIR10:3:5188241:5189836:1 gene:AT3G15360 transcript:AT3G15360.1 gene_biotype:protein_coding transcript_biotype:protein_coding gene_symbol:ATHM4 description:TRX-M4 [Source:UniProtKB/TrEMBL;Acc:A0A178VJ83]'	T
'1.1.1.3.20'	'Photosynthesis.photophosphorylation.photosystem II.assembly.thioredoxin *(TRX-M)'	'at1g03680.1'	'mercator4v6.0: thioredoxin *(TRX-M) & original description: pep chromosome:TAIR10:1:916772:918064:-1 gene:AT1G03680 transcript:AT1G03680.1 gene_biotype:protein_coding transcript_biotype:protein_coding gene_symbol:ATHM1 description:Thioredoxin M1, chloroplastic [Source:UniProtKB/Swiss-Prot;Acc:O48737]'	T
'1.1.1.3.20'	'Photosynthesis.photophosphorylation.photosystem II.assembly.thioredoxin *(TRX-M)'	'at4g03520.2'	'mercator4v6.0: thioredoxin *(TRX-M) & original description: pep chromosome:TAIR10:4:1562480:1563395:-1 gene:AT4G03520 transcript:AT4G03520.2 gene_biotype:protein_coding transcript_biotype:protein_coding gene_symbol:ATHM2 description:Thioredoxin M2, chloroplastic [Source:UniProtKB/Swiss-Prot;Acc:Q9SEU8]'	T
'1.1.1.3.20'	'Photosynthesis.photophosphorylation.photosystem II.assembly.thioredoxin *(TRX-M)'	'at4g03520.1'	'mercator4v6.0: thioredoxin *(TRX-M) & original description: pep chromosome:TAIR10:4:1562203:1564204:-1 gene:AT4G03520 transcript:AT4G03520.1 gene_biotype:protein_coding transcript_biotype:protein_coding gene_symbol:ATHM2 description:Thioredoxin M2, chloroplastic [Source:UniProtKB/Swiss-Prot;Acc:Q9SEU8]'	T
'1.1.1.3.20'	'Photosynthesis.photophosphorylation.photosystem II.assembly.thioredoxin *(TRX-M)'	'at2g15570.2'	'mercator4v6.0: thioredoxin *(TRX-M) & original description: pep chromosome:TAIR10:2:6791290:6792933:-1 gene:AT2G15570 transcript:AT2G15570.2 gene_biotype:protein_coding transcript_biotype:protein_coding gene_symbol:ATHM3 description:Thioredoxin superfamily protein [Source:UniProtKB/TrEMBL;Acc:F4IIH6]'	T
'1.1.1.3.20'	'Photosynthesis.photophosphorylation.photosystem II.assembly.thioredoxin *(TRX-M)'	'at2g15570.1'	'mercator4v6.0: thioredoxin *(TRX-M) & original description: pep chromosome:TAIR10:2:6791104:6792978:-1 gene:AT2G15570 transcript:AT2G15570.1 gene_biotype:protein_coding transcript_biotype:protein_coding gene_symbol:ATHM3 description:Thioredoxin superfamily protein [Source:UniProtKB/TrEMBL;Acc:F4IIH6]'	T
'1.1.1.3.21'	'Photosynthesis.photophosphorylation.photosystem II.assembly.LHCII-stabilizing factor *(SEP3)'	'at4g17600.1'	'mercator4v6.0: LHCII-stabilizing factor *(SEP3) & original description: pep chromosome:TAIR10:4:9803624:9805410:1 gene:AT4G17600 transcript:AT4G17600.1 gene_biotype:protein_coding transcript_biotype:protein_coding gene_symbol:LIL3.1 description:Light-harvesting complex-like protein 3 isotype 1, chloroplastic [Source:UniProtKB/Swiss-Prot;Acc:Q9SYX1]'	T
'1.1.1.3.21'	'Photosynthesis.photophosphorylation.photosystem II.assembly.LHCII-stabilizing factor *(SEP3)'	'at5g47110.1'	'mercator4v6.0: LHCII-stabilizing factor *(SEP3) & original description: pep chromosome:TAIR10:5:19133986:19135414:-1 gene:AT5G47110 transcript:AT5G47110.1 gene_biotype:protein_coding transcript_biotype:protein_coding gene_symbol:LIL3.2 description:Light-harvesting complex-like protein 3 isotype 2, chloroplastic [Source:UniProtKB/Swiss-Prot;Acc:Q6NKS4]'	T
'1.1.1.3.22'	'Photosynthesis.photophosphorylation.photosystem II.assembly.protein-folding catalyst *(FKBP20-2)'	'at3g60370.2'	'mercator4v6.0: protein-folding catalyst *(FKBP20-2) & original description: pep chromosome:TAIR10:3:22314641:22316625:-1 gene:AT3G60370 transcript:AT3G60370.2 gene_biotype:protein_coding transcript_biotype:protein_coding description:Peptidylprolyl isomerase [Source:UniProtKB/TrEMBL;Acc:A0A1I9LRJ6]'	T
'1.1.1.3.22'	'Photosynthesis.photophosphorylation.photosystem II.assembly.protein-folding catalyst *(FKBP20-2)'	'at3g60370.1'	'mercator4v6.0: protein-folding catalyst *(FKBP20-2) & original description: pep chromosome:TAIR10:3:22314637:22316611:-1 gene:AT3G60370 transcript:AT3G60370.1 gene_biotype:protein_coding transcript_biotype:protein_coding description:Peptidylprolyl isomerase [Source:UniProtKB/TrEMBL;Acc:A0A1I9LRJ6]'	T
'1.1.1.3.23'	'Photosynthesis.photophosphorylation.photosystem II.assembly.assembly factor *(SLR1470)'	'at1g14345.1'	'mercator4v6.0: protein involved in PS-II assembly *(SLR1470) & original description: pep chromosome:TAIR10:1:4899045:4900054:1 gene:AT1G14345 transcript:AT1G14345.1 gene_biotype:protein_coding transcript_biotype:protein_coding description:NAD(P)-linked oxidoreductase superfamily protein [Source:UniProtKB/TrEMBL;Acc:Q949S6]'	T
'1.1.1.3.24'	'Photosynthesis.photophosphorylation.photosystem II.assembly.assembly factor *(DEAP2)'	'at3g51510.1'	'mercator4v6.0: protein involved in PS-II assembly *(DEAP2) & original description: pep chromosome:TAIR10:3:19108990:19110372:1 gene:AT3G51510 transcript:AT3G51510.1 gene_biotype:protein_coding transcript_biotype:protein_coding description:AT3g51510/F26O13_150 [Source:UniProtKB/TrEMBL;Acc:Q9SCZ8]'	T
'1.1.1.4'	'Photosynthesis.photophosphorylation.photosystem II.repair and reassembly cycle'	''	''
'1.1.1.4.1'	'Photosynthesis.photophosphorylation.photosystem II.repair and reassembly cycle.protease *(FtsH1/5)'	'at5g42270.1'	'mercator4v6.0: protease *(FtsH1/5) & original description: pep chromosome:TAIR10:5:16902475:16905294:1 gene:AT5G42270 transcript:AT5G42270.1 gene_biotype:protein_coding transcript_biotype:protein_coding gene_symbol:FTSH5 description:VAR1 [Source:UniProtKB/TrEMBL;Acc:A0A178U8J6]'	T
'1.1.1.4.1'	'Photosynthesis.photophosphorylation.photosystem II.repair and reassembly cycle.protease *(FtsH1/5)'	'at1g50250.1'	'mercator4v6.0: protease *(FtsH1/5) & original description: pep chromosome:TAIR10:1:18614201:18617155:-1 gene:AT1G50250 transcript:AT1G50250.1 gene_biotype:protein_coding transcript_biotype:protein_coding gene_symbol:FTSH1 description:ATP-dependent zinc metalloprotease FTSH 1, chloroplastic [Source:UniProtKB/Swiss-Prot;Acc:Q39102]'	T
'1.1.1.4.2'	'Photosynthesis.photophosphorylation.photosystem II.repair and reassembly cycle.protease *(FtsH2/8)'	'at1g06430.2'	'mercator4v6.0: protease *(FtsH2/8) & original description: pep chromosome:TAIR10:1:1960031:1962965:-1 gene:AT1G06430 transcript:AT1G06430.2 gene_biotype:protein_coding transcript_biotype:protein_coding gene_symbol:FTSH8 description:ATP-dependent zinc metalloprotease FTSH 8, chloroplastic [Source:UniProtKB/Swiss-Prot;Acc:Q8W585]'	T
'1.1.1.4.2'	'Photosynthesis.photophosphorylation.photosystem II.repair and reassembly cycle.protease *(FtsH2/8)'	'at1g06430.3'	'mercator4v6.0: protease *(FtsH2/8) & original description: pep chromosome:TAIR10:1:1960031:1962965:-1 gene:AT1G06430 transcript:AT1G06430.3 gene_biotype:protein_coding transcript_biotype:protein_coding gene_symbol:FTSH8 description:ATP-dependent zinc metalloprotease FTSH 8, chloroplastic [Source:UniProtKB/Swiss-Prot;Acc:Q8W585]'	T
'1.1.1.4.2'	'Photosynthesis.photophosphorylation.photosystem II.repair and reassembly cycle.protease *(FtsH2/8)'	'at1g06430.1'	'mercator4v6.0: protease *(FtsH2/8) & original description: pep chromosome:TAIR10:1:1960058:1963189:-1 gene:AT1G06430 transcript:AT1G06430.1 gene_biotype:protein_coding transcript_biotype:protein_coding gene_symbol:FTSH8 description:ATP-dependent zinc metalloprotease FTSH 8, chloroplastic [Source:UniProtKB/Swiss-Prot;Acc:Q8W585]'	T
'1.1.1.4.2'	'Photosynthesis.photophosphorylation.photosystem II.repair and reassembly cycle.protease *(FtsH2/8)'	'at5g15250.1'	'mercator4v6.0: protease *(FtsH2/8) & original description: pep chromosome:TAIR10:5:4950411:4952777:-1 gene:AT5G15250 transcript:AT5G15250.1 gene_biotype:protein_coding transcript_biotype:protein_coding gene_symbol:FTSH6 description:ATP-dependent zinc metalloprotease FTSH 6, chloroplastic [Source:UniProtKB/Swiss-Prot;Acc:Q1PDW5]'	T
'1.1.1.4.2'	'Photosynthesis.photophosphorylation.photosystem II.repair and reassembly cycle.protease *(FtsH2/8)'	'at2g30950.4'	'mercator4v6.0: protease *(FtsH2/8) & original description: pep chromosome:TAIR10:2:13174321:13177064:1 gene:AT2G30950 transcript:AT2G30950.4 gene_biotype:protein_coding transcript_biotype:protein_coding gene_symbol:VAR2 description:FtsH extracellular protease family [Source:TAIR;Acc:AT2G30950]'	T
'1.1.1.4.2'	'Photosynthesis.photophosphorylation.photosystem II.repair and reassembly cycle.protease *(FtsH2/8)'	'at2g30950.3'	'mercator4v6.0: protease *(FtsH2/8) & original description: pep chromosome:TAIR10:2:13174279:13177064:1 gene:AT2G30950 transcript:AT2G30950.3 gene_biotype:protein_coding transcript_biotype:protein_coding gene_symbol:VAR2 description:FtsH extracellular protease family [Source:TAIR;Acc:AT2G30950]'	T
'1.1.1.4.2'	'Photosynthesis.photophosphorylation.photosystem II.repair and reassembly cycle.protease *(FtsH2/8)'	'at2g30950.2'	'mercator4v6.0: protease *(FtsH2/8) & original description: pep chromosome:TAIR10:2:13174279:13177064:1 gene:AT2G30950 transcript:AT2G30950.2 gene_biotype:protein_coding transcript_biotype:protein_coding gene_symbol:VAR2 description:FtsH extracellular protease family [Source:TAIR;Acc:AT2G30950]'	T
'1.1.1.4.2'	'Photosynthesis.photophosphorylation.photosystem II.repair and reassembly cycle.protease *(FtsH2/8)'	'at2g30950.1'	'mercator4v6.0: protease *(FtsH2/8) & original description: pep chromosome:TAIR10:2:13174280:13177223:1 gene:AT2G30950 transcript:AT2G30950.1 gene_biotype:protein_coding transcript_biotype:protein_coding gene_symbol:VAR2 description:FtsH extracellular protease family [Source:TAIR;Acc:AT2G30950]'	T
'1.1.1.4.3'	'Photosynthesis.photophosphorylation.photosystem II.repair and reassembly cycle.stabilizing factor *(ELIP)'	'at3g22840.1'	'mercator4v6.0: LHC-related protein *(ELIP) & original description: pep chromosome:TAIR10:3:8084405:8085669:-1 gene:AT3G22840 transcript:AT3G22840.1 gene_biotype:protein_coding transcript_biotype:protein_coding gene_symbol:ELIP1 description:ELIP1 [Source:UniProtKB/TrEMBL;Acc:A0A178VCA8]'	T
'1.1.1.4.3'	'Photosynthesis.photophosphorylation.photosystem II.repair and reassembly cycle.stabilizing factor *(ELIP)'	'at4g14690.1'	'mercator4v6.0: LHC-related protein *(ELIP) & original description: pep chromosome:TAIR10:4:8418242:8419325:1 gene:AT4G14690 transcript:AT4G14690.1 gene_biotype:protein_coding transcript_biotype:protein_coding gene_symbol:ELIP2 description:Early light-induced protein 2, chloroplastic [Source:UniProtKB/Swiss-Prot;Acc:Q94K66]'	T
'1.1.1.4.4'	'Photosynthesis.photophosphorylation.photosystem II.repair and reassembly cycle.repair factor *(PPL1)'	'at3g55330.1'	'mercator4v6.0: protein involved in PS-II repair *(PPL1) & original description: pep chromosome:TAIR10:3:20513739:20515392:-1 gene:AT3G55330 transcript:AT3G55330.1 gene_biotype:protein_coding transcript_biotype:protein_coding gene_symbol:PPL1 description:PPL1 [Source:UniProtKB/TrEMBL;Acc:A0A178VEI8]'	T
'1.1.1.4.5'	'Photosynthesis.photophosphorylation.photosystem II.repair and reassembly cycle.photoprotective factor *(MPH1)'	'at5g07020.1'	'mercator4v6.0: protein involved in photoprotection *(MPH1) & original description: pep chromosome:TAIR10:5:2180501:2182538:-1 gene:AT5G07020 transcript:AT5G07020.1 gene_biotype:protein_coding transcript_biotype:protein_coding gene_symbol:MPH1 description:Protein MAINTENANCE OF PSII UNDER HIGH LIGHT 1 [Source:UniProtKB/Swiss-Prot;Acc:Q9FL44]'	T
'1.1.1.4.6'	'Photosynthesis.photophosphorylation.photosystem II.repair and reassembly cycle.assembly factor *(HHL1)'	'at1g67700.1'	'mercator4v6.0: protein involved in PS-II assembly *(HHL1) & original description: pep chromosome:TAIR10:1:25374072:25376050:1 gene:AT1G67700 transcript:AT1G67700.1 gene_biotype:protein_coding transcript_biotype:protein_coding gene_symbol:HHL1 description:Protein HHL1, chloroplastic [Source:UniProtKB/Swiss-Prot;Acc:Q8LDL0]'	T
'1.1.1.4.6'	'Photosynthesis.photophosphorylation.photosystem II.repair and reassembly cycle.assembly factor *(HHL1)'	'at1g67700.5'	'mercator4v6.0: protein involved in PS-II assembly *(HHL1) & original description: pep chromosome:TAIR10:1:25374138:25376085:1 gene:AT1G67700 transcript:AT1G67700.5 gene_biotype:protein_coding transcript_biotype:protein_coding gene_symbol:HHL1 description:Protein HHL1, chloroplastic [Source:UniProtKB/Swiss-Prot;Acc:Q8LDL0]'	T
'1.1.1.4.6'	'Photosynthesis.photophosphorylation.photosystem II.repair and reassembly cycle.assembly factor *(HHL1)'	'at1g67700.3'	'mercator4v6.0: protein involved in PS-II assembly *(HHL1) & original description: pep chromosome:TAIR10:1:25374222:25376019:1 gene:AT1G67700 transcript:AT1G67700.3 gene_biotype:protein_coding transcript_biotype:protein_coding gene_symbol:HHL1 description:Protein HHL1, chloroplastic [Source:UniProtKB/Swiss-Prot;Acc:Q8LDL0]'	T
'1.1.1.4.6'	'Photosynthesis.photophosphorylation.photosystem II.repair and reassembly cycle.assembly factor *(HHL1)'	'at1g67700.4'	'mercator4v6.0: protein involved in PS-II assembly *(HHL1) & original description: pep chromosome:TAIR10:1:25374138:25376085:1 gene:AT1G67700 transcript:AT1G67700.4 gene_biotype:protein_coding transcript_biotype:protein_coding gene_symbol:HHL1 description:Protein HHL1, chloroplastic [Source:UniProtKB/Swiss-Prot;Acc:Q8LDL0]'	T
'1.1.1.4.6'	'Photosynthesis.photophosphorylation.photosystem II.repair and reassembly cycle.assembly factor *(HHL1)'	'at1g67700.2'	'mercator4v6.0: protein involved in PS-II assembly *(HHL1) & original description: pep chromosome:TAIR10:1:25374072:25376050:1 gene:AT1G67700 transcript:AT1G67700.2 gene_biotype:protein_coding transcript_biotype:protein_coding gene_symbol:HHL1 description:Protein HHL1, chloroplastic [Source:UniProtKB/Swiss-Prot;Acc:Q8LDL0]'	T
'1.1.1.4.7'	'Photosynthesis.photophosphorylation.photosystem II.repair and reassembly cycle.assembly factor *(MET1)'	'at1g55480.1'	'mercator4v6.0: protein involved in PS-II assembly *(MET1) & original description: pep chromosome:TAIR10:1:20713499:20715611:1 gene:AT1G55480 transcript:AT1G55480.1 gene_biotype:protein_coding transcript_biotype:protein_coding gene_symbol:ZKT description:Protein MET1, chloroplastic [Source:UniProtKB/Swiss-Prot;Acc:Q94BS2]'	T
'1.1.1.4.8'	'Photosynthesis.photophosphorylation.photosystem II.repair and reassembly cycle.assembly factor *(CYP38)'	'at3g01480.2'	'mercator4v6.0: protein involved in PS-II assembly *(CYP38) & original description: pep chromosome:TAIR10:3:188384:190851:1 gene:AT3G01480 transcript:AT3G01480.2 gene_biotype:protein_coding transcript_biotype:protein_coding gene_symbol:CYP38 description:Peptidyl-prolyl cis-trans isomerase CYP38, chloroplastic [Source:UniProtKB/Swiss-Prot;Acc:Q9SSA5]'	T
'1.1.1.4.8'	'Photosynthesis.photophosphorylation.photosystem II.repair and reassembly cycle.assembly factor *(CYP38)'	'at3g01480.1'	'mercator4v6.0: protein involved in PS-II assembly *(CYP38) & original description: pep chromosome:TAIR10:3:188321:190892:1 gene:AT3G01480 transcript:AT3G01480.1 gene_biotype:protein_coding transcript_biotype:protein_coding gene_symbol:CYP38 description:Peptidyl-prolyl cis-trans isomerase CYP38, chloroplastic [Source:UniProtKB/Swiss-Prot;Acc:Q9SSA5]'	T
'1.1.1.4.9'	'Photosynthesis.photophosphorylation.photosystem II.repair and reassembly cycle.assembly factor *(LQY1)'	'at1g75690.1'	'mercator4v6.0: protein involved in PS-II assembly *(LQY1) & original description: pep chromosome:TAIR10:1:28421730:28423520:-1 gene:AT1G75690 transcript:AT1G75690.1 gene_biotype:protein_coding transcript_biotype:protein_coding gene_symbol:LQY1 description:LQY1 [Source:UniProtKB/TrEMBL;Acc:A0A178W9N8]'	T
'1.1.1.5'	'Photosynthesis.photophosphorylation.photosystem II.photosynthetic acclimation'	''	''
'1.1.1.5.1'	'Photosynthesis.photophosphorylation.photosystem II.photosynthetic acclimation.regulatory phosphorylation'	''	''
'1.1.1.5.1.1'	'Photosynthesis.photophosphorylation.photosystem II.photosynthetic acclimation.regulatory phosphorylation.protein kinase *(STN7)'	'at1g68830.1'	'mercator4v6.0: photosynthetic acclimation STN7 kinase & original description: pep chromosome:TAIR10:1:25872412:25875662:-1 gene:AT1G68830 transcript:AT1G68830.1 gene_biotype:protein_coding transcript_biotype:protein_coding gene_symbol:STN7 description:Serine/threonine-protein kinase STN7, chloroplastic [Source:UniProtKB/Swiss-Prot;Acc:Q9S713]'	T
'1.1.1.5.1.2'	'Photosynthesis.photophosphorylation.photosystem II.photosynthetic acclimation.regulatory phosphorylation.protein kinase *(STN8)'	'at5g01920.2'	'mercator4v6.0: photosynthetic acclimation STN8 kinase & original description: pep chromosome:TAIR10:5:359107:360939:1 gene:AT5G01920 transcript:AT5G01920.2 gene_biotype:protein_coding transcript_biotype:protein_coding gene_symbol:STN8 description:Serine/threonine-protein kinase STN8, chloroplastic [Source:UniProtKB/Swiss-Prot;Acc:Q9LZV4]'	T
'1.1.1.5.1.2'	'Photosynthesis.photophosphorylation.photosystem II.photosynthetic acclimation.regulatory phosphorylation.protein kinase *(STN8)'	'at5g01920.1'	'mercator4v6.0: photosynthetic acclimation STN8 kinase & original description: pep chromosome:TAIR10:5:359107:361310:1 gene:AT5G01920 transcript:AT5G01920.1 gene_biotype:protein_coding transcript_biotype:protein_coding gene_symbol:STN8 description:Serine/threonine-protein kinase STN8, chloroplastic [Source:UniProtKB/Swiss-Prot;Acc:Q9LZV4]'	T
'1.1.1.5.1.3'	'Photosynthesis.photophosphorylation.photosystem II.photosynthetic acclimation.regulatory phosphorylation.phosphatase *(PPH1/TAP38)'	'at4g27800.2'	'mercator4v6.0: phosphatase *(PPH1/TAP38) & original description: pep chromosome:TAIR10:4:13851799:13854191:-1 gene:AT4G27800 transcript:AT4G27800.2 gene_biotype:protein_coding transcript_biotype:protein_coding gene_symbol:PPH1 description:Protein phosphatase 2C 57 [Source:UniProtKB/Swiss-Prot;Acc:P49599]'	T
'1.1.1.5.1.3'	'Photosynthesis.photophosphorylation.photosystem II.photosynthetic acclimation.regulatory phosphorylation.phosphatase *(PPH1/TAP38)'	'at4g27800.1'	'mercator4v6.0: phosphatase *(PPH1/TAP38) & original description: pep chromosome:TAIR10:4:13851777:13854237:-1 gene:AT4G27800 transcript:AT4G27800.1 gene_biotype:protein_coding transcript_biotype:protein_coding gene_symbol:PPH1 description:Protein phosphatase 2C 57 [Source:UniProtKB/Swiss-Prot;Acc:P49599]'	T
'1.1.1.5.1.3'	'Photosynthesis.photophosphorylation.photosystem II.photosynthetic acclimation.regulatory phosphorylation.phosphatase *(PPH1/TAP38)'	'at4g27800.3'	'mercator4v6.0: phosphatase *(PPH1/TAP38) & original description: pep chromosome:TAIR10:4:13851870:13854191:-1 gene:AT4G27800 transcript:AT4G27800.3 gene_biotype:protein_coding transcript_biotype:protein_coding gene_symbol:PPH1 description:Protein phosphatase 2C 57 [Source:UniProtKB/Swiss-Prot;Acc:P49599]'	T
'1.1.1.5.1.4'	'Photosynthesis.photophosphorylation.photosystem II.photosynthetic acclimation.regulatory phosphorylation.phosphatase *(PBCP)'	'at2g30170.6'	'mercator4v6.0: phosphatase *(PBCP) & original description: pep chromosome:TAIR10:2:12879675:12881498:-1 gene:AT2G30170 transcript:AT2G30170.6 gene_biotype:protein_coding transcript_biotype:protein_coding description:Probable protein phosphatase 2C 26 [Source:UniProtKB/Swiss-Prot;Acc:O64730]'	T
'1.1.1.5.1.4'	'Photosynthesis.photophosphorylation.photosystem II.photosynthetic acclimation.regulatory phosphorylation.phosphatase *(PBCP)'	'at2g30170.1'	'mercator4v6.0: phosphatase *(PBCP) & original description: pep chromosome:TAIR10:2:12879675:12881587:-1 gene:AT2G30170 transcript:AT2G30170.1 gene_biotype:protein_coding transcript_biotype:protein_coding description:Probable protein phosphatase 2C 26 [Source:UniProtKB/Swiss-Prot;Acc:O64730]'	T
'1.1.1.5.1.4'	'Photosynthesis.photophosphorylation.photosystem II.photosynthetic acclimation.regulatory phosphorylation.phosphatase *(PBCP)'	'at2g30170.4'	'mercator4v6.0: phosphatase *(PBCP) & original description: pep chromosome:TAIR10:2:12879675:12881566:-1 gene:AT2G30170 transcript:AT2G30170.4 gene_biotype:protein_coding transcript_biotype:protein_coding description:Probable protein phosphatase 2C 26 [Source:UniProtKB/Swiss-Prot;Acc:O64730]'	T
'1.1.1.5.1.4'	'Photosynthesis.photophosphorylation.photosystem II.photosynthetic acclimation.regulatory phosphorylation.phosphatase *(PBCP)'	'at2g30170.3'	'mercator4v6.0: phosphatase *(PBCP) & original description: pep chromosome:TAIR10:2:12879663:12881587:-1 gene:AT2G30170 transcript:AT2G30170.3 gene_biotype:protein_coding transcript_biotype:protein_coding description:Probable protein phosphatase 2C 26 [Source:UniProtKB/Swiss-Prot;Acc:O64730]'	T
'1.1.1.5.1.4'	'Photosynthesis.photophosphorylation.photosystem II.photosynthetic acclimation.regulatory phosphorylation.phosphatase *(PBCP)'	'at2g30170.7'	'mercator4v6.0: phosphatase *(PBCP) & original description: pep chromosome:TAIR10:2:12879675:12881566:-1 gene:AT2G30170 transcript:AT2G30170.7 gene_biotype:protein_coding transcript_biotype:protein_coding description:Probable protein phosphatase 2C 26 [Source:UniProtKB/Swiss-Prot;Acc:O64730]'	T
'1.1.1.5.1.4'	'Photosynthesis.photophosphorylation.photosystem II.photosynthetic acclimation.regulatory phosphorylation.phosphatase *(PBCP)'	'at2g30170.2'	'mercator4v6.0: phosphatase *(PBCP) & original description: pep chromosome:TAIR10:2:12879802:12880740:-1 gene:AT2G30170 transcript:AT2G30170.2 gene_biotype:protein_coding transcript_biotype:protein_coding description:Probable protein phosphatase 2C 26 [Source:UniProtKB/Swiss-Prot;Acc:O64730]'	T
'1.1.1.5.1.4'	'Photosynthesis.photophosphorylation.photosystem II.photosynthetic acclimation.regulatory phosphorylation.phosphatase *(PBCP)'	'at2g30170.5'	'mercator4v6.0: phosphatase *(PBCP) & original description: pep chromosome:TAIR10:2:12879675:12881587:-1 gene:AT2G30170 transcript:AT2G30170.5 gene_biotype:protein_coding transcript_biotype:protein_coding description:Probable protein phosphatase 2C 26 [Source:UniProtKB/Swiss-Prot;Acc:O64730]'	T
'1.1.1.5.2'	'Photosynthesis.photophosphorylation.photosystem II.photosynthetic acclimation.regulatory acetylation'	''	''
'1.1.1.5.2.1'	'Photosynthesis.photophosphorylation.photosystem II.photosynthetic acclimation.regulatory acetylation.lysine acetyltransferase *(NSI)'	'at1g32070.2'	'mercator4v6.0: lysine acetyltransferase *(NSI) & original description: pep chromosome:TAIR10:1:11534619:11536338:-1 gene:AT1G32070 transcript:AT1G32070.2 gene_biotype:protein_coding transcript_biotype:protein_coding gene_symbol:NSI description:Acetyltransferase NSI [Source:UniProtKB/Swiss-Prot;Acc:Q7X9V3]'	T
'1.1.1.5.2.1'	'Photosynthesis.photophosphorylation.photosystem II.photosynthetic acclimation.regulatory acetylation.lysine acetyltransferase *(NSI)'	'at1g32070.1'	'mercator4v6.0: lysine acetyltransferase *(NSI) & original description: pep chromosome:TAIR10:1:11534607:11536437:-1 gene:AT1G32070 transcript:AT1G32070.1 gene_biotype:protein_coding transcript_biotype:protein_coding gene_symbol:NSI description:Acetyltransferase NSI [Source:UniProtKB/Swiss-Prot;Acc:Q7X9V3]'	T
'1.1.1.5.2.1'	'Photosynthesis.photophosphorylation.photosystem II.photosynthetic acclimation.regulatory acetylation.lysine acetyltransferase *(NSI)'	'at1g32070.3'	'mercator4v6.0: lysine acetyltransferase *(NSI) & original description: pep chromosome:TAIR10:1:11534682:11536316:-1 gene:AT1G32070 transcript:AT1G32070.3 gene_biotype:protein_coding transcript_biotype:protein_coding gene_symbol:NSI description:Acetyltransferase NSI [Source:UniProtKB/Swiss-Prot;Acc:Q7X9V3]'	T
'1.1.1.5.3'	'Photosynthesis.photophosphorylation.photosystem II.photosynthetic acclimation.non-photochemical quenching (NPQ)'	''	''
'1.1.1.5.3.1'	'Photosynthesis.photophosphorylation.photosystem II.photosynthetic acclimation.non-photochemical quenching (NPQ).qE/qZ-type quenching'	''	''
'1.1.1.5.3.1.1'	'Photosynthesis.photophosphorylation.photosystem II.photosynthetic acclimation.non-photochemical quenching (NPQ).qE/qZ-type quenching.pH-sensor protein *(PsbS)'	'at1g44575.2'	'mercator4v6.0: non-photochemical quenching PsbS protein & original description: pep chromosome:TAIR10:1:16871696:16873378:1 gene:AT1G44575 transcript:AT1G44575.2 gene_biotype:protein_coding transcript_biotype:protein_coding gene_symbol:PSBS description:Photosystem II 22 kDa protein, chloroplastic [Source:UniProtKB/Swiss-Prot;Acc:Q9XF91]'	T
'1.1.1.5.3.1.1'	'Photosynthesis.photophosphorylation.photosystem II.photosynthetic acclimation.non-photochemical quenching (NPQ).qE/qZ-type quenching.pH-sensor protein *(PsbS)'	'at1g44575.3'	'mercator4v6.0: non-photochemical quenching PsbS protein & original description: pep chromosome:TAIR10:1:16871511:16873427:1 gene:AT1G44575 transcript:AT1G44575.3 gene_biotype:protein_coding transcript_biotype:protein_coding gene_symbol:PSBS description:Photosystem II 22 kDa protein, chloroplastic [Source:UniProtKB/Swiss-Prot;Acc:Q9XF91]'	T
'1.1.1.5.3.1.1'	'Photosynthesis.photophosphorylation.photosystem II.photosynthetic acclimation.non-photochemical quenching (NPQ).qE/qZ-type quenching.pH-sensor protein *(PsbS)'	'at1g44575.1'	'mercator4v6.0: non-photochemical quenching PsbS protein & original description: pep chromosome:TAIR10:1:16870221:16873424:1 gene:AT1G44575 transcript:AT1G44575.1 gene_biotype:protein_coding transcript_biotype:protein_coding gene_symbol:PSBS description:Photosystem II 22 kDa protein, chloroplastic [Source:UniProtKB/Swiss-Prot;Acc:Q9XF91]'	T
'1.1.1.5.3.1.2'	'Photosynthesis.photophosphorylation.photosystem II.photosynthetic acclimation.non-photochemical quenching (NPQ).qE/qZ-type quenching.xanthophyll cycle'	''	''
'1.1.1.5.3.1.2.1'	'Photosynthesis.photophosphorylation.photosystem II.photosynthetic acclimation.non-photochemical quenching (NPQ).qE/qZ-type quenching.xanthophyll cycle.violaxanthin de-epoxidase *(VDE)'	'at1g08550.3'	'mercator4v6.0: violaxanthin de-epoxidase *(VDE) & original description: pep chromosome:TAIR10:1:2706868:2709988:1 gene:AT1G08550 transcript:AT1G08550.3 gene_biotype:protein_coding transcript_biotype:protein_coding gene_symbol:VDE1 description:NPQ1 [Source:UniProtKB/TrEMBL;Acc:A0A384K8V4]'	T
'1.1.1.5.3.1.2.1'	'Photosynthesis.photophosphorylation.photosystem II.photosynthetic acclimation.non-photochemical quenching (NPQ).qE/qZ-type quenching.xanthophyll cycle.violaxanthin de-epoxidase *(VDE)'	'at1g08550.1'	'mercator4v6.0: violaxanthin de-epoxidase *(VDE) & original description: pep chromosome:TAIR10:1:2706868:2709988:1 gene:AT1G08550 transcript:AT1G08550.1 gene_biotype:protein_coding transcript_biotype:protein_coding gene_symbol:VDE1 description:NPQ1 [Source:UniProtKB/TrEMBL;Acc:A0A384K8V4]'	T
'1.1.1.5.3.1.2.1'	'Photosynthesis.photophosphorylation.photosystem II.photosynthetic acclimation.non-photochemical quenching (NPQ).qE/qZ-type quenching.xanthophyll cycle.violaxanthin de-epoxidase *(VDE)'	'at1g08550.2'	'mercator4v6.0: violaxanthin de-epoxidase *(VDE) & original description: pep chromosome:TAIR10:1:2707109:2709531:1 gene:AT1G08550 transcript:AT1G08550.2 gene_biotype:protein_coding transcript_biotype:protein_coding gene_symbol:VDE1 description:NPQ1 [Source:UniProtKB/TrEMBL;Acc:A0A384K8V4]'	T
'1.1.1.5.3.1.2.2'	'Photosynthesis.photophosphorylation.photosystem II.photosynthetic acclimation.non-photochemical quenching (NPQ).qE/qZ-type quenching.xanthophyll cycle.zeaxanthin epoxidase *(ZEP)'	'at5g67030.2'	'mercator4v6.0: zeaxanthin epoxidase *(ZEP) & original description: pep chromosome:TAIR10:5:26753522:26757236:-1 gene:AT5G67030 transcript:AT5G67030.2 gene_biotype:protein_coding transcript_biotype:protein_coding gene_symbol:ZEP description:Zeaxanthin epoxidase, chloroplastic [Source:UniProtKB/Swiss-Prot;Acc:Q9FGC7]'	T
'1.1.1.5.3.1.2.2'	'Photosynthesis.photophosphorylation.photosystem II.photosynthetic acclimation.non-photochemical quenching (NPQ).qE/qZ-type quenching.xanthophyll cycle.zeaxanthin epoxidase *(ZEP)'	'at5g67030.1'	'mercator4v6.0: zeaxanthin epoxidase *(ZEP) & original description: pep chromosome:TAIR10:5:26753469:26757402:-1 gene:AT5G67030 transcript:AT5G67030.1 gene_biotype:protein_coding transcript_biotype:protein_coding gene_symbol:ZEP description:Zeaxanthin epoxidase, chloroplastic [Source:UniProtKB/Swiss-Prot;Acc:Q9FGC7]'	T
'1.1.1.5.3.1.3'	'Photosynthesis.photophosphorylation.photosystem II.photosynthetic acclimation.non-photochemical quenching (NPQ).qE/qZ-type quenching.LhcSR-dependent machinery'	''	''
'1.1.1.5.3.1.3.1'	'Photosynthesis.photophosphorylation.photosystem II.photosynthetic acclimation.non-photochemical quenching (NPQ).qE/qZ-type quenching.LhcSR-dependent machinery.light stress-responsive protein *(LhcSR)'	''	''
'1.1.1.5.3.1.4'	'Photosynthesis.photophosphorylation.photosystem II.photosynthetic acclimation.non-photochemical quenching (NPQ).qE/qZ-type quenching.regulatory protein *(FLAP1)'	'at1g54520.1'	'mercator4v6.0: regulatory protein *(FLAP1) of non-photochemical quenching & original description: pep chromosome:TAIR10:1:20363393:20366123:1 gene:AT1G54520 transcript:AT1G54520.1 gene_biotype:protein_coding transcript_biotype:protein_coding description:Myelin-associated oligodendrocyte basic protein [Source:UniProtKB/TrEMBL;Acc:Q8RWI0]'	T
'1.1.1.5.3.1.5'	'Photosynthesis.photophosphorylation.photosystem II.photosynthetic acclimation.non-photochemical quenching (NPQ).qE/qZ-type quenching.regulatory protein *(DLDG1)'	'at4g31040.1'	'mercator4v6.0: regulatory protein *(DLDG1) of non-photochemical quenching & original description: pep chromosome:TAIR10:4:15111477:15114126:-1 gene:AT4G31040 transcript:AT4G31040.1 gene_biotype:protein_coding transcript_biotype:protein_coding description:CemA-like proton extrusion protein-like protein [Source:UniProtKB/TrEMBL;Acc:Q8RXP7]'	T
'1.1.1.5.3.1.6'	'Photosynthesis.photophosphorylation.photosystem II.photosynthetic acclimation.non-photochemical quenching (NPQ).qE/qZ-type quenching.regulatory protein *(YCF10)'	'atcg00530.1'	'mercator4v6.0: regulatory protein *(YCF10) of non-photochemical quenching & original description: pep chromosome:TAIR10:Pt:60741:61430:1 gene:ATCG00530 transcript:ATCG00530.1 gene_biotype:protein_coding transcript_biotype:protein_coding gene_symbol:CEMA description:envelope membrane protein, chloroplastic [Source:UniProtKB/TrEMBL;Acc:A0A1B1W4V5]'	T
'1.1.1.5.3.1.7'	'Photosynthesis.photophosphorylation.photosystem II.photosynthetic acclimation.non-photochemical quenching (NPQ).qE/qZ-type quenching.regulatory protein *(NPQ6)'	'at5g43050.1'	'mercator4v6.0: regulatory protein *(NPQ6) of non-photochemical quenching & original description: pep chromosome:TAIR10:5:17267838:17269172:1 gene:AT5G43050 transcript:AT5G43050.1 gene_biotype:protein_coding transcript_biotype:protein_coding gene_symbol:NPQ6 description:At5g43050 [Source:UniProtKB/TrEMBL;Acc:Q9FMH9]'	T
'1.1.1.5.3.1.8'	'Photosynthesis.photophosphorylation.photosystem II.photosynthetic acclimation.non-photochemical quenching (NPQ).qE/qZ-type quenching.regulatory protein *(NPQ7)'	'at1g65420.1'	'mercator4v6.0: regulatory protein *(NPQ7) of non-photochemical quenching & original description: pep chromosome:TAIR10:1:24297480:24298608:-1 gene:AT1G65420 transcript:AT1G65420.1 gene_biotype:protein_coding transcript_biotype:protein_coding gene_symbol:NPQ7 description:Ycf20-like protein [Source:UniProtKB/Swiss-Prot;Acc:O80813]'	T
'1.1.1.5.3.2'	'Photosynthesis.photophosphorylation.photosystem II.photosynthetic acclimation.non-photochemical quenching (NPQ).qH-type antenna quenching'	''	''
'1.1.1.5.3.2.1'	'Photosynthesis.photophosphorylation.photosystem II.photosynthetic acclimation.non-photochemical quenching (NPQ).qH-type antenna quenching.regulatory protein *(LCNP)'	'at3g47860.1'	'mercator4v6.0: regulatory protein lipocalin *(LCNP) of non-photochemical quenching & original description: pep chromosome:TAIR10:3:17656602:17658353:-1 gene:AT3G47860 transcript:AT3G47860.1 gene_biotype:protein_coding transcript_biotype:protein_coding gene_symbol:CHL description:CHL [Source:UniProtKB/TrEMBL;Acc:A0A178VKZ0]'	T
'1.1.1.5.3.2.2'	'Photosynthesis.photophosphorylation.photosystem II.photosynthetic acclimation.non-photochemical quenching (NPQ).qH-type antenna quenching.regulatory protein *(SOQ1)'	'at1g56500.2'	'mercator4v6.0: regulatory protein *(SOQ1) of non-photochemical quenching & original description: pep chromosome:TAIR10:1:21159736:21167321:1 gene:AT1G56500 transcript:AT1G56500.2 gene_biotype:protein_coding transcript_biotype:protein_coding gene_symbol:SOQ1 description:Protein SUPPRESSOR OF QUENCHING 1, chloroplastic [Source:UniProtKB/Swiss-Prot;Acc:Q8VZ10]'	T
'1.1.1.5.3.2.2'	'Photosynthesis.photophosphorylation.photosystem II.photosynthetic acclimation.non-photochemical quenching (NPQ).qH-type antenna quenching.regulatory protein *(SOQ1)'	'at1g56500.1'	'mercator4v6.0: regulatory protein *(SOQ1) of non-photochemical quenching & original description: pep chromosome:TAIR10:1:21159744:21167341:1 gene:AT1G56500 transcript:AT1G56500.1 gene_biotype:protein_coding transcript_biotype:protein_coding gene_symbol:SOQ1 description:Protein SUPPRESSOR OF QUENCHING 1, chloroplastic [Source:UniProtKB/Swiss-Prot;Acc:Q8VZ10]'	T
'1.1.1.5.3.2.3'	'Photosynthesis.photophosphorylation.photosystem II.photosynthetic acclimation.non-photochemical quenching (NPQ).qH-type antenna quenching.regulatory protein *(ROQH1)'	'at4g31530.2'	'mercator4v6.0: regulatory protein *(ROQH1) of non-photochemical quenching & original description: pep chromosome:TAIR10:4:15282230:15284216:1 gene:AT4G31530 transcript:AT4G31530.2 gene_biotype:protein_coding transcript_biotype:protein_coding description:NAD(P)-binding Rossmann-fold superfamily protein [Source:UniProtKB/TrEMBL;Acc:F4JSP1]'	T
'1.1.1.5.3.2.3'	'Photosynthesis.photophosphorylation.photosystem II.photosynthetic acclimation.non-photochemical quenching (NPQ).qH-type antenna quenching.regulatory protein *(ROQH1)'	'at4g31530.1'	'mercator4v6.0: regulatory protein *(ROQH1) of non-photochemical quenching & original description: pep chromosome:TAIR10:4:15282230:15287390:1 gene:AT4G31530 transcript:AT4G31530.1 gene_biotype:protein_coding transcript_biotype:protein_coding description:NAD(P)-binding Rossmann-fold superfamily protein [Source:UniProtKB/TrEMBL;Acc:F4JSP1]'	T
'1.1.1.5.4'	'Photosynthesis.photophosphorylation.photosystem II.photosynthetic acclimation.thylakoid grana stacking'	''	''
'1.1.1.5.4.1'	'Photosynthesis.photophosphorylation.photosystem II.photosynthetic acclimation.thylakoid grana stacking.regulatory factor *(RIQ)'	'at1g74730.1'	'mercator4v6.0: regulatory factor *(RIQ) of thylakoid grana stacking & original description: pep chromosome:TAIR10:1:28078852:28079987:1 gene:AT1G74730 transcript:AT1G74730.1 gene_biotype:protein_coding transcript_biotype:protein_coding description:Transmembrane protein, putative (DUF1118) [Source:UniProtKB/TrEMBL;Acc:Q94F10]'	T
'1.1.1.5.4.1'	'Photosynthesis.photophosphorylation.photosystem II.photosynthetic acclimation.thylakoid grana stacking.regulatory factor *(RIQ)'	'at5g08050.1'	'mercator4v6.0: regulatory factor *(RIQ) of thylakoid grana stacking & original description: pep chromosome:TAIR10:5:2578211:2579205:1 gene:AT5G08050 transcript:AT5G08050.1 gene_biotype:protein_coding transcript_biotype:protein_coding description:Wiskott-aldrich syndrome family protein, putative (DUF1118) [Source:UniProtKB/TrEMBL;Acc:Q9SD79]'	T
'1.1.1.5.4.2'	'Photosynthesis.photophosphorylation.photosystem II.photosynthetic acclimation.thylakoid grana stacking.regulatory factor *(CURT)'	'at2g46820.1'	'mercator4v6.0: regulatory factor *(CURT) of thylakoid grana stacking & original description: pep chromosome:TAIR10:2:19243348:19245141:1 gene:AT2G46820 transcript:AT2G46820.1 gene_biotype:protein_coding transcript_biotype:protein_coding gene_symbol:CURT1B description:Protein CURVATURE THYLAKOID 1B, chloroplastic [Source:UniProtKB/Swiss-Prot;Acc:Q8LCA1]'	T
'1.1.1.5.4.2'	'Photosynthesis.photophosphorylation.photosystem II.photosynthetic acclimation.thylakoid grana stacking.regulatory factor *(CURT)'	'at2g46820.2'	'mercator4v6.0: regulatory factor *(CURT) of thylakoid grana stacking & original description: pep chromosome:TAIR10:2:19243427:19245141:1 gene:AT2G46820 transcript:AT2G46820.2 gene_biotype:protein_coding transcript_biotype:protein_coding gene_symbol:CURT1B description:Protein CURVATURE THYLAKOID 1B, chloroplastic [Source:UniProtKB/Swiss-Prot;Acc:Q8LCA1]'	T
'1.1.1.5.4.2'	'Photosynthesis.photophosphorylation.photosystem II.photosynthetic acclimation.thylakoid grana stacking.regulatory factor *(CURT)'	'at4g38100.1'	'mercator4v6.0: regulatory factor *(CURT) of thylakoid grana stacking & original description: pep chromosome:TAIR10:4:17886869:17888237:-1 gene:AT4G38100 transcript:AT4G38100.1 gene_biotype:protein_coding transcript_biotype:protein_coding gene_symbol:CURT1D description:Protein CURVATURE THYLAKOID 1D, chloroplastic [Source:UniProtKB/Swiss-Prot;Acc:Q8LDD3]'	T
'1.1.1.5.4.2'	'Photosynthesis.photophosphorylation.photosystem II.photosynthetic acclimation.thylakoid grana stacking.regulatory factor *(CURT)'	'at4g38100.2'	'mercator4v6.0: regulatory factor *(CURT) of thylakoid grana stacking & original description: pep chromosome:TAIR10:4:17887033:17888204:-1 gene:AT4G38100 transcript:AT4G38100.2 gene_biotype:protein_coding transcript_biotype:protein_coding gene_symbol:CURT1D description:Protein CURVATURE THYLAKOID 1D, chloroplastic [Source:UniProtKB/Swiss-Prot;Acc:Q8LDD3]'	T
'1.1.1.5.4.2'	'Photosynthesis.photophosphorylation.photosystem II.photosynthetic acclimation.thylakoid grana stacking.regulatory factor *(CURT)'	'at1g52220.4'	'mercator4v6.0: regulatory factor *(CURT) of thylakoid grana stacking & original description: pep chromosome:TAIR10:1:19453435:19454713:-1 gene:AT1G52220 transcript:AT1G52220.4 gene_biotype:protein_coding transcript_biotype:protein_coding gene_symbol:CURT1C description:CURT1C [Source:UniProtKB/TrEMBL;Acc:A0A178WBD4]'	T
'1.1.1.5.4.2'	'Photosynthesis.photophosphorylation.photosystem II.photosynthetic acclimation.thylakoid grana stacking.regulatory factor *(CURT)'	'at1g52220.1'	'mercator4v6.0: regulatory factor *(CURT) of thylakoid grana stacking & original description: pep chromosome:TAIR10:1:19453480:19454765:-1 gene:AT1G52220 transcript:AT1G52220.1 gene_biotype:protein_coding transcript_biotype:protein_coding gene_symbol:CURT1C description:CURT1C [Source:UniProtKB/TrEMBL;Acc:A0A178WBD4]'	T
'1.1.1.5.4.2'	'Photosynthesis.photophosphorylation.photosystem II.photosynthetic acclimation.thylakoid grana stacking.regulatory factor *(CURT)'	'at1g52220.3'	'mercator4v6.0: regulatory factor *(CURT) of thylakoid grana stacking & original description: pep chromosome:TAIR10:1:19453569:19454697:-1 gene:AT1G52220 transcript:AT1G52220.3 gene_biotype:protein_coding transcript_biotype:protein_coding gene_symbol:CURT1C description:CURT1C [Source:UniProtKB/TrEMBL;Acc:A0A178WBD4]'	T
'1.1.1.5.4.2'	'Photosynthesis.photophosphorylation.photosystem II.photosynthetic acclimation.thylakoid grana stacking.regulatory factor *(CURT)'	'at1g52220.2'	'mercator4v6.0: regulatory factor *(CURT) of thylakoid grana stacking & original description: pep chromosome:TAIR10:1:19453569:19454697:-1 gene:AT1G52220 transcript:AT1G52220.2 gene_biotype:protein_coding transcript_biotype:protein_coding gene_symbol:CURT1C description:CURT1C [Source:UniProtKB/TrEMBL;Acc:A0A178WBD4]'	T
'1.1.1.5.4.2'	'Photosynthesis.photophosphorylation.photosystem II.photosynthetic acclimation.thylakoid grana stacking.regulatory factor *(CURT)'	'at4g01150.2'	'mercator4v6.0: regulatory factor *(CURT) of thylakoid grana stacking & original description: pep chromosome:TAIR10:4:493548:494850:1 gene:AT4G01150 transcript:AT4G01150.2 gene_biotype:protein_coding transcript_biotype:protein_coding gene_symbol:CURT1A description:Protein CURVATURE THYLAKOID 1A, chloroplastic [Source:UniProtKB/Swiss-Prot;Acc:O04616]'	T
'1.1.1.5.4.2'	'Photosynthesis.photophosphorylation.photosystem II.photosynthetic acclimation.thylakoid grana stacking.regulatory factor *(CURT)'	'at4g01150.1'	'mercator4v6.0: regulatory factor *(CURT) of thylakoid grana stacking & original description: pep chromosome:TAIR10:4:493546:494885:1 gene:AT4G01150 transcript:AT4G01150.1 gene_biotype:protein_coding transcript_biotype:protein_coding gene_symbol:CURT1A description:Protein CURVATURE THYLAKOID 1A, chloroplastic [Source:UniProtKB/Swiss-Prot;Acc:O04616]'	T
'1.1.1.5.5'	'Photosynthesis.photophosphorylation.photosystem II.photosynthetic acclimation.acclimation factor activities'	''	''
'1.1.1.5.5.1'	'Photosynthesis.photophosphorylation.photosystem II.photosynthetic acclimation.acclimation factor activities.acclimation factor *(MPH2)'	'at4g02530.2'	'mercator4v6.0: photosynthetic acclimation MPH2 acclimation factor & original description: pep chromosome:TAIR10:4:1112141:1114158:-1 gene:AT4G02530 transcript:AT4G02530.2 gene_biotype:protein_coding transcript_biotype:protein_coding description:chloroplast thylakoid lumen protein [Source:TAIR;Acc:AT4G02530]'	T
'1.1.1.5.5.1'	'Photosynthesis.photophosphorylation.photosystem II.photosynthetic acclimation.acclimation factor activities.acclimation factor *(MPH2)'	'at4g02530.3'	'mercator4v6.0: photosynthetic acclimation MPH2 acclimation factor & original description: pep chromosome:TAIR10:4:1112490:1114158:-1 gene:AT4G02530 transcript:AT4G02530.3 gene_biotype:protein_coding transcript_biotype:protein_coding description:chloroplast thylakoid lumen protein [Source:TAIR;Acc:AT4G02530]'	T
'1.1.1.5.5.1'	'Photosynthesis.photophosphorylation.photosystem II.photosynthetic acclimation.acclimation factor activities.acclimation factor *(MPH2)'	'at4g02530.1'	'mercator4v6.0: photosynthetic acclimation MPH2 acclimation factor & original description: pep chromosome:TAIR10:4:1112082:1114151:-1 gene:AT4G02530 transcript:AT4G02530.1 gene_biotype:protein_coding transcript_biotype:protein_coding description:chloroplast thylakoid lumen protein [Source:TAIR;Acc:AT4G02530]'	T
'1.1.1.5.5.2'	'Photosynthesis.photophosphorylation.photosystem II.photosynthetic acclimation.acclimation factor activities.acclimation factor *(APE)'	'at5g38660.2'	'mercator4v6.0: photosynthetic acclimation APE acclimation factor & original description: pep chromosome:TAIR10:5:15470900:15475585:-1 gene:AT5G38660 transcript:AT5G38660.2 gene_biotype:protein_coding transcript_biotype:protein_coding gene_symbol:APE1 description:Acclimation of photosynthesis to environment [Source:UniProtKB/TrEMBL;Acc:A0A219HZL6]'	T
'1.1.1.5.5.2'	'Photosynthesis.photophosphorylation.photosystem II.photosynthetic acclimation.acclimation factor activities.acclimation factor *(APE)'	'at5g38660.1'	'mercator4v6.0: photosynthetic acclimation APE acclimation factor & original description: pep chromosome:TAIR10:5:15473109:15476553:-1 gene:AT5G38660 transcript:AT5G38660.1 gene_biotype:protein_coding transcript_biotype:protein_coding gene_symbol:APE1 description:Acclimation of photosynthesis to environment [Source:UniProtKB/TrEMBL;Acc:A0A219HZL6]'	T
'1.1.1.5.5.3'	'Photosynthesis.photophosphorylation.photosystem II.photosynthetic acclimation.acclimation factor activities.light-responsive regulatory protein *(SEP1)'	'at4g34190.1'	'mercator4v6.0: light-responsive regulatory protein *(SEP1) involved in photosynthetic acclimation & original description: pep chromosome:TAIR10:4:16372333:16373736:-1 gene:AT4G34190 transcript:AT4G34190.1 gene_biotype:protein_coding transcript_biotype:protein_coding gene_symbol:SEP1 description:Stress enhanced protein 1, chloroplastic [Source:UniProtKB/Swiss-Prot;Acc:Q9M7I9]'	T
'1.1.1.5.5.4'	'Photosynthesis.photophosphorylation.photosystem II.photosynthetic acclimation.acclimation factor activities.light-responsive regulatory protein *(SEP2)'	'at2g21970.1'	'mercator4v6.0: light-responsive regulatory protein *(SEP2) involved in photosynthetic acclimation & original description: pep chromosome:TAIR10:2:9356983:9357967:-1 gene:AT2G21970 transcript:AT2G21970.1 gene_biotype:protein_coding transcript_biotype:protein_coding gene_symbol:SEP2 description:SEP2 [Source:UniProtKB/TrEMBL;Acc:A0A178VQ84]'	T
'1.1.1.5.5.5'	'Photosynthesis.photophosphorylation.photosystem II.photosynthetic acclimation.acclimation factor activities.light-responsive regulatory protein *(SEP4)'	'at3g12345.1'	'mercator4v6.0: light-responsive regulatory protein *(SEP4) involved in photosynthetic acclimation & original description: pep chromosome:TAIR10:3:3930019:3931000:-1 gene:AT3G12345 transcript:AT3G12345.1 gene_biotype:protein_coding transcript_biotype:protein_coding description:FKBP-type peptidyl-prolyl cis-trans isomerase [Source:UniProtKB/TrEMBL;Acc:Q9LHH3]'	T
'1.1.1.5.5.6'	'Photosynthesis.photophosphorylation.photosystem II.photosynthetic acclimation.acclimation factor activities.light-responsive regulatory protein *(SEP5)'	'at4g28025.2'	'mercator4v6.0: light-responsive regulatory protein *(SEP5) involved in photosynthetic acclimation & original description: pep chromosome:TAIR10:4:13935597:13937433:-1 gene:AT4G28025 transcript:AT4G28025.2 gene_biotype:protein_coding transcript_biotype:protein_coding description:Uncharacterized protein At4g28025 [Source:UniProtKB/TrEMBL;Acc:Q9C5F3]'	T
'1.1.1.5.5.6'	'Photosynthesis.photophosphorylation.photosystem II.photosynthetic acclimation.acclimation factor activities.light-responsive regulatory protein *(SEP5)'	'at4g28025.1'	'mercator4v6.0: light-responsive regulatory protein *(SEP5) involved in photosynthetic acclimation & original description: pep chromosome:TAIR10:4:13935538:13937555:-1 gene:AT4G28025 transcript:AT4G28025.1 gene_biotype:protein_coding transcript_biotype:protein_coding description:Uncharacterized protein At4g28025 [Source:UniProtKB/TrEMBL;Acc:Q9C5F3]'	T
'1.1.1.5.6'	'Photosynthesis.photophosphorylation.photosystem II.photosynthetic acclimation.plastoquinone redox state signalling'	''	''
'1.1.1.5.6.1'	'Photosynthesis.photophosphorylation.photosystem II.photosynthetic acclimation.plastoquinone redox state signalling.regulatory kinase *(CSK)'	'at1g67840.1'	'mercator4v6.0: regulatory kinase *(CSK) involved in plastoquinone redox state signalling & original description: pep chromosome:TAIR10:1:25434027:25437096:1 gene:AT1G67840 transcript:AT1G67840.1 gene_biotype:protein_coding transcript_biotype:protein_coding gene_symbol:CSK description:Chloroplast sensor kinase, chloroplastic [Source:UniProtKB/Swiss-Prot;Acc:F4HVG8]'	T
'1.1.1.5.6.1'	'Photosynthesis.photophosphorylation.photosystem II.photosynthetic acclimation.plastoquinone redox state signalling.regulatory kinase *(CSK)'	'at1g67840.2'	'mercator4v6.0: regulatory kinase *(CSK) involved in plastoquinone redox state signalling & original description: pep chromosome:TAIR10:1:25434073:25437075:1 gene:AT1G67840 transcript:AT1G67840.2 gene_biotype:protein_coding transcript_biotype:protein_coding gene_symbol:CSK description:Chloroplast sensor kinase, chloroplastic [Source:UniProtKB/Swiss-Prot;Acc:F4HVG8]'	T
'1.1.2'	'Photosynthesis.photophosphorylation.cytochrome b6/f complex'	''	''
'1.1.2.1'	'Photosynthesis.photophosphorylation.cytochrome b6/f complex.apocytochrome f component *(PetA)'	'atcg00540.1'	'mercator4v6.0: apocytochrome f component *(PetA) of cytochrome b6/f complex & original description: pep chromosome:TAIR10:Pt:61657:62619:1 gene:ATCG00540 transcript:ATCG00540.1 gene_biotype:protein_coding transcript_biotype:protein_coding gene_symbol:PETA description:Cytochrome f [Source:UniProtKB/Swiss-Prot;Acc:P56771]'	T
'1.1.2.2'	'Photosynthesis.photophosphorylation.cytochrome b6/f complex.apocytochrome b component *(PetB)'	'atcg00720.1'	'mercator4v6.0: apocytochrome b component *(PetB) of cytochrome b6/f complex & original description: pep chromosome:TAIR10:Pt:74841:76292:1 gene:ATCG00720 transcript:ATCG00720.1 gene_biotype:protein_coding transcript_biotype:protein_coding gene_symbol:PETB description:Cytochrome b6 [Source:UniProtKB/Swiss-Prot;Acc:P56773]'	T
'1.1.2.3'	'Photosynthesis.photophosphorylation.cytochrome b6/f complex.Rieske iron-sulfur component *(PetC)'	'at4g03280.2'	'mercator4v6.0: Rieske iron-sulfur component *(PetC) of cytochrome b6/f complex & original description: pep chromosome:TAIR10:4:1440177:1441863:1 gene:AT4G03280 transcript:AT4G03280.2 gene_biotype:protein_coding transcript_biotype:protein_coding gene_symbol:PETC description:Cytochrome b6-f complex iron-sulfur subunit, chloroplastic [Source:UniProtKB/Swiss-Prot;Acc:Q9ZR03]'	T
'1.1.2.3'	'Photosynthesis.photophosphorylation.cytochrome b6/f complex.Rieske iron-sulfur component *(PetC)'	'at4g03280.1'	'mercator4v6.0: Rieske iron-sulfur component *(PetC) of cytochrome b6/f complex & original description: pep chromosome:TAIR10:4:1440146:1441863:1 gene:AT4G03280 transcript:AT4G03280.1 gene_biotype:protein_coding transcript_biotype:protein_coding gene_symbol:PETC description:Cytochrome b6-f complex iron-sulfur subunit, chloroplastic [Source:UniProtKB/Swiss-Prot;Acc:Q9ZR03]'	T
'1.1.2.4'	'Photosynthesis.photophosphorylation.cytochrome b6/f complex.component *(PetD/IV)'	'atcg00730.1'	'mercator4v6.0: component *(PetD/IV) of cytochrome b6/f complex & original description: pep chromosome:TAIR10:Pt:76481:77672:1 gene:ATCG00730 transcript:ATCG00730.1 gene_biotype:protein_coding transcript_biotype:protein_coding gene_symbol:PETD description:Cytochrome b6-f complex subunit 4 [Source:UniProtKB/Swiss-Prot;Acc:P56774]'	T
'1.1.2.5'	'Photosynthesis.photophosphorylation.cytochrome b6/f complex.component *(PetG/V)'	'atcg00600.1'	'mercator4v6.0: component *(PetG/V) of cytochrome b6/f complex & original description: pep chromosome:TAIR10:Pt:65998:66111:1 gene:ATCG00600 transcript:ATCG00600.1 gene_biotype:protein_coding transcript_biotype:protein_coding gene_symbol:PETG description:Cytochrome b6-f complex subunit 5 [Source:UniProtKB/Swiss-Prot;Acc:P56775]'	T
'1.1.2.6'	'Photosynthesis.photophosphorylation.cytochrome b6/f complex.component *(PetL/VI)'	'atcg00590.1'	'mercator4v6.0: component *(PetL/VI) of cytochrome b6/f complex & original description: pep chromosome:TAIR10:Pt:65712:65807:1 gene:ATCG00590 transcript:ATCG00590.1 gene_biotype:protein_coding transcript_biotype:protein_coding gene_symbol:ORF31 description:Cytochrome b6-f complex subunit 6 [Source:UniProtKB/TrEMBL;Acc:A0A1B1W4V9]'	T
'1.1.2.7'	'Photosynthesis.photophosphorylation.cytochrome b6/f complex.component *(PetM/VII)'	'at2g26500.3'	'mercator4v6.0: component *(PetM/VII) of cytochrome b6/f complex & original description: pep chromosome:TAIR10:2:11270136:11270874:1 gene:AT2G26500 transcript:AT2G26500.3 gene_biotype:protein_coding transcript_biotype:protein_coding description:At2g26500/T9J22.17 [Source:UniProtKB/TrEMBL;Acc:O48717]'	T
'1.1.2.7'	'Photosynthesis.photophosphorylation.cytochrome b6/f complex.component *(PetM/VII)'	'at2g26500.1'	'mercator4v6.0: component *(PetM/VII) of cytochrome b6/f complex & original description: pep chromosome:TAIR10:2:11270082:11271074:1 gene:AT2G26500 transcript:AT2G26500.1 gene_biotype:protein_coding transcript_biotype:protein_coding description:At2g26500/T9J22.17 [Source:UniProtKB/TrEMBL;Acc:O48717]'	T
'1.1.2.7'	'Photosynthesis.photophosphorylation.cytochrome b6/f complex.component *(PetM/VII)'	'at2g26500.2'	'mercator4v6.0: component *(PetM/VII) of cytochrome b6/f complex & original description: pep chromosome:TAIR10:2:11270218:11270874:1 gene:AT2G26500 transcript:AT2G26500.2 gene_biotype:protein_coding transcript_biotype:protein_coding description:At2g26500/T9J22.17 [Source:UniProtKB/TrEMBL;Acc:O48717]'	T
'1.1.2.8'	'Photosynthesis.photophosphorylation.cytochrome b6/f complex.component *(PetN)'	'atcg00210.1'	'mercator4v6.0: component *(PetN) of cytochrome b6/f complex & original description: pep chromosome:TAIR10:Pt:28089:28178:1 gene:ATCG00210 transcript:ATCG00210.1 gene_biotype:protein_coding transcript_biotype:protein_coding gene_symbol:PETN description:Cytochrome b6-f complex subunit 8 [Source:UniProtKB/Swiss-Prot;Acc:P61039]'	T
'1.1.2.9'	'Photosynthesis.photophosphorylation.cytochrome b6/f complex.assembly'	''	''
'1.1.2.9.1'	'Photosynthesis.photophosphorylation.cytochrome b6/f complex.assembly.CCB cytochrome b6 maturation system (system IV)'	''	''
'1.1.2.9.1.1'	'Photosynthesis.photophosphorylation.cytochrome b6/f complex.assembly.CCB cytochrome b6 maturation system (system IV).assembly factor *(CCB1)'	'at3g26710.1'	'mercator4v6.0: assembly factor CCB1 of CCB cytochrome b6 maturation system (system IV) & original description: pep chromosome:TAIR10:3:9813223:9814752:1 gene:AT3G26710 transcript:AT3G26710.1 gene_biotype:protein_coding transcript_biotype:protein_coding gene_symbol:CCB1 description:Protein COFACTOR ASSEMBLY OF COMPLEX C SUBUNIT B CCB1, chloroplastic [Source:UniProtKB/Swiss-Prot;Acc:Q9LSE4]'	T
'1.1.2.9.1.2'	'Photosynthesis.photophosphorylation.cytochrome b6/f complex.assembly.CCB cytochrome b6 maturation system (system IV).assembly factor *(CCB2)'	'at5g52110.2'	'mercator4v6.0: assembly factor CCB2 of CCB cytochrome b6 maturation system (system IV) & original description: pep chromosome:TAIR10:5:21171634:21174019:-1 gene:AT5G52110 transcript:AT5G52110.2 gene_biotype:protein_coding transcript_biotype:protein_coding gene_symbol:CCB2 description:Protein COFACTOR ASSEMBLY OF COMPLEX C SUBUNIT B CCB2, chloroplastic [Source:UniProtKB/Swiss-Prot;Acc:Q9FJ81]'	T
'1.1.2.9.1.2'	'Photosynthesis.photophosphorylation.cytochrome b6/f complex.assembly.CCB cytochrome b6 maturation system (system IV).assembly factor *(CCB2)'	'at5g52110.1'	'mercator4v6.0: assembly factor CCB2 of CCB cytochrome b6 maturation system (system IV) & original description: pep chromosome:TAIR10:5:21172421:21174005:-1 gene:AT5G52110 transcript:AT5G52110.1 gene_biotype:protein_coding transcript_biotype:protein_coding gene_symbol:CCB2 description:Protein COFACTOR ASSEMBLY OF COMPLEX C SUBUNIT B CCB2, chloroplastic [Source:UniProtKB/Swiss-Prot;Acc:Q9FJ81]'	T
'1.1.2.9.1.3'	'Photosynthesis.photophosphorylation.cytochrome b6/f complex.assembly.CCB cytochrome b6 maturation system (system IV).assembly factor *(CCB3)'	'at5g36120.1'	'mercator4v6.0: assembly factor CCB3 of CCB cytochrome b6 maturation system (system IV) & original description: pep chromosome:TAIR10:5:14198586:14199431:-1 gene:AT5G36120 transcript:AT5G36120.1 gene_biotype:protein_coding transcript_biotype:protein_coding gene_symbol:CCB3 description:Protein COFACTOR ASSEMBLY OF COMPLEX C SUBUNIT B CCB3, chloroplastic [Source:UniProtKB/Swiss-Prot;Acc:Q8RWM7]'	T
'1.1.2.9.1.4'	'Photosynthesis.photophosphorylation.cytochrome b6/f complex.assembly.CCB cytochrome b6 maturation system (system IV).assembly factor *(CCB4)'	'at1g59840.3'	'mercator4v6.0: assembly factor CCB4 of CCB cytochrome b6 maturation system (system IV) & original description: pep chromosome:TAIR10:1:22026509:22028174:1 gene:AT1G59840 transcript:AT1G59840.3 gene_biotype:protein_coding transcript_biotype:protein_coding gene_symbol:CCB4 description:Protein COFACTOR ASSEMBLY OF COMPLEX C SUBUNIT B CCB4, chloroplastic [Source:UniProtKB/Swiss-Prot;Acc:Q6NQK9]'	T
'1.1.2.9.1.4'	'Photosynthesis.photophosphorylation.cytochrome b6/f complex.assembly.CCB cytochrome b6 maturation system (system IV).assembly factor *(CCB4)'	'at1g59840.1'	'mercator4v6.0: assembly factor CCB4 of CCB cytochrome b6 maturation system (system IV) & original description: pep chromosome:TAIR10:1:22026462:22028419:1 gene:AT1G59840 transcript:AT1G59840.1 gene_biotype:protein_coding transcript_biotype:protein_coding gene_symbol:CCB4 description:Protein COFACTOR ASSEMBLY OF COMPLEX C SUBUNIT B CCB4, chloroplastic [Source:UniProtKB/Swiss-Prot;Acc:Q6NQK9]'	T
'1.1.2.9.1.4'	'Photosynthesis.photophosphorylation.cytochrome b6/f complex.assembly.CCB cytochrome b6 maturation system (system IV).assembly factor *(CCB4)'	'at1g59840.2'	'mercator4v6.0: assembly factor CCB4 of CCB cytochrome b6 maturation system (system IV) & original description: pep chromosome:TAIR10:1:22026462:22029379:1 gene:AT1G59840 transcript:AT1G59840.2 gene_biotype:protein_coding transcript_biotype:protein_coding gene_symbol:CCB4 description:Protein COFACTOR ASSEMBLY OF COMPLEX C SUBUNIT B CCB4, chloroplastic [Source:UniProtKB/Swiss-Prot;Acc:Q6NQK9]'	T
'1.1.2.9.2'	'Photosynthesis.photophosphorylation.cytochrome b6/f complex.assembly.CCS cytochrome f/c6 maturation system (system II)'	''	''
'1.1.2.9.2.1'	'Photosynthesis.photophosphorylation.cytochrome b6/f complex.assembly.CCS cytochrome f/c6 maturation system (system II).assembly factor *(CcsA/YCF5)'	'atcg01040.1'	'mercator4v6.0: assembly factor CcsA of CCS cytochrome f/c6 maturation system (system II) & original description: pep chromosome:TAIR10:Pt:114461:115447:1 gene:ATCG01040 transcript:ATCG01040.1 gene_biotype:protein_coding transcript_biotype:protein_coding gene_symbol:CCSA description:Cytochrome c biogenesis protein CcsA [Source:UniProtKB/Swiss-Prot;Acc:P56770]'	T
'1.1.2.9.2.2'	'Photosynthesis.photophosphorylation.cytochrome b6/f complex.assembly.CCS cytochrome f/c6 maturation system (system II).assembly factor *(Ccs1/CcsB)'	'at1g49380.1'	'mercator4v6.0: assembly factor CcsB of CCS cytochrome f/c6 maturation system (system II) & original description: pep chromosome:TAIR10:1:18276643:18279532:1 gene:AT1G49380 transcript:AT1G49380.1 gene_biotype:protein_coding transcript_biotype:protein_coding gene_symbol:CCS1 description:Cytochrome c biogenesis protein CCS1, chloroplastic [Source:UniProtKB/Swiss-Prot;Acc:Q9XIA4]'	T
'1.1.2.9.2.3'	'Photosynthesis.photophosphorylation.cytochrome b6/f complex.assembly.CCS cytochrome f/c6 maturation system (system II).assembly factor *(Ccs5/CcdA)'	'at5g54290.1'	'mercator4v6.0: assembly factor CcdA of CCS cytochrome f/c6 maturation system (system II) & original description: pep chromosome:TAIR10:5:22051037:22054028:1 gene:AT5G54290 transcript:AT5G54290.1 gene_biotype:protein_coding transcript_biotype:protein_coding gene_symbol:CcdA description:Cytochrome c biogenesis protein family [Source:UniProtKB/TrEMBL;Acc:F4K0A8]'	T
'1.1.2.9.2.3'	'Photosynthesis.photophosphorylation.cytochrome b6/f complex.assembly.CCS cytochrome f/c6 maturation system (system II).assembly factor *(Ccs5/CcdA)'	'at5g54290.2'	'mercator4v6.0: assembly factor CcdA of CCS cytochrome f/c6 maturation system (system II) & original description: pep chromosome:TAIR10:5:22051034:22053974:1 gene:AT5G54290 transcript:AT5G54290.2 gene_biotype:protein_coding transcript_biotype:protein_coding gene_symbol:CcdA description:Cytochrome c biogenesis protein family [Source:UniProtKB/TrEMBL;Acc:F4K0A8]'	T
'1.1.2.9.3'	'Photosynthesis.photophosphorylation.cytochrome b6/f complex.assembly.assembly factor *(HCF153)'	'at4g31560.1'	'mercator4v6.0: protein involved in cytochrome b6/f complex assembly *(HCF153) & original description: pep chromosome:TAIR10:4:15295138:15296310:1 gene:AT4G31560 transcript:AT4G31560.1 gene_biotype:protein_coding transcript_biotype:protein_coding gene_symbol:HCF153 description:AT4g31560/F3L17_130 [Source:UniProtKB/TrEMBL;Acc:Q9SV14]'	T
'1.1.2.9.4'	'Photosynthesis.photophosphorylation.cytochrome b6/f complex.assembly.assembly factor *(HCF222)'	'at5g15802.1'	'mercator4v6.0: protein involved in cytochrome b6/f complex assembly *(HCF222) & original description: pep chromosome:TAIR10:5:5156244:5157545:-1 gene:AT5G15802 transcript:AT5G15802.1 gene_biotype:protein_coding transcript_biotype:protein_coding description:Chaperone [Source:UniProtKB/TrEMBL;Acc:Q8GYN2]'	T
'1.1.2.9.5'	'Photosynthesis.photophosphorylation.cytochrome b6/f complex.assembly.assembly factor *(HCF164)'	'at4g37200.1'	'mercator4v6.0: protein involved in cytochrome b6/f complex assembly *(HCF164) & original description: pep chromosome:TAIR10:4:17509621:17511364:-1 gene:AT4G37200 transcript:AT4G37200.1 gene_biotype:protein_coding transcript_biotype:protein_coding gene_symbol:HCF164 description:Thioredoxin-like protein HCF164, chloroplastic [Source:UniProtKB/Swiss-Prot;Acc:O23166]'	T
'1.1.2.9.6'	'Photosynthesis.photophosphorylation.cytochrome b6/f complex.assembly.assembly factor *(DAC)'	'at3g17930.1'	'mercator4v6.0: protein involved in cytochrome b6/f complex assembly *(DAC) & original description: pep chromosome:TAIR10:3:6142125:6143310:-1 gene:AT3G17930 transcript:AT3G17930.1 gene_biotype:protein_coding transcript_biotype:protein_coding description:AT3g17930/MEB5_15 [Source:UniProtKB/TrEMBL;Acc:Q94BY7]'	T
'1.1.2.9.7'	'Photosynthesis.photophosphorylation.cytochrome b6/f complex.assembly.assembly factor *(DEIP1)'	'at2g27290.1'	'mercator4v6.0: assembly factor *(DEIP1) of cytochrome b6-f comlex & original description: pep chromosome:TAIR10:2:11678305:11679919:-1 gene:AT2G27290 transcript:AT2G27290.1 gene_biotype:protein_coding transcript_biotype:protein_coding description:At2g27290 [Source:UniProtKB/TrEMBL;Acc:Q9XIN6]'	T
'1.1.3'	'Photosynthesis.photophosphorylation.Cytb6/f to PS-I electron carriers'	''	''
'1.1.3.1'	'Photosynthesis.photophosphorylation.Cytb6/f to PS-I electron carriers.plastocyanin copper-protein *(PetE)'	'at1g76100.2'	'mercator4v6.0: plastocyanin electron carrier & original description: pep chromosome:TAIR10:1:28553883:28554930:-1 gene:AT1G76100 transcript:AT1G76100.2 gene_biotype:protein_coding transcript_biotype:protein_coding gene_symbol:PETE1 description:plastocyanin 1 [Source:TAIR;Acc:AT1G76100]'	T
'1.1.3.1'	'Photosynthesis.photophosphorylation.Cytb6/f to PS-I electron carriers.plastocyanin copper-protein *(PetE)'	'at1g76100.1'	'mercator4v6.0: plastocyanin electron carrier & original description: pep chromosome:TAIR10:1:28553987:28554810:-1 gene:AT1G76100 transcript:AT1G76100.1 gene_biotype:protein_coding transcript_biotype:protein_coding gene_symbol:PETE1 description:plastocyanin 1 [Source:TAIR;Acc:AT1G76100]'	T
'1.1.3.1'	'Photosynthesis.photophosphorylation.Cytb6/f to PS-I electron carriers.plastocyanin copper-protein *(PetE)'	'at1g20340.1'	'mercator4v6.0: plastocyanin electron carrier & original description: pep chromosome:TAIR10:1:7042046:7043392:-1 gene:AT1G20340 transcript:AT1G20340.1 gene_biotype:protein_coding transcript_biotype:protein_coding gene_symbol:DRT112 description:Plastocyanin major isoform, chloroplastic [Source:UniProtKB/Swiss-Prot;Acc:P42699]'	T
'1.1.3.2'	'Photosynthesis.photophosphorylation.Cytb6/f to PS-I electron carriers.cytochrome hemoprotein *(Cytc6a)'	'at5g45040.1'	'mercator4v6.0: cytochrome electron carrier *(Cytc6a) & original description: pep chromosome:TAIR10:5:18175371:18176888:-1 gene:AT5G45040 transcript:AT5G45040.1 gene_biotype:protein_coding transcript_biotype:protein_coding gene_symbol:PETJ description:Cytochrome c6, chloroplastic [Source:UniProtKB/Swiss-Prot;Acc:Q93VA3]'	T
'1.1.4'	'Photosynthesis.photophosphorylation.photosystem I'	''	''
'1.1.4.1'	'Photosynthesis.photophosphorylation.photosystem I.LHC-I complex'	''	''
'1.1.4.1.1'	'Photosynthesis.photophosphorylation.photosystem I.LHC-I complex.component *(LHCa1)'	'at3g54890.3'	'mercator4v6.0: component *(LHCa1) of LHC-I complex & original description: pep chromosome:TAIR10:3:20339504:20341103:-1 gene:AT3G54890 transcript:AT3G54890.3 gene_biotype:protein_coding transcript_biotype:protein_coding gene_symbol:LHCA1 description:Chlorophyll a-b binding protein, chloroplastic [Source:UniProtKB/TrEMBL;Acc:A0A178VBT7]'	T
'1.1.4.1.1'	'Photosynthesis.photophosphorylation.photosystem I.LHC-I complex.component *(LHCa1)'	'at3g54890.1'	'mercator4v6.0: component *(LHCa1) of LHC-I complex & original description: pep chromosome:TAIR10:3:20339504:20341176:-1 gene:AT3G54890 transcript:AT3G54890.1 gene_biotype:protein_coding transcript_biotype:protein_coding gene_symbol:LHCA1 description:Chlorophyll a-b binding protein, chloroplastic [Source:UniProtKB/TrEMBL;Acc:A0A178VBT7]'	T
'1.1.4.1.1'	'Photosynthesis.photophosphorylation.photosystem I.LHC-I complex.component *(LHCa1)'	'at3g54890.4'	'mercator4v6.0: component *(LHCa1) of LHC-I complex & original description: pep chromosome:TAIR10:3:20339504:20341103:-1 gene:AT3G54890 transcript:AT3G54890.4 gene_biotype:protein_coding transcript_biotype:protein_coding gene_symbol:LHCA1 description:Chlorophyll a-b binding protein, chloroplastic [Source:UniProtKB/TrEMBL;Acc:A0A178VBT7]'	T
'1.1.4.1.1'	'Photosynthesis.photophosphorylation.photosystem I.LHC-I complex.component *(LHCa1)'	'at3g54890.2'	'mercator4v6.0: component *(LHCa1) of LHC-I complex & original description: pep chromosome:TAIR10:3:20339504:20341103:-1 gene:AT3G54890 transcript:AT3G54890.2 gene_biotype:protein_coding transcript_biotype:protein_coding gene_symbol:LHCA1 description:Chlorophyll a-b binding protein, chloroplastic [Source:UniProtKB/TrEMBL;Acc:A0A178VBT7]'	T
'1.1.4.1.2'	'Photosynthesis.photophosphorylation.photosystem I.LHC-I complex.component *(LHCa2)'	'at3g61470.1'	'mercator4v6.0: component *(LHCa2) of LHC-I complex & original description: pep chromosome:TAIR10:3:22745514:22747444:1 gene:AT3G61470 transcript:AT3G61470.1 gene_biotype:protein_coding transcript_biotype:protein_coding gene_symbol:LHCA2 description:Photosystem I chlorophyll a/b-binding protein 2, chloroplastic [Source:UniProtKB/Swiss-Prot;Acc:Q9SYW8]'	T
'1.1.4.1.3'	'Photosynthesis.photophosphorylation.photosystem I.LHC-I complex.component *(LHCa3)'	'at1g61520.1'	'mercator4v6.0: component *(LHCa3) of LHC-I complex & original description: pep chromosome:TAIR10:1:22699893:22701412:1 gene:AT1G61520 transcript:AT1G61520.1 gene_biotype:protein_coding transcript_biotype:protein_coding gene_symbol:LHCA3 description:Chlorophyll a-b binding protein, chloroplastic [Source:UniProtKB/TrEMBL;Acc:A0A178W5Y6]'	T
'1.1.4.1.3'	'Photosynthesis.photophosphorylation.photosystem I.LHC-I complex.component *(LHCa3)'	'at1g61520.2'	'mercator4v6.0: component *(LHCa3) of LHC-I complex & original description: pep chromosome:TAIR10:1:22700073:22701383:1 gene:AT1G61520 transcript:AT1G61520.2 gene_biotype:protein_coding transcript_biotype:protein_coding gene_symbol:LHCA3 description:Chlorophyll a-b binding protein, chloroplastic [Source:UniProtKB/TrEMBL;Acc:A0A178W5Y6]'	T
'1.1.4.1.3'	'Photosynthesis.photophosphorylation.photosystem I.LHC-I complex.component *(LHCa3)'	'at1g61520.3'	'mercator4v6.0: component *(LHCa3) of LHC-I complex & original description: pep chromosome:TAIR10:1:22699715:22701169:1 gene:AT1G61520 transcript:AT1G61520.3 gene_biotype:protein_coding transcript_biotype:protein_coding gene_symbol:LHCA3 description:Chlorophyll a-b binding protein, chloroplastic [Source:UniProtKB/TrEMBL;Acc:A0A178W5Y6]'	T
'1.1.4.1.4'	'Photosynthesis.photophosphorylation.photosystem I.LHC-I complex.component *(LHCa4)'	'at3g47470.1'	'mercator4v6.0: component *(LHCa4) of LHC-I complex & original description: pep chromosome:TAIR10:3:17493343:17495033:-1 gene:AT3G47470 transcript:AT3G47470.1 gene_biotype:protein_coding transcript_biotype:protein_coding gene_symbol:LHCA4 description:Chlorophyll a-b binding protein, chloroplastic [Source:UniProtKB/TrEMBL;Acc:A0A178VEE6]'	T
'1.1.4.2'	'Photosynthesis.photophosphorylation.photosystem I.PS-I complex'	''	''
'1.1.4.2.1'	'Photosynthesis.photophosphorylation.photosystem I.PS-I complex.apoprotein component *(PsaA)'	'atcg00350.1'	'mercator4v6.0: apoprotein PsaA of PS-I complex & original description: pep chromosome:TAIR10:Pt:39605:41857:-1 gene:ATCG00350 transcript:ATCG00350.1 gene_biotype:protein_coding transcript_biotype:protein_coding gene_symbol:PSAA description:Photosystem I P700 chlorophyll a apoprotein A1 [Source:UniProtKB/Swiss-Prot;Acc:P56766]'	T
'1.1.4.2.2'	'Photosynthesis.photophosphorylation.photosystem I.PS-I complex.apoprotein component *(PsaB)'	'atcg00340.1'	'mercator4v6.0: apoprotein PsaB of PS-I complex & original description: pep chromosome:TAIR10:Pt:37375:39579:-1 gene:ATCG00340 transcript:ATCG00340.1 gene_biotype:protein_coding transcript_biotype:protein_coding gene_symbol:PSAB description:Photosystem I P700 chlorophyll a apoprotein A2 [Source:UniProtKB/TrEMBL;Acc:A0A1B1W4U2]'	T
'1.1.4.2.3'	'Photosynthesis.photophosphorylation.photosystem I.PS-I complex.component *(PsaC)'	'atcg01060.1'	'mercator4v6.0: component *(PsaC) of PS-I complex & original description: pep chromosome:TAIR10:Pt:117318:117563:-1 gene:ATCG01060 transcript:ATCG01060.1 gene_biotype:protein_coding transcript_biotype:protein_coding gene_symbol:PSAC description:Photosystem I iron-sulfur center [Source:UniProtKB/Swiss-Prot;Acc:P62090]'	T
'1.1.4.2.4'	'Photosynthesis.photophosphorylation.photosystem I.PS-I complex.component *(PsaD)'	'at1g03130.1'	'mercator4v6.0: component *(PsaD) of PS-I complex & original description: pep chromosome:TAIR10:1:753307:754262:-1 gene:AT1G03130 transcript:AT1G03130.1 gene_biotype:protein_coding transcript_biotype:protein_coding gene_symbol:PSAD2 description:Photosystem I reaction center subunit II-2, chloroplastic [Source:UniProtKB/Swiss-Prot;Acc:Q9SA56]'	T
'1.1.4.2.4'	'Photosynthesis.photophosphorylation.photosystem I.PS-I complex.component *(PsaD)'	'at4g02770.1'	'mercator4v6.0: component *(PsaD) of PS-I complex & original description: pep chromosome:TAIR10:4:1229031:1230164:-1 gene:AT4G02770 transcript:AT4G02770.1 gene_biotype:protein_coding transcript_biotype:protein_coding gene_symbol:PSAD1 description:Photosystem I reaction center subunit II-1, chloroplastic [Source:UniProtKB/Swiss-Prot;Acc:Q9S7H1]'	T
'1.1.4.2.5'	'Photosynthesis.photophosphorylation.photosystem I.PS-I complex.component *(PsaE)'	'at2g20260.1'	'mercator4v6.0: component *(PsaE) of PS-I complex & original description: pep chromosome:TAIR10:2:8736734:8737767:1 gene:AT2G20260 transcript:AT2G20260.1 gene_biotype:protein_coding transcript_biotype:protein_coding gene_symbol:PSAE2 description:Photosystem I reaction center subunit IV B, chloroplastic [Source:UniProtKB/Swiss-Prot;Acc:Q9S714]'	T
'1.1.4.2.5'	'Photosynthesis.photophosphorylation.photosystem I.PS-I complex.component *(PsaE)'	'at4g28750.1'	'mercator4v6.0: component *(PsaE) of PS-I complex & original description: pep chromosome:TAIR10:4:14202758:14204061:-1 gene:AT4G28750 transcript:AT4G28750.1 gene_biotype:protein_coding transcript_biotype:protein_coding gene_symbol:PSAE1 description:Photosystem I reaction center subunit IV A, chloroplastic [Source:UniProtKB/Swiss-Prot;Acc:Q9S831]'	T
'1.1.4.2.6'	'Photosynthesis.photophosphorylation.photosystem I.PS-I complex.component *(PsaF)'	'at1g31330.1'	'mercator4v6.0: component *(PsaF) of PS-I complex & original description: pep chromosome:TAIR10:1:11214676:11216141:-1 gene:AT1G31330 transcript:AT1G31330.1 gene_biotype:protein_coding transcript_biotype:protein_coding gene_symbol:PSAF description:Photosystem I reaction center subunit III, chloroplastic [Source:UniProtKB/Swiss-Prot;Acc:Q9SHE8]'	T
'1.1.4.2.7'	'Photosynthesis.photophosphorylation.photosystem I.PS-I complex.component *(PsaG)'	'at1g55670.1'	'mercator4v6.0: component *(PsaG) of PS-I complex & original description: pep chromosome:TAIR10:1:20802670:20803449:-1 gene:AT1G55670 transcript:AT1G55670.1 gene_biotype:protein_coding transcript_biotype:protein_coding gene_symbol:PSAG description:Photosystem I reaction center subunit V, chloroplastic [Source:UniProtKB/Swiss-Prot;Acc:Q9S7N7]'	T
'1.1.4.2.8'	'Photosynthesis.photophosphorylation.photosystem I.PS-I complex.component *(PsaH)'	'at1g52230.1'	'mercator4v6.0: component *(PsaH) of PS-I complex & original description: pep chromosome:TAIR10:1:19454798:19455668:1 gene:AT1G52230 transcript:AT1G52230.1 gene_biotype:protein_coding transcript_biotype:protein_coding gene_symbol:PSAH2 description:Photosystem I reaction center subunit VI-2, chloroplastic [Source:UniProtKB/Swiss-Prot;Acc:Q9SUI6]'	T
'1.1.4.2.8'	'Photosynthesis.photophosphorylation.photosystem I.PS-I complex.component *(PsaH)'	'at3g16140.1'	'mercator4v6.0: component *(PsaH) of PS-I complex & original description: pep chromosome:TAIR10:3:5467987:5469594:-1 gene:AT3G16140 transcript:AT3G16140.1 gene_biotype:protein_coding transcript_biotype:protein_coding gene_symbol:PSAH1 description:Photosystem I reaction center subunit VI-1, chloroplastic [Source:UniProtKB/Swiss-Prot;Acc:Q9SUI7]'	T
'1.1.4.2.9'	'Photosynthesis.photophosphorylation.photosystem I.PS-I complex.component *(PsaI)'	'atcg00510.1'	'mercator4v6.0: component *(PsaI) of PS-I complex & original description: pep chromosome:TAIR10:Pt:59247:59360:1 gene:ATCG00510 transcript:ATCG00510.1 gene_biotype:protein_coding transcript_biotype:protein_coding gene_symbol:PSAI description:Photosystem I reaction center subunit VIII [Source:UniProtKB/TrEMBL;Acc:A0A1B1W4U9]'	T
'1.1.4.2.10'	'Photosynthesis.photophosphorylation.photosystem I.PS-I complex.component *(PsaJ)'	'atcg00630.1'	'mercator4v6.0: component *(PsaJ) of PS-I complex & original description: pep chromosome:TAIR10:Pt:66929:67063:1 gene:ATCG00630 transcript:ATCG00630.1 gene_biotype:protein_coding transcript_biotype:protein_coding gene_symbol:PSAJ description:Photosystem I reaction center subunit IX [Source:UniProtKB/TrEMBL;Acc:A0A1B1W4W1]'	T
'1.1.4.2.11'	'Photosynthesis.photophosphorylation.photosystem I.PS-I complex.component *(PsaK)'	'at1g30380.1'	'mercator4v6.0: component *(PsaK) of PS-I complex & original description: pep chromosome:TAIR10:1:10722183:10723247:1 gene:AT1G30380 transcript:AT1G30380.1 gene_biotype:protein_coding transcript_biotype:protein_coding gene_symbol:PSAK description:Photosystem I reaction center subunit psaK, chloroplastic [Source:UniProtKB/Swiss-Prot;Acc:Q9SUI5]'	T
'1.1.4.2.12'	'Photosynthesis.photophosphorylation.photosystem I.PS-I complex.component *(PsaL)'	'at4g12800.1'	'mercator4v6.0: component *(PsaL) of PS-I complex & original description: pep chromosome:TAIR10:4:7521322:7522761:1 gene:AT4G12800 transcript:AT4G12800.1 gene_biotype:protein_coding transcript_biotype:protein_coding gene_symbol:PSAL description:photosystem I subunit l [Source:TAIR;Acc:AT4G12800]'	T
'1.1.4.2.12'	'Photosynthesis.photophosphorylation.photosystem I.PS-I complex.component *(PsaL)'	'at4g12800.2'	'mercator4v6.0: component *(PsaL) of PS-I complex & original description: pep chromosome:TAIR10:4:7521257:7522670:1 gene:AT4G12800 transcript:AT4G12800.2 gene_biotype:protein_coding transcript_biotype:protein_coding gene_symbol:PSAL description:photosystem I subunit l [Source:TAIR;Acc:AT4G12800]'	T
'1.1.4.2.13'	'Photosynthesis.photophosphorylation.photosystem I.PS-I complex.component *(PsaM)'	''	''
'1.1.4.2.14'	'Photosynthesis.photophosphorylation.photosystem I.PS-I complex.component *(PsaN)'	'at5g64040.1'	'mercator4v6.0: component *(PsaN) of PS-I complex & original description: pep chromosome:TAIR10:5:25628521:25629708:-1 gene:AT5G64040 transcript:AT5G64040.1 gene_biotype:protein_coding transcript_biotype:protein_coding gene_symbol:PSAN description:Photosystem I reaction center subunit PSI-N, chloroplast, putative / PSI-N, putative (PSAN) [Source:UniProtKB/TrEMBL;Acc:F4KC80]'	T
'1.1.4.2.14'	'Photosynthesis.photophosphorylation.photosystem I.PS-I complex.component *(PsaN)'	'at5g64040.2'	'mercator4v6.0: component *(PsaN) of PS-I complex & original description: pep chromosome:TAIR10:5:25628588:25629615:-1 gene:AT5G64040 transcript:AT5G64040.2 gene_biotype:protein_coding transcript_biotype:protein_coding gene_symbol:PSAN description:Photosystem I reaction center subunit PSI-N, chloroplast, putative / PSI-N, putative (PSAN) [Source:UniProtKB/TrEMBL;Acc:F4KC80]'	T
'1.1.4.2.15'	'Photosynthesis.photophosphorylation.photosystem I.PS-I complex.component *(PsaO)'	'at1g08380.1'	'mercator4v6.0: component *(PsaO) of PS-I complex & original description: pep chromosome:TAIR10:1:2640803:2641934:-1 gene:AT1G08380 transcript:AT1G08380.1 gene_biotype:protein_coding transcript_biotype:protein_coding gene_symbol:PSAO description:PSAO [Source:UniProtKB/TrEMBL;Acc:A0A178W5Y5]'	T
'1.1.4.3'	'Photosynthesis.photophosphorylation.photosystem I.assembly and maintenance'	''	''
'1.1.4.3.1'	'Photosynthesis.photophosphorylation.photosystem I.assembly and maintenance.assembly factor *(HCF101)'	'at3g24430.1'	'mercator4v6.0: protein involved in PS-I assembly *(HCF101) & original description: pep chromosome:TAIR10:3:8868583:8872346:-1 gene:AT3G24430 transcript:AT3G24430.1 gene_biotype:protein_coding transcript_biotype:protein_coding gene_symbol:HCF101 description:Fe-S cluster assembly factor HCF101, chloroplastic [Source:UniProtKB/Swiss-Prot;Acc:Q6STH5]'	T
'1.1.4.3.2'	'Photosynthesis.photophosphorylation.photosystem I.assembly and maintenance.assembly factor *(PPD1)'	'at4g15510.3'	'mercator4v6.0: protein involved in PS-I assembly *(PPD1) & original description: pep chromosome:TAIR10:4:8860462:8862665:1 gene:AT4G15510 transcript:AT4G15510.3 gene_biotype:protein_coding transcript_biotype:protein_coding gene_symbol:PPD1 description:PPD1 [Source:UniProtKB/TrEMBL;Acc:A0A178UV94]'	T
'1.1.4.3.2'	'Photosynthesis.photophosphorylation.photosystem I.assembly and maintenance.assembly factor *(PPD1)'	'at4g15510.2'	'mercator4v6.0: protein involved in PS-I assembly *(PPD1) & original description: pep chromosome:TAIR10:4:8860616:8862566:1 gene:AT4G15510 transcript:AT4G15510.2 gene_biotype:protein_coding transcript_biotype:protein_coding gene_symbol:PPD1 description:PPD1 [Source:UniProtKB/TrEMBL;Acc:A0A178UV94]'	T
'1.1.4.3.2'	'Photosynthesis.photophosphorylation.photosystem I.assembly and maintenance.assembly factor *(PPD1)'	'at4g15510.1'	'mercator4v6.0: protein involved in PS-I assembly *(PPD1) & original description: pep chromosome:TAIR10:4:8860526:8862683:1 gene:AT4G15510 transcript:AT4G15510.1 gene_biotype:protein_coding transcript_biotype:protein_coding gene_symbol:PPD1 description:PPD1 [Source:UniProtKB/TrEMBL;Acc:A0A178UV94]'	T
'1.1.4.3.2'	'Photosynthesis.photophosphorylation.photosystem I.assembly and maintenance.assembly factor *(PPD1)'	'at4g15510.5'	'mercator4v6.0: protein involved in PS-I assembly *(PPD1) & original description: pep chromosome:TAIR10:4:8860568:8862693:1 gene:AT4G15510 transcript:AT4G15510.5 gene_biotype:protein_coding transcript_biotype:protein_coding gene_symbol:PPD1 description:PPD1 [Source:UniProtKB/TrEMBL;Acc:A0A178UV94]'	T
'1.1.4.3.2'	'Photosynthesis.photophosphorylation.photosystem I.assembly and maintenance.assembly factor *(PPD1)'	'at4g15510.4'	'mercator4v6.0: protein involved in PS-I assembly *(PPD1) & original description: pep chromosome:TAIR10:4:8860526:8862683:1 gene:AT4G15510 transcript:AT4G15510.4 gene_biotype:protein_coding transcript_biotype:protein_coding gene_symbol:PPD1 description:PPD1 [Source:UniProtKB/TrEMBL;Acc:A0A178UV94]'	T
'1.1.4.3.3'	'Photosynthesis.photophosphorylation.photosystem I.assembly and maintenance.assembly factor *(YCF3)'	'atcg00360.1'	'mercator4v6.0: protein involved in PS-I assembly *(YCF3) & original description: pep chromosome:TAIR10:Pt:42584:43751:-1 gene:ATCG00360 transcript:ATCG00360.1 gene_biotype:protein_coding transcript_biotype:protein_coding gene_symbol:YCF3 description:Tetratricopeptide repeat (TPR)-like superfamily protein [Source:TAIR;Acc:ATCG00360]'	T
'1.1.4.3.4'	'Photosynthesis.photophosphorylation.photosystem I.assembly and maintenance.assembly factor *(YCF4)'	'atcg00520.1'	'mercator4v6.0: protein involved in PS-I assembly *(YCF4) & original description: pep chromosome:TAIR10:Pt:59772:60326:1 gene:ATCG00520 transcript:ATCG00520.1 gene_biotype:protein_coding transcript_biotype:protein_coding gene_symbol:YCF4 description:Photosystem I assembly protein Ycf4 [Source:UniProtKB/Swiss-Prot;Acc:P56788]'	T
'1.1.4.3.5'	'Photosynthesis.photophosphorylation.photosystem I.assembly and maintenance.assembly factor *(PYG7)'	'at1g22700.3'	'mercator4v6.0: protein involved in PS-I assembly *(PYG7) & original description: pep chromosome:TAIR10:1:8028158:8029971:-1 gene:AT1G22700 transcript:AT1G22700.3 gene_biotype:protein_coding transcript_biotype:protein_coding gene_symbol:PYG7 description:Tetratricopeptide repeat domain-containing protein PYG7, chloroplastic [Source:UniProtKB/Swiss-Prot;Acc:B9DHG0]'	T
'1.1.4.3.5'	'Photosynthesis.photophosphorylation.photosystem I.assembly and maintenance.assembly factor *(PYG7)'	'at1g22700.2'	'mercator4v6.0: protein involved in PS-I assembly *(PYG7) & original description: pep chromosome:TAIR10:1:8028158:8030136:-1 gene:AT1G22700 transcript:AT1G22700.2 gene_biotype:protein_coding transcript_biotype:protein_coding gene_symbol:PYG7 description:Tetratricopeptide repeat domain-containing protein PYG7, chloroplastic [Source:UniProtKB/Swiss-Prot;Acc:B9DHG0]'	T
'1.1.4.3.5'	'Photosynthesis.photophosphorylation.photosystem I.assembly and maintenance.assembly factor *(PYG7)'	'at1g22700.1'	'mercator4v6.0: protein involved in PS-I assembly *(PYG7) & original description: pep chromosome:TAIR10:1:8028158:8029962:-1 gene:AT1G22700 transcript:AT1G22700.1 gene_biotype:protein_coding transcript_biotype:protein_coding gene_symbol:PYG7 description:Tetratricopeptide repeat domain-containing protein PYG7, chloroplastic [Source:UniProtKB/Swiss-Prot;Acc:B9DHG0]'	T
'1.1.4.3.6'	'Photosynthesis.photophosphorylation.photosystem I.assembly and maintenance.assembly factor *(Y3IP1)'	'at5g44650.1'	'mercator4v6.0: protein involved in PS-I assembly *(Y3IP1) & original description: pep chromosome:TAIR10:5:18013149:18015434:1 gene:AT5G44650 transcript:AT5G44650.1 gene_biotype:protein_coding transcript_biotype:protein_coding gene_symbol:Y3IP1 description:Ycf3-interacting protein 1, chloroplastic [Source:UniProtKB/Swiss-Prot;Acc:Q9LU01]'	T
'1.1.4.3.7'	'Photosynthesis.photophosphorylation.photosystem I.assembly and maintenance.assembly factor *(PSA2)'	'at2g34860.1'	'mercator4v6.0: protein involved in PS-I assembly *(PSA2) & original description: pep chromosome:TAIR10:2:14708243:14710267:1 gene:AT2G34860 transcript:AT2G34860.1 gene_biotype:protein_coding transcript_biotype:protein_coding gene_symbol:PSA2 description:Protein PHOTOSYSTEM I ASSEMBLY 2, chloroplastic [Source:UniProtKB/Swiss-Prot;Acc:O64750]'	T
'1.1.4.3.7'	'Photosynthesis.photophosphorylation.photosystem I.assembly and maintenance.assembly factor *(PSA2)'	'at2g34860.2'	'mercator4v6.0: protein involved in PS-I assembly *(PSA2) & original description: pep chromosome:TAIR10:2:14708360:14710197:1 gene:AT2G34860 transcript:AT2G34860.2 gene_biotype:protein_coding transcript_biotype:protein_coding gene_symbol:PSA2 description:Protein PHOTOSYSTEM I ASSEMBLY 2, chloroplastic [Source:UniProtKB/Swiss-Prot;Acc:O64750]'	T
'1.1.4.3.8'	'Photosynthesis.photophosphorylation.photosystem I.assembly and maintenance.assembly factor *(PSA3)'	'at3g55250.1'	'mercator4v6.0: assembly factor PSA3 involved in PS-I assembly & original description: pep chromosome:TAIR10:3:20479121:20480739:1 gene:AT3G55250 transcript:AT3G55250.1 gene_biotype:protein_coding transcript_biotype:protein_coding gene_symbol:PSA3 description:PDE329 [Source:UniProtKB/TrEMBL;Acc:A0A178VJJ9]'	T
'1.1.5'	'Photosynthesis.photophosphorylation.linear electron flow'	''	''
'1.1.5.1'	'Photosynthesis.photophosphorylation.linear electron flow.ferredoxin electron carrier activities'	''	''
'1.1.5.1.1'	'Photosynthesis.photophosphorylation.linear electron flow.ferredoxin electron carrier activities.ferredoxin targeted to NADP reduction'	'at5g10000.1'	'mercator4v6.0: ferredoxin targeted to NADP reduction & original description: pep chromosome:TAIR10:5:3126709:3127155:1 gene:AT5G10000 transcript:AT5G10000.1 gene_biotype:protein_coding transcript_biotype:protein_coding gene_symbol:FD4 description:Probable ferredoxin-4, chloroplastic [Source:UniProtKB/Swiss-Prot;Acc:Q9FIA7]'	T
'1.1.5.1.1'	'Photosynthesis.photophosphorylation.linear electron flow.ferredoxin electron carrier activities.ferredoxin targeted to NADP reduction'	'at1g60950.1'	'mercator4v6.0: ferredoxin targeted to NADP reduction & original description: pep chromosome:TAIR10:1:22444307:22445291:1 gene:AT1G60950 transcript:AT1G60950.1 gene_biotype:protein_coding transcript_biotype:protein_coding gene_symbol:FD2 description:Ferredoxin [Source:UniProtKB/TrEMBL;Acc:A0A178W2W5]'	T
'1.1.5.1.1'	'Photosynthesis.photophosphorylation.linear electron flow.ferredoxin electron carrier activities.ferredoxin targeted to NADP reduction'	'at2g27510.1'	'mercator4v6.0: ferredoxin targeted to NADP reduction & original description: pep chromosome:TAIR10:2:11757955:11759588:-1 gene:AT2G27510 transcript:AT2G27510.1 gene_biotype:protein_coding transcript_biotype:protein_coding gene_symbol:FD3 description:Ferredoxin [Source:UniProtKB/TrEMBL;Acc:A0A178VWS0]'	T
'1.1.5.1.1'	'Photosynthesis.photophosphorylation.linear electron flow.ferredoxin electron carrier activities.ferredoxin targeted to NADP reduction'	'at1g10960.1'	'mercator4v6.0: ferredoxin targeted to NADP reduction & original description: pep chromosome:TAIR10:1:3664187:3665040:1 gene:AT1G10960 transcript:AT1G10960.1 gene_biotype:protein_coding transcript_biotype:protein_coding gene_symbol:FD1 description:Ferredoxin-1, chloroplastic [Source:UniProtKB/Swiss-Prot;Acc:O04090]'	T
'1.1.5.1.2'	'Photosynthesis.photophosphorylation.linear electron flow.ferredoxin electron carrier activities.ferredoxin targeted to non-NADP reduction'	'at1g32550.2'	'mercator4v6.0: ferredoxin targeted to non-NADP reduction & original description: pep chromosome:TAIR10:1:11771969:11774117:-1 gene:AT1G32550 transcript:AT1G32550.2 gene_biotype:protein_coding transcript_biotype:protein_coding gene_symbol:FdC1 description:2Fe-2S ferredoxin-like superfamily protein [Source:UniProtKB/TrEMBL;Acc:F4IE99]'	T
'1.1.5.1.2'	'Photosynthesis.photophosphorylation.linear electron flow.ferredoxin electron carrier activities.ferredoxin targeted to non-NADP reduction'	'at1g32550.1'	'mercator4v6.0: ferredoxin targeted to non-NADP reduction & original description: pep chromosome:TAIR10:1:11771621:11774294:-1 gene:AT1G32550 transcript:AT1G32550.1 gene_biotype:protein_coding transcript_biotype:protein_coding gene_symbol:FdC1 description:2Fe-2S ferredoxin-like superfamily protein [Source:UniProtKB/TrEMBL;Acc:F4IE99]'	T
'1.1.5.1.2'	'Photosynthesis.photophosphorylation.linear electron flow.ferredoxin electron carrier activities.ferredoxin targeted to non-NADP reduction'	'at4g14890.1'	'mercator4v6.0: ferredoxin targeted to non-NADP reduction & original description: pep chromosome:TAIR10:4:8520819:8521506:1 gene:AT4G14890 transcript:AT4G14890.1 gene_biotype:protein_coding transcript_biotype:protein_coding gene_symbol:FdC2 description:Ferredoxin C 1, chloroplastic [Source:UniProtKB/Swiss-Prot;Acc:O23344]'	T
'1.1.5.2'	'Photosynthesis.photophosphorylation.linear electron flow.ferredoxin-NADP reductase (FNR) activity'	''	''
'1.1.5.2.1'	'Photosynthesis.photophosphorylation.linear electron flow.ferredoxin-NADP reductase (FNR) activity.ferredoxin-NADP oxidoreductase'	'at1g20020.3'	'mercator4v6.0: ferredoxin-NADP oxidoreductase & original description: pep chromosome:TAIR10:1:6942717:6945016:1 gene:AT1G20020 transcript:AT1G20020.3 gene_biotype:protein_coding transcript_biotype:protein_coding gene_symbol:LFNR2 description:Ferredoxin--NADP reductase, leaf isozyme 2, chloroplastic [Source:UniProtKB/Swiss-Prot;Acc:Q8W493]'	T
'1.1.5.2.1'	'Photosynthesis.photophosphorylation.linear electron flow.ferredoxin-NADP reductase (FNR) activity.ferredoxin-NADP oxidoreductase'	'at1g20020.1'	'mercator4v6.0: ferredoxin-NADP oxidoreductase & original description: pep chromosome:TAIR10:1:6942625:6945091:1 gene:AT1G20020 transcript:AT1G20020.1 gene_biotype:protein_coding transcript_biotype:protein_coding gene_symbol:LFNR2 description:Ferredoxin--NADP reductase, leaf isozyme 2, chloroplastic [Source:UniProtKB/Swiss-Prot;Acc:Q8W493]'	T
'1.1.5.2.1'	'Photosynthesis.photophosphorylation.linear electron flow.ferredoxin-NADP reductase (FNR) activity.ferredoxin-NADP oxidoreductase'	'at1g20020.2'	'mercator4v6.0: ferredoxin-NADP oxidoreductase & original description: pep chromosome:TAIR10:1:6942654:6945046:1 gene:AT1G20020 transcript:AT1G20020.2 gene_biotype:protein_coding transcript_biotype:protein_coding gene_symbol:LFNR2 description:Ferredoxin--NADP reductase, leaf isozyme 2, chloroplastic [Source:UniProtKB/Swiss-Prot;Acc:Q8W493]'	T
'1.1.5.2.1'	'Photosynthesis.photophosphorylation.linear electron flow.ferredoxin-NADP reductase (FNR) activity.ferredoxin-NADP oxidoreductase'	'at5g66190.2'	'mercator4v6.0: ferredoxin-NADP oxidoreductase & original description: pep chromosome:TAIR10:5:26450964:26453199:-1 gene:AT5G66190 transcript:AT5G66190.2 gene_biotype:protein_coding transcript_biotype:protein_coding gene_symbol:LFNR1 description:Ferredoxin--NADP reductase, leaf isozyme 1, chloroplastic [Source:UniProtKB/Swiss-Prot;Acc:Q9FKW6]'	T
'1.1.5.2.1'	'Photosynthesis.photophosphorylation.linear electron flow.ferredoxin-NADP reductase (FNR) activity.ferredoxin-NADP oxidoreductase'	'at5g66190.1'	'mercator4v6.0: ferredoxin-NADP oxidoreductase & original description: pep chromosome:TAIR10:5:26450964:26453199:-1 gene:AT5G66190 transcript:AT5G66190.1 gene_biotype:protein_coding transcript_biotype:protein_coding gene_symbol:LFNR1 description:Ferredoxin--NADP reductase, leaf isozyme 1, chloroplastic [Source:UniProtKB/Swiss-Prot;Acc:Q9FKW6]'	T
'1.1.5.2.2'	'Photosynthesis.photophosphorylation.linear electron flow.ferredoxin-NADP reductase (FNR) activity.FNR membrane-tethering'	''	''
'1.1.5.2.2.1'	'Photosynthesis.photophosphorylation.linear electron flow.ferredoxin-NADP reductase (FNR) activity.FNR membrane-tethering.FNR-recruitment protein *(TROL)'	'at4g01050.2'	'mercator4v6.0: protein involved in ferredoxin-NADP oxidoreductase membrane-tethering *(TROL) & original description: pep chromosome:TAIR10:4:455583:458510:1 gene:AT4G01050 transcript:AT4G01050.2 gene_biotype:protein_coding transcript_biotype:protein_coding gene_symbol:TROL description:thylakoid rhodanese-like [Source:TAIR;Acc:AT4G01050]'	T
'1.1.5.2.2.1'	'Photosynthesis.photophosphorylation.linear electron flow.ferredoxin-NADP reductase (FNR) activity.FNR membrane-tethering.FNR-recruitment protein *(TROL)'	'at4g01050.1'	'mercator4v6.0: protein involved in ferredoxin-NADP oxidoreductase membrane-tethering *(TROL) & original description: pep chromosome:TAIR10:4:455768:458510:1 gene:AT4G01050 transcript:AT4G01050.1 gene_biotype:protein_coding transcript_biotype:protein_coding gene_symbol:TROL description:thylakoid rhodanese-like [Source:TAIR;Acc:AT4G01050]'	T
'1.1.5.2.2.2'	'Photosynthesis.photophosphorylation.linear electron flow.ferredoxin-NADP reductase (FNR) activity.FNR membrane-tethering.FNR-interacting protein *(TIC62)'	'at3g18890.1'	'mercator4v6.0: protein involved in ferredoxin-NADP oxidoreductase membrane-tethering *(TIC62) & original description: pep chromosome:TAIR10:3:6510982:6515108:1 gene:AT3G18890 transcript:AT3G18890.1 gene_biotype:protein_coding transcript_biotype:protein_coding gene_symbol:TIC62 description:Protein TIC 62, chloroplastic [Source:UniProtKB/Swiss-Prot;Acc:Q8H0U5]'	T
'1.1.5.2.3'	'Photosynthesis.photophosphorylation.linear electron flow.ferredoxin-NADP reductase (FNR) activity.regulatory protein *(LIR1) of FNR activity'	'at3g26740.1'	'mercator4v6.0: regulatory protein *(LIR1) of ferredoxin-NADP oxidoreductase activity & original description: pep chromosome:TAIR10:3:9827682:9828917:1 gene:AT3G26740 transcript:AT3G26740.1 gene_biotype:protein_coding transcript_biotype:protein_coding gene_symbol:CCL description:Light-regulated protein 1, chloroplastic [Source:UniProtKB/Swiss-Prot;Acc:Q96500]'	T
'1.1.6'	'Photosynthesis.photophosphorylation.cyclic electron flow'	''	''
'1.1.6.1'	'Photosynthesis.photophosphorylation.cyclic electron flow.PGR5-PGRL1 complex'	''	''
'1.1.6.1.1'	'Photosynthesis.photophosphorylation.cyclic electron flow.PGR5-PGRL1 complex.component *(PGR5)'	'at2g05620.1'	'mercator4v6.0: component *(PGR5) of cyclic electron flow PGR5-PGRL1 complex & original description: pep chromosome:TAIR10:2:2080647:2081858:-1 gene:AT2G05620 transcript:AT2G05620.1 gene_biotype:protein_coding transcript_biotype:protein_coding gene_symbol:PGR5 description:Protein PROTON GRADIENT REGULATION 5, chloroplastic [Source:UniProtKB/Swiss-Prot;Acc:Q9SL05]'	T
'1.1.6.1.1'	'Photosynthesis.photophosphorylation.cyclic electron flow.PGR5-PGRL1 complex.component *(PGR5)'	'at2g05620.2'	'mercator4v6.0: component *(PGR5) of cyclic electron flow PGR5-PGRL1 complex & original description: pep chromosome:TAIR10:2:2080647:2081859:-1 gene:AT2G05620 transcript:AT2G05620.2 gene_biotype:protein_coding transcript_biotype:protein_coding gene_symbol:PGR5 description:Protein PROTON GRADIENT REGULATION 5, chloroplastic [Source:UniProtKB/Swiss-Prot;Acc:Q9SL05]'	T
'1.1.6.1.2'	'Photosynthesis.photophosphorylation.cyclic electron flow.PGR5-PGRL1 complex.component *(PGRL1)'	'at4g11960.1'	'mercator4v6.0: component *(PGRL1) of cyclic electron flow PGR5-PGRL1 complex & original description: pep chromosome:TAIR10:4:7174886:7177888:-1 gene:AT4G11960 transcript:AT4G11960.1 gene_biotype:protein_coding transcript_biotype:protein_coding gene_symbol:PGRL1B description:PGR5-like protein 1B, chloroplastic [Source:UniProtKB/Swiss-Prot;Acc:Q8GYC7]'	T
'1.1.6.1.2'	'Photosynthesis.photophosphorylation.cyclic electron flow.PGR5-PGRL1 complex.component *(PGRL1)'	'at4g11960.2'	'mercator4v6.0: component *(PGRL1) of cyclic electron flow PGR5-PGRL1 complex & original description: pep chromosome:TAIR10:4:7174903:7177805:-1 gene:AT4G11960 transcript:AT4G11960.2 gene_biotype:protein_coding transcript_biotype:protein_coding gene_symbol:PGRL1B description:PGR5-like protein 1B, chloroplastic [Source:UniProtKB/Swiss-Prot;Acc:Q8GYC7]'	T
'1.1.6.1.2'	'Photosynthesis.photophosphorylation.cyclic electron flow.PGR5-PGRL1 complex.component *(PGRL1)'	'at4g22890.2'	'mercator4v6.0: component *(PGRL1) of cyclic electron flow PGR5-PGRL1 complex & original description: pep chromosome:TAIR10:4:12007040:12009492:1 gene:AT4G22890 transcript:AT4G22890.2 gene_biotype:protein_coding transcript_biotype:protein_coding gene_symbol:PGRL1A description:PGR5-LIKE A [Source:UniProtKB/TrEMBL;Acc:A0A178UU76]'	T
'1.1.6.1.2'	'Photosynthesis.photophosphorylation.cyclic electron flow.PGR5-PGRL1 complex.component *(PGRL1)'	'at4g22890.4'	'mercator4v6.0: component *(PGRL1) of cyclic electron flow PGR5-PGRL1 complex & original description: pep chromosome:TAIR10:4:12006986:12009520:1 gene:AT4G22890 transcript:AT4G22890.4 gene_biotype:protein_coding transcript_biotype:protein_coding gene_symbol:PGRL1A description:PGR5-LIKE A [Source:UniProtKB/TrEMBL;Acc:A0A178UU76]'	T
'1.1.6.1.2'	'Photosynthesis.photophosphorylation.cyclic electron flow.PGR5-PGRL1 complex.component *(PGRL1)'	'at4g22890.3'	'mercator4v6.0: component *(PGRL1) of cyclic electron flow PGR5-PGRL1 complex & original description: pep chromosome:TAIR10:4:12006986:12009518:1 gene:AT4G22890 transcript:AT4G22890.3 gene_biotype:protein_coding transcript_biotype:protein_coding gene_symbol:PGRL1A description:PGR5-LIKE A [Source:UniProtKB/TrEMBL;Acc:A0A178UU76]'	T
'1.1.6.1.2'	'Photosynthesis.photophosphorylation.cyclic electron flow.PGR5-PGRL1 complex.component *(PGRL1)'	'at4g22890.5'	'mercator4v6.0: component *(PGRL1) of cyclic electron flow PGR5-PGRL1 complex & original description: pep chromosome:TAIR10:4:12006986:12009520:1 gene:AT4G22890 transcript:AT4G22890.5 gene_biotype:protein_coding transcript_biotype:protein_coding gene_symbol:PGRL1A description:PGR5-LIKE A [Source:UniProtKB/TrEMBL;Acc:A0A178UU76]'	T
'1.1.6.1.2'	'Photosynthesis.photophosphorylation.cyclic electron flow.PGR5-PGRL1 complex.component *(PGRL1)'	'at4g22890.1'	'mercator4v6.0: component *(PGRL1) of cyclic electron flow PGR5-PGRL1 complex & original description: pep chromosome:TAIR10:4:12006986:12009536:1 gene:AT4G22890 transcript:AT4G22890.1 gene_biotype:protein_coding transcript_biotype:protein_coding gene_symbol:PGRL1A description:PGR5-LIKE A [Source:UniProtKB/TrEMBL;Acc:A0A178UU76]'	T
'1.1.6.2'	'Photosynthesis.photophosphorylation.cyclic electron flow.regulatory protein *(PGRL2)'	'at5g59400.2'	'mercator4v6.0: regulatory protein *(PGRL2) of cyclic electron flow & original description: pep chromosome:TAIR10:5:23957745:23959167:1 gene:AT5G59400 transcript:AT5G59400.2 gene_biotype:protein_coding transcript_biotype:protein_coding description:FUNCTIONS IN: molecular_function unknown; INVOLVED IN: biological_process unknown; LOCATED IN: chloroplast; EXPRESSED IN: 23 plant structures; EXPRESSE…	T
'1.1.6.2'	'Photosynthesis.photophosphorylation.cyclic electron flow.regulatory protein *(PGRL2)'	'at5g59400.1'	'mercator4v6.0: regulatory protein *(PGRL2) of cyclic electron flow & original description: pep chromosome:TAIR10:5:23957737:23959707:1 gene:AT5G59400 transcript:AT5G59400.1 gene_biotype:protein_coding transcript_biotype:protein_coding description:FUNCTIONS IN: molecular_function unknown; INVOLVED IN: biological_process unknown; LOCATED IN: chloroplast; EXPRESSED IN: 23 plant structures; EXPRESSE…	T
'1.1.7'	'Photosynthesis.photophosphorylation.pseudo-cyclic electron flow'	''	''
'1.1.7.1'	'Photosynthesis.photophosphorylation.pseudo-cyclic electron flow.flavodiiron protein heterodimer'	''	''
'1.1.7.1.1'	'Photosynthesis.photophosphorylation.pseudo-cyclic electron flow.flavodiiron protein heterodimer.component *(FLVa)'	''	''
'1.1.7.1.2'	'Photosynthesis.photophosphorylation.pseudo-cyclic electron flow.flavodiiron protein heterodimer.component *(FLVb)'	''	''
'1.1.8'	'Photosynthesis.photophosphorylation.chlororespiration'	''	''
'1.1.8.1'	'Photosynthesis.photophosphorylation.chlororespiration.NADH dehydrogenase-like (NDH) complex'	''	''
'1.1.8.1.1'	'Photosynthesis.photophosphorylation.chlororespiration.NADH dehydrogenase-like (NDH) complex.membrane subcomplex M'	''	''
'1.1.8.1.1.1'	'Photosynthesis.photophosphorylation.chlororespiration.NADH dehydrogenase-like (NDH) complex.membrane subcomplex M.component *(NdhA)'	'atcg01100.1'	'mercator4v6.0: component *(NdhA) of NDH membrane subcomplex M & original description: pep chromosome:TAIR10:Pt:119847:122009:-1 gene:ATCG01100 transcript:ATCG01100.1 gene_biotype:protein_coding transcript_biotype:protein_coding gene_symbol:NDHA description:NAD(P)H-quinone oxidoreductase subunit 1, chloroplastic [Source:UniProtKB/Swiss-Prot;Acc:Q37165]'	T
'1.1.8.1.1.2'	'Photosynthesis.photophosphorylation.chlororespiration.NADH dehydrogenase-like (NDH) complex.membrane subcomplex M.component *(NdhB)'	'atcg01250.1'	'mercator4v6.0: component *(NdhB) of NDH membrane subcomplex M & original description: pep chromosome:TAIR10:Pt:141854:143708:1 gene:ATCG01250 transcript:ATCG01250.1 gene_biotype:protein_coding transcript_biotype:protein_coding gene_symbol:NDHB.2 description:NADH-Ubiquinone/plastoquinone (complex I) protein [Source:TAIR;Acc:ATCG01250]'	T
'1.1.8.1.1.2'	'Photosynthesis.photophosphorylation.chlororespiration.NADH dehydrogenase-like (NDH) complex.membrane subcomplex M.component *(NdhB)'	'atcg00890.1'	'mercator4v6.0: component *(NdhB) of NDH membrane subcomplex M & original description: pep chromosome:TAIR10:Pt:94941:96795:-1 gene:ATCG00890 transcript:ATCG00890.1 gene_biotype:protein_coding transcript_biotype:protein_coding gene_symbol:NDHB.1 description:NADH-Ubiquinone/plastoquinone (complex I) protein [Source:TAIR;Acc:ATCG00890]'	T
'1.1.8.1.1.3'	'Photosynthesis.photophosphorylation.chlororespiration.NADH dehydrogenase-like (NDH) complex.membrane subcomplex M.component *(NdhC)'	'atcg00440.1'	'mercator4v6.0: component *(NdhC) of NDH membrane subcomplex M & original description: pep chromosome:TAIR10:Pt:50001:50363:-1 gene:ATCG00440 transcript:ATCG00440.1 gene_biotype:protein_coding transcript_biotype:protein_coding gene_symbol:NDHC description:NAD(P)H-quinone oxidoreductase subunit 3, chloroplastic [Source:UniProtKB/TrEMBL;Acc:A0A1B1W4V1]'	T
'1.1.8.1.1.4'	'Photosynthesis.photophosphorylation.chlororespiration.NADH dehydrogenase-like (NDH) complex.membrane subcomplex M.component *(NdhD)'	'atcg01050.1'	'mercator4v6.0: component *(NdhD) of NDH membrane subcomplex M & original description: pep chromosome:TAIR10:Pt:115665:117185:-1 gene:ATCG01050 transcript:ATCG01050.1 gene_biotype:protein_coding transcript_biotype:protein_coding gene_symbol:NDHD description:NADH-Ubiquinone/plastoquinone (complex I) protein [Source:TAIR;Acc:ATCG01050]'	T
'1.1.8.1.1.5'	'Photosynthesis.photophosphorylation.chlororespiration.NADH dehydrogenase-like (NDH) complex.membrane subcomplex M.component *(NdhE)'	'atcg01070.1'	'mercator4v6.0: component *(NdhE) of NDH membrane subcomplex M & original description: pep chromosome:TAIR10:Pt:117804:118109:-1 gene:ATCG01070 transcript:ATCG01070.1 gene_biotype:protein_coding transcript_biotype:protein_coding gene_symbol:NDHE description:NAD(P)H-quinone oxidoreductase subunit 4L, chloroplastic [Source:UniProtKB/Swiss-Prot;Acc:P26289]'	T
'1.1.8.1.1.6'	'Photosynthesis.photophosphorylation.chlororespiration.NADH dehydrogenase-like (NDH) complex.membrane subcomplex M.component *(NdhF)'	'atcg01010.1'	'mercator4v6.0: component *(NdhF) of NDH membrane subcomplex M & original description: pep chromosome:TAIR10:Pt:110398:112638:-1 gene:ATCG01010 transcript:ATCG01010.1 gene_biotype:protein_coding transcript_biotype:protein_coding gene_symbol:NDHF description:NAD(P)H-quinone oxidoreductase subunit 5, chloroplastic [Source:UniProtKB/Swiss-Prot;Acc:P56752]'	T
'1.1.8.1.1.7'	'Photosynthesis.photophosphorylation.chlororespiration.NADH dehydrogenase-like (NDH) complex.membrane subcomplex M.component *(NdhG)'	'atcg01080.1'	'mercator4v6.0: component *(NdhG) of NDH membrane subcomplex M & original description: pep chromosome:TAIR10:Pt:118377:118907:-1 gene:ATCG01080 transcript:ATCG01080.1 gene_biotype:protein_coding transcript_biotype:protein_coding gene_symbol:NDHG description:NAD(P)H-quinone oxidoreductase subunit 6, chloroplastic [Source:UniProtKB/Swiss-Prot;Acc:Q95695]'	T
'1.1.8.1.2'	'Photosynthesis.photophosphorylation.chlororespiration.NADH dehydrogenase-like (NDH) complex.subcomplex A'	''	''
'1.1.8.1.2.1'	'Photosynthesis.photophosphorylation.chlororespiration.NADH dehydrogenase-like (NDH) complex.subcomplex A.component *(NdhH)'	'atcg01110.1'	'mercator4v6.0: component *(NdhH) of NDH subcomplex A & original description: pep chromosome:TAIR10:Pt:122011:123192:-1 gene:ATCG01110 transcript:ATCG01110.1 gene_biotype:protein_coding transcript_biotype:protein_coding gene_symbol:NDHH description:NAD(P)H-quinone oxidoreductase subunit H, chloroplastic [Source:UniProtKB/Swiss-Prot;Acc:P56753]'	T
'1.1.8.1.2.2'	'Photosynthesis.photophosphorylation.chlororespiration.NADH dehydrogenase-like (NDH) complex.subcomplex A.component *(NdhI)'	'atcg01090.1'	'mercator4v6.0: component *(NdhI) of NDH subcomplex A & original description: pep chromosome:TAIR10:Pt:119244:119762:-1 gene:ATCG01090 transcript:ATCG01090.1 gene_biotype:protein_coding transcript_biotype:protein_coding gene_symbol:NDHI description:NAD(P)H-quinone oxidoreductase subunit I, chloroplastic [Source:UniProtKB/Swiss-Prot;Acc:P56755]'	T
'1.1.8.1.2.3'	'Photosynthesis.photophosphorylation.chlororespiration.NADH dehydrogenase-like (NDH) complex.subcomplex A.component *(NdhJ)'	'atcg00420.1'	'mercator4v6.0: component *(NdhJ) of NDH subcomplex A & original description: pep chromosome:TAIR10:Pt:48677:49153:-1 gene:ATCG00420 transcript:ATCG00420.1 gene_biotype:protein_coding transcript_biotype:protein_coding gene_symbol:NDHJ description:NAD(P)H-quinone oxidoreductase subunit J, chloroplastic [Source:UniProtKB/Swiss-Prot;Acc:P56754]'	T
'1.1.8.1.2.4'	'Photosynthesis.photophosphorylation.chlororespiration.NADH dehydrogenase-like (NDH) complex.subcomplex A.component *(NdhK)'	'atcg00430.1'	'mercator4v6.0: component *(NdhK) of NDH subcomplex A & original description: pep chromosome:TAIR10:Pt:49257:49934:-1 gene:ATCG00430 transcript:ATCG00430.1 gene_biotype:protein_coding transcript_biotype:protein_coding gene_symbol:NDHK description:NAD(P)H-quinone oxidoreductase subunit K, chloroplastic [Source:UniProtKB/TrEMBL;Acc:A0A1B1W4U5]'	T
'1.1.8.1.2.5'	'Photosynthesis.photophosphorylation.chlororespiration.NADH dehydrogenase-like (NDH) complex.subcomplex A.component *(NdhL)'	'at1g70760.1'	'mercator4v6.0: component *(NdhL) of NDH subcomplex A & original description: pep chromosome:TAIR10:1:26687202:26688384:1 gene:AT1G70760 transcript:AT1G70760.1 gene_biotype:protein_coding transcript_biotype:protein_coding gene_symbol:ndhL description:NAD(P)H-quinone oxidoreductase subunit L, chloroplastic [Source:UniProtKB/Swiss-Prot;Acc:Q9CAC5]'	T
'1.1.8.1.2.6'	'Photosynthesis.photophosphorylation.chlororespiration.NADH dehydrogenase-like (NDH) complex.subcomplex A.component *(NdhM)'	'at4g37925.1'	'mercator4v6.0: component *(NdhM) of NDH subcomplex A & original description: pep chromosome:TAIR10:4:17830533:17831619:-1 gene:AT4G37925 transcript:AT4G37925.1 gene_biotype:protein_coding transcript_biotype:protein_coding gene_symbol:NDHM description:NAD(P)H-quinone oxidoreductase subunit M, chloroplastic [Source:UniProtKB/Swiss-Prot;Acc:Q2V2S7]'	T
'1.1.8.1.2.7'	'Photosynthesis.photophosphorylation.chlororespiration.NADH dehydrogenase-like (NDH) complex.subcomplex A.component *(NdhN)'	'at5g58260.1'	'mercator4v6.0: component *(NdhN) of NDH subcomplex A & original description: pep chromosome:TAIR10:5:23560568:23562001:-1 gene:AT5G58260 transcript:AT5G58260.1 gene_biotype:protein_coding transcript_biotype:protein_coding gene_symbol:ndhN description:NdhN [Source:UniProtKB/TrEMBL;Acc:A0A178UG88]'	T
'1.1.8.1.2.7'	'Photosynthesis.photophosphorylation.chlororespiration.NADH dehydrogenase-like (NDH) complex.subcomplex A.component *(NdhN)'	'at5g58260.2'	'mercator4v6.0: component *(NdhN) of NDH subcomplex A & original description: pep chromosome:TAIR10:5:23560876:23561944:-1 gene:AT5G58260 transcript:AT5G58260.2 gene_biotype:protein_coding transcript_biotype:protein_coding gene_symbol:ndhN description:NdhN [Source:UniProtKB/TrEMBL;Acc:A0A178UG88]'	T
'1.1.8.1.2.8'	'Photosynthesis.photophosphorylation.chlororespiration.NADH dehydrogenase-like (NDH) complex.subcomplex A.component *(NdhO)'	'at1g74880.1'	'mercator4v6.0: component *(NdhO) of NDH subcomplex A & original description: pep chromosome:TAIR10:1:28129828:28131077:-1 gene:AT1G74880 transcript:AT1G74880.1 gene_biotype:protein_coding transcript_biotype:protein_coding gene_symbol:ndhO description:NAD(P)H-quinone oxidoreductase subunit O, chloroplastic [Source:UniProtKB/Swiss-Prot;Acc:Q9S829]'	T
'1.1.8.1.3'	'Photosynthesis.photophosphorylation.chlororespiration.NADH dehydrogenase-like (NDH) complex.subcomplex B'	''	''
'1.1.8.1.3.1'	'Photosynthesis.photophosphorylation.chlororespiration.NADH dehydrogenase-like (NDH) complex.subcomplex B.component *(PnsB1/NDF1)'	'at1g15980.1'	'mercator4v6.0: component *(PnsB1/NDF1) of NDH subcomplex B & original description: pep chromosome:TAIR10:1:5489145:5491363:1 gene:AT1G15980 transcript:AT1G15980.1 gene_biotype:protein_coding transcript_biotype:protein_coding gene_symbol:PNSB1 description:Photosynthetic NDH subunit of subcomplex B 1, chloroplastic [Source:UniProtKB/Swiss-Prot;Acc:Q9S9N6]'	T
'1.1.8.1.3.2'	'Photosynthesis.photophosphorylation.chlororespiration.NADH dehydrogenase-like (NDH) complex.subcomplex B.component *(PnsB2/NDF2)'	'at1g64770.2'	'mercator4v6.0: component *(PnsB2/NDF2) of NDH subcomplex B & original description: pep chromosome:TAIR10:1:24057439:24059236:1 gene:AT1G64770 transcript:AT1G64770.2 gene_biotype:protein_coding transcript_biotype:protein_coding gene_symbol:NDF2 description:NDH-dependent cyclic electron flow 1 [Source:UniProtKB/TrEMBL;Acc:F4I890]'	T
'1.1.8.1.3.2'	'Photosynthesis.photophosphorylation.chlororespiration.NADH dehydrogenase-like (NDH) complex.subcomplex B.component *(PnsB2/NDF2)'	'at1g64770.3'	'mercator4v6.0: component *(PnsB2/NDF2) of NDH subcomplex B & original description: pep chromosome:TAIR10:1:24057063:24059561:1 gene:AT1G64770 transcript:AT1G64770.3 gene_biotype:protein_coding transcript_biotype:protein_coding gene_symbol:NDF2 description:NDH-dependent cyclic electron flow 1 [Source:UniProtKB/TrEMBL;Acc:F4I890]'	T
'1.1.8.1.3.2'	'Photosynthesis.photophosphorylation.chlororespiration.NADH dehydrogenase-like (NDH) complex.subcomplex B.component *(PnsB2/NDF2)'	'at1g64770.1'	'mercator4v6.0: component *(PnsB2/NDF2) of NDH subcomplex B & original description: pep chromosome:TAIR10:1:24057297:24059621:1 gene:AT1G64770 transcript:AT1G64770.1 gene_biotype:protein_coding transcript_biotype:protein_coding gene_symbol:NDF2 description:NDH-dependent cyclic electron flow 1 [Source:UniProtKB/TrEMBL;Acc:F4I890]'	T
'1.1.8.1.3.3'	'Photosynthesis.photophosphorylation.chlororespiration.NADH dehydrogenase-like (NDH) complex.subcomplex B.component *(PnsB3/NDF4)'	'at3g16250.1'	'mercator4v6.0: component *(PnsB3/NDF4) of NDH subcomplex B & original description: pep chromosome:TAIR10:3:5506931:5508414:-1 gene:AT3G16250 transcript:AT3G16250.1 gene_biotype:protein_coding transcript_biotype:protein_coding gene_symbol:PNSB3 description:Photosynthetic NDH subunit of subcomplex B 3, chloroplastic [Source:UniProtKB/Swiss-Prot;Acc:Q9LU21]'	T
'1.1.8.1.3.4'	'Photosynthesis.photophosphorylation.chlororespiration.NADH dehydrogenase-like (NDH) complex.subcomplex B.component *(PnsB4/NDF6)'	'at1g18730.1'	'mercator4v6.0: component *(PnsB4/NDF6) of NDH subcomplex B & original description: pep chromosome:TAIR10:1:6460403:6462344:1 gene:AT1G18730 transcript:AT1G18730.1 gene_biotype:protein_coding transcript_biotype:protein_coding gene_symbol:PNSB4 description:Photosynthetic NDH subunit of subcomplex B 4, chloroplastic [Source:UniProtKB/Swiss-Prot;Acc:Q8RXS1]'	T
'1.1.8.1.3.4'	'Photosynthesis.photophosphorylation.chlororespiration.NADH dehydrogenase-like (NDH) complex.subcomplex B.component *(PnsB4/NDF6)'	'at1g18730.5'	'mercator4v6.0: component *(PnsB4/NDF6) of NDH subcomplex B & original description: pep chromosome:TAIR10:1:6460844:6462301:1 gene:AT1G18730 transcript:AT1G18730.5 gene_biotype:protein_coding transcript_biotype:protein_coding gene_symbol:PNSB4 description:Photosynthetic NDH subunit of subcomplex B 4, chloroplastic [Source:UniProtKB/Swiss-Prot;Acc:Q8RXS1]'	T
'1.1.8.1.3.4'	'Photosynthesis.photophosphorylation.chlororespiration.NADH dehydrogenase-like (NDH) complex.subcomplex B.component *(PnsB4/NDF6)'	'at1g18730.3'	'mercator4v6.0: component *(PnsB4/NDF6) of NDH subcomplex B & original description: pep chromosome:TAIR10:1:6460598:6462224:1 gene:AT1G18730 transcript:AT1G18730.3 gene_biotype:protein_coding transcript_biotype:protein_coding gene_symbol:PNSB4 description:Photosynthetic NDH subunit of subcomplex B 4, chloroplastic [Source:UniProtKB/Swiss-Prot;Acc:Q8RXS1]'	T
'1.1.8.1.3.4'	'Photosynthesis.photophosphorylation.chlororespiration.NADH dehydrogenase-like (NDH) complex.subcomplex B.component *(PnsB4/NDF6)'	'at1g18730.2'	'mercator4v6.0: component *(PnsB4/NDF6) of NDH subcomplex B & original description: pep chromosome:TAIR10:1:6460598:6462224:1 gene:AT1G18730 transcript:AT1G18730.2 gene_biotype:protein_coding transcript_biotype:protein_coding gene_symbol:PNSB4 description:Photosynthetic NDH subunit of subcomplex B 4, chloroplastic [Source:UniProtKB/Swiss-Prot;Acc:Q8RXS1]'	T
'1.1.8.1.3.4'	'Photosynthesis.photophosphorylation.chlororespiration.NADH dehydrogenase-like (NDH) complex.subcomplex B.component *(PnsB4/NDF6)'	'at1g18730.4'	'mercator4v6.0: component *(PnsB4/NDF6) of NDH subcomplex B & original description: pep chromosome:TAIR10:1:6460598:6462224:1 gene:AT1G18730 transcript:AT1G18730.4 gene_biotype:protein_coding transcript_biotype:protein_coding gene_symbol:PNSB4 description:Photosynthetic NDH subunit of subcomplex B 4, chloroplastic [Source:UniProtKB/Swiss-Prot;Acc:Q8RXS1]'	T
'1.1.8.1.3.5'	'Photosynthesis.photophosphorylation.chlororespiration.NADH dehydrogenase-like (NDH) complex.subcomplex B.component *(PnsB5/NDH18)'	'at5g43750.1'	'mercator4v6.0: component *(PnsB5/NDH18) of NDH subcomplex B & original description: pep chromosome:TAIR10:5:17579867:17581275:-1 gene:AT5G43750 transcript:AT5G43750.1 gene_biotype:protein_coding transcript_biotype:protein_coding gene_symbol:PNSB5 description:PnsB5 [Source:UniProtKB/TrEMBL;Acc:A0A178UJI2]'	T
'1.1.8.1.4'	'Photosynthesis.photophosphorylation.chlororespiration.NADH dehydrogenase-like (NDH) complex.lumen subcomplex L'	''	''
'1.1.8.1.4.1'	'Photosynthesis.photophosphorylation.chlororespiration.NADH dehydrogenase-like (NDH) complex.lumen subcomplex L.component *(PnsL1)'	'at2g39470.2'	'mercator4v6.0: component *(PnsL1) of NDH lumen subcomplex L & original description: pep chromosome:TAIR10:2:16476216:16477843:1 gene:AT2G39470 transcript:AT2G39470.2 gene_biotype:protein_coding transcript_biotype:protein_coding gene_symbol:PNSL1 description:Photosynthetic NDH subunit of lumenal location 1, chloroplastic [Source:UniProtKB/Swiss-Prot;Acc:O80634]'	T
'1.1.8.1.4.1'	'Photosynthesis.photophosphorylation.chlororespiration.NADH dehydrogenase-like (NDH) complex.lumen subcomplex L.component *(PnsL1)'	'at2g39470.1'	'mercator4v6.0: component *(PnsL1) of NDH lumen subcomplex L & original description: pep chromosome:TAIR10:2:16476198:16477843:1 gene:AT2G39470 transcript:AT2G39470.1 gene_biotype:protein_coding transcript_biotype:protein_coding gene_symbol:PNSL1 description:Photosynthetic NDH subunit of lumenal location 1, chloroplastic [Source:UniProtKB/Swiss-Prot;Acc:O80634]'	T
'1.1.8.1.4.2'	'Photosynthesis.photophosphorylation.chlororespiration.NADH dehydrogenase-like (NDH) complex.lumen subcomplex L.component *(PnsL2/PQL1)'	'at1g14150.1'	'mercator4v6.0: component *(PnsL2/PQL1) of NDH lumen subcomplex L & original description: pep chromosome:TAIR10:1:4839801:4840823:1 gene:AT1G14150 transcript:AT1G14150.1 gene_biotype:protein_coding transcript_biotype:protein_coding gene_symbol:PNSL2 description:Photosynthetic NDH subunit of lumenal location 2, chloroplastic [Source:UniProtKB/Swiss-Prot;Acc:Q9XI73]'	T
'1.1.8.1.4.3'	'Photosynthesis.photophosphorylation.chlororespiration.NADH dehydrogenase-like (NDH) complex.lumen subcomplex L.component *(PnsL3/PQL2)'	'at3g01440.1'	'mercator4v6.0: component *(PnsL3/PQL2) of NDH lumen subcomplex L & original description: pep chromosome:TAIR10:3:168408:169662:1 gene:AT3G01440 transcript:AT3G01440.1 gene_biotype:protein_coding transcript_biotype:protein_coding gene_symbol:PNSL3 description:Photosynthetic NDH subunit of lumenal location 3, chloroplastic [Source:UniProtKB/Swiss-Prot;Acc:Q9SGH4]'	T
'1.1.8.1.4.4'	'Photosynthesis.photophosphorylation.chlororespiration.NADH dehydrogenase-like (NDH) complex.lumen subcomplex L.component *(PnsL4)'	'at4g39710.3'	'mercator4v6.0: component *(PnsL4) of NDH lumen subcomplex L & original description: pep chromosome:TAIR10:4:18426710:18428458:-1 gene:AT4G39710 transcript:AT4G39710.3 gene_biotype:protein_coding transcript_biotype:protein_coding gene_symbol:PNSL4 description:Photosynthetic NDH subunit of lumenal location 4, chloroplastic [Source:UniProtKB/Swiss-Prot;Acc:Q9SCY3]'	T
'1.1.8.1.4.4'	'Photosynthesis.photophosphorylation.chlororespiration.NADH dehydrogenase-like (NDH) complex.lumen subcomplex L.component *(PnsL4)'	'at4g39710.1'	'mercator4v6.0: component *(PnsL4) of NDH lumen subcomplex L & original description: pep chromosome:TAIR10:4:18426757:18428578:-1 gene:AT4G39710 transcript:AT4G39710.1 gene_biotype:protein_coding transcript_biotype:protein_coding gene_symbol:PNSL4 description:Photosynthetic NDH subunit of lumenal location 4, chloroplastic [Source:UniProtKB/Swiss-Prot;Acc:Q9SCY3]'	T
'1.1.8.1.4.5'	'Photosynthesis.photophosphorylation.chlororespiration.NADH dehydrogenase-like (NDH) complex.lumen subcomplex L.component *(PnsL5)'	'at5g13120.2'	'mercator4v6.0: component *(PnsL5) of NDH lumen subcomplex L & original description: pep chromosome:TAIR10:5:4162519:4164794:-1 gene:AT5G13120 transcript:AT5G13120.2 gene_biotype:protein_coding transcript_biotype:protein_coding gene_symbol:PNSL5 description:Peptidyl-prolyl cis-trans isomerase [Source:UniProtKB/TrEMBL;Acc:A0A178UN74]'	T
'1.1.8.1.4.5'	'Photosynthesis.photophosphorylation.chlororespiration.NADH dehydrogenase-like (NDH) complex.lumen subcomplex L.component *(PnsL5)'	'at5g13120.1'	'mercator4v6.0: component *(PnsL5) of NDH lumen subcomplex L & original description: pep chromosome:TAIR10:5:4162374:4164923:-1 gene:AT5G13120 transcript:AT5G13120.1 gene_biotype:protein_coding transcript_biotype:protein_coding gene_symbol:PNSL5 description:Peptidyl-prolyl cis-trans isomerase [Source:UniProtKB/TrEMBL;Acc:A0A178UN74]'	T
'1.1.8.1.5'	'Photosynthesis.photophosphorylation.chlororespiration.NADH dehydrogenase-like (NDH) complex.electron donor-binding subcomplex E'	''	''
'1.1.8.1.5.1'	'Photosynthesis.photophosphorylation.chlororespiration.NADH dehydrogenase-like (NDH) complex.electron donor-binding subcomplex E.component *(NdhS)'	'at4g23890.1'	'mercator4v6.0: component *(NdhS) of NDH electron donor-binding subcomplex E & original description: pep chromosome:TAIR10:4:12420414:12421464:-1 gene:AT4G23890 transcript:AT4G23890.1 gene_biotype:protein_coding transcript_biotype:protein_coding gene_symbol:ndhS description:NAD(P)H-quinone oxidoreductase subunit S, chloroplastic [Source:UniProtKB/Swiss-Prot;Acc:Q9T0A4]'	T
'1.1.8.1.5.2'	'Photosynthesis.photophosphorylation.chlororespiration.NADH dehydrogenase-like (NDH) complex.electron donor-binding subcomplex E.component *(NdhT)'	'at4g09350.1'	'mercator4v6.0: component *(NdhT) of NDH electron donor-binding subcomplex E & original description: pep chromosome:TAIR10:4:5931110:5932475:-1 gene:AT4G09350 transcript:AT4G09350.1 gene_biotype:protein_coding transcript_biotype:protein_coding gene_symbol:ndhT description:NAD(P)H-quinone oxidoreductase subunit T, chloroplastic [Source:UniProtKB/Swiss-Prot;Acc:Q9SMS0]'	T
'1.1.8.1.5.3'	'Photosynthesis.photophosphorylation.chlororespiration.NADH dehydrogenase-like (NDH) complex.electron donor-binding subcomplex E.component *(NdhU)'	'at5g21430.2'	'mercator4v6.0: component *(NdhU) of NDH electron donor-binding subcomplex E & original description: pep chromosome:TAIR10:5:7222226:7223621:1 gene:AT5G21430 transcript:AT5G21430.2 gene_biotype:protein_coding transcript_biotype:protein_coding gene_symbol:ndhU description:NdhU [Source:UniProtKB/TrEMBL;Acc:A0A178UN62]'	T
'1.1.8.1.5.3'	'Photosynthesis.photophosphorylation.chlororespiration.NADH dehydrogenase-like (NDH) complex.electron donor-binding subcomplex E.component *(NdhU)'	'at5g21430.1'	'mercator4v6.0: component *(NdhU) of NDH electron donor-binding subcomplex E & original description: pep chromosome:TAIR10:5:7222179:7223639:1 gene:AT5G21430 transcript:AT5G21430.1 gene_biotype:protein_coding transcript_biotype:protein_coding gene_symbol:ndhU description:NdhU [Source:UniProtKB/TrEMBL;Acc:A0A178UN62]'	T
'1.1.8.1.5.4'	'Photosynthesis.photophosphorylation.chlororespiration.NADH dehydrogenase-like (NDH) complex.electron donor-binding subcomplex E.component *(NdhV)'	'at2g04039.2'	'mercator4v6.0: component *(NdhV) of NDH electron donor-binding subcomplex E & original description: pep chromosome:TAIR10:2:1333271:1334566:1 gene:AT2G04039 transcript:AT2G04039.2 gene_biotype:protein_coding transcript_biotype:protein_coding description:unknown protein; FUNCTIONS IN: molecular_function unknown; LOCATED IN: chloroplast; EXPRESSED IN: 21 plant structures; EXPRESSED DURING: 13 grow…	T
'1.1.8.1.5.4'	'Photosynthesis.photophosphorylation.chlororespiration.NADH dehydrogenase-like (NDH) complex.electron donor-binding subcomplex E.component *(NdhV)'	'at2g04039.1'	'mercator4v6.0: component *(NdhV) of NDH electron donor-binding subcomplex E & original description: pep chromosome:TAIR10:2:1333133:1334566:1 gene:AT2G04039 transcript:AT2G04039.1 gene_biotype:protein_coding transcript_biotype:protein_coding description:unknown protein; FUNCTIONS IN: molecular_function unknown; LOCATED IN: chloroplast; EXPRESSED IN: 21 plant structures; EXPRESSED DURING: 13 grow…	T
'1.1.8.1.5.4'	'Photosynthesis.photophosphorylation.chlororespiration.NADH dehydrogenase-like (NDH) complex.electron donor-binding subcomplex E.component *(NdhV)'	'at2g04039.3'	'mercator4v6.0: component *(NdhV) of NDH electron donor-binding subcomplex E & original description: pep chromosome:TAIR10:2:1333262:1334566:1 gene:AT2G04039 transcript:AT2G04039.3 gene_biotype:protein_coding transcript_biotype:protein_coding description:unknown protein; FUNCTIONS IN: molecular_function unknown; LOCATED IN: chloroplast; EXPRESSED IN: 21 plant structures; EXPRESSED DURING: 13 grow…	T
'1.1.8.1.6'	'Photosynthesis.photophosphorylation.chlororespiration.NADH dehydrogenase-like (NDH) complex.assembly and maintenance'	''	''
'1.1.8.1.6.1'	'Photosynthesis.photophosphorylation.chlororespiration.NADH dehydrogenase-like (NDH) complex.assembly and maintenance.ndhA-specific pre-mRNA splicing factor'	'at2g35130.1'	'mercator4v6.0: ndhA-specific pre-mRNA splicing factor & original description: pep chromosome:TAIR10:2:14807449:14810164:-1 gene:AT2G35130 transcript:AT2G35130.1 gene_biotype:protein_coding transcript_biotype:protein_coding description:Tetratricopeptide repeat (TPR)-like superfamily protein [Source:UniProtKB/TrEMBL;Acc:F4IJS7]'	T
'1.1.8.1.6.1'	'Photosynthesis.photophosphorylation.chlororespiration.NADH dehydrogenase-like (NDH) complex.assembly and maintenance.ndhA-specific pre-mRNA splicing factor'	'at2g35130.3'	'mercator4v6.0: ndhA-specific pre-mRNA splicing factor & original description: pep chromosome:TAIR10:2:14807449:14810164:-1 gene:AT2G35130 transcript:AT2G35130.3 gene_biotype:protein_coding transcript_biotype:protein_coding description:Tetratricopeptide repeat (TPR)-like superfamily protein [Source:UniProtKB/TrEMBL;Acc:F4IJS7]'	T
'1.1.8.1.6.1'	'Photosynthesis.photophosphorylation.chlororespiration.NADH dehydrogenase-like (NDH) complex.assembly and maintenance.ndhA-specific pre-mRNA splicing factor'	'at2g35130.2'	'mercator4v6.0: ndhA-specific pre-mRNA splicing factor & original description: pep chromosome:TAIR10:2:14807449:14810229:-1 gene:AT2G35130 transcript:AT2G35130.2 gene_biotype:protein_coding transcript_biotype:protein_coding description:Tetratricopeptide repeat (TPR)-like superfamily protein [Source:UniProtKB/TrEMBL;Acc:F4IJS7]'	T
'1.1.8.1.6.2'	'Photosynthesis.photophosphorylation.chlororespiration.NADH dehydrogenase-like (NDH) complex.assembly and maintenance.Cpn60 chaperonin heterodimer'	''	''
'1.1.8.1.6.2.1'	'Photosynthesis.photophosphorylation.chlororespiration.NADH dehydrogenase-like (NDH) complex.assembly and maintenance.Cpn60 chaperonin heterodimer.subunit alpha'	'at2g28000.1'	'mercator4v6.0: subunit alpha of Cpn60 chaperonin complex & original description: pep chromosome:TAIR10:2:11926446:11929488:1 gene:AT2G28000 transcript:AT2G28000.1 gene_biotype:protein_coding transcript_biotype:protein_coding gene_symbol:CPN60A1 description:SLP [Source:UniProtKB/TrEMBL;Acc:A0A178VZW6]'	T
'1.1.8.1.6.2.1'	'Photosynthesis.photophosphorylation.chlororespiration.NADH dehydrogenase-like (NDH) complex.assembly and maintenance.Cpn60 chaperonin heterodimer.subunit alpha'	'at5g18820.1'	'mercator4v6.0: subunit alpha of Cpn60 chaperonin complex & original description: pep chromosome:TAIR10:5:6271386:6274599:1 gene:AT5G18820 transcript:AT5G18820.1 gene_biotype:protein_coding transcript_biotype:protein_coding gene_symbol:CPN60A2 description:Chaperonin 60 subunit alpha 2, chloroplastic [Source:UniProtKB/Swiss-Prot;Acc:Q56XV8]'	T
'1.1.8.1.6.2.1'	'Photosynthesis.photophosphorylation.chlororespiration.NADH dehydrogenase-like (NDH) complex.assembly and maintenance.Cpn60 chaperonin heterodimer.subunit alpha'	'at5g18820.2'	'mercator4v6.0: subunit alpha of Cpn60 chaperonin complex & original description: pep chromosome:TAIR10:5:6271386:6274599:1 gene:AT5G18820 transcript:AT5G18820.2 gene_biotype:protein_coding transcript_biotype:protein_coding gene_symbol:CPN60A2 description:Chaperonin 60 subunit alpha 2, chloroplastic [Source:UniProtKB/Swiss-Prot;Acc:Q56XV8]'	T
'1.1.8.1.6.2.2'	'Photosynthesis.photophosphorylation.chlororespiration.NADH dehydrogenase-like (NDH) complex.assembly and maintenance.Cpn60 chaperonin heterodimer.subunit beta'	'at5g56500.1'	'mercator4v6.0: subunit beta of Cpn60 chaperonin complex & original description: pep chromosome:TAIR10:5:22873668:22877407:1 gene:AT5G56500 transcript:AT5G56500.1 gene_biotype:protein_coding transcript_biotype:protein_coding gene_symbol:CPN60B3 description:Chaperonin 60 subunit beta 3, chloroplastic [Source:UniProtKB/Swiss-Prot;Acc:C0Z361]'	T
'1.1.8.1.6.2.2'	'Photosynthesis.photophosphorylation.chlororespiration.NADH dehydrogenase-like (NDH) complex.assembly and maintenance.Cpn60 chaperonin heterodimer.subunit beta'	'at5g56500.2'	'mercator4v6.0: subunit beta of Cpn60 chaperonin complex & original description: pep chromosome:TAIR10:5:22873666:22877404:1 gene:AT5G56500 transcript:AT5G56500.2 gene_biotype:protein_coding transcript_biotype:protein_coding gene_symbol:CPN60B3 description:Chaperonin 60 subunit beta 3, chloroplastic [Source:UniProtKB/Swiss-Prot;Acc:C0Z361]'	T
'1.1.8.1.6.2.2'	'Photosynthesis.photophosphorylation.chlororespiration.NADH dehydrogenase-like (NDH) complex.assembly and maintenance.Cpn60 chaperonin heterodimer.subunit beta'	'at3g13470.1'	'mercator4v6.0: subunit beta of Cpn60 chaperonin complex & original description: pep chromosome:TAIR10:3:4389215:4393015:1 gene:AT3G13470 transcript:AT3G13470.1 gene_biotype:protein_coding transcript_biotype:protein_coding gene_symbol:CPN60B2 description:Chaperonin 60 subunit beta 2, chloroplastic [Source:UniProtKB/Swiss-Prot;Acc:Q9LJE4]'	T
'1.1.8.1.6.2.2'	'Photosynthesis.photophosphorylation.chlororespiration.NADH dehydrogenase-like (NDH) complex.assembly and maintenance.Cpn60 chaperonin heterodimer.subunit beta'	'at1g55490.2'	'mercator4v6.0: subunit beta of Cpn60 chaperonin complex & original description: pep chromosome:TAIR10:1:20715563:20719261:-1 gene:AT1G55490 transcript:AT1G55490.2 gene_biotype:protein_coding transcript_biotype:protein_coding gene_symbol:CPN60B1 description:LEN1 [Source:UniProtKB/TrEMBL;Acc:A0A178W724]'	T
'1.1.8.1.6.2.2'	'Photosynthesis.photophosphorylation.chlororespiration.NADH dehydrogenase-like (NDH) complex.assembly and maintenance.Cpn60 chaperonin heterodimer.subunit beta'	'at1g55490.4'	'mercator4v6.0: subunit beta of Cpn60 chaperonin complex & original description: pep chromosome:TAIR10:1:20715563:20719261:-1 gene:AT1G55490 transcript:AT1G55490.4 gene_biotype:protein_coding transcript_biotype:protein_coding gene_symbol:CPN60B1 description:LEN1 [Source:UniProtKB/TrEMBL;Acc:A0A178W724]'	T
'1.1.8.1.6.2.2'	'Photosynthesis.photophosphorylation.chlororespiration.NADH dehydrogenase-like (NDH) complex.assembly and maintenance.Cpn60 chaperonin heterodimer.subunit beta'	'at1g55490.3'	'mercator4v6.0: subunit beta of Cpn60 chaperonin complex & original description: pep chromosome:TAIR10:1:20715563:20719261:-1 gene:AT1G55490 transcript:AT1G55490.3 gene_biotype:protein_coding transcript_biotype:protein_coding gene_symbol:CPN60B1 description:LEN1 [Source:UniProtKB/TrEMBL;Acc:A0A178W724]'	T
'1.1.8.1.6.2.2'	'Photosynthesis.photophosphorylation.chlororespiration.NADH dehydrogenase-like (NDH) complex.assembly and maintenance.Cpn60 chaperonin heterodimer.subunit beta'	'at1g55490.1'	'mercator4v6.0: subunit beta of Cpn60 chaperonin complex & original description: pep chromosome:TAIR10:1:20715563:20719165:-1 gene:AT1G55490 transcript:AT1G55490.1 gene_biotype:protein_coding transcript_biotype:protein_coding gene_symbol:CPN60B1 description:LEN1 [Source:UniProtKB/TrEMBL;Acc:A0A178W724]'	T
'1.1.8.1.6.2.2'	'Photosynthesis.photophosphorylation.chlororespiration.NADH dehydrogenase-like (NDH) complex.assembly and maintenance.Cpn60 chaperonin heterodimer.subunit beta'	'at1g55490.5'	'mercator4v6.0: subunit beta of Cpn60 chaperonin complex & original description: pep chromosome:TAIR10:1:20715563:20719261:-1 gene:AT1G55490 transcript:AT1G55490.5 gene_biotype:protein_coding transcript_biotype:protein_coding gene_symbol:CPN60B1 description:LEN1 [Source:UniProtKB/TrEMBL;Acc:A0A178W724]'	T
'1.1.8.1.6.2.2'	'Photosynthesis.photophosphorylation.chlororespiration.NADH dehydrogenase-like (NDH) complex.assembly and maintenance.Cpn60 chaperonin heterodimer.subunit beta'	'at1g26230.4'	'mercator4v6.0: subunit beta of Cpn60 chaperonin complex & original description: pep chromosome:TAIR10:1:9072388:9075098:-1 gene:AT1G26230 transcript:AT1G26230.4 gene_biotype:protein_coding transcript_biotype:protein_coding gene_symbol:CPN60B4 description:Cpn60beta4 [Source:UniProtKB/TrEMBL;Acc:A0A178WH16]'	T
'1.1.8.1.6.2.2'	'Photosynthesis.photophosphorylation.chlororespiration.NADH dehydrogenase-like (NDH) complex.assembly and maintenance.Cpn60 chaperonin heterodimer.subunit beta'	'at1g26230.1'	'mercator4v6.0: subunit beta of Cpn60 chaperonin complex & original description: pep chromosome:TAIR10:1:9072256:9075350:-1 gene:AT1G26230 transcript:AT1G26230.1 gene_biotype:protein_coding transcript_biotype:protein_coding gene_symbol:CPN60B4 description:Cpn60beta4 [Source:UniProtKB/TrEMBL;Acc:A0A178WH16]'	T
'1.1.8.1.6.2.2'	'Photosynthesis.photophosphorylation.chlororespiration.NADH dehydrogenase-like (NDH) complex.assembly and maintenance.Cpn60 chaperonin heterodimer.subunit beta'	'at1g26230.3'	'mercator4v6.0: subunit beta of Cpn60 chaperonin complex & original description: pep chromosome:TAIR10:1:9072388:9075307:-1 gene:AT1G26230 transcript:AT1G26230.3 gene_biotype:protein_coding transcript_biotype:protein_coding gene_symbol:CPN60B4 description:Cpn60beta4 [Source:UniProtKB/TrEMBL;Acc:A0A178WH16]'	T
'1.1.8.1.6.2.2'	'Photosynthesis.photophosphorylation.chlororespiration.NADH dehydrogenase-like (NDH) complex.assembly and maintenance.Cpn60 chaperonin heterodimer.subunit beta'	'at1g26230.5'	'mercator4v6.0: subunit beta of Cpn60 chaperonin complex & original description: pep chromosome:TAIR10:1:9072954:9075307:-1 gene:AT1G26230 transcript:AT1G26230.5 gene_biotype:protein_coding transcript_biotype:protein_coding gene_symbol:CPN60B4 description:Cpn60beta4 [Source:UniProtKB/TrEMBL;Acc:A0A178WH16]'	T
'1.1.8.1.6.2.2'	'Photosynthesis.photophosphorylation.chlororespiration.NADH dehydrogenase-like (NDH) complex.assembly and maintenance.Cpn60 chaperonin heterodimer.subunit beta'	'at1g26230.2'	'mercator4v6.0: subunit beta of Cpn60 chaperonin complex & original description: pep chromosome:TAIR10:1:9072715:9075307:-1 gene:AT1G26230 transcript:AT1G26230.2 gene_biotype:protein_coding transcript_biotype:protein_coding gene_symbol:CPN60B4 description:Cpn60beta4 [Source:UniProtKB/TrEMBL;Acc:A0A178WH16]'	T
'1.1.8.1.6.3'	'Photosynthesis.photophosphorylation.chlororespiration.NADH dehydrogenase-like (NDH) complex.assembly and maintenance.assembly factor *(CRR1)'	'at5g52100.1'	'mercator4v6.0: assembly factor CRR1 involved in NDH complex assembly & original description: pep chromosome:TAIR10:5:21170048:21172346:1 gene:AT5G52100 transcript:AT5G52100.1 gene_biotype:protein_coding transcript_biotype:protein_coding gene_symbol:DAPB3 description:CRR1 [Source:UniProtKB/TrEMBL;Acc:A0A178UH15]'	T
'1.1.8.1.6.4'	'Photosynthesis.photophosphorylation.chlororespiration.NADH dehydrogenase-like (NDH) complex.assembly and maintenance.assembly factor *(CRR3)'	'at2g01590.2'	'mercator4v6.0: assembly factor CRR3 involved in NDH complex assembly & original description: pep chromosome:TAIR10:2:266630:267798:1 gene:AT2G01590 transcript:AT2G01590.2 gene_biotype:protein_coding transcript_biotype:protein_coding gene_symbol:CRR3 description:CRR3 [Source:UniProtKB/TrEMBL;Acc:A0A178VVT4]'	T
'1.1.8.1.6.4'	'Photosynthesis.photophosphorylation.chlororespiration.NADH dehydrogenase-like (NDH) complex.assembly and maintenance.assembly factor *(CRR3)'	'at2g01590.1'	'mercator4v6.0: assembly factor CRR3 involved in NDH complex assembly & original description: pep chromosome:TAIR10:2:266559:267926:1 gene:AT2G01590 transcript:AT2G01590.1 gene_biotype:protein_coding transcript_biotype:protein_coding gene_symbol:CRR3 description:CRR3 [Source:UniProtKB/TrEMBL;Acc:A0A178VVT4]'	T
'1.1.8.1.6.5'	'Photosynthesis.photophosphorylation.chlororespiration.NADH dehydrogenase-like (NDH) complex.assembly and maintenance.assembly factor *(CRR6)'	'at2g47910.2'	'mercator4v6.0: assembly factor CRR6 involved in NDH complex assembly & original description: pep chromosome:TAIR10:2:19614564:19615769:1 gene:AT2G47910 transcript:AT2G47910.2 gene_biotype:protein_coding transcript_biotype:protein_coding gene_symbol:CRR6 description:Protein CHLORORESPIRATORY REDUCTION 6, chloroplastic [Source:UniProtKB/Swiss-Prot;Acc:O82258]'	T
'1.1.8.1.6.5'	'Photosynthesis.photophosphorylation.chlororespiration.NADH dehydrogenase-like (NDH) complex.assembly and maintenance.assembly factor *(CRR6)'	'at2g47910.1'	'mercator4v6.0: assembly factor CRR6 involved in NDH complex assembly & original description: pep chromosome:TAIR10:2:19614657:19615769:1 gene:AT2G47910 transcript:AT2G47910.1 gene_biotype:protein_coding transcript_biotype:protein_coding gene_symbol:CRR6 description:Protein CHLORORESPIRATORY REDUCTION 6, chloroplastic [Source:UniProtKB/Swiss-Prot;Acc:O82258]'	T
'1.1.8.1.6.6'	'Photosynthesis.photophosphorylation.chlororespiration.NADH dehydrogenase-like (NDH) complex.assembly and maintenance.assembly factor *(CRR7)'	'at5g39210.1'	'mercator4v6.0: assembly factor CRR7 involved in NDH complex assembly & original description: pep chromosome:TAIR10:5:15703078:15704272:1 gene:AT5G39210 transcript:AT5G39210.1 gene_biotype:protein_coding transcript_biotype:protein_coding gene_symbol:CRR7 description:Protein CHLORORESPIRATORY REDUCTION 7, chloroplastic [Source:UniProtKB/Swiss-Prot;Acc:Q9FL87]'	T
'1.1.8.1.6.7'	'Photosynthesis.photophosphorylation.chlororespiration.NADH dehydrogenase-like (NDH) complex.assembly and maintenance.assembly factor *(NDF5)'	'at1g55370.2'	'mercator4v6.0: assembly factor NDF5 involved in NDH complex assembly & original description: pep chromosome:TAIR10:1:20673768:20676351:1 gene:AT1G55370 transcript:AT1G55370.2 gene_biotype:protein_coding transcript_biotype:protein_coding gene_symbol:NDF5 description:NDF5 [Source:UniProtKB/TrEMBL;Acc:A0A178W3N4]'	T
'1.1.8.1.6.7'	'Photosynthesis.photophosphorylation.chlororespiration.NADH dehydrogenase-like (NDH) complex.assembly and maintenance.assembly factor *(NDF5)'	'at1g55370.1'	'mercator4v6.0: assembly factor NDF5 involved in NDH complex assembly & original description: pep chromosome:TAIR10:1:20673768:20676449:1 gene:AT1G55370 transcript:AT1G55370.1 gene_biotype:protein_coding transcript_biotype:protein_coding gene_symbol:NDF5 description:NDF5 [Source:UniProtKB/TrEMBL;Acc:A0A178W3N4]'	T
'1.1.8.1.6.8'	'Photosynthesis.photophosphorylation.chlororespiration.NADH dehydrogenase-like (NDH) complex.assembly and maintenance.assembly factor *(CRR41)'	'at1g51100.1'	'mercator4v6.0: assembly factor CRR41 involved in NDH complex assembly & original description: pep chromosome:TAIR10:1:18934299:18935299:1 gene:AT1G51100 transcript:AT1G51100.1 gene_biotype:protein_coding transcript_biotype:protein_coding description:CRR41 [Source:UniProtKB/TrEMBL;Acc:A0A178W725]'	T
'1.1.8.1.6.9'	'Photosynthesis.photophosphorylation.chlororespiration.NADH dehydrogenase-like (NDH) complex.assembly and maintenance.assembly factor *(CRR42)'	'at5g20935.2'	'mercator4v6.0: assembly factor CRR42 involved in NDH complex assembly & original description: pep chromosome:TAIR10:5:7103419:7103735:1 gene:AT5G20935 transcript:AT5G20935.2 gene_biotype:protein_coding transcript_biotype:protein_coding description:unknown protein; CONTAINS InterPro DOMAIN/s: Protein of unknown function DUF3148 (InterPro:IPR021495); Ha. [Source:TAIR;Acc:AT5G20935]'	T
'1.1.8.1.6.9'	'Photosynthesis.photophosphorylation.chlororespiration.NADH dehydrogenase-like (NDH) complex.assembly and maintenance.assembly factor *(CRR42)'	'at5g20935.1'	'mercator4v6.0: assembly factor CRR42 involved in NDH complex assembly & original description: pep chromosome:TAIR10:5:7103384:7103945:1 gene:AT5G20935 transcript:AT5G20935.1 gene_biotype:protein_coding transcript_biotype:protein_coding description:unknown protein; CONTAINS InterPro DOMAIN/s: Protein of unknown function DUF3148 (InterPro:IPR021495); Ha. [Source:TAIR;Acc:AT5G20935]'	T
'1.1.8.1.6.10'	'Photosynthesis.photophosphorylation.chlororespiration.NADH dehydrogenase-like (NDH) complex.assembly and maintenance.assembly factor *(CRR9)'	'at4g21445.1'	'mercator4v6.0: assembly factor CRR9 involved in NDH complex assembly & original description: pep chromosome:TAIR10:4:11424666:11425836:1 gene:AT4G21445 transcript:AT4G21445.1 gene_biotype:protein_coding transcript_biotype:protein_coding description:At4g21445 [Source:UniProtKB/TrEMBL;Acc:Q8W1B3]'	T
'1.1.8.1.6.11'	'Photosynthesis.photophosphorylation.chlororespiration.NADH dehydrogenase-like (NDH) complex.assembly and maintenance.assembly factor *(PQL3)'	'at2g01918.1'	'mercator4v6.0: assembly factor (PQL3) involved in NDH complex assembly & original description: pep chromosome:TAIR10:2:424060:425810:-1 gene:AT2G01918 transcript:AT2G01918.1 gene_biotype:protein_coding transcript_biotype:protein_coding gene_symbol:PQL3 description:PsbQ-like protein 3, chloroplastic [Source:UniProtKB/Swiss-Prot;Acc:Q2V4B2]'	T
'1.1.8.1.7'	'Photosynthesis.photophosphorylation.chlororespiration.NADH dehydrogenase-like (NDH) complex.link between NDH complex and photosystem I'	''	''
'1.1.8.1.7.1'	'Photosynthesis.photophosphorylation.chlororespiration.NADH dehydrogenase-like (NDH) complex.link between NDH complex and photosystem I.linker protein *(LHCa5)'	'at1g45474.1'	'mercator4v6.0: linker protein *(LHCa5) between PS-I complex and NDH complex & original description: pep chromosome:TAIR10:1:17179294:17180530:1 gene:AT1G45474 transcript:AT1G45474.1 gene_biotype:protein_coding transcript_biotype:protein_coding gene_symbol:LHCA5 description:Photosystem I chlorophyll a/b-binding protein 5, chloroplastic [Source:UniProtKB/Swiss-Prot;Acc:Q9C639]'	T
'1.1.8.1.7.1'	'Photosynthesis.photophosphorylation.chlororespiration.NADH dehydrogenase-like (NDH) complex.link between NDH complex and photosystem I.linker protein *(LHCa5)'	'at1g45474.2'	'mercator4v6.0: linker protein *(LHCa5) between PS-I complex and NDH complex & original description: pep chromosome:TAIR10:1:17179250:17180806:1 gene:AT1G45474 transcript:AT1G45474.2 gene_biotype:protein_coding transcript_biotype:protein_coding gene_symbol:LHCA5 description:Photosystem I chlorophyll a/b-binding protein 5, chloroplastic [Source:UniProtKB/Swiss-Prot;Acc:Q9C639]'	T
'1.1.8.1.7.2'	'Photosynthesis.photophosphorylation.chlororespiration.NADH dehydrogenase-like (NDH) complex.link between NDH complex and photosystem I.linker protein *(LHCa6)'	'at1g19150.1'	'mercator4v6.0: linker protein *(LHCa6) between PS-I complex and NDH complex & original description: pep chromosome:TAIR10:1:6612630:6613972:1 gene:AT1G19150 transcript:AT1G19150.1 gene_biotype:protein_coding transcript_biotype:protein_coding gene_symbol:LHCA6 description:Photosystem I chlorophyll a/b-binding protein 6, chloroplastic [Source:UniProtKB/Swiss-Prot;Acc:Q8LCQ4]'	T
'1.1.8.2'	'Photosynthesis.photophosphorylation.chlororespiration.non-heme diiron quinol oxidase *(PTOX)'	'at4g22260.1'	'mercator4v6.0: non-heme diiron quinol oxidase *(PTOX) & original description: pep chromosome:TAIR10:4:11769668:11772599:-1 gene:AT4G22260 transcript:AT4G22260.1 gene_biotype:protein_coding transcript_biotype:protein_coding gene_symbol:AOX4 description:Ubiquinol oxidase 4, chloroplastic/chromoplastic [Source:UniProtKB/Swiss-Prot;Acc:Q56X52]'	T
'1.1.9'	'Photosynthesis.photophosphorylation.ATP synthase complex'	''	''
'1.1.9.1'	'Photosynthesis.photophosphorylation.ATP synthase complex.membrane CF0 subcomplex'	''	''
'1.1.9.1.1'	'Photosynthesis.photophosphorylation.ATP synthase complex.membrane CF0 subcomplex.subunit a'	'atcg00150.1'	'mercator4v6.0: subunit a of membrane CF0 subcomplex of ATP synthase complex & original description: pep chromosome:TAIR10:Pt:14021:14770:-1 gene:ATCG00150 transcript:ATCG00150.1 gene_biotype:protein_coding transcript_biotype:protein_coding gene_symbol:ATPI description:ATP synthase subunit a, chloroplastic [Source:UniProtKB/TrEMBL;Acc:A0A1B1W4S9]'	T
'1.1.9.1.2'	'Photosynthesis.photophosphorylation.ATP synthase complex.membrane CF0 subcomplex.subunit b'	'atcg00130.1'	'mercator4v6.0: subunit b of membrane CF0 subcomplex of ATP synthase complex & original description: pep chromosome:TAIR10:Pt:11529:12798:-1 gene:ATCG00130 transcript:ATCG00130.1 gene_biotype:protein_coding transcript_biotype:protein_coding gene_symbol:ATPF description:ATP synthase subunit b, chloroplastic [Source:UniProtKB/Swiss-Prot;Acc:P56759]'	T
'1.1.9.1.3'	'Photosynthesis.photophosphorylation.ATP synthase complex.membrane CF0 subcomplex.subunit b_'	'at4g32260.1'	'mercator4v6.0: subunit b_ of membrane CF0 subcomplex of ATP synthase complex & original description: pep chromosome:TAIR10:4:15573553:15574737:-1 gene:AT4G32260 transcript:AT4G32260.1 gene_biotype:protein_coding transcript_biotype:protein_coding description:PDE334 [Source:UniProtKB/TrEMBL;Acc:A0A178V017]'	T
'1.1.9.1.4'	'Photosynthesis.photophosphorylation.ATP synthase complex.membrane CF0 subcomplex.subunit c'	'atcg00140.1'	'mercator4v6.0: subunit c of membrane CF0 subcomplex of ATP synthase complex & original description: pep chromosome:TAIR10:Pt:13262:13507:-1 gene:ATCG00140 transcript:ATCG00140.1 gene_biotype:protein_coding transcript_biotype:protein_coding gene_symbol:ATPH description:ATP synthase subunit c, chloroplastic [Source:UniProtKB/TrEMBL;Acc:A0A1B1W4S3]'	T
'1.1.9.2'	'Photosynthesis.photophosphorylation.ATP synthase complex.peripheral CF1 subcomplex'	''	''
'1.1.9.2.1'	'Photosynthesis.photophosphorylation.ATP synthase complex.peripheral CF1 subcomplex.subunit alpha'	'atcg00120.1'	'mercator4v6.0: subunit alpha of peripheral CF1 subcomplex of ATP synthase complex & original description: pep chromosome:TAIR10:Pt:9938:11461:-1 gene:ATCG00120 transcript:ATCG00120.1 gene_biotype:protein_coding transcript_biotype:protein_coding gene_symbol:ATPA description:ATP synthase subunit alpha, chloroplastic [Source:UniProtKB/TrEMBL;Acc:A0A1B1W4S8]'	T
'1.1.9.2.2'	'Photosynthesis.photophosphorylation.ATP synthase complex.peripheral CF1 subcomplex.subunit beta'	'atcg00480.1'	'mercator4v6.0: subunit beta of peripheral CF1 subcomplex of ATP synthase complex & original description: pep chromosome:TAIR10:Pt:52660:54156:-1 gene:ATCG00480 transcript:ATCG00480.1 gene_biotype:protein_coding transcript_biotype:protein_coding gene_symbol:ATPB description:ATP synthase subunit beta, chloroplastic [Source:UniProtKB/Swiss-Prot;Acc:P19366]'	T
'1.1.9.2.3'	'Photosynthesis.photophosphorylation.ATP synthase complex.peripheral CF1 subcomplex.subunit gamma'	'at4g04640.1'	'mercator4v6.0: subunit gamma of peripheral CF1 subcomplex of ATP synthase complex & original description: pep chromosome:TAIR10:4:2350498:2352025:-1 gene:AT4G04640 transcript:AT4G04640.1 gene_biotype:protein_coding transcript_biotype:protein_coding gene_symbol:ATPC1 description:ATP synthase gamma chain 1, chloroplastic [Source:UniProtKB/Swiss-Prot;Acc:Q01908]'	T
'1.1.9.2.3'	'Photosynthesis.photophosphorylation.ATP synthase complex.peripheral CF1 subcomplex.subunit gamma'	'at1g15700.1'	'mercator4v6.0: subunit gamma of peripheral CF1 subcomplex of ATP synthase complex & original description: pep chromosome:TAIR10:1:5402569:5403818:-1 gene:AT1G15700 transcript:AT1G15700.1 gene_biotype:protein_coding transcript_biotype:protein_coding gene_symbol:ATPC2 description:ATP synthase gamma chain 2, chloroplastic [Source:UniProtKB/Swiss-Prot;Acc:Q01909]'	T
'1.1.9.2.4'	'Photosynthesis.photophosphorylation.ATP synthase complex.peripheral CF1 subcomplex.subunit delta'	'at4g09650.1'	'mercator4v6.0: subunit delta of peripheral CF1 subcomplex of ATP synthase complex & original description: pep chromosome:TAIR10:4:6100714:6101864:1 gene:AT4G09650 transcript:AT4G09650.1 gene_biotype:protein_coding transcript_biotype:protein_coding gene_symbol:ATPD description:PDE332 [Source:UniProtKB/TrEMBL;Acc:A0A178V1L3]'	T
'1.1.9.2.5'	'Photosynthesis.photophosphorylation.ATP synthase complex.peripheral CF1 subcomplex.subunit epsilon'	'atcg00470.1'	'mercator4v6.0: subunit epsilon of peripheral CF1 subcomplex of ATP synthase complex & original description: pep chromosome:TAIR10:Pt:52265:52663:-1 gene:ATCG00470 transcript:ATCG00470.1 gene_biotype:protein_coding transcript_biotype:protein_coding gene_symbol:ATPE description:ATP synthase epsilon chain, chloroplastic [Source:UniProtKB/Swiss-Prot;Acc:P09468]'	T
'1.1.9.3'	'Photosynthesis.photophosphorylation.ATP synthase complex.assembly'	''	''
'1.1.9.3.1'	'Photosynthesis.photophosphorylation.ATP synthase complex.assembly.assembly factor *(CGL160)'	'at2g31040.1'	'mercator4v6.0: factor involved in ATP synthase complex assembly *(CGL160) & original description: pep chromosome:TAIR10:2:13208624:13211188:-1 gene:AT2G31040 transcript:AT2G31040.1 gene_biotype:protein_coding transcript_biotype:protein_coding gene_symbol:CGL160 description:Protein CONSERVED ONLY IN THE GREEN LINEAGE 160, chloroplastic [Source:UniProtKB/Swiss-Prot;Acc:O82279]'	T
'1.1.9.3.2'	'Photosynthesis.photophosphorylation.ATP synthase complex.assembly.assembly factor *(BFA1)'	'at3g29185.2'	'mercator4v6.0: ATP synthase complex assembly factor *(BFA1) & original description: pep chromosome:TAIR10:3:11154903:11157275:-1 gene:AT3G29185 transcript:AT3G29185.2 gene_biotype:protein_coding transcript_biotype:protein_coding description:Glutamate NMDA receptor subunit epsilon-1, putative (DUF3598) [Source:UniProtKB/TrEMBL;Acc:F4J1U2]'	T
'1.1.9.3.2'	'Photosynthesis.photophosphorylation.ATP synthase complex.assembly.assembly factor *(BFA1)'	'at3g29185.1'	'mercator4v6.0: ATP synthase complex assembly factor *(BFA1) & original description: pep chromosome:TAIR10:3:11154918:11157293:-1 gene:AT3G29185 transcript:AT3G29185.1 gene_biotype:protein_coding transcript_biotype:protein_coding description:Glutamate NMDA receptor subunit epsilon-1, putative (DUF3598) [Source:UniProtKB/TrEMBL;Acc:F4J1U2]'	T
'1.1.9.3.3'	'Photosynthesis.photophosphorylation.ATP synthase complex.assembly.assembly factor *(BFA3)'	'at2g21385.3'	'mercator4v6.0: ATP synthase complex assembly factor *(BFA3) & original description: pep chromosome:TAIR10:2:9149628:9151913:1 gene:AT2G21385 transcript:AT2G21385.3 gene_biotype:protein_coding transcript_biotype:protein_coding description:Expressed protein [Source:UniProtKB/TrEMBL;Acc:Q94AU3]'	T
'1.1.9.3.3'	'Photosynthesis.photophosphorylation.ATP synthase complex.assembly.assembly factor *(BFA3)'	'at2g21385.4'	'mercator4v6.0: ATP synthase complex assembly factor *(BFA3) & original description: pep chromosome:TAIR10:2:9149628:9151913:1 gene:AT2G21385 transcript:AT2G21385.4 gene_biotype:protein_coding transcript_biotype:protein_coding description:Expressed protein [Source:UniProtKB/TrEMBL;Acc:Q94AU3]'	T
'1.1.9.3.3'	'Photosynthesis.photophosphorylation.ATP synthase complex.assembly.assembly factor *(BFA3)'	'at2g21385.1'	'mercator4v6.0: ATP synthase complex assembly factor *(BFA3) & original description: pep chromosome:TAIR10:2:9149577:9151970:1 gene:AT2G21385 transcript:AT2G21385.1 gene_biotype:protein_coding transcript_biotype:protein_coding description:Expressed protein [Source:UniProtKB/TrEMBL;Acc:Q94AU3]'	T
'1.1.9.3.3'	'Photosynthesis.photophosphorylation.ATP synthase complex.assembly.assembly factor *(BFA3)'	'at2g21385.5'	'mercator4v6.0: ATP synthase complex assembly factor *(BFA3) & original description: pep chromosome:TAIR10:2:9149628:9151913:1 gene:AT2G21385 transcript:AT2G21385.5 gene_biotype:protein_coding transcript_biotype:protein_coding description:Expressed protein [Source:UniProtKB/TrEMBL;Acc:Q94AU3]'	T
'1.1.9.3.3'	'Photosynthesis.photophosphorylation.ATP synthase complex.assembly.assembly factor *(BFA3)'	'at2g21385.2'	'mercator4v6.0: ATP synthase complex assembly factor *(BFA3) & original description: pep chromosome:TAIR10:2:9149643:9151898:1 gene:AT2G21385 transcript:AT2G21385.2 gene_biotype:protein_coding transcript_biotype:protein_coding description:Expressed protein [Source:UniProtKB/TrEMBL;Acc:Q94AU3]'	T
'1.2'	'Photosynthesis.calvin cycle'	''	''
'1.2.1'	'Photosynthesis.calvin cycle.ribulose-1,5-bisphosphat carboxylase/oxygenase (RuBisCo) activity'	''	''
'1.2.1.1'	'Photosynthesis.calvin cycle.ribulose-1,5-bisphosphat carboxylase/oxygenase (RuBisCo) activity.RuBisCo heterodimer'	''	''
'1.2.1.1.1'	'Photosynthesis.calvin cycle.ribulose-1,5-bisphosphat carboxylase/oxygenase (RuBisCo) activity.RuBisCo heterodimer.large subunit'	'atcg00490.1'	'mercator4v6.0: large subunit of ribulose-1,5-bisphosphat carboxylase/oxygenase heterodimer & original description: pep chromosome:TAIR10:Pt:54958:56397:1 gene:ATCG00490 transcript:ATCG00490.1 gene_biotype:protein_coding transcript_biotype:protein_coding gene_symbol:RBCL description:Ribulose bisphosphate carboxylase large chain [Source:UniProtKB/Swiss-Prot;Acc:O03042]'	T
'1.2.1.1.2'	'Photosynthesis.calvin cycle.ribulose-1,5-bisphosphat carboxylase/oxygenase (RuBisCo) activity.RuBisCo heterodimer.small subunit'	'at5g38420.1'	'mercator4v6.0: small subunit of ribulose-1,5-bisphosphat carboxylase/oxygenase heterodimer & original description: pep chromosome:TAIR10:5:15380907:15382071:-1 gene:AT5G38420 transcript:AT5G38420.1 gene_biotype:protein_coding transcript_biotype:protein_coding gene_symbol:RBCS-2B description:Ribulose bisphosphate carboxylase small chain 2B, chloroplastic [Source:UniProtKB/Swiss-Prot;Acc:P10797]'	T
'1.2.1.1.2'	'Photosynthesis.calvin cycle.ribulose-1,5-bisphosphat carboxylase/oxygenase (RuBisCo) activity.RuBisCo heterodimer.small subunit'	'at5g38410.3'	'mercator4v6.0: small subunit of ribulose-1,5-bisphosphat carboxylase/oxygenase heterodimer & original description: pep chromosome:TAIR10:5:15376988:15378416:-1 gene:AT5G38410 transcript:AT5G38410.3 gene_biotype:protein_coding transcript_biotype:protein_coding description:Ribulose bisphosphate carboxylase small chain [Source:UniProtKB/TrEMBL;Acc:B3H5S2]'	T
'1.2.1.1.2'	'Photosynthesis.calvin cycle.ribulose-1,5-bisphosphat carboxylase/oxygenase (RuBisCo) activity.RuBisCo heterodimer.small subunit'	'at5g38410.1'	'mercator4v6.0: small subunit of ribulose-1,5-bisphosphat carboxylase/oxygenase heterodimer & original description: pep chromosome:TAIR10:5:15377173:15378642:-1 gene:AT5G38410 transcript:AT5G38410.1 gene_biotype:protein_coding transcript_biotype:protein_coding description:Ribulose bisphosphate carboxylase small chain [Source:UniProtKB/TrEMBL;Acc:B3H5S2]'	T
'1.2.1.1.2'	'Photosynthesis.calvin cycle.ribulose-1,5-bisphosphat carboxylase/oxygenase (RuBisCo) activity.RuBisCo heterodimer.small subunit'	'at5g38410.2'	'mercator4v6.0: small subunit of ribulose-1,5-bisphosphat carboxylase/oxygenase heterodimer & original description: pep chromosome:TAIR10:5:15377173:15378416:-1 gene:AT5G38410 transcript:AT5G38410.2 gene_biotype:protein_coding transcript_biotype:protein_coding description:Ribulose bisphosphate carboxylase small chain [Source:UniProtKB/TrEMBL;Acc:B3H5S2]'	T
'1.2.1.1.2'	'Photosynthesis.calvin cycle.ribulose-1,5-bisphosphat carboxylase/oxygenase (RuBisCo) activity.RuBisCo heterodimer.small subunit'	'at5g38430.2'	'mercator4v6.0: small subunit of ribulose-1,5-bisphosphat carboxylase/oxygenase heterodimer & original description: pep chromosome:TAIR10:5:15384085:15385247:-1 gene:AT5G38430 transcript:AT5G38430.2 gene_biotype:protein_coding transcript_biotype:protein_coding gene_symbol:RBCS-1B description:Ribulose bisphosphate carboxylase small chain 1B, chloroplastic [Source:UniProtKB/Swiss-Prot;Acc:P10796]'	T
'1.2.1.1.2'	'Photosynthesis.calvin cycle.ribulose-1,5-bisphosphat carboxylase/oxygenase (RuBisCo) activity.RuBisCo heterodimer.small subunit'	'at5g38430.1'	'mercator4v6.0: small subunit of ribulose-1,5-bisphosphat carboxylase/oxygenase heterodimer & original description: pep chromosome:TAIR10:5:15383167:15385320:-1 gene:AT5G38430 transcript:AT5G38430.1 gene_biotype:protein_coding transcript_biotype:protein_coding gene_symbol:RBCS-1B description:Ribulose bisphosphate carboxylase small chain 1B, chloroplastic [Source:UniProtKB/Swiss-Prot;Acc:P10796]'	T
'1.2.1.1.2'	'Photosynthesis.calvin cycle.ribulose-1,5-bisphosphat carboxylase/oxygenase (RuBisCo) activity.RuBisCo heterodimer.small subunit'	'at1g67090.2'	'mercator4v6.0: small subunit of ribulose-1,5-bisphosphat carboxylase/oxygenase heterodimer & original description: pep chromosome:TAIR10:1:25048158:25049424:-1 gene:AT1G67090 transcript:AT1G67090.2 gene_biotype:protein_coding transcript_biotype:protein_coding gene_symbol:RBCS-1A description:Ribulose bisphosphate carboxylase small chain [Source:UniProtKB/TrEMBL;Acc:A0A178WD57]'	T
'1.2.1.1.2'	'Photosynthesis.calvin cycle.ribulose-1,5-bisphosphat carboxylase/oxygenase (RuBisCo) activity.RuBisCo heterodimer.small subunit'	'at1g67090.1'	'mercator4v6.0: small subunit of ribulose-1,5-bisphosphat carboxylase/oxygenase heterodimer & original description: pep chromosome:TAIR10:1:25048158:25049667:-1 gene:AT1G67090 transcript:AT1G67090.1 gene_biotype:protein_coding transcript_biotype:protein_coding gene_symbol:RBCS-1A description:Ribulose bisphosphate carboxylase small chain [Source:UniProtKB/TrEMBL;Acc:A0A178WD57]'	T
'1.2.1.2'	'Photosynthesis.calvin cycle.ribulose-1,5-bisphosphat carboxylase/oxygenase (RuBisCo) activity.RuBisCo assembly'	''	''
'1.2.1.2.1'	'Photosynthesis.calvin cycle.ribulose-1,5-bisphosphat carboxylase/oxygenase (RuBisCo) activity.RuBisCo assembly.CPN60 chaperonin heterodimer'	''	''
'1.2.1.2.1.1'	'Photosynthesis.calvin cycle.ribulose-1,5-bisphosphat carboxylase/oxygenase (RuBisCo) activity.RuBisCo assembly.CPN60 chaperonin heterodimer.subunit alpha'	'at2g28000.1'	'mercator4v6.0: subunit alpha of CPN60 assembly chaperone heterodimer & original description: pep chromosome:TAIR10:2:11926446:11929488:1 gene:AT2G28000 transcript:AT2G28000.1 gene_biotype:protein_coding transcript_biotype:protein_coding gene_symbol:CPN60A1 description:SLP [Source:UniProtKB/TrEMBL;Acc:A0A178VZW6]'	T
'1.2.1.2.1.1'	'Photosynthesis.calvin cycle.ribulose-1,5-bisphosphat carboxylase/oxygenase (RuBisCo) activity.RuBisCo assembly.CPN60 chaperonin heterodimer.subunit alpha'	'at5g18820.1'	'mercator4v6.0: subunit alpha of CPN60 assembly chaperone heterodimer & original description: pep chromosome:TAIR10:5:6271386:6274599:1 gene:AT5G18820 transcript:AT5G18820.1 gene_biotype:protein_coding transcript_biotype:protein_coding gene_symbol:CPN60A2 description:Chaperonin 60 subunit alpha 2, chloroplastic [Source:UniProtKB/Swiss-Prot;Acc:Q56XV8]'	T
'1.2.1.2.1.1'	'Photosynthesis.calvin cycle.ribulose-1,5-bisphosphat carboxylase/oxygenase (RuBisCo) activity.RuBisCo assembly.CPN60 chaperonin heterodimer.subunit alpha'	'at5g18820.2'	'mercator4v6.0: subunit alpha of CPN60 assembly chaperone heterodimer & original description: pep chromosome:TAIR10:5:6271386:6274599:1 gene:AT5G18820 transcript:AT5G18820.2 gene_biotype:protein_coding transcript_biotype:protein_coding gene_symbol:CPN60A2 description:Chaperonin 60 subunit alpha 2, chloroplastic [Source:UniProtKB/Swiss-Prot;Acc:Q56XV8]'	T
'1.2.1.2.1.2'	'Photosynthesis.calvin cycle.ribulose-1,5-bisphosphat carboxylase/oxygenase (RuBisCo) activity.RuBisCo assembly.CPN60 chaperonin heterodimer.subunit beta'	'at5g56500.1'	'mercator4v6.0: subunit beta of CPN60 assembly chaperone heterodimer & original description: pep chromosome:TAIR10:5:22873668:22877407:1 gene:AT5G56500 transcript:AT5G56500.1 gene_biotype:protein_coding transcript_biotype:protein_coding gene_symbol:CPN60B3 description:Chaperonin 60 subunit beta 3, chloroplastic [Source:UniProtKB/Swiss-Prot;Acc:C0Z361]'	T
'1.2.1.2.1.2'	'Photosynthesis.calvin cycle.ribulose-1,5-bisphosphat carboxylase/oxygenase (RuBisCo) activity.RuBisCo assembly.CPN60 chaperonin heterodimer.subunit beta'	'at5g56500.2'	'mercator4v6.0: subunit beta of CPN60 assembly chaperone heterodimer & original description: pep chromosome:TAIR10:5:22873666:22877404:1 gene:AT5G56500 transcript:AT5G56500.2 gene_biotype:protein_coding transcript_biotype:protein_coding gene_symbol:CPN60B3 description:Chaperonin 60 subunit beta 3, chloroplastic [Source:UniProtKB/Swiss-Prot;Acc:C0Z361]'	T
'1.2.1.2.1.2'	'Photosynthesis.calvin cycle.ribulose-1,5-bisphosphat carboxylase/oxygenase (RuBisCo) activity.RuBisCo assembly.CPN60 chaperonin heterodimer.subunit beta'	'at3g13470.1'	'mercator4v6.0: subunit beta of CPN60 assembly chaperone heterodimer & original description: pep chromosome:TAIR10:3:4389215:4393015:1 gene:AT3G13470 transcript:AT3G13470.1 gene_biotype:protein_coding transcript_biotype:protein_coding gene_symbol:CPN60B2 description:Chaperonin 60 subunit beta 2, chloroplastic [Source:UniProtKB/Swiss-Prot;Acc:Q9LJE4]'	T
'1.2.1.2.1.2'	'Photosynthesis.calvin cycle.ribulose-1,5-bisphosphat carboxylase/oxygenase (RuBisCo) activity.RuBisCo assembly.CPN60 chaperonin heterodimer.subunit beta'	'at1g55490.2'	'mercator4v6.0: subunit beta of CPN60 assembly chaperone heterodimer & original description: pep chromosome:TAIR10:1:20715563:20719261:-1 gene:AT1G55490 transcript:AT1G55490.2 gene_biotype:protein_coding transcript_biotype:protein_coding gene_symbol:CPN60B1 description:LEN1 [Source:UniProtKB/TrEMBL;Acc:A0A178W724]'	T
'1.2.1.2.1.2'	'Photosynthesis.calvin cycle.ribulose-1,5-bisphosphat carboxylase/oxygenase (RuBisCo) activity.RuBisCo assembly.CPN60 chaperonin heterodimer.subunit beta'	'at1g55490.4'	'mercator4v6.0: subunit beta of CPN60 assembly chaperone heterodimer & original description: pep chromosome:TAIR10:1:20715563:20719261:-1 gene:AT1G55490 transcript:AT1G55490.4 gene_biotype:protein_coding transcript_biotype:protein_coding gene_symbol:CPN60B1 description:LEN1 [Source:UniProtKB/TrEMBL;Acc:A0A178W724]'	T
'1.2.1.2.1.2'	'Photosynthesis.calvin cycle.ribulose-1,5-bisphosphat carboxylase/oxygenase (RuBisCo) activity.RuBisCo assembly.CPN60 chaperonin heterodimer.subunit beta'	'at1g55490.3'	'mercator4v6.0: subunit beta of CPN60 assembly chaperone heterodimer & original description: pep chromosome:TAIR10:1:20715563:20719261:-1 gene:AT1G55490 transcript:AT1G55490.3 gene_biotype:protein_coding transcript_biotype:protein_coding gene_symbol:CPN60B1 description:LEN1 [Source:UniProtKB/TrEMBL;Acc:A0A178W724]'	T
'1.2.1.2.1.2'	'Photosynthesis.calvin cycle.ribulose-1,5-bisphosphat carboxylase/oxygenase (RuBisCo) activity.RuBisCo assembly.CPN60 chaperonin heterodimer.subunit beta'	'at1g55490.1'	'mercator4v6.0: subunit beta of CPN60 assembly chaperone heterodimer & original description: pep chromosome:TAIR10:1:20715563:20719165:-1 gene:AT1G55490 transcript:AT1G55490.1 gene_biotype:protein_coding transcript_biotype:protein_coding gene_symbol:CPN60B1 description:LEN1 [Source:UniProtKB/TrEMBL;Acc:A0A178W724]'	T
'1.2.1.2.1.2'	'Photosynthesis.calvin cycle.ribulose-1,5-bisphosphat carboxylase/oxygenase (RuBisCo) activity.RuBisCo assembly.CPN60 chaperonin heterodimer.subunit beta'	'at1g55490.5'	'mercator4v6.0: subunit beta of CPN60 assembly chaperone heterodimer & original description: pep chromosome:TAIR10:1:20715563:20719261:-1 gene:AT1G55490 transcript:AT1G55490.5 gene_biotype:protein_coding transcript_biotype:protein_coding gene_symbol:CPN60B1 description:LEN1 [Source:UniProtKB/TrEMBL;Acc:A0A178W724]'	T
'1.2.1.2.1.2'	'Photosynthesis.calvin cycle.ribulose-1,5-bisphosphat carboxylase/oxygenase (RuBisCo) activity.RuBisCo assembly.CPN60 chaperonin heterodimer.subunit beta'	'at1g26230.4'	'mercator4v6.0: subunit beta of CPN60 assembly chaperone heterodimer & original description: pep chromosome:TAIR10:1:9072388:9075098:-1 gene:AT1G26230 transcript:AT1G26230.4 gene_biotype:protein_coding transcript_biotype:protein_coding gene_symbol:CPN60B4 description:Cpn60beta4 [Source:UniProtKB/TrEMBL;Acc:A0A178WH16]'	T
'1.2.1.2.1.2'	'Photosynthesis.calvin cycle.ribulose-1,5-bisphosphat carboxylase/oxygenase (RuBisCo) activity.RuBisCo assembly.CPN60 chaperonin heterodimer.subunit beta'	'at1g26230.1'	'mercator4v6.0: subunit beta of CPN60 assembly chaperone heterodimer & original description: pep chromosome:TAIR10:1:9072256:9075350:-1 gene:AT1G26230 transcript:AT1G26230.1 gene_biotype:protein_coding transcript_biotype:protein_coding gene_symbol:CPN60B4 description:Cpn60beta4 [Source:UniProtKB/TrEMBL;Acc:A0A178WH16]'	T
'1.2.1.2.1.2'	'Photosynthesis.calvin cycle.ribulose-1,5-bisphosphat carboxylase/oxygenase (RuBisCo) activity.RuBisCo assembly.CPN60 chaperonin heterodimer.subunit beta'	'at1g26230.3'	'mercator4v6.0: subunit beta of CPN60 assembly chaperone heterodimer & original description: pep chromosome:TAIR10:1:9072388:9075307:-1 gene:AT1G26230 transcript:AT1G26230.3 gene_biotype:protein_coding transcript_biotype:protein_coding gene_symbol:CPN60B4 description:Cpn60beta4 [Source:UniProtKB/TrEMBL;Acc:A0A178WH16]'	T
'1.2.1.2.1.2'	'Photosynthesis.calvin cycle.ribulose-1,5-bisphosphat carboxylase/oxygenase (RuBisCo) activity.RuBisCo assembly.CPN60 chaperonin heterodimer.subunit beta'	'at1g26230.5'	'mercator4v6.0: subunit beta of CPN60 assembly chaperone heterodimer & original description: pep chromosome:TAIR10:1:9072954:9075307:-1 gene:AT1G26230 transcript:AT1G26230.5 gene_biotype:protein_coding transcript_biotype:protein_coding gene_symbol:CPN60B4 description:Cpn60beta4 [Source:UniProtKB/TrEMBL;Acc:A0A178WH16]'	T
'1.2.1.2.1.2'	'Photosynthesis.calvin cycle.ribulose-1,5-bisphosphat carboxylase/oxygenase (RuBisCo) activity.RuBisCo assembly.CPN60 chaperonin heterodimer.subunit beta'	'at1g26230.2'	'mercator4v6.0: subunit beta of CPN60 assembly chaperone heterodimer & original description: pep chromosome:TAIR10:1:9072715:9075307:-1 gene:AT1G26230 transcript:AT1G26230.2 gene_biotype:protein_coding transcript_biotype:protein_coding gene_symbol:CPN60B4 description:Cpn60beta4 [Source:UniProtKB/TrEMBL;Acc:A0A178WH16]'	T
'1.2.1.2.2'	'Photosynthesis.calvin cycle.ribulose-1,5-bisphosphat carboxylase/oxygenase (RuBisCo) activity.RuBisCo assembly.auxiliary co-chaperone *(CPN20)'	'at5g20720.3'	'mercator4v6.0: auxiliary co-chaperone involved in RuBisCo assembly *(CPN20) & original description: pep chromosome:TAIR10:5:7014669:7016698:1 gene:AT5G20720 transcript:AT5G20720.3 gene_biotype:protein_coding transcript_biotype:protein_coding gene_symbol:CPN20 description:20 kDa chaperonin, chloroplastic [Source:UniProtKB/Swiss-Prot;Acc:O65282]'	T
'1.2.1.2.2'	'Photosynthesis.calvin cycle.ribulose-1,5-bisphosphat carboxylase/oxygenase (RuBisCo) activity.RuBisCo assembly.auxiliary co-chaperone *(CPN20)'	'at5g20720.4'	'mercator4v6.0: auxiliary co-chaperone involved in RuBisCo assembly *(CPN20) & original description: pep chromosome:TAIR10:5:7014669:7016354:1 gene:AT5G20720 transcript:AT5G20720.4 gene_biotype:protein_coding transcript_biotype:protein_coding gene_symbol:CPN20 description:20 kDa chaperonin, chloroplastic [Source:UniProtKB/Swiss-Prot;Acc:O65282]'	T
'1.2.1.2.2'	'Photosynthesis.calvin cycle.ribulose-1,5-bisphosphat carboxylase/oxygenase (RuBisCo) activity.RuBisCo assembly.auxiliary co-chaperone *(CPN20)'	'at5g20720.2'	'mercator4v6.0: auxiliary co-chaperone involved in RuBisCo assembly *(CPN20) & original description: pep chromosome:TAIR10:5:7014669:7016481:1 gene:AT5G20720 transcript:AT5G20720.2 gene_biotype:protein_coding transcript_biotype:protein_coding gene_symbol:CPN20 description:20 kDa chaperonin, chloroplastic [Source:UniProtKB/Swiss-Prot;Acc:O65282]'	T
'1.2.1.2.2'	'Photosynthesis.calvin cycle.ribulose-1,5-bisphosphat carboxylase/oxygenase (RuBisCo) activity.RuBisCo assembly.auxiliary co-chaperone *(CPN20)'	'at5g20720.1'	'mercator4v6.0: auxiliary co-chaperone involved in RuBisCo assembly *(CPN20) & original description: pep chromosome:TAIR10:5:7014662:7016481:1 gene:AT5G20720 transcript:AT5G20720.1 gene_biotype:protein_coding transcript_biotype:protein_coding gene_symbol:CPN20 description:20 kDa chaperonin, chloroplastic [Source:UniProtKB/Swiss-Prot;Acc:O65282]'	T
'1.2.1.2.3'	'Photosynthesis.calvin cycle.ribulose-1,5-bisphosphat carboxylase/oxygenase (RuBisCo) activity.RuBisCo assembly.auxiliary co-chaperone *(CPN10)'	'at2g44650.1'	'mercator4v6.0: auxiliary co-chaperone involved in RuBisCo assembly *(CPN10) & original description: pep chromosome:TAIR10:2:18419370:18421110:-1 gene:AT2G44650 transcript:AT2G44650.1 gene_biotype:protein_coding transcript_biotype:protein_coding gene_symbol:CPN10-2 description:10 kDa chaperonin 2, chloroplastic [Source:UniProtKB/Swiss-Prot;Acc:O80504]'	T
'1.2.1.2.3'	'Photosynthesis.calvin cycle.ribulose-1,5-bisphosphat carboxylase/oxygenase (RuBisCo) activity.RuBisCo assembly.auxiliary co-chaperone *(CPN10)'	'at3g60210.1'	'mercator4v6.0: auxiliary co-chaperone involved in RuBisCo assembly *(CPN10) & original description: pep chromosome:TAIR10:3:22251047:22252899:-1 gene:AT3G60210 transcript:AT3G60210.1 gene_biotype:protein_coding transcript_biotype:protein_coding gene_symbol:CPN10-1 description:10 kDa chaperonin 1, chloroplastic [Source:UniProtKB/Swiss-Prot;Acc:Q9M1C2]'	T
'1.2.1.2.4'	'Photosynthesis.calvin cycle.ribulose-1,5-bisphosphat carboxylase/oxygenase (RuBisCo) activity.RuBisCo assembly.assembly factor *(RbcX)'	'at5g19855.1'	'mercator4v6.0: assembly factor involved in RuBisCo assembly *(RbcX) & original description: pep chromosome:TAIR10:5:6711972:6713937:-1 gene:AT5G19855 transcript:AT5G19855.1 gene_biotype:protein_coding transcript_biotype:protein_coding gene_symbol:RBCX2 description:RbcX2 [Source:UniProtKB/TrEMBL;Acc:A0A178UCQ2]'	T
'1.2.1.2.4'	'Photosynthesis.calvin cycle.ribulose-1,5-bisphosphat carboxylase/oxygenase (RuBisCo) activity.RuBisCo assembly.assembly factor *(RbcX)'	'at5g19855.2'	'mercator4v6.0: assembly factor involved in RuBisCo assembly *(RbcX) & original description: pep chromosome:TAIR10:5:6711943:6713680:-1 gene:AT5G19855 transcript:AT5G19855.2 gene_biotype:protein_coding transcript_biotype:protein_coding gene_symbol:RBCX2 description:RbcX2 [Source:UniProtKB/TrEMBL;Acc:A0A178UCQ2]'	T
'1.2.1.2.4'	'Photosynthesis.calvin cycle.ribulose-1,5-bisphosphat carboxylase/oxygenase (RuBisCo) activity.RuBisCo assembly.assembly factor *(RbcX)'	'at4g04330.1'	'mercator4v6.0: assembly factor involved in RuBisCo assembly *(RbcX) & original description: pep chromosome:TAIR10:4:2116553:2118617:-1 gene:AT4G04330 transcript:AT4G04330.1 gene_biotype:protein_coding transcript_biotype:protein_coding gene_symbol:RBCX1 description:Chaperonin-like RBCX protein 1, chloroplastic [Source:UniProtKB/Swiss-Prot;Acc:Q94AU9]'	T
'1.2.1.2.5'	'Photosynthesis.calvin cycle.ribulose-1,5-bisphosphat carboxylase/oxygenase (RuBisCo) activity.RuBisCo assembly.assembly factor *(RAF1)'	'at3g04550.1'	'mercator4v6.0: assembly factor involved in RuBisCo assembly *(RAF1) & original description: pep chromosome:TAIR10:3:1225919:1227436:1 gene:AT3G04550 transcript:AT3G04550.1 gene_biotype:protein_coding transcript_biotype:protein_coding gene_symbol:RAF1.2 description:Rubisco accumulation factor 1.2, chloroplastic [Source:UniProtKB/Swiss-Prot;Acc:Q9SR19]'	T
'1.2.1.2.5'	'Photosynthesis.calvin cycle.ribulose-1,5-bisphosphat carboxylase/oxygenase (RuBisCo) activity.RuBisCo assembly.assembly factor *(RAF1)'	'at5g28500.1'	'mercator4v6.0: assembly factor involved in RuBisCo assembly *(RAF1) & original description: pep chromosome:TAIR10:5:10477556:10479384:1 gene:AT5G28500 transcript:AT5G28500.1 gene_biotype:protein_coding transcript_biotype:protein_coding gene_symbol:RAF1.1 description:Rubisco accumulation factor 1.1, chloroplastic [Source:UniProtKB/Swiss-Prot;Acc:Q9LKR8]'	T
'1.2.1.2.5'	'Photosynthesis.calvin cycle.ribulose-1,5-bisphosphat carboxylase/oxygenase (RuBisCo) activity.RuBisCo assembly.assembly factor *(RAF1)'	'at5g28500.2'	'mercator4v6.0: assembly factor involved in RuBisCo assembly *(RAF1) & original description: pep chromosome:TAIR10:5:10477771:10479384:1 gene:AT5G28500 transcript:AT5G28500.2 gene_biotype:protein_coding transcript_biotype:protein_coding gene_symbol:RAF1.1 description:Rubisco accumulation factor 1.1, chloroplastic [Source:UniProtKB/Swiss-Prot;Acc:Q9LKR8]'	T
'1.2.1.2.6'	'Photosynthesis.calvin cycle.ribulose-1,5-bisphosphat carboxylase/oxygenase (RuBisCo) activity.RuBisCo assembly.assembly factor *(RAF2)'	'at5g51110.1'	'mercator4v6.0: assembly factor involved in RuBisCo assembly *(RAF2) & original description: pep chromosome:TAIR10:5:20777501:20779488:-1 gene:AT5G51110 transcript:AT5G51110.1 gene_biotype:protein_coding transcript_biotype:protein_coding gene_symbol:ATP1 description:Probable pterin-4-alpha-carbinolamine dehydratase, chloroplastic [Source:UniProtKB/Swiss-Prot;Acc:Q9LU63]'	T
'1.2.1.2.6'	'Photosynthesis.calvin cycle.ribulose-1,5-bisphosphat carboxylase/oxygenase (RuBisCo) activity.RuBisCo assembly.assembly factor *(RAF2)'	'at5g51110.2'	'mercator4v6.0: assembly factor involved in RuBisCo assembly *(RAF2) & original description: pep chromosome:TAIR10:5:20778132:20779464:-1 gene:AT5G51110 transcript:AT5G51110.2 gene_biotype:protein_coding transcript_biotype:protein_coding gene_symbol:ATP1 description:Probable pterin-4-alpha-carbinolamine dehydratase, chloroplastic [Source:UniProtKB/Swiss-Prot;Acc:Q9LU63]'	T
'1.2.1.2.7'	'Photosynthesis.calvin cycle.ribulose-1,5-bisphosphat carboxylase/oxygenase (RuBisCo) activity.RuBisCo assembly.assembly factor *(BSD2)'	'at3g47650.1'	'mercator4v6.0: assembly factor involved in RuBisCo assembly *(BSD2) & original description: pep chromosome:TAIR10:3:17569424:17570607:1 gene:AT3G47650 transcript:AT3G47650.1 gene_biotype:protein_coding transcript_biotype:protein_coding description:DnaJ/Hsp40 cysteine-rich domain superfamily protein [Source:UniProtKB/TrEMBL;Acc:Q9SN73]'	T
'1.2.1.3'	'Photosynthesis.calvin cycle.ribulose-1,5-bisphosphat carboxylase/oxygenase (RuBisCo) activity.RuBisCo regulation'	''	''
'1.2.1.3.1'	'Photosynthesis.calvin cycle.ribulose-1,5-bisphosphat carboxylase/oxygenase (RuBisCo) activity.RuBisCo regulation.rbcL-mRNA stability factor *(MRL1)'	'at4g34830.1'	'mercator4v6.0: rbcL-mRNA stability factor *(MRL1) & original description: pep chromosome:TAIR10:4:16599597:16606135:-1 gene:AT4G34830 transcript:AT4G34830.1 gene_biotype:protein_coding transcript_biotype:protein_coding gene_symbol:MRL1 description:Pentatricopeptide repeat-containing protein MRL1, chloroplastic [Source:UniProtKB/Swiss-Prot;Acc:Q0WLC6]'	T
'1.2.1.3.2'	'Photosynthesis.calvin cycle.ribulose-1,5-bisphosphat carboxylase/oxygenase (RuBisCo) activity.RuBisCo regulation.lysine N-methyltransferase *(RbcMT)'	'at3g07670.2'	'mercator4v6.0: lysine N-methyltransferase involved in RuBisCo regulation & original description: pep chromosome:TAIR10:3:2451603:2455100:1 gene:AT3G07670 transcript:AT3G07670.2 gene_biotype:protein_coding transcript_biotype:protein_coding description:Putative ribulose-1,5-bisphosphate carboxylase/oxygenase small subunit N-methyltransferase I [Source:UniProtKB/TrEMBL;Acc:Q9S7D2]'	T
'1.2.1.3.2'	'Photosynthesis.calvin cycle.ribulose-1,5-bisphosphat carboxylase/oxygenase (RuBisCo) activity.RuBisCo regulation.lysine N-methyltransferase *(RbcMT)'	'at3g07670.1'	'mercator4v6.0: lysine N-methyltransferase involved in RuBisCo regulation & original description: pep chromosome:TAIR10:3:2451564:2455082:1 gene:AT3G07670 transcript:AT3G07670.1 gene_biotype:protein_coding transcript_biotype:protein_coding description:Putative ribulose-1,5-bisphosphate carboxylase/oxygenase small subunit N-methyltransferase I [Source:UniProtKB/TrEMBL;Acc:Q9S7D2]'	T
'1.2.1.3.2'	'Photosynthesis.calvin cycle.ribulose-1,5-bisphosphat carboxylase/oxygenase (RuBisCo) activity.RuBisCo regulation.lysine N-methyltransferase *(RbcMT)'	'at1g14030.1'	'mercator4v6.0: lysine N-methyltransferase involved in RuBisCo regulation & original description: pep chromosome:TAIR10:1:4805306:4807517:-1 gene:AT1G14030 transcript:AT1G14030.1 gene_biotype:protein_coding transcript_biotype:protein_coding gene_symbol:LSMT-L description:[Fructose-bisphosphate aldolase]-lysine N-methyltransferase, chloroplastic [Source:UniProtKB/Swiss-Prot;Acc:Q9XI84]'	T
'1.2.1.3.3'	'Photosynthesis.calvin cycle.ribulose-1,5-bisphosphat carboxylase/oxygenase (RuBisCo) activity.RuBisCo regulation.ATP-dependent activase *(RCA)'	'at2g39730.3'	'mercator4v6.0: ATP-dependent activase involved in RuBisCo regulation & original description: pep chromosome:TAIR10:2:16570746:16573519:-1 gene:AT2G39730 transcript:AT2G39730.3 gene_biotype:protein_coding transcript_biotype:protein_coding gene_symbol:RCA description:Ribulose bisphosphate carboxylase/oxygenase activase, chloroplastic [Source:UniProtKB/Swiss-Prot;Acc:P10896]'	T
'1.2.1.3.3'	'Photosynthesis.calvin cycle.ribulose-1,5-bisphosphat carboxylase/oxygenase (RuBisCo) activity.RuBisCo regulation.ATP-dependent activase *(RCA)'	'at2g39730.1'	'mercator4v6.0: ATP-dependent activase involved in RuBisCo regulation & original description: pep chromosome:TAIR10:2:16570746:16573692:-1 gene:AT2G39730 transcript:AT2G39730.1 gene_biotype:protein_coding transcript_biotype:protein_coding gene_symbol:RCA description:Ribulose bisphosphate carboxylase/oxygenase activase, chloroplastic [Source:UniProtKB/Swiss-Prot;Acc:P10896]'	T
'1.2.1.3.3'	'Photosynthesis.calvin cycle.ribulose-1,5-bisphosphat carboxylase/oxygenase (RuBisCo) activity.RuBisCo regulation.ATP-dependent activase *(RCA)'	'at2g39730.2'	'mercator4v6.0: ATP-dependent activase involved in RuBisCo regulation & original description: pep chromosome:TAIR10:2:16570746:16573692:-1 gene:AT2G39730 transcript:AT2G39730.2 gene_biotype:protein_coding transcript_biotype:protein_coding gene_symbol:RCA description:Ribulose bisphosphate carboxylase/oxygenase activase, chloroplastic [Source:UniProtKB/Swiss-Prot;Acc:P10896]'	T
'1.2.1.3.4'	'Photosynthesis.calvin cycle.ribulose-1,5-bisphosphat carboxylase/oxygenase (RuBisCo) activity.RuBisCo regulation.RuBisCo inhibitor dephosphorylation'	''	''
'1.2.1.3.4.1'	'Photosynthesis.calvin cycle.ribulose-1,5-bisphosphat carboxylase/oxygenase (RuBisCo) activity.RuBisCo regulation.RuBisCo inhibitor dephosphorylation.carboxy-D-arabinitol-1-phosphatase *(CA1PP)'	'at5g22620.3'	'mercator4v6.0: carboxy-D-arabinitol-1-phosphatase *(CA1PP) & original description: pep chromosome:TAIR10:5:7517481:7520281:-1 gene:AT5G22620 transcript:AT5G22620.3 gene_biotype:protein_coding transcript_biotype:protein_coding description:Probable 2-carboxy-D-arabinitol-1-phosphatase [Source:UniProtKB/Swiss-Prot;Acc:Q9FNJ9]'	T
'1.2.1.3.4.1'	'Photosynthesis.calvin cycle.ribulose-1,5-bisphosphat carboxylase/oxygenase (RuBisCo) activity.RuBisCo regulation.RuBisCo inhibitor dephosphorylation.carboxy-D-arabinitol-1-phosphatase *(CA1PP)'	'at5g22620.2'	'mercator4v6.0: carboxy-D-arabinitol-1-phosphatase *(CA1PP) & original description: pep chromosome:TAIR10:5:7517467:7520253:-1 gene:AT5G22620 transcript:AT5G22620.2 gene_biotype:protein_coding transcript_biotype:protein_coding description:Probable 2-carboxy-D-arabinitol-1-phosphatase [Source:UniProtKB/Swiss-Prot;Acc:Q9FNJ9]'	T
'1.2.1.3.4.1'	'Photosynthesis.calvin cycle.ribulose-1,5-bisphosphat carboxylase/oxygenase (RuBisCo) activity.RuBisCo regulation.RuBisCo inhibitor dephosphorylation.carboxy-D-arabinitol-1-phosphatase *(CA1PP)'	'at5g22620.5'	'mercator4v6.0: carboxy-D-arabinitol-1-phosphatase *(CA1PP) & original description: pep chromosome:TAIR10:5:7517229:7520281:-1 gene:AT5G22620 transcript:AT5G22620.5 gene_biotype:protein_coding transcript_biotype:protein_coding description:Probable 2-carboxy-D-arabinitol-1-phosphatase [Source:UniProtKB/Swiss-Prot;Acc:Q9FNJ9]'	T
'1.2.1.3.4.1'	'Photosynthesis.calvin cycle.ribulose-1,5-bisphosphat carboxylase/oxygenase (RuBisCo) activity.RuBisCo regulation.RuBisCo inhibitor dephosphorylation.carboxy-D-arabinitol-1-phosphatase *(CA1PP)'	'at5g22620.1'	'mercator4v6.0: carboxy-D-arabinitol-1-phosphatase *(CA1PP) & original description: pep chromosome:TAIR10:5:7517481:7520262:-1 gene:AT5G22620 transcript:AT5G22620.1 gene_biotype:protein_coding transcript_biotype:protein_coding description:Probable 2-carboxy-D-arabinitol-1-phosphatase [Source:UniProtKB/Swiss-Prot;Acc:Q9FNJ9]'	T
'1.2.1.3.4.1'	'Photosynthesis.calvin cycle.ribulose-1,5-bisphosphat carboxylase/oxygenase (RuBisCo) activity.RuBisCo regulation.RuBisCo inhibitor dephosphorylation.carboxy-D-arabinitol-1-phosphatase *(CA1PP)'	'at5g22620.6'	'mercator4v6.0: carboxy-D-arabinitol-1-phosphatase *(CA1PP) & original description: pep chromosome:TAIR10:5:7517462:7520281:-1 gene:AT5G22620 transcript:AT5G22620.6 gene_biotype:protein_coding transcript_biotype:protein_coding description:Probable 2-carboxy-D-arabinitol-1-phosphatase [Source:UniProtKB/Swiss-Prot;Acc:Q9FNJ9]'	T
'1.2.1.3.4.1'	'Photosynthesis.calvin cycle.ribulose-1,5-bisphosphat carboxylase/oxygenase (RuBisCo) activity.RuBisCo regulation.RuBisCo inhibitor dephosphorylation.carboxy-D-arabinitol-1-phosphatase *(CA1PP)'	'at5g22620.4'	'mercator4v6.0: carboxy-D-arabinitol-1-phosphatase *(CA1PP) & original description: pep chromosome:TAIR10:5:7516949:7520281:-1 gene:AT5G22620 transcript:AT5G22620.4 gene_biotype:protein_coding transcript_biotype:protein_coding description:Probable 2-carboxy-D-arabinitol-1-phosphatase [Source:UniProtKB/Swiss-Prot;Acc:Q9FNJ9]'	T
'1.2.1.3.4.2'	'Photosynthesis.calvin cycle.ribulose-1,5-bisphosphat carboxylase/oxygenase (RuBisCo) activity.RuBisCo regulation.RuBisCo inhibitor dephosphorylation.xylulose-1,5-bisphosphate phosphatase *(CbbYa)'	'at3g48420.1'	'mercator4v6.0: xylulose-1,5-bisphosphate phosphatase *(CbbYa) & original description: pep chromosome:TAIR10:3:17929581:17931713:1 gene:AT3G48420 transcript:AT3G48420.1 gene_biotype:protein_coding transcript_biotype:protein_coding gene_symbol:CBBY description:CBBY-like protein [Source:UniProtKB/Swiss-Prot;Acc:Q94K71]'	T
'1.2.1.3.4.3'	'Photosynthesis.calvin cycle.ribulose-1,5-bisphosphat carboxylase/oxygenase (RuBisCo) activity.RuBisCo regulation.RuBisCo inhibitor dephosphorylation.xylulose-1,5-bisphosphate phosphatase *(CbbYb)'	'at4g39970.1'	'mercator4v6.0: xylulose-1,5-bisphosphate phosphatase *(CbbYb) & original description: pep chromosome:TAIR10:4:18536538:18538506:-1 gene:AT4G39970 transcript:AT4G39970.1 gene_biotype:protein_coding transcript_biotype:protein_coding description:Haloacid dehalogenase-like hydrolase domain-containing protein At4g39970 [Source:UniProtKB/Swiss-Prot;Acc:Q680K2]'	T
'1.2.2'	'Photosynthesis.calvin cycle.phosphoglycerate kinase'	'at3g12780.1'	'mercator4v6.0: phosphoglycerate kinase & original description: pep chromosome:TAIR10:3:4060920:4063306:-1 gene:AT3G12780 transcript:AT3G12780.1 gene_biotype:protein_coding transcript_biotype:protein_coding gene_symbol:PGK1 description:Phosphoglycerate kinase [Source:UniProtKB/TrEMBL;Acc:A0A178V5M8]'	T
'1.2.2'	'Photosynthesis.calvin cycle.phosphoglycerate kinase'	'at1g56190.2'	'mercator4v6.0: phosphoglycerate kinase & original description: pep chromosome:TAIR10:1:21028179:21030622:1 gene:AT1G56190 transcript:AT1G56190.2 gene_biotype:protein_coding transcript_biotype:protein_coding description:Phosphoglycerate kinase [Source:UniProtKB/TrEMBL;Acc:A0A178W4Q1]'	T
'1.2.2'	'Photosynthesis.calvin cycle.phosphoglycerate kinase'	'at1g56190.1'	'mercator4v6.0: phosphoglycerate kinase & original description: pep chromosome:TAIR10:1:21028137:21030684:1 gene:AT1G56190 transcript:AT1G56190.1 gene_biotype:protein_coding transcript_biotype:protein_coding description:Phosphoglycerate kinase [Source:UniProtKB/TrEMBL;Acc:A0A178W4Q1]'	T
'1.2.3'	'Photosynthesis.calvin cycle.glyceraldehyde 3-phosphate dehydrogenase (GAPDH) activity'	''	''
'1.2.3.1'	'Photosynthesis.calvin cycle.glyceraldehyde 3-phosphate dehydrogenase (GAPDH) activity.glyceraldehyde 3-phosphate dehydrogenase *(GAPDH)'	'at1g12900.2'	'mercator4v6.0: glyceraldehyde 3-phosphate dehydrogenase *(GAPDH) & original description: pep chromosome:TAIR10:1:4392486:4394400:-1 gene:AT1G12900 transcript:AT1G12900.2 gene_biotype:protein_coding transcript_biotype:protein_coding gene_symbol:GAPA-2 description:glyceraldehyde 3-phosphate dehydrogenase A subunit 2 [Source:TAIR;Acc:AT1G12900]'	T
'1.2.3.1'	'Photosynthesis.calvin cycle.glyceraldehyde 3-phosphate dehydrogenase (GAPDH) activity.glyceraldehyde 3-phosphate dehydrogenase *(GAPDH)'	'at1g12900.5'	'mercator4v6.0: glyceraldehyde 3-phosphate dehydrogenase *(GAPDH) & original description: pep chromosome:TAIR10:1:4392438:4394454:-1 gene:AT1G12900 transcript:AT1G12900.5 gene_biotype:protein_coding transcript_biotype:protein_coding gene_symbol:GAPA-2 description:glyceraldehyde 3-phosphate dehydrogenase A subunit 2 [Source:TAIR;Acc:AT1G12900]'	T
'1.2.3.1'	'Photosynthesis.calvin cycle.glyceraldehyde 3-phosphate dehydrogenase (GAPDH) activity.glyceraldehyde 3-phosphate dehydrogenase *(GAPDH)'	'at1g12900.1'	'mercator4v6.0: glyceraldehyde 3-phosphate dehydrogenase *(GAPDH) & original description: pep chromosome:TAIR10:1:4392450:4394400:-1 gene:AT1G12900 transcript:AT1G12900.1 gene_biotype:protein_coding transcript_biotype:protein_coding gene_symbol:GAPA-2 description:glyceraldehyde 3-phosphate dehydrogenase A subunit 2 [Source:TAIR;Acc:AT1G12900]'	T
'1.2.3.1'	'Photosynthesis.calvin cycle.glyceraldehyde 3-phosphate dehydrogenase (GAPDH) activity.glyceraldehyde 3-phosphate dehydrogenase *(GAPDH)'	'at1g12900.4'	'mercator4v6.0: glyceraldehyde 3-phosphate dehydrogenase *(GAPDH) & original description: pep chromosome:TAIR10:1:4392610:4394394:-1 gene:AT1G12900 transcript:AT1G12900.4 gene_biotype:protein_coding transcript_biotype:protein_coding gene_symbol:GAPA-2 description:glyceraldehyde 3-phosphate dehydrogenase A subunit 2 [Source:TAIR;Acc:AT1G12900]'	T
'1.2.3.1'	'Photosynthesis.calvin cycle.glyceraldehyde 3-phosphate dehydrogenase (GAPDH) activity.glyceraldehyde 3-phosphate dehydrogenase *(GAPDH)'	'at1g12900.3'	'mercator4v6.0: glyceraldehyde 3-phosphate dehydrogenase *(GAPDH) & original description: pep chromosome:TAIR10:1:4392486:4394343:-1 gene:AT1G12900 transcript:AT1G12900.3 gene_biotype:protein_coding transcript_biotype:protein_coding gene_symbol:GAPA-2 description:glyceraldehyde 3-phosphate dehydrogenase A subunit 2 [Source:TAIR;Acc:AT1G12900]'	T
'1.2.3.1'	'Photosynthesis.calvin cycle.glyceraldehyde 3-phosphate dehydrogenase (GAPDH) activity.glyceraldehyde 3-phosphate dehydrogenase *(GAPDH)'	'at3g26650.1'	'mercator4v6.0: glyceraldehyde 3-phosphate dehydrogenase *(GAPDH) & original description: pep chromosome:TAIR10:3:9794862:9797045:1 gene:AT3G26650 transcript:AT3G26650.1 gene_biotype:protein_coding transcript_biotype:protein_coding gene_symbol:GAPA1 description:Glyceraldehyde-3-phosphate dehydrogenase GAPA1, chloroplastic [Source:UniProtKB/Swiss-Prot;Acc:P25856]'	T
'1.2.3.1'	'Photosynthesis.calvin cycle.glyceraldehyde 3-phosphate dehydrogenase (GAPDH) activity.glyceraldehyde 3-phosphate dehydrogenase *(GAPDH)'	'at1g42970.1'	'mercator4v6.0: glyceraldehyde 3-phosphate dehydrogenase *(GAPDH) & original description: pep chromosome:TAIR10:1:16127353:16129895:1 gene:AT1G42970 transcript:AT1G42970.1 gene_biotype:protein_coding transcript_biotype:protein_coding gene_symbol:GAPB description:Glyceraldehyde-3-phosphate dehydrogenase GAPB, chloroplastic [Source:UniProtKB/Swiss-Prot;Acc:P25857]'	T
'1.2.3.2'	'Photosynthesis.calvin cycle.glyceraldehyde 3-phosphate dehydrogenase (GAPDH) activity.regulatory protein *(CP12) of GAPDH activity'	'at2g47400.1'	'mercator4v6.0: regulatory protein *(CP12) of GAPDH activity & original description: pep chromosome:TAIR10:2:19446730:19447642:1 gene:AT2G47400 transcript:AT2G47400.1 gene_biotype:protein_coding transcript_biotype:protein_coding gene_symbol:CP12-1 description:Calvin cycle protein CP12-1, chloroplastic [Source:UniProtKB/Swiss-Prot;Acc:O22914]'	T
'1.2.3.2'	'Photosynthesis.calvin cycle.glyceraldehyde 3-phosphate dehydrogenase (GAPDH) activity.regulatory protein *(CP12) of GAPDH activity'	'at1g76560.1'	'mercator4v6.0: regulatory protein *(CP12) of GAPDH activity & original description: pep chromosome:TAIR10:1:28728206:28728976:1 gene:AT1G76560 transcript:AT1G76560.1 gene_biotype:protein_coding transcript_biotype:protein_coding gene_symbol:CP12-3 description:CP12-3 [Source:UniProtKB/TrEMBL;Acc:A0A178WDK7]'	T
'1.2.3.2'	'Photosynthesis.calvin cycle.glyceraldehyde 3-phosphate dehydrogenase (GAPDH) activity.regulatory protein *(CP12) of GAPDH activity'	'at3g62410.1'	'mercator4v6.0: regulatory protein *(CP12) of GAPDH activity & original description: pep chromosome:TAIR10:3:23090944:23091580:1 gene:AT3G62410 transcript:AT3G62410.1 gene_biotype:protein_coding transcript_biotype:protein_coding gene_symbol:CP12-2 description:Calvin cycle protein CP12-2, chloroplastic [Source:UniProtKB/Swiss-Prot;Acc:Q9LZP9]'	T
'1.2.4'	'Photosynthesis.calvin cycle.triosephosphate isomerase'	'at2g21170.2'	'mercator4v6.0: triosephosphate isomerase & original description: pep chromosome:TAIR10:2:9070754:9073233:-1 gene:AT2G21170 transcript:AT2G21170.2 gene_biotype:protein_coding transcript_biotype:protein_coding gene_symbol:TIM description:TIM [Source:UniProtKB/TrEMBL;Acc:A0A178VN28]'	T
'1.2.4'	'Photosynthesis.calvin cycle.triosephosphate isomerase'	'at2g21170.1'	'mercator4v6.0: triosephosphate isomerase & original description: pep chromosome:TAIR10:2:9070734:9073329:-1 gene:AT2G21170 transcript:AT2G21170.1 gene_biotype:protein_coding transcript_biotype:protein_coding gene_symbol:TIM description:TIM [Source:UniProtKB/TrEMBL;Acc:A0A178VN28]'	T
'1.2.4'	'Photosynthesis.calvin cycle.triosephosphate isomerase'	'at2g21170.3'	'mercator4v6.0: triosephosphate isomerase & original description: pep chromosome:TAIR10:2:9070754:9074470:-1 gene:AT2G21170 transcript:AT2G21170.3 gene_biotype:protein_coding transcript_biotype:protein_coding gene_symbol:TIM description:TIM [Source:UniProtKB/TrEMBL;Acc:A0A178VN28]'	T
'1.2.5'	'Photosynthesis.calvin cycle.fructose 1,6-bisphosphate aldolase'	'at2g01140.1'	'mercator4v6.0: fructose 1,6-bisphosphate aldolase & original description: pep chromosome:TAIR10:2:94727:96863:-1 gene:AT2G01140 transcript:AT2G01140.1 gene_biotype:protein_coding transcript_biotype:protein_coding gene_symbol:FBA3 description:Fructose-bisphosphate aldolase 3, chloroplastic [Source:UniProtKB/Swiss-Prot;Acc:Q9ZU52]'	T
'1.2.5'	'Photosynthesis.calvin cycle.fructose 1,6-bisphosphate aldolase'	'at4g38970.2'	'mercator4v6.0: fructose 1,6-bisphosphate aldolase & original description: pep chromosome:TAIR10:4:18163496:18165740:-1 gene:AT4G38970 transcript:AT4G38970.2 gene_biotype:protein_coding transcript_biotype:protein_coding gene_symbol:FBA2 description:Fructose-bisphosphate aldolase [Source:UniProtKB/TrEMBL;Acc:A0A178UW98]'	T
'1.2.5'	'Photosynthesis.calvin cycle.fructose 1,6-bisphosphate aldolase'	'at4g38970.1'	'mercator4v6.0: fructose 1,6-bisphosphate aldolase & original description: pep chromosome:TAIR10:4:18163496:18166008:-1 gene:AT4G38970 transcript:AT4G38970.1 gene_biotype:protein_coding transcript_biotype:protein_coding gene_symbol:FBA2 description:Fructose-bisphosphate aldolase [Source:UniProtKB/TrEMBL;Acc:A0A178UW98]'	T
'1.2.5'	'Photosynthesis.calvin cycle.fructose 1,6-bisphosphate aldolase'	'at2g21330.2'	'mercator4v6.0: fructose 1,6-bisphosphate aldolase & original description: pep chromosome:TAIR10:2:9128147:9130240:-1 gene:AT2G21330 transcript:AT2G21330.2 gene_biotype:protein_coding transcript_biotype:protein_coding gene_symbol:FBA1 description:Fructose-bisphosphate aldolase 1, chloroplastic [Source:UniProtKB/Swiss-Prot;Acc:Q9SJU4]'	T
'1.2.5'	'Photosynthesis.calvin cycle.fructose 1,6-bisphosphate aldolase'	'at2g21330.3'	'mercator4v6.0: fructose 1,6-bisphosphate aldolase & original description: pep chromosome:TAIR10:2:9128147:9130212:-1 gene:AT2G21330 transcript:AT2G21330.3 gene_biotype:protein_coding transcript_biotype:protein_coding gene_symbol:FBA1 description:Fructose-bisphosphate aldolase 1, chloroplastic [Source:UniProtKB/Swiss-Prot;Acc:Q9SJU4]'	T
'1.2.5'	'Photosynthesis.calvin cycle.fructose 1,6-bisphosphate aldolase'	'at2g21330.1'	'mercator4v6.0: fructose 1,6-bisphosphate aldolase & original description: pep chromosome:TAIR10:2:9128122:9130619:-1 gene:AT2G21330 transcript:AT2G21330.1 gene_biotype:protein_coding transcript_biotype:protein_coding gene_symbol:FBA1 description:Fructose-bisphosphate aldolase 1, chloroplastic [Source:UniProtKB/Swiss-Prot;Acc:Q9SJU4]'	T
'1.2.6'	'Photosynthesis.calvin cycle.fructose-1,6-bisphosphatase'	'at3g54050.1'	'mercator4v6.0: fructose-1,6-bisphosphatase & original description: pep chromosome:TAIR10:3:20016837:20018780:1 gene:AT3G54050 transcript:AT3G54050.1 gene_biotype:protein_coding transcript_biotype:protein_coding gene_symbol:CFBP1 description:Fructose-1,6-bisphosphatase 1, chloroplastic [Source:UniProtKB/Swiss-Prot;Acc:P25851]'	T
'1.2.6'	'Photosynthesis.calvin cycle.fructose-1,6-bisphosphatase'	'at3g54050.2'	'mercator4v6.0: fructose-1,6-bisphosphatase & original description: pep chromosome:TAIR10:3:20016892:20018822:1 gene:AT3G54050 transcript:AT3G54050.2 gene_biotype:protein_coding transcript_biotype:protein_coding gene_symbol:CFBP1 description:Fructose-1,6-bisphosphatase 1, chloroplastic [Source:UniProtKB/Swiss-Prot;Acc:P25851]'	T
'1.2.7'	'Photosynthesis.calvin cycle.transketolase'	'at2g45290.2'	'mercator4v6.0: transketolase & original description: pep chromosome:TAIR10:2:18672563:18676484:1 gene:AT2G45290 transcript:AT2G45290.2 gene_biotype:protein_coding transcript_biotype:protein_coding gene_symbol:TKL-2 description:Transketolase-2, chloroplastic [Source:UniProtKB/Swiss-Prot;Acc:F4IW47]'	T
'1.2.7'	'Photosynthesis.calvin cycle.transketolase'	'at2g45290.1'	'mercator4v6.0: transketolase & original description: pep chromosome:TAIR10:2:18672497:18676451:1 gene:AT2G45290 transcript:AT2G45290.1 gene_biotype:protein_coding transcript_biotype:protein_coding gene_symbol:TKL-2 description:Transketolase-2, chloroplastic [Source:UniProtKB/Swiss-Prot;Acc:F4IW47]'	T
'1.2.7'	'Photosynthesis.calvin cycle.transketolase'	'at3g60750.2'	'mercator4v6.0: transketolase & original description: pep chromosome:TAIR10:3:22453696:22456935:1 gene:AT3G60750 transcript:AT3G60750.2 gene_biotype:protein_coding transcript_biotype:protein_coding gene_symbol:TKL-1 description:Transketolase-1, chloroplastic [Source:UniProtKB/Swiss-Prot;Acc:Q8RWV0]'	T
'1.2.7'	'Photosynthesis.calvin cycle.transketolase'	'at3g60750.1'	'mercator4v6.0: transketolase & original description: pep chromosome:TAIR10:3:22453668:22457458:1 gene:AT3G60750 transcript:AT3G60750.1 gene_biotype:protein_coding transcript_biotype:protein_coding gene_symbol:TKL-1 description:Transketolase-1, chloroplastic [Source:UniProtKB/Swiss-Prot;Acc:Q8RWV0]'	T
'1.2.8'	'Photosynthesis.calvin cycle.sedoheptulose-1,7-bisphosphatase'	'at3g55800.1'	'mercator4v6.0: sedoheptulose-1,7-bisphosphatase & original description: pep chromosome:TAIR10:3:20709294:20711640:1 gene:AT3G55800 transcript:AT3G55800.1 gene_biotype:protein_coding transcript_biotype:protein_coding gene_symbol:SBPASE description:Sedoheptulose-1,7-bisphosphatase, chloroplastic [Source:UniProtKB/Swiss-Prot;Acc:P46283]'	T
'1.2.9'	'Photosynthesis.calvin cycle.ribose 5-phosphate isomerase'	'at3g04790.1'	'mercator4v6.0: ribose 5-phosphate isomerase & original description: pep chromosome:TAIR10:3:1313297:1314288:1 gene:AT3G04790 transcript:AT3G04790.1 gene_biotype:protein_coding transcript_biotype:protein_coding gene_symbol:RPI3 description:EMB3119 [Source:UniProtKB/TrEMBL;Acc:A0A178V804]'	T
'1.2.10'	'Photosynthesis.calvin cycle.phosphopentose epimerase'	'at5g61410.2'	'mercator4v6.0: phosphopentose epimerase & original description: pep chromosome:TAIR10:5:24683606:24686109:-1 gene:AT5G61410 transcript:AT5G61410.2 gene_biotype:protein_coding transcript_biotype:protein_coding gene_symbol:RPE description:RPE [Source:UniProtKB/TrEMBL;Acc:A0A178UPG9]'	T
'1.2.10'	'Photosynthesis.calvin cycle.phosphopentose epimerase'	'at5g61410.1'	'mercator4v6.0: phosphopentose epimerase & original description: pep chromosome:TAIR10:5:24683606:24686217:-1 gene:AT5G61410 transcript:AT5G61410.1 gene_biotype:protein_coding transcript_biotype:protein_coding gene_symbol:RPE description:RPE [Source:UniProtKB/TrEMBL;Acc:A0A178UPG9]'	T
'1.2.11'	'Photosynthesis.calvin cycle.phosphoribulokinase *(PRK)'	'at1g32060.1'	'mercator4v6.0: phosphoribulokinase *(PRK) & original description: pep chromosome:TAIR10:1:11532199:11534639:1 gene:AT1G32060 transcript:AT1G32060.1 gene_biotype:protein_coding transcript_biotype:protein_coding gene_symbol:PRK description:Phosphoribulokinase [Source:UniProtKB/TrEMBL;Acc:A0A178WLP9]'	T
'1.2.12'	'Photosynthesis.calvin cycle.NADPH-dependent malate dehydrogenase *(NADP-MDH)'	'at5g58330.3'	'mercator4v6.0: NADPH-dependent malate dehydrogenase *(NADP-MDH) & original description: pep chromosome:TAIR10:5:23579722:23582295:-1 gene:AT5G58330 transcript:AT5G58330.3 gene_biotype:protein_coding transcript_biotype:protein_coding description:Malate dehydrogenase [NADP], chloroplastic [Source:UniProtKB/Swiss-Prot;Acc:Q8H1E2]'	T
'1.2.12'	'Photosynthesis.calvin cycle.NADPH-dependent malate dehydrogenase *(NADP-MDH)'	'at5g58330.1'	'mercator4v6.0: NADPH-dependent malate dehydrogenase *(NADP-MDH) & original description: pep chromosome:TAIR10:5:23579722:23582395:-1 gene:AT5G58330 transcript:AT5G58330.1 gene_biotype:protein_coding transcript_biotype:protein_coding description:Malate dehydrogenase [NADP], chloroplastic [Source:UniProtKB/Swiss-Prot;Acc:Q8H1E2]'	T
'1.2.12'	'Photosynthesis.calvin cycle.NADPH-dependent malate dehydrogenase *(NADP-MDH)'	'at5g58330.2'	'mercator4v6.0: NADPH-dependent malate dehydrogenase *(NADP-MDH) & original description: pep chromosome:TAIR10:5:23579722:23582395:-1 gene:AT5G58330 transcript:AT5G58330.2 gene_biotype:protein_coding transcript_biotype:protein_coding description:Malate dehydrogenase [NADP], chloroplastic [Source:UniProtKB/Swiss-Prot;Acc:Q8H1E2]'	T
'1.3'	'Photosynthesis.photorespiration'	''	''
'1.3.1'	'Photosynthesis.photorespiration.phosphoglycolate phosphatase'	'at5g47760.2'	'mercator4v6.0: phosphoglycolate phosphatase & original description: pep chromosome:TAIR10:5:19342405:19345127:-1 gene:AT5G47760 transcript:AT5G47760.2 gene_biotype:protein_coding transcript_biotype:protein_coding gene_symbol:PGLP2 description:Phosphoglycolate phosphatase 2 [Source:UniProtKB/Swiss-Prot;Acc:Q8GWU0]'	T
'1.3.1'	'Photosynthesis.photorespiration.phosphoglycolate phosphatase'	'at5g47760.1'	'mercator4v6.0: phosphoglycolate phosphatase & original description: pep chromosome:TAIR10:5:19342405:19345127:-1 gene:AT5G47760 transcript:AT5G47760.1 gene_biotype:protein_coding transcript_biotype:protein_coding gene_symbol:PGLP2 description:Phosphoglycolate phosphatase 2 [Source:UniProtKB/Swiss-Prot;Acc:Q8GWU0]'	T
'1.3.1'	'Photosynthesis.photorespiration.phosphoglycolate phosphatase'	'at5g36700.1'	'mercator4v6.0: phosphoglycolate phosphatase & original description: pep chromosome:TAIR10:5:14421543:14424610:-1 gene:AT5G36700 transcript:AT5G36700.1 gene_biotype:protein_coding transcript_biotype:protein_coding gene_symbol:PGLP1A description:Phosphoglycolate phosphatase 1B, chloroplastic [Source:UniProtKB/Swiss-Prot;Acc:P0DKC4]'	T
'1.3.1'	'Photosynthesis.photorespiration.phosphoglycolate phosphatase'	'at5g36700.3'	'mercator4v6.0: phosphoglycolate phosphatase & original description: pep chromosome:TAIR10:5:14421635:14424490:-1 gene:AT5G36700 transcript:AT5G36700.3 gene_biotype:protein_coding transcript_biotype:protein_coding gene_symbol:PGLP1A description:Phosphoglycolate phosphatase 1B, chloroplastic [Source:UniProtKB/Swiss-Prot;Acc:P0DKC4]'	T
'1.3.1'	'Photosynthesis.photorespiration.phosphoglycolate phosphatase'	'at5g36700.4'	'mercator4v6.0: phosphoglycolate phosphatase & original description: pep chromosome:TAIR10:5:14421182:14424511:-1 gene:AT5G36700 transcript:AT5G36700.4 gene_biotype:protein_coding transcript_biotype:protein_coding gene_symbol:PGLP1A description:Phosphoglycolate phosphatase 1B, chloroplastic [Source:UniProtKB/Swiss-Prot;Acc:P0DKC4]'	T
'1.3.1'	'Photosynthesis.photorespiration.phosphoglycolate phosphatase'	'at5g36700.2'	'mercator4v6.0: phosphoglycolate phosphatase & original description: pep chromosome:TAIR10:5:14421635:14424490:-1 gene:AT5G36700 transcript:AT5G36700.2 gene_biotype:protein_coding transcript_biotype:protein_coding gene_symbol:PGLP1A description:Phosphoglycolate phosphatase 1B, chloroplastic [Source:UniProtKB/Swiss-Prot;Acc:P0DKC4]'	T
'1.3.1'	'Photosynthesis.photorespiration.phosphoglycolate phosphatase'	'at5g36790.1'	'mercator4v6.0: phosphoglycolate phosphatase & original description: pep chromosome:TAIR10:5:14480861:14483927:-1 gene:AT5G36790 transcript:AT5G36790.1 gene_biotype:protein_coding transcript_biotype:protein_coding gene_symbol:PGLP1A description:Phosphoglycolate phosphatase 1B, chloroplastic [Source:UniProtKB/Swiss-Prot;Acc:P0DKC4]'	T
'1.3.1'	'Photosynthesis.photorespiration.phosphoglycolate phosphatase'	'at5g36790.2'	'mercator4v6.0: phosphoglycolate phosphatase & original description: pep chromosome:TAIR10:5:14480482:14483790:-1 gene:AT5G36790 transcript:AT5G36790.2 gene_biotype:protein_coding transcript_biotype:protein_coding gene_symbol:PGLP1A description:Phosphoglycolate phosphatase 1B, chloroplastic [Source:UniProtKB/Swiss-Prot;Acc:P0DKC4]'	T
'1.3.1'	'Photosynthesis.photorespiration.phosphoglycolate phosphatase'	'at5g36790.3'	'mercator4v6.0: phosphoglycolate phosphatase & original description: pep chromosome:TAIR10:5:14480876:14483814:-1 gene:AT5G36790 transcript:AT5G36790.3 gene_biotype:protein_coding transcript_biotype:protein_coding gene_symbol:PGLP1A description:Phosphoglycolate phosphatase 1B, chloroplastic [Source:UniProtKB/Swiss-Prot;Acc:P0DKC4]'	T
'1.3.2'	'Photosynthesis.photorespiration.glycolate oxidase'	'at3g14420.2'	'mercator4v6.0: glycolate oxidase & original description: pep chromosome:TAIR10:3:4821615:4824178:1 gene:AT3G14420 transcript:AT3G14420.2 gene_biotype:protein_coding transcript_biotype:protein_coding gene_symbol:GLO1 description:(S)-2-hydroxy-acid oxidase GLO1 [Source:UniProtKB/Swiss-Prot;Acc:Q9LRR9]'	T
'1.3.2'	'Photosynthesis.photorespiration.glycolate oxidase'	'at3g14420.1'	'mercator4v6.0: glycolate oxidase & original description: pep chromosome:TAIR10:3:4821391:4824178:1 gene:AT3G14420 transcript:AT3G14420.1 gene_biotype:protein_coding transcript_biotype:protein_coding gene_symbol:GLO1 description:(S)-2-hydroxy-acid oxidase GLO1 [Source:UniProtKB/Swiss-Prot;Acc:Q9LRR9]'	T
'1.3.2'	'Photosynthesis.photorespiration.glycolate oxidase'	'at3g14420.3'	'mercator4v6.0: glycolate oxidase & original description: pep chromosome:TAIR10:3:4821523:4824152:1 gene:AT3G14420 transcript:AT3G14420.3 gene_biotype:protein_coding transcript_biotype:protein_coding gene_symbol:GLO1 description:(S)-2-hydroxy-acid oxidase GLO1 [Source:UniProtKB/Swiss-Prot;Acc:Q9LRR9]'	T
'1.3.2'	'Photosynthesis.photorespiration.glycolate oxidase'	'at3g14420.5'	'mercator4v6.0: glycolate oxidase & original description: pep chromosome:TAIR10:3:4821609:4824152:1 gene:AT3G14420 transcript:AT3G14420.5 gene_biotype:protein_coding transcript_biotype:protein_coding gene_symbol:GLO1 description:(S)-2-hydroxy-acid oxidase GLO1 [Source:UniProtKB/Swiss-Prot;Acc:Q9LRR9]'	T
'1.3.2'	'Photosynthesis.photorespiration.glycolate oxidase'	'at3g14420.6'	'mercator4v6.0: glycolate oxidase & original description: pep chromosome:TAIR10:3:4821609:4824152:1 gene:AT3G14420 transcript:AT3G14420.6 gene_biotype:protein_coding transcript_biotype:protein_coding gene_symbol:GLO1 description:(S)-2-hydroxy-acid oxidase GLO1 [Source:UniProtKB/Swiss-Prot;Acc:Q9LRR9]'	T
'1.3.2'	'Photosynthesis.photorespiration.glycolate oxidase'	'at3g14420.4'	'mercator4v6.0: glycolate oxidase & original description: pep chromosome:TAIR10:3:4821610:4824178:1 gene:AT3G14420 transcript:AT3G14420.4 gene_biotype:protein_coding transcript_biotype:protein_coding gene_symbol:GLO1 description:(S)-2-hydroxy-acid oxidase GLO1 [Source:UniProtKB/Swiss-Prot;Acc:Q9LRR9]'	T
'1.3.2'	'Photosynthesis.photorespiration.glycolate oxidase'	'at4g18360.2'	'mercator4v6.0: glycolate oxidase & original description: pep chromosome:TAIR10:4:10145919:10148682:-1 gene:AT4G18360 transcript:AT4G18360.2 gene_biotype:protein_coding transcript_biotype:protein_coding gene_symbol:GLO5 description:Peroxisomal (S)-2-hydroxy-acid oxidase GLO5 [Source:UniProtKB/Swiss-Prot;Acc:O49506]'	T
'1.3.2'	'Photosynthesis.photorespiration.glycolate oxidase'	'at4g18360.4'	'mercator4v6.0: glycolate oxidase & original description: pep chromosome:TAIR10:4:10145919:10148656:-1 gene:AT4G18360 transcript:AT4G18360.4 gene_biotype:protein_coding transcript_biotype:protein_coding gene_symbol:GLO5 description:Peroxisomal (S)-2-hydroxy-acid oxidase GLO5 [Source:UniProtKB/Swiss-Prot;Acc:O49506]'	T
'1.3.2'	'Photosynthesis.photorespiration.glycolate oxidase'	'at4g18360.1'	'mercator4v6.0: glycolate oxidase & original description: pep chromosome:TAIR10:4:10145895:10148762:-1 gene:AT4G18360 transcript:AT4G18360.1 gene_biotype:protein_coding transcript_biotype:protein_coding gene_symbol:GLO5 description:Peroxisomal (S)-2-hydroxy-acid oxidase GLO5 [Source:UniProtKB/Swiss-Prot;Acc:O49506]'	T
'1.3.2'	'Photosynthesis.photorespiration.glycolate oxidase'	'at3g14415.3'	'mercator4v6.0: glycolate oxidase & original description: pep chromosome:TAIR10:3:4818298:4821006:1 gene:AT3G14415 transcript:AT3G14415.3 gene_biotype:protein_coding transcript_biotype:protein_coding description:GOX2 [Source:UniProtKB/TrEMBL;Acc:A0A384L6X3]'	T
'1.3.2'	'Photosynthesis.photorespiration.glycolate oxidase'	'at3g14415.2'	'mercator4v6.0: glycolate oxidase & original description: pep chromosome:TAIR10:3:4818298:4821006:1 gene:AT3G14415 transcript:AT3G14415.2 gene_biotype:protein_coding transcript_biotype:protein_coding description:GOX2 [Source:UniProtKB/TrEMBL;Acc:A0A384L6X3]'	T
'1.3.2'	'Photosynthesis.photorespiration.glycolate oxidase'	'at3g14415.1'	'mercator4v6.0: glycolate oxidase & original description: pep chromosome:TAIR10:3:4818251:4821013:1 gene:AT3G14415 transcript:AT3G14415.1 gene_biotype:protein_coding transcript_biotype:protein_coding description:GOX2 [Source:UniProtKB/TrEMBL;Acc:A0A384L6X3]'	T
'1.3.3'	'Photosynthesis.photorespiration.aminotransferase activities'	''	''
'1.3.3.1'	'Photosynthesis.photorespiration.aminotransferase activities.glutamate-glyoxylate transaminase'	'at1g70580.1'	'mercator4v6.0: glutamate-glyoxylate transaminase & original description: pep chromosome:TAIR10:1:26612359:26616071:1 gene:AT1G70580 transcript:AT1G70580.1 gene_biotype:protein_coding transcript_biotype:protein_coding gene_symbol:GGAT2 description:Glutamate--glyoxylate aminotransferase 2 [Source:UniProtKB/Swiss-Prot;Acc:Q9S7E9]'	T
'1.3.3.1'	'Photosynthesis.photorespiration.aminotransferase activities.glutamate-glyoxylate transaminase'	'at1g70580.3'	'mercator4v6.0: glutamate-glyoxylate transaminase & original description: pep chromosome:TAIR10:1:26612999:26616069:1 gene:AT1G70580 transcript:AT1G70580.3 gene_biotype:protein_coding transcript_biotype:protein_coding gene_symbol:GGAT2 description:Glutamate--glyoxylate aminotransferase 2 [Source:UniProtKB/Swiss-Prot;Acc:Q9S7E9]'	T
'1.3.3.1'	'Photosynthesis.photorespiration.aminotransferase activities.glutamate-glyoxylate transaminase'	'at1g70580.2'	'mercator4v6.0: glutamate-glyoxylate transaminase & original description: pep chromosome:TAIR10:1:26612359:26616069:1 gene:AT1G70580 transcript:AT1G70580.2 gene_biotype:protein_coding transcript_biotype:protein_coding gene_symbol:GGAT2 description:Glutamate--glyoxylate aminotransferase 2 [Source:UniProtKB/Swiss-Prot;Acc:Q9S7E9]'	T
'1.3.3.1'	'Photosynthesis.photorespiration.aminotransferase activities.glutamate-glyoxylate transaminase'	'at1g70580.4'	'mercator4v6.0: glutamate-glyoxylate transaminase & original description: pep chromosome:TAIR10:1:26612768:26616069:1 gene:AT1G70580 transcript:AT1G70580.4 gene_biotype:protein_coding transcript_biotype:protein_coding gene_symbol:GGAT2 description:Glutamate--glyoxylate aminotransferase 2 [Source:UniProtKB/Swiss-Prot;Acc:Q9S7E9]'	T
'1.3.3.1'	'Photosynthesis.photorespiration.aminotransferase activities.glutamate-glyoxylate transaminase'	'at1g23310.1'	'mercator4v6.0: glutamate-glyoxylate transaminase & original description: pep chromosome:TAIR10:1:8268385:8272021:-1 gene:AT1G23310 transcript:AT1G23310.1 gene_biotype:protein_coding transcript_biotype:protein_coding gene_symbol:GGAT1 description:Glutamate--glyoxylate aminotransferase 1 [Source:UniProtKB/Swiss-Prot;Acc:Q9LR30]'	T
'1.3.3.1'	'Photosynthesis.photorespiration.aminotransferase activities.glutamate-glyoxylate transaminase'	'at1g23310.2'	'mercator4v6.0: glutamate-glyoxylate transaminase & original description: pep chromosome:TAIR10:1:8268404:8271933:-1 gene:AT1G23310 transcript:AT1G23310.2 gene_biotype:protein_coding transcript_biotype:protein_coding gene_symbol:GGAT1 description:Glutamate--glyoxylate aminotransferase 1 [Source:UniProtKB/Swiss-Prot;Acc:Q9LR30]'	T
'1.3.3.2'	'Photosynthesis.photorespiration.aminotransferase activities.serine-glyoxylate transaminase'	'at2g13360.2'	'mercator4v6.0: serine-glyoxylate transaminase & original description: pep chromosome:TAIR10:2:5539240:5541355:-1 gene:AT2G13360 transcript:AT2G13360.2 gene_biotype:protein_coding transcript_biotype:protein_coding gene_symbol:AGT1 description:Serine--glyoxylate aminotransferase [Source:UniProtKB/Swiss-Prot;Acc:Q56YA5]'	T
'1.3.3.2'	'Photosynthesis.photorespiration.aminotransferase activities.serine-glyoxylate transaminase'	'at2g13360.1'	'mercator4v6.0: serine-glyoxylate transaminase & original description: pep chromosome:TAIR10:2:5538740:5541409:-1 gene:AT2G13360 transcript:AT2G13360.1 gene_biotype:protein_coding transcript_biotype:protein_coding gene_symbol:AGT1 description:Serine--glyoxylate aminotransferase [Source:UniProtKB/Swiss-Prot;Acc:Q56YA5]'	T
'1.3.3.2'	'Photosynthesis.photorespiration.aminotransferase activities.serine-glyoxylate transaminase'	'at2g13360.3'	'mercator4v6.0: serine-glyoxylate transaminase & original description: pep chromosome:TAIR10:2:5539014:5541479:-1 gene:AT2G13360 transcript:AT2G13360.3 gene_biotype:protein_coding transcript_biotype:protein_coding gene_symbol:AGT1 description:Serine--glyoxylate aminotransferase [Source:UniProtKB/Swiss-Prot;Acc:Q56YA5]'	T
'1.3.4'	'Photosynthesis.photorespiration.glycine decarboxylase complex'	''	''
'1.3.4.1'	'Photosynthesis.photorespiration.glycine decarboxylase complex.glycine dehydrogenase component *(P-protein)'	'at4g33010.1'	'mercator4v6.0: glycine dehydrogenase component *(P-protein) of glycine cleavage system & original description: pep chromosome:TAIR10:4:15926652:15931422:-1 gene:AT4G33010 transcript:AT4G33010.1 gene_biotype:protein_coding transcript_biotype:protein_coding gene_symbol:GLDP1 description:Glycine cleavage system P protein [Source:UniProtKB/TrEMBL;Acc:A0A178UTF1]'	T
'1.3.4.1'	'Photosynthesis.photorespiration.glycine decarboxylase complex.glycine dehydrogenase component *(P-protein)'	'at4g33010.2'	'mercator4v6.0: glycine dehydrogenase component *(P-protein) of glycine cleavage system & original description: pep chromosome:TAIR10:4:15926670:15931332:-1 gene:AT4G33010 transcript:AT4G33010.2 gene_biotype:protein_coding transcript_biotype:protein_coding gene_symbol:GLDP1 description:Glycine cleavage system P protein [Source:UniProtKB/TrEMBL;Acc:A0A178UTF1]'	T
'1.3.4.1'	'Photosynthesis.photorespiration.glycine decarboxylase complex.glycine dehydrogenase component *(P-protein)'	'at2g26080.1'	'mercator4v6.0: glycine dehydrogenase component *(P-protein) of glycine cleavage system & original description: pep chromosome:TAIR10:2:11109003:11114291:-1 gene:AT2G26080 transcript:AT2G26080.1 gene_biotype:protein_coding transcript_biotype:protein_coding gene_symbol:GLDP2 description:Glycine dehydrogenase (decarboxylating) 2, mitochondrial [Source:UniProtKB/Swiss-Prot;Acc:O80988]'	T
'1.3.4.2'	'Photosynthesis.photorespiration.glycine decarboxylase complex.aminomethyltransferase component *(T-protein)'	'at1g11860.3'	'mercator4v6.0: aminomethyltransferase component *(T-protein) of glycine cleavage system & original description: pep chromosome:TAIR10:1:4001113:4003355:1 gene:AT1G11860 transcript:AT1G11860.3 gene_biotype:protein_coding transcript_biotype:protein_coding description:Glycine cleavage T-protein family [Source:TAIR;Acc:AT1G11860]'	T
'1.3.4.2'	'Photosynthesis.photorespiration.glycine decarboxylase complex.aminomethyltransferase component *(T-protein)'	'at1g11860.1'	'mercator4v6.0: aminomethyltransferase component *(T-protein) of glycine cleavage system & original description: pep chromosome:TAIR10:1:4001177:4003748:1 gene:AT1G11860 transcript:AT1G11860.1 gene_biotype:protein_coding transcript_biotype:protein_coding description:Glycine cleavage T-protein family [Source:TAIR;Acc:AT1G11860]'	T
'1.3.4.2'	'Photosynthesis.photorespiration.glycine decarboxylase complex.aminomethyltransferase component *(T-protein)'	'at1g11860.2'	'mercator4v6.0: aminomethyltransferase component *(T-protein) of glycine cleavage system & original description: pep chromosome:TAIR10:1:4001295:4003442:1 gene:AT1G11860 transcript:AT1G11860.2 gene_biotype:protein_coding transcript_biotype:protein_coding description:Glycine cleavage T-protein family [Source:TAIR;Acc:AT1G11860]'	T
'1.3.4.3'	'Photosynthesis.photorespiration.glycine decarboxylase complex.dihydrolipoyl dehydrogenase component *(L-protein)'	'at1g48030.4'	'mercator4v6.0: dihydrolipoyl dehydrogenase component *(L-protein) of glycine cleavage system & original description: pep chromosome:TAIR10:1:17717088:17719500:-1 gene:AT1G48030 transcript:AT1G48030.4 gene_biotype:protein_coding transcript_biotype:protein_coding gene_symbol:LPD1 description:Dihydrolipoyl dehydrogenase 1, mitochondrial [Source:UniProtKB/Swiss-Prot;Acc:Q9M5K3]'	T
'1.3.4.3'	'Photosynthesis.photorespiration.glycine decarboxylase complex.dihydrolipoyl dehydrogenase component *(L-protein)'	'at1g48030.1'	'mercator4v6.0: dihydrolipoyl dehydrogenase component *(L-protein) of glycine cleavage system & original description: pep chromosome:TAIR10:1:17716893:17719499:-1 gene:AT1G48030 transcript:AT1G48030.1 gene_biotype:protein_coding transcript_biotype:protein_coding gene_symbol:LPD1 description:Dihydrolipoyl dehydrogenase 1, mitochondrial [Source:UniProtKB/Swiss-Prot;Acc:Q9M5K3]'	T
'1.3.4.3'	'Photosynthesis.photorespiration.glycine decarboxylase complex.dihydrolipoyl dehydrogenase component *(L-protein)'	'at1g48030.3'	'mercator4v6.0: dihydrolipoyl dehydrogenase component *(L-protein) of glycine cleavage system & original description: pep chromosome:TAIR10:1:17716893:17719499:-1 gene:AT1G48030 transcript:AT1G48030.3 gene_biotype:protein_coding transcript_biotype:protein_coding gene_symbol:LPD1 description:Dihydrolipoyl dehydrogenase 1, mitochondrial [Source:UniProtKB/Swiss-Prot;Acc:Q9M5K3]'	T
'1.3.4.3'	'Photosynthesis.photorespiration.glycine decarboxylase complex.dihydrolipoyl dehydrogenase component *(L-protein)'	'at1g48030.5'	'mercator4v6.0: dihydrolipoyl dehydrogenase component *(L-protein) of glycine cleavage system & original description: pep chromosome:TAIR10:1:17717088:17719500:-1 gene:AT1G48030 transcript:AT1G48030.5 gene_biotype:protein_coding transcript_biotype:protein_coding gene_symbol:LPD1 description:Dihydrolipoyl dehydrogenase 1, mitochondrial [Source:UniProtKB/Swiss-Prot;Acc:Q9M5K3]'	T
'1.3.4.3'	'Photosynthesis.photorespiration.glycine decarboxylase complex.dihydrolipoyl dehydrogenase component *(L-protein)'	'at1g48030.2'	'mercator4v6.0: dihydrolipoyl dehydrogenase component *(L-protein) of glycine cleavage system & original description: pep chromosome:TAIR10:1:17717133:17719141:-1 gene:AT1G48030 transcript:AT1G48030.2 gene_biotype:protein_coding transcript_biotype:protein_coding gene_symbol:LPD1 description:Dihydrolipoyl dehydrogenase 1, mitochondrial [Source:UniProtKB/Swiss-Prot;Acc:Q9M5K3]'	T
'1.3.4.3'	'Photosynthesis.photorespiration.glycine decarboxylase complex.dihydrolipoyl dehydrogenase component *(L-protein)'	'at3g17240.3'	'mercator4v6.0: dihydrolipoyl dehydrogenase component *(L-protein) of glycine cleavage system & original description: pep chromosome:TAIR10:3:5889877:5892249:-1 gene:AT3G17240 transcript:AT3G17240.3 gene_biotype:protein_coding transcript_biotype:protein_coding gene_symbol:LPD2 description:Dihydrolipoyl dehydrogenase 2, mitochondrial [Source:UniProtKB/Swiss-Prot;Acc:Q9M5K2]'	T
'1.3.4.3'	'Photosynthesis.photorespiration.glycine decarboxylase complex.dihydrolipoyl dehydrogenase component *(L-protein)'	'at3g17240.1'	'mercator4v6.0: dihydrolipoyl dehydrogenase component *(L-protein) of glycine cleavage system & original description: pep chromosome:TAIR10:3:5889663:5892332:-1 gene:AT3G17240 transcript:AT3G17240.1 gene_biotype:protein_coding transcript_biotype:protein_coding gene_symbol:LPD2 description:Dihydrolipoyl dehydrogenase 2, mitochondrial [Source:UniProtKB/Swiss-Prot;Acc:Q9M5K2]'	T
'1.3.4.4'	'Photosynthesis.photorespiration.glycine decarboxylase complex.lipoamide-containing component *(H-protein)'	'at2g35120.1'	'mercator4v6.0: lipoamide-containing component *(H-protein) of glycine cleavage system & original description: pep chromosome:TAIR10:2:14805639:14807406:-1 gene:AT2G35120 transcript:AT2G35120.1 gene_biotype:protein_coding transcript_biotype:protein_coding gene_symbol:GDH2 description:Glycine cleavage system H protein 2, mitochondrial [Source:UniProtKB/Swiss-Prot;Acc:O82179]'	T
'1.3.4.4'	'Photosynthesis.photorespiration.glycine decarboxylase complex.lipoamide-containing component *(H-protein)'	'at1g32470.1'	'mercator4v6.0: lipoamide-containing component *(H-protein) of glycine cleavage system & original description: pep chromosome:TAIR10:1:11739304:11740399:-1 gene:AT1G32470 transcript:AT1G32470.1 gene_biotype:protein_coding transcript_biotype:protein_coding gene_symbol:GDH3 description:Glycine cleavage system H protein 3, mitochondrial [Source:UniProtKB/Swiss-Prot;Acc:Q9LQL0]'	T
'1.3.4.4'	'Photosynthesis.photorespiration.glycine decarboxylase complex.lipoamide-containing component *(H-protein)'	'at2g35370.1'	'mercator4v6.0: lipoamide-containing component *(H-protein) of glycine cleavage system & original description: pep chromosome:TAIR10:2:14891041:14892298:1 gene:AT2G35370 transcript:AT2G35370.1 gene_biotype:protein_coding transcript_biotype:protein_coding gene_symbol:GDH1 description:Glycine cleavage system H protein [Source:UniProtKB/TrEMBL;Acc:A0A178VV72]'	T
'1.3.5'	'Photosynthesis.photorespiration.serine hydroxymethyltransferase *(SHM)'	'at4g37930.1'	'mercator4v6.0: serine hydroxymethyltransferase & original description: pep chromosome:TAIR10:4:17831731:17835017:-1 gene:AT4G37930 transcript:AT4G37930.1 gene_biotype:protein_coding transcript_biotype:protein_coding gene_symbol:SHM1 description:Serine hydroxymethyltransferase 1, mitochondrial [Source:UniProtKB/Swiss-Prot;Acc:Q9SZJ5]'	T
'1.3.5'	'Photosynthesis.photorespiration.serine hydroxymethyltransferase *(SHM)'	'at5g26780.3'	'mercator4v6.0: serine hydroxymethyltransferase & original description: pep chromosome:TAIR10:5:9418195:9422091:1 gene:AT5G26780 transcript:AT5G26780.3 gene_biotype:protein_coding transcript_biotype:protein_coding gene_symbol:SHM2 description:serine hydroxymethyltransferase 2 [Source:TAIR;Acc:AT5G26780]'	T
'1.3.5'	'Photosynthesis.photorespiration.serine hydroxymethyltransferase *(SHM)'	'at5g26780.2'	'mercator4v6.0: serine hydroxymethyltransferase & original description: pep chromosome:TAIR10:5:9418195:9422151:1 gene:AT5G26780 transcript:AT5G26780.2 gene_biotype:protein_coding transcript_biotype:protein_coding gene_symbol:SHM2 description:serine hydroxymethyltransferase 2 [Source:TAIR;Acc:AT5G26780]'	T
'1.3.5'	'Photosynthesis.photorespiration.serine hydroxymethyltransferase *(SHM)'	'at5g26780.4'	'mercator4v6.0: serine hydroxymethyltransferase & original description: pep chromosome:TAIR10:5:9418137:9422228:1 gene:AT5G26780 transcript:AT5G26780.4 gene_biotype:protein_coding transcript_biotype:protein_coding gene_symbol:SHM2 description:serine hydroxymethyltransferase 2 [Source:TAIR;Acc:AT5G26780]'	T
'1.3.5'	'Photosynthesis.photorespiration.serine hydroxymethyltransferase *(SHM)'	'at5g26780.1'	'mercator4v6.0: serine hydroxymethyltransferase & original description: pep chromosome:TAIR10:5:9418137:9422228:1 gene:AT5G26780 transcript:AT5G26780.1 gene_biotype:protein_coding transcript_biotype:protein_coding gene_symbol:SHM2 description:serine hydroxymethyltransferase 2 [Source:TAIR;Acc:AT5G26780]'	T
'1.3.6'	'Photosynthesis.photorespiration.hydroxypyruvate reductase activities'	''	''
'1.3.6.1'	'Photosynthesis.photorespiration.hydroxypyruvate reductase activities.peroxisomal hydroxypyruvate reductase *(HPR1)'	'at1g68010.1'	'mercator4v6.0: peroxisomal hydroxypyruvate reductase *(HPR1) & original description: pep chromosome:TAIR10:1:25493193:25496053:1 gene:AT1G68010 transcript:AT1G68010.1 gene_biotype:protein_coding transcript_biotype:protein_coding gene_symbol:HPR description:hydroxypyruvate reductase [Source:TAIR;Acc:AT1G68010]'	T
'1.3.6.1'	'Photosynthesis.photorespiration.hydroxypyruvate reductase activities.peroxisomal hydroxypyruvate reductase *(HPR1)'	'at1g68010.2'	'mercator4v6.0: peroxisomal hydroxypyruvate reductase *(HPR1) & original description: pep chromosome:TAIR10:1:25493196:25495783:1 gene:AT1G68010 transcript:AT1G68010.2 gene_biotype:protein_coding transcript_biotype:protein_coding gene_symbol:HPR description:hydroxypyruvate reductase [Source:TAIR;Acc:AT1G68010]'	T
'1.3.6.1'	'Photosynthesis.photorespiration.hydroxypyruvate reductase activities.peroxisomal hydroxypyruvate reductase *(HPR1)'	'at1g68010.3'	'mercator4v6.0: peroxisomal hydroxypyruvate reductase *(HPR1) & original description: pep chromosome:TAIR10:1:25493218:25495378:1 gene:AT1G68010 transcript:AT1G68010.3 gene_biotype:protein_coding transcript_biotype:protein_coding gene_symbol:HPR description:hydroxypyruvate reductase [Source:TAIR;Acc:AT1G68010]'	T
'1.3.6.2'	'Photosynthesis.photorespiration.hydroxypyruvate reductase activities.non-peroxisomal hydroxypyruvate reductase *(HPR)'	'at2g45630.2'	'mercator4v6.0: non-peroxisomal hydroxypyruvate reductase *(HPR) & original description: pep chromosome:TAIR10:2:18795988:18797263:1 gene:AT2G45630 transcript:AT2G45630.2 gene_biotype:protein_coding transcript_biotype:protein_coding description:D-isomer specific 2-hydroxyacid dehydrogenase family protein [Source:UniProtKB/TrEMBL;Acc:Q67Y01]'	T
'1.3.6.2'	'Photosynthesis.photorespiration.hydroxypyruvate reductase activities.non-peroxisomal hydroxypyruvate reductase *(HPR)'	'at1g12550.1'	'mercator4v6.0: non-peroxisomal hydroxypyruvate reductase *(HPR) & original description: pep chromosome:TAIR10:1:4274531:4276031:1 gene:AT1G12550 transcript:AT1G12550.1 gene_biotype:protein_coding transcript_biotype:protein_coding gene_symbol:HPR3 description:Glyoxylate/hydroxypyruvate reductase HPR3 [Source:UniProtKB/Swiss-Prot;Acc:Q9LE33]'	T
'1.3.6.2'	'Photosynthesis.photorespiration.hydroxypyruvate reductase activities.non-peroxisomal hydroxypyruvate reductase *(HPR)'	'at1g79870.1'	'mercator4v6.0: non-peroxisomal hydroxypyruvate reductase *(HPR) & original description: pep chromosome:TAIR10:1:30044746:30046148:1 gene:AT1G79870 transcript:AT1G79870.1 gene_biotype:protein_coding transcript_biotype:protein_coding gene_symbol:HPR2 description:Glyoxylate/hydroxypyruvate reductase A HPR2 [Source:UniProtKB/Swiss-Prot;Acc:Q9CA90]'	T
'1.3.6.2'	'Photosynthesis.photorespiration.hydroxypyruvate reductase activities.non-peroxisomal hydroxypyruvate reductase *(HPR)'	'at1g79870.2'	'mercator4v6.0: non-peroxisomal hydroxypyruvate reductase *(HPR) & original description: pep chromosome:TAIR10:1:30044746:30046027:1 gene:AT1G79870 transcript:AT1G79870.2 gene_biotype:protein_coding transcript_biotype:protein_coding gene_symbol:HPR2 description:Glyoxylate/hydroxypyruvate reductase A HPR2 [Source:UniProtKB/Swiss-Prot;Acc:Q9CA90]'	T
'1.3.7'	'Photosynthesis.photorespiration.glycerate kinase'	'at1g80380.2'	'mercator4v6.0: glycerate kinase & original description: pep chromosome:TAIR10:1:30217202:30220004:1 gene:AT1G80380 transcript:AT1G80380.2 gene_biotype:protein_coding transcript_biotype:protein_coding gene_symbol:GLYK description:D-glycerate 3-kinase, chloroplastic [Source:UniProtKB/Swiss-Prot;Acc:Q944I4]'	T
'1.3.7'	'Photosynthesis.photorespiration.glycerate kinase'	'at1g80380.6'	'mercator4v6.0: glycerate kinase & original description: pep chromosome:TAIR10:1:30217202:30220004:1 gene:AT1G80380 transcript:AT1G80380.6 gene_biotype:protein_coding transcript_biotype:protein_coding gene_symbol:GLYK description:D-glycerate 3-kinase, chloroplastic [Source:UniProtKB/Swiss-Prot;Acc:Q944I4]'	T
'1.3.7'	'Photosynthesis.photorespiration.glycerate kinase'	'at1g80380.8'	'mercator4v6.0: glycerate kinase & original description: pep chromosome:TAIR10:1:30217202:30220004:1 gene:AT1G80380 transcript:AT1G80380.8 gene_biotype:protein_coding transcript_biotype:protein_coding gene_symbol:GLYK description:D-glycerate 3-kinase, chloroplastic [Source:UniProtKB/Swiss-Prot;Acc:Q944I4]'	T
'1.3.7'	'Photosynthesis.photorespiration.glycerate kinase'	'at1g80380.1'	'mercator4v6.0: glycerate kinase & original description: pep chromosome:TAIR10:1:30217219:30220004:1 gene:AT1G80380 transcript:AT1G80380.1 gene_biotype:protein_coding transcript_biotype:protein_coding gene_symbol:GLYK description:D-glycerate 3-kinase, chloroplastic [Source:UniProtKB/Swiss-Prot;Acc:Q944I4]'	T
'1.3.7'	'Photosynthesis.photorespiration.glycerate kinase'	'at1g80380.3'	'mercator4v6.0: glycerate kinase & original description: pep chromosome:TAIR10:1:30217202:30220004:1 gene:AT1G80380 transcript:AT1G80380.3 gene_biotype:protein_coding transcript_biotype:protein_coding gene_symbol:GLYK description:D-glycerate 3-kinase, chloroplastic [Source:UniProtKB/Swiss-Prot;Acc:Q944I4]'	T
'1.3.7'	'Photosynthesis.photorespiration.glycerate kinase'	'at1g80380.4'	'mercator4v6.0: glycerate kinase & original description: pep chromosome:TAIR10:1:30217116:30219810:1 gene:AT1G80380 transcript:AT1G80380.4 gene_biotype:protein_coding transcript_biotype:protein_coding gene_symbol:GLYK description:D-glycerate 3-kinase, chloroplastic [Source:UniProtKB/Swiss-Prot;Acc:Q944I4]'	T
'1.3.7'	'Photosynthesis.photorespiration.glycerate kinase'	'at1g80380.5'	'mercator4v6.0: glycerate kinase & original description: pep chromosome:TAIR10:1:30217202:30220595:1 gene:AT1G80380 transcript:AT1G80380.5 gene_biotype:protein_coding transcript_biotype:protein_coding gene_symbol:GLYK description:D-glycerate 3-kinase, chloroplastic [Source:UniProtKB/Swiss-Prot;Acc:Q944I4]'	T
'1.3.7'	'Photosynthesis.photorespiration.glycerate kinase'	'at1g80380.7'	'mercator4v6.0: glycerate kinase & original description: pep chromosome:TAIR10:1:30217202:30220004:1 gene:AT1G80380 transcript:AT1G80380.7 gene_biotype:protein_coding transcript_biotype:protein_coding gene_symbol:GLYK description:D-glycerate 3-kinase, chloroplastic [Source:UniProtKB/Swiss-Prot;Acc:Q944I4]'	T
'1.3.8'	'Photosynthesis.photorespiration.glycerate:glycolate transporter'	'at1g32080.1'	'mercator4v6.0: glycerate:glycolate transporter & original description: pep chromosome:TAIR10:1:11537242:11539896:-1 gene:AT1G32080 transcript:AT1G32080.1 gene_biotype:protein_coding transcript_biotype:protein_coding gene_symbol:PLGG1 description:Plastidal glycolate/glycerate translocator 1, chloroplastic [Source:UniProtKB/Swiss-Prot;Acc:Q9FVQ4]'	T
'1.4'	'Photosynthesis.CAM/C4 photosynthesis'	''	''
'1.4.1'	'Photosynthesis.CAM/C4 photosynthesis.carbon dioxide-bicarbonate equilibrium'	''	''
'1.4.1.1'	'Photosynthesis.CAM/C4 photosynthesis.carbon dioxide-bicarbonate equilibrium.alpha-type carbonic anhydrase'	'at1g08080.1'	'mercator4v6.0: alpha-type carbonic anhydrase & original description: pep chromosome:TAIR10:1:2516991:2518611:-1 gene:AT1G08080 transcript:AT1G08080.1 gene_biotype:protein_coding transcript_biotype:protein_coding gene_symbol:ACA7 description:Alpha carbonic anhydrase 7 [Source:UniProtKB/Swiss-Prot;Acc:Q8L817]'	T
'1.4.1.1'	'Photosynthesis.CAM/C4 photosynthesis.carbon dioxide-bicarbonate equilibrium.alpha-type carbonic anhydrase'	'at5g04180.1'	'mercator4v6.0: alpha-type carbonic anhydrase & original description: pep chromosome:TAIR10:5:1147648:1149284:-1 gene:AT5G04180 transcript:AT5G04180.1 gene_biotype:protein_coding transcript_biotype:protein_coding gene_symbol:ACA3 description:Alpha carbonic anhydrase 3 [Source:UniProtKB/Swiss-Prot;Acc:Q9FYE3]'	T
'1.4.1.1'	'Photosynthesis.CAM/C4 photosynthesis.carbon dioxide-bicarbonate equilibrium.alpha-type carbonic anhydrase'	'at2g28210.1'	'mercator4v6.0: alpha-type carbonic anhydrase & original description: pep chromosome:TAIR10:2:12029666:12033096:1 gene:AT2G28210 transcript:AT2G28210.1 gene_biotype:protein_coding transcript_biotype:protein_coding gene_symbol:ATACA2 description:ATACA2 [Source:UniProtKB/TrEMBL;Acc:A0A178VW72]'	T
'1.4.1.1'	'Photosynthesis.CAM/C4 photosynthesis.carbon dioxide-bicarbonate equilibrium.alpha-type carbonic anhydrase'	'at4g20990.1'	'mercator4v6.0: alpha-type carbonic anhydrase & original description: pep chromosome:TAIR10:4:11219772:11221148:1 gene:AT4G20990 transcript:AT4G20990.1 gene_biotype:protein_coding transcript_biotype:protein_coding gene_symbol:ACA4 description:Alpha carbonic anhydrase 4 [Source:UniProtKB/Swiss-Prot;Acc:F4JIK2]'	T
'1.4.1.1'	'Photosynthesis.CAM/C4 photosynthesis.carbon dioxide-bicarbonate equilibrium.alpha-type carbonic anhydrase'	'at4g21000.1'	'mercator4v6.0: alpha-type carbonic anhydrase & original description: pep chromosome:TAIR10:4:11222529:11223756:1 gene:AT4G21000 transcript:AT4G21000.1 gene_biotype:protein_coding transcript_biotype:protein_coding gene_symbol:ACA6 description:Alpha carbonic anhydrase 6 [Source:UniProtKB/Swiss-Prot;Acc:Q9SUB4]'	T
'1.4.1.1'	'Photosynthesis.CAM/C4 photosynthesis.carbon dioxide-bicarbonate equilibrium.alpha-type carbonic anhydrase'	'at1g08065.1'	'mercator4v6.0: alpha-type carbonic anhydrase & original description: pep chromosome:TAIR10:1:2511647:2513454:-1 gene:AT1G08065 transcript:AT1G08065.1 gene_biotype:protein_coding transcript_biotype:protein_coding gene_symbol:ACA5 description:Alpha carbonic anhydrase 5 [Source:UniProtKB/Swiss-Prot;Acc:F4HUC4]'	T
'1.4.1.1'	'Photosynthesis.CAM/C4 photosynthesis.carbon dioxide-bicarbonate equilibrium.alpha-type carbonic anhydrase'	'at3g52720.2'	'mercator4v6.0: alpha-type carbonic anhydrase & original description: pep chromosome:TAIR10:3:19538957:19541284:-1 gene:AT3G52720 transcript:AT3G52720.2 gene_biotype:protein_coding transcript_biotype:protein_coding gene_symbol:ACA1 description:Alpha carbonic anhydrase 1, chloroplastic [Source:UniProtKB/Swiss-Prot;Acc:O04846]'	T
'1.4.1.1'	'Photosynthesis.CAM/C4 photosynthesis.carbon dioxide-bicarbonate equilibrium.alpha-type carbonic anhydrase'	'at3g52720.1'	'mercator4v6.0: alpha-type carbonic anhydrase & original description: pep chromosome:TAIR10:3:19538540:19542286:-1 gene:AT3G52720 transcript:AT3G52720.1 gene_biotype:protein_coding transcript_biotype:protein_coding gene_symbol:ACA1 description:Alpha carbonic anhydrase 1, chloroplastic [Source:UniProtKB/Swiss-Prot;Acc:O04846]'	T
'1.4.1.1'	'Photosynthesis.CAM/C4 photosynthesis.carbon dioxide-bicarbonate equilibrium.alpha-type carbonic anhydrase'	'at3g52720.4'	'mercator4v6.0: alpha-type carbonic anhydrase & original description: pep chromosome:TAIR10:3:19538609:19541284:-1 gene:AT3G52720 transcript:AT3G52720.4 gene_biotype:protein_coding transcript_biotype:protein_coding gene_symbol:ACA1 description:Alpha carbonic anhydrase 1, chloroplastic [Source:UniProtKB/Swiss-Prot;Acc:O04846]'	T
'1.4.1.1'	'Photosynthesis.CAM/C4 photosynthesis.carbon dioxide-bicarbonate equilibrium.alpha-type carbonic anhydrase'	'at3g52720.3'	'mercator4v6.0: alpha-type carbonic anhydrase & original description: pep chromosome:TAIR10:3:19538587:19542160:-1 gene:AT3G52720 transcript:AT3G52720.3 gene_biotype:protein_coding transcript_biotype:protein_coding gene_symbol:ACA1 description:Alpha carbonic anhydrase 1, chloroplastic [Source:UniProtKB/Swiss-Prot;Acc:O04846]'	T
'1.4.1.2'	'Photosynthesis.CAM/C4 photosynthesis.carbon dioxide-bicarbonate equilibrium.beta-type carbonic anhydrase'	'at5g14740.1'	'mercator4v6.0: beta-type carbonic anhydrase & original description: pep chromosome:TAIR10:5:4757934:4762666:1 gene:AT5G14740 transcript:AT5G14740.1 gene_biotype:protein_coding transcript_biotype:protein_coding gene_symbol:BCA2 description:Beta carbonic anhydrase 2, chloroplastic [Source:UniProtKB/Swiss-Prot;Acc:P42737]'	T
'1.4.1.2'	'Photosynthesis.CAM/C4 photosynthesis.carbon dioxide-bicarbonate equilibrium.beta-type carbonic anhydrase'	'at5g14740.6'	'mercator4v6.0: beta-type carbonic anhydrase & original description: pep chromosome:TAIR10:5:4757934:4762666:1 gene:AT5G14740 transcript:AT5G14740.6 gene_biotype:protein_coding transcript_biotype:protein_coding gene_symbol:BCA2 description:Beta carbonic anhydrase 2, chloroplastic [Source:UniProtKB/Swiss-Prot;Acc:P42737]'	T
'1.4.1.2'	'Photosynthesis.CAM/C4 photosynthesis.carbon dioxide-bicarbonate equilibrium.beta-type carbonic anhydrase'	'at5g14740.2'	'mercator4v6.0: beta-type carbonic anhydrase & original description: pep chromosome:TAIR10:5:4757972:4762615:1 gene:AT5G14740 transcript:AT5G14740.2 gene_biotype:protein_coding transcript_biotype:protein_coding gene_symbol:BCA2 description:Beta carbonic anhydrase 2, chloroplastic [Source:UniProtKB/Swiss-Prot;Acc:P42737]'	T
'1.4.1.2'	'Photosynthesis.CAM/C4 photosynthesis.carbon dioxide-bicarbonate equilibrium.beta-type carbonic anhydrase'	'at5g14740.7'	'mercator4v6.0: beta-type carbonic anhydrase & original description: pep chromosome:TAIR10:5:4757934:4762666:1 gene:AT5G14740 transcript:AT5G14740.7 gene_biotype:protein_coding transcript_biotype:protein_coding gene_symbol:BCA2 description:Beta carbonic anhydrase 2, chloroplastic [Source:UniProtKB/Swiss-Prot;Acc:P42737]'	T
'1.4.1.2'	'Photosynthesis.CAM/C4 photosynthesis.carbon dioxide-bicarbonate equilibrium.beta-type carbonic anhydrase'	'at5g14740.4'	'mercator4v6.0: beta-type carbonic anhydrase & original description: pep chromosome:TAIR10:5:4757972:4762615:1 gene:AT5G14740 transcript:AT5G14740.4 gene_biotype:protein_coding transcript_biotype:protein_coding gene_symbol:BCA2 description:Beta carbonic anhydrase 2, chloroplastic [Source:UniProtKB/Swiss-Prot;Acc:P42737]'	T
'1.4.1.2'	'Photosynthesis.CAM/C4 photosynthesis.carbon dioxide-bicarbonate equilibrium.beta-type carbonic anhydrase'	'at5g14740.8'	'mercator4v6.0: beta-type carbonic anhydrase & original description: pep chromosome:TAIR10:5:4757934:4762666:1 gene:AT5G14740 transcript:AT5G14740.8 gene_biotype:protein_coding transcript_biotype:protein_coding gene_symbol:BCA2 description:Beta carbonic anhydrase 2, chloroplastic [Source:UniProtKB/Swiss-Prot;Acc:P42737]'	T
'1.4.1.2'	'Photosynthesis.CAM/C4 photosynthesis.carbon dioxide-bicarbonate equilibrium.beta-type carbonic anhydrase'	'at5g14740.3'	'mercator4v6.0: beta-type carbonic anhydrase & original description: pep chromosome:TAIR10:5:4757856:4762615:1 gene:AT5G14740 transcript:AT5G14740.3 gene_biotype:protein_coding transcript_biotype:protein_coding gene_symbol:BCA2 description:Beta carbonic anhydrase 2, chloroplastic [Source:UniProtKB/Swiss-Prot;Acc:P42737]'	T
'1.4.1.2'	'Photosynthesis.CAM/C4 photosynthesis.carbon dioxide-bicarbonate equilibrium.beta-type carbonic anhydrase'	'at5g14740.9'	'mercator4v6.0: beta-type carbonic anhydrase & original description: pep chromosome:TAIR10:5:4758921:4762615:1 gene:AT5G14740 transcript:AT5G14740.9 gene_biotype:protein_coding transcript_biotype:protein_coding gene_symbol:BCA2 description:Beta carbonic anhydrase 2, chloroplastic [Source:UniProtKB/Swiss-Prot;Acc:P42737]'	T
'1.4.1.2'	'Photosynthesis.CAM/C4 photosynthesis.carbon dioxide-bicarbonate equilibrium.beta-type carbonic anhydrase'	'at5g14740.5'	'mercator4v6.0: beta-type carbonic anhydrase & original description: pep chromosome:TAIR10:5:4757972:4762615:1 gene:AT5G14740 transcript:AT5G14740.5 gene_biotype:protein_coding transcript_biotype:protein_coding gene_symbol:BCA2 description:Beta carbonic anhydrase 2, chloroplastic [Source:UniProtKB/Swiss-Prot;Acc:P42737]'	T
'1.4.1.2'	'Photosynthesis.CAM/C4 photosynthesis.carbon dioxide-bicarbonate equilibrium.beta-type carbonic anhydrase'	'at4g33580.1'	'mercator4v6.0: beta-type carbonic anhydrase & original description: pep chromosome:TAIR10:4:16138251:16141624:1 gene:AT4G33580 transcript:AT4G33580.1 gene_biotype:protein_coding transcript_biotype:protein_coding gene_symbol:ATBCA5 description:beta carbonic anhydrase 5 [Source:TAIR;Acc:AT4G33580]'	T
'1.4.1.2'	'Photosynthesis.CAM/C4 photosynthesis.carbon dioxide-bicarbonate equilibrium.beta-type carbonic anhydrase'	'at4g33580.3'	'mercator4v6.0: beta-type carbonic anhydrase & original description: pep chromosome:TAIR10:4:16139198:16141363:1 gene:AT4G33580 transcript:AT4G33580.3 gene_biotype:protein_coding transcript_biotype:protein_coding gene_symbol:ATBCA5 description:beta carbonic anhydrase 5 [Source:TAIR;Acc:AT4G33580]'	T
'1.4.1.2'	'Photosynthesis.CAM/C4 photosynthesis.carbon dioxide-bicarbonate equilibrium.beta-type carbonic anhydrase'	'at4g33580.2'	'mercator4v6.0: beta-type carbonic anhydrase & original description: pep chromosome:TAIR10:4:16138360:16141624:1 gene:AT4G33580 transcript:AT4G33580.2 gene_biotype:protein_coding transcript_biotype:protein_coding gene_symbol:ATBCA5 description:beta carbonic anhydrase 5 [Source:TAIR;Acc:AT4G33580]'	T
'1.4.1.2'	'Photosynthesis.CAM/C4 photosynthesis.carbon dioxide-bicarbonate equilibrium.beta-type carbonic anhydrase'	'at3g01500.4'	'mercator4v6.0: beta-type carbonic anhydrase & original description: pep chromosome:TAIR10:3:194708:197564:-1 gene:AT3G01500 transcript:AT3G01500.4 gene_biotype:protein_coding transcript_biotype:protein_coding gene_symbol:BCA1 description:Beta carbonic anhydrase 1, chloroplastic [Source:UniProtKB/Swiss-Prot;Acc:P27140]'	T
'1.4.1.2'	'Photosynthesis.CAM/C4 photosynthesis.carbon dioxide-bicarbonate equilibrium.beta-type carbonic anhydrase'	'at3g01500.3'	'mercator4v6.0: beta-type carbonic anhydrase & original description: pep chromosome:TAIR10:3:194724:198664:-1 gene:AT3G01500 transcript:AT3G01500.3 gene_biotype:protein_coding transcript_biotype:protein_coding gene_symbol:BCA1 description:Beta carbonic anhydrase 1, chloroplastic [Source:UniProtKB/Swiss-Prot;Acc:P27140]'	T
'1.4.1.2'	'Photosynthesis.CAM/C4 photosynthesis.carbon dioxide-bicarbonate equilibrium.beta-type carbonic anhydrase'	'at3g01500.1'	'mercator4v6.0: beta-type carbonic anhydrase & original description: pep chromosome:TAIR10:3:194724:197974:-1 gene:AT3G01500 transcript:AT3G01500.1 gene_biotype:protein_coding transcript_biotype:protein_coding gene_symbol:BCA1 description:Beta carbonic anhydrase 1, chloroplastic [Source:UniProtKB/Swiss-Prot;Acc:P27140]'	T
'1.4.1.2'	'Photosynthesis.CAM/C4 photosynthesis.carbon dioxide-bicarbonate equilibrium.beta-type carbonic anhydrase'	'at3g01500.2'	'mercator4v6.0: beta-type carbonic anhydrase & original description: pep chromosome:TAIR10:3:194426:198160:-1 gene:AT3G01500 transcript:AT3G01500.2 gene_biotype:protein_coding transcript_biotype:protein_coding gene_symbol:BCA1 description:Beta carbonic anhydrase 1, chloroplastic [Source:UniProtKB/Swiss-Prot;Acc:P27140]'	T
'1.4.1.2'	'Photosynthesis.CAM/C4 photosynthesis.carbon dioxide-bicarbonate equilibrium.beta-type carbonic anhydrase'	'at1g23730.1'	'mercator4v6.0: beta-type carbonic anhydrase & original description: pep chromosome:TAIR10:1:8395509:8398387:1 gene:AT1G23730 transcript:AT1G23730.1 gene_biotype:protein_coding transcript_biotype:protein_coding gene_symbol:BCA3 description:Beta carbonic anhydrase 3 [Source:UniProtKB/Swiss-Prot;Acc:Q9ZUC2]'	T
'1.4.1.2'	'Photosynthesis.CAM/C4 photosynthesis.carbon dioxide-bicarbonate equilibrium.beta-type carbonic anhydrase'	'at1g23730.2'	'mercator4v6.0: beta-type carbonic anhydrase & original description: pep chromosome:TAIR10:1:8395466:8398144:1 gene:AT1G23730 transcript:AT1G23730.2 gene_biotype:protein_coding transcript_biotype:protein_coding gene_symbol:BCA3 description:Beta carbonic anhydrase 3 [Source:UniProtKB/Swiss-Prot;Acc:Q9ZUC2]'	T
'1.4.1.2'	'Photosynthesis.CAM/C4 photosynthesis.carbon dioxide-bicarbonate equilibrium.beta-type carbonic anhydrase'	'at1g70410.1'	'mercator4v6.0: beta-type carbonic anhydrase & original description: pep chromosome:TAIR10:1:26533926:26537426:-1 gene:AT1G70410 transcript:AT1G70410.1 gene_biotype:protein_coding transcript_biotype:protein_coding gene_symbol:BCA4 description:Beta carbonic anhydrase 4 [Source:UniProtKB/Swiss-Prot;Acc:Q94CE4]'	T
'1.4.1.2'	'Photosynthesis.CAM/C4 photosynthesis.carbon dioxide-bicarbonate equilibrium.beta-type carbonic anhydrase'	'at1g70410.2'	'mercator4v6.0: beta-type carbonic anhydrase & original description: pep chromosome:TAIR10:1:26533824:26538437:-1 gene:AT1G70410 transcript:AT1G70410.2 gene_biotype:protein_coding transcript_biotype:protein_coding gene_symbol:BCA4 description:Beta carbonic anhydrase 4 [Source:UniProtKB/Swiss-Prot;Acc:Q94CE4]'	T
'1.4.1.2'	'Photosynthesis.CAM/C4 photosynthesis.carbon dioxide-bicarbonate equilibrium.beta-type carbonic anhydrase'	'at1g70410.3'	'mercator4v6.0: beta-type carbonic anhydrase & original description: pep chromosome:TAIR10:1:26533824:26537422:-1 gene:AT1G70410 transcript:AT1G70410.3 gene_biotype:protein_coding transcript_biotype:protein_coding gene_symbol:BCA4 description:Beta carbonic anhydrase 4 [Source:UniProtKB/Swiss-Prot;Acc:Q94CE4]'	T
'1.4.1.2'	'Photosynthesis.CAM/C4 photosynthesis.carbon dioxide-bicarbonate equilibrium.beta-type carbonic anhydrase'	'at1g58180.1'	'mercator4v6.0: beta-type carbonic anhydrase & original description: pep chromosome:TAIR10:1:21537852:21539976:-1 gene:AT1G58180 transcript:AT1G58180.1 gene_biotype:protein_coding transcript_biotype:protein_coding gene_symbol:BCA6 description:Beta carbonic anhydrase 6, mitochondrial [Source:UniProtKB/Swiss-Prot;Acc:Q9C6F5]'	T
'1.4.1.2'	'Photosynthesis.CAM/C4 photosynthesis.carbon dioxide-bicarbonate equilibrium.beta-type carbonic anhydrase'	'at1g58180.4'	'mercator4v6.0: beta-type carbonic anhydrase & original description: pep chromosome:TAIR10:1:21537770:21539914:-1 gene:AT1G58180 transcript:AT1G58180.4 gene_biotype:protein_coding transcript_biotype:protein_coding gene_symbol:BCA6 description:Beta carbonic anhydrase 6, mitochondrial [Source:UniProtKB/Swiss-Prot;Acc:Q9C6F5]'	T
'1.4.1.2'	'Photosynthesis.CAM/C4 photosynthesis.carbon dioxide-bicarbonate equilibrium.beta-type carbonic anhydrase'	'at1g58180.6'	'mercator4v6.0: beta-type carbonic anhydrase & original description: pep chromosome:TAIR10:1:21537803:21539914:-1 gene:AT1G58180 transcript:AT1G58180.6 gene_biotype:protein_coding transcript_biotype:protein_coding gene_symbol:BCA6 description:Beta carbonic anhydrase 6, mitochondrial [Source:UniProtKB/Swiss-Prot;Acc:Q9C6F5]'	T
'1.4.1.2'	'Photosynthesis.CAM/C4 photosynthesis.carbon dioxide-bicarbonate equilibrium.beta-type carbonic anhydrase'	'at1g58180.3'	'mercator4v6.0: beta-type carbonic anhydrase & original description: pep chromosome:TAIR10:1:21537695:21539915:-1 gene:AT1G58180 transcript:AT1G58180.3 gene_biotype:protein_coding transcript_biotype:protein_coding gene_symbol:BCA6 description:Beta carbonic anhydrase 6, mitochondrial [Source:UniProtKB/Swiss-Prot;Acc:Q9C6F5]'	T
'1.4.1.2'	'Photosynthesis.CAM/C4 photosynthesis.carbon dioxide-bicarbonate equilibrium.beta-type carbonic anhydrase'	'at1g58180.2'	'mercator4v6.0: beta-type carbonic anhydrase & original description: pep chromosome:TAIR10:1:21537577:21540038:-1 gene:AT1G58180 transcript:AT1G58180.2 gene_biotype:protein_coding transcript_biotype:protein_coding gene_symbol:BCA6 description:Beta carbonic anhydrase 6, mitochondrial [Source:UniProtKB/Swiss-Prot;Acc:Q9C6F5]'	T
'1.4.1.2'	'Photosynthesis.CAM/C4 photosynthesis.carbon dioxide-bicarbonate equilibrium.beta-type carbonic anhydrase'	'at1g58180.7'	'mercator4v6.0: beta-type carbonic anhydrase & original description: pep chromosome:TAIR10:1:21537803:21539529:-1 gene:AT1G58180 transcript:AT1G58180.7 gene_biotype:protein_coding transcript_biotype:protein_coding gene_symbol:BCA6 description:Beta carbonic anhydrase 6, mitochondrial [Source:UniProtKB/Swiss-Prot;Acc:Q9C6F5]'	T
'1.4.1.2'	'Photosynthesis.CAM/C4 photosynthesis.carbon dioxide-bicarbonate equilibrium.beta-type carbonic anhydrase'	'at1g58180.5'	'mercator4v6.0: beta-type carbonic anhydrase & original description: pep chromosome:TAIR10:1:21537577:21540038:-1 gene:AT1G58180 transcript:AT1G58180.5 gene_biotype:protein_coding transcript_biotype:protein_coding gene_symbol:BCA6 description:Beta carbonic anhydrase 6, mitochondrial [Source:UniProtKB/Swiss-Prot;Acc:Q9C6F5]'	T
'1.4.2'	'Photosynthesis.CAM/C4 photosynthesis.phosphoenolpyruvate (PEP) carboxylase activity'	''	''
'1.4.2.1'	'Photosynthesis.CAM/C4 photosynthesis.phosphoenolpyruvate (PEP) carboxylase activity.PEP carboxylase *(PPC)'	'at2g42600.3'	'mercator4v6.0: PEP carboxylase *(PPC) & original description: pep chromosome:TAIR10:2:17734324:17739085:-1 gene:AT2G42600 transcript:AT2G42600.3 gene_biotype:protein_coding transcript_biotype:protein_coding gene_symbol:PPC2 description:PPC2 [Source:UniProtKB/TrEMBL;Acc:A0A178VV64]'	T
'1.4.2.1'	'Photosynthesis.CAM/C4 photosynthesis.phosphoenolpyruvate (PEP) carboxylase activity.PEP carboxylase *(PPC)'	'at2g42600.1'	'mercator4v6.0: PEP carboxylase *(PPC) & original description: pep chromosome:TAIR10:2:17734302:17739167:-1 gene:AT2G42600 transcript:AT2G42600.1 gene_biotype:protein_coding transcript_biotype:protein_coding gene_symbol:PPC2 description:PPC2 [Source:UniProtKB/TrEMBL;Acc:A0A178VV64]'	T
'1.4.2.1'	'Photosynthesis.CAM/C4 photosynthesis.phosphoenolpyruvate (PEP) carboxylase activity.PEP carboxylase *(PPC)'	'at2g42600.2'	'mercator4v6.0: PEP carboxylase *(PPC) & original description: pep chromosome:TAIR10:2:17734369:17738973:-1 gene:AT2G42600 transcript:AT2G42600.2 gene_biotype:protein_coding transcript_biotype:protein_coding gene_symbol:PPC2 description:PPC2 [Source:UniProtKB/TrEMBL;Acc:A0A178VV64]'	T
'1.4.2.1'	'Photosynthesis.CAM/C4 photosynthesis.phosphoenolpyruvate (PEP) carboxylase activity.PEP carboxylase *(PPC)'	'at1g53310.3'	'mercator4v6.0: PEP carboxylase *(PPC) & original description: pep chromosome:TAIR10:1:19884027:19888328:-1 gene:AT1G53310 transcript:AT1G53310.3 gene_biotype:protein_coding transcript_biotype:protein_coding gene_symbol:PPC1 description:Phosphoenolpyruvate carboxylase 1 [Source:UniProtKB/Swiss-Prot;Acc:Q9MAH0]'	T
'1.4.2.1'	'Photosynthesis.CAM/C4 photosynthesis.phosphoenolpyruvate (PEP) carboxylase activity.PEP carboxylase *(PPC)'	'at1g53310.1'	'mercator4v6.0: PEP carboxylase *(PPC) & original description: pep chromosome:TAIR10:1:19884027:19888398:-1 gene:AT1G53310 transcript:AT1G53310.1 gene_biotype:protein_coding transcript_biotype:protein_coding gene_symbol:PPC1 description:Phosphoenolpyruvate carboxylase 1 [Source:UniProtKB/Swiss-Prot;Acc:Q9MAH0]'	T
'1.4.2.1'	'Photosynthesis.CAM/C4 photosynthesis.phosphoenolpyruvate (PEP) carboxylase activity.PEP carboxylase *(PPC)'	'at1g53310.2'	'mercator4v6.0: PEP carboxylase *(PPC) & original description: pep chromosome:TAIR10:1:19883935:19888413:-1 gene:AT1G53310 transcript:AT1G53310.2 gene_biotype:protein_coding transcript_biotype:protein_coding gene_symbol:PPC1 description:Phosphoenolpyruvate carboxylase 1 [Source:UniProtKB/Swiss-Prot;Acc:Q9MAH0]'	T
'1.4.2.1'	'Photosynthesis.CAM/C4 photosynthesis.phosphoenolpyruvate (PEP) carboxylase activity.PEP carboxylase *(PPC)'	'at3g14940.2'	'mercator4v6.0: PEP carboxylase *(PPC) & original description: pep chromosome:TAIR10:3:5025383:5029806:1 gene:AT3G14940 transcript:AT3G14940.2 gene_biotype:protein_coding transcript_biotype:protein_coding gene_symbol:PPC3 description:Phosphoenolpyruvate carboxylase 3 [Source:UniProtKB/Swiss-Prot;Acc:Q84VW9]'	T
'1.4.2.1'	'Photosynthesis.CAM/C4 photosynthesis.phosphoenolpyruvate (PEP) carboxylase activity.PEP carboxylase *(PPC)'	'at3g14940.1'	'mercator4v6.0: PEP carboxylase *(PPC) & original description: pep chromosome:TAIR10:3:5025184:5029886:1 gene:AT3G14940 transcript:AT3G14940.1 gene_biotype:protein_coding transcript_biotype:protein_coding gene_symbol:PPC3 description:Phosphoenolpyruvate carboxylase 3 [Source:UniProtKB/Swiss-Prot;Acc:Q84VW9]'	T
'1.4.2.1'	'Photosynthesis.CAM/C4 photosynthesis.phosphoenolpyruvate (PEP) carboxylase activity.PEP carboxylase *(PPC)'	'at1g68750.1'	'mercator4v6.0: PEP carboxylase *(PPC) & original description: pep chromosome:TAIR10:1:25822716:25828147:-1 gene:AT1G68750 transcript:AT1G68750.1 gene_biotype:protein_coding transcript_biotype:protein_coding gene_symbol:PPC4 description:PPC4 [Source:UniProtKB/TrEMBL;Acc:A0A178W7Q9]'	T
'1.4.2.2'	'Photosynthesis.CAM/C4 photosynthesis.phosphoenolpyruvate (PEP) carboxylase activity.regulatory PPC-phosphorylating kinase *(PPCK)'	'at1g08650.1'	'mercator4v6.0: regulatory PEP carboxylase-phosphorylating kinase *(PPCK) & original description: pep chromosome:TAIR10:1:2752124:2753809:1 gene:AT1G08650 transcript:AT1G08650.1 gene_biotype:protein_coding transcript_biotype:protein_coding gene_symbol:PPCK1 description:Phosphoenolpyruvate carboxylase kinase 1 [Source:UniProtKB/Swiss-Prot;Acc:Q9SPK4]'	T
'1.4.2.2'	'Photosynthesis.CAM/C4 photosynthesis.phosphoenolpyruvate (PEP) carboxylase activity.regulatory PPC-phosphorylating kinase *(PPCK)'	'at1g08650.2'	'mercator4v6.0: regulatory PEP carboxylase-phosphorylating kinase *(PPCK) & original description: pep chromosome:TAIR10:1:2752154:2753698:1 gene:AT1G08650 transcript:AT1G08650.2 gene_biotype:protein_coding transcript_biotype:protein_coding gene_symbol:PPCK1 description:Phosphoenolpyruvate carboxylase kinase 1 [Source:UniProtKB/Swiss-Prot;Acc:Q9SPK4]'	T
'1.4.2.2'	'Photosynthesis.CAM/C4 photosynthesis.phosphoenolpyruvate (PEP) carboxylase activity.regulatory PPC-phosphorylating kinase *(PPCK)'	'at3g04530.1'	'mercator4v6.0: regulatory PEP carboxylase-phosphorylating kinase *(PPCK) & original description: pep chromosome:TAIR10:3:1221422:1222744:1 gene:AT3G04530 transcript:AT3G04530.1 gene_biotype:protein_coding transcript_biotype:protein_coding gene_symbol:PPCK2 description:Phosphoenolpyruvate carboxylase kinase 2 [Source:UniProtKB/Swiss-Prot;Acc:Q93VK0]'	T
'1.4.3'	'Photosynthesis.CAM/C4 photosynthesis.NAD-dependent malate dehydrogenase'	'at1g04410.1'	'mercator4v6.0: NAD-dependent malate dehydrogenase & original description: pep chromosome:TAIR10:1:1188995:1191458:-1 gene:AT1G04410 transcript:AT1G04410.1 gene_biotype:protein_coding transcript_biotype:protein_coding gene_symbol:MDH1 description:Malate dehydrogenase [Source:UniProtKB/TrEMBL;Acc:A0A178W4H0]'	T
'1.4.3'	'Photosynthesis.CAM/C4 photosynthesis.NAD-dependent malate dehydrogenase'	'at5g43330.1'	'mercator4v6.0: NAD-dependent malate dehydrogenase & original description: pep chromosome:TAIR10:5:17390381:17392741:1 gene:AT5G43330 transcript:AT5G43330.1 gene_biotype:protein_coding transcript_biotype:protein_coding gene_symbol:MDH2 description:Malate dehydrogenase 2, cytoplasmic [Source:UniProtKB/Swiss-Prot;Acc:P57106]'	T
'1.4.3'	'Photosynthesis.CAM/C4 photosynthesis.NAD-dependent malate dehydrogenase'	'at5g56720.1'	'mercator4v6.0: NAD-dependent malate dehydrogenase & original description: pep chromosome:TAIR10:5:22945419:22946807:1 gene:AT5G56720 transcript:AT5G56720.1 gene_biotype:protein_coding transcript_biotype:protein_coding description:Malate dehydrogenase [Source:UniProtKB/TrEMBL;Acc:A0A178UAN5]'	T
'2'	'Cellular respiration'	''	''
'2.1'	'Cellular respiration.glycolysis'	''	''
'2.1.1'	'Cellular respiration.glycolysis.cytosolic glycolysis'	''	''
'2.1.1.1'	'Cellular respiration.glycolysis.cytosolic glycolysis.phosphofructokinase activities'	''	''
'2.1.1.1.1'	'Cellular respiration.glycolysis.cytosolic glycolysis.phosphofructokinase activities.ATP-dependent phosphofructokinase'	'at4g26270.1'	'mercator4v6.0: ATP-dependent phosphofructokinase & original description: pep chromosome:TAIR10:4:13300778:13304440:-1 gene:AT4G26270 transcript:AT4G26270.1 gene_biotype:protein_coding transcript_biotype:protein_coding gene_symbol:PFK3 description:ATP-dependent 6-phosphofructokinase 3 [Source:UniProtKB/Swiss-Prot;Acc:Q94AA4]'	T
'2.1.1.1.1'	'Cellular respiration.glycolysis.cytosolic glycolysis.phosphofructokinase activities.ATP-dependent phosphofructokinase'	'at4g32840.1'	'mercator4v6.0: ATP-dependent phosphofructokinase & original description: pep chromosome:TAIR10:4:15844576:15848552:-1 gene:AT4G32840 transcript:AT4G32840.1 gene_biotype:protein_coding transcript_biotype:protein_coding gene_symbol:PFK6 description:ATP-dependent 6-phosphofructokinase [Source:UniProtKB/TrEMBL;Acc:A0A178V315]'	T
'2.1.1.1.1'	'Cellular respiration.glycolysis.cytosolic glycolysis.phosphofructokinase activities.ATP-dependent phosphofructokinase'	'at5g56630.1'	'mercator4v6.0: ATP-dependent phosphofructokinase & original description: pep chromosome:TAIR10:5:22923804:22926963:1 gene:AT5G56630 transcript:AT5G56630.1 gene_biotype:protein_coding transcript_biotype:protein_coding gene_symbol:PFK7 description:ATP-dependent 6-phosphofructokinase 7 [Source:UniProtKB/Swiss-Prot;Acc:Q9C5J7]'	T
'2.1.1.1.1'	'Cellular respiration.glycolysis.cytosolic glycolysis.phosphofructokinase activities.ATP-dependent phosphofructokinase'	'at4g29220.1'	'mercator4v6.0: ATP-dependent phosphofructokinase & original description: pep chromosome:TAIR10:4:14403347:14406592:-1 gene:AT4G29220 transcript:AT4G29220.1 gene_biotype:protein_coding transcript_biotype:protein_coding gene_symbol:PFK1 description:ATP-dependent 6-phosphofructokinase 1 [Source:UniProtKB/Swiss-Prot;Acc:Q9M0F9]'	T
'2.1.1.1.1'	'Cellular respiration.glycolysis.cytosolic glycolysis.phosphofructokinase activities.ATP-dependent phosphofructokinase'	'at5g61580.1'	'mercator4v6.0: ATP-dependent phosphofructokinase & original description: pep chromosome:TAIR10:5:24761041:24764168:1 gene:AT5G61580 transcript:AT5G61580.1 gene_biotype:protein_coding transcript_biotype:protein_coding gene_symbol:PFK4 description:ATP-dependent 6-phosphofructokinase [Source:UniProtKB/TrEMBL;Acc:A0A178UCI3]'	T
'2.1.1.1.1'	'Cellular respiration.glycolysis.cytosolic glycolysis.phosphofructokinase activities.ATP-dependent phosphofructokinase'	'at5g61580.2'	'mercator4v6.0: ATP-dependent phosphofructokinase & original description: pep chromosome:TAIR10:5:24761091:24764014:1 gene:AT5G61580 transcript:AT5G61580.2 gene_biotype:protein_coding transcript_biotype:protein_coding gene_symbol:PFK4 description:ATP-dependent 6-phosphofructokinase [Source:UniProtKB/TrEMBL;Acc:A0A178UCI3]'	T
'2.1.1.1.2'	'Cellular respiration.glycolysis.cytosolic glycolysis.phosphofructokinase activities.pyrophosphate-dependent phosphofructokinase'	'at4g04040.1'	'mercator4v6.0: pyrophosphate-dependent phosphofructokinase & original description: pep chromosome:TAIR10:4:1939113:1943024:1 gene:AT4G04040 transcript:AT4G04040.1 gene_biotype:protein_coding transcript_biotype:protein_coding gene_symbol:PFP-BETA2 description:Pyrophosphate--fructose 6-phosphate 1-phosphotransferase subunit beta 2 [Source:UniProtKB/Swiss-Prot;Acc:F4JGR5]'	T
'2.1.1.1.2'	'Cellular respiration.glycolysis.cytosolic glycolysis.phosphofructokinase activities.pyrophosphate-dependent phosphofructokinase'	'at1g76550.1'	'mercator4v6.0: pyrophosphate-dependent phosphofructokinase & original description: pep chromosome:TAIR10:1:28722657:28727111:-1 gene:AT1G76550 transcript:AT1G76550.1 gene_biotype:protein_coding transcript_biotype:protein_coding gene_symbol:PFP-ALPHA2 description:Pyrophosphate--fructose 6-phosphate 1-phosphotransferase subunit alpha 2 [Source:UniProtKB/Swiss-Prot;Acc:Q9C9K3]'	T
'2.1.1.1.2'	'Cellular respiration.glycolysis.cytosolic glycolysis.phosphofructokinase activities.pyrophosphate-dependent phosphofructokinase'	'at1g12000.1'	'mercator4v6.0: pyrophosphate-dependent phosphofructokinase & original description: pep chromosome:TAIR10:1:4049896:4053871:-1 gene:AT1G12000 transcript:AT1G12000.1 gene_biotype:protein_coding transcript_biotype:protein_coding gene_symbol:PFP-BETA1 description:Pyrophosphate--fructose 6-phosphate 1-phosphotransferase subunit beta 1 [Source:UniProtKB/Swiss-Prot;Acc:Q8W4M5]'	T
'2.1.1.1.2'	'Cellular respiration.glycolysis.cytosolic glycolysis.phosphofructokinase activities.pyrophosphate-dependent phosphofructokinase'	'at1g20950.1'	'mercator4v6.0: pyrophosphate-dependent phosphofructokinase & original description: pep chromosome:TAIR10:1:7297239:7301633:-1 gene:AT1G20950 transcript:AT1G20950.1 gene_biotype:protein_coding transcript_biotype:protein_coding gene_symbol:PFP-ALPHA1 description:Pyrophosphate--fructose 6-phosphate 1-phosphotransferase subunit alpha [Source:UniProtKB/TrEMBL;Acc:A0A178WMV9]'	T
'2.1.1.2'	'Cellular respiration.glycolysis.cytosolic glycolysis.fructose-bisphosphate aldolase *(FBA)'	'at3g52930.1'	'mercator4v6.0: fructose-bisphosphate aldolase *(FBA) & original description: pep chromosome:TAIR10:3:19626748:19629204:-1 gene:AT3G52930 transcript:AT3G52930.1 gene_biotype:protein_coding transcript_biotype:protein_coding gene_symbol:FBA8 description:Fructose-bisphosphate aldolase [Source:UniProtKB/TrEMBL;Acc:A0A178V8L4]'	T
'2.1.1.2'	'Cellular respiration.glycolysis.cytosolic glycolysis.fructose-bisphosphate aldolase *(FBA)'	'at4g26530.2'	'mercator4v6.0: fructose-bisphosphate aldolase *(FBA) & original description: pep chromosome:TAIR10:4:13391293:13393102:1 gene:AT4G26530 transcript:AT4G26530.2 gene_biotype:protein_coding transcript_biotype:protein_coding gene_symbol:FBA5 description:Fructose-bisphosphate aldolase [Source:UniProtKB/TrEMBL;Acc:A0A178V385]'	T
'2.1.1.2'	'Cellular respiration.glycolysis.cytosolic glycolysis.fructose-bisphosphate aldolase *(FBA)'	'at4g26530.3'	'mercator4v6.0: fructose-bisphosphate aldolase *(FBA) & original description: pep chromosome:TAIR10:4:13390754:13393265:1 gene:AT4G26530 transcript:AT4G26530.3 gene_biotype:protein_coding transcript_biotype:protein_coding gene_symbol:FBA5 description:Fructose-bisphosphate aldolase [Source:UniProtKB/TrEMBL;Acc:A0A178V385]'	T
'2.1.1.2'	'Cellular respiration.glycolysis.cytosolic glycolysis.fructose-bisphosphate aldolase *(FBA)'	'at4g26530.1'	'mercator4v6.0: fructose-bisphosphate aldolase *(FBA) & original description: pep chromosome:TAIR10:4:13391344:13393107:1 gene:AT4G26530 transcript:AT4G26530.1 gene_biotype:protein_coding transcript_biotype:protein_coding gene_symbol:FBA5 description:Fructose-bisphosphate aldolase [Source:UniProtKB/TrEMBL;Acc:A0A178V385]'	T
'2.1.1.2'	'Cellular respiration.glycolysis.cytosolic glycolysis.fructose-bisphosphate aldolase *(FBA)'	'at2g36460.2'	'mercator4v6.0: fructose-bisphosphate aldolase *(FBA) & original description: pep chromosome:TAIR10:2:15296701:15298514:-1 gene:AT2G36460 transcript:AT2G36460.2 gene_biotype:protein_coding transcript_biotype:protein_coding gene_symbol:FBA6 description:Fructose-bisphosphate aldolase 6, cytosolic [Source:UniProtKB/Swiss-Prot;Acc:Q9SJQ9]'	T
'2.1.1.2'	'Cellular respiration.glycolysis.cytosolic glycolysis.fructose-bisphosphate aldolase *(FBA)'	'at2g36460.1'	'mercator4v6.0: fructose-bisphosphate aldolase *(FBA) & original description: pep chromosome:TAIR10:2:15296613:15298754:-1 gene:AT2G36460 transcript:AT2G36460.1 gene_biotype:protein_coding transcript_biotype:protein_coding gene_symbol:FBA6 description:Fructose-bisphosphate aldolase 6, cytosolic [Source:UniProtKB/Swiss-Prot;Acc:Q9SJQ9]'	T
'2.1.1.2'	'Cellular respiration.glycolysis.cytosolic glycolysis.fructose-bisphosphate aldolase *(FBA)'	'at2g36460.3'	'mercator4v6.0: fructose-bisphosphate aldolase *(FBA) & original description: pep chromosome:TAIR10:2:15296701:15298514:-1 gene:AT2G36460 transcript:AT2G36460.3 gene_biotype:protein_coding transcript_biotype:protein_coding gene_symbol:FBA6 description:Fructose-bisphosphate aldolase 6, cytosolic [Source:UniProtKB/Swiss-Prot;Acc:Q9SJQ9]'	T
'2.1.1.2'	'Cellular respiration.glycolysis.cytosolic glycolysis.fructose-bisphosphate aldolase *(FBA)'	'at5g03690.4'	'mercator4v6.0: fructose-bisphosphate aldolase *(FBA) & original description: pep chromosome:TAIR10:5:963148:965097:-1 gene:AT5G03690 transcript:AT5G03690.4 gene_biotype:protein_coding transcript_biotype:protein_coding gene_symbol:FBA4 description:Fructose-bisphosphate aldolase 4, cytosolic [Source:UniProtKB/Swiss-Prot;Acc:F4KGQ0]'	T
'2.1.1.2'	'Cellular respiration.glycolysis.cytosolic glycolysis.fructose-bisphosphate aldolase *(FBA)'	'at5g03690.2'	'mercator4v6.0: fructose-bisphosphate aldolase *(FBA) & original description: pep chromosome:TAIR10:5:963148:965327:-1 gene:AT5G03690 transcript:AT5G03690.2 gene_biotype:protein_coding transcript_biotype:protein_coding gene_symbol:FBA4 description:Fructose-bisphosphate aldolase 4, cytosolic [Source:UniProtKB/Swiss-Prot;Acc:F4KGQ0]'	T
'2.1.1.2'	'Cellular respiration.glycolysis.cytosolic glycolysis.fructose-bisphosphate aldolase *(FBA)'	'at5g03690.3'	'mercator4v6.0: fructose-bisphosphate aldolase *(FBA) & original description: pep chromosome:TAIR10:5:963148:965327:-1 gene:AT5G03690 transcript:AT5G03690.3 gene_biotype:protein_coding transcript_biotype:protein_coding gene_symbol:FBA4 description:Fructose-bisphosphate aldolase 4, cytosolic [Source:UniProtKB/Swiss-Prot;Acc:F4KGQ0]'	T
'2.1.1.2'	'Cellular respiration.glycolysis.cytosolic glycolysis.fructose-bisphosphate aldolase *(FBA)'	'at5g03690.1'	'mercator4v6.0: fructose-bisphosphate aldolase *(FBA) & original description: pep chromosome:TAIR10:5:963147:965136:-1 gene:AT5G03690 transcript:AT5G03690.1 gene_biotype:protein_coding transcript_biotype:protein_coding gene_symbol:FBA4 description:Fructose-bisphosphate aldolase 4, cytosolic [Source:UniProtKB/Swiss-Prot;Acc:F4KGQ0]'	T
'2.1.1.2'	'Cellular respiration.glycolysis.cytosolic glycolysis.fructose-bisphosphate aldolase *(FBA)'	'at4g26520.4'	'mercator4v6.0: fructose-bisphosphate aldolase *(FBA) & original description: pep chromosome:TAIR10:4:13388719:13390378:1 gene:AT4G26520 transcript:AT4G26520.4 gene_biotype:protein_coding transcript_biotype:protein_coding description:Aldolase superfamily protein [Source:TAIR;Acc:AT4G26520]'	T
'2.1.1.2'	'Cellular respiration.glycolysis.cytosolic glycolysis.fructose-bisphosphate aldolase *(FBA)'	'at4g26520.2'	'mercator4v6.0: fructose-bisphosphate aldolase *(FBA) & original description: pep chromosome:TAIR10:4:13388290:13390721:1 gene:AT4G26520 transcript:AT4G26520.2 gene_biotype:protein_coding transcript_biotype:protein_coding description:Aldolase superfamily protein [Source:TAIR;Acc:AT4G26520]'	T
'2.1.1.2'	'Cellular respiration.glycolysis.cytosolic glycolysis.fructose-bisphosphate aldolase *(FBA)'	'at4g26520.3'	'mercator4v6.0: fructose-bisphosphate aldolase *(FBA) & original description: pep chromosome:TAIR10:4:13388348:13390862:1 gene:AT4G26520 transcript:AT4G26520.3 gene_biotype:protein_coding transcript_biotype:protein_coding description:Aldolase superfamily protein [Source:TAIR;Acc:AT4G26520]'	T
'2.1.1.2'	'Cellular respiration.glycolysis.cytosolic glycolysis.fructose-bisphosphate aldolase *(FBA)'	'at4g26520.1'	'mercator4v6.0: fructose-bisphosphate aldolase *(FBA) & original description: pep chromosome:TAIR10:4:13388348:13390410:1 gene:AT4G26520 transcript:AT4G26520.1 gene_biotype:protein_coding transcript_biotype:protein_coding description:Aldolase superfamily protein [Source:TAIR;Acc:AT4G26520]'	T
'2.1.1.3'	'Cellular respiration.glycolysis.cytosolic glycolysis.triose-phosphate isomerase *(TPI)'	'at3g55440.1'	'mercator4v6.0: triose-phosphate isomerase *(TPI) & original description: pep chromosome:TAIR10:3:20553403:20556560:1 gene:AT3G55440 transcript:AT3G55440.1 gene_biotype:protein_coding transcript_biotype:protein_coding gene_symbol:CTIMC description:Triosephosphate isomerase, cytosolic [Source:UniProtKB/Swiss-Prot;Acc:P48491]'	T
'2.1.1.4'	'Cellular respiration.glycolysis.cytosolic glycolysis.glyceraldehyde 3-phosphate dehydrogenase activities'	''	''
'2.1.1.4.1'	'Cellular respiration.glycolysis.cytosolic glycolysis.glyceraldehyde 3-phosphate dehydrogenase activities.NAD-dependent glyceraldehyde 3-phosphate dehydrogenase'	'at3g04120.1'	'mercator4v6.0: NAD-dependent glyceraldehyde 3-phosphate dehydrogenase & original description: pep chromosome:TAIR10:3:1080942:1083690:1 gene:AT3G04120 transcript:AT3G04120.1 gene_biotype:protein_coding transcript_biotype:protein_coding gene_symbol:GAPC1 description:Glyceraldehyde-3-phosphate dehydrogenase GAPC1, cytosolic [Source:UniProtKB/Swiss-Prot;Acc:P25858]'	T
'2.1.1.4.1'	'Cellular respiration.glycolysis.cytosolic glycolysis.glyceraldehyde 3-phosphate dehydrogenase activities.NAD-dependent glyceraldehyde 3-phosphate dehydrogenase'	'at1g13440.1'	'mercator4v6.0: NAD-dependent glyceraldehyde 3-phosphate dehydrogenase & original description: pep chromosome:TAIR10:1:4608077:4610878:-1 gene:AT1G13440 transcript:AT1G13440.1 gene_biotype:protein_coding transcript_biotype:protein_coding gene_symbol:GAPC2 description:Glyceraldehyde-3-phosphate dehydrogenase GAPC2, cytosolic [Source:UniProtKB/Swiss-Prot;Acc:Q9FX54]'	T
'2.1.1.4.2'	'Cellular respiration.glycolysis.cytosolic glycolysis.glyceraldehyde 3-phosphate dehydrogenase activities.NADP-dependent glyceraldehyde 3-phosphate dehydrogenase'	'at2g24270.1'	'mercator4v6.0: NADP-dependent glyceraldehyde 3-phosphate dehydrogenase & original description: pep chromosome:TAIR10:2:10326918:10330048:-1 gene:AT2G24270 transcript:AT2G24270.1 gene_biotype:protein_coding transcript_biotype:protein_coding gene_symbol:ALDH11A3 description:aldehyde dehydrogenase 11A3 [Source:TAIR;Acc:AT2G24270]'	T
'2.1.1.4.2'	'Cellular respiration.glycolysis.cytosolic glycolysis.glyceraldehyde 3-phosphate dehydrogenase activities.NADP-dependent glyceraldehyde 3-phosphate dehydrogenase'	'at2g24270.3'	'mercator4v6.0: NADP-dependent glyceraldehyde 3-phosphate dehydrogenase & original description: pep chromosome:TAIR10:2:10327035:10329941:-1 gene:AT2G24270 transcript:AT2G24270.3 gene_biotype:protein_coding transcript_biotype:protein_coding gene_symbol:ALDH11A3 description:aldehyde dehydrogenase 11A3 [Source:TAIR;Acc:AT2G24270]'	T
'2.1.1.4.2'	'Cellular respiration.glycolysis.cytosolic glycolysis.glyceraldehyde 3-phosphate dehydrogenase activities.NADP-dependent glyceraldehyde 3-phosphate dehydrogenase'	'at2g24270.2'	'mercator4v6.0: NADP-dependent glyceraldehyde 3-phosphate dehydrogenase & original description: pep chromosome:TAIR10:2:10326925:10330008:-1 gene:AT2G24270 transcript:AT2G24270.2 gene_biotype:protein_coding transcript_biotype:protein_coding gene_symbol:ALDH11A3 description:aldehyde dehydrogenase 11A3 [Source:TAIR;Acc:AT2G24270]'	T
'2.1.1.4.2'	'Cellular respiration.glycolysis.cytosolic glycolysis.glyceraldehyde 3-phosphate dehydrogenase activities.NADP-dependent glyceraldehyde 3-phosphate dehydrogenase'	'at2g24270.4'	'mercator4v6.0: NADP-dependent glyceraldehyde 3-phosphate dehydrogenase & original description: pep chromosome:TAIR10:2:10327035:10329941:-1 gene:AT2G24270 transcript:AT2G24270.4 gene_biotype:protein_coding transcript_biotype:protein_coding gene_symbol:ALDH11A3 description:aldehyde dehydrogenase 11A3 [Source:TAIR;Acc:AT2G24270]'	T
'2.1.1.5'	'Cellular respiration.glycolysis.cytosolic glycolysis.phosphoglycerate kinase *(PGK3)'	'at1g79550.2'	'mercator4v6.0: phosphoglycerate kinase *(PGK3) & original description: pep chromosome:TAIR10:1:29924023:29926636:-1 gene:AT1G79550 transcript:AT1G79550.2 gene_biotype:protein_coding transcript_biotype:protein_coding gene_symbol:PGK3 description:Phosphoglycerate kinase [Source:UniProtKB/TrEMBL;Acc:A0A178WHC3]'	T
'2.1.1.5'	'Cellular respiration.glycolysis.cytosolic glycolysis.phosphoglycerate kinase *(PGK3)'	'at1g79550.1'	'mercator4v6.0: phosphoglycerate kinase *(PGK3) & original description: pep chromosome:TAIR10:1:29924023:29926484:-1 gene:AT1G79550 transcript:AT1G79550.1 gene_biotype:protein_coding transcript_biotype:protein_coding gene_symbol:PGK3 description:Phosphoglycerate kinase [Source:UniProtKB/TrEMBL;Acc:A0A178WHC3]'	T
'2.1.1.6'	'Cellular respiration.glycolysis.cytosolic glycolysis.phosphoglycerate mutase *(iPGAM1/2)'	'at3g08590.2'	'mercator4v6.0: phosphoglycerate mutase *(iPGAM1/2) & original description: pep chromosome:TAIR10:3:2608477:2611411:-1 gene:AT3G08590 transcript:AT3G08590.2 gene_biotype:protein_coding transcript_biotype:protein_coding description:IPGAM2 [Source:UniProtKB/TrEMBL;Acc:A0A384KAQ5]'	T
'2.1.1.6'	'Cellular respiration.glycolysis.cytosolic glycolysis.phosphoglycerate mutase *(iPGAM1/2)'	'at3g08590.1'	'mercator4v6.0: phosphoglycerate mutase *(iPGAM1/2) & original description: pep chromosome:TAIR10:3:2608308:2611555:-1 gene:AT3G08590 transcript:AT3G08590.1 gene_biotype:protein_coding transcript_biotype:protein_coding description:IPGAM2 [Source:UniProtKB/TrEMBL;Acc:A0A384KAQ5]'	T
'2.1.1.6'	'Cellular respiration.glycolysis.cytosolic glycolysis.phosphoglycerate mutase *(iPGAM1/2)'	'at1g09780.1'	'mercator4v6.0: phosphoglycerate mutase *(iPGAM1/2) & original description: pep chromosome:TAIR10:1:3165370:3167924:-1 gene:AT1G09780 transcript:AT1G09780.1 gene_biotype:protein_coding transcript_biotype:protein_coding gene_symbol:PGM1 description:IPGAM1 [Source:UniProtKB/TrEMBL;Acc:A0A178W6V9]'	T
'2.1.1.7'	'Cellular respiration.glycolysis.cytosolic glycolysis.phosphoenolpyruvate enolase *(ENO2/3)'	'at2g29560.1'	'mercator4v6.0: phosphoenolpyruvate enolase *(ENO2/3) & original description: pep chromosome:TAIR10:2:12646560:12650184:1 gene:AT2G29560 transcript:AT2G29560.1 gene_biotype:protein_coding transcript_biotype:protein_coding gene_symbol:ENO3 description:Cytosolic enolase 3 [Source:UniProtKB/Swiss-Prot;Acc:Q9ZW34]'	T
'2.1.1.7'	'Cellular respiration.glycolysis.cytosolic glycolysis.phosphoenolpyruvate enolase *(ENO2/3)'	'at2g36530.1'	'mercator4v6.0: phosphoenolpyruvate enolase *(ENO2/3) & original description: pep chromosome:TAIR10:2:15320756:15324129:-1 gene:AT2G36530 transcript:AT2G36530.1 gene_biotype:protein_coding transcript_biotype:protein_coding gene_symbol:ENO2 description:LOS2 [Source:UniProtKB/TrEMBL;Acc:A0A178VT47]'	T
'2.1.1.7'	'Cellular respiration.glycolysis.cytosolic glycolysis.phosphoenolpyruvate enolase *(ENO2/3)'	'at2g36530.2'	'mercator4v6.0: phosphoenolpyruvate enolase *(ENO2/3) & original description: pep chromosome:TAIR10:2:15320756:15324119:-1 gene:AT2G36530 transcript:AT2G36530.2 gene_biotype:protein_coding transcript_biotype:protein_coding gene_symbol:ENO2 description:LOS2 [Source:UniProtKB/TrEMBL;Acc:A0A178VT47]'	T
'2.1.1.8'	'Cellular respiration.glycolysis.cytosolic glycolysis.pyruvate kinase *(cPK)'	'at3g55810.1'	'mercator4v6.0: pyruvate kinase *(cPK) & original description: pep chromosome:TAIR10:3:20711705:20713236:-1 gene:AT3G55810 transcript:AT3G55810.1 gene_biotype:protein_coding transcript_biotype:protein_coding description:Pyruvate kinase [Source:UniProtKB/TrEMBL;Acc:Q9M044]'	T
'2.1.1.8'	'Cellular respiration.glycolysis.cytosolic glycolysis.pyruvate kinase *(cPK)'	'at3g55650.1'	'mercator4v6.0: pyruvate kinase *(cPK) & original description: pep chromosome:TAIR10:3:20647085:20648617:1 gene:AT3G55650 transcript:AT3G55650.1 gene_biotype:protein_coding transcript_biotype:protein_coding description:Pyruvate kinase [Source:UniProtKB/TrEMBL;Acc:Q9M057]'	T
'2.1.1.8'	'Cellular respiration.glycolysis.cytosolic glycolysis.pyruvate kinase *(cPK)'	'at3g25960.1'	'mercator4v6.0: pyruvate kinase *(cPK) & original description: pep chromosome:TAIR10:3:9498439:9499932:1 gene:AT3G25960 transcript:AT3G25960.1 gene_biotype:protein_coding transcript_biotype:protein_coding description:Pyruvate kinase [Source:UniProtKB/TrEMBL;Acc:Q9LU95]'	T
'2.1.1.8'	'Cellular respiration.glycolysis.cytosolic glycolysis.pyruvate kinase *(cPK)'	'at5g08570.3'	'mercator4v6.0: pyruvate kinase *(cPK) & original description: pep chromosome:TAIR10:5:2778125:2780581:1 gene:AT5G08570 transcript:AT5G08570.3 gene_biotype:protein_coding transcript_biotype:protein_coding description:Pyruvate kinase [Source:UniProtKB/TrEMBL;Acc:Q9FNN1]'	T
'2.1.1.8'	'Cellular respiration.glycolysis.cytosolic glycolysis.pyruvate kinase *(cPK)'	'at5g08570.2'	'mercator4v6.0: pyruvate kinase *(cPK) & original description: pep chromosome:TAIR10:5:2778000:2780581:1 gene:AT5G08570 transcript:AT5G08570.2 gene_biotype:protein_coding transcript_biotype:protein_coding description:Pyruvate kinase [Source:UniProtKB/TrEMBL;Acc:Q9FNN1]'	T
'2.1.1.8'	'Cellular respiration.glycolysis.cytosolic glycolysis.pyruvate kinase *(cPK)'	'at5g08570.1'	'mercator4v6.0: pyruvate kinase *(cPK) & original description: pep chromosome:TAIR10:5:2778000:2780441:1 gene:AT5G08570 transcript:AT5G08570.1 gene_biotype:protein_coding transcript_biotype:protein_coding description:Pyruvate kinase [Source:UniProtKB/TrEMBL;Acc:Q9FNN1]'	T
'2.1.1.8'	'Cellular respiration.glycolysis.cytosolic glycolysis.pyruvate kinase *(cPK)'	'at3g04050.1'	'mercator4v6.0: pyruvate kinase *(cPK) & original description: pep chromosome:TAIR10:3:1049653:1051608:1 gene:AT3G04050 transcript:AT3G04050.1 gene_biotype:protein_coding transcript_biotype:protein_coding description:Pyruvate kinase [Source:UniProtKB/TrEMBL;Acc:Q9SQQ7]'	T
'2.1.1.8'	'Cellular respiration.glycolysis.cytosolic glycolysis.pyruvate kinase *(cPK)'	'at5g63680.2'	'mercator4v6.0: pyruvate kinase *(cPK) & original description: pep chromosome:TAIR10:5:25490065:25492763:1 gene:AT5G63680 transcript:AT5G63680.2 gene_biotype:protein_coding transcript_biotype:protein_coding description:Pyruvate kinase [Source:UniProtKB/TrEMBL;Acc:Q9FFP6]'	T
'2.1.1.8'	'Cellular respiration.glycolysis.cytosolic glycolysis.pyruvate kinase *(cPK)'	'at5g63680.1'	'mercator4v6.0: pyruvate kinase *(cPK) & original description: pep chromosome:TAIR10:5:25490065:25492763:1 gene:AT5G63680 transcript:AT5G63680.1 gene_biotype:protein_coding transcript_biotype:protein_coding description:Pyruvate kinase [Source:UniProtKB/TrEMBL;Acc:Q9FFP6]'	T
'2.1.1.8'	'Cellular respiration.glycolysis.cytosolic glycolysis.pyruvate kinase *(cPK)'	'at5g63680.3'	'mercator4v6.0: pyruvate kinase *(cPK) & original description: pep chromosome:TAIR10:5:25490065:25492763:1 gene:AT5G63680 transcript:AT5G63680.3 gene_biotype:protein_coding transcript_biotype:protein_coding description:Pyruvate kinase [Source:UniProtKB/TrEMBL;Acc:Q9FFP6]'	T
'2.1.1.8'	'Cellular respiration.glycolysis.cytosolic glycolysis.pyruvate kinase *(cPK)'	'at4g26390.1'	'mercator4v6.0: pyruvate kinase *(cPK) & original description: pep chromosome:TAIR10:4:13342116:13344617:1 gene:AT4G26390 transcript:AT4G26390.1 gene_biotype:protein_coding transcript_biotype:protein_coding description:Pyruvate kinase [Source:UniProtKB/TrEMBL;Acc:A0A178UXZ4]'	T
'2.1.1.8'	'Cellular respiration.glycolysis.cytosolic glycolysis.pyruvate kinase *(cPK)'	'at5g56350.1'	'mercator4v6.0: pyruvate kinase *(cPK) & original description: pep chromosome:TAIR10:5:22819936:22822904:-1 gene:AT5G56350 transcript:AT5G56350.1 gene_biotype:protein_coding transcript_biotype:protein_coding description:Pyruvate kinase [Source:UniProtKB/TrEMBL;Acc:Q9FM97]'	T
'2.1.2'	'Cellular respiration.glycolysis.methylglyoxal degradation'	''	''
'2.1.2.1'	'Cellular respiration.glycolysis.methylglyoxal degradation.nickel-dependent lactoyl-glutathione lyase *(GLX-I1/2)'	'at1g11840.5'	'mercator4v6.0: nickel-dependent lactoyl-glutathione lyase *(GLX-I1/2) & original description: pep chromosome:TAIR10:1:3995169:3997853:1 gene:AT1G11840 transcript:AT1G11840.5 gene_biotype:protein_coding transcript_biotype:protein_coding gene_symbol:ATGLX1'	T
'2.1.2.1'	'Cellular respiration.glycolysis.methylglyoxal degradation.nickel-dependent lactoyl-glutathione lyase *(GLX-I1/2)'	'at1g11840.2'	'mercator4v6.0: nickel-dependent lactoyl-glutathione lyase *(GLX-I1/2) & original description: pep chromosome:TAIR10:1:3995158:3997965:1 gene:AT1G11840 transcript:AT1G11840.2 gene_biotype:protein_coding transcript_biotype:protein_coding gene_symbol:ATGLX1'	T
'2.1.2.1'	'Cellular respiration.glycolysis.methylglyoxal degradation.nickel-dependent lactoyl-glutathione lyase *(GLX-I1/2)'	'at1g11840.3'	'mercator4v6.0: nickel-dependent lactoyl-glutathione lyase *(GLX-I1/2) & original description: pep chromosome:TAIR10:1:3995415:3997853:1 gene:AT1G11840 transcript:AT1G11840.3 gene_biotype:protein_coding transcript_biotype:protein_coding gene_symbol:ATGLX1'	T
'2.1.2.1'	'Cellular respiration.glycolysis.methylglyoxal degradation.nickel-dependent lactoyl-glutathione lyase *(GLX-I1/2)'	'at1g11840.1'	'mercator4v6.0: nickel-dependent lactoyl-glutathione lyase *(GLX-I1/2) & original description: pep chromosome:TAIR10:1:3995158:3997965:1 gene:AT1G11840 transcript:AT1G11840.1 gene_biotype:protein_coding transcript_biotype:protein_coding gene_symbol:ATGLX1'	T
'2.1.2.1'	'Cellular respiration.glycolysis.methylglyoxal degradation.nickel-dependent lactoyl-glutathione lyase *(GLX-I1/2)'	'at1g11840.4'	'mercator4v6.0: nickel-dependent lactoyl-glutathione lyase *(GLX-I1/2) & original description: pep chromosome:TAIR10:1:3995418:3997853:1 gene:AT1G11840 transcript:AT1G11840.4 gene_biotype:protein_coding transcript_biotype:protein_coding gene_symbol:ATGLX1'	T
'2.1.2.1'	'Cellular respiration.glycolysis.methylglyoxal degradation.nickel-dependent lactoyl-glutathione lyase *(GLX-I1/2)'	'at1g11840.6'	'mercator4v6.0: nickel-dependent lactoyl-glutathione lyase *(GLX-I1/2) & original description: pep chromosome:TAIR10:1:3995393:3997907:1 gene:AT1G11840 transcript:AT1G11840.6 gene_biotype:protein_coding transcript_biotype:protein_coding gene_symbol:ATGLX1'	T
'2.1.2.1'	'Cellular respiration.glycolysis.methylglyoxal degradation.nickel-dependent lactoyl-glutathione lyase *(GLX-I1/2)'	'at1g67280.1'	'mercator4v6.0: nickel-dependent lactoyl-glutathione lyase *(GLX-I1/2) & original description: pep chromosome:TAIR10:1:25188238:25190694:-1 gene:AT1G67280 transcript:AT1G67280.1 gene_biotype:protein_coding transcript_biotype:protein_coding description:Probable lactoylglutathione lyase, chloroplastic [Source:UniProtKB/Swiss-Prot;Acc:Q8W593]'	T
'2.1.2.1'	'Cellular respiration.glycolysis.methylglyoxal degradation.nickel-dependent lactoyl-glutathione lyase *(GLX-I1/2)'	'at1g67280.2'	'mercator4v6.0: nickel-dependent lactoyl-glutathione lyase *(GLX-I1/2) & original description: pep chromosome:TAIR10:1:25188274:25190694:-1 gene:AT1G67280 transcript:AT1G67280.2 gene_biotype:protein_coding transcript_biotype:protein_coding description:Probable lactoylglutathione lyase, chloroplastic [Source:UniProtKB/Swiss-Prot;Acc:Q8W593]'	T
'2.1.2.2'	'Cellular respiration.glycolysis.methylglyoxal degradation.zinc-dependent lactoyl-glutathione lyase *(GLX-I3)'	'at1g08110.1'	'mercator4v6.0: zinc-dependent lactoyl-glutathione lyase *(GLX-I3) & original description: pep chromosome:TAIR10:1:2535251:2537930:1 gene:AT1G08110 transcript:AT1G08110.1 gene_biotype:protein_coding transcript_biotype:protein_coding description:Lactoylglutathione lyase [Source:UniProtKB/TrEMBL;Acc:B9DH52]'	T
'2.1.2.2'	'Cellular respiration.glycolysis.methylglyoxal degradation.zinc-dependent lactoyl-glutathione lyase *(GLX-I3)'	'at1g08110.2'	'mercator4v6.0: zinc-dependent lactoyl-glutathione lyase *(GLX-I3) & original description: pep chromosome:TAIR10:1:2535362:2537930:1 gene:AT1G08110 transcript:AT1G08110.2 gene_biotype:protein_coding transcript_biotype:protein_coding description:Lactoylglutathione lyase [Source:UniProtKB/TrEMBL;Acc:B9DH52]'	T
'2.1.2.2'	'Cellular respiration.glycolysis.methylglyoxal degradation.zinc-dependent lactoyl-glutathione lyase *(GLX-I3)'	'at1g08110.4'	'mercator4v6.0: zinc-dependent lactoyl-glutathione lyase *(GLX-I3) & original description: pep chromosome:TAIR10:1:2535363:2537932:1 gene:AT1G08110 transcript:AT1G08110.4 gene_biotype:protein_coding transcript_biotype:protein_coding description:Lactoylglutathione lyase [Source:UniProtKB/TrEMBL;Acc:B9DH52]'	T
'2.1.2.2'	'Cellular respiration.glycolysis.methylglyoxal degradation.zinc-dependent lactoyl-glutathione lyase *(GLX-I3)'	'at1g08110.3'	'mercator4v6.0: zinc-dependent lactoyl-glutathione lyase *(GLX-I3) & original description: pep chromosome:TAIR10:1:2535251:2537931:1 gene:AT1G08110 transcript:AT1G08110.3 gene_biotype:protein_coding transcript_biotype:protein_coding description:Lactoylglutathione lyase [Source:UniProtKB/TrEMBL;Acc:B9DH52]'	T
'2.1.2.3'	'Cellular respiration.glycolysis.methylglyoxal degradation.hydroxy-acyl-glutathione hydrolase *(GLX-II)'	'at3g10850.1'	'mercator4v6.0: hydroxy-acyl-glutathione hydrolase *(GLX-II) & original description: pep chromosome:TAIR10:3:3397549:3399761:-1 gene:AT3G10850 transcript:AT3G10850.1 gene_biotype:protein_coding transcript_biotype:protein_coding gene_symbol:GLX2-2 description:Hydroxyacylglutathione hydrolase cytoplasmic [Source:UniProtKB/TrEMBL;Acc:Q0WQY6]'	T
'2.1.2.3'	'Cellular respiration.glycolysis.methylglyoxal degradation.hydroxy-acyl-glutathione hydrolase *(GLX-II)'	'at2g31350.1'	'mercator4v6.0: hydroxy-acyl-glutathione hydrolase *(GLX-II) & original description: pep chromosome:TAIR10:2:13368070:13371097:1 gene:AT2G31350 transcript:AT2G31350.1 gene_biotype:protein_coding transcript_biotype:protein_coding gene_symbol:GLX2-5 description:Hydroxyacylglutathione hydrolase 2, mitochondrial [Source:UniProtKB/Swiss-Prot;Acc:Q9SID3]'	T
'2.1.2.3'	'Cellular respiration.glycolysis.methylglyoxal degradation.hydroxy-acyl-glutathione hydrolase *(GLX-II)'	'at2g31350.2'	'mercator4v6.0: hydroxy-acyl-glutathione hydrolase *(GLX-II) & original description: pep chromosome:TAIR10:2:13368293:13370993:1 gene:AT2G31350 transcript:AT2G31350.2 gene_biotype:protein_coding transcript_biotype:protein_coding gene_symbol:GLX2-5 description:Hydroxyacylglutathione hydrolase 2, mitochondrial [Source:UniProtKB/Swiss-Prot;Acc:Q9SID3]'	T
'2.1.2.3'	'Cellular respiration.glycolysis.methylglyoxal degradation.hydroxy-acyl-glutathione hydrolase *(GLX-II)'	'at2g31350.3'	'mercator4v6.0: hydroxy-acyl-glutathione hydrolase *(GLX-II) & original description: pep chromosome:TAIR10:2:13368070:13371097:1 gene:AT2G31350 transcript:AT2G31350.3 gene_biotype:protein_coding transcript_biotype:protein_coding gene_symbol:GLX2-5 description:Hydroxyacylglutathione hydrolase 2, mitochondrial [Source:UniProtKB/Swiss-Prot;Acc:Q9SID3]'	T
'2.1.2.3'	'Cellular respiration.glycolysis.methylglyoxal degradation.hydroxy-acyl-glutathione hydrolase *(GLX-II)'	'at2g43430.3'	'mercator4v6.0: hydroxy-acyl-glutathione hydrolase *(GLX-II) & original description: pep chromosome:TAIR10:2:18035369:18038282:-1 gene:AT2G43430 transcript:AT2G43430.3 gene_biotype:protein_coding transcript_biotype:protein_coding gene_symbol:GLX2-1 description:Hydroxyacylglutathione hydrolase 1, mitochondrial [Source:UniProtKB/Swiss-Prot;Acc:O24495]'	T
'2.1.2.3'	'Cellular respiration.glycolysis.methylglyoxal degradation.hydroxy-acyl-glutathione hydrolase *(GLX-II)'	'at2g43430.1'	'mercator4v6.0: hydroxy-acyl-glutathione hydrolase *(GLX-II) & original description: pep chromosome:TAIR10:2:18035349:18038334:-1 gene:AT2G43430 transcript:AT2G43430.1 gene_biotype:protein_coding transcript_biotype:protein_coding gene_symbol:GLX2-1 description:Hydroxyacylglutathione hydrolase 1, mitochondrial [Source:UniProtKB/Swiss-Prot;Acc:O24495]'	T
'2.1.2.3'	'Cellular respiration.glycolysis.methylglyoxal degradation.hydroxy-acyl-glutathione hydrolase *(GLX-II)'	'at2g43430.2'	'mercator4v6.0: hydroxy-acyl-glutathione hydrolase *(GLX-II) & original description: pep chromosome:TAIR10:2:18035349:18038334:-1 gene:AT2G43430 transcript:AT2G43430.2 gene_biotype:protein_coding transcript_biotype:protein_coding gene_symbol:GLX2-1 description:Hydroxyacylglutathione hydrolase 1, mitochondrial [Source:UniProtKB/Swiss-Prot;Acc:O24495]'	T
'2.1.2.3'	'Cellular respiration.glycolysis.methylglyoxal degradation.hydroxy-acyl-glutathione hydrolase *(GLX-II)'	'at1g06130.2'	'mercator4v6.0: hydroxy-acyl-glutathione hydrolase *(GLX-II) & original description: pep chromosome:TAIR10:1:1857767:1860698:-1 gene:AT1G06130 transcript:AT1G06130.2 gene_biotype:protein_coding transcript_biotype:protein_coding gene_symbol:GLX2-4 description:GLX2-4 [Source:UniProtKB/TrEMBL;Acc:A0A178WGQ2]'	T
'2.1.2.3'	'Cellular respiration.glycolysis.methylglyoxal degradation.hydroxy-acyl-glutathione hydrolase *(GLX-II)'	'at1g06130.1'	'mercator4v6.0: hydroxy-acyl-glutathione hydrolase *(GLX-II) & original description: pep chromosome:TAIR10:1:1857757:1860938:-1 gene:AT1G06130 transcript:AT1G06130.1 gene_biotype:protein_coding transcript_biotype:protein_coding gene_symbol:GLX2-4 description:GLX2-4 [Source:UniProtKB/TrEMBL;Acc:A0A178WGQ2]'	T
'2.1.2.4'	'Cellular respiration.glycolysis.methylglyoxal degradation.glutathione-independent glyoxalase *(GLY-III)'	'at3g02720.1'	'mercator4v6.0: glutathione-independent glyoxalase *(GLY-III) & original description: pep chromosome:TAIR10:3:586224:588365:1 gene:AT3G02720 transcript:AT3G02720.1 gene_biotype:protein_coding transcript_biotype:protein_coding gene_symbol:DJ1D description:Protein DJ-1 homolog D [Source:UniProtKB/Swiss-Prot;Acc:Q9M8R4]'	T
'2.1.2.5'	'Cellular respiration.glycolysis.methylglyoxal degradation.D-lactate dehydrogenase'	'at5g06580.1'	'mercator4v6.0: D-lactate dehydrogenase & original description: pep chromosome:TAIR10:5:2011245:2016583:-1 gene:AT5G06580 transcript:AT5G06580.1 gene_biotype:protein_coding transcript_biotype:protein_coding gene_symbol:DLD description:D-lactate dehydrogenase [cytochrome], mitochondrial [Source:UniProtKB/Swiss-Prot;Acc:Q94AX4]'	T
'2.2'	'Cellular respiration.pyruvate oxidation'	''	''
'2.2.1'	'Cellular respiration.pyruvate oxidation.mitochondrial pyruvate dehydrogenase complex'	''	''
'2.2.1.1'	'Cellular respiration.pyruvate oxidation.mitochondrial pyruvate dehydrogenase complex.component E1 heterodimer'	''	''
'2.2.1.1.1'	'Cellular respiration.pyruvate oxidation.mitochondrial pyruvate dehydrogenase complex.component E1 heterodimer.subunit alpha'	'at1g24180.1'	'mercator4v6.0: subunit alpha of E1 subcomplex of pyruvate dehydrogenase complex & original description: pep chromosome:TAIR10:1:8560420:8563502:-1 gene:AT1G24180 transcript:AT1G24180.1 gene_biotype:protein_coding transcript_biotype:protein_coding gene_symbol:IAR4 description:Pyruvate dehydrogenase E1 component subunit alpha-2, mitochondrial [Source:UniProtKB/Swiss-Prot;Acc:Q8H1Y0]'	T
'2.2.1.1.1'	'Cellular respiration.pyruvate oxidation.mitochondrial pyruvate dehydrogenase complex.component E1 heterodimer.subunit alpha'	'at1g59900.2'	'mercator4v6.0: subunit alpha of E1 subcomplex of pyruvate dehydrogenase complex & original description: pep chromosome:TAIR10:1:22051295:22053559:1 gene:AT1G59900 transcript:AT1G59900.2 gene_biotype:protein_coding transcript_biotype:protein_coding gene_symbol:E1 ALPHA description:Pyruvate dehydrogenase E1 component subunit alpha-1, mitochondrial [Source:UniProtKB/Swiss-Prot;Acc:P52901]'	T
'2.2.1.1.1'	'Cellular respiration.pyruvate oxidation.mitochondrial pyruvate dehydrogenase complex.component E1 heterodimer.subunit alpha'	'at1g59900.1'	'mercator4v6.0: subunit alpha of E1 subcomplex of pyruvate dehydrogenase complex & original description: pep chromosome:TAIR10:1:22051133:22053885:1 gene:AT1G59900 transcript:AT1G59900.1 gene_biotype:protein_coding transcript_biotype:protein_coding gene_symbol:E1 ALPHA description:Pyruvate dehydrogenase E1 component subunit alpha-1, mitochondrial [Source:UniProtKB/Swiss-Prot;Acc:P52901]'	T
'2.2.1.1.2'	'Cellular respiration.pyruvate oxidation.mitochondrial pyruvate dehydrogenase complex.component E1 heterodimer.subunit beta'	'at5g50850.1'	'mercator4v6.0: subunit beta of E1 subcomplex of pyruvate dehydrogenase complex & original description: pep chromosome:TAIR10:5:20689243:20693470:1 gene:AT5G50850 transcript:AT5G50850.1 gene_biotype:protein_coding transcript_biotype:protein_coding gene_symbol:PDH2 description:Pyruvate dehydrogenase E1 component subunit beta [Source:UniProtKB/TrEMBL;Acc:A0A178UM82]'	T
'2.2.1.2'	'Cellular respiration.pyruvate oxidation.mitochondrial pyruvate dehydrogenase complex.E2 component'	'at1g54220.2'	'mercator4v6.0: E2 component of mitochondrial pyruvate dehydrogenase complex & original description: pep chromosome:TAIR10:1:20246037:20250310:-1 gene:AT1G54220 transcript:AT1G54220.2 gene_biotype:protein_coding transcript_biotype:protein_coding description:Acetyltransferase component of pyruvate dehydrogenase complex [Source:UniProtKB/TrEMBL;Acc:A0A178W5Y1]'	T
'2.2.1.2'	'Cellular respiration.pyruvate oxidation.mitochondrial pyruvate dehydrogenase complex.E2 component'	'at1g54220.1'	'mercator4v6.0: E2 component of mitochondrial pyruvate dehydrogenase complex & original description: pep chromosome:TAIR10:1:20246026:20250345:-1 gene:AT1G54220 transcript:AT1G54220.1 gene_biotype:protein_coding transcript_biotype:protein_coding description:Acetyltransferase component of pyruvate dehydrogenase complex [Source:UniProtKB/TrEMBL;Acc:A0A178W5Y1]'	T
'2.2.1.2'	'Cellular respiration.pyruvate oxidation.mitochondrial pyruvate dehydrogenase complex.E2 component'	'at3g13930.1'	'mercator4v6.0: E2 component of mitochondrial pyruvate dehydrogenase complex & original description: pep chromosome:TAIR10:3:4595767:4600469:1 gene:AT3G13930 transcript:AT3G13930.1 gene_biotype:protein_coding transcript_biotype:protein_coding description:Dihydrolipoyllysine-residue acetyltransferase component 2 of pyruvate dehydrogenase complex, mitochondrial [Source:UniProtKB/Swiss-Prot;Acc:Q8RW…	T
'2.2.1.2'	'Cellular respiration.pyruvate oxidation.mitochondrial pyruvate dehydrogenase complex.E2 component'	'at3g52200.2'	'mercator4v6.0: E2 component of mitochondrial pyruvate dehydrogenase complex & original description: pep chromosome:TAIR10:3:19360206:19366387:1 gene:AT3G52200 transcript:AT3G52200.2 gene_biotype:protein_coding transcript_biotype:protein_coding gene_symbol:LTA3 description:Dihydrolipoamide acetyltransferase component of pyruvate dehydrogenase complex [Source:UniProtKB/TrEMBL;Acc:F4J5T2]'	T
'2.2.1.2'	'Cellular respiration.pyruvate oxidation.mitochondrial pyruvate dehydrogenase complex.E2 component'	'at3g52200.1'	'mercator4v6.0: E2 component of mitochondrial pyruvate dehydrogenase complex & original description: pep chromosome:TAIR10:3:19360129:19366417:1 gene:AT3G52200 transcript:AT3G52200.1 gene_biotype:protein_coding transcript_biotype:protein_coding gene_symbol:LTA3 description:Dihydrolipoamide acetyltransferase component of pyruvate dehydrogenase complex [Source:UniProtKB/TrEMBL;Acc:F4J5T2]'	T
'2.2.1.3'	'Cellular respiration.pyruvate oxidation.mitochondrial pyruvate dehydrogenase complex.E3 dihydrolipoamide dehydrogenase component'	'at1g48030.4'	'mercator4v6.0: dihydrolipoamide dehydrogenase component of mitochondrial pyruvate dehydrogenase complex & original description: pep chromosome:TAIR10:1:17717088:17719500:-1 gene:AT1G48030 transcript:AT1G48030.4 gene_biotype:protein_coding transcript_biotype:protein_coding gene_symbol:LPD1 description:Dihydrolipoyl dehydrogenase 1, mitochondrial [Source:UniProtKB/Swiss-Prot;Acc:Q9M5K3]'	T
'2.2.1.3'	'Cellular respiration.pyruvate oxidation.mitochondrial pyruvate dehydrogenase complex.E3 dihydrolipoamide dehydrogenase component'	'at1g48030.1'	'mercator4v6.0: dihydrolipoamide dehydrogenase component of mitochondrial pyruvate dehydrogenase complex & original description: pep chromosome:TAIR10:1:17716893:17719499:-1 gene:AT1G48030 transcript:AT1G48030.1 gene_biotype:protein_coding transcript_biotype:protein_coding gene_symbol:LPD1 description:Dihydrolipoyl dehydrogenase 1, mitochondrial [Source:UniProtKB/Swiss-Prot;Acc:Q9M5K3]'	T
'2.2.1.3'	'Cellular respiration.pyruvate oxidation.mitochondrial pyruvate dehydrogenase complex.E3 dihydrolipoamide dehydrogenase component'	'at1g48030.3'	'mercator4v6.0: dihydrolipoamide dehydrogenase component of mitochondrial pyruvate dehydrogenase complex & original description: pep chromosome:TAIR10:1:17716893:17719499:-1 gene:AT1G48030 transcript:AT1G48030.3 gene_biotype:protein_coding transcript_biotype:protein_coding gene_symbol:LPD1 description:Dihydrolipoyl dehydrogenase 1, mitochondrial [Source:UniProtKB/Swiss-Prot;Acc:Q9M5K3]'	T
'2.2.1.3'	'Cellular respiration.pyruvate oxidation.mitochondrial pyruvate dehydrogenase complex.E3 dihydrolipoamide dehydrogenase component'	'at1g48030.5'	'mercator4v6.0: dihydrolipoamide dehydrogenase component of mitochondrial pyruvate dehydrogenase complex & original description: pep chromosome:TAIR10:1:17717088:17719500:-1 gene:AT1G48030 transcript:AT1G48030.5 gene_biotype:protein_coding transcript_biotype:protein_coding gene_symbol:LPD1 description:Dihydrolipoyl dehydrogenase 1, mitochondrial [Source:UniProtKB/Swiss-Prot;Acc:Q9M5K3]'	T
'2.2.1.3'	'Cellular respiration.pyruvate oxidation.mitochondrial pyruvate dehydrogenase complex.E3 dihydrolipoamide dehydrogenase component'	'at1g48030.2'	'mercator4v6.0: dihydrolipoamide dehydrogenase component of mitochondrial pyruvate dehydrogenase complex & original description: pep chromosome:TAIR10:1:17717133:17719141:-1 gene:AT1G48030 transcript:AT1G48030.2 gene_biotype:protein_coding transcript_biotype:protein_coding gene_symbol:LPD1 description:Dihydrolipoyl dehydrogenase 1, mitochondrial [Source:UniProtKB/Swiss-Prot;Acc:Q9M5K3]'	T
'2.2.1.3'	'Cellular respiration.pyruvate oxidation.mitochondrial pyruvate dehydrogenase complex.E3 dihydrolipoamide dehydrogenase component'	'at3g17240.3'	'mercator4v6.0: dihydrolipoamide dehydrogenase component of mitochondrial pyruvate dehydrogenase complex & original description: pep chromosome:TAIR10:3:5889877:5892249:-1 gene:AT3G17240 transcript:AT3G17240.3 gene_biotype:protein_coding transcript_biotype:protein_coding gene_symbol:LPD2 description:Dihydrolipoyl dehydrogenase 2, mitochondrial [Source:UniProtKB/Swiss-Prot;Acc:Q9M5K2]'	T
'2.2.1.3'	'Cellular respiration.pyruvate oxidation.mitochondrial pyruvate dehydrogenase complex.E3 dihydrolipoamide dehydrogenase component'	'at3g17240.1'	'mercator4v6.0: dihydrolipoamide dehydrogenase component of mitochondrial pyruvate dehydrogenase complex & original description: pep chromosome:TAIR10:3:5889663:5892332:-1 gene:AT3G17240 transcript:AT3G17240.1 gene_biotype:protein_coding transcript_biotype:protein_coding gene_symbol:LPD2 description:Dihydrolipoyl dehydrogenase 2, mitochondrial [Source:UniProtKB/Swiss-Prot;Acc:Q9M5K2]'	T
'2.2.1.4'	'Cellular respiration.pyruvate oxidation.mitochondrial pyruvate dehydrogenase complex.regulation'	''	''
'2.2.1.4.1'	'Cellular respiration.pyruvate oxidation.mitochondrial pyruvate dehydrogenase complex.regulation.pyruvate dehydrogenase kinase'	'at3g06483.1'	'mercator4v6.0: pyruvate dehydrogenase kinase & original description: pep chromosome:TAIR10:3:1990349:1992864:-1 gene:AT3G06483 transcript:AT3G06483.1 gene_biotype:protein_coding transcript_biotype:protein_coding gene_symbol:PDK description:[Pyruvate dehydrogenase (acetyl-transferring)] kinase, mitochondrial [Source:UniProtKB/Swiss-Prot;Acc:Q9SBJ1]'	T
'2.3'	'Cellular respiration.tricarboxylic acid cycle'	''	''
'2.3.1'	'Cellular respiration.tricarboxylic acid cycle.citrate synthase *(CSY4/5)'	'at3g60100.1'	'mercator4v6.0: citrate synthase *(CSY4/5) & original description: pep chromosome:TAIR10:3:22192730:22196447:1 gene:AT3G60100 transcript:AT3G60100.1 gene_biotype:protein_coding transcript_biotype:protein_coding gene_symbol:CSY5 description:Citrate synthase [Source:UniProtKB/TrEMBL;Acc:A0A1I9LSJ6]'	T
'2.3.1'	'Cellular respiration.tricarboxylic acid cycle.citrate synthase *(CSY4/5)'	'at3g60100.2'	'mercator4v6.0: citrate synthase *(CSY4/5) & original description: pep chromosome:TAIR10:3:22192730:22196447:1 gene:AT3G60100 transcript:AT3G60100.2 gene_biotype:protein_coding transcript_biotype:protein_coding gene_symbol:CSY5 description:Citrate synthase [Source:UniProtKB/TrEMBL;Acc:A0A1I9LSJ6]'	T
'2.3.1'	'Cellular respiration.tricarboxylic acid cycle.citrate synthase *(CSY4/5)'	'at3g60100.3'	'mercator4v6.0: citrate synthase *(CSY4/5) & original description: pep chromosome:TAIR10:3:22192730:22196447:1 gene:AT3G60100 transcript:AT3G60100.3 gene_biotype:protein_coding transcript_biotype:protein_coding gene_symbol:CSY5 description:Citrate synthase [Source:UniProtKB/TrEMBL;Acc:A0A1I9LSJ6]'	T
'2.3.1'	'Cellular respiration.tricarboxylic acid cycle.citrate synthase *(CSY4/5)'	'at2g44350.4'	'mercator4v6.0: citrate synthase *(CSY4/5) & original description: pep chromosome:TAIR10:2:18316426:18320524:1 gene:AT2G44350 transcript:AT2G44350.4 gene_biotype:protein_coding transcript_biotype:protein_coding gene_symbol:CSY4 description:Citrate synthase 4, mitochondrial [Source:UniProtKB/Swiss-Prot;Acc:P20115]'	T
'2.3.1'	'Cellular respiration.tricarboxylic acid cycle.citrate synthase *(CSY4/5)'	'at2g44350.2'	'mercator4v6.0: citrate synthase *(CSY4/5) & original description: pep chromosome:TAIR10:2:18316278:18320789:1 gene:AT2G44350 transcript:AT2G44350.2 gene_biotype:protein_coding transcript_biotype:protein_coding gene_symbol:CSY4 description:Citrate synthase 4, mitochondrial [Source:UniProtKB/Swiss-Prot;Acc:P20115]'	T
'2.3.1'	'Cellular respiration.tricarboxylic acid cycle.citrate synthase *(CSY4/5)'	'at2g44350.1'	'mercator4v6.0: citrate synthase *(CSY4/5) & original description: pep chromosome:TAIR10:2:18316278:18320789:1 gene:AT2G44350 transcript:AT2G44350.1 gene_biotype:protein_coding transcript_biotype:protein_coding gene_symbol:CSY4 description:Citrate synthase 4, mitochondrial [Source:UniProtKB/Swiss-Prot;Acc:P20115]'	T
'2.3.1'	'Cellular respiration.tricarboxylic acid cycle.citrate synthase *(CSY4/5)'	'at2g44350.3'	'mercator4v6.0: citrate synthase *(CSY4/5) & original description: pep chromosome:TAIR10:2:18316420:18320524:1 gene:AT2G44350 transcript:AT2G44350.3 gene_biotype:protein_coding transcript_biotype:protein_coding gene_symbol:CSY4 description:Citrate synthase 4, mitochondrial [Source:UniProtKB/Swiss-Prot;Acc:P20115]'	T
'2.3.2'	'Cellular respiration.tricarboxylic acid cycle.aconitase *(ACO)'	'at4g26970.1'	'mercator4v6.0: aconitase *(ACO) & original description: pep chromosome:TAIR10:4:13542918:13548629:1 gene:AT4G26970 transcript:AT4G26970.1 gene_biotype:protein_coding transcript_biotype:protein_coding gene_symbol:ACO2 description:Aconitate hydratase [Source:UniProtKB/TrEMBL;Acc:A0A178UVE5]'	T
'2.3.2'	'Cellular respiration.tricarboxylic acid cycle.aconitase *(ACO)'	'at2g05710.1'	'mercator4v6.0: aconitase *(ACO) & original description: pep chromosome:TAIR10:2:2141329:2146678:1 gene:AT2G05710 transcript:AT2G05710.1 gene_biotype:protein_coding transcript_biotype:protein_coding gene_symbol:ACO3 description:Aconitate hydratase 3, mitochondrial [Source:UniProtKB/Swiss-Prot;Acc:Q9SIB9]'	T
'2.3.2'	'Cellular respiration.tricarboxylic acid cycle.aconitase *(ACO)'	'at4g35830.2'	'mercator4v6.0: aconitase *(ACO) & original description: pep chromosome:TAIR10:4:16972598:16978057:-1 gene:AT4G35830 transcript:AT4G35830.2 gene_biotype:protein_coding transcript_biotype:protein_coding gene_symbol:ACO1 description:Aconitate hydratase [Source:UniProtKB/TrEMBL;Acc:A0A178V2T4]'	T
'2.3.2'	'Cellular respiration.tricarboxylic acid cycle.aconitase *(ACO)'	'at4g35830.1'	'mercator4v6.0: aconitase *(ACO) & original description: pep chromosome:TAIR10:4:16972569:16978161:-1 gene:AT4G35830 transcript:AT4G35830.1 gene_biotype:protein_coding transcript_biotype:protein_coding gene_symbol:ACO1 description:Aconitate hydratase [Source:UniProtKB/TrEMBL;Acc:A0A178V2T4]'	T
'2.3.3'	'Cellular respiration.tricarboxylic acid cycle.isocitrate dehydrogenase heterodimer'	''	''
'2.3.3.1'	'Cellular respiration.tricarboxylic acid cycle.isocitrate dehydrogenase heterodimer.catalytic component'	'at3g09810.1'	'mercator4v6.0: catalytic component of isocitrate dehydrogenase heterodimer & original description: pep chromosome:TAIR10:3:3008499:3011465:1 gene:AT3G09810 transcript:AT3G09810.1 gene_biotype:protein_coding transcript_biotype:protein_coding gene_symbol:IDH6 description:Isocitrate dehydrogenase [NAD] subunit, mitochondrial [Source:UniProtKB/TrEMBL;Acc:A0A178V9M1]'	T
'2.3.3.1'	'Cellular respiration.tricarboxylic acid cycle.isocitrate dehydrogenase heterodimer.catalytic component'	'at5g03290.1'	'mercator4v6.0: catalytic component of isocitrate dehydrogenase heterodimer & original description: pep chromosome:TAIR10:5:793974:796218:1 gene:AT5G03290 transcript:AT5G03290.1 gene_biotype:protein_coding transcript_biotype:protein_coding gene_symbol:IDH5 description:Isocitrate dehydrogenase [NAD] catalytic subunit 5, mitochondrial [Source:UniProtKB/Swiss-Prot;Acc:Q945K7]'	T
'2.3.3.2'	'Cellular respiration.tricarboxylic acid cycle.isocitrate dehydrogenase heterodimer.regulatory component'	'at4g35260.1'	'mercator4v6.0: regulatory component of isocitrate dehydrogenase heterodimer & original description: pep chromosome:TAIR10:4:16774142:16776371:-1 gene:AT4G35260 transcript:AT4G35260.1 gene_biotype:protein_coding transcript_biotype:protein_coding gene_symbol:IDH1 description:Isocitrate dehydrogenase [NAD] regulatory subunit 1, mitochondrial [Source:UniProtKB/Swiss-Prot;Acc:Q8LFC0]'	T
'2.3.3.2'	'Cellular respiration.tricarboxylic acid cycle.isocitrate dehydrogenase heterodimer.regulatory component'	'at2g17130.1'	'mercator4v6.0: regulatory component of isocitrate dehydrogenase heterodimer & original description: pep chromosome:TAIR10:2:7460814:7462607:-1 gene:AT2G17130 transcript:AT2G17130.1 gene_biotype:protein_coding transcript_biotype:protein_coding gene_symbol:IDH2 description:Isocitrate dehydrogenase [NAD] regulatory subunit 2, mitochondrial [Source:UniProtKB/Swiss-Prot;Acc:P93032]'	T
'2.3.3.2'	'Cellular respiration.tricarboxylic acid cycle.isocitrate dehydrogenase heterodimer.regulatory component'	'at2g17130.2'	'mercator4v6.0: regulatory component of isocitrate dehydrogenase heterodimer & original description: pep chromosome:TAIR10:2:7460814:7462607:-1 gene:AT2G17130 transcript:AT2G17130.2 gene_biotype:protein_coding transcript_biotype:protein_coding gene_symbol:IDH2 description:Isocitrate dehydrogenase [NAD] regulatory subunit 2, mitochondrial [Source:UniProtKB/Swiss-Prot;Acc:P93032]'	T
'2.3.3.2'	'Cellular respiration.tricarboxylic acid cycle.isocitrate dehydrogenase heterodimer.regulatory component'	'at4g35650.1'	'mercator4v6.0: regulatory component of isocitrate dehydrogenase heterodimer & original description: pep chromosome:TAIR10:4:16908497:16910208:1 gene:AT4G35650 transcript:AT4G35650.1 gene_biotype:protein_coding transcript_biotype:protein_coding gene_symbol:IDH3 description:Isocitrate dehydrogenase [NAD] regulatory subunit 3, mitochondrial [Source:UniProtKB/Swiss-Prot;Acc:O81796]'	T
'2.3.4'	'Cellular respiration.tricarboxylic acid cycle.2-oxoglutarate dehydrogenase complex'	''	''
'2.3.4.1'	'Cellular respiration.tricarboxylic acid cycle.2-oxoglutarate dehydrogenase complex.E1 component'	'at3g55410.1'	'mercator4v6.0: E1 component of 2-oxoglutarate dehydrogenase complex & original description: pep chromosome:TAIR10:3:20541269:20546053:1 gene:AT3G55410 transcript:AT3G55410.1 gene_biotype:protein_coding transcript_biotype:protein_coding description:2-oxoglutarate dehydrogenase, E1 component [Source:UniProtKB/TrEMBL;Acc:F4IWV2]'	T
'2.3.4.1'	'Cellular respiration.tricarboxylic acid cycle.2-oxoglutarate dehydrogenase complex.E1 component'	'at3g55410.2'	'mercator4v6.0: E1 component of 2-oxoglutarate dehydrogenase complex & original description: pep chromosome:TAIR10:3:20541269:20546053:1 gene:AT3G55410 transcript:AT3G55410.2 gene_biotype:protein_coding transcript_biotype:protein_coding description:2-oxoglutarate dehydrogenase, E1 component [Source:UniProtKB/TrEMBL;Acc:F4IWV2]'	T
'2.3.4.1'	'Cellular respiration.tricarboxylic acid cycle.2-oxoglutarate dehydrogenase complex.E1 component'	'at5g65750.1'	'mercator4v6.0: E1 component of 2-oxoglutarate dehydrogenase complex & original description: pep chromosome:TAIR10:5:26303673:26308237:1 gene:AT5G65750 transcript:AT5G65750.1 gene_biotype:protein_coding transcript_biotype:protein_coding description:2-oxoglutarate dehydrogenase, E1 component [Source:UniProtKB/TrEMBL;Acc:Q9FLH2]'	T
'2.3.4.2'	'Cellular respiration.tricarboxylic acid cycle.2-oxoglutarate dehydrogenase complex.E2 component'	'at4g26910.3'	'mercator4v6.0: E2 component of 2-oxoglutarate dehydrogenase complex & original description: pep chromosome:TAIR10:4:13519811:13522442:-1 gene:AT4G26910 transcript:AT4G26910.3 gene_biotype:protein_coding transcript_biotype:protein_coding description:Dihydrolipoyllysine-residue succinyltransferase component of 2-oxoglutarate dehydrogenase complex 2, mitochondrial [Source:UniProtKB/Swiss-Prot;Acc:Q…	T
'2.3.4.2'	'Cellular respiration.tricarboxylic acid cycle.2-oxoglutarate dehydrogenase complex.E2 component'	'at4g26910.1'	'mercator4v6.0: E2 component of 2-oxoglutarate dehydrogenase complex & original description: pep chromosome:TAIR10:4:13519811:13523222:-1 gene:AT4G26910 transcript:AT4G26910.1 gene_biotype:protein_coding transcript_biotype:protein_coding description:Dihydrolipoyllysine-residue succinyltransferase component of 2-oxoglutarate dehydrogenase complex 2, mitochondrial [Source:UniProtKB/Swiss-Prot;Acc:Q…	T
'2.3.4.2'	'Cellular respiration.tricarboxylic acid cycle.2-oxoglutarate dehydrogenase complex.E2 component'	'at4g26910.2'	'mercator4v6.0: E2 component of 2-oxoglutarate dehydrogenase complex & original description: pep chromosome:TAIR10:4:13519811:13523405:-1 gene:AT4G26910 transcript:AT4G26910.2 gene_biotype:protein_coding transcript_biotype:protein_coding description:Dihydrolipoyllysine-residue succinyltransferase component of 2-oxoglutarate dehydrogenase complex 2, mitochondrial [Source:UniProtKB/Swiss-Prot;Acc:Q…	T
'2.3.4.2'	'Cellular respiration.tricarboxylic acid cycle.2-oxoglutarate dehydrogenase complex.E2 component'	'at5g55070.2'	'mercator4v6.0: E2 component of 2-oxoglutarate dehydrogenase complex & original description: pep chromosome:TAIR10:5:22347211:22351168:1 gene:AT5G55070 transcript:AT5G55070.2 gene_biotype:protein_coding transcript_biotype:protein_coding description:Dihydrolipoyllysine-residue succinyltransferase component of 2-oxoglutarate dehydrogenase complex 1, mitochondrial [Source:UniProtKB/Swiss-Prot;Acc:Q9…	T
'2.3.4.2'	'Cellular respiration.tricarboxylic acid cycle.2-oxoglutarate dehydrogenase complex.E2 component'	'at5g55070.1'	'mercator4v6.0: E2 component of 2-oxoglutarate dehydrogenase complex & original description: pep chromosome:TAIR10:5:22347211:22350827:1 gene:AT5G55070 transcript:AT5G55070.1 gene_biotype:protein_coding transcript_biotype:protein_coding description:Dihydrolipoyllysine-residue succinyltransferase component of 2-oxoglutarate dehydrogenase complex 1, mitochondrial [Source:UniProtKB/Swiss-Prot;Acc:Q9…	T
'2.3.4.3'	'Cellular respiration.tricarboxylic acid cycle.2-oxoglutarate dehydrogenase complex.E3 dihydrolipoamide dehydrogenase component'	'at1g48030.4'	'mercator4v6.0: dihydrolipoamide dehydrogenase component of 2-oxoglutarate dehydrogenase complex & original description: pep chromosome:TAIR10:1:17717088:17719500:-1 gene:AT1G48030 transcript:AT1G48030.4 gene_biotype:protein_coding transcript_biotype:protein_coding gene_symbol:LPD1 description:Dihydrolipoyl dehydrogenase 1, mitochondrial [Source:UniProtKB/Swiss-Prot;Acc:Q9M5K3]'	T
'2.3.4.3'	'Cellular respiration.tricarboxylic acid cycle.2-oxoglutarate dehydrogenase complex.E3 dihydrolipoamide dehydrogenase component'	'at1g48030.1'	'mercator4v6.0: dihydrolipoamide dehydrogenase component of 2-oxoglutarate dehydrogenase complex & original description: pep chromosome:TAIR10:1:17716893:17719499:-1 gene:AT1G48030 transcript:AT1G48030.1 gene_biotype:protein_coding transcript_biotype:protein_coding gene_symbol:LPD1 description:Dihydrolipoyl dehydrogenase 1, mitochondrial [Source:UniProtKB/Swiss-Prot;Acc:Q9M5K3]'	T
'2.3.4.3'	'Cellular respiration.tricarboxylic acid cycle.2-oxoglutarate dehydrogenase complex.E3 dihydrolipoamide dehydrogenase component'	'at1g48030.3'	'mercator4v6.0: dihydrolipoamide dehydrogenase component of 2-oxoglutarate dehydrogenase complex & original description: pep chromosome:TAIR10:1:17716893:17719499:-1 gene:AT1G48030 transcript:AT1G48030.3 gene_biotype:protein_coding transcript_biotype:protein_coding gene_symbol:LPD1 description:Dihydrolipoyl dehydrogenase 1, mitochondrial [Source:UniProtKB/Swiss-Prot;Acc:Q9M5K3]'	T
'2.3.4.3'	'Cellular respiration.tricarboxylic acid cycle.2-oxoglutarate dehydrogenase complex.E3 dihydrolipoamide dehydrogenase component'	'at1g48030.5'	'mercator4v6.0: dihydrolipoamide dehydrogenase component of 2-oxoglutarate dehydrogenase complex & original description: pep chromosome:TAIR10:1:17717088:17719500:-1 gene:AT1G48030 transcript:AT1G48030.5 gene_biotype:protein_coding transcript_biotype:protein_coding gene_symbol:LPD1 description:Dihydrolipoyl dehydrogenase 1, mitochondrial [Source:UniProtKB/Swiss-Prot;Acc:Q9M5K3]'	T
'2.3.4.3'	'Cellular respiration.tricarboxylic acid cycle.2-oxoglutarate dehydrogenase complex.E3 dihydrolipoamide dehydrogenase component'	'at1g48030.2'	'mercator4v6.0: dihydrolipoamide dehydrogenase component of 2-oxoglutarate dehydrogenase complex & original description: pep chromosome:TAIR10:1:17717133:17719141:-1 gene:AT1G48030 transcript:AT1G48030.2 gene_biotype:protein_coding transcript_biotype:protein_coding gene_symbol:LPD1 description:Dihydrolipoyl dehydrogenase 1, mitochondrial [Source:UniProtKB/Swiss-Prot;Acc:Q9M5K3]'	T
'2.3.4.3'	'Cellular respiration.tricarboxylic acid cycle.2-oxoglutarate dehydrogenase complex.E3 dihydrolipoamide dehydrogenase component'	'at3g17240.3'	'mercator4v6.0: dihydrolipoamide dehydrogenase component of 2-oxoglutarate dehydrogenase complex & original description: pep chromosome:TAIR10:3:5889877:5892249:-1 gene:AT3G17240 transcript:AT3G17240.3 gene_biotype:protein_coding transcript_biotype:protein_coding gene_symbol:LPD2 description:Dihydrolipoyl dehydrogenase 2, mitochondrial [Source:UniProtKB/Swiss-Prot;Acc:Q9M5K2]'	T
'2.3.4.3'	'Cellular respiration.tricarboxylic acid cycle.2-oxoglutarate dehydrogenase complex.E3 dihydrolipoamide dehydrogenase component'	'at3g17240.1'	'mercator4v6.0: dihydrolipoamide dehydrogenase component of 2-oxoglutarate dehydrogenase complex & original description: pep chromosome:TAIR10:3:5889663:5892332:-1 gene:AT3G17240 transcript:AT3G17240.1 gene_biotype:protein_coding transcript_biotype:protein_coding gene_symbol:LPD2 description:Dihydrolipoyl dehydrogenase 2, mitochondrial [Source:UniProtKB/Swiss-Prot;Acc:Q9M5K2]'	T
'2.3.5'	'Cellular respiration.tricarboxylic acid cycle.succinyl-CoA ligase heterodimer'	''	''
'2.3.5.1'	'Cellular respiration.tricarboxylic acid cycle.succinyl-CoA ligase heterodimer.subunit alpha'	'at5g23250.2'	'mercator4v6.0: subunit alpha of succinyl-CoA ligase heterodimer & original description: pep chromosome:TAIR10:5:7830318:7832843:1 gene:AT5G23250 transcript:AT5G23250.2 gene_biotype:protein_coding transcript_biotype:protein_coding description:Succinate--CoA ligase [ADP-forming] subunit alpha-2, mitochondrial [Source:UniProtKB/Swiss-Prot;Acc:Q8LAD2]'	T
'2.3.5.1'	'Cellular respiration.tricarboxylic acid cycle.succinyl-CoA ligase heterodimer.subunit alpha'	'at5g23250.1'	'mercator4v6.0: subunit alpha of succinyl-CoA ligase heterodimer & original description: pep chromosome:TAIR10:5:7830356:7832843:1 gene:AT5G23250 transcript:AT5G23250.1 gene_biotype:protein_coding transcript_biotype:protein_coding description:Succinate--CoA ligase [ADP-forming] subunit alpha-2, mitochondrial [Source:UniProtKB/Swiss-Prot;Acc:Q8LAD2]'	T
'2.3.5.1'	'Cellular respiration.tricarboxylic acid cycle.succinyl-CoA ligase heterodimer.subunit alpha'	'at5g23250.3'	'mercator4v6.0: subunit alpha of succinyl-CoA ligase heterodimer & original description: pep chromosome:TAIR10:5:7830360:7832843:1 gene:AT5G23250 transcript:AT5G23250.3 gene_biotype:protein_coding transcript_biotype:protein_coding description:Succinate--CoA ligase [ADP-forming] subunit alpha-2, mitochondrial [Source:UniProtKB/Swiss-Prot;Acc:Q8LAD2]'	T
'2.3.5.1'	'Cellular respiration.tricarboxylic acid cycle.succinyl-CoA ligase heterodimer.subunit alpha'	'at5g08300.1'	'mercator4v6.0: subunit alpha of succinyl-CoA ligase heterodimer & original description: pep chromosome:TAIR10:5:2667361:2669923:1 gene:AT5G08300 transcript:AT5G08300.1 gene_biotype:protein_coding transcript_biotype:protein_coding description:Succinate--CoA ligase [ADP-forming] subunit alpha, mitochondrial [Source:UniProtKB/TrEMBL;Acc:A0A178U834]'	T
'2.3.5.2'	'Cellular respiration.tricarboxylic acid cycle.succinyl-CoA ligase heterodimer.subunit beta'	'at2g20420.1'	'mercator4v6.0: subunit beta of succinyl-CoA ligase heterodimer & original description: pep chromosome:TAIR10:2:8805342:8808171:1 gene:AT2G20420 transcript:AT2G20420.1 gene_biotype:protein_coding transcript_biotype:protein_coding description:Succinate--CoA ligase [ADP-forming] subunit beta, mitochondrial [Source:UniProtKB/Swiss-Prot;Acc:O82662]'	T
'2.3.6'	'Cellular respiration.tricarboxylic acid cycle.succinate dehydrogenase complex'	''	''
'2.3.6.1'	'Cellular respiration.tricarboxylic acid cycle.succinate dehydrogenase complex.components'	''	''
'2.3.6.1.1'	'Cellular respiration.tricarboxylic acid cycle.succinate dehydrogenase complex.components.flavoprotein component *(SDH1)'	'at5g66760.1'	'mercator4v6.0: flavoprotein component *(SDH1) of succinate dehydrogenase complex & original description: pep chromosome:TAIR10:5:26653607:26657696:1 gene:AT5G66760 transcript:AT5G66760.1 gene_biotype:protein_coding transcript_biotype:protein_coding gene_symbol:SDH1-1 description:Succinate dehydrogenase [ubiquinone] flavoprotein subunit, mitochondrial [Source:UniProtKB/TrEMBL;Acc:A0A178UAN3]'	T
'2.3.6.1.1'	'Cellular respiration.tricarboxylic acid cycle.succinate dehydrogenase complex.components.flavoprotein component *(SDH1)'	'at2g18450.1'	'mercator4v6.0: flavoprotein component *(SDH1) of succinate dehydrogenase complex & original description: pep chromosome:TAIR10:2:7997344:8000825:-1 gene:AT2G18450 transcript:AT2G18450.1 gene_biotype:protein_coding transcript_biotype:protein_coding gene_symbol:SDH1-2 description:Succinate dehydrogenase [ubiquinone] flavoprotein subunit, mitochondrial [Source:UniProtKB/TrEMBL;Acc:A0A178VRF6]'	T
'2.3.6.1.2'	'Cellular respiration.tricarboxylic acid cycle.succinate dehydrogenase complex.components.iron-sulphur component *(SDH2)'	'at5g65165.1'	'mercator4v6.0: iron-sulphur component *(SDH2) of succinate dehydrogenase complex & original description: pep chromosome:TAIR10:5:26034422:26036057:-1 gene:AT5G65165 transcript:AT5G65165.1 gene_biotype:protein_coding transcript_biotype:protein_coding gene_symbol:SDH2-3 description:Succinate dehydrogenase [ubiquinone] iron-sulfur subunit 3, mitochondrial [Source:UniProtKB/Swiss-Prot;Acc:Q9FJP9]'	T
'2.3.6.1.2'	'Cellular respiration.tricarboxylic acid cycle.succinate dehydrogenase complex.components.iron-sulphur component *(SDH2)'	'at5g65165.2'	'mercator4v6.0: iron-sulphur component *(SDH2) of succinate dehydrogenase complex & original description: pep chromosome:TAIR10:5:26034422:26036057:-1 gene:AT5G65165 transcript:AT5G65165.2 gene_biotype:protein_coding transcript_biotype:protein_coding gene_symbol:SDH2-3 description:Succinate dehydrogenase [ubiquinone] iron-sulfur subunit 3, mitochondrial [Source:UniProtKB/Swiss-Prot;Acc:Q9FJP9]'	T
'2.3.6.1.2'	'Cellular respiration.tricarboxylic acid cycle.succinate dehydrogenase complex.components.iron-sulphur component *(SDH2)'	'at3g27380.1'	'mercator4v6.0: iron-sulphur component *(SDH2) of succinate dehydrogenase complex & original description: pep chromosome:TAIR10:3:10129610:10132882:-1 gene:AT3G27380 transcript:AT3G27380.1 gene_biotype:protein_coding transcript_biotype:protein_coding gene_symbol:SDH2-1 description:Succinate dehydrogenase [ubiquinone] iron-sulfur subunit 1, mitochondrial [Source:UniProtKB/Swiss-Prot;Acc:Q8LBZ7]'	T
'2.3.6.1.2'	'Cellular respiration.tricarboxylic acid cycle.succinate dehydrogenase complex.components.iron-sulphur component *(SDH2)'	'at3g27380.2'	'mercator4v6.0: iron-sulphur component *(SDH2) of succinate dehydrogenase complex & original description: pep chromosome:TAIR10:3:10129610:10132759:-1 gene:AT3G27380 transcript:AT3G27380.2 gene_biotype:protein_coding transcript_biotype:protein_coding gene_symbol:SDH2-1 description:Succinate dehydrogenase [ubiquinone] iron-sulfur subunit 1, mitochondrial [Source:UniProtKB/Swiss-Prot;Acc:Q8LBZ7]'	T
'2.3.6.1.2'	'Cellular respiration.tricarboxylic acid cycle.succinate dehydrogenase complex.components.iron-sulphur component *(SDH2)'	'at5g40650.1'	'mercator4v6.0: iron-sulphur component *(SDH2) of succinate dehydrogenase complex & original description: pep chromosome:TAIR10:5:16281394:16283527:1 gene:AT5G40650 transcript:AT5G40650.1 gene_biotype:protein_coding transcript_biotype:protein_coding gene_symbol:SDH2-2 description:Succinate dehydrogenase [ubiquinone] iron-sulfur subunit 2, mitochondrial [Source:UniProtKB/Swiss-Prot;Acc:Q8LB02]'	T
'2.3.6.1.2'	'Cellular respiration.tricarboxylic acid cycle.succinate dehydrogenase complex.components.iron-sulphur component *(SDH2)'	'at5g40650.2'	'mercator4v6.0: iron-sulphur component *(SDH2) of succinate dehydrogenase complex & original description: pep chromosome:TAIR10:5:16281404:16283527:1 gene:AT5G40650 transcript:AT5G40650.2 gene_biotype:protein_coding transcript_biotype:protein_coding gene_symbol:SDH2-2 description:Succinate dehydrogenase [ubiquinone] iron-sulfur subunit 2, mitochondrial [Source:UniProtKB/Swiss-Prot;Acc:Q8LB02]'	T
'2.3.6.1.3'	'Cellular respiration.tricarboxylic acid cycle.succinate dehydrogenase complex.components.membrane-anchor component *(SDH3)'	'at4g32210.1'	'mercator4v6.0: membrane-anchor component *(SDH3) of succinate dehydrogenase complex & original description: pep chromosome:TAIR10:4:15556397:15558167:-1 gene:AT4G32210 transcript:AT4G32210.1 gene_biotype:protein_coding transcript_biotype:protein_coding gene_symbol:SDH3-1 description:Succinate dehydrogenase subunit 3-2, mitochondrial [Source:UniProtKB/Swiss-Prot;Acc:P0DKI1]'	T
'2.3.6.1.3'	'Cellular respiration.tricarboxylic acid cycle.succinate dehydrogenase complex.components.membrane-anchor component *(SDH3)'	'at5g09600.2'	'mercator4v6.0: membrane-anchor component *(SDH3) of succinate dehydrogenase complex & original description: pep chromosome:TAIR10:5:2979144:2980844:1 gene:AT5G09600 transcript:AT5G09600.2 gene_biotype:protein_coding transcript_biotype:protein_coding gene_symbol:SDH3-1 description:Succinate dehydrogenase subunit 3-2, mitochondrial [Source:UniProtKB/Swiss-Prot;Acc:P0DKI1]'	T
'2.3.6.1.3'	'Cellular respiration.tricarboxylic acid cycle.succinate dehydrogenase complex.components.membrane-anchor component *(SDH3)'	'at5g09600.1'	'mercator4v6.0: membrane-anchor component *(SDH3) of succinate dehydrogenase complex & original description: pep chromosome:TAIR10:5:2979107:2981096:1 gene:AT5G09600 transcript:AT5G09600.1 gene_biotype:protein_coding transcript_biotype:protein_coding gene_symbol:SDH3-1 description:Succinate dehydrogenase subunit 3-2, mitochondrial [Source:UniProtKB/Swiss-Prot;Acc:P0DKI1]'	T
'2.3.6.1.3'	'Cellular respiration.tricarboxylic acid cycle.succinate dehydrogenase complex.components.membrane-anchor component *(SDH3)'	'at5g09600.3'	'mercator4v6.0: membrane-anchor component *(SDH3) of succinate dehydrogenase complex & original description: pep chromosome:TAIR10:5:2978825:2980751:1 gene:AT5G09600 transcript:AT5G09600.3 gene_biotype:protein_coding transcript_biotype:protein_coding gene_symbol:SDH3-1 description:Succinate dehydrogenase subunit 3-2, mitochondrial [Source:UniProtKB/Swiss-Prot;Acc:P0DKI1]'	T
'2.3.6.1.4'	'Cellular respiration.tricarboxylic acid cycle.succinate dehydrogenase complex.components.membrane-anchor component *(SDH4)'	'at2g46505.1'	'mercator4v6.0: membrane-anchor component *(SDH4) of succinate dehydrogenase complex & original description: pep chromosome:TAIR10:2:19089486:19090776:-1 gene:AT2G46505 transcript:AT2G46505.1 gene_biotype:protein_coding transcript_biotype:protein_coding gene_symbol:SDH4 description:SDH4 [Source:UniProtKB/TrEMBL;Acc:A0A178VQB2]'	T
'2.3.6.1.5'	'Cellular respiration.tricarboxylic acid cycle.succinate dehydrogenase complex.components.component *(SDH5)'	'at1g47420.1'	'mercator4v6.0: component *(SDH5) of succinate dehydrogenase complex & original description: pep chromosome:TAIR10:1:17395518:17397263:-1 gene:AT1G47420 transcript:AT1G47420.1 gene_biotype:protein_coding transcript_biotype:protein_coding gene_symbol:SDH5 description:Succinate dehydrogenase subunit 5, mitochondrial [Source:UniProtKB/Swiss-Prot;Acc:Q9SX77]'	T
'2.3.6.1.6'	'Cellular respiration.tricarboxylic acid cycle.succinate dehydrogenase complex.components.component *(SDH6)'	'at1g08480.1'	'mercator4v6.0: component *(SDH6) of succinate dehydrogenase complex & original description: pep chromosome:TAIR10:1:2684176:2685702:1 gene:AT1G08480 transcript:AT1G08480.1 gene_biotype:protein_coding transcript_biotype:protein_coding gene_symbol:SDH6 description:Succinate dehydrogenase subunit 6, mitochondrial [Source:UniProtKB/Swiss-Prot;Acc:Q941A6]'	T
'2.3.6.1.7'	'Cellular respiration.tricarboxylic acid cycle.succinate dehydrogenase complex.components.component *(SDH7)'	'at5g62575.1'	'mercator4v6.0: component *(SDH7) of succinate dehydrogenase complex & original description: pep chromosome:TAIR10:5:25117488:25118735:1 gene:AT5G62575 transcript:AT5G62575.1 gene_biotype:protein_coding transcript_biotype:protein_coding gene_symbol:SDH7B description:SDH7B [Source:UniProtKB/TrEMBL;Acc:A0A178UBI4]'	T
'2.3.6.1.7'	'Cellular respiration.tricarboxylic acid cycle.succinate dehydrogenase complex.components.component *(SDH7)'	'at5g62575.2'	'mercator4v6.0: component *(SDH7) of succinate dehydrogenase complex & original description: pep chromosome:TAIR10:5:25117414:25118892:1 gene:AT5G62575 transcript:AT5G62575.2 gene_biotype:protein_coding transcript_biotype:protein_coding gene_symbol:SDH7B description:SDH7B [Source:UniProtKB/TrEMBL;Acc:A0A178UBI4]'	T
'2.3.6.1.7'	'Cellular respiration.tricarboxylic acid cycle.succinate dehydrogenase complex.components.component *(SDH7)'	'at3g47833.1'	'mercator4v6.0: component *(SDH7) of succinate dehydrogenase complex & original description: pep chromosome:TAIR10:3:17648495:17650173:1 gene:AT3G47833 transcript:AT3G47833.1 gene_biotype:protein_coding transcript_biotype:protein_coding gene_symbol:SDH7A description:Succinate dehydrogenase subunit 7A, mitochondrial [Source:UniProtKB/Swiss-Prot;Acc:Q9C5E8]'	T
'2.3.6.1.8'	'Cellular respiration.tricarboxylic acid cycle.succinate dehydrogenase complex.components.component *(SDH8)'	'at2g46390.1'	'mercator4v6.0: component *(SDH8) of succinate dehydrogenase complex & original description: pep chromosome:TAIR10:2:19042301:19043234:-1 gene:AT2G46390 transcript:AT2G46390.1 gene_biotype:protein_coding transcript_biotype:protein_coding gene_symbol:SDH8 description:Succinate dehydrogenase subunit 8, mitochondrial [Source:UniProtKB/Swiss-Prot;Acc:Q9SKE0]'	T
'2.3.6.2'	'Cellular respiration.tricarboxylic acid cycle.succinate dehydrogenase complex.assembly'	''	''
'2.3.6.2.1'	'Cellular respiration.tricarboxylic acid cycle.succinate dehydrogenase complex.assembly.assembly factor *(SDHAF1)'	'at2g39725.2'	'mercator4v6.0: assembly factor *(SDHAF1) of succinate dehydrogenase complex & original description: pep chromosome:TAIR10:2:16569430:16570748:1 gene:AT2G39725 transcript:AT2G39725.2 gene_biotype:protein_coding transcript_biotype:protein_coding description:Expressed protein [Source:UniProtKB/TrEMBL;Acc:Q8VZU1]'	T
'2.3.6.2.1'	'Cellular respiration.tricarboxylic acid cycle.succinate dehydrogenase complex.assembly.assembly factor *(SDHAF1)'	'at2g39725.1'	'mercator4v6.0: assembly factor *(SDHAF1) of succinate dehydrogenase complex & original description: pep chromosome:TAIR10:2:16569459:16570748:1 gene:AT2G39725 transcript:AT2G39725.1 gene_biotype:protein_coding transcript_biotype:protein_coding description:Expressed protein [Source:UniProtKB/TrEMBL;Acc:Q8VZU1]'	T
'2.3.6.2.2'	'Cellular respiration.tricarboxylic acid cycle.succinate dehydrogenase complex.assembly.flavinylation factor *(SDHAF2)'	'at5g51040.4'	'mercator4v6.0: succinate dehydrogenase flavinylation factor *(SDHAF2) & original description: pep chromosome:TAIR10:5:20750513:20752115:1 gene:AT5G51040 transcript:AT5G51040.4 gene_biotype:protein_coding transcript_biotype:protein_coding description:Succinate dehydrogenase assembly factor [Source:UniProtKB/TrEMBL;Acc:F4KBT8]'	T
'2.3.6.2.2'	'Cellular respiration.tricarboxylic acid cycle.succinate dehydrogenase complex.assembly.flavinylation factor *(SDHAF2)'	'at5g51040.1'	'mercator4v6.0: succinate dehydrogenase flavinylation factor *(SDHAF2) & original description: pep chromosome:TAIR10:5:20750513:20752115:1 gene:AT5G51040 transcript:AT5G51040.1 gene_biotype:protein_coding transcript_biotype:protein_coding description:Succinate dehydrogenase assembly factor [Source:UniProtKB/TrEMBL;Acc:F4KBT8]'	T
'2.3.6.2.2'	'Cellular respiration.tricarboxylic acid cycle.succinate dehydrogenase complex.assembly.flavinylation factor *(SDHAF2)'	'at5g51040.2'	'mercator4v6.0: succinate dehydrogenase flavinylation factor *(SDHAF2) & original description: pep chromosome:TAIR10:5:20750660:20752024:1 gene:AT5G51040 transcript:AT5G51040.2 gene_biotype:protein_coding transcript_biotype:protein_coding description:Succinate dehydrogenase assembly factor [Source:UniProtKB/TrEMBL;Acc:F4KBT8]'	T
'2.3.6.2.2'	'Cellular respiration.tricarboxylic acid cycle.succinate dehydrogenase complex.assembly.flavinylation factor *(SDHAF2)'	'at5g51040.3'	'mercator4v6.0: succinate dehydrogenase flavinylation factor *(SDHAF2) & original description: pep chromosome:TAIR10:5:20750660:20752023:1 gene:AT5G51040 transcript:AT5G51040.3 gene_biotype:protein_coding transcript_biotype:protein_coding description:Succinate dehydrogenase assembly factor [Source:UniProtKB/TrEMBL;Acc:F4KBT8]'	T
'2.3.6.2.3'	'Cellular respiration.tricarboxylic acid cycle.succinate dehydrogenase complex.assembly.assembly factor *(SDHAF4)'	'at5g67490.1'	'mercator4v6.0: succinate dehydrogenase assembly factor *(SDHAF4) & original description: pep chromosome:TAIR10:5:26934153:26934952:-1 gene:AT5G67490 transcript:AT5G67490.1 gene_biotype:protein_coding transcript_biotype:protein_coding description:At5g67490 [Source:UniProtKB/TrEMBL;Acc:Q8LCR1]'	T
'2.3.7'	'Cellular respiration.tricarboxylic acid cycle.fumarase'	'at5g50950.1'	'mercator4v6.0: fumarase & original description: pep chromosome:TAIR10:5:20729612:20733570:1 gene:AT5G50950 transcript:AT5G50950.1 gene_biotype:protein_coding transcript_biotype:protein_coding gene_symbol:FUM2 description:AT5G50950 protein [Source:UniProtKB/TrEMBL;Acc:B9DFR5]'	T
'2.3.7'	'Cellular respiration.tricarboxylic acid cycle.fumarase'	'at5g50950.2'	'mercator4v6.0: fumarase & original description: pep chromosome:TAIR10:5:20729431:20733941:1 gene:AT5G50950 transcript:AT5G50950.2 gene_biotype:protein_coding transcript_biotype:protein_coding gene_symbol:FUM2 description:AT5G50950 protein [Source:UniProtKB/TrEMBL;Acc:B9DFR5]'	T
'2.3.7'	'Cellular respiration.tricarboxylic acid cycle.fumarase'	'at5g50950.4'	'mercator4v6.0: fumarase & original description: pep chromosome:TAIR10:5:20729612:20732929:1 gene:AT5G50950 transcript:AT5G50950.4 gene_biotype:protein_coding transcript_biotype:protein_coding gene_symbol:FUM2 description:AT5G50950 protein [Source:UniProtKB/TrEMBL;Acc:B9DFR5]'	T
'2.3.7'	'Cellular respiration.tricarboxylic acid cycle.fumarase'	'at5g50950.3'	'mercator4v6.0: fumarase & original description: pep chromosome:TAIR10:5:20730565:20733926:1 gene:AT5G50950 transcript:AT5G50950.3 gene_biotype:protein_coding transcript_biotype:protein_coding gene_symbol:FUM2 description:AT5G50950 protein [Source:UniProtKB/TrEMBL;Acc:B9DFR5]'	T
'2.3.7'	'Cellular respiration.tricarboxylic acid cycle.fumarase'	'at2g47510.3'	'mercator4v6.0: fumarase & original description: pep chromosome:TAIR10:2:19498504:19502451:1 gene:AT2G47510 transcript:AT2G47510.3 gene_biotype:protein_coding transcript_biotype:protein_coding gene_symbol:FUM1 description:FUM1 [Source:UniProtKB/TrEMBL;Acc:A0A178VMD4]'	T
'2.3.7'	'Cellular respiration.tricarboxylic acid cycle.fumarase'	'at2g47510.2'	'mercator4v6.0: fumarase & original description: pep chromosome:TAIR10:2:19498229:19502488:1 gene:AT2G47510 transcript:AT2G47510.2 gene_biotype:protein_coding transcript_biotype:protein_coding gene_symbol:FUM1 description:FUM1 [Source:UniProtKB/TrEMBL;Acc:A0A178VMD4]'	T
'2.3.7'	'Cellular respiration.tricarboxylic acid cycle.fumarase'	'at2g47510.1'	'mercator4v6.0: fumarase & original description: pep chromosome:TAIR10:2:19498229:19502488:1 gene:AT2G47510 transcript:AT2G47510.1 gene_biotype:protein_coding transcript_biotype:protein_coding gene_symbol:FUM1 description:FUM1 [Source:UniProtKB/TrEMBL;Acc:A0A178VMD4]'	T
'2.3.8'	'Cellular respiration.tricarboxylic acid cycle.mitochondrial NAD-dependent malate dehydrogenase'	'at3g15020.1'	'mercator4v6.0: mitochondrial NAD-dependent malate dehydrogenase & original description: pep chromosome:TAIR10:3:5055741:5058249:1 gene:AT3G15020 transcript:AT3G15020.1 gene_biotype:protein_coding transcript_biotype:protein_coding gene_symbol:mMDH2 description:Malate dehydrogenase 2, mitochondrial [Source:UniProtKB/Swiss-Prot;Acc:Q9LKA3]'	T
'2.3.8'	'Cellular respiration.tricarboxylic acid cycle.mitochondrial NAD-dependent malate dehydrogenase'	'at3g15020.2'	'mercator4v6.0: mitochondrial NAD-dependent malate dehydrogenase & original description: pep chromosome:TAIR10:3:5056068:5058248:1 gene:AT3G15020 transcript:AT3G15020.2 gene_biotype:protein_coding transcript_biotype:protein_coding gene_symbol:mMDH2 description:Malate dehydrogenase 2, mitochondrial [Source:UniProtKB/Swiss-Prot;Acc:Q9LKA3]'	T
'2.3.8'	'Cellular respiration.tricarboxylic acid cycle.mitochondrial NAD-dependent malate dehydrogenase'	'at1g53240.1'	'mercator4v6.0: mitochondrial NAD-dependent malate dehydrogenase & original description: pep chromosome:TAIR10:1:19854615:19857146:-1 gene:AT1G53240 transcript:AT1G53240.1 gene_biotype:protein_coding transcript_biotype:protein_coding gene_symbol:mMDH1 description:Malate dehydrogenase 1, mitochondrial [Source:UniProtKB/Swiss-Prot;Acc:Q9ZP06]'	T
'2.3.9'	'Cellular respiration.tricarboxylic acid cycle.mitochondrial NAD-dependent malic enzyme'	'at4g00570.1'	'mercator4v6.0: mitochondrial NAD-dependent malic enzyme & original description: pep chromosome:TAIR10:4:242461:246804:-1 gene:AT4G00570 transcript:AT4G00570.1 gene_biotype:protein_coding transcript_biotype:protein_coding gene_symbol:NAD-ME2 description:NAD-dependent malic enzyme 2, mitochondrial [Source:UniProtKB/Swiss-Prot;Acc:Q8L7K9]'	T
'2.3.9'	'Cellular respiration.tricarboxylic acid cycle.mitochondrial NAD-dependent malic enzyme'	'at2g13560.1'	'mercator4v6.0: mitochondrial NAD-dependent malic enzyme & original description: pep chromosome:TAIR10:2:5649928:5655320:1 gene:AT2G13560 transcript:AT2G13560.1 gene_biotype:protein_coding transcript_biotype:protein_coding gene_symbol:NAD-ME1 description:NAD-dependent malic enzyme 1, mitochondrial [Source:UniProtKB/Swiss-Prot;Acc:Q9SIU0]'	T
'2.4'	'Cellular respiration.oxidative phosphorylation'	''	''
'2.4.1'	'Cellular respiration.oxidative phosphorylation.NADH dehydrogenase complex'	''	''
'2.4.1.1'	'Cellular respiration.oxidative phosphorylation.NADH dehydrogenase complex.module N (electron input)'	''	''
'2.4.1.1.1'	'Cellular respiration.oxidative phosphorylation.NADH dehydrogenase complex.module N (electron input).component *(NQO1/51kDa)'	'at5g08530.1'	'mercator4v6.0: component *(NQO1/51kDa) of NADH dehydrogenase electron input (module N) & original description: pep chromosome:TAIR10:5:2759317:2762019:-1 gene:AT5G08530 transcript:AT5G08530.1 gene_biotype:protein_coding transcript_biotype:protein_coding gene_symbol:CI51 description:NADH dehydrogenase [ubiquinone] flavoprotein 1, mitochondrial [Source:UniProtKB/TrEMBL;Acc:A0A178UJ45]'	T
'2.4.1.1.2'	'Cellular respiration.oxidative phosphorylation.NADH dehydrogenase complex.module N (electron input).component *(NQO2/24kDa)'	'at4g02580.1'	'mercator4v6.0: component *(NQO2/24kDa) of NADH dehydrogenase electron input (module N) & original description: pep chromosome:TAIR10:4:1134429:1137204:1 gene:AT4G02580 transcript:AT4G02580.1 gene_biotype:protein_coding transcript_biotype:protein_coding description:NADH dehydrogenase [ubiquinone] flavoprotein 2, mitochondrial [Source:UniProtKB/Swiss-Prot;Acc:O22769]'	T
'2.4.1.1.3'	'Cellular respiration.oxidative phosphorylation.NADH dehydrogenase complex.module N (electron input).component *(NQO3/75kDa)'	'at5g37510.1'	'mercator4v6.0: component *(NQO3/75kDa) of NADH dehydrogenase electron input (module N) & original description: pep chromosome:TAIR10:5:14897329:14900693:1 gene:AT5G37510 transcript:AT5G37510.1 gene_biotype:protein_coding transcript_biotype:protein_coding gene_symbol:EMB1467 description:NADH dehydrogenase [ubiquinone] iron-sulfur protein 1, mitochondrial [Source:UniProtKB/Swiss-Prot;Acc:Q9FGI6]'	T
'2.4.1.1.3'	'Cellular respiration.oxidative phosphorylation.NADH dehydrogenase complex.module N (electron input).component *(NQO3/75kDa)'	'at5g37510.2'	'mercator4v6.0: component *(NQO3/75kDa) of NADH dehydrogenase electron input (module N) & original description: pep chromosome:TAIR10:5:14897410:14900647:1 gene:AT5G37510 transcript:AT5G37510.2 gene_biotype:protein_coding transcript_biotype:protein_coding gene_symbol:EMB1467 description:NADH dehydrogenase [ubiquinone] iron-sulfur protein 1, mitochondrial [Source:UniProtKB/Swiss-Prot;Acc:Q9FGI6]'	T
'2.4.1.2'	'Cellular respiration.oxidative phosphorylation.NADH dehydrogenase complex.module Q (electron output)'	''	''
'2.4.1.2.1'	'Cellular respiration.oxidative phosphorylation.NADH dehydrogenase complex.module Q (electron output).component *(NQO4/ND7)'	'atmg00510.1'	'mercator4v6.0: component *(NQO4/ND7) of NADH dehydrogenase electron output (module Q) & original description: pep chromosome:TAIR10:Mt:132071:138153:1 gene:ATMG00510 transcript:ATMG00510.1 gene_biotype:protein_coding transcript_biotype:protein_coding gene_symbol:NAD7 description:NADH dehydrogenase subunit 7 [Source:UniProtKB/TrEMBL;Acc:G1C2X4]'	T
'2.4.1.2.2'	'Cellular respiration.oxidative phosphorylation.NADH dehydrogenase complex.module Q (electron output).component *(NQO5/ND9)'	'atmg00070.1'	'mercator4v6.0: component *(NQO5/ND9) of NADH dehydrogenase electron output (module Q) & original description: pep chromosome:TAIR10:Mt:23663:24235:-1 gene:ATMG00070 transcript:ATMG00070.1 gene_biotype:protein_coding transcript_biotype:protein_coding gene_symbol:NAD9 description:NADH dehydrogenase subunit 9 [Source:TAIR;Acc:ATMG00070]'	T
'2.4.1.2.3'	'Cellular respiration.oxidative phosphorylation.NADH dehydrogenase complex.module Q (electron output).component *(NQO6/PSST)'	'at5g11770.1'	'mercator4v6.0: component *(NQO6/PSST) of NADH dehydrogenase electron output (module Q) & original description: pep chromosome:TAIR10:5:3790708:3793026:-1 gene:AT5G11770 transcript:AT5G11770.1 gene_biotype:protein_coding transcript_biotype:protein_coding description:NADH dehydrogenase [ubiquinone] iron-sulfur protein 7, mitochondrial [Source:UniProtKB/Swiss-Prot;Acc:Q42577]'	T
'2.4.1.2.4'	'Cellular respiration.oxidative phosphorylation.NADH dehydrogenase complex.module Q (electron output).component *(NQO9/TYKY)'	'at1g16700.1'	'mercator4v6.0: component *(NQO9/TYKY) of NADH dehydrogenase electron output (module Q) & original description: pep chromosome:TAIR10:1:5709624:5712043:1 gene:AT1G16700 transcript:AT1G16700.1 gene_biotype:protein_coding transcript_biotype:protein_coding description:NADH dehydrogenase [ubiquinone] iron-sulfur protein 8-B, mitochondrial [Source:UniProtKB/Swiss-Prot;Acc:Q9FX83]'	T
'2.4.1.2.4'	'Cellular respiration.oxidative phosphorylation.NADH dehydrogenase complex.module Q (electron output).component *(NQO9/TYKY)'	'at1g79010.1'	'mercator4v6.0: component *(NQO9/TYKY) of NADH dehydrogenase electron output (module Q) & original description: pep chromosome:TAIR10:1:29724796:29727028:-1 gene:AT1G79010 transcript:AT1G79010.1 gene_biotype:protein_coding transcript_biotype:protein_coding description:NADH dehydrogenase [ubiquinone] iron-sulfur protein 8-A, mitochondrial [Source:UniProtKB/Swiss-Prot;Acc:Q42599]'	T
'2.4.1.3'	'Cellular respiration.oxidative phosphorylation.NADH dehydrogenase complex.module P (proton translocation)'	''	''
'2.4.1.3.1'	'Cellular respiration.oxidative phosphorylation.NADH dehydrogenase complex.module P (proton translocation).component *(ND1/NQO8)'	''	''
'2.4.1.3.2'	'Cellular respiration.oxidative phosphorylation.NADH dehydrogenase complex.module P (proton translocation).component *(ND2/NQO14)'	''	''
'2.4.1.3.3'	'Cellular respiration.oxidative phosphorylation.NADH dehydrogenase complex.module P (proton translocation).component *(ND3/NQO7)'	'atmg00990.1'	'mercator4v6.0: component *(ND3/NQO7) of NADH dehydrogenase proton translocation (module P) & original description: pep chromosome:TAIR10:Mt:260647:261006:-1 gene:ATMG00990 transcript:ATMG00990.1 gene_biotype:protein_coding transcript_biotype:protein_coding gene_symbol:NAD3 description:NADH-ubiquinone oxidoreductase chain 3 [Source:UniProtKB/TrEMBL;Acc:G1C2Y6]'	T
'2.4.1.3.3'	'Cellular respiration.oxidative phosphorylation.NADH dehydrogenase complex.module P (proton translocation).component *(ND3/NQO7)'	'at2g07751.1'	'mercator4v6.0: component *(ND3/NQO7) of NADH dehydrogenase proton translocation (module P) & original description: pep chromosome:TAIR10:2:3270008:3270364:1 gene:AT2G07751 transcript:AT2G07751.1 gene_biotype:protein_coding transcript_biotype:protein_coding description:NADH-ubiquinone oxidoreductase chain 3 [Source:UniProtKB/TrEMBL;Acc:Q3EC47]'	T
'2.4.1.3.4'	'Cellular respiration.oxidative phosphorylation.NADH dehydrogenase complex.module P (proton translocation).component *(ND4/NQO13)'	'atmg00580.1'	'mercator4v6.0: component *(ND4/NQO13) of NADH dehydrogenase proton translocation (module P) & original description: pep chromosome:TAIR10:Mt:161693:169674:1 gene:ATMG00580 transcript:ATMG00580.1 gene_biotype:protein_coding transcript_biotype:protein_coding gene_symbol:NAD4 description:NADH-ubiquinone oxidoreductase chain 4 [Source:UniProtKB/TrEMBL;Acc:G1C2U9]'	T
'2.4.1.3.5'	'Cellular respiration.oxidative phosphorylation.NADH dehydrogenase complex.module P (proton translocation).component *(ND4L/NQO11)'	'atmg00650.1'	'mercator4v6.0: component *(ND4L/NQO11) of NADH dehydrogenase proton translocation (module P) & original description: pep chromosome:TAIR10:Mt:188929:189231:-1 gene:ATMG00650 transcript:ATMG00650.1 gene_biotype:protein_coding transcript_biotype:protein_coding gene_symbol:NAD4L description:NADH dehydrogenase subunit 4L [Source:UniProtKB/TrEMBL;Acc:G1C2W6]'	T
'2.4.1.3.6'	'Cellular respiration.oxidative phosphorylation.NADH dehydrogenase complex.module P (proton translocation).component *(ND5/NQO12)'	'atmg00513.1'	'mercator4v6.0: component *(ND5/NQO12) of NADH dehydrogenase proton translocation (module P) & original description: pep chromosome:TAIR10:Mt:140724:142998:-1 gene:ATMG00513 transcript:ATMG00513.1 gene_biotype:protein_coding transcript_biotype:protein_coding gene_symbol:NAD5A description:NADH dehydrogenase 5A [Source:TAIR;Acc:ATMG00513]'	T
'2.4.1.3.7'	'Cellular respiration.oxidative phosphorylation.NADH dehydrogenase complex.module P (proton translocation).component *(ND6/NQO10)'	'atmg00270.1'	'mercator4v6.0: component *(ND6/NQO10) of NADH dehydrogenase proton translocation (module P) & original description: pep chromosome:TAIR10:Mt:76642:77259:-1 gene:ATMG00270 transcript:ATMG00270.1 gene_biotype:protein_coding transcript_biotype:protein_coding gene_symbol:NAD6 description:NADH-ubiquinone oxidoreductase chain 6 [Source:UniProtKB/TrEMBL;Acc:G1C2Y0]'	T
'2.4.1.4'	'Cellular respiration.oxidative phosphorylation.NADH dehydrogenase complex.non-core modules'	''	''
'2.4.1.4.1'	'Cellular respiration.oxidative phosphorylation.NADH dehydrogenase complex.non-core modules.alpha subcomplex'	''	''
'2.4.1.4.1.1'	'Cellular respiration.oxidative phosphorylation.NADH dehydrogenase complex.non-core modules.alpha subcomplex.component *(NDUFA1/MWFE)'	'at3g08610.1'	'mercator4v6.0: component *(NDUFA1/MWFE) of NADH dehydrogenase alpha subcomplex & original description: pep chromosome:TAIR10:3:2615426:2616934:-1 gene:AT3G08610 transcript:AT3G08610.1 gene_biotype:protein_coding transcript_biotype:protein_coding description:NADH dehydrogenase [ubiquinone] 1 alpha subcomplex subunit 1 [Source:UniProtKB/Swiss-Prot;Acc:Q9C9Z5]'	T
'2.4.1.4.1.2'	'Cellular respiration.oxidative phosphorylation.NADH dehydrogenase complex.non-core modules.alpha subcomplex.component *(NDUFA2/B8)'	'at5g47890.1'	'mercator4v6.0: component *(NDUFA2/B8) of NADH dehydrogenase alpha subcomplex & original description: pep chromosome:TAIR10:5:19388704:19390937:1 gene:AT5G47890 transcript:AT5G47890.1 gene_biotype:protein_coding transcript_biotype:protein_coding description:NADH dehydrogenase [ubiquinone] 1 alpha subcomplex subunit 2 [Source:UniProtKB/Swiss-Prot;Acc:Q9FIJ2]'	T
'2.4.1.4.1.3'	'Cellular respiration.oxidative phosphorylation.NADH dehydrogenase complex.non-core modules.alpha subcomplex.component *(NDUFA3/B9)'	'at2g46540.1'	'mercator4v6.0: component *(NDUFA3/B9) of NADH dehydrogenase complex & original description: pep chromosome:TAIR10:2:19110472:19111837:-1 gene:AT2G46540 transcript:AT2G46540.1 gene_biotype:protein_coding transcript_biotype:protein_coding description:At2g46540/F11C10.23 [Source:UniProtKB/TrEMBL;Acc:Q9ZPY5]'	T
'2.4.1.4.1.4'	'Cellular respiration.oxidative phosphorylation.NADH dehydrogenase complex.non-core modules.alpha subcomplex.component *(NDUFA5/B13)'	'at5g52840.2'	'mercator4v6.0: component *(NDUFA5/B13) of NADH dehydrogenase alpha subcomplex & original description: pep chromosome:TAIR10:5:21413591:21414077:1 gene:AT5G52840 transcript:AT5G52840.2 gene_biotype:protein_coding transcript_biotype:protein_coding description:Probable NADH dehydrogenase [ubiquinone] 1 alpha subcomplex subunit 5, mitochondrial [Source:UniProtKB/Swiss-Prot;Acc:Q9FLX7]'	T
'2.4.1.4.1.4'	'Cellular respiration.oxidative phosphorylation.NADH dehydrogenase complex.non-core modules.alpha subcomplex.component *(NDUFA5/B13)'	'at5g52840.1'	'mercator4v6.0: component *(NDUFA5/B13) of NADH dehydrogenase alpha subcomplex & original description: pep chromosome:TAIR10:5:21413591:21415006:1 gene:AT5G52840 transcript:AT5G52840.1 gene_biotype:protein_coding transcript_biotype:protein_coding description:Probable NADH dehydrogenase [ubiquinone] 1 alpha subcomplex subunit 5, mitochondrial [Source:UniProtKB/Swiss-Prot;Acc:Q9FLX7]'	T
'2.4.1.4.1.4'	'Cellular respiration.oxidative phosphorylation.NADH dehydrogenase complex.non-core modules.alpha subcomplex.component *(NDUFA5/B13)'	'at4g28005.1'	'mercator4v6.0: component *(NDUFA5/B13) of NADH dehydrogenase alpha subcomplex & original description: pep chromosome:TAIR10:4:13929655:13930191:-1 gene:AT4G28005 transcript:AT4G28005.1 gene_biotype:protein_coding transcript_biotype:protein_coding description:BEST Arabidopsis thaliana protein match is: NADH-ubiquinone oxidoreductase-related (TAIR:AT5G52840.1); Ha. [Source:TAIR;Acc:AT4G28005]'	T
'2.4.1.4.1.5'	'Cellular respiration.oxidative phosphorylation.NADH dehydrogenase complex.non-core modules.alpha subcomplex.component *(NDUFA6/B14)'	'at3g12260.1'	'mercator4v6.0: component *(NDUFA6/B14) of NADH dehydrogenase alpha subcomplex & original description: pep chromosome:TAIR10:3:3908940:3910475:-1 gene:AT3G12260 transcript:AT3G12260.1 gene_biotype:protein_coding transcript_biotype:protein_coding description:NADH dehydrogenase [ubiquinone] 1 alpha subcomplex subunit 6 [Source:UniProtKB/Swiss-Prot;Acc:Q9LHI0]'	T
'2.4.1.4.1.6'	'Cellular respiration.oxidative phosphorylation.NADH dehydrogenase complex.non-core modules.alpha subcomplex.component *(NDUFA7/B14-5a)'	'at5g08060.1'	'mercator4v6.0: component *(NDUFA7/B14.5a) of NADH dehydrogenase complex & original description: pep chromosome:TAIR10:5:2580422:2582817:1 gene:AT5G08060 transcript:AT5G08060.1 gene_biotype:protein_coding transcript_biotype:protein_coding description:Furry [Source:UniProtKB/TrEMBL;Acc:Q9SD78]'	T
'2.4.1.4.1.7'	'Cellular respiration.oxidative phosphorylation.NADH dehydrogenase complex.non-core modules.alpha subcomplex.component *(NDUFA8/PGIV)'	'at5g18800.1'	'mercator4v6.0: component *(NDUFA8/PGIV) of NADH dehydrogenase alpha subcomplex & original description: pep chromosome:TAIR10:5:6267078:6268638:1 gene:AT5G18800 transcript:AT5G18800.1 gene_biotype:protein_coding transcript_biotype:protein_coding description:NADH dehydrogenase [ubiquinone] 1 alpha subcomplex subunit 8-B [Source:UniProtKB/Swiss-Prot;Acc:Q8LGE7]'	T
'2.4.1.4.1.7'	'Cellular respiration.oxidative phosphorylation.NADH dehydrogenase complex.non-core modules.alpha subcomplex.component *(NDUFA8/PGIV)'	'at5g18800.2'	'mercator4v6.0: component *(NDUFA8/PGIV) of NADH dehydrogenase alpha subcomplex & original description: pep chromosome:TAIR10:5:6266974:6268638:1 gene:AT5G18800 transcript:AT5G18800.2 gene_biotype:protein_coding transcript_biotype:protein_coding description:NADH dehydrogenase [ubiquinone] 1 alpha subcomplex subunit 8-B [Source:UniProtKB/Swiss-Prot;Acc:Q8LGE7]'	T
'2.4.1.4.1.7'	'Cellular respiration.oxidative phosphorylation.NADH dehydrogenase complex.non-core modules.alpha subcomplex.component *(NDUFA8/PGIV)'	'at3g06310.2'	'mercator4v6.0: component *(NDUFA8/PGIV) of NADH dehydrogenase alpha subcomplex & original description: pep chromosome:TAIR10:3:1913369:1914392:-1 gene:AT3G06310 transcript:AT3G06310.2 gene_biotype:protein_coding transcript_biotype:protein_coding description:NADH dehydrogenase [ubiquinone] 1 alpha subcomplex subunit 8-A [Source:UniProtKB/Swiss-Prot;Acc:Q9SQT4]'	T
'2.4.1.4.1.7'	'Cellular respiration.oxidative phosphorylation.NADH dehydrogenase complex.non-core modules.alpha subcomplex.component *(NDUFA8/PGIV)'	'at3g06310.3'	'mercator4v6.0: component *(NDUFA8/PGIV) of NADH dehydrogenase alpha subcomplex & original description: pep chromosome:TAIR10:3:1912805:1914408:-1 gene:AT3G06310 transcript:AT3G06310.3 gene_biotype:protein_coding transcript_biotype:protein_coding description:NADH dehydrogenase [ubiquinone] 1 alpha subcomplex subunit 8-A [Source:UniProtKB/Swiss-Prot;Acc:Q9SQT4]'	T
'2.4.1.4.1.7'	'Cellular respiration.oxidative phosphorylation.NADH dehydrogenase complex.non-core modules.alpha subcomplex.component *(NDUFA8/PGIV)'	'at3g06310.1'	'mercator4v6.0: component *(NDUFA8/PGIV) of NADH dehydrogenase alpha subcomplex & original description: pep chromosome:TAIR10:3:1912968:1914442:-1 gene:AT3G06310 transcript:AT3G06310.1 gene_biotype:protein_coding transcript_biotype:protein_coding description:NADH dehydrogenase [ubiquinone] 1 alpha subcomplex subunit 8-A [Source:UniProtKB/Swiss-Prot;Acc:Q9SQT4]'	T
'2.4.1.4.1.8'	'Cellular respiration.oxidative phosphorylation.NADH dehydrogenase complex.non-core modules.alpha subcomplex.component *(NDUFA9/39kDa)'	'at2g20360.1'	'mercator4v6.0: component *(NDUFA9/39kDa) of NADH dehydrogenase alpha subcomplex & original description: pep chromosome:TAIR10:2:8785960:8789570:1 gene:AT2G20360 transcript:AT2G20360.1 gene_biotype:protein_coding transcript_biotype:protein_coding description:NADH dehydrogenase [ubiquinone] 1 alpha subcomplex subunit 9, mitochondrial [Source:UniProtKB/Swiss-Prot;Acc:Q9SK66]'	T
'2.4.1.4.1.9'	'Cellular respiration.oxidative phosphorylation.NADH dehydrogenase complex.non-core modules.alpha subcomplex.component *(NDUFA11/B14-7)'	'at2g42210.2'	'mercator4v6.0: component *(NDUFA11/B14-7) of NADH dehydrogenase alpha subcomplex & original description: pep chromosome:TAIR10:2:17590251:17591852:1 gene:AT2G42210 transcript:AT2G42210.2 gene_biotype:protein_coding transcript_biotype:protein_coding gene_symbol:ATOEP16-3 description:Mitochondrial import inner membrane translocase subunit Tim17/Tim22/Tim23 family protein [Source:TAIR;Acc:AT2G42210…	T
'2.4.1.4.1.9'	'Cellular respiration.oxidative phosphorylation.NADH dehydrogenase complex.non-core modules.alpha subcomplex.component *(NDUFA11/B14-7)'	'at2g42210.5'	'mercator4v6.0: component *(NDUFA11/B14-7) of NADH dehydrogenase alpha subcomplex & original description: pep chromosome:TAIR10:2:17590260:17591852:1 gene:AT2G42210 transcript:AT2G42210.5 gene_biotype:protein_coding transcript_biotype:protein_coding gene_symbol:ATOEP16-3 description:Mitochondrial import inner membrane translocase subunit Tim17/Tim22/Tim23 family protein [Source:TAIR;Acc:AT2G42210…	T
'2.4.1.4.1.9'	'Cellular respiration.oxidative phosphorylation.NADH dehydrogenase complex.non-core modules.alpha subcomplex.component *(NDUFA11/B14-7)'	'at2g42210.4'	'mercator4v6.0: component *(NDUFA11/B14-7) of NADH dehydrogenase alpha subcomplex & original description: pep chromosome:TAIR10:2:17590213:17591852:1 gene:AT2G42210 transcript:AT2G42210.4 gene_biotype:protein_coding transcript_biotype:protein_coding gene_symbol:ATOEP16-3 description:Mitochondrial import inner membrane translocase subunit Tim17/Tim22/Tim23 family protein [Source:TAIR;Acc:AT2G42210…	T
'2.4.1.4.1.9'	'Cellular respiration.oxidative phosphorylation.NADH dehydrogenase complex.non-core modules.alpha subcomplex.component *(NDUFA11/B14-7)'	'at2g42210.3'	'mercator4v6.0: component *(NDUFA11/B14-7) of NADH dehydrogenase alpha subcomplex & original description: pep chromosome:TAIR10:2:17590204:17591852:1 gene:AT2G42210 transcript:AT2G42210.3 gene_biotype:protein_coding transcript_biotype:protein_coding gene_symbol:ATOEP16-3 description:Mitochondrial import inner membrane translocase subunit Tim17/Tim22/Tim23 family protein [Source:TAIR;Acc:AT2G42210…	T
'2.4.1.4.1.9'	'Cellular respiration.oxidative phosphorylation.NADH dehydrogenase complex.non-core modules.alpha subcomplex.component *(NDUFA11/B14-7)'	'at2g42210.1'	'mercator4v6.0: component *(NDUFA11/B14-7) of NADH dehydrogenase alpha subcomplex & original description: pep chromosome:TAIR10:2:17590069:17591860:1 gene:AT2G42210 transcript:AT2G42210.1 gene_biotype:protein_coding transcript_biotype:protein_coding gene_symbol:ATOEP16-3 description:Mitochondrial import inner membrane translocase subunit Tim17/Tim22/Tim23 family protein [Source:TAIR;Acc:AT2G42210…	T
'2.4.1.4.1.10'	'Cellular respiration.oxidative phosphorylation.NADH dehydrogenase complex.non-core modules.alpha subcomplex.component *(NDUFA12/B17-2)'	'at3g03100.2'	'mercator4v6.0: component *(NDUFA12/B17-2) of NADH dehydrogenase alpha subcomplex & original description: pep chromosome:TAIR10:3:705399:707650:-1 gene:AT3G03100 transcript:AT3G03100.2 gene_biotype:protein_coding transcript_biotype:protein_coding description:NADH dehydrogenase [ubiquinone] 1 alpha subcomplex subunit 12 [Source:UniProtKB/TrEMBL;Acc:A0A178V630]'	T
'2.4.1.4.1.10'	'Cellular respiration.oxidative phosphorylation.NADH dehydrogenase complex.non-core modules.alpha subcomplex.component *(NDUFA12/B17-2)'	'at3g03100.1'	'mercator4v6.0: component *(NDUFA12/B17-2) of NADH dehydrogenase alpha subcomplex & original description: pep chromosome:TAIR10:3:705381:707697:-1 gene:AT3G03100 transcript:AT3G03100.1 gene_biotype:protein_coding transcript_biotype:protein_coding description:NADH dehydrogenase [ubiquinone] 1 alpha subcomplex subunit 12 [Source:UniProtKB/TrEMBL;Acc:A0A178V630]'	T
'2.4.1.4.1.11'	'Cellular respiration.oxidative phosphorylation.NADH dehydrogenase complex.non-core modules.alpha subcomplex.component *(NDUFA13/B16-6)'	'at1g04630.1'	'mercator4v6.0: component *(NDUFA13/B16-6) of NADH dehydrogenase alpha subcomplex & original description: pep chromosome:TAIR10:1:1289734:1291112:-1 gene:AT1G04630 transcript:AT1G04630.1 gene_biotype:protein_coding transcript_biotype:protein_coding gene_symbol:MEE4 description:NADH dehydrogenase [ubiquinone] 1 alpha subcomplex subunit 13-A [Source:UniProtKB/Swiss-Prot;Acc:Q8RWA7]'	T
'2.4.1.4.1.11'	'Cellular respiration.oxidative phosphorylation.NADH dehydrogenase complex.non-core modules.alpha subcomplex.component *(NDUFA13/B16-6)'	'at2g33220.1'	'mercator4v6.0: component *(NDUFA13/B16-6) of NADH dehydrogenase alpha subcomplex & original description: pep chromosome:TAIR10:2:14078851:14080178:1 gene:AT2G33220 transcript:AT2G33220.1 gene_biotype:protein_coding transcript_biotype:protein_coding description:GRIM-19 protein [Source:TAIR;Acc:AT2G33220]'	T
'2.4.1.4.1.11'	'Cellular respiration.oxidative phosphorylation.NADH dehydrogenase complex.non-core modules.alpha subcomplex.component *(NDUFA13/B16-6)'	'at2g33220.2'	'mercator4v6.0: component *(NDUFA13/B16-6) of NADH dehydrogenase alpha subcomplex & original description: pep chromosome:TAIR10:2:14078850:14080743:1 gene:AT2G33220 transcript:AT2G33220.2 gene_biotype:protein_coding transcript_biotype:protein_coding description:GRIM-19 protein [Source:TAIR;Acc:AT2G33220]'	T
'2.4.1.4.2'	'Cellular respiration.oxidative phosphorylation.NADH dehydrogenase complex.non-core modules.beta subcomplex'	''	''
'2.4.1.4.2.1'	'Cellular respiration.oxidative phosphorylation.NADH dehydrogenase complex.non-core modules.beta subcomplex.component *(NDUFB1/MNLL)'	'at4g16450.1'	'mercator4v6.0: component *(NDUFB1/MNLL) of NADH dehydrogenase beta subcomplex & original description: pep chromosome:TAIR10:4:9279909:9280901:1 gene:AT4G16450 transcript:AT4G16450.1 gene_biotype:protein_coding transcript_biotype:protein_coding description:At4g16450 [Source:UniProtKB/TrEMBL;Acc:Q84W12]'	T
'2.4.1.4.2.1'	'Cellular respiration.oxidative phosphorylation.NADH dehydrogenase complex.non-core modules.beta subcomplex.component *(NDUFB1/MNLL)'	'at4g16450.2'	'mercator4v6.0: component *(NDUFB1/MNLL) of NADH dehydrogenase beta subcomplex & original description: pep chromosome:TAIR10:4:9280020:9280854:1 gene:AT4G16450 transcript:AT4G16450.2 gene_biotype:protein_coding transcript_biotype:protein_coding description:At4g16450 [Source:UniProtKB/TrEMBL;Acc:Q84W12]'	T
'2.4.1.4.2.2'	'Cellular respiration.oxidative phosphorylation.NADH dehydrogenase complex.non-core modules.beta subcomplex.component *(NDUFB2/AGGG)'	'at1g76200.1'	'mercator4v6.0: component *(NDUFB2/AGGG) of NADH dehydrogenase beta subcomplex & original description: pep chromosome:TAIR10:1:28593211:28594750:1 gene:AT1G76200 transcript:AT1G76200.1 gene_biotype:protein_coding transcript_biotype:protein_coding description:NADH dehydrogenase [ubiquinone] 1 beta subcomplex subunit 2 [Source:UniProtKB/Swiss-Prot;Acc:Q8LDK3]'	T
'2.4.1.4.2.3'	'Cellular respiration.oxidative phosphorylation.NADH dehydrogenase complex.non-core modules.beta subcomplex.component *(NDUFB3/B12)'	'at2g02510.1'	'mercator4v6.0: component *(NDUFB3/B12) of NADH dehydrogenase beta subcomplex & original description: pep chromosome:TAIR10:2:673260:674986:1 gene:AT2G02510 transcript:AT2G02510.1 gene_biotype:protein_coding transcript_biotype:protein_coding description:NADH dehydrogenase [ubiquinone] 1 beta subcomplex subunit 3-A [Source:UniProtKB/Swiss-Prot;Acc:O64725]'	T
'2.4.1.4.2.3'	'Cellular respiration.oxidative phosphorylation.NADH dehydrogenase complex.non-core modules.beta subcomplex.component *(NDUFB3/B12)'	'at1g14450.2'	'mercator4v6.0: component *(NDUFB3/B12) of NADH dehydrogenase beta subcomplex & original description: pep chromosome:TAIR10:1:4946218:4947670:-1 gene:AT1G14450 transcript:AT1G14450.2 gene_biotype:protein_coding transcript_biotype:protein_coding description:NADH dehydrogenase (ubiquinone)s [Source:TAIR;Acc:AT1G14450]'	T
'2.4.1.4.2.3'	'Cellular respiration.oxidative phosphorylation.NADH dehydrogenase complex.non-core modules.beta subcomplex.component *(NDUFB3/B12)'	'at1g14450.1'	'mercator4v6.0: component *(NDUFB3/B12) of NADH dehydrogenase beta subcomplex & original description: pep chromosome:TAIR10:1:4946192:4947616:-1 gene:AT1G14450 transcript:AT1G14450.1 gene_biotype:protein_coding transcript_biotype:protein_coding description:NADH dehydrogenase (ubiquinone)s [Source:TAIR;Acc:AT1G14450]'	T
'2.4.1.4.2.4'	'Cellular respiration.oxidative phosphorylation.NADH dehydrogenase complex.non-core modules.beta subcomplex.component *(NDUFB4/B15)'	'at2g31490.1'	'mercator4v6.0: component *(NDUFB4/B15) of NADH dehydrogenase beta subcomplex & original description: pep chromosome:TAIR10:2:13411940:13413285:1 gene:AT2G31490 transcript:AT2G31490.1 gene_biotype:protein_coding transcript_biotype:protein_coding description:AT2G31490 protein [Source:UniProtKB/TrEMBL;Acc:Q9SIQ8]'	T
'2.4.1.4.2.5'	'Cellular respiration.oxidative phosphorylation.NADH dehydrogenase complex.non-core modules.beta subcomplex.component *(NDUFB5/SGDH)'	'at1g67785.1'	'mercator4v6.0: component *(NDUFB5/SGDH) of NADH dehydrogenase beta subcomplex & original description: pep chromosome:TAIR10:1:25415771:25417222:-1 gene:AT1G67785 transcript:AT1G67785.1 gene_biotype:protein_coding transcript_biotype:protein_coding description:Putative uncharacterized protein [Source:UniProtKB/TrEMBL;Acc:Q8VZ65]'	T
'2.4.1.4.2.6'	'Cellular respiration.oxidative phosphorylation.NADH dehydrogenase complex.non-core modules.beta subcomplex.component *(NDUFB7/B18)'	'at2g02050.1'	'mercator4v6.0: component *(NDUFB7/B18) of NADH dehydrogenase beta subcomplex & original description: pep chromosome:TAIR10:2:489952:492058:1 gene:AT2G02050 transcript:AT2G02050.1 gene_biotype:protein_coding transcript_biotype:protein_coding description:NADH dehydrogenase [ubiquinone] 1 beta subcomplex subunit 7 [Source:UniProtKB/Swiss-Prot;Acc:Q9SKC9]'	T
'2.4.1.4.2.7'	'Cellular respiration.oxidative phosphorylation.NADH dehydrogenase complex.non-core modules.beta subcomplex.component *(NDUFB8/ASHI)'	'at5g47570.1'	'mercator4v6.0: component *(NDUFB8/ASHI) of NADH dehydrogenase beta subcomplex & original description: pep chromosome:TAIR10:5:19292587:19294800:-1 gene:AT5G47570 transcript:AT5G47570.1 gene_biotype:protein_coding transcript_biotype:protein_coding description:NADH dehydrogenase [ubiquinone] 1 beta subcomplex subunit 8, mitochondrial [Source:UniProtKB/Swiss-Prot;Acc:Q9FGK0]'	T
'2.4.1.4.2.8'	'Cellular respiration.oxidative phosphorylation.NADH dehydrogenase complex.non-core modules.beta subcomplex.component *(NDUFB9/B22)'	'at4g34700.1'	'mercator4v6.0: component *(NDUFB9/B22) of NADH dehydrogenase beta subcomplex & original description: pep chromosome:TAIR10:4:16556738:16559034:1 gene:AT4G34700 transcript:AT4G34700.1 gene_biotype:protein_coding transcript_biotype:protein_coding gene_symbol:CIB22 description:NADH dehydrogenase [ubiquinone] 1 beta subcomplex subunit 9 [Source:UniProtKB/Swiss-Prot;Acc:Q945M1]'	T
'2.4.1.4.2.9'	'Cellular respiration.oxidative phosphorylation.NADH dehydrogenase complex.non-core modules.beta subcomplex.component *(NDUFB10/PDSW)'	'at1g49140.2'	'mercator4v6.0: component *(NDUFB10/PDSW) of NADH dehydrogenase beta subcomplex & original description: pep chromosome:TAIR10:1:18176772:18179264:-1 gene:AT1G49140 transcript:AT1G49140.2 gene_biotype:protein_coding transcript_biotype:protein_coding description:NADH dehydrogenase [ubiquinone] 1 beta subcomplex subunit 10-A [Source:UniProtKB/Swiss-Prot;Acc:Q9M9B4]'	T
'2.4.1.4.2.9'	'Cellular respiration.oxidative phosphorylation.NADH dehydrogenase complex.non-core modules.beta subcomplex.component *(NDUFB10/PDSW)'	'at1g49140.1'	'mercator4v6.0: component *(NDUFB10/PDSW) of NADH dehydrogenase beta subcomplex & original description: pep chromosome:TAIR10:1:18176772:18178380:-1 gene:AT1G49140 transcript:AT1G49140.1 gene_biotype:protein_coding transcript_biotype:protein_coding description:NADH dehydrogenase [ubiquinone] 1 beta subcomplex subunit 10-A [Source:UniProtKB/Swiss-Prot;Acc:Q9M9B4]'	T
'2.4.1.4.2.9'	'Cellular respiration.oxidative phosphorylation.NADH dehydrogenase complex.non-core modules.beta subcomplex.component *(NDUFB10/PDSW)'	'at3g18410.2'	'mercator4v6.0: component *(NDUFB10/PDSW) of NADH dehydrogenase beta subcomplex & original description: pep chromosome:TAIR10:3:6323166:6324390:1 gene:AT3G18410 transcript:AT3G18410.2 gene_biotype:protein_coding transcript_biotype:protein_coding description:NADH dehydrogenase [ubiquinone] 1 beta subcomplex subunit 10-B [Source:UniProtKB/Swiss-Prot;Acc:Q94C12]'	T
'2.4.1.4.2.9'	'Cellular respiration.oxidative phosphorylation.NADH dehydrogenase complex.non-core modules.beta subcomplex.component *(NDUFB10/PDSW)'	'at3g18410.1'	'mercator4v6.0: component *(NDUFB10/PDSW) of NADH dehydrogenase beta subcomplex & original description: pep chromosome:TAIR10:3:6323143:6324579:1 gene:AT3G18410 transcript:AT3G18410.1 gene_biotype:protein_coding transcript_biotype:protein_coding description:NADH dehydrogenase [ubiquinone] 1 beta subcomplex subunit 10-B [Source:UniProtKB/Swiss-Prot;Acc:Q94C12]'	T
'2.4.1.4.2.10'	'Cellular respiration.oxidative phosphorylation.NADH dehydrogenase complex.non-core modules.beta subcomplex.component *(NDUFB11/ESSS)'	'at3g57785.1'	'mercator4v6.0: component *(NDUFB11/ESSS) of NADH dehydrogenase beta subcomplex & original description: pep chromosome:TAIR10:3:21404574:21405217:-1 gene:AT3G57785 transcript:AT3G57785.1 gene_biotype:protein_coding transcript_biotype:protein_coding description:ESSS subunit of NADH:ubiquinone oxidoreductase (Complex I) protein [Source:UniProtKB/TrEMBL;Acc:Q8L3S7]'	T
'2.4.1.4.2.10'	'Cellular respiration.oxidative phosphorylation.NADH dehydrogenase complex.non-core modules.beta subcomplex.component *(NDUFB11/ESSS)'	'at2g42310.1'	'mercator4v6.0: component *(NDUFB11/ESSS) of NADH dehydrogenase beta subcomplex & original description: pep chromosome:TAIR10:2:17624993:17625940:1 gene:AT2G42310 transcript:AT2G42310.1 gene_biotype:protein_coding transcript_biotype:protein_coding description:ESSS subunit of NADH:ubiquinone oxidoreductase (Complex I) protein [Source:UniProtKB/TrEMBL;Acc:Q9SLC8]'	T
'2.4.1.4.3'	'Cellular respiration.oxidative phosphorylation.NADH dehydrogenase complex.non-core modules.component *(NDUFS4/18kDa)'	'at5g67590.1'	'mercator4v6.0: non-core component *(NDUFS4/18kDa) of NADH dehydrogenase complex & original description: pep chromosome:TAIR10:5:26957915:26959557:1 gene:AT5G67590 transcript:AT5G67590.1 gene_biotype:protein_coding transcript_biotype:protein_coding gene_symbol:FRO1 description:NADH dehydrogenase [ubiquinone] iron-sulfur protein 4, mitochondrial [Source:UniProtKB/Swiss-Prot;Acc:Q9FJW4]'	T
'2.4.1.4.4'	'Cellular respiration.oxidative phosphorylation.NADH dehydrogenase complex.non-core modules.component *(NDUFS5/15kDa)'	'at2g47690.1'	'mercator4v6.0: non-core component *(NDUFS5/15kDa) of NADH dehydrogenase complex & original description: pep chromosome:TAIR10:2:19551195:19552358:1 gene:AT2G47690 transcript:AT2G47690.1 gene_biotype:protein_coding transcript_biotype:protein_coding description:NADH dehydrogenase [ubiquinone] iron-sulfur protein 5-A [Source:UniProtKB/Swiss-Prot;Acc:O82238]'	T
'2.4.1.4.4'	'Cellular respiration.oxidative phosphorylation.NADH dehydrogenase complex.non-core modules.component *(NDUFS5/15kDa)'	'at2g47690.2'	'mercator4v6.0: non-core component *(NDUFS5/15kDa) of NADH dehydrogenase complex & original description: pep chromosome:TAIR10:2:19551263:19552358:1 gene:AT2G47690 transcript:AT2G47690.2 gene_biotype:protein_coding transcript_biotype:protein_coding description:NADH dehydrogenase [ubiquinone] iron-sulfur protein 5-A [Source:UniProtKB/Swiss-Prot;Acc:O82238]'	T
'2.4.1.4.4'	'Cellular respiration.oxidative phosphorylation.NADH dehydrogenase complex.non-core modules.component *(NDUFS5/15kDa)'	'at2g47690.3'	'mercator4v6.0: non-core component *(NDUFS5/15kDa) of NADH dehydrogenase complex & original description: pep chromosome:TAIR10:2:19551263:19552358:1 gene:AT2G47690 transcript:AT2G47690.3 gene_biotype:protein_coding transcript_biotype:protein_coding description:NADH dehydrogenase [ubiquinone] iron-sulfur protein 5-A [Source:UniProtKB/Swiss-Prot;Acc:O82238]'	T
[truncated: 57,734 more rows]
