# Supplementary material for: Deep learning the cis-regulatory code for gene expression in selected model plants
Source: Nat Commun. 2024 Apr 25;15:3488. doi: 10.1038/s41467-024-47744-0 (PMC11045779; doi:10.1038/s41467-024-47744-0)
Supplement: Supplementary file 14 — Supplementary Data 11 [file 41467_2024_47744_MOESM14_ESM.zip › Mercator_Maize.results.txt]

BINCODE	NAME	IDENTIFIER	DESCRIPTION	TYPE
'1'	'Photosynthesis'	''	''
'1.1'	'Photosynthesis.photophosphorylation'	''	''
'1.1.1'	'Photosynthesis.photophosphorylation.photosystem II'	''	''
'1.1.1.1'	'Photosynthesis.photophosphorylation.photosystem II.LHC-II complex'	''	''
'1.1.1.1.1'	'Photosynthesis.photophosphorylation.photosystem II.LHC-II complex.component *(LHCb1/2/3)'	'zm00001eb343900_p001'	'mercator4v6.0: component *(LHCb1/2/3) of LHC-II complex & original description: pep chromosome:Zm-B73-REFERENCE-NAM-5.0:8:72078249:72079720:-1 gene:Zm00001eb343900 transcript:Zm00001eb343900_T001 gene_biotype:protein_coding transcript_biotype:protein_coding description:Zm00001e026547'	T
'1.1.1.1.1'	'Photosynthesis.photophosphorylation.photosystem II.LHC-II complex.component *(LHCb1/2/3)'	'zm00001eb049630_p001'	'mercator4v6.0: component *(LHCb1/2/3) of LHC-II complex & original description: pep chromosome:Zm-B73-REFERENCE-NAM-5.0:1:253786577:253820311:-1 gene:Zm00001eb049630 transcript:Zm00001eb049630_T001 gene_biotype:protein_coding transcript_biotype:protein_coding description:Zm00001e004940'	T
'1.1.1.1.1'	'Photosynthesis.photophosphorylation.photosystem II.LHC-II complex.component *(LHCb1/2/3)'	'zm00001eb049630_p002'	'mercator4v6.0: component *(LHCb1/2/3) of LHC-II complex & original description: pep chromosome:Zm-B73-REFERENCE-NAM-5.0:1:253786743:253787907:-1 gene:Zm00001eb049630 transcript:Zm00001eb049630_T002 gene_biotype:protein_coding transcript_biotype:protein_coding description:Zm00001e004940'	T
'1.1.1.1.1'	'Photosynthesis.photophosphorylation.photosystem II.LHC-II complex.component *(LHCb1/2/3)'	'zm00001eb049640_p001'	'mercator4v6.0: component *(LHCb1/2/3) of LHC-II complex & original description: pep chromosome:Zm-B73-REFERENCE-NAM-5.0:1:253819042:253820414:1 gene:Zm00001eb049640 transcript:Zm00001eb049640_T001 gene_biotype:protein_coding transcript_biotype:protein_coding description:Zm00001e004941'	T
'1.1.1.1.1'	'Photosynthesis.photophosphorylation.photosystem II.LHC-II complex.component *(LHCb1/2/3)'	'zm00001eb161410_p001'	'mercator4v6.0: component *(LHCb1/2/3) of LHC-II complex & original description: pep chromosome:Zm-B73-REFERENCE-NAM-5.0:3:229147838:229148905:1 gene:Zm00001eb161410 transcript:Zm00001eb161410_T001 gene_biotype:protein_coding transcript_biotype:protein_coding description:Zm00001e020627'	T
'1.1.1.1.1'	'Photosynthesis.photophosphorylation.photosystem II.LHC-II complex.component *(LHCb1/2/3)'	'zm00001eb357740_p001'	'mercator4v6.0: component *(LHCb1/2/3) of LHC-II complex & original description: pep chromosome:Zm-B73-REFERENCE-NAM-5.0:8:145361919:145363156:1 gene:Zm00001eb357740 transcript:Zm00001eb357740_T001 gene_biotype:protein_coding transcript_biotype:protein_coding description:Zm00001e143081'	T
'1.1.1.1.1'	'Photosynthesis.photophosphorylation.photosystem II.LHC-II complex.component *(LHCb1/2/3)'	'zm00001eb324240_p001'	'mercator4v6.0: component *(LHCb1/2/3) of LHC-II complex & original description: pep chromosome:Zm-B73-REFERENCE-NAM-5.0:7:166624336:166625597:1 gene:Zm00001eb324240 transcript:Zm00001eb324240_T001 gene_biotype:protein_coding transcript_biotype:protein_coding description:Zm00001e035249'	T
'1.1.1.1.2'	'Photosynthesis.photophosphorylation.photosystem II.LHC-II complex.component *(LHCb4)'	'zm00001eb106810_p001'	'mercator4v6.0: component *(LHCb4) of LHC-II complex & original description: pep chromosome:Zm-B73-REFERENCE-NAM-5.0:2:211713026:211714573:-1 gene:Zm00001eb106810 transcript:Zm00001eb106810_T001 gene_biotype:protein_coding transcript_biotype:protein_coding description:Zm00001e010547'	T
'1.1.1.1.2'	'Photosynthesis.photophosphorylation.photosystem II.LHC-II complex.component *(LHCb4)'	'zm00001eb324090_p001'	'mercator4v6.0: component *(LHCb4) of LHC-II complex & original description: pep chromosome:Zm-B73-REFERENCE-NAM-5.0:7:166291579:166293112:-1 gene:Zm00001eb324090 transcript:Zm00001eb324090_T001 gene_biotype:protein_coding transcript_biotype:protein_coding description:Zm00001e035235'	T
'1.1.1.1.3'	'Photosynthesis.photophosphorylation.photosystem II.LHC-II complex.component *(LHCb5)'	'zm00001eb168100_p001'	'mercator4v6.0: component *(LHCb5) of LHC-II complex & original description: pep chromosome:Zm-B73-REFERENCE-NAM-5.0:4:12192898:12195124:1 gene:Zm00001eb168100 transcript:Zm00001eb168100_T001 gene_biotype:protein_coding transcript_biotype:protein_coding description:Zm00001e021290'	T
'1.1.1.1.3'	'Photosynthesis.photophosphorylation.photosystem II.LHC-II complex.component *(LHCb5)'	'zm00001eb112260_p001'	'mercator4v6.0: component *(LHCb5) of LHC-II complex & original description: pep chromosome:Zm-B73-REFERENCE-NAM-5.0:2:226115227:226117262:-1 gene:Zm00001eb112260 transcript:Zm00001eb112260_T001 gene_biotype:protein_coding transcript_biotype:protein_coding description:Zm00001e011045'	T
'1.1.1.1.3'	'Photosynthesis.photophosphorylation.photosystem II.LHC-II complex.component *(LHCb5)'	'zm00001eb112260_p002'	'mercator4v6.0: component *(LHCb5) of LHC-II complex & original description: pep chromosome:Zm-B73-REFERENCE-NAM-5.0:2:226115227:226116979:-1 gene:Zm00001eb112260 transcript:Zm00001eb112260_T002 gene_biotype:protein_coding transcript_biotype:protein_coding description:Zm00001e011045'	T
'1.1.1.1.4'	'Photosynthesis.photophosphorylation.photosystem II.LHC-II complex.component *(LHCb6)'	'zm00001eb066480_p001'	'mercator4v6.0: component *(LHCb6) of LHC-II complex & original description: pep chromosome:Zm-B73-REFERENCE-NAM-5.0:2:2292209:2293513:-1 gene:Zm00001eb066480 transcript:Zm00001eb066480_T001 gene_biotype:protein_coding transcript_biotype:protein_coding description:Zm00001e006561'	T
'1.1.1.1.4'	'Photosynthesis.photophosphorylation.photosystem II.LHC-II complex.component *(LHCb6)'	'zm00001eb433540_p001'	'mercator4v6.0: component *(LHCb6) of LHC-II complex & original description: pep chromosome:Zm-B73-REFERENCE-NAM-5.0:10:150168727:150169960:1 gene:Zm00001eb433540 transcript:Zm00001eb433540_T001 gene_biotype:protein_coding transcript_biotype:protein_coding description:Zm00001e041918'	T
'1.1.1.1.5'	'Photosynthesis.photophosphorylation.photosystem II.LHC-II complex.component *(LHCb7)'	'zm00001eb309200_p001'	'mercator4v6.0: component *(LHCb7) of LHC-II complex & original description: pep chromosome:Zm-B73-REFERENCE-NAM-5.0:7:86258642:86270778:1 gene:Zm00001eb309200 transcript:Zm00001eb309200_T001 gene_biotype:protein_coding transcript_biotype:protein_coding description:Zm00001e033739'	T
'1.1.1.1.5'	'Photosynthesis.photophosphorylation.photosystem II.LHC-II complex.component *(LHCb7)'	'zm00001eb309200_p002'	'mercator4v6.0: component *(LHCb7) of LHC-II complex & original description: pep chromosome:Zm-B73-REFERENCE-NAM-5.0:7:86258644:86270575:1 gene:Zm00001eb309200 transcript:Zm00001eb309200_T002 gene_biotype:protein_coding transcript_biotype:protein_coding description:Zm00001e033739'	T
'1.1.1.1.6'	'Photosynthesis.photophosphorylation.photosystem II.LHC-II complex.component *(LHCb9)'	''	''
'1.1.1.2'	'Photosynthesis.photophosphorylation.photosystem II.PS-II complex'	''	''
'1.1.1.2.1'	'Photosynthesis.photophosphorylation.photosystem II.PS-II complex.reaction center complex'	''	''
'1.1.1.2.1.1'	'Photosynthesis.photophosphorylation.photosystem II.PS-II complex.reaction center complex.component *(D1/PsbA)'	'zm00001eb255930_p001'	'mercator4v6.0: component *(PsbA/D1) of PS-II reaction center complex & original description: pep chromosome:Zm-B73-REFERENCE-NAM-5.0:5:218340553:218341624:-1 gene:Zm00001eb255930 transcript:Zm00001eb255930_T001 gene_biotype:protein_coding transcript_biotype:protein_coding description:Zm00001e134003'	T
'1.1.1.2.1.1'	'Photosynthesis.photophosphorylation.photosystem II.PS-II complex.reaction center complex.component *(D1/PsbA)'	'zm00001eb437100_p001'	'mercator4v6.0: component *(PsbA/D1) of PS-II reaction center complex & original description: pep scaffold:Zm-B73-REFERENCE-NAM-5.0:scaf_100:76773:77844:-1 gene:Zm00001eb437100 transcript:Zm00001eb437100_T001 gene_biotype:protein_coding transcript_biotype:protein_coding description:Zm00001e160118'	T
'1.1.1.2.1.1'	'Photosynthesis.photophosphorylation.photosystem II.PS-II complex.reaction center complex.component *(D1/PsbA)'	'zm00001eb435340_p001'	'mercator4v6.0: component *(PsbA/D1) of PS-II reaction center complex & original description: pep scaffold:Zm-B73-REFERENCE-NAM-5.0:scaf_34:78487:79558:1 gene:Zm00001eb435340 transcript:Zm00001eb435340_T001 gene_biotype:protein_coding transcript_biotype:protein_coding description:Zm00001e160114'	T
'1.1.1.2.1.1'	'Photosynthesis.photophosphorylation.photosystem II.PS-II complex.reaction center complex.component *(D1/PsbA)'	'zm00001eb435620_p001'	'mercator4v6.0: component *(PsbA/D1) of PS-II reaction center complex & original description: pep scaffold:Zm-B73-REFERENCE-NAM-5.0:scaf_45:17137:18208:1 gene:Zm00001eb435620 transcript:Zm00001eb435620_T001 gene_biotype:protein_coding transcript_biotype:protein_coding description:Zm00001e160113'	T
'1.1.1.2.1.1'	'Photosynthesis.photophosphorylation.photosystem II.PS-II complex.reaction center complex.component *(D1/PsbA)'	'zm00001eb437750_p001'	'mercator4v6.0: component *(PsbA/D1) of PS-II reaction center complex & original description: pep scaffold:Zm-B73-REFERENCE-NAM-5.0:scaf_136:63471:64542:-1 gene:Zm00001eb437750 transcript:Zm00001eb437750_T001 gene_biotype:protein_coding transcript_biotype:protein_coding description:Zm00001e159750'	T
'1.1.1.2.1.1'	'Photosynthesis.photophosphorylation.photosystem II.PS-II complex.reaction center complex.component *(D1/PsbA)'	'zm00001eb437310_p001'	'mercator4v6.0: component *(PsbA/D1) of PS-II reaction center complex & original description: pep scaffold:Zm-B73-REFERENCE-NAM-5.0:scaf_103:86222:87293:1 gene:Zm00001eb437310 transcript:Zm00001eb437310_T001 gene_biotype:protein_coding transcript_biotype:protein_coding description:Zm00001e160116'	T
'1.1.1.2.1.1'	'Photosynthesis.photophosphorylation.photosystem II.PS-II complex.reaction center complex.component *(D1/PsbA)'	'zm00001eb442990_p001'	'mercator4v6.0: component *(PsbA/D1) of PS-II reaction center complex & original description: pep scaffold:Zm-B73-REFERENCE-NAM-5.0:scaf_675:23981:25052:1 gene:Zm00001eb442990 transcript:Zm00001eb442990_T001 gene_biotype:protein_coding transcript_biotype:protein_coding description:Zm00001e160115'	T
'1.1.1.2.1.1'	'Photosynthesis.photophosphorylation.photosystem II.PS-II complex.reaction center complex.component *(D1/PsbA)'	'zm00001eb438280_p001'	'mercator4v6.0: component *(PsbA/D1) of PS-II reaction center complex & original description: pep scaffold:Zm-B73-REFERENCE-NAM-5.0:scaf_178:13806:14877:1 gene:Zm00001eb438280 transcript:Zm00001eb438280_T001 gene_biotype:protein_coding transcript_biotype:protein_coding description:Zm00001e160001'	T
'1.1.1.2.1.1'	'Photosynthesis.photophosphorylation.photosystem II.PS-II complex.reaction center complex.component *(D1/PsbA)'	'zm00001eb442710_p001'	'mercator4v6.0: component *(PsbA/D1) of PS-II reaction center complex & original description: pep scaffold:Zm-B73-REFERENCE-NAM-5.0:scaf_621:4518:6145:-1 gene:Zm00001eb442710 transcript:Zm00001eb442710_T001 gene_biotype:protein_coding transcript_biotype:protein_coding description:Zm00001e160102'	T
'1.1.1.2.1.1'	'Photosynthesis.photophosphorylation.photosystem II.PS-II complex.reaction center complex.component *(D1/PsbA)'	'zm00001eb436890_p001'	'mercator4v6.0: component *(PsbA/D1) of PS-II reaction center complex & original description: pep scaffold:Zm-B73-REFERENCE-NAM-5.0:scaf_87:74809:75988:1 gene:Zm00001eb436890 transcript:Zm00001eb436890_T001 gene_biotype:protein_coding transcript_biotype:protein_coding description:Zm00001e042176'	T
'1.1.1.2.1.1'	'Photosynthesis.photophosphorylation.photosystem II.PS-II complex.reaction center complex.component *(D1/PsbA)'	'zm00001eb438290_p001'	'mercator4v6.0: component *(PsbA/D1) of PS-II reaction center complex & original description: pep scaffold:Zm-B73-REFERENCE-NAM-5.0:scaf_178:25926:26997:-1 gene:Zm00001eb438290 transcript:Zm00001eb438290_T001 gene_biotype:protein_coding transcript_biotype:protein_coding description:Zm00001e160002'	T
'1.1.1.2.1.1'	'Photosynthesis.photophosphorylation.photosystem II.PS-II complex.reaction center complex.component *(D1/PsbA)'	'zm00001eb441950_p001'	'mercator4v6.0: component *(PsbA/D1) of PS-II reaction center complex & original description: pep scaffold:Zm-B73-REFERENCE-NAM-5.0:scaf_465:49677:50748:-1 gene:Zm00001eb441950 transcript:Zm00001eb441950_T001 gene_biotype:protein_coding transcript_biotype:protein_coding description:Zm00001e160112'	T
'1.1.1.2.1.1'	'Photosynthesis.photophosphorylation.photosystem II.PS-II complex.reaction center complex.component *(D1/PsbA)'	'zm00001eb439910_p001'	'mercator4v6.0: component *(PsbA/D1) of PS-II reaction center complex & original description: pep scaffold:Zm-B73-REFERENCE-NAM-5.0:scaf_250:11927:12998:1 gene:Zm00001eb439910 transcript:Zm00001eb439910_T001 gene_biotype:protein_coding transcript_biotype:protein_coding description:Zm00001e160117'	T
'1.1.1.2.1.2'	'Photosynthesis.photophosphorylation.photosystem II.PS-II complex.reaction center complex.component *(D2/PsbD)'	'zm00001eb442720_p001'	'mercator4v6.0: component *(PsbD/D2) of PS-II reaction center complex & original description: pep scaffold:Zm-B73-REFERENCE-NAM-5.0:scaf_621:13483:15507:1 gene:Zm00001eb442720 transcript:Zm00001eb442720_T001 gene_biotype:protein_coding transcript_biotype:protein_coding description:Zm00001e042427'	T
'1.1.1.2.1.2'	'Photosynthesis.photophosphorylation.photosystem II.PS-II complex.reaction center complex.component *(D2/PsbD)'	'zm00001eb437290_p001'	'mercator4v6.0: component *(PsbD/D2) of PS-II reaction center complex & original description: pep scaffold:Zm-B73-REFERENCE-NAM-5.0:scaf_103:77220:78321:-1 gene:Zm00001eb437290 transcript:Zm00001eb437290_T001 gene_biotype:protein_coding transcript_biotype:protein_coding description:Zm00001e042158'	T
'1.1.1.2.1.2'	'Photosynthesis.photophosphorylation.photosystem II.PS-II complex.reaction center complex.component *(D2/PsbD)'	'zm00001eb255940_p001'	'mercator4v6.0: component *(PsbD/D2) of PS-II reaction center complex & original description: pep chromosome:Zm-B73-REFERENCE-NAM-5.0:5:218349157:218350835:1 gene:Zm00001eb255940 transcript:Zm00001eb255940_T001 gene_biotype:protein_coding transcript_biotype:protein_coding description:Zm00001e015953'	T
'1.1.1.2.1.2'	'Photosynthesis.photophosphorylation.photosystem II.PS-II complex.reaction center complex.component *(D2/PsbD)'	'zm00001eb435780_p001'	'mercator4v6.0: component *(PsbD/D2) of PS-II reaction center complex & original description: pep scaffold:Zm-B73-REFERENCE-NAM-5.0:scaf_45:148560:149661:-1 gene:Zm00001eb435780 transcript:Zm00001eb435780_T001 gene_biotype:protein_coding transcript_biotype:protein_coding description:Zm00001e042108.m1'	T
'1.1.1.2.1.2'	'Photosynthesis.photophosphorylation.photosystem II.PS-II complex.reaction center complex.component *(D2/PsbD)'	'zm00001eb435310_p001'	'mercator4v6.0: component *(PsbD/D2) of PS-II reaction center complex & original description: pep scaffold:Zm-B73-REFERENCE-NAM-5.0:scaf_34:69481:70582:-1 gene:Zm00001eb435310 transcript:Zm00001eb435310_T001 gene_biotype:protein_coding transcript_biotype:protein_coding description:Zm00001e042043'	T
'1.1.1.2.1.2'	'Photosynthesis.photophosphorylation.photosystem II.PS-II complex.reaction center complex.component *(D2/PsbD)'	'zm00001eb436860_p001'	'mercator4v6.0: component *(PsbD/D2) of PS-II reaction center complex & original description: pep scaffold:Zm-B73-REFERENCE-NAM-5.0:scaf_87:65877:66978:-1 gene:Zm00001eb436860 transcript:Zm00001eb436860_T001 gene_biotype:protein_coding transcript_biotype:protein_coding description:Zm00001e042172.m1'	T
'1.1.1.2.1.3'	'Photosynthesis.photophosphorylation.photosystem II.PS-II complex.reaction center complex.component *(CP47/PsbB)'	''	''
'1.1.1.2.1.4'	'Photosynthesis.photophosphorylation.photosystem II.PS-II complex.reaction center complex.component *(CP43/PsbC)'	''	''
'1.1.1.2.1.5'	'Photosynthesis.photophosphorylation.photosystem II.PS-II complex.reaction center complex.cytochrome b559 heterodimer'	''	''
'1.1.1.2.1.5.1'	'Photosynthesis.photophosphorylation.photosystem II.PS-II complex.reaction center complex.cytochrome b559 heterodimer.component alpha *(PsbE)'	''	''
'1.1.1.2.1.5.2'	'Photosynthesis.photophosphorylation.photosystem II.PS-II complex.reaction center complex.cytochrome b559 heterodimer.component beta *(PsbF)'	''	''
'1.1.1.2.1.6'	'Photosynthesis.photophosphorylation.photosystem II.PS-II complex.reaction center complex.component *(PsbI)'	''	''
'1.1.1.2.2'	'Photosynthesis.photophosphorylation.photosystem II.PS-II complex.oxygen-evolving center (OEC) extrinsic components'	''	''
'1.1.1.2.2.1'	'Photosynthesis.photophosphorylation.photosystem II.PS-II complex.oxygen-evolving center (OEC) extrinsic components.component *(OEC33/PsbO)'	'zm00001eb273380_p001'	'mercator4v6.0: component *(PsbO/OEC33) of PS-II oxygen-evolving center & original description: pep chromosome:Zm-B73-REFERENCE-NAM-5.0:6:98459602:98461100:1 gene:Zm00001eb273380 transcript:Zm00001eb273380_T001 gene_biotype:protein_coding transcript_biotype:protein_coding description:Zm00001e030278'	T
'1.1.1.2.2.1'	'Photosynthesis.photophosphorylation.photosystem II.PS-II complex.oxygen-evolving center (OEC) extrinsic components.component *(OEC33/PsbO)'	'zm00001eb226060_p003'	'mercator4v6.0: component *(PsbO/OEC33) of PS-II oxygen-evolving center & original description: pep chromosome:Zm-B73-REFERENCE-NAM-5.0:5:53565808:53567099:1 gene:Zm00001eb226060 transcript:Zm00001eb226060_T003 gene_biotype:protein_coding transcript_biotype:protein_coding description:Zm00001e013095'	T
'1.1.1.2.2.1'	'Photosynthesis.photophosphorylation.photosystem II.PS-II complex.oxygen-evolving center (OEC) extrinsic components.component *(OEC33/PsbO)'	'zm00001eb226060_p002'	'mercator4v6.0: component *(PsbO/OEC33) of PS-II oxygen-evolving center & original description: pep chromosome:Zm-B73-REFERENCE-NAM-5.0:5:53565694:53567263:1 gene:Zm00001eb226060 transcript:Zm00001eb226060_T002 gene_biotype:protein_coding transcript_biotype:protein_coding description:Zm00001e013095'	T
'1.1.1.2.2.1'	'Photosynthesis.photophosphorylation.photosystem II.PS-II complex.oxygen-evolving center (OEC) extrinsic components.component *(OEC33/PsbO)'	'zm00001eb226060_p001'	'mercator4v6.0: component *(PsbO/OEC33) of PS-II oxygen-evolving center & original description: pep chromosome:Zm-B73-REFERENCE-NAM-5.0:5:53565679:53567200:1 gene:Zm00001eb226060 transcript:Zm00001eb226060_T001 gene_biotype:protein_coding transcript_biotype:protein_coding description:Zm00001e013095'	T
'1.1.1.2.2.2'	'Photosynthesis.photophosphorylation.photosystem II.PS-II complex.oxygen-evolving center (OEC) extrinsic components.component *(OEC23/PsbP)'	'zm00001eb299760_p002'	'mercator4v6.0: component *(PsbP) of PS-II oxygen-evolving center & original description: pep chromosome:Zm-B73-REFERENCE-NAM-5.0:7:4959484:4961201:-1 gene:Zm00001eb299760 transcript:Zm00001eb299760_T002 gene_biotype:protein_coding transcript_biotype:protein_coding description:Zm00001e032786'	T
'1.1.1.2.2.2'	'Photosynthesis.photophosphorylation.photosystem II.PS-II complex.oxygen-evolving center (OEC) extrinsic components.component *(OEC23/PsbP)'	'zm00001eb299760_p001'	'mercator4v6.0: component *(PsbP) of PS-II oxygen-evolving center & original description: pep chromosome:Zm-B73-REFERENCE-NAM-5.0:7:4959484:4961247:-1 gene:Zm00001eb299760 transcript:Zm00001eb299760_T001 gene_biotype:protein_coding transcript_biotype:protein_coding description:Zm00001e032786'	T
'1.1.1.2.2.2'	'Photosynthesis.photophosphorylation.photosystem II.PS-II complex.oxygen-evolving center (OEC) extrinsic components.component *(OEC23/PsbP)'	'zm00001eb117670_p001'	'mercator4v6.0: component *(PsbP) of PS-II oxygen-evolving center & original description: pep chromosome:Zm-B73-REFERENCE-NAM-5.0:2:241316310:241317693:1 gene:Zm00001eb117670 transcript:Zm00001eb117670_T001 gene_biotype:protein_coding transcript_biotype:protein_coding description:Zm00001e011526'	T
'1.1.1.2.2.3'	'Photosynthesis.photophosphorylation.photosystem II.PS-II complex.oxygen-evolving center (OEC) extrinsic components.component *(OEC16/PsbQ)'	'zm00001eb323460_p001'	'mercator4v6.0: component *(PsbQ) of PS-II oxygen-evolving center & original description: pep chromosome:Zm-B73-REFERENCE-NAM-5.0:7:164380545:164381843:1 gene:Zm00001eb323460 transcript:Zm00001eb323460_T001 gene_biotype:protein_coding transcript_biotype:protein_coding description:Zm00001e035180'	T
'1.1.1.2.2.3'	'Photosynthesis.photophosphorylation.photosystem II.PS-II complex.oxygen-evolving center (OEC) extrinsic components.component *(OEC16/PsbQ)'	'zm00001eb106430_p004'	'mercator4v6.0: component *(PsbQ) of PS-II oxygen-evolving center & original description: pep chromosome:Zm-B73-REFERENCE-NAM-5.0:2:210753973:210755097:1 gene:Zm00001eb106430 transcript:Zm00001eb106430_T004 gene_biotype:protein_coding transcript_biotype:protein_coding description:Zm00001e010513'	T
'1.1.1.2.2.3'	'Photosynthesis.photophosphorylation.photosystem II.PS-II complex.oxygen-evolving center (OEC) extrinsic components.component *(OEC16/PsbQ)'	'zm00001eb106430_p002'	'mercator4v6.0: component *(PsbQ) of PS-II oxygen-evolving center & original description: pep chromosome:Zm-B73-REFERENCE-NAM-5.0:2:210753875:210755385:1 gene:Zm00001eb106430 transcript:Zm00001eb106430_T002 gene_biotype:protein_coding transcript_biotype:protein_coding description:Zm00001e010513'	T
'1.1.1.2.2.3'	'Photosynthesis.photophosphorylation.photosystem II.PS-II complex.oxygen-evolving center (OEC) extrinsic components.component *(OEC16/PsbQ)'	'zm00001eb106430_p001'	'mercator4v6.0: component *(PsbQ) of PS-II oxygen-evolving center & original description: pep chromosome:Zm-B73-REFERENCE-NAM-5.0:2:210753875:210755385:1 gene:Zm00001eb106430 transcript:Zm00001eb106430_T001 gene_biotype:protein_coding transcript_biotype:protein_coding description:Zm00001e010513'	T
'1.1.1.2.2.3'	'Photosynthesis.photophosphorylation.photosystem II.PS-II complex.oxygen-evolving center (OEC) extrinsic components.component *(OEC16/PsbQ)'	'zm00001eb106430_p003'	'mercator4v6.0: component *(PsbQ) of PS-II oxygen-evolving center & original description: pep chromosome:Zm-B73-REFERENCE-NAM-5.0:2:210753875:210755385:1 gene:Zm00001eb106430 transcript:Zm00001eb106430_T003 gene_biotype:protein_coding transcript_biotype:protein_coding description:Zm00001e010513'	T
'1.1.1.2.3'	'Photosynthesis.photophosphorylation.photosystem II.PS-II complex.component *(PsbH)'	''	''
'1.1.1.2.4'	'Photosynthesis.photophosphorylation.photosystem II.PS-II complex.component *(PsbJ)'	''	''
'1.1.1.2.5'	'Photosynthesis.photophosphorylation.photosystem II.PS-II complex.component *(PsbK)'	'zm00001eb435610_p001'	'mercator4v6.0: component *(PsbK) of PS-II complex & original description: pep scaffold:Zm-B73-REFERENCE-NAM-5.0:scaf_45:10789:11289:-1 gene:Zm00001eb435610 transcript:Zm00001eb435610_T001 gene_biotype:protein_coding transcript_biotype:protein_coding description:Zm00001e042092'	T
'1.1.1.2.5'	'Photosynthesis.photophosphorylation.photosystem II.PS-II complex.component *(PsbK)'	'zm00001eb435330_p001'	'mercator4v6.0: component *(PsbK) of PS-II complex & original description: pep scaffold:Zm-B73-REFERENCE-NAM-5.0:scaf_34:72027:72642:-1 gene:Zm00001eb435330 transcript:Zm00001eb435330_T001 gene_biotype:protein_coding transcript_biotype:protein_coding description:Zm00001e042045'	T
'1.1.1.2.5'	'Photosynthesis.photophosphorylation.photosystem II.PS-II complex.component *(PsbK)'	'zm00001eb437760_p001'	'mercator4v6.0: component *(PsbK) of PS-II complex & original description: pep scaffold:Zm-B73-REFERENCE-NAM-5.0:scaf_136:70387:71002:1 gene:Zm00001eb437760 transcript:Zm00001eb437760_T001 gene_biotype:protein_coding transcript_biotype:protein_coding description:Zm00001e042357'	T
'1.1.1.2.5'	'Photosynthesis.photophosphorylation.photosystem II.PS-II complex.component *(PsbK)'	'zm00001eb436880_p001'	'mercator4v6.0: component *(PsbK) of PS-II complex & original description: pep scaffold:Zm-B73-REFERENCE-NAM-5.0:scaf_87:68423:69038:-1 gene:Zm00001eb436880 transcript:Zm00001eb436880_T001 gene_biotype:protein_coding transcript_biotype:protein_coding description:Zm00001e042175'	T
'1.1.1.2.5'	'Photosynthesis.photophosphorylation.photosystem II.PS-II complex.component *(PsbK)'	'zm00001eb435800_p001'	'mercator4v6.0: component *(PsbK) of PS-II complex & original description: pep scaffold:Zm-B73-REFERENCE-NAM-5.0:scaf_45:151102:151717:-1 gene:Zm00001eb435800 transcript:Zm00001eb435800_T001 gene_biotype:protein_coding transcript_biotype:protein_coding description:Zm00001e042111'	T
'1.1.1.2.5'	'Photosynthesis.photophosphorylation.photosystem II.PS-II complex.component *(PsbK)'	'zm00001eb437300_p001'	'mercator4v6.0: component *(PsbK) of PS-II complex & original description: pep scaffold:Zm-B73-REFERENCE-NAM-5.0:scaf_103:79383:80370:-1 gene:Zm00001eb437300 transcript:Zm00001eb437300_T001 gene_biotype:protein_coding transcript_biotype:protein_coding description:Zm00001e042159'	T
'1.1.1.2.5'	'Photosynthesis.photophosphorylation.photosystem II.PS-II complex.component *(PsbK)'	'zm00001eb438270_p001'	'mercator4v6.0: component *(PsbK) of PS-II complex & original description: pep scaffold:Zm-B73-REFERENCE-NAM-5.0:scaf_178:7347:7962:-1 gene:Zm00001eb438270 transcript:Zm00001eb438270_T001 gene_biotype:protein_coding transcript_biotype:protein_coding description:Zm00001e042230'	T
'1.1.1.2.6'	'Photosynthesis.photophosphorylation.photosystem II.PS-II complex.component *(PsbL)'	''	''
'1.1.1.2.7'	'Photosynthesis.photophosphorylation.photosystem II.PS-II complex.component *(PsbM)'	''	''
'1.1.1.2.8'	'Photosynthesis.photophosphorylation.photosystem II.PS-II complex.component *(PsbR)'	'zm00001eb171230_p001'	'mercator4v6.0: component *(PsbR) of PS-II complex & original description: pep chromosome:Zm-B73-REFERENCE-NAM-5.0:4:29020891:29022321:-1 gene:Zm00001eb171230 transcript:Zm00001eb171230_T001 gene_biotype:protein_coding transcript_biotype:protein_coding description:Zm00001e021601'	T
'1.1.1.2.9'	'Photosynthesis.photophosphorylation.photosystem II.PS-II complex.component *(PsbTc)'	''	''
'1.1.1.2.10'	'Photosynthesis.photophosphorylation.photosystem II.PS-II complex.component *(PsbTn)'	'zm00001eb245320_p001'	'mercator4v6.0: component *(PsbTn) of PS-II complex & original description: pep chromosome:Zm-B73-REFERENCE-NAM-5.0:5:181420566:181421231:1 gene:Zm00001eb245320 transcript:Zm00001eb245320_T001 gene_biotype:protein_coding transcript_biotype:protein_coding description:Zm00001e014943'	T
'1.1.1.2.11'	'Photosynthesis.photophosphorylation.photosystem II.PS-II complex.component *(PsbW)'	'zm00001eb151750_p001'	'mercator4v6.0: component *(PsbW) of PS-II complex & original description: pep chromosome:Zm-B73-REFERENCE-NAM-5.0:3:197117870:197118856:1 gene:Zm00001eb151750 transcript:Zm00001eb151750_T001 gene_biotype:protein_coding transcript_biotype:protein_coding description:Zm00001e019660'	T
'1.1.1.2.11'	'Photosynthesis.photophosphorylation.photosystem II.PS-II complex.component *(PsbW)'	'zm00001eb151750_p002'	'mercator4v6.0: component *(PsbW) of PS-II complex & original description: pep chromosome:Zm-B73-REFERENCE-NAM-5.0:3:197117926:197118658:1 gene:Zm00001eb151750 transcript:Zm00001eb151750_T002 gene_biotype:protein_coding transcript_biotype:protein_coding description:Zm00001e019660'	T
'1.1.1.2.11'	'Photosynthesis.photophosphorylation.photosystem II.PS-II complex.component *(PsbW)'	'zm00001eb352880_p001'	'mercator4v6.0: component *(PsbW) of PS-II complex & original description: pep chromosome:Zm-B73-REFERENCE-NAM-5.0:8:125280409:125281289:-1 gene:Zm00001eb352880 transcript:Zm00001eb352880_T001 gene_biotype:protein_coding transcript_biotype:protein_coding description:Zm00001e027386'	T
'1.1.1.2.11'	'Photosynthesis.photophosphorylation.photosystem II.PS-II complex.component *(PsbW)'	'zm00001eb352880_p002'	'mercator4v6.0: component *(PsbW) of PS-II complex & original description: pep chromosome:Zm-B73-REFERENCE-NAM-5.0:8:125280409:125281275:-1 gene:Zm00001eb352880 transcript:Zm00001eb352880_T002 gene_biotype:protein_coding transcript_biotype:protein_coding description:Zm00001e027386'	T
'1.1.1.2.12'	'Photosynthesis.photophosphorylation.photosystem II.PS-II complex.component *(PsbX)'	'zm00001eb330460_p001'	'mercator4v6.0: component *(PsbX) of PS-II complex & original description: pep chromosome:Zm-B73-REFERENCE-NAM-5.0:7:181737556:181738263:-1 gene:Zm00001eb330460 transcript:Zm00001eb330460_T001 gene_biotype:protein_coding transcript_biotype:protein_coding description:Zm00001e035834'	T
'1.1.1.2.12'	'Photosynthesis.photophosphorylation.photosystem II.PS-II complex.component *(PsbX)'	'zm00001eb336410_p001'	'mercator4v6.0: component *(PsbX) of PS-II complex & original description: pep chromosome:Zm-B73-REFERENCE-NAM-5.0:8:16981635:16982252:-1 gene:Zm00001eb336410 transcript:Zm00001eb336410_T001 gene_biotype:protein_coding transcript_biotype:protein_coding description:Zm00001e025856'	T
'1.1.1.2.13'	'Photosynthesis.photophosphorylation.photosystem II.PS-II complex.component *(PsbY)'	'zm00001eb173510_p001'	'mercator4v6.0: component *(PsbY) of PS-II complex & original description: pep chromosome:Zm-B73-REFERENCE-NAM-5.0:4:39120133:39121069:1 gene:Zm00001eb173510 transcript:Zm00001eb173510_T001 gene_biotype:protein_coding transcript_biotype:protein_coding description:Zm00001e109350'	T
'1.1.1.2.13'	'Photosynthesis.photophosphorylation.photosystem II.PS-II complex.component *(PsbY)'	'zm00001eb261260_p001'	'mercator4v6.0: component *(PsbY) of PS-II complex & original description: pep chromosome:Zm-B73-REFERENCE-NAM-5.0:6:11827867:11828916:-1 gene:Zm00001eb261260 transcript:Zm00001eb261260_T001 gene_biotype:protein_coding transcript_biotype:protein_coding description:Zm00001e029235'	T
'1.1.1.2.14'	'Photosynthesis.photophosphorylation.photosystem II.PS-II complex.component *(PsbZ)'	''	''
'1.1.1.2.15'	'Photosynthesis.photophosphorylation.photosystem II.PS-II complex.component *(Ycf12)'	''	''
'1.1.1.3'	'Photosynthesis.photophosphorylation.photosystem II.assembly'	''	''
'1.1.1.3.1'	'Photosynthesis.photophosphorylation.photosystem II.assembly.assembly factor *(LPA1)'	'zm00001eb131600_p004'	'mercator4v6.0: protein involved in PS-II assembly *(LPA1) & original description: pep chromosome:Zm-B73-REFERENCE-NAM-5.0:3:67438363:67443136:-1 gene:Zm00001eb131600 transcript:Zm00001eb131600_T004 gene_biotype:protein_coding transcript_biotype:protein_coding description:Zm00001e017629'	T
'1.1.1.3.1'	'Photosynthesis.photophosphorylation.photosystem II.assembly.assembly factor *(LPA1)'	'zm00001eb131600_p003'	'mercator4v6.0: protein involved in PS-II assembly *(LPA1) & original description: pep chromosome:Zm-B73-REFERENCE-NAM-5.0:3:67438363:67443136:-1 gene:Zm00001eb131600 transcript:Zm00001eb131600_T003 gene_biotype:protein_coding transcript_biotype:protein_coding description:Zm00001e017629'	T
'1.1.1.3.1'	'Photosynthesis.photophosphorylation.photosystem II.assembly.assembly factor *(LPA1)'	'zm00001eb131600_p002'	'mercator4v6.0: protein involved in PS-II assembly *(LPA1) & original description: pep chromosome:Zm-B73-REFERENCE-NAM-5.0:3:67437748:67443136:-1 gene:Zm00001eb131600 transcript:Zm00001eb131600_T002 gene_biotype:protein_coding transcript_biotype:protein_coding description:Zm00001e017629'	T
'1.1.1.3.1'	'Photosynthesis.photophosphorylation.photosystem II.assembly.assembly factor *(LPA1)'	'zm00001eb131600_p001'	'mercator4v6.0: protein involved in PS-II assembly *(LPA1) & original description: pep chromosome:Zm-B73-REFERENCE-NAM-5.0:3:67437748:67443136:-1 gene:Zm00001eb131600 transcript:Zm00001eb131600_T001 gene_biotype:protein_coding transcript_biotype:protein_coding description:Zm00001e017629'	T
'1.1.1.3.2'	'Photosynthesis.photophosphorylation.photosystem II.assembly.assembly factor *(LPA2)'	'zm00001eb230760_p001'	'mercator4v6.0: protein involved in PS-II assembly *(LPA2) & original description: pep chromosome:Zm-B73-REFERENCE-NAM-5.0:5:74705504:74707799:1 gene:Zm00001eb230760 transcript:Zm00001eb230760_T001 gene_biotype:protein_coding transcript_biotype:protein_coding description:Zm00001e013517'	T
'1.1.1.3.3'	'Photosynthesis.photophosphorylation.photosystem II.assembly.assembly factor *(LPA3)'	'zm00001eb230040_p005'	'mercator4v6.0: protein involved in PS-II assembly *(LPA3) & original description: pep chromosome:Zm-B73-REFERENCE-NAM-5.0:5:71980276:71983829:1 gene:Zm00001eb230040 transcript:Zm00001eb230040_T005 gene_biotype:protein_coding transcript_biotype:protein_coding description:Zm00001e013465'	T
'1.1.1.3.3'	'Photosynthesis.photophosphorylation.photosystem II.assembly.assembly factor *(LPA3)'	'zm00001eb230040_p003'	'mercator4v6.0: protein involved in PS-II assembly *(LPA3) & original description: pep chromosome:Zm-B73-REFERENCE-NAM-5.0:5:71980251:71983929:1 gene:Zm00001eb230040 transcript:Zm00001eb230040_T003 gene_biotype:protein_coding transcript_biotype:protein_coding description:Zm00001e013465'	T
'1.1.1.3.3'	'Photosynthesis.photophosphorylation.photosystem II.assembly.assembly factor *(LPA3)'	'zm00001eb230040_p004'	'mercator4v6.0: protein involved in PS-II assembly *(LPA3) & original description: pep chromosome:Zm-B73-REFERENCE-NAM-5.0:5:71980251:71983929:1 gene:Zm00001eb230040 transcript:Zm00001eb230040_T004 gene_biotype:protein_coding transcript_biotype:protein_coding description:Zm00001e013465'	T
'1.1.1.3.3'	'Photosynthesis.photophosphorylation.photosystem II.assembly.assembly factor *(LPA3)'	'zm00001eb230040_p002'	'mercator4v6.0: protein involved in PS-II assembly *(LPA3) & original description: pep chromosome:Zm-B73-REFERENCE-NAM-5.0:5:71980251:71984060:1 gene:Zm00001eb230040 transcript:Zm00001eb230040_T002 gene_biotype:protein_coding transcript_biotype:protein_coding description:Zm00001e013465'	T
'1.1.1.3.3'	'Photosynthesis.photophosphorylation.photosystem II.assembly.assembly factor *(LPA3)'	'zm00001eb230040_p001'	'mercator4v6.0: protein involved in PS-II assembly *(LPA3) & original description: pep chromosome:Zm-B73-REFERENCE-NAM-5.0:5:71980251:71984060:1 gene:Zm00001eb230040 transcript:Zm00001eb230040_T001 gene_biotype:protein_coding transcript_biotype:protein_coding description:Zm00001e013465'	T
'1.1.1.3.4'	'Photosynthesis.photophosphorylation.photosystem II.assembly.assembly factor *(HCF106)'	'zm00001eb085050_p001'	'mercator4v6.0: protein involved in PS-II assembly *(HCF106) & original description: pep chromosome:Zm-B73-REFERENCE-NAM-5.0:2:67444521:67451137:-1 gene:Zm00001eb085050 transcript:Zm00001eb085050_T001 gene_biotype:protein_coding transcript_biotype:protein_coding description:Zm00001e008326'	T
'1.1.1.3.4'	'Photosynthesis.photophosphorylation.photosystem II.assembly.assembly factor *(HCF106)'	'zm00001eb085050_p002'	'mercator4v6.0: protein involved in PS-II assembly *(HCF106) & original description: pep chromosome:Zm-B73-REFERENCE-NAM-5.0:2:67444636:67451137:-1 gene:Zm00001eb085050 transcript:Zm00001eb085050_T002 gene_biotype:protein_coding transcript_biotype:protein_coding description:Zm00001e008326'	T
'1.1.1.3.4'	'Photosynthesis.photophosphorylation.photosystem II.assembly.assembly factor *(HCF106)'	'zm00001eb421330_p001'	'mercator4v6.0: protein involved in PS-II assembly *(HCF106) & original description: pep chromosome:Zm-B73-REFERENCE-NAM-5.0:10:113349076:113352808:1 gene:Zm00001eb421330 transcript:Zm00001eb421330_T001 gene_biotype:protein_coding transcript_biotype:protein_coding description:Zm00001e040775'	T
'1.1.1.3.5'	'Photosynthesis.photophosphorylation.photosystem II.assembly.assembly factor *(HCF136)'	'zm00001eb271820_p001'	'mercator4v6.0: protein involved in PS-II assembly *(HCF136) & original description: pep chromosome:Zm-B73-REFERENCE-NAM-5.0:6:91358457:91360325:1 gene:Zm00001eb271820 transcript:Zm00001eb271820_T001 gene_biotype:protein_coding transcript_biotype:protein_coding description:Zm00001e030125'	T
'1.1.1.3.5'	'Photosynthesis.photophosphorylation.photosystem II.assembly.assembly factor *(HCF136)'	'zm00001eb271820_p002'	'mercator4v6.0: protein involved in PS-II assembly *(HCF136) & original description: pep chromosome:Zm-B73-REFERENCE-NAM-5.0:6:91358497:91360419:1 gene:Zm00001eb271820 transcript:Zm00001eb271820_T002 gene_biotype:protein_coding transcript_biotype:protein_coding description:Zm00001e030125'	T
'1.1.1.3.6'	'Photosynthesis.photophosphorylation.photosystem II.assembly.assembly factor *(HCF243/PAP90)'	'zm00001eb014970_p001'	'mercator4v6.0: protein involved in PS-II assembly *(HCF243/PAP90) & original description: pep chromosome:Zm-B73-REFERENCE-NAM-5.0:1:50585692:50588450:1 gene:Zm00001eb014970 transcript:Zm00001eb014970_T001 gene_biotype:protein_coding transcript_biotype:protein_coding description:Zm00001e001475'	T
'1.1.1.3.6'	'Photosynthesis.photophosphorylation.photosystem II.assembly.assembly factor *(HCF243/PAP90)'	'zm00001eb395950_p001'	'mercator4v6.0: protein involved in PS-II assembly *(HCF243/PAP90) & original description: pep chromosome:Zm-B73-REFERENCE-NAM-5.0:9:140632663:140635731:-1 gene:Zm00001eb395950 transcript:Zm00001eb395950_T001 gene_biotype:protein_coding transcript_biotype:protein_coding description:Zm00001e038317'	T
'1.1.1.3.7'	'Photosynthesis.photophosphorylation.photosystem II.assembly.HCF244-OHP assembly factor complex'	''	''
'1.1.1.3.7.1'	'Photosynthesis.photophosphorylation.photosystem II.assembly.HCF244-OHP assembly factor complex.scaffold component *(HCF244)'	'zm00001eb039850_p002'	'mercator4v6.0: protein involved in PS-II assembly *(HCF244) & original description: pep chromosome:Zm-B73-REFERENCE-NAM-5.0:1:210910047:210912588:1 gene:Zm00001eb039850 transcript:Zm00001eb039850_T002 gene_biotype:protein_coding transcript_biotype:protein_coding description:Zm00001e003972'	T
'1.1.1.3.7.1'	'Photosynthesis.photophosphorylation.photosystem II.assembly.HCF244-OHP assembly factor complex.scaffold component *(HCF244)'	'zm00001eb039850_p001'	'mercator4v6.0: protein involved in PS-II assembly *(HCF244) & original description: pep chromosome:Zm-B73-REFERENCE-NAM-5.0:1:210910039:210912588:1 gene:Zm00001eb039850 transcript:Zm00001eb039850_T001 gene_biotype:protein_coding transcript_biotype:protein_coding description:Zm00001e003972'	T
'1.1.1.3.7.2'	'Photosynthesis.photophosphorylation.photosystem II.assembly.HCF244-OHP assembly factor complex.component *(OHP1)'	'zm00001eb168820_p002'	'mercator4v6.0: LHC-related protein *(OHP1) & original description: pep chromosome:Zm-B73-REFERENCE-NAM-5.0:4:15966666:15967880:1 gene:Zm00001eb168820 transcript:Zm00001eb168820_T002 gene_biotype:protein_coding transcript_biotype:protein_coding description:Zm00001e021359'	T
'1.1.1.3.7.2'	'Photosynthesis.photophosphorylation.photosystem II.assembly.HCF244-OHP assembly factor complex.component *(OHP1)'	'zm00001eb168820_p001'	'mercator4v6.0: LHC-related protein *(OHP1) & original description: pep chromosome:Zm-B73-REFERENCE-NAM-5.0:4:15966666:15967880:1 gene:Zm00001eb168820 transcript:Zm00001eb168820_T001 gene_biotype:protein_coding transcript_biotype:protein_coding description:Zm00001e021359'	T
'1.1.1.3.7.2'	'Photosynthesis.photophosphorylation.photosystem II.assembly.HCF244-OHP assembly factor complex.component *(OHP1)'	'zm00001eb090340_p001'	'mercator4v6.0: LHC-related protein *(OHP1) & original description: pep chromosome:Zm-B73-REFERENCE-NAM-5.0:2:124304011:124304659:1 gene:Zm00001eb090340 transcript:Zm00001eb090340_T001 gene_biotype:protein_coding transcript_biotype:protein_coding description:Zm00001e118502'	T
'1.1.1.3.7.2'	'Photosynthesis.photophosphorylation.photosystem II.assembly.HCF244-OHP assembly factor complex.component *(OHP1)'	'zm00001eb299980_p001'	'mercator4v6.0: LHC-related protein *(OHP1) & original description: pep chromosome:Zm-B73-REFERENCE-NAM-5.0:7:5294544:5295568:-1 gene:Zm00001eb299980 transcript:Zm00001eb299980_T001 gene_biotype:protein_coding transcript_biotype:protein_coding description:Zm00001e032810'	T
'1.1.1.3.7.2'	'Photosynthesis.photophosphorylation.photosystem II.assembly.HCF244-OHP assembly factor complex.component *(OHP1)'	'zm00001eb299980_p002'	'mercator4v6.0: LHC-related protein *(OHP1) & original description: pep chromosome:Zm-B73-REFERENCE-NAM-5.0:7:5294544:5295557:-1 gene:Zm00001eb299980 transcript:Zm00001eb299980_T002 gene_biotype:protein_coding transcript_biotype:protein_coding description:Zm00001e032810'	T
'1.1.1.3.7.2'	'Photosynthesis.photophosphorylation.photosystem II.assembly.HCF244-OHP assembly factor complex.component *(OHP1)'	'zm00001eb372120_p001'	'mercator4v6.0: LHC-related protein *(OHP1) & original description: pep chromosome:Zm-B73-REFERENCE-NAM-5.0:9:4619104:4620159:1 gene:Zm00001eb372120 transcript:Zm00001eb372120_T001 gene_biotype:protein_coding transcript_biotype:protein_coding description:Zm00001e150268'	T
'1.1.1.3.7.3'	'Photosynthesis.photophosphorylation.photosystem II.assembly.HCF244-OHP assembly factor complex.component *(OHP2)'	'zm00001eb357520_p002'	'mercator4v6.0: LHC-related protein *(OHP2) & original description: pep chromosome:Zm-B73-REFERENCE-NAM-5.0:8:144224415:144225673:1 gene:Zm00001eb357520 transcript:Zm00001eb357520_T002 gene_biotype:protein_coding transcript_biotype:protein_coding description:Zm00001e027815'	T
'1.1.1.3.7.3'	'Photosynthesis.photophosphorylation.photosystem II.assembly.HCF244-OHP assembly factor complex.component *(OHP2)'	'zm00001eb357520_p001'	'mercator4v6.0: LHC-related protein *(OHP2) & original description: pep chromosome:Zm-B73-REFERENCE-NAM-5.0:8:144224327:144225547:1 gene:Zm00001eb357520 transcript:Zm00001eb357520_T001 gene_biotype:protein_coding transcript_biotype:protein_coding description:Zm00001e027815'	T
'1.1.1.3.7.3'	'Photosynthesis.photophosphorylation.photosystem II.assembly.HCF244-OHP assembly factor complex.component *(OHP2)'	'zm00001eb160790_p001'	'mercator4v6.0: LHC-related protein *(OHP2) & original description: pep chromosome:Zm-B73-REFERENCE-NAM-5.0:3:227250802:227252283:1 gene:Zm00001eb160790 transcript:Zm00001eb160790_T001 gene_biotype:protein_coding transcript_biotype:protein_coding description:Zm00001e020568'	T
'1.1.1.3.8'	'Photosynthesis.photophosphorylation.photosystem II.assembly.regulatory protein *(Psb27)'	'zm00001eb015950_p001'	'mercator4v6.0: protein involved in PS-II assembly *(Psb27) & original description: pep chromosome:Zm-B73-REFERENCE-NAM-5.0:1:55551929:55552849:1 gene:Zm00001eb015950 transcript:Zm00001eb015950_T001 gene_biotype:protein_coding transcript_biotype:protein_coding description:Zm00001e001572'	T
'1.1.1.3.8'	'Photosynthesis.photophosphorylation.photosystem II.assembly.regulatory protein *(Psb27)'	'zm00001eb395230_p001'	'mercator4v6.0: protein involved in PS-II assembly *(Psb27) & original description: pep chromosome:Zm-B73-REFERENCE-NAM-5.0:9:137555190:137556143:-1 gene:Zm00001eb395230 transcript:Zm00001eb395230_T001 gene_biotype:protein_coding transcript_biotype:protein_coding description:Zm00001e038249'	T
'1.1.1.3.9'	'Photosynthesis.photophosphorylation.photosystem II.assembly.regulatory protein *(Psb28)'	'zm00001eb141870_p001'	'mercator4v6.0: protein involved in PS-II assembly *(Psb28) & original description: pep chromosome:Zm-B73-REFERENCE-NAM-5.0:3:155908490:155909494:-1 gene:Zm00001eb141870 transcript:Zm00001eb141870_T001 gene_biotype:protein_coding transcript_biotype:protein_coding description:Zm00001e018703'	T
'1.1.1.3.9'	'Photosynthesis.photophosphorylation.photosystem II.assembly.regulatory protein *(Psb28)'	'zm00001eb141790_p001'	'mercator4v6.0: protein involved in PS-II assembly *(Psb28) & original description: pep chromosome:Zm-B73-REFERENCE-NAM-5.0:3:155642729:155643010:-1 gene:Zm00001eb141790 transcript:Zm00001eb141790_T001 gene_biotype:protein_coding transcript_biotype:protein_coding description:Zm00001e125903'	T
'1.1.1.3.9'	'Photosynthesis.photophosphorylation.photosystem II.assembly.regulatory protein *(Psb28)'	'zm00001eb141750_p001'	'mercator4v6.0: protein involved in PS-II assembly *(Psb28) & original description: pep chromosome:Zm-B73-REFERENCE-NAM-5.0:3:155511885:155512166:-1 gene:Zm00001eb141750 transcript:Zm00001eb141750_T001 gene_biotype:protein_coding transcript_biotype:protein_coding description:Zm00001e125893'	T
'1.1.1.3.9'	'Photosynthesis.photophosphorylation.photosystem II.assembly.regulatory protein *(Psb28)'	'zm00001eb141760_p001'	'mercator4v6.0: protein involved in PS-II assembly *(Psb28) & original description: pep chromosome:Zm-B73-REFERENCE-NAM-5.0:3:155515440:155515676:-1 gene:Zm00001eb141760 transcript:Zm00001eb141760_T001 gene_biotype:protein_coding transcript_biotype:protein_coding description:Zm00001e125894'	T
'1.1.1.3.9'	'Photosynthesis.photophosphorylation.photosystem II.assembly.regulatory protein *(Psb28)'	'zm00001eb141830_p001'	'mercator4v6.0: protein involved in PS-II assembly *(Psb28) & original description: pep chromosome:Zm-B73-REFERENCE-NAM-5.0:3:155787112:155788113:-1 gene:Zm00001eb141830 transcript:Zm00001eb141830_T001 gene_biotype:protein_coding transcript_biotype:protein_coding description:Zm00001e125910'	T
'1.1.1.3.10'	'Photosynthesis.photophosphorylation.photosystem II.assembly.assembly factor *(Psb30)'	''	''
'1.1.1.3.11'	'Photosynthesis.photophosphorylation.photosystem II.assembly.assembly factor *(Psb32)'	'zm00001eb346800_p001'	'mercator4v6.0: protein involved in PS-II assembly *(Psb32) & original description: pep chromosome:Zm-B73-REFERENCE-NAM-5.0:8:90217391:90218735:1 gene:Zm00001eb346800 transcript:Zm00001eb346800_T001 gene_biotype:protein_coding transcript_biotype:protein_coding description:Zm00001e026820'	T
'1.1.1.3.12'	'Photosynthesis.photophosphorylation.photosystem II.assembly.stabilizing factor *(Psb33)'	'zm00001eb142810_p001'	'mercator4v6.0: protein involved in PS-II assembly *(Psb33) & original description: pep chromosome:Zm-B73-REFERENCE-NAM-5.0:3:159820165:159822736:-1 gene:Zm00001eb142810 transcript:Zm00001eb142810_T001 gene_biotype:protein_coding transcript_biotype:protein_coding description:Zm00001e018788'	T
'1.1.1.3.13'	'Photosynthesis.photophosphorylation.photosystem II.assembly.assembly factor *(PAM68)'	'zm00001eb403420_p002'	'mercator4v6.0: protein involved in PS-II assembly *(PAM68) & original description: pep chromosome:Zm-B73-REFERENCE-NAM-5.0:9:159715178:159716142:-1 gene:Zm00001eb403420 transcript:Zm00001eb403420_T002 gene_biotype:protein_coding transcript_biotype:protein_coding description:Zm00001e039016'	T
'1.1.1.3.13'	'Photosynthesis.photophosphorylation.photosystem II.assembly.assembly factor *(PAM68)'	'zm00001eb021830_p001'	'mercator4v6.0: protein involved in PS-II assembly *(PAM68) & original description: pep chromosome:Zm-B73-REFERENCE-NAM-5.0:1:83213150:83214388:-1 gene:Zm00001eb021830 transcript:Zm00001eb021830_T001 gene_biotype:protein_coding transcript_biotype:protein_coding description:Zm00001e102209'	T
'1.1.1.3.14'	'Photosynthesis.photophosphorylation.photosystem II.assembly.assembly factor *(RBD1)'	'zm00001eb061700_p001'	'mercator4v6.0: protein involved in PS-II assembly *(RBD1) & original description: pep chromosome:Zm-B73-REFERENCE-NAM-5.0:1:297449596:297450159:1 gene:Zm00001eb061700 transcript:Zm00001eb061700_T001 gene_biotype:protein_coding transcript_biotype:protein_coding description:Zm00001e107995'	T
'1.1.1.3.14'	'Photosynthesis.photophosphorylation.photosystem II.assembly.assembly factor *(RBD1)'	'zm00001eb061720_p001'	'mercator4v6.0: protein involved in PS-II assembly *(RBD1) & original description: pep chromosome:Zm-B73-REFERENCE-NAM-5.0:1:297454836:297455177:1 gene:Zm00001eb061720 transcript:Zm00001eb061720_T001 gene_biotype:protein_coding transcript_biotype:protein_coding description:Zm00001e107997'	T
'1.1.1.3.14'	'Photosynthesis.photophosphorylation.photosystem II.assembly.assembly factor *(RBD1)'	'zm00001eb061670_p002'	'mercator4v6.0: protein involved in PS-II assembly *(RBD1) & original description: pep chromosome:Zm-B73-REFERENCE-NAM-5.0:1:297415285:297416360:1 gene:Zm00001eb061670 transcript:Zm00001eb061670_T002 gene_biotype:protein_coding transcript_biotype:protein_coding description:Zm00001e006086'	T
'1.1.1.3.14'	'Photosynthesis.photophosphorylation.photosystem II.assembly.assembly factor *(RBD1)'	'zm00001eb061670_p001'	'mercator4v6.0: protein involved in PS-II assembly *(RBD1) & original description: pep chromosome:Zm-B73-REFERENCE-NAM-5.0:1:297415285:297416360:1 gene:Zm00001eb061670 transcript:Zm00001eb061670_T001 gene_biotype:protein_coding transcript_biotype:protein_coding description:Zm00001e006086'	T
'1.1.1.3.14'	'Photosynthesis.photophosphorylation.photosystem II.assembly.assembly factor *(RBD1)'	'zm00001eb061710_p001'	'mercator4v6.0: protein involved in PS-II assembly *(RBD1) & original description: pep chromosome:Zm-B73-REFERENCE-NAM-5.0:1:297453216:297453779:1 gene:Zm00001eb061710 transcript:Zm00001eb061710_T001 gene_biotype:protein_coding transcript_biotype:protein_coding description:Zm00001e107996'	T
'1.1.1.3.14'	'Photosynthesis.photophosphorylation.photosystem II.assembly.assembly factor *(RBD1)'	'zm00001eb061690_p001'	'mercator4v6.0: protein involved in PS-II assembly *(RBD1) & original description: pep chromosome:Zm-B73-REFERENCE-NAM-5.0:1:297447031:297447372:1 gene:Zm00001eb061690 transcript:Zm00001eb061690_T001 gene_biotype:protein_coding transcript_biotype:protein_coding description:Zm00001e107993'	T
'1.1.1.3.14'	'Photosynthesis.photophosphorylation.photosystem II.assembly.assembly factor *(RBD1)'	'zm00001eb140200_p001'	'mercator4v6.0: protein involved in PS-II assembly *(RBD1) & original description: pep chromosome:Zm-B73-REFERENCE-NAM-5.0:3:147976099:147976671:-1 gene:Zm00001eb140200 transcript:Zm00001eb140200_T001 gene_biotype:protein_coding transcript_biotype:protein_coding description:Zm00001e125703'	T
'1.1.1.3.14'	'Photosynthesis.photophosphorylation.photosystem II.assembly.assembly factor *(RBD1)'	'zm00001eb061680_p001'	'mercator4v6.0: protein involved in PS-II assembly *(RBD1) & original description: pep chromosome:Zm-B73-REFERENCE-NAM-5.0:1:297445168:297445755:1 gene:Zm00001eb061680 transcript:Zm00001eb061680_T001 gene_biotype:protein_coding transcript_biotype:protein_coding description:Zm00001e107992'	T
'1.1.1.3.15'	'Photosynthesis.photophosphorylation.photosystem II.assembly.assembly factor *(TerC)'	'zm00001eb355290_p001'	'mercator4v6.0: protein involved in PS-II assembly *(TerC) & original description: pep chromosome:Zm-B73-REFERENCE-NAM-5.0:8:135819924:135825885:1 gene:Zm00001eb355290 transcript:Zm00001eb355290_T001 gene_biotype:protein_coding transcript_biotype:protein_coding description:Zm00001e027597'	T
'1.1.1.3.15'	'Photosynthesis.photophosphorylation.photosystem II.assembly.assembly factor *(TerC)'	'zm00001eb355290_p002'	'mercator4v6.0: protein involved in PS-II assembly *(TerC) & original description: pep chromosome:Zm-B73-REFERENCE-NAM-5.0:8:135819924:135825885:1 gene:Zm00001eb355290 transcript:Zm00001eb355290_T002 gene_biotype:protein_coding transcript_biotype:protein_coding description:Zm00001e027597'	T
'1.1.1.3.15'	'Photosynthesis.photophosphorylation.photosystem II.assembly.assembly factor *(TerC)'	'zm00001eb355290_p003'	'mercator4v6.0: protein involved in PS-II assembly *(TerC) & original description: pep chromosome:Zm-B73-REFERENCE-NAM-5.0:8:135820029:135825885:1 gene:Zm00001eb355290 transcript:Zm00001eb355290_T003 gene_biotype:protein_coding transcript_biotype:protein_coding description:Zm00001e027597'	T
'1.1.1.3.15'	'Photosynthesis.photophosphorylation.photosystem II.assembly.assembly factor *(TerC)'	'zm00001eb355290_p004'	'mercator4v6.0: protein involved in PS-II assembly *(TerC) & original description: pep chromosome:Zm-B73-REFERENCE-NAM-5.0:8:135820029:135825885:1 gene:Zm00001eb355290 transcript:Zm00001eb355290_T004 gene_biotype:protein_coding transcript_biotype:protein_coding description:Zm00001e027597'	T
'1.1.1.3.15'	'Photosynthesis.photophosphorylation.photosystem II.assembly.assembly factor *(TerC)'	'zm00001eb265640_p001'	'mercator4v6.0: protein involved in PS-II assembly *(TerC) & original description: pep chromosome:Zm-B73-REFERENCE-NAM-5.0:6:37091673:37107158:1 gene:Zm00001eb265640 transcript:Zm00001eb265640_T001 gene_biotype:protein_coding transcript_biotype:protein_coding description:Zm00001e029530'	T
'1.1.1.3.16'	'Photosynthesis.photophosphorylation.photosystem II.assembly.assembly factor *(LTO1)'	'zm00001eb002560_p001'	'mercator4v6.0: protein involved in PS-II assembly *(LTO1) & original description: pep chromosome:Zm-B73-REFERENCE-NAM-5.0:1:7240404:7243288:1 gene:Zm00001eb002560 transcript:Zm00001eb002560_T001 gene_biotype:protein_coding transcript_biotype:protein_coding description:Zm00001e000262'	T
'1.1.1.3.16'	'Photosynthesis.photophosphorylation.photosystem II.assembly.assembly factor *(LTO1)'	'zm00001eb002560_p003'	'mercator4v6.0: protein involved in PS-II assembly *(LTO1) & original description: pep chromosome:Zm-B73-REFERENCE-NAM-5.0:1:7240523:7243288:1 gene:Zm00001eb002560 transcript:Zm00001eb002560_T003 gene_biotype:protein_coding transcript_biotype:protein_coding description:Zm00001e000262'	T
'1.1.1.3.16'	'Photosynthesis.photophosphorylation.photosystem II.assembly.assembly factor *(LTO1)'	'zm00001eb002560_p002'	'mercator4v6.0: protein involved in PS-II assembly *(LTO1) & original description: pep chromosome:Zm-B73-REFERENCE-NAM-5.0:1:7240437:7243288:1 gene:Zm00001eb002560 transcript:Zm00001eb002560_T002 gene_biotype:protein_coding transcript_biotype:protein_coding description:Zm00001e000262'	T
'1.1.1.3.17'	'Photosynthesis.photophosphorylation.photosystem II.assembly.psbA-translation activator *(HCF173)'	'zm00001eb227320_p001'	'mercator4v6.0: protein involved in PS-II assembly *(HCF173) & original description: pep chromosome:Zm-B73-REFERENCE-NAM-5.0:5:60345808:60351439:-1 gene:Zm00001eb227320 transcript:Zm00001eb227320_T001 gene_biotype:protein_coding transcript_biotype:protein_coding description:Zm00001e013206'	T
'1.1.1.3.17'	'Photosynthesis.photophosphorylation.photosystem II.assembly.psbA-translation activator *(HCF173)'	'zm00001eb227320_p002'	'mercator4v6.0: protein involved in PS-II assembly *(HCF173) & original description: pep chromosome:Zm-B73-REFERENCE-NAM-5.0:5:60345808:60351439:-1 gene:Zm00001eb227320 transcript:Zm00001eb227320_T002 gene_biotype:protein_coding transcript_biotype:protein_coding description:Zm00001e013206'	T
'1.1.1.3.18'	'Photosynthesis.photophosphorylation.photosystem II.assembly.psbJ/psbN-translation activator *(LPE1)'	'zm00001eb273000_p002'	'mercator4v6.0: psbJ/psbN-translation activator *(LPE1) & original description: pep chromosome:Zm-B73-REFERENCE-NAM-5.0:6:96910403:96912927:1 gene:Zm00001eb273000 transcript:Zm00001eb273000_T002 gene_biotype:protein_coding transcript_biotype:protein_coding description:Zm00001e030241'	T
'1.1.1.3.18'	'Photosynthesis.photophosphorylation.photosystem II.assembly.psbJ/psbN-translation activator *(LPE1)'	'zm00001eb273000_p001'	'mercator4v6.0: psbJ/psbN-translation activator *(LPE1) & original description: pep chromosome:Zm-B73-REFERENCE-NAM-5.0:6:96910403:96912927:1 gene:Zm00001eb273000 transcript:Zm00001eb273000_T001 gene_biotype:protein_coding transcript_biotype:protein_coding description:Zm00001e030241'	T
'1.1.1.3.19'	'Photosynthesis.photophosphorylation.photosystem II.assembly.assembly factor *(PsbN)'	''	''
'1.1.1.3.20'	'Photosynthesis.photophosphorylation.photosystem II.assembly.thioredoxin *(TRX-M)'	'zm00001eb075740_p001'	'mercator4v6.0: thioredoxin *(TRX-M) & original description: pep chromosome:Zm-B73-REFERENCE-NAM-5.0:2:24920477:24924105:1 gene:Zm00001eb075740 transcript:Zm00001eb075740_T001 gene_biotype:protein_coding transcript_biotype:protein_coding description:Zm00001e007433'	T
'1.1.1.3.20'	'Photosynthesis.photophosphorylation.photosystem II.assembly.thioredoxin *(TRX-M)'	'zm00001eb082790_p001'	'mercator4v6.0: thioredoxin *(TRX-M) & original description: pep chromosome:Zm-B73-REFERENCE-NAM-5.0:2:53166375:53168054:1 gene:Zm00001eb082790 transcript:Zm00001eb082790_T001 gene_biotype:protein_coding transcript_biotype:protein_coding description:Zm00001e008102'	T
'1.1.1.3.20'	'Photosynthesis.photophosphorylation.photosystem II.assembly.thioredoxin *(TRX-M)'	'zm00001eb138600_p001'	'mercator4v6.0: thioredoxin *(TRX-M) & original description: pep chromosome:Zm-B73-REFERENCE-NAM-5.0:3:139755481:139756494:-1 gene:Zm00001eb138600 transcript:Zm00001eb138600_T001 gene_biotype:protein_coding transcript_biotype:protein_coding description:Zm00001e018385'	T
'1.1.1.3.20'	'Photosynthesis.photophosphorylation.photosystem II.assembly.thioredoxin *(TRX-M)'	'zm00001eb409190_p001'	'mercator4v6.0: thioredoxin *(TRX-M) & original description: pep chromosome:Zm-B73-REFERENCE-NAM-5.0:10:16173982:16175237:-1 gene:Zm00001eb409190 transcript:Zm00001eb409190_T001 gene_biotype:protein_coding transcript_biotype:protein_coding description:Zm00001e039586'	T
'1.1.1.3.20'	'Photosynthesis.photophosphorylation.photosystem II.assembly.thioredoxin *(TRX-M)'	'zm00001eb248520_p001'	'mercator4v6.0: thioredoxin *(TRX-M) & original description: pep chromosome:Zm-B73-REFERENCE-NAM-5.0:5:192887116:192892636:-1 gene:Zm00001eb248520 transcript:Zm00001eb248520_T001 gene_biotype:protein_coding transcript_biotype:protein_coding description:Zm00001e015231'	T
'1.1.1.3.20'	'Photosynthesis.photophosphorylation.photosystem II.assembly.thioredoxin *(TRX-M)'	'zm00001eb185800_p001'	'mercator4v6.0: thioredoxin *(TRX-M) & original description: pep chromosome:Zm-B73-REFERENCE-NAM-5.0:4:152404188:152407915:1 gene:Zm00001eb185800 transcript:Zm00001eb185800_T001 gene_biotype:protein_coding transcript_biotype:protein_coding description:Zm00001e023089'	T
'1.1.1.3.21'	'Photosynthesis.photophosphorylation.photosystem II.assembly.LHCII-stabilizing factor *(SEP3)'	'zm00001eb230870_p001'	'mercator4v6.0: LHCII-stabilizing factor *(SEP3) & original description: pep chromosome:Zm-B73-REFERENCE-NAM-5.0:5:75151166:75153170:1 gene:Zm00001eb230870 transcript:Zm00001eb230870_T001 gene_biotype:protein_coding transcript_biotype:protein_coding description:Zm00001e013528'	T
'1.1.1.3.21'	'Photosynthesis.photophosphorylation.photosystem II.assembly.LHCII-stabilizing factor *(SEP3)'	'zm00001eb230870_p002'	'mercator4v6.0: LHCII-stabilizing factor *(SEP3) & original description: pep chromosome:Zm-B73-REFERENCE-NAM-5.0:5:75151209:75152895:1 gene:Zm00001eb230870 transcript:Zm00001eb230870_T002 gene_biotype:protein_coding transcript_biotype:protein_coding description:Zm00001e013528'	T
'1.1.1.3.21'	'Photosynthesis.photophosphorylation.photosystem II.assembly.LHCII-stabilizing factor *(SEP3)'	'zm00001eb208700_p001'	'mercator4v6.0: LHCII-stabilizing factor *(SEP3) & original description: pep chromosome:Zm-B73-REFERENCE-NAM-5.0:4:247467534:247468966:1 gene:Zm00001eb208700 transcript:Zm00001eb208700_T001 gene_biotype:protein_coding transcript_biotype:protein_coding description:Zm00001e025284'	T
'1.1.1.3.21'	'Photosynthesis.photophosphorylation.photosystem II.assembly.LHCII-stabilizing factor *(SEP3)'	'zm00001eb208700_p002'	'mercator4v6.0: LHCII-stabilizing factor *(SEP3) & original description: pep chromosome:Zm-B73-REFERENCE-NAM-5.0:4:247467534:247468966:1 gene:Zm00001eb208700 transcript:Zm00001eb208700_T002 gene_biotype:protein_coding transcript_biotype:protein_coding description:Zm00001e025284'	T
'1.1.1.3.21'	'Photosynthesis.photophosphorylation.photosystem II.assembly.LHCII-stabilizing factor *(SEP3)'	'zm00001eb208700_p003'	'mercator4v6.0: LHCII-stabilizing factor *(SEP3) & original description: pep chromosome:Zm-B73-REFERENCE-NAM-5.0:4:247467534:247468883:1 gene:Zm00001eb208700 transcript:Zm00001eb208700_T003 gene_biotype:protein_coding transcript_biotype:protein_coding description:Zm00001e025284'	T
'1.1.1.3.22'	'Photosynthesis.photophosphorylation.photosystem II.assembly.protein-folding catalyst *(FKBP20-2)'	'zm00001eb321700_p001'	'mercator4v6.0: protein-folding catalyst *(FKBP20-2) & original description: pep chromosome:Zm-B73-REFERENCE-NAM-5.0:7:156178544:156185526:1 gene:Zm00001eb321700 transcript:Zm00001eb321700_T001 gene_biotype:protein_coding transcript_biotype:protein_coding description:Zm00001e035006'	T
'1.1.1.3.22'	'Photosynthesis.photophosphorylation.photosystem II.assembly.protein-folding catalyst *(FKBP20-2)'	'zm00001eb321700_p002'	'mercator4v6.0: protein-folding catalyst *(FKBP20-2) & original description: pep chromosome:Zm-B73-REFERENCE-NAM-5.0:7:156178544:156185526:1 gene:Zm00001eb321700 transcript:Zm00001eb321700_T002 gene_biotype:protein_coding transcript_biotype:protein_coding description:Zm00001e035006'	T
'1.1.1.3.23'	'Photosynthesis.photophosphorylation.photosystem II.assembly.assembly factor *(SLR1470)'	'zm00001eb402240_p001'	'mercator4v6.0: protein involved in PS-II assembly *(SLR1470) & original description: pep chromosome:Zm-B73-REFERENCE-NAM-5.0:9:157711808:157712797:1 gene:Zm00001eb402240 transcript:Zm00001eb402240_T001 gene_biotype:protein_coding transcript_biotype:protein_coding description:Zm00001e038903'	T
'1.1.1.3.24'	'Photosynthesis.photophosphorylation.photosystem II.assembly.assembly factor *(DEAP2)'	'zm00001eb291320_p001'	'mercator4v6.0: protein involved in PS-II assembly *(DEAP2) & original description: pep chromosome:Zm-B73-REFERENCE-NAM-5.0:6:166969320:166970400:-1 gene:Zm00001eb291320 transcript:Zm00001eb291320_T001 gene_biotype:protein_coding transcript_biotype:protein_coding description:Zm00001e031995'	T
'1.1.1.3.24'	'Photosynthesis.photophosphorylation.photosystem II.assembly.assembly factor *(DEAP2)'	'zm00001eb291320_p002'	'mercator4v6.0: protein involved in PS-II assembly *(DEAP2) & original description: pep chromosome:Zm-B73-REFERENCE-NAM-5.0:6:166969275:166970318:-1 gene:Zm00001eb291320 transcript:Zm00001eb291320_T002 gene_biotype:protein_coding transcript_biotype:protein_coding description:Zm00001e031995'	T
'1.1.1.4'	'Photosynthesis.photophosphorylation.photosystem II.repair and reassembly cycle'	''	''
'1.1.1.4.1'	'Photosynthesis.photophosphorylation.photosystem II.repair and reassembly cycle.protease *(FtsH1/5)'	'zm00001eb272100_p001'	'mercator4v6.0: protease *(FtsH1/5) & original description: pep chromosome:Zm-B73-REFERENCE-NAM-5.0:6:92576922:92580882:1 gene:Zm00001eb272100 transcript:Zm00001eb272100_T001 gene_biotype:protein_coding transcript_biotype:protein_coding description:Zm00001e030153'	T
'1.1.1.4.2'	'Photosynthesis.photophosphorylation.photosystem II.repair and reassembly cycle.protease *(FtsH2/8)'	'zm00001eb389930_p003'	'mercator4v6.0: protease *(FtsH2/8) & original description: pep chromosome:Zm-B73-REFERENCE-NAM-5.0:9:115412615:115416989:-1 gene:Zm00001eb389930 transcript:Zm00001eb389930_T003 gene_biotype:protein_coding transcript_biotype:protein_coding description:Zm00001e037753'	T
'1.1.1.4.2'	'Photosynthesis.photophosphorylation.photosystem II.repair and reassembly cycle.protease *(FtsH2/8)'	'zm00001eb389930_p001'	'mercator4v6.0: protease *(FtsH2/8) & original description: pep chromosome:Zm-B73-REFERENCE-NAM-5.0:9:115412463:115417111:-1 gene:Zm00001eb389930 transcript:Zm00001eb389930_T001 gene_biotype:protein_coding transcript_biotype:protein_coding description:Zm00001e037753'	T
'1.1.1.4.2'	'Photosynthesis.photophosphorylation.photosystem II.repair and reassembly cycle.protease *(FtsH2/8)'	'zm00001eb389930_p002'	'mercator4v6.0: protease *(FtsH2/8) & original description: pep chromosome:Zm-B73-REFERENCE-NAM-5.0:9:115412615:115416989:-1 gene:Zm00001eb389930 transcript:Zm00001eb389930_T002 gene_biotype:protein_coding transcript_biotype:protein_coding description:Zm00001e037753'	T
'1.1.1.4.2'	'Photosynthesis.photophosphorylation.photosystem II.repair and reassembly cycle.protease *(FtsH2/8)'	'zm00001eb389930_p004'	'mercator4v6.0: protease *(FtsH2/8) & original description: pep chromosome:Zm-B73-REFERENCE-NAM-5.0:9:115412570:115416954:-1 gene:Zm00001eb389930 transcript:Zm00001eb389930_T004 gene_biotype:protein_coding transcript_biotype:protein_coding description:Zm00001e037753'	T
'1.1.1.4.2'	'Photosynthesis.photophosphorylation.photosystem II.repair and reassembly cycle.protease *(FtsH2/8)'	'zm00001eb274190_p001'	'mercator4v6.0: protease *(FtsH2/8) & original description: pep chromosome:Zm-B73-REFERENCE-NAM-5.0:6:102695943:102701432:-1 gene:Zm00001eb274190 transcript:Zm00001eb274190_T001 gene_biotype:protein_coding transcript_biotype:protein_coding description:Zm00001e030358'	T
'1.1.1.4.2'	'Photosynthesis.photophosphorylation.photosystem II.repair and reassembly cycle.protease *(FtsH2/8)'	'zm00001eb274190_p003'	'mercator4v6.0: protease *(FtsH2/8) & original description: pep chromosome:Zm-B73-REFERENCE-NAM-5.0:6:102695829:102701378:-1 gene:Zm00001eb274190 transcript:Zm00001eb274190_T003 gene_biotype:protein_coding transcript_biotype:protein_coding description:Zm00001e030358'	T
'1.1.1.4.2'	'Photosynthesis.photophosphorylation.photosystem II.repair and reassembly cycle.protease *(FtsH2/8)'	'zm00001eb274190_p002'	'mercator4v6.0: protease *(FtsH2/8) & original description: pep chromosome:Zm-B73-REFERENCE-NAM-5.0:6:102695829:102701378:-1 gene:Zm00001eb274190 transcript:Zm00001eb274190_T002 gene_biotype:protein_coding transcript_biotype:protein_coding description:Zm00001e030358'	T
'1.1.1.4.2'	'Photosynthesis.photophosphorylation.photosystem II.repair and reassembly cycle.protease *(FtsH2/8)'	'zm00001eb274190_p004'	'mercator4v6.0: protease *(FtsH2/8) & original description: pep chromosome:Zm-B73-REFERENCE-NAM-5.0:6:102695903:102701158:-1 gene:Zm00001eb274190 transcript:Zm00001eb274190_T004 gene_biotype:protein_coding transcript_biotype:protein_coding description:Zm00001e030358'	T
'1.1.1.4.2'	'Photosynthesis.photophosphorylation.photosystem II.repair and reassembly cycle.protease *(FtsH2/8)'	'zm00001eb279710_p001'	'mercator4v6.0: protease *(FtsH2/8) & original description: pep chromosome:Zm-B73-REFERENCE-NAM-5.0:6:123908932:123911383:-1 gene:Zm00001eb279710 transcript:Zm00001eb279710_T001 gene_biotype:protein_coding transcript_biotype:protein_coding description:Zm00001e030865'	T
'1.1.1.4.3'	'Photosynthesis.photophosphorylation.photosystem II.repair and reassembly cycle.stabilizing factor *(ELIP)'	'zm00001eb116960_p001'	'mercator4v6.0: LHC-related protein *(ELIP) & original description: pep chromosome:Zm-B73-REFERENCE-NAM-5.0:2:239759729:239760778:1 gene:Zm00001eb116960 transcript:Zm00001eb116960_T001 gene_biotype:protein_coding transcript_biotype:protein_coding description:Zm00001e011459'	T
'1.1.1.4.3'	'Photosynthesis.photophosphorylation.photosystem II.repair and reassembly cycle.stabilizing factor *(ELIP)'	'zm00001eb116960_p002'	'mercator4v6.0: LHC-related protein *(ELIP) & original description: pep chromosome:Zm-B73-REFERENCE-NAM-5.0:2:239759744:239760778:1 gene:Zm00001eb116960 transcript:Zm00001eb116960_T002 gene_biotype:protein_coding transcript_biotype:protein_coding description:Zm00001e011459'	T
'1.1.1.4.3'	'Photosynthesis.photophosphorylation.photosystem II.repair and reassembly cycle.stabilizing factor *(ELIP)'	'zm00001eb301260_p001'	'mercator4v6.0: LHC-related protein *(ELIP) & original description: pep chromosome:Zm-B73-REFERENCE-NAM-5.0:7:9861706:9863039:1 gene:Zm00001eb301260 transcript:Zm00001eb301260_T001 gene_biotype:protein_coding transcript_biotype:protein_coding description:Zm00001e032929'	T
'1.1.1.4.3'	'Photosynthesis.photophosphorylation.photosystem II.repair and reassembly cycle.stabilizing factor *(ELIP)'	'zm00001eb301270_p001'	'mercator4v6.0: LHC-related protein *(ELIP) & original description: pep chromosome:Zm-B73-REFERENCE-NAM-5.0:7:9865974:9866295:1 gene:Zm00001eb301270 transcript:Zm00001eb301270_T001 gene_biotype:protein_coding transcript_biotype:protein_coding description:Zm00001e134505'	T
'1.1.1.4.4'	'Photosynthesis.photophosphorylation.photosystem II.repair and reassembly cycle.repair factor *(PPL1)'	'zm00001eb001650_p001'	'mercator4v6.0: protein involved in PS-II repair *(PPL1) & original description: pep chromosome:Zm-B73-REFERENCE-NAM-5.0:1:4860147:4868040:-1 gene:Zm00001eb001650 transcript:Zm00001eb001650_T001 gene_biotype:protein_coding transcript_biotype:protein_coding description:Zm00001e000164'	T
'1.1.1.4.4'	'Photosynthesis.photophosphorylation.photosystem II.repair and reassembly cycle.repair factor *(PPL1)'	'zm00001eb001650_p002'	'mercator4v6.0: protein involved in PS-II repair *(PPL1) & original description: pep chromosome:Zm-B73-REFERENCE-NAM-5.0:1:4860147:4868040:-1 gene:Zm00001eb001650 transcript:Zm00001eb001650_T002 gene_biotype:protein_coding transcript_biotype:protein_coding description:Zm00001e000164'	T
'1.1.1.4.4'	'Photosynthesis.photophosphorylation.photosystem II.repair and reassembly cycle.repair factor *(PPL1)'	'zm00001eb001650_p003'	'mercator4v6.0: protein involved in PS-II repair *(PPL1) & original description: pep chromosome:Zm-B73-REFERENCE-NAM-5.0:1:4860515:4867292:-1 gene:Zm00001eb001650 transcript:Zm00001eb001650_T003 gene_biotype:protein_coding transcript_biotype:protein_coding description:Zm00001e000164'	T
'1.1.1.4.4'	'Photosynthesis.photophosphorylation.photosystem II.repair and reassembly cycle.repair factor *(PPL1)'	'zm00001eb001650_p004'	'mercator4v6.0: protein involved in PS-II repair *(PPL1) & original description: pep chromosome:Zm-B73-REFERENCE-NAM-5.0:1:4860515:4862762:-1 gene:Zm00001eb001650 transcript:Zm00001eb001650_T004 gene_biotype:protein_coding transcript_biotype:protein_coding description:Zm00001e000164'	T
'1.1.1.4.4'	'Photosynthesis.photophosphorylation.photosystem II.repair and reassembly cycle.repair factor *(PPL1)'	'zm00001eb001650_p005'	'mercator4v6.0: protein involved in PS-II repair *(PPL1) & original description: pep chromosome:Zm-B73-REFERENCE-NAM-5.0:1:4860468:4862720:-1 gene:Zm00001eb001650 transcript:Zm00001eb001650_T005 gene_biotype:protein_coding transcript_biotype:protein_coding description:Zm00001e000164'	T
'1.1.1.4.5'	'Photosynthesis.photophosphorylation.photosystem II.repair and reassembly cycle.photoprotective factor *(MPH1)'	'zm00001eb182020_p001'	'mercator4v6.0: protein involved in photoprotection *(MPH1) & original description: pep chromosome:Zm-B73-REFERENCE-NAM-5.0:4:121622857:121624680:-1 gene:Zm00001eb182020 transcript:Zm00001eb182020_T001 gene_biotype:protein_coding transcript_biotype:protein_coding description:Zm00001e022714'	T
'1.1.1.4.6'	'Photosynthesis.photophosphorylation.photosystem II.repair and reassembly cycle.assembly factor *(HHL1)'	'zm00001eb246340_p001'	'mercator4v6.0: protein involved in PS-II assembly *(HHL1) & original description: pep chromosome:Zm-B73-REFERENCE-NAM-5.0:5:185116750:185118686:-1 gene:Zm00001eb246340 transcript:Zm00001eb246340_T001 gene_biotype:protein_coding transcript_biotype:protein_coding description:Zm00001e015029'	T
'1.1.1.4.7'	'Photosynthesis.photophosphorylation.photosystem II.repair and reassembly cycle.assembly factor *(MET1)'	'zm00001eb300990_p001'	'mercator4v6.0: protein involved in PS-II assembly *(MET1) & original description: pep chromosome:Zm-B73-REFERENCE-NAM-5.0:7:8638543:8640731:1 gene:Zm00001eb300990 transcript:Zm00001eb300990_T001 gene_biotype:protein_coding transcript_biotype:protein_coding description:Zm00001e032895'	T
'1.1.1.4.8'	'Photosynthesis.photophosphorylation.photosystem II.repair and reassembly cycle.assembly factor *(CYP38)'	'zm00001eb042520_p001'	'mercator4v6.0: protein involved in PS-II assembly *(CYP38) & original description: pep chromosome:Zm-B73-REFERENCE-NAM-5.0:1:224371510:224375972:-1 gene:Zm00001eb042520 transcript:Zm00001eb042520_T001 gene_biotype:protein_coding transcript_biotype:protein_coding description:Zm00001e004238'	T
'1.1.1.4.8'	'Photosynthesis.photophosphorylation.photosystem II.repair and reassembly cycle.assembly factor *(CYP38)'	'zm00001eb042520_p003'	'mercator4v6.0: protein involved in PS-II assembly *(CYP38) & original description: pep chromosome:Zm-B73-REFERENCE-NAM-5.0:1:224371626:224375872:-1 gene:Zm00001eb042520 transcript:Zm00001eb042520_T003 gene_biotype:protein_coding transcript_biotype:protein_coding description:Zm00001e004238'	T
'1.1.1.4.9'	'Photosynthesis.photophosphorylation.photosystem II.repair and reassembly cycle.assembly factor *(LQY1)'	'zm00001eb081060_p001'	'mercator4v6.0: protein involved in PS-II assembly *(LQY1) & original description: pep chromosome:Zm-B73-REFERENCE-NAM-5.0:2:44992898:44996063:1 gene:Zm00001eb081060 transcript:Zm00001eb081060_T001 gene_biotype:protein_coding transcript_biotype:protein_coding description:Zm00001e007932'	T
'1.1.1.5'	'Photosynthesis.photophosphorylation.photosystem II.photosynthetic acclimation'	''	''
'1.1.1.5.1'	'Photosynthesis.photophosphorylation.photosystem II.photosynthetic acclimation.regulatory phosphorylation'	''	''
'1.1.1.5.1.1'	'Photosynthesis.photophosphorylation.photosystem II.photosynthetic acclimation.regulatory phosphorylation.protein kinase *(STN7)'	'zm00001eb294720_p001'	'mercator4v6.0: photosynthetic acclimation STN7 kinase & original description: pep chromosome:Zm-B73-REFERENCE-NAM-5.0:6:173889098:173902789:-1 gene:Zm00001eb294720 transcript:Zm00001eb294720_T001 gene_biotype:protein_coding transcript_biotype:protein_coding description:Zm00001e032314'	T
'1.1.1.5.1.2'	'Photosynthesis.photophosphorylation.photosystem II.photosynthetic acclimation.regulatory phosphorylation.protein kinase *(STN8)'	'zm00001eb290720_p003'	'mercator4v6.0: photosynthetic acclimation STN8 kinase & original description: pep chromosome:Zm-B73-REFERENCE-NAM-5.0:6:165514158:165517216:1 gene:Zm00001eb290720 transcript:Zm00001eb290720_T003 gene_biotype:protein_coding transcript_biotype:protein_coding description:Zm00001e031931'	T
'1.1.1.5.1.2'	'Photosynthesis.photophosphorylation.photosystem II.photosynthetic acclimation.regulatory phosphorylation.protein kinase *(STN8)'	'zm00001eb290720_p002'	'mercator4v6.0: photosynthetic acclimation STN8 kinase & original description: pep chromosome:Zm-B73-REFERENCE-NAM-5.0:6:165514158:165517216:1 gene:Zm00001eb290720 transcript:Zm00001eb290720_T002 gene_biotype:protein_coding transcript_biotype:protein_coding description:Zm00001e031931'	T
'1.1.1.5.1.2'	'Photosynthesis.photophosphorylation.photosystem II.photosynthetic acclimation.regulatory phosphorylation.protein kinase *(STN8)'	'zm00001eb290720_p004'	'mercator4v6.0: photosynthetic acclimation STN8 kinase & original description: pep chromosome:Zm-B73-REFERENCE-NAM-5.0:6:165514158:165517216:1 gene:Zm00001eb290720 transcript:Zm00001eb290720_T004 gene_biotype:protein_coding transcript_biotype:protein_coding description:Zm00001e031931'	T
'1.1.1.5.1.2'	'Photosynthesis.photophosphorylation.photosystem II.photosynthetic acclimation.regulatory phosphorylation.protein kinase *(STN8)'	'zm00001eb290720_p001'	'mercator4v6.0: photosynthetic acclimation STN8 kinase & original description: pep chromosome:Zm-B73-REFERENCE-NAM-5.0:6:165514145:165517216:1 gene:Zm00001eb290720 transcript:Zm00001eb290720_T001 gene_biotype:protein_coding transcript_biotype:protein_coding description:Zm00001e031931'	T
'1.1.1.5.1.3'	'Photosynthesis.photophosphorylation.photosystem II.photosynthetic acclimation.regulatory phosphorylation.phosphatase *(PPH1/TAP38)'	'zm00001eb162530_p002'	'mercator4v6.0: phosphatase *(PPH1/TAP38) & original description: pep chromosome:Zm-B73-REFERENCE-NAM-5.0:3:232736576:232740601:1 gene:Zm00001eb162530 transcript:Zm00001eb162530_T002 gene_biotype:protein_coding transcript_biotype:protein_coding description:Zm00001e020739'	T
'1.1.1.5.1.3'	'Photosynthesis.photophosphorylation.photosystem II.photosynthetic acclimation.regulatory phosphorylation.phosphatase *(PPH1/TAP38)'	'zm00001eb162530_p001'	'mercator4v6.0: phosphatase *(PPH1/TAP38) & original description: pep chromosome:Zm-B73-REFERENCE-NAM-5.0:3:232736476:232740529:1 gene:Zm00001eb162530 transcript:Zm00001eb162530_T001 gene_biotype:protein_coding transcript_biotype:protein_coding description:Zm00001e020739'	T
'1.1.1.5.1.4'	'Photosynthesis.photophosphorylation.photosystem II.photosynthetic acclimation.regulatory phosphorylation.phosphatase *(PBCP)'	'zm00001eb123430_p003'	'mercator4v6.0: phosphatase *(PBCP) & original description: pep chromosome:Zm-B73-REFERENCE-NAM-5.0:3:14323074:14326493:1 gene:Zm00001eb123430 transcript:Zm00001eb123430_T003 gene_biotype:protein_coding transcript_biotype:protein_coding description:Zm00001e016822'	T
'1.1.1.5.1.4'	'Photosynthesis.photophosphorylation.photosystem II.photosynthetic acclimation.regulatory phosphorylation.phosphatase *(PBCP)'	'zm00001eb123430_p006'	'mercator4v6.0: phosphatase *(PBCP) & original description: pep chromosome:Zm-B73-REFERENCE-NAM-5.0:3:14324423:14326493:1 gene:Zm00001eb123430 transcript:Zm00001eb123430_T006 gene_biotype:protein_coding transcript_biotype:protein_coding description:Zm00001e016822'	T
'1.1.1.5.1.4'	'Photosynthesis.photophosphorylation.photosystem II.photosynthetic acclimation.regulatory phosphorylation.phosphatase *(PBCP)'	'zm00001eb123430_p004'	'mercator4v6.0: phosphatase *(PBCP) & original description: pep chromosome:Zm-B73-REFERENCE-NAM-5.0:3:14323099:14326409:1 gene:Zm00001eb123430 transcript:Zm00001eb123430_T004 gene_biotype:protein_coding transcript_biotype:protein_coding description:Zm00001e016822'	T
'1.1.1.5.1.4'	'Photosynthesis.photophosphorylation.photosystem II.photosynthetic acclimation.regulatory phosphorylation.phosphatase *(PBCP)'	'zm00001eb123430_p002'	'mercator4v6.0: phosphatase *(PBCP) & original description: pep chromosome:Zm-B73-REFERENCE-NAM-5.0:3:14323074:14326493:1 gene:Zm00001eb123430 transcript:Zm00001eb123430_T002 gene_biotype:protein_coding transcript_biotype:protein_coding description:Zm00001e016822'	T
'1.1.1.5.1.4'	'Photosynthesis.photophosphorylation.photosystem II.photosynthetic acclimation.regulatory phosphorylation.phosphatase *(PBCP)'	'zm00001eb123430_p001'	'mercator4v6.0: phosphatase *(PBCP) & original description: pep chromosome:Zm-B73-REFERENCE-NAM-5.0:3:14323074:14326493:1 gene:Zm00001eb123430 transcript:Zm00001eb123430_T001 gene_biotype:protein_coding transcript_biotype:protein_coding description:Zm00001e016822'	T
'1.1.1.5.1.4'	'Photosynthesis.photophosphorylation.photosystem II.photosynthetic acclimation.regulatory phosphorylation.phosphatase *(PBCP)'	'zm00001eb123430_p005'	'mercator4v6.0: phosphatase *(PBCP) & original description: pep chromosome:Zm-B73-REFERENCE-NAM-5.0:3:14323266:14326409:1 gene:Zm00001eb123430 transcript:Zm00001eb123430_T005 gene_biotype:protein_coding transcript_biotype:protein_coding description:Zm00001e016822'	T
'1.1.1.5.2'	'Photosynthesis.photophosphorylation.photosystem II.photosynthetic acclimation.regulatory acetylation'	''	''
'1.1.1.5.2.1'	'Photosynthesis.photophosphorylation.photosystem II.photosynthetic acclimation.regulatory acetylation.lysine acetyltransferase *(NSI)'	'zm00001eb290780_p004'	'mercator4v6.0: lysine acetyltransferase *(NSI) & original description: pep chromosome:Zm-B73-REFERENCE-NAM-5.0:6:165546540:165549809:1 gene:Zm00001eb290780 transcript:Zm00001eb290780_T004 gene_biotype:protein_coding transcript_biotype:protein_coding description:Zm00001e031935'	T
'1.1.1.5.2.1'	'Photosynthesis.photophosphorylation.photosystem II.photosynthetic acclimation.regulatory acetylation.lysine acetyltransferase *(NSI)'	'zm00001eb290780_p001'	'mercator4v6.0: lysine acetyltransferase *(NSI) & original description: pep chromosome:Zm-B73-REFERENCE-NAM-5.0:6:165546540:165549809:1 gene:Zm00001eb290780 transcript:Zm00001eb290780_T001 gene_biotype:protein_coding transcript_biotype:protein_coding description:Zm00001e031935'	T
'1.1.1.5.3'	'Photosynthesis.photophosphorylation.photosystem II.photosynthetic acclimation.non-photochemical quenching (NPQ)'	''	''
'1.1.1.5.3.1'	'Photosynthesis.photophosphorylation.photosystem II.photosynthetic acclimation.non-photochemical quenching (NPQ).qE/qZ-type quenching'	''	''
'1.1.1.5.3.1.1'	'Photosynthesis.photophosphorylation.photosystem II.photosynthetic acclimation.non-photochemical quenching (NPQ).qE/qZ-type quenching.pH-sensor protein *(PsbS)'	'zm00001eb146510_p003'	'mercator4v6.0: non-photochemical quenching PsbS protein & original description: pep chromosome:Zm-B73-REFERENCE-NAM-5.0:3:179564407:179566927:-1 gene:Zm00001eb146510 transcript:Zm00001eb146510_T003 gene_biotype:protein_coding transcript_biotype:protein_coding description:Zm00001e019137'	T
'1.1.1.5.3.1.1'	'Photosynthesis.photophosphorylation.photosystem II.photosynthetic acclimation.non-photochemical quenching (NPQ).qE/qZ-type quenching.pH-sensor protein *(PsbS)'	'zm00001eb146510_p001'	'mercator4v6.0: non-photochemical quenching PsbS protein & original description: pep chromosome:Zm-B73-REFERENCE-NAM-5.0:3:179564409:179566950:-1 gene:Zm00001eb146510 transcript:Zm00001eb146510_T001 gene_biotype:protein_coding transcript_biotype:protein_coding description:Zm00001e019137'	T
'1.1.1.5.3.1.1'	'Photosynthesis.photophosphorylation.photosystem II.photosynthetic acclimation.non-photochemical quenching (NPQ).qE/qZ-type quenching.pH-sensor protein *(PsbS)'	'zm00001eb146510_p002'	'mercator4v6.0: non-photochemical quenching PsbS protein & original description: pep chromosome:Zm-B73-REFERENCE-NAM-5.0:3:179564409:179566950:-1 gene:Zm00001eb146510 transcript:Zm00001eb146510_T002 gene_biotype:protein_coding transcript_biotype:protein_coding description:Zm00001e019137'	T
'1.1.1.5.3.1.2'	'Photosynthesis.photophosphorylation.photosystem II.photosynthetic acclimation.non-photochemical quenching (NPQ).qE/qZ-type quenching.xanthophyll cycle'	''	''
'1.1.1.5.3.1.2.1'	'Photosynthesis.photophosphorylation.photosystem II.photosynthetic acclimation.non-photochemical quenching (NPQ).qE/qZ-type quenching.xanthophyll cycle.violaxanthin de-epoxidase *(VDE)'	'zm00001eb085840_p001'	'mercator4v6.0: violaxanthin de-epoxidase *(VDE) & original description: pep chromosome:Zm-B73-REFERENCE-NAM-5.0:2:76495433:76498265:1 gene:Zm00001eb085840 transcript:Zm00001eb085840_T001 gene_biotype:protein_coding transcript_biotype:protein_coding description:Zm00001e008403'	T
'1.1.1.5.3.1.2.2'	'Photosynthesis.photophosphorylation.photosystem II.photosynthetic acclimation.non-photochemical quenching (NPQ).qE/qZ-type quenching.xanthophyll cycle.zeaxanthin epoxidase *(ZEP)'	'zm00001eb081460_p001'	'mercator4v6.0: zeaxanthin epoxidase *(ZEP) & original description: pep chromosome:Zm-B73-REFERENCE-NAM-5.0:2:46241585:46250478:-1 gene:Zm00001eb081460 transcript:Zm00001eb081460_T001 gene_biotype:protein_coding transcript_biotype:protein_coding description:Zm00001e007970'	T
'1.1.1.5.3.1.2.2'	'Photosynthesis.photophosphorylation.photosystem II.photosynthetic acclimation.non-photochemical quenching (NPQ).qE/qZ-type quenching.xanthophyll cycle.zeaxanthin epoxidase *(ZEP)'	'zm00001eb081460_p002'	'mercator4v6.0: zeaxanthin epoxidase *(ZEP) & original description: pep chromosome:Zm-B73-REFERENCE-NAM-5.0:2:46241748:46250443:-1 gene:Zm00001eb081460 transcript:Zm00001eb081460_T002 gene_biotype:protein_coding transcript_biotype:protein_coding description:Zm00001e007970'	T
'1.1.1.5.3.1.2.2'	'Photosynthesis.photophosphorylation.photosystem II.photosynthetic acclimation.non-photochemical quenching (NPQ).qE/qZ-type quenching.xanthophyll cycle.zeaxanthin epoxidase *(ZEP)'	'zm00001eb423570_p003'	'mercator4v6.0: zeaxanthin epoxidase *(ZEP) & original description: pep chromosome:Zm-B73-REFERENCE-NAM-5.0:10:123396202:123402397:1 gene:Zm00001eb423570 transcript:Zm00001eb423570_T003 gene_biotype:protein_coding transcript_biotype:protein_coding description:Zm00001e040976'	T
'1.1.1.5.3.1.2.2'	'Photosynthesis.photophosphorylation.photosystem II.photosynthetic acclimation.non-photochemical quenching (NPQ).qE/qZ-type quenching.xanthophyll cycle.zeaxanthin epoxidase *(ZEP)'	'zm00001eb423570_p002'	'mercator4v6.0: zeaxanthin epoxidase *(ZEP) & original description: pep chromosome:Zm-B73-REFERENCE-NAM-5.0:10:123396159:123402397:1 gene:Zm00001eb423570 transcript:Zm00001eb423570_T002 gene_biotype:protein_coding transcript_biotype:protein_coding description:Zm00001e040976'	T
'1.1.1.5.3.1.2.2'	'Photosynthesis.photophosphorylation.photosystem II.photosynthetic acclimation.non-photochemical quenching (NPQ).qE/qZ-type quenching.xanthophyll cycle.zeaxanthin epoxidase *(ZEP)'	'zm00001eb423570_p004'	'mercator4v6.0: zeaxanthin epoxidase *(ZEP) & original description: pep chromosome:Zm-B73-REFERENCE-NAM-5.0:10:123398715:123402397:1 gene:Zm00001eb423570 transcript:Zm00001eb423570_T004 gene_biotype:protein_coding transcript_biotype:protein_coding description:Zm00001e040976'	T
'1.1.1.5.3.1.2.2'	'Photosynthesis.photophosphorylation.photosystem II.photosynthetic acclimation.non-photochemical quenching (NPQ).qE/qZ-type quenching.xanthophyll cycle.zeaxanthin epoxidase *(ZEP)'	'zm00001eb423570_p001'	'mercator4v6.0: zeaxanthin epoxidase *(ZEP) & original description: pep chromosome:Zm-B73-REFERENCE-NAM-5.0:10:123396159:123402468:1 gene:Zm00001eb423570 transcript:Zm00001eb423570_T001 gene_biotype:protein_coding transcript_biotype:protein_coding description:Zm00001e040976'	T
'1.1.1.5.3.1.3'	'Photosynthesis.photophosphorylation.photosystem II.photosynthetic acclimation.non-photochemical quenching (NPQ).qE/qZ-type quenching.LhcSR-dependent machinery'	''	''
'1.1.1.5.3.1.3.1'	'Photosynthesis.photophosphorylation.photosystem II.photosynthetic acclimation.non-photochemical quenching (NPQ).qE/qZ-type quenching.LhcSR-dependent machinery.light stress-responsive protein *(LhcSR)'	''	''
'1.1.1.5.3.1.4'	'Photosynthesis.photophosphorylation.photosystem II.photosynthetic acclimation.non-photochemical quenching (NPQ).qE/qZ-type quenching.regulatory protein *(FLAP1)'	'zm00001eb053770_p001'	'mercator4v6.0: regulatory protein *(FLAP1) of non-photochemical quenching & original description: pep chromosome:Zm-B73-REFERENCE-NAM-5.0:1:269841326:269849036:1 gene:Zm00001eb053770 transcript:Zm00001eb053770_T001 gene_biotype:protein_coding transcript_biotype:protein_coding description:Zm00001e005335'	T
'1.1.1.5.3.1.4'	'Photosynthesis.photophosphorylation.photosystem II.photosynthetic acclimation.non-photochemical quenching (NPQ).qE/qZ-type quenching.regulatory protein *(FLAP1)'	'zm00001eb217000_p004'	'mercator4v6.0: regulatory protein *(FLAP1) of non-photochemical quenching & original description: pep chromosome:Zm-B73-REFERENCE-NAM-5.0:5:13113253:13119495:-1 gene:Zm00001eb217000 transcript:Zm00001eb217000_T004 gene_biotype:protein_coding transcript_biotype:protein_coding description:Zm00001e012246'	T
'1.1.1.5.3.1.4'	'Photosynthesis.photophosphorylation.photosystem II.photosynthetic acclimation.non-photochemical quenching (NPQ).qE/qZ-type quenching.regulatory protein *(FLAP1)'	'zm00001eb217000_p003'	'mercator4v6.0: regulatory protein *(FLAP1) of non-photochemical quenching & original description: pep chromosome:Zm-B73-REFERENCE-NAM-5.0:5:13113072:13119519:-1 gene:Zm00001eb217000 transcript:Zm00001eb217000_T003 gene_biotype:protein_coding transcript_biotype:protein_coding description:Zm00001e012246'	T
'1.1.1.5.3.1.4'	'Photosynthesis.photophosphorylation.photosystem II.photosynthetic acclimation.non-photochemical quenching (NPQ).qE/qZ-type quenching.regulatory protein *(FLAP1)'	'zm00001eb217000_p002'	'mercator4v6.0: regulatory protein *(FLAP1) of non-photochemical quenching & original description: pep chromosome:Zm-B73-REFERENCE-NAM-5.0:5:13113072:13119519:-1 gene:Zm00001eb217000 transcript:Zm00001eb217000_T002 gene_biotype:protein_coding transcript_biotype:protein_coding description:Zm00001e012246'	T
'1.1.1.5.3.1.4'	'Photosynthesis.photophosphorylation.photosystem II.photosynthetic acclimation.non-photochemical quenching (NPQ).qE/qZ-type quenching.regulatory protein *(FLAP1)'	'zm00001eb217000_p001'	'mercator4v6.0: regulatory protein *(FLAP1) of non-photochemical quenching & original description: pep chromosome:Zm-B73-REFERENCE-NAM-5.0:5:13113072:13119519:-1 gene:Zm00001eb217000 transcript:Zm00001eb217000_T001 gene_biotype:protein_coding transcript_biotype:protein_coding description:Zm00001e012246'	T
'1.1.1.5.3.1.5'	'Photosynthesis.photophosphorylation.photosystem II.photosynthetic acclimation.non-photochemical quenching (NPQ).qE/qZ-type quenching.regulatory protein *(DLDG1)'	'zm00001eb000720_p001'	'mercator4v6.0: regulatory protein *(DLDG1) of non-photochemical quenching & original description: pep chromosome:Zm-B73-REFERENCE-NAM-5.0:1:2869576:2874482:-1 gene:Zm00001eb000720 transcript:Zm00001eb000720_T001 gene_biotype:protein_coding transcript_biotype:protein_coding description:Zm00001e000077'	T
'1.1.1.5.3.1.5'	'Photosynthesis.photophosphorylation.photosystem II.photosynthetic acclimation.non-photochemical quenching (NPQ).qE/qZ-type quenching.regulatory protein *(DLDG1)'	'zm00001eb000750_p001'	'mercator4v6.0: regulatory protein *(DLDG1) of non-photochemical quenching & original description: pep chromosome:Zm-B73-REFERENCE-NAM-5.0:1:2875398:2880118:-1 gene:Zm00001eb000750 transcript:Zm00001eb000750_T001 gene_biotype:protein_coding transcript_biotype:protein_coding description:Zm00001e100089'	T
'1.1.1.5.3.1.5'	'Photosynthesis.photophosphorylation.photosystem II.photosynthetic acclimation.non-photochemical quenching (NPQ).qE/qZ-type quenching.regulatory protein *(DLDG1)'	'zm00001eb404240_p001'	'mercator4v6.0: regulatory protein *(DLDG1) of non-photochemical quenching & original description: pep chromosome:Zm-B73-REFERENCE-NAM-5.0:9:161004220:161012217:1 gene:Zm00001eb404240 transcript:Zm00001eb404240_T001 gene_biotype:protein_coding transcript_biotype:protein_coding description:Zm00001e154516'	T
'1.1.1.5.3.1.6'	'Photosynthesis.photophosphorylation.photosystem II.photosynthetic acclimation.non-photochemical quenching (NPQ).qE/qZ-type quenching.regulatory protein *(YCF10)'	''	''
'1.1.1.5.3.1.7'	'Photosynthesis.photophosphorylation.photosystem II.photosynthetic acclimation.non-photochemical quenching (NPQ).qE/qZ-type quenching.regulatory protein *(NPQ6)'	'zm00001eb078970_p001'	'mercator4v6.0: regulatory protein *(NPQ6) of non-photochemical quenching & original description: pep chromosome:Zm-B73-REFERENCE-NAM-5.0:2:36793980:36798598:1 gene:Zm00001eb078970 transcript:Zm00001eb078970_T001 gene_biotype:protein_coding transcript_biotype:protein_coding description:Zm00001e007744'	T
'1.1.1.5.3.1.7'	'Photosynthesis.photophosphorylation.photosystem II.photosynthetic acclimation.non-photochemical quenching (NPQ).qE/qZ-type quenching.regulatory protein *(NPQ6)'	'zm00001eb078970_p002'	'mercator4v6.0: regulatory protein *(NPQ6) of non-photochemical quenching & original description: pep chromosome:Zm-B73-REFERENCE-NAM-5.0:2:36793980:36798598:1 gene:Zm00001eb078970 transcript:Zm00001eb078970_T002 gene_biotype:protein_coding transcript_biotype:protein_coding description:Zm00001e007744'	T
'1.1.1.5.3.1.8'	'Photosynthesis.photophosphorylation.photosystem II.photosynthetic acclimation.non-photochemical quenching (NPQ).qE/qZ-type quenching.regulatory protein *(NPQ7)'	'zm00001eb213480_p002'	'mercator4v6.0: regulatory protein *(NPQ7) of non-photochemical quenching & original description: pep chromosome:Zm-B73-REFERENCE-NAM-5.0:5:5324045:5327259:1 gene:Zm00001eb213480 transcript:Zm00001eb213480_T002 gene_biotype:protein_coding transcript_biotype:protein_coding description:Zm00001e011914'	T
'1.1.1.5.3.1.8'	'Photosynthesis.photophosphorylation.photosystem II.photosynthetic acclimation.non-photochemical quenching (NPQ).qE/qZ-type quenching.regulatory protein *(NPQ7)'	'zm00001eb213480_p003'	'mercator4v6.0: regulatory protein *(NPQ7) of non-photochemical quenching & original description: pep chromosome:Zm-B73-REFERENCE-NAM-5.0:5:5324045:5327259:1 gene:Zm00001eb213480 transcript:Zm00001eb213480_T003 gene_biotype:protein_coding transcript_biotype:protein_coding description:Zm00001e011914'	T
'1.1.1.5.3.1.8'	'Photosynthesis.photophosphorylation.photosystem II.photosynthetic acclimation.non-photochemical quenching (NPQ).qE/qZ-type quenching.regulatory protein *(NPQ7)'	'zm00001eb213480_p001'	'mercator4v6.0: regulatory protein *(NPQ7) of non-photochemical quenching & original description: pep chromosome:Zm-B73-REFERENCE-NAM-5.0:5:5310674:5327001:1 gene:Zm00001eb213480 transcript:Zm00001eb213480_T001 gene_biotype:protein_coding transcript_biotype:protein_coding description:Zm00001e011914'	T
'1.1.1.5.3.1.8'	'Photosynthesis.photophosphorylation.photosystem II.photosynthetic acclimation.non-photochemical quenching (NPQ).qE/qZ-type quenching.regulatory protein *(NPQ7)'	'zm00001eb213480_p004'	'mercator4v6.0: regulatory protein *(NPQ7) of non-photochemical quenching & original description: pep chromosome:Zm-B73-REFERENCE-NAM-5.0:5:5324045:5327259:1 gene:Zm00001eb213480 transcript:Zm00001eb213480_T004 gene_biotype:protein_coding transcript_biotype:protein_coding description:Zm00001e011914'	T
'1.1.1.5.3.2'	'Photosynthesis.photophosphorylation.photosystem II.photosynthetic acclimation.non-photochemical quenching (NPQ).qH-type antenna quenching'	''	''
'1.1.1.5.3.2.1'	'Photosynthesis.photophosphorylation.photosystem II.photosynthetic acclimation.non-photochemical quenching (NPQ).qH-type antenna quenching.regulatory protein *(LCNP)'	'zm00001eb070100_p001'	'mercator4v6.0: regulatory protein lipocalin *(LCNP) of non-photochemical quenching & original description: pep chromosome:Zm-B73-REFERENCE-NAM-5.0:2:8941776:8944427:1 gene:Zm00001eb070100 transcript:Zm00001eb070100_T001 gene_biotype:protein_coding transcript_biotype:protein_coding description:Zm00001e006875'	T
'1.1.1.5.3.2.1'	'Photosynthesis.photophosphorylation.photosystem II.photosynthetic acclimation.non-photochemical quenching (NPQ).qH-type antenna quenching.regulatory protein *(LCNP)'	'zm00001eb070100_p002'	'mercator4v6.0: regulatory protein lipocalin *(LCNP) of non-photochemical quenching & original description: pep chromosome:Zm-B73-REFERENCE-NAM-5.0:2:8941776:8944427:1 gene:Zm00001eb070100 transcript:Zm00001eb070100_T002 gene_biotype:protein_coding transcript_biotype:protein_coding description:Zm00001e006875'	T
'1.1.1.5.3.2.2'	'Photosynthesis.photophosphorylation.photosystem II.photosynthetic acclimation.non-photochemical quenching (NPQ).qH-type antenna quenching.regulatory protein *(SOQ1)'	'zm00001eb014950_p001'	'mercator4v6.0: regulatory protein *(SOQ1) of non-photochemical quenching & original description: pep chromosome:Zm-B73-REFERENCE-NAM-5.0:1:50495888:50520837:1 gene:Zm00001eb014950 transcript:Zm00001eb014950_T001 gene_biotype:protein_coding transcript_biotype:protein_coding description:Zm00001e001472'	T
'1.1.1.5.3.2.2'	'Photosynthesis.photophosphorylation.photosystem II.photosynthetic acclimation.non-photochemical quenching (NPQ).qH-type antenna quenching.regulatory protein *(SOQ1)'	'zm00001eb014950_p004'	'mercator4v6.0: regulatory protein *(SOQ1) of non-photochemical quenching & original description: pep chromosome:Zm-B73-REFERENCE-NAM-5.0:1:50495888:50514296:1 gene:Zm00001eb014950 transcript:Zm00001eb014950_T004 gene_biotype:protein_coding transcript_biotype:protein_coding description:Zm00001e001472'	T
'1.1.1.5.3.2.2'	'Photosynthesis.photophosphorylation.photosystem II.photosynthetic acclimation.non-photochemical quenching (NPQ).qH-type antenna quenching.regulatory protein *(SOQ1)'	'zm00001eb014950_p003'	'mercator4v6.0: regulatory protein *(SOQ1) of non-photochemical quenching & original description: pep chromosome:Zm-B73-REFERENCE-NAM-5.0:1:50495888:50520822:1 gene:Zm00001eb014950 transcript:Zm00001eb014950_T003 gene_biotype:protein_coding transcript_biotype:protein_coding description:Zm00001e001472'	T
'1.1.1.5.3.2.2'	'Photosynthesis.photophosphorylation.photosystem II.photosynthetic acclimation.non-photochemical quenching (NPQ).qH-type antenna quenching.regulatory protein *(SOQ1)'	'zm00001eb014950_p002'	'mercator4v6.0: regulatory protein *(SOQ1) of non-photochemical quenching & original description: pep chromosome:Zm-B73-REFERENCE-NAM-5.0:1:50495888:50520822:1 gene:Zm00001eb014950 transcript:Zm00001eb014950_T002 gene_biotype:protein_coding transcript_biotype:protein_coding description:Zm00001e001472'	T
'1.1.1.5.3.2.2'	'Photosynthesis.photophosphorylation.photosystem II.photosynthetic acclimation.non-photochemical quenching (NPQ).qH-type antenna quenching.regulatory protein *(SOQ1)'	'zm00001eb014960_p002'	'mercator4v6.0: regulatory protein *(SOQ1) of non-photochemical quenching & original description: pep chromosome:Zm-B73-REFERENCE-NAM-5.0:1:50528355:50618883:1 gene:Zm00001eb014960 transcript:Zm00001eb014960_T002 gene_biotype:protein_coding transcript_biotype:protein_coding description:Zm00001e001473'	T
'1.1.1.5.3.2.2'	'Photosynthesis.photophosphorylation.photosystem II.photosynthetic acclimation.non-photochemical quenching (NPQ).qH-type antenna quenching.regulatory protein *(SOQ1)'	'zm00001eb014960_p001'	'mercator4v6.0: regulatory protein *(SOQ1) of non-photochemical quenching & original description: pep chromosome:Zm-B73-REFERENCE-NAM-5.0:1:50528355:50618883:1 gene:Zm00001eb014960 transcript:Zm00001eb014960_T001 gene_biotype:protein_coding transcript_biotype:protein_coding description:Zm00001e001473'	T
'1.1.1.5.3.2.3'	'Photosynthesis.photophosphorylation.photosystem II.photosynthetic acclimation.non-photochemical quenching (NPQ).qH-type antenna quenching.regulatory protein *(ROQH1)'	'zm00001eb128080_p001'	'mercator4v6.0: regulatory protein *(ROQH1) of non-photochemical quenching & original description: pep chromosome:Zm-B73-REFERENCE-NAM-5.0:3:38755849:38756599:-1 gene:Zm00001eb128080 transcript:Zm00001eb128080_T001 gene_biotype:protein_coding transcript_biotype:protein_coding description:Zm00001e122896'	T
'1.1.1.5.3.2.3'	'Photosynthesis.photophosphorylation.photosystem II.photosynthetic acclimation.non-photochemical quenching (NPQ).qH-type antenna quenching.regulatory protein *(ROQH1)'	'zm00001eb046530_p001'	'mercator4v6.0: regulatory protein *(ROQH1) of non-photochemical quenching & original description: pep chromosome:Zm-B73-REFERENCE-NAM-5.0:1:240104791:240109144:1 gene:Zm00001eb046530 transcript:Zm00001eb046530_T001 gene_biotype:protein_coding transcript_biotype:protein_coding description:Zm00001e106437'	T
'1.1.1.5.3.2.3'	'Photosynthesis.photophosphorylation.photosystem II.photosynthetic acclimation.non-photochemical quenching (NPQ).qH-type antenna quenching.regulatory protein *(ROQH1)'	'zm00001eb046530_p002'	'mercator4v6.0: regulatory protein *(ROQH1) of non-photochemical quenching & original description: pep chromosome:Zm-B73-REFERENCE-NAM-5.0:1:240104791:240109144:1 gene:Zm00001eb046530 transcript:Zm00001eb046530_T002 gene_biotype:protein_coding transcript_biotype:protein_coding description:Zm00001e106437'	T
'1.1.1.5.3.2.3'	'Photosynthesis.photophosphorylation.photosystem II.photosynthetic acclimation.non-photochemical quenching (NPQ).qH-type antenna quenching.regulatory protein *(ROQH1)'	'zm00001eb017170_p005'	'mercator4v6.0: regulatory protein *(ROQH1) of non-photochemical quenching & original description: pep chromosome:Zm-B73-REFERENCE-NAM-5.0:1:61387256:61392130:-1 gene:Zm00001eb017170 transcript:Zm00001eb017170_T005 gene_biotype:protein_coding transcript_biotype:protein_coding description:Zm00001e001698'	T
'1.1.1.5.3.2.3'	'Photosynthesis.photophosphorylation.photosystem II.photosynthetic acclimation.non-photochemical quenching (NPQ).qH-type antenna quenching.regulatory protein *(ROQH1)'	'zm00001eb017170_p001'	'mercator4v6.0: regulatory protein *(ROQH1) of non-photochemical quenching & original description: pep chromosome:Zm-B73-REFERENCE-NAM-5.0:1:61387117:61392191:-1 gene:Zm00001eb017170 transcript:Zm00001eb017170_T001 gene_biotype:protein_coding transcript_biotype:protein_coding description:Zm00001e001698'	T
'1.1.1.5.3.2.3'	'Photosynthesis.photophosphorylation.photosystem II.photosynthetic acclimation.non-photochemical quenching (NPQ).qH-type antenna quenching.regulatory protein *(ROQH1)'	'zm00001eb017170_p006'	'mercator4v6.0: regulatory protein *(ROQH1) of non-photochemical quenching & original description: pep chromosome:Zm-B73-REFERENCE-NAM-5.0:1:61387256:61392130:-1 gene:Zm00001eb017170 transcript:Zm00001eb017170_T006 gene_biotype:protein_coding transcript_biotype:protein_coding description:Zm00001e001698'	T
'1.1.1.5.3.2.3'	'Photosynthesis.photophosphorylation.photosystem II.photosynthetic acclimation.non-photochemical quenching (NPQ).qH-type antenna quenching.regulatory protein *(ROQH1)'	'zm00001eb017170_p004'	'mercator4v6.0: regulatory protein *(ROQH1) of non-photochemical quenching & original description: pep chromosome:Zm-B73-REFERENCE-NAM-5.0:1:61388390:61392191:-1 gene:Zm00001eb017170 transcript:Zm00001eb017170_T004 gene_biotype:protein_coding transcript_biotype:protein_coding description:Zm00001e001698'	T
'1.1.1.5.3.2.3'	'Photosynthesis.photophosphorylation.photosystem II.photosynthetic acclimation.non-photochemical quenching (NPQ).qH-type antenna quenching.regulatory protein *(ROQH1)'	'zm00001eb017170_p003'	'mercator4v6.0: regulatory protein *(ROQH1) of non-photochemical quenching & original description: pep chromosome:Zm-B73-REFERENCE-NAM-5.0:1:61387117:61392191:-1 gene:Zm00001eb017170 transcript:Zm00001eb017170_T003 gene_biotype:protein_coding transcript_biotype:protein_coding description:Zm00001e001698'	T
'1.1.1.5.3.2.3'	'Photosynthesis.photophosphorylation.photosystem II.photosynthetic acclimation.non-photochemical quenching (NPQ).qH-type antenna quenching.regulatory protein *(ROQH1)'	'zm00001eb017170_p002'	'mercator4v6.0: regulatory protein *(ROQH1) of non-photochemical quenching & original description: pep chromosome:Zm-B73-REFERENCE-NAM-5.0:1:61387117:61392191:-1 gene:Zm00001eb017170 transcript:Zm00001eb017170_T002 gene_biotype:protein_coding transcript_biotype:protein_coding description:Zm00001e001698'	T
'1.1.1.5.3.2.3'	'Photosynthesis.photophosphorylation.photosystem II.photosynthetic acclimation.non-photochemical quenching (NPQ).qH-type antenna quenching.regulatory protein *(ROQH1)'	'zm00001eb394530_p001'	'mercator4v6.0: regulatory protein *(ROQH1) of non-photochemical quenching & original description: pep chromosome:Zm-B73-REFERENCE-NAM-5.0:9:134479640:134483759:1 gene:Zm00001eb394530 transcript:Zm00001eb394530_T001 gene_biotype:protein_coding transcript_biotype:protein_coding description:Zm00001e038183'	T
'1.1.1.5.4'	'Photosynthesis.photophosphorylation.photosystem II.photosynthetic acclimation.thylakoid grana stacking'	''	''
'1.1.1.5.4.1'	'Photosynthesis.photophosphorylation.photosystem II.photosynthetic acclimation.thylakoid grana stacking.regulatory factor *(RIQ)'	'zm00001eb029520_p001'	'mercator4v6.0: regulatory factor *(RIQ) of thylakoid grana stacking & original description: pep chromosome:Zm-B73-REFERENCE-NAM-5.0:1:160694463:160697872:-1 gene:Zm00001eb029520 transcript:Zm00001eb029520_T001 gene_biotype:protein_coding transcript_biotype:protein_coding description:Zm00001e002989'	T
'1.1.1.5.4.1'	'Photosynthesis.photophosphorylation.photosystem II.photosynthetic acclimation.thylakoid grana stacking.regulatory factor *(RIQ)'	'zm00001eb160550_p001'	'mercator4v6.0: regulatory factor *(RIQ) of thylakoid grana stacking & original description: pep chromosome:Zm-B73-REFERENCE-NAM-5.0:3:226787018:226788089:-1 gene:Zm00001eb160550 transcript:Zm00001eb160550_T001 gene_biotype:protein_coding transcript_biotype:protein_coding description:Zm00001e020546'	T
'1.1.1.5.4.2'	'Photosynthesis.photophosphorylation.photosystem II.photosynthetic acclimation.thylakoid grana stacking.regulatory factor *(CURT)'	'zm00001eb370480_p001'	'mercator4v6.0: regulatory factor *(CURT) of thylakoid grana stacking & original description: pep chromosome:Zm-B73-REFERENCE-NAM-5.0:8:179955018:179956738:-1 gene:Zm00001eb370480 transcript:Zm00001eb370480_T001 gene_biotype:protein_coding transcript_biotype:protein_coding description:Zm00001e029009'	T
'1.1.1.5.4.2'	'Photosynthesis.photophosphorylation.photosystem II.photosynthetic acclimation.thylakoid grana stacking.regulatory factor *(CURT)'	'zm00001eb255570_p002'	'mercator4v6.0: regulatory factor *(CURT) of thylakoid grana stacking & original description: pep chromosome:Zm-B73-REFERENCE-NAM-5.0:5:217485414:217491106:1 gene:Zm00001eb255570 transcript:Zm00001eb255570_T002 gene_biotype:protein_coding transcript_biotype:protein_coding description:Zm00001e015912'	T
'1.1.1.5.4.2'	'Photosynthesis.photophosphorylation.photosystem II.photosynthetic acclimation.thylakoid grana stacking.regulatory factor *(CURT)'	'zm00001eb255570_p001'	'mercator4v6.0: regulatory factor *(CURT) of thylakoid grana stacking & original description: pep chromosome:Zm-B73-REFERENCE-NAM-5.0:5:217485414:217491106:1 gene:Zm00001eb255570 transcript:Zm00001eb255570_T001 gene_biotype:protein_coding transcript_biotype:protein_coding description:Zm00001e015912'	T
'1.1.1.5.4.2'	'Photosynthesis.photophosphorylation.photosystem II.photosynthetic acclimation.thylakoid grana stacking.regulatory factor *(CURT)'	'zm00001eb190110_p001'	'mercator4v6.0: regulatory factor *(CURT) of thylakoid grana stacking & original description: pep chromosome:Zm-B73-REFERENCE-NAM-5.0:4:171860415:171861731:1 gene:Zm00001eb190110 transcript:Zm00001eb190110_T001 gene_biotype:protein_coding transcript_biotype:protein_coding description:Zm00001e023473'	T
'1.1.1.5.4.2'	'Photosynthesis.photophosphorylation.photosystem II.photosynthetic acclimation.thylakoid grana stacking.regulatory factor *(CURT)'	'zm00001eb041790_p002'	'mercator4v6.0: regulatory factor *(CURT) of thylakoid grana stacking & original description: pep chromosome:Zm-B73-REFERENCE-NAM-5.0:1:219808737:219814936:-1 gene:Zm00001eb041790 transcript:Zm00001eb041790_T002 gene_biotype:protein_coding transcript_biotype:protein_coding description:Zm00001e004160'	T
'1.1.1.5.4.2'	'Photosynthesis.photophosphorylation.photosystem II.photosynthetic acclimation.thylakoid grana stacking.regulatory factor *(CURT)'	'zm00001eb041790_p001'	'mercator4v6.0: regulatory factor *(CURT) of thylakoid grana stacking & original description: pep chromosome:Zm-B73-REFERENCE-NAM-5.0:1:219808743:219814940:-1 gene:Zm00001eb041790 transcript:Zm00001eb041790_T001 gene_biotype:protein_coding transcript_biotype:protein_coding description:Zm00001e004160'	T
'1.1.1.5.4.2'	'Photosynthesis.photophosphorylation.photosystem II.photosynthetic acclimation.thylakoid grana stacking.regulatory factor *(CURT)'	'zm00001eb041790_p003'	'mercator4v6.0: regulatory factor *(CURT) of thylakoid grana stacking & original description: pep chromosome:Zm-B73-REFERENCE-NAM-5.0:1:219809063:219814928:-1 gene:Zm00001eb041790 transcript:Zm00001eb041790_T003 gene_biotype:protein_coding transcript_biotype:protein_coding description:Zm00001e004160'	T
'1.1.1.5.4.2'	'Photosynthesis.photophosphorylation.photosystem II.photosynthetic acclimation.thylakoid grana stacking.regulatory factor *(CURT)'	'zm00001eb320280_p001'	'mercator4v6.0: regulatory factor *(CURT) of thylakoid grana stacking & original description: pep chromosome:Zm-B73-REFERENCE-NAM-5.0:7:151322071:151324004:1 gene:Zm00001eb320280 transcript:Zm00001eb320280_T001 gene_biotype:protein_coding transcript_biotype:protein_coding description:Zm00001e034870'	T
'1.1.1.5.4.2'	'Photosynthesis.photophosphorylation.photosystem II.photosynthetic acclimation.thylakoid grana stacking.regulatory factor *(CURT)'	'zm00001eb320280_p003'	'mercator4v6.0: regulatory factor *(CURT) of thylakoid grana stacking & original description: pep chromosome:Zm-B73-REFERENCE-NAM-5.0:7:151322071:151323994:1 gene:Zm00001eb320280 transcript:Zm00001eb320280_T003 gene_biotype:protein_coding transcript_biotype:protein_coding description:Zm00001e034870'	T
'1.1.1.5.4.2'	'Photosynthesis.photophosphorylation.photosystem II.photosynthetic acclimation.thylakoid grana stacking.regulatory factor *(CURT)'	'zm00001eb320280_p002'	'mercator4v6.0: regulatory factor *(CURT) of thylakoid grana stacking & original description: pep chromosome:Zm-B73-REFERENCE-NAM-5.0:7:151322071:151323994:1 gene:Zm00001eb320280 transcript:Zm00001eb320280_T002 gene_biotype:protein_coding transcript_biotype:protein_coding description:Zm00001e034870'	T
'1.1.1.5.4.2'	'Photosynthesis.photophosphorylation.photosystem II.photosynthetic acclimation.thylakoid grana stacking.regulatory factor *(CURT)'	'zm00001eb001950_p001'	'mercator4v6.0: regulatory factor *(CURT) of thylakoid grana stacking & original description: pep chromosome:Zm-B73-REFERENCE-NAM-5.0:1:5615012:5616448:-1 gene:Zm00001eb001950 transcript:Zm00001eb001950_T001 gene_biotype:protein_coding transcript_biotype:protein_coding description:Zm00001e000193'	T
'1.1.1.5.4.2'	'Photosynthesis.photophosphorylation.photosystem II.photosynthetic acclimation.thylakoid grana stacking.regulatory factor *(CURT)'	'zm00001eb001950_p003'	'mercator4v6.0: regulatory factor *(CURT) of thylakoid grana stacking & original description: pep chromosome:Zm-B73-REFERENCE-NAM-5.0:1:5615168:5616446:-1 gene:Zm00001eb001950 transcript:Zm00001eb001950_T003 gene_biotype:protein_coding transcript_biotype:protein_coding description:Zm00001e000193'	T
'1.1.1.5.4.2'	'Photosynthesis.photophosphorylation.photosystem II.photosynthetic acclimation.thylakoid grana stacking.regulatory factor *(CURT)'	'zm00001eb001950_p002'	'mercator4v6.0: regulatory factor *(CURT) of thylakoid grana stacking & original description: pep chromosome:Zm-B73-REFERENCE-NAM-5.0:1:5615168:5616446:-1 gene:Zm00001eb001950 transcript:Zm00001eb001950_T002 gene_biotype:protein_coding transcript_biotype:protein_coding description:Zm00001e000193'	T
'1.1.1.5.4.2'	'Photosynthesis.photophosphorylation.photosystem II.photosynthetic acclimation.thylakoid grana stacking.regulatory factor *(CURT)'	'zm00001eb101100_p001'	'mercator4v6.0: regulatory factor *(CURT) of thylakoid grana stacking & original description: pep chromosome:Zm-B73-REFERENCE-NAM-5.0:2:192534335:192541992:-1 gene:Zm00001eb101100 transcript:Zm00001eb101100_T001 gene_biotype:protein_coding transcript_biotype:protein_coding description:Zm00001e009979'	T
'1.1.1.5.4.2'	'Photosynthesis.photophosphorylation.photosystem II.photosynthetic acclimation.thylakoid grana stacking.regulatory factor *(CURT)'	'zm00001eb280560_p001'	'mercator4v6.0: regulatory factor *(CURT) of thylakoid grana stacking & original description: pep chromosome:Zm-B73-REFERENCE-NAM-5.0:6:128028697:128030179:1 gene:Zm00001eb280560 transcript:Zm00001eb280560_T001 gene_biotype:protein_coding transcript_biotype:protein_coding description:Zm00001e030948'	T
'1.1.1.5.4.2'	'Photosynthesis.photophosphorylation.photosystem II.photosynthetic acclimation.thylakoid grana stacking.regulatory factor *(CURT)'	'zm00001eb280560_p002'	'mercator4v6.0: regulatory factor *(CURT) of thylakoid grana stacking & original description: pep chromosome:Zm-B73-REFERENCE-NAM-5.0:6:128028697:128030050:1 gene:Zm00001eb280560 transcript:Zm00001eb280560_T002 gene_biotype:protein_coding transcript_biotype:protein_coding description:Zm00001e030948'	T
'1.1.1.5.4.2'	'Photosynthesis.photophosphorylation.photosystem II.photosynthetic acclimation.thylakoid grana stacking.regulatory factor *(CURT)'	'zm00001eb193820_p001'	'mercator4v6.0: regulatory factor *(CURT) of thylakoid grana stacking & original description: pep chromosome:Zm-B73-REFERENCE-NAM-5.0:4:184558713:184561435:-1 gene:Zm00001eb193820 transcript:Zm00001eb193820_T001 gene_biotype:protein_coding transcript_biotype:protein_coding description:Zm00001e023828'	T
'1.1.1.5.4.2'	'Photosynthesis.photophosphorylation.photosystem II.photosynthetic acclimation.thylakoid grana stacking.regulatory factor *(CURT)'	'zm00001eb022040_p002'	'mercator4v6.0: regulatory factor *(CURT) of thylakoid grana stacking & original description: pep chromosome:Zm-B73-REFERENCE-NAM-5.0:1:84275749:84276756:1 gene:Zm00001eb022040 transcript:Zm00001eb022040_T002 gene_biotype:protein_coding transcript_biotype:protein_coding description:Zm00001e002212'	T
'1.1.1.5.4.2'	'Photosynthesis.photophosphorylation.photosystem II.photosynthetic acclimation.thylakoid grana stacking.regulatory factor *(CURT)'	'zm00001eb022040_p001'	'mercator4v6.0: regulatory factor *(CURT) of thylakoid grana stacking & original description: pep chromosome:Zm-B73-REFERENCE-NAM-5.0:1:84275749:84277491:1 gene:Zm00001eb022040 transcript:Zm00001eb022040_T001 gene_biotype:protein_coding transcript_biotype:protein_coding description:Zm00001e002212'	T
'1.1.1.5.5'	'Photosynthesis.photophosphorylation.photosystem II.photosynthetic acclimation.acclimation factor activities'	''	''
'1.1.1.5.5.1'	'Photosynthesis.photophosphorylation.photosystem II.photosynthetic acclimation.acclimation factor activities.acclimation factor *(MPH2)'	'zm00001eb227340_p001'	'mercator4v6.0: photosynthetic acclimation MPH2 acclimation factor & original description: pep chromosome:Zm-B73-REFERENCE-NAM-5.0:5:60407861:60409381:1 gene:Zm00001eb227340 transcript:Zm00001eb227340_T001 gene_biotype:protein_coding transcript_biotype:protein_coding description:Zm00001e013209'	T
'1.1.1.5.5.2'	'Photosynthesis.photophosphorylation.photosystem II.photosynthetic acclimation.acclimation factor activities.acclimation factor *(APE)'	'zm00001eb042940_p001'	'mercator4v6.0: photosynthetic acclimation APE acclimation factor & original description: pep chromosome:Zm-B73-REFERENCE-NAM-5.0:1:226308630:226340571:-1 gene:Zm00001eb042940 transcript:Zm00001eb042940_T001 gene_biotype:protein_coding transcript_biotype:protein_coding description:Zm00001e004293'	T
'1.1.1.5.5.2'	'Photosynthesis.photophosphorylation.photosystem II.photosynthetic acclimation.acclimation factor activities.acclimation factor *(APE)'	'zm00001eb042940_p002'	'mercator4v6.0: photosynthetic acclimation APE acclimation factor & original description: pep chromosome:Zm-B73-REFERENCE-NAM-5.0:1:226308624:226340564:-1 gene:Zm00001eb042940 transcript:Zm00001eb042940_T002 gene_biotype:protein_coding transcript_biotype:protein_coding description:Zm00001e004293'	T
'1.1.1.5.5.2'	'Photosynthesis.photophosphorylation.photosystem II.photosynthetic acclimation.acclimation factor activities.acclimation factor *(APE)'	'zm00001eb042940_p003'	'mercator4v6.0: photosynthetic acclimation APE acclimation factor & original description: pep chromosome:Zm-B73-REFERENCE-NAM-5.0:1:226308630:226340564:-1 gene:Zm00001eb042940 transcript:Zm00001eb042940_T003 gene_biotype:protein_coding transcript_biotype:protein_coding description:Zm00001e004293'	T
'1.1.1.5.5.3'	'Photosynthesis.photophosphorylation.photosystem II.photosynthetic acclimation.acclimation factor activities.light-responsive regulatory protein *(SEP1)'	'zm00001eb048670_p001'	'mercator4v6.0: light-responsive regulatory protein *(SEP1) involved in photosynthetic acclimation & original description: pep chromosome:Zm-B73-REFERENCE-NAM-5.0:1:250297062:250297909:1 gene:Zm00001eb048670 transcript:Zm00001eb048670_T001 gene_biotype:protein_coding transcript_biotype:protein_coding description:Zm00001e004851'	T
'1.1.1.5.5.4'	'Photosynthesis.photophosphorylation.photosystem II.photosynthetic acclimation.acclimation factor activities.light-responsive regulatory protein *(SEP2)'	'zm00001eb431840_p001'	'mercator4v6.0: light-responsive regulatory protein *(SEP2) involved in photosynthetic acclimation & original description: pep chromosome:Zm-B73-REFERENCE-NAM-5.0:10:146850455:146851491:1 gene:Zm00001eb431840 transcript:Zm00001eb431840_T001 gene_biotype:protein_coding transcript_biotype:protein_coding description:Zm00001e041752'	T
'1.1.1.5.5.5'	'Photosynthesis.photophosphorylation.photosystem II.photosynthetic acclimation.acclimation factor activities.light-responsive regulatory protein *(SEP4)'	'zm00001eb397310_p001'	'mercator4v6.0: light-responsive regulatory protein *(SEP4) involved in photosynthetic acclimation & original description: pep chromosome:Zm-B73-REFERENCE-NAM-5.0:9:144842764:144843715:-1 gene:Zm00001eb397310 transcript:Zm00001eb397310_T001 gene_biotype:protein_coding transcript_biotype:protein_coding description:Zm00001e038451'	T
'1.1.1.5.5.6'	'Photosynthesis.photophosphorylation.photosystem II.photosynthetic acclimation.acclimation factor activities.light-responsive regulatory protein *(SEP5)'	'zm00001eb184420_p004'	'mercator4v6.0: light-responsive regulatory protein *(SEP5) involved in photosynthetic acclimation & original description: pep chromosome:Zm-B73-REFERENCE-NAM-5.0:4:140992758:140996709:-1 gene:Zm00001eb184420 transcript:Zm00001eb184420_T004 gene_biotype:protein_coding transcript_biotype:protein_coding description:Zm00001e022945'	T
'1.1.1.5.5.6'	'Photosynthesis.photophosphorylation.photosystem II.photosynthetic acclimation.acclimation factor activities.light-responsive regulatory protein *(SEP5)'	'zm00001eb184420_p001'	'mercator4v6.0: light-responsive regulatory protein *(SEP5) involved in photosynthetic acclimation & original description: pep chromosome:Zm-B73-REFERENCE-NAM-5.0:4:140992758:140996709:-1 gene:Zm00001eb184420 transcript:Zm00001eb184420_T001 gene_biotype:protein_coding transcript_biotype:protein_coding description:Zm00001e022945'	T
'1.1.1.5.5.6'	'Photosynthesis.photophosphorylation.photosystem II.photosynthetic acclimation.acclimation factor activities.light-responsive regulatory protein *(SEP5)'	'zm00001eb184420_p003'	'mercator4v6.0: light-responsive regulatory protein *(SEP5) involved in photosynthetic acclimation & original description: pep chromosome:Zm-B73-REFERENCE-NAM-5.0:4:140992758:140996709:-1 gene:Zm00001eb184420 transcript:Zm00001eb184420_T003 gene_biotype:protein_coding transcript_biotype:protein_coding description:Zm00001e022945'	T
'1.1.1.5.5.6'	'Photosynthesis.photophosphorylation.photosystem II.photosynthetic acclimation.acclimation factor activities.light-responsive regulatory protein *(SEP5)'	'zm00001eb246810_p001'	'mercator4v6.0: light-responsive regulatory protein *(SEP5) involved in photosynthetic acclimation & original description: pep chromosome:Zm-B73-REFERENCE-NAM-5.0:5:187235148:187238351:-1 gene:Zm00001eb246810 transcript:Zm00001eb246810_T001 gene_biotype:protein_coding transcript_biotype:protein_coding description:Zm00001e015078'	T
'1.1.1.5.5.6'	'Photosynthesis.photophosphorylation.photosystem II.photosynthetic acclimation.acclimation factor activities.light-responsive regulatory protein *(SEP5)'	'zm00001eb246810_p002'	'mercator4v6.0: light-responsive regulatory protein *(SEP5) involved in photosynthetic acclimation & original description: pep chromosome:Zm-B73-REFERENCE-NAM-5.0:5:187235506:187238351:-1 gene:Zm00001eb246810 transcript:Zm00001eb246810_T002 gene_biotype:protein_coding transcript_biotype:protein_coding description:Zm00001e015078'	T
'1.1.1.5.6'	'Photosynthesis.photophosphorylation.photosystem II.photosynthetic acclimation.plastoquinone redox state signalling'	''	''
'1.1.1.5.6.1'	'Photosynthesis.photophosphorylation.photosystem II.photosynthetic acclimation.plastoquinone redox state signalling.regulatory kinase *(CSK)'	'zm00001eb319330_p002'	'mercator4v6.0: regulatory kinase *(CSK) involved in plastoquinone redox state signalling & original description: pep chromosome:Zm-B73-REFERENCE-NAM-5.0:7:148314919:148345199:1 gene:Zm00001eb319330 transcript:Zm00001eb319330_T002 gene_biotype:protein_coding transcript_biotype:protein_coding description:Zm00001e034777'	T
'1.1.1.5.6.1'	'Photosynthesis.photophosphorylation.photosystem II.photosynthetic acclimation.plastoquinone redox state signalling.regulatory kinase *(CSK)'	'zm00001eb319330_p001'	'mercator4v6.0: regulatory kinase *(CSK) involved in plastoquinone redox state signalling & original description: pep chromosome:Zm-B73-REFERENCE-NAM-5.0:7:148314919:148345199:1 gene:Zm00001eb319330 transcript:Zm00001eb319330_T001 gene_biotype:protein_coding transcript_biotype:protein_coding description:Zm00001e034777'	T
'1.1.1.5.6.1'	'Photosynthesis.photophosphorylation.photosystem II.photosynthetic acclimation.plastoquinone redox state signalling.regulatory kinase *(CSK)'	'zm00001eb319330_p003'	'mercator4v6.0: regulatory kinase *(CSK) involved in plastoquinone redox state signalling & original description: pep chromosome:Zm-B73-REFERENCE-NAM-5.0:7:148314919:148344792:1 gene:Zm00001eb319330 transcript:Zm00001eb319330_T003 gene_biotype:protein_coding transcript_biotype:protein_coding description:Zm00001e034777'	T
'1.1.2'	'Photosynthesis.photophosphorylation.cytochrome b6/f complex'	''	''
'1.1.2.1'	'Photosynthesis.photophosphorylation.cytochrome b6/f complex.apocytochrome f component *(PetA)'	'zm00001eb105240_p001'	'mercator4v6.0: apocytochrome f component *(PetA) of cytochrome b6/f complex & original description: pep chromosome:Zm-B73-REFERENCE-NAM-5.0:2:206690625:206691564:-1 gene:Zm00001eb105240 transcript:Zm00001eb105240_T001 gene_biotype:protein_coding transcript_biotype:protein_coding description:Zm00001e010391'	T
'1.1.2.1'	'Photosynthesis.photophosphorylation.cytochrome b6/f complex.apocytochrome f component *(PetA)'	'zm00001eb435380_p002'	'mercator4v6.0: apocytochrome f component *(PetA) of cytochrome b6/f complex & original description: pep scaffold:Zm-B73-REFERENCE-NAM-5.0:scaf_34:157627:158609:-1 gene:Zm00001eb435380 transcript:Zm00001eb435380_T002 gene_biotype:protein_coding transcript_biotype:protein_coding description:Zm00001e042049.m1'	T
'1.1.2.1'	'Photosynthesis.photophosphorylation.cytochrome b6/f complex.apocytochrome f component *(PetA)'	'zm00001eb437180_p001'	'mercator4v6.0: apocytochrome f component *(PetA) of cytochrome b6/f complex & original description: pep scaffold:Zm-B73-REFERENCE-NAM-5.0:scaf_103:24924:25908:-1 gene:Zm00001eb437180 transcript:Zm00001eb437180_T001 gene_biotype:protein_coding transcript_biotype:protein_coding description:Zm00001e042147'	T
'1.1.2.1'	'Photosynthesis.photophosphorylation.cytochrome b6/f complex.apocytochrome f component *(PetA)'	'zm00001eb435070_p001'	'mercator4v6.0: apocytochrome f component *(PetA) of cytochrome b6/f complex & original description: pep scaffold:Zm-B73-REFERENCE-NAM-5.0:scaf_33:132251:133233:1 gene:Zm00001eb435070 transcript:Zm00001eb435070_T001 gene_biotype:protein_coding transcript_biotype:protein_coding description:Zm00001e042084'	T
'1.1.2.1'	'Photosynthesis.photophosphorylation.cytochrome b6/f complex.apocytochrome f component *(PetA)'	'zm00001eb039160_p001'	'mercator4v6.0: apocytochrome f component *(PetA) of cytochrome b6/f complex & original description: pep chromosome:Zm-B73-REFERENCE-NAM-5.0:1:208544770:208546066:1 gene:Zm00001eb039160 transcript:Zm00001eb039160_T001 gene_biotype:protein_coding transcript_biotype:protein_coding description:Zm00001e003903'	T
'1.1.2.1'	'Photosynthesis.photophosphorylation.cytochrome b6/f complex.apocytochrome f component *(PetA)'	'zm00001eb435170_p001'	'mercator4v6.0: apocytochrome f component *(PetA) of cytochrome b6/f complex & original description: pep scaffold:Zm-B73-REFERENCE-NAM-5.0:scaf_34:17351:18182:-1 gene:Zm00001eb435170 transcript:Zm00001eb435170_T001 gene_biotype:protein_coding transcript_biotype:protein_coding description:Zm00001e042028'	T
'1.1.2.1'	'Photosynthesis.photophosphorylation.cytochrome b6/f complex.apocytochrome f component *(PetA)'	'zm00001eb436740_p001'	'mercator4v6.0: apocytochrome f component *(PetA) of cytochrome b6/f complex & original description: pep scaffold:Zm-B73-REFERENCE-NAM-5.0:scaf_87:13612:15216:-1 gene:Zm00001eb436740 transcript:Zm00001eb436740_T001 gene_biotype:protein_coding transcript_biotype:protein_coding description:Zm00001e042161'	T
'1.1.2.1'	'Photosynthesis.photophosphorylation.cytochrome b6/f complex.apocytochrome f component *(PetA)'	'zm00001eb434900_p001'	'mercator4v6.0: apocytochrome f component *(PetA) of cytochrome b6/f complex & original description: pep scaffold:Zm-B73-REFERENCE-NAM-5.0:scaf_33:49741:50483:-1 gene:Zm00001eb434900 transcript:Zm00001eb434900_T001 gene_biotype:protein_coding transcript_biotype:protein_coding description:Zm00001e042066'	T
'1.1.2.2'	'Photosynthesis.photophosphorylation.cytochrome b6/f complex.apocytochrome b component *(PetB)'	''	''
'1.1.2.3'	'Photosynthesis.photophosphorylation.cytochrome b6/f complex.Rieske iron-sulfur component *(PetC)'	'zm00001eb238370_p001'	'mercator4v6.0: Rieske iron-sulfur component *(PetC) of cytochrome b6/f complex & original description: pep chromosome:Zm-B73-REFERENCE-NAM-5.0:5:145441961:145443616:-1 gene:Zm00001eb238370 transcript:Zm00001eb238370_T001 gene_biotype:protein_coding transcript_biotype:protein_coding description:Zm00001e014299'	T
'1.1.2.3'	'Photosynthesis.photophosphorylation.cytochrome b6/f complex.Rieske iron-sulfur component *(PetC)'	'zm00001eb204410_p001'	'mercator4v6.0: Rieske iron-sulfur component *(PetC) of cytochrome b6/f complex & original description: pep chromosome:Zm-B73-REFERENCE-NAM-5.0:4:234647020:234648853:-1 gene:Zm00001eb204410 transcript:Zm00001eb204410_T001 gene_biotype:protein_coding transcript_biotype:protein_coding description:Zm00001e024865'	T
'1.1.2.4'	'Photosynthesis.photophosphorylation.cytochrome b6/f complex.component *(PetD/IV)'	''	''
'1.1.2.5'	'Photosynthesis.photophosphorylation.cytochrome b6/f complex.component *(PetG/V)'	''	''
'1.1.2.6'	'Photosynthesis.photophosphorylation.cytochrome b6/f complex.component *(PetL/VI)'	''	''
'1.1.2.7'	'Photosynthesis.photophosphorylation.cytochrome b6/f complex.component *(PetM/VII)'	'zm00001eb214070_p001'	'mercator4v6.0: component *(PetM/VII) of cytochrome b6/f complex & original description: pep chromosome:Zm-B73-REFERENCE-NAM-5.0:5:6336139:6337197:-1 gene:Zm00001eb214070 transcript:Zm00001eb214070_T001 gene_biotype:protein_coding transcript_biotype:protein_coding description:Zm00001e011966'	T
'1.1.2.7'	'Photosynthesis.photophosphorylation.cytochrome b6/f complex.component *(PetM/VII)'	'zm00001eb058590_p001'	'mercator4v6.0: component *(PetM/VII) of cytochrome b6/f complex & original description: pep chromosome:Zm-B73-REFERENCE-NAM-5.0:1:287498233:287499432:1 gene:Zm00001eb058590 transcript:Zm00001eb058590_T001 gene_biotype:protein_coding transcript_biotype:protein_coding description:Zm00001e005795'	T
'1.1.2.7'	'Photosynthesis.photophosphorylation.cytochrome b6/f complex.component *(PetM/VII)'	'zm00001eb214080_p001'	'mercator4v6.0: component *(PetM/VII) of cytochrome b6/f complex & original description: pep chromosome:Zm-B73-REFERENCE-NAM-5.0:5:6341446:6342206:-1 gene:Zm00001eb214080 transcript:Zm00001eb214080_T001 gene_biotype:protein_coding transcript_biotype:protein_coding description:Zm00001e011967'	T
'1.1.2.7'	'Photosynthesis.photophosphorylation.cytochrome b6/f complex.component *(PetM/VII)'	'zm00001eb214080_p002'	'mercator4v6.0: component *(PetM/VII) of cytochrome b6/f complex & original description: pep chromosome:Zm-B73-REFERENCE-NAM-5.0:5:6341523:6342198:-1 gene:Zm00001eb214080 transcript:Zm00001eb214080_T002 gene_biotype:protein_coding transcript_biotype:protein_coding description:Zm00001e011967'	T
'1.1.2.8'	'Photosynthesis.photophosphorylation.cytochrome b6/f complex.component *(PetN)'	''	''
'1.1.2.9'	'Photosynthesis.photophosphorylation.cytochrome b6/f complex.assembly'	''	''
'1.1.2.9.1'	'Photosynthesis.photophosphorylation.cytochrome b6/f complex.assembly.CCB cytochrome b6 maturation system (system IV)'	''	''
'1.1.2.9.1.1'	'Photosynthesis.photophosphorylation.cytochrome b6/f complex.assembly.CCB cytochrome b6 maturation system (system IV).assembly factor *(CCB1)'	'zm00001eb198120_p003'	'mercator4v6.0: assembly factor CCB1 of CCB cytochrome b6 maturation system (system IV) & original description: pep chromosome:Zm-B73-REFERENCE-NAM-5.0:4:198985381:198987777:1 gene:Zm00001eb198120 transcript:Zm00001eb198120_T003 gene_biotype:protein_coding transcript_biotype:protein_coding description:Zm00001e024227'	T
'1.1.2.9.1.1'	'Photosynthesis.photophosphorylation.cytochrome b6/f complex.assembly.CCB cytochrome b6 maturation system (system IV).assembly factor *(CCB1)'	'zm00001eb198120_p002'	'mercator4v6.0: assembly factor CCB1 of CCB cytochrome b6 maturation system (system IV) & original description: pep chromosome:Zm-B73-REFERENCE-NAM-5.0:4:198985185:198988234:1 gene:Zm00001eb198120 transcript:Zm00001eb198120_T002 gene_biotype:protein_coding transcript_biotype:protein_coding description:Zm00001e024227'	T
'1.1.2.9.1.1'	'Photosynthesis.photophosphorylation.cytochrome b6/f complex.assembly.CCB cytochrome b6 maturation system (system IV).assembly factor *(CCB1)'	'zm00001eb198120_p004'	'mercator4v6.0: assembly factor CCB1 of CCB cytochrome b6 maturation system (system IV) & original description: pep chromosome:Zm-B73-REFERENCE-NAM-5.0:4:198985544:198987962:1 gene:Zm00001eb198120 transcript:Zm00001eb198120_T004 gene_biotype:protein_coding transcript_biotype:protein_coding description:Zm00001e024227'	T
'1.1.2.9.1.1'	'Photosynthesis.photophosphorylation.cytochrome b6/f complex.assembly.CCB cytochrome b6 maturation system (system IV).assembly factor *(CCB1)'	'zm00001eb198120_p001'	'mercator4v6.0: assembly factor CCB1 of CCB cytochrome b6 maturation system (system IV) & original description: pep chromosome:Zm-B73-REFERENCE-NAM-5.0:4:198985040:198988234:1 gene:Zm00001eb198120 transcript:Zm00001eb198120_T001 gene_biotype:protein_coding transcript_biotype:protein_coding description:Zm00001e024227'	T
'1.1.2.9.1.2'	'Photosynthesis.photophosphorylation.cytochrome b6/f complex.assembly.CCB cytochrome b6 maturation system (system IV).assembly factor *(CCB2)'	'zm00001eb021390_p004'	'mercator4v6.0: assembly factor CCB2 of CCB cytochrome b6 maturation system (system IV) & original description: pep chromosome:Zm-B73-REFERENCE-NAM-5.0:1:81423585:81427280:1 gene:Zm00001eb021390 transcript:Zm00001eb021390_T004 gene_biotype:protein_coding transcript_biotype:protein_coding description:Zm00001e002144'	T
'1.1.2.9.1.2'	'Photosynthesis.photophosphorylation.cytochrome b6/f complex.assembly.CCB cytochrome b6 maturation system (system IV).assembly factor *(CCB2)'	'zm00001eb021390_p003'	'mercator4v6.0: assembly factor CCB2 of CCB cytochrome b6 maturation system (system IV) & original description: pep chromosome:Zm-B73-REFERENCE-NAM-5.0:1:81423585:81427280:1 gene:Zm00001eb021390 transcript:Zm00001eb021390_T003 gene_biotype:protein_coding transcript_biotype:protein_coding description:Zm00001e002144'	T
'1.1.2.9.1.2'	'Photosynthesis.photophosphorylation.cytochrome b6/f complex.assembly.CCB cytochrome b6 maturation system (system IV).assembly factor *(CCB2)'	'zm00001eb021390_p001'	'mercator4v6.0: assembly factor CCB2 of CCB cytochrome b6 maturation system (system IV) & original description: pep chromosome:Zm-B73-REFERENCE-NAM-5.0:1:81423585:81427280:1 gene:Zm00001eb021390 transcript:Zm00001eb021390_T001 gene_biotype:protein_coding transcript_biotype:protein_coding description:Zm00001e002144'	T
'1.1.2.9.1.2'	'Photosynthesis.photophosphorylation.cytochrome b6/f complex.assembly.CCB cytochrome b6 maturation system (system IV).assembly factor *(CCB2)'	'zm00001eb021390_p009'	'mercator4v6.0: assembly factor CCB2 of CCB cytochrome b6 maturation system (system IV) & original description: pep chromosome:Zm-B73-REFERENCE-NAM-5.0:1:81423639:81426228:1 gene:Zm00001eb021390 transcript:Zm00001eb021390_T009 gene_biotype:protein_coding transcript_biotype:protein_coding description:Zm00001e002144'	T
'1.1.2.9.1.2'	'Photosynthesis.photophosphorylation.cytochrome b6/f complex.assembly.CCB cytochrome b6 maturation system (system IV).assembly factor *(CCB2)'	'zm00001eb021390_p006'	'mercator4v6.0: assembly factor CCB2 of CCB cytochrome b6 maturation system (system IV) & original description: pep chromosome:Zm-B73-REFERENCE-NAM-5.0:1:81423585:81427280:1 gene:Zm00001eb021390 transcript:Zm00001eb021390_T006 gene_biotype:protein_coding transcript_biotype:protein_coding description:Zm00001e002144'	T
'1.1.2.9.1.2'	'Photosynthesis.photophosphorylation.cytochrome b6/f complex.assembly.CCB cytochrome b6 maturation system (system IV).assembly factor *(CCB2)'	'zm00001eb021390_p007'	'mercator4v6.0: assembly factor CCB2 of CCB cytochrome b6 maturation system (system IV) & original description: pep chromosome:Zm-B73-REFERENCE-NAM-5.0:1:81423618:81427280:1 gene:Zm00001eb021390 transcript:Zm00001eb021390_T007 gene_biotype:protein_coding transcript_biotype:protein_coding description:Zm00001e002144'	T
'1.1.2.9.1.2'	'Photosynthesis.photophosphorylation.cytochrome b6/f complex.assembly.CCB cytochrome b6 maturation system (system IV).assembly factor *(CCB2)'	'zm00001eb021390_p005'	'mercator4v6.0: assembly factor CCB2 of CCB cytochrome b6 maturation system (system IV) & original description: pep chromosome:Zm-B73-REFERENCE-NAM-5.0:1:81423585:81427280:1 gene:Zm00001eb021390 transcript:Zm00001eb021390_T005 gene_biotype:protein_coding transcript_biotype:protein_coding description:Zm00001e002144'	T
'1.1.2.9.1.2'	'Photosynthesis.photophosphorylation.cytochrome b6/f complex.assembly.CCB cytochrome b6 maturation system (system IV).assembly factor *(CCB2)'	'zm00001eb021390_p008'	'mercator4v6.0: assembly factor CCB2 of CCB cytochrome b6 maturation system (system IV) & original description: pep chromosome:Zm-B73-REFERENCE-NAM-5.0:1:81423618:81427280:1 gene:Zm00001eb021390 transcript:Zm00001eb021390_T008 gene_biotype:protein_coding transcript_biotype:protein_coding description:Zm00001e002144'	T
'1.1.2.9.1.2'	'Photosynthesis.photophosphorylation.cytochrome b6/f complex.assembly.CCB cytochrome b6 maturation system (system IV).assembly factor *(CCB2)'	'zm00001eb021390_p002'	'mercator4v6.0: assembly factor CCB2 of CCB cytochrome b6 maturation system (system IV) & original description: pep chromosome:Zm-B73-REFERENCE-NAM-5.0:1:81423585:81427280:1 gene:Zm00001eb021390 transcript:Zm00001eb021390_T002 gene_biotype:protein_coding transcript_biotype:protein_coding description:Zm00001e002144'	T
'1.1.2.9.1.3'	'Photosynthesis.photophosphorylation.cytochrome b6/f complex.assembly.CCB cytochrome b6 maturation system (system IV).assembly factor *(CCB3)'	'zm00001eb362370_p001'	'mercator4v6.0: assembly factor CCB3 of CCB cytochrome b6 maturation system (system IV) & original description: pep chromosome:Zm-B73-REFERENCE-NAM-5.0:8:163070407:163071419:1 gene:Zm00001eb362370 transcript:Zm00001eb362370_T001 gene_biotype:protein_coding transcript_biotype:protein_coding description:Zm00001e028271'	T
'1.1.2.9.1.4'	'Photosynthesis.photophosphorylation.cytochrome b6/f complex.assembly.CCB cytochrome b6 maturation system (system IV).assembly factor *(CCB4)'	'zm00001eb068300_p001'	'mercator4v6.0: assembly factor CCB4 of CCB cytochrome b6 maturation system (system IV) & original description: pep chromosome:Zm-B73-REFERENCE-NAM-5.0:2:5299155:5301965:-1 gene:Zm00001eb068300 transcript:Zm00001eb068300_T001 gene_biotype:protein_coding transcript_biotype:protein_coding description:Zm00001e006732'	T
'1.1.2.9.2'	'Photosynthesis.photophosphorylation.cytochrome b6/f complex.assembly.CCS cytochrome f/c6 maturation system (system II)'	''	''
'1.1.2.9.2.1'	'Photosynthesis.photophosphorylation.cytochrome b6/f complex.assembly.CCS cytochrome f/c6 maturation system (system II).assembly factor *(CcsA/YCF5)'	''	''
'1.1.2.9.2.2'	'Photosynthesis.photophosphorylation.cytochrome b6/f complex.assembly.CCS cytochrome f/c6 maturation system (system II).assembly factor *(Ccs1/CcsB)'	'zm00001eb058790_p001'	'mercator4v6.0: assembly factor CcsB of CCS cytochrome f/c6 maturation system (system II) & original description: pep chromosome:Zm-B73-REFERENCE-NAM-5.0:1:287995564:287998538:-1 gene:Zm00001eb058790 transcript:Zm00001eb058790_T001 gene_biotype:protein_coding transcript_biotype:protein_coding description:Zm00001e005813'	T
'1.1.2.9.2.3'	'Photosynthesis.photophosphorylation.cytochrome b6/f complex.assembly.CCS cytochrome f/c6 maturation system (system II).assembly factor *(Ccs5/CcdA)'	'zm00001eb093260_p001'	'mercator4v6.0: assembly factor CcdA of CCS cytochrome f/c6 maturation system (system II) & original description: pep chromosome:Zm-B73-REFERENCE-NAM-5.0:2:151625957:151659131:1 gene:Zm00001eb093260 transcript:Zm00001eb093260_T001 gene_biotype:protein_coding transcript_biotype:protein_coding description:Zm00001e009192'	T
'1.1.2.9.2.3'	'Photosynthesis.photophosphorylation.cytochrome b6/f complex.assembly.CCS cytochrome f/c6 maturation system (system II).assembly factor *(Ccs5/CcdA)'	'zm00001eb093260_p002'	'mercator4v6.0: assembly factor CcdA of CCS cytochrome f/c6 maturation system (system II) & original description: pep chromosome:Zm-B73-REFERENCE-NAM-5.0:2:151625957:151659131:1 gene:Zm00001eb093260 transcript:Zm00001eb093260_T002 gene_biotype:protein_coding transcript_biotype:protein_coding description:Zm00001e009192'	T
'1.1.2.9.3'	'Photosynthesis.photophosphorylation.cytochrome b6/f complex.assembly.assembly factor *(HCF153)'	'zm00001eb141550_p001'	'mercator4v6.0: protein involved in cytochrome b6/f complex assembly *(HCF153) & original description: pep chromosome:Zm-B73-REFERENCE-NAM-5.0:3:154101251:154102245:-1 gene:Zm00001eb141550 transcript:Zm00001eb141550_T001 gene_biotype:protein_coding transcript_biotype:protein_coding description:Zm00001e018686'	T
'1.1.2.9.3'	'Photosynthesis.photophosphorylation.cytochrome b6/f complex.assembly.assembly factor *(HCF153)'	'zm00001eb363190_p001'	'mercator4v6.0: protein involved in cytochrome b6/f complex assembly *(HCF153) & original description: pep chromosome:Zm-B73-REFERENCE-NAM-5.0:8:165305316:165306230:-1 gene:Zm00001eb363190 transcript:Zm00001eb363190_T001 gene_biotype:protein_coding transcript_biotype:protein_coding description:Zm00001e028341'	T
'1.1.2.9.3'	'Photosynthesis.photophosphorylation.cytochrome b6/f complex.assembly.assembly factor *(HCF153)'	'zm00001eb363190_p002'	'mercator4v6.0: protein involved in cytochrome b6/f complex assembly *(HCF153) & original description: pep chromosome:Zm-B73-REFERENCE-NAM-5.0:8:165305395:165306230:-1 gene:Zm00001eb363190 transcript:Zm00001eb363190_T002 gene_biotype:protein_coding transcript_biotype:protein_coding description:Zm00001e028341'	T
'1.1.2.9.4'	'Photosynthesis.photophosphorylation.cytochrome b6/f complex.assembly.assembly factor *(HCF222)'	''	''
'1.1.2.9.5'	'Photosynthesis.photophosphorylation.cytochrome b6/f complex.assembly.assembly factor *(HCF164)'	'zm00001eb213990_p002'	'mercator4v6.0: protein involved in cytochrome b6/f complex assembly *(HCF164) & original description: pep chromosome:Zm-B73-REFERENCE-NAM-5.0:5:6273052:6275697:1 gene:Zm00001eb213990 transcript:Zm00001eb213990_T002 gene_biotype:protein_coding transcript_biotype:protein_coding description:Zm00001e011960'	T
'1.1.2.9.5'	'Photosynthesis.photophosphorylation.cytochrome b6/f complex.assembly.assembly factor *(HCF164)'	'zm00001eb213990_p001'	'mercator4v6.0: protein involved in cytochrome b6/f complex assembly *(HCF164) & original description: pep chromosome:Zm-B73-REFERENCE-NAM-5.0:5:6273052:6275914:1 gene:Zm00001eb213990 transcript:Zm00001eb213990_T001 gene_biotype:protein_coding transcript_biotype:protein_coding description:Zm00001e011960'	T
'1.1.2.9.6'	'Photosynthesis.photophosphorylation.cytochrome b6/f complex.assembly.assembly factor *(DAC)'	'zm00001eb150510_p001'	'mercator4v6.0: protein involved in cytochrome b6/f complex assembly *(DAC) & original description: pep chromosome:Zm-B73-REFERENCE-NAM-5.0:3:192618221:192619571:1 gene:Zm00001eb150510 transcript:Zm00001eb150510_T001 gene_biotype:protein_coding transcript_biotype:protein_coding description:Zm00001e019533'	T
'1.1.2.9.7'	'Photosynthesis.photophosphorylation.cytochrome b6/f complex.assembly.assembly factor *(DEIP1)'	'zm00001eb083600_p003'	'mercator4v6.0: assembly factor *(DEIP1) of cytochrome b6-f comlex & original description: pep chromosome:Zm-B73-REFERENCE-NAM-5.0:2:57621385:57622403:-1 gene:Zm00001eb083600 transcript:Zm00001eb083600_T003 gene_biotype:protein_coding transcript_biotype:protein_coding description:Zm00001e008177'	T
'1.1.2.9.7'	'Photosynthesis.photophosphorylation.cytochrome b6/f complex.assembly.assembly factor *(DEIP1)'	'zm00001eb422070_p001'	'mercator4v6.0: assembly factor *(DEIP1) of cytochrome b6-f comlex & original description: pep chromosome:Zm-B73-REFERENCE-NAM-5.0:10:117336952:117338064:1 gene:Zm00001eb422070 transcript:Zm00001eb422070_T001 gene_biotype:protein_coding transcript_biotype:protein_coding description:Zm00001e157630'	T
'1.1.3'	'Photosynthesis.photophosphorylation.Cytb6/f to PS-I electron carriers'	''	''
'1.1.3.1'	'Photosynthesis.photophosphorylation.Cytb6/f to PS-I electron carriers.plastocyanin copper-protein *(PetE)'	'zm00001eb379570_p002'	'mercator4v6.0: plastocyanin electron carrier & original description: pep chromosome:Zm-B73-REFERENCE-NAM-5.0:9:30977201:30978093:1 gene:Zm00001eb379570 transcript:Zm00001eb379570_T002 gene_biotype:protein_coding transcript_biotype:protein_coding description:Zm00001e151072'	T
'1.1.3.1'	'Photosynthesis.photophosphorylation.Cytb6/f to PS-I electron carriers.plastocyanin copper-protein *(PetE)'	'zm00001eb379570_p001'	'mercator4v6.0: plastocyanin electron carrier & original description: pep chromosome:Zm-B73-REFERENCE-NAM-5.0:9:30977201:30979124:1 gene:Zm00001eb379570 transcript:Zm00001eb379570_T001 gene_biotype:protein_coding transcript_biotype:protein_coding description:Zm00001e151072'	T
'1.1.3.1'	'Photosynthesis.photophosphorylation.Cytb6/f to PS-I electron carriers.plastocyanin copper-protein *(PetE)'	'zm00001eb268360_p001'	'mercator4v6.0: plastocyanin electron carrier & original description: pep chromosome:Zm-B73-REFERENCE-NAM-5.0:6:63490731:63491773:1 gene:Zm00001eb268360 transcript:Zm00001eb268360_T001 gene_biotype:protein_coding transcript_biotype:protein_coding description:Zm00001e029782'	T
'1.1.3.2'	'Photosynthesis.photophosphorylation.Cytb6/f to PS-I electron carriers.cytochrome hemoprotein *(Cytc6a)'	''	''
'1.1.4'	'Photosynthesis.photophosphorylation.photosystem I'	''	''
'1.1.4.1'	'Photosynthesis.photophosphorylation.photosystem I.LHC-I complex'	''	''
'1.1.4.1.1'	'Photosynthesis.photophosphorylation.photosystem I.LHC-I complex.component *(LHCa1)'	'zm00001eb207130_p001'	'mercator4v6.0: component *(LHCa1) of LHC-I complex & original description: pep chromosome:Zm-B73-REFERENCE-NAM-5.0:4:244395839:244397140:-1 gene:Zm00001eb207130 transcript:Zm00001eb207130_T001 gene_biotype:protein_coding transcript_biotype:protein_coding description:Zm00001e025141'	T
'1.1.4.1.1'	'Photosynthesis.photophosphorylation.photosystem I.LHC-I complex.component *(LHCa1)'	'zm00001eb233170_p001'	'mercator4v6.0: component *(LHCa1) of LHC-I complex & original description: pep chromosome:Zm-B73-REFERENCE-NAM-5.0:5:87413313:87414510:1 gene:Zm00001eb233170 transcript:Zm00001eb233170_T001 gene_biotype:protein_coding transcript_biotype:protein_coding description:Zm00001e013742'	T
'1.1.4.1.2'	'Photosynthesis.photophosphorylation.photosystem I.LHC-I complex.component *(LHCa2)'	'zm00001eb325410_p003'	'mercator4v6.0: component *(LHCa2) of LHC-I complex & original description: pep chromosome:Zm-B73-REFERENCE-NAM-5.0:7:169327169:169328877:1 gene:Zm00001eb325410 transcript:Zm00001eb325410_T003 gene_biotype:protein_coding transcript_biotype:protein_coding description:Zm00001e035349'	T
'1.1.4.1.2'	'Photosynthesis.photophosphorylation.photosystem I.LHC-I complex.component *(LHCa2)'	'zm00001eb325410_p001'	'mercator4v6.0: component *(LHCa2) of LHC-I complex & original description: pep chromosome:Zm-B73-REFERENCE-NAM-5.0:7:169327169:169329873:1 gene:Zm00001eb325410 transcript:Zm00001eb325410_T001 gene_biotype:protein_coding transcript_biotype:protein_coding description:Zm00001e035349'	T
'1.1.4.1.2'	'Photosynthesis.photophosphorylation.photosystem I.LHC-I complex.component *(LHCa2)'	'zm00001eb325410_p002'	'mercator4v6.0: component *(LHCa2) of LHC-I complex & original description: pep chromosome:Zm-B73-REFERENCE-NAM-5.0:7:169327169:169328877:1 gene:Zm00001eb325410 transcript:Zm00001eb325410_T002 gene_biotype:protein_coding transcript_biotype:protein_coding description:Zm00001e035349'	T
'1.1.4.1.3'	'Photosynthesis.photophosphorylation.photosystem I.LHC-I complex.component *(LHCa3)'	''	''
'1.1.4.1.4'	'Photosynthesis.photophosphorylation.photosystem I.LHC-I complex.component *(LHCa4)'	'zm00001eb041460_p001'	'mercator4v6.0: component *(LHCa4) of LHC-I complex & original description: pep chromosome:Zm-B73-REFERENCE-NAM-5.0:1:218541179:218542732:-1 gene:Zm00001eb041460 transcript:Zm00001eb041460_T001 gene_biotype:protein_coding transcript_biotype:protein_coding description:Zm00001e004129'	T
'1.1.4.1.4'	'Photosynthesis.photophosphorylation.photosystem I.LHC-I complex.component *(LHCa4)'	'zm00001eb179680_p001'	'mercator4v6.0: component *(LHCa4) of LHC-I complex & original description: pep chromosome:Zm-B73-REFERENCE-NAM-5.0:4:86380002:86381835:1 gene:Zm00001eb179680 transcript:Zm00001eb179680_T001 gene_biotype:protein_coding transcript_biotype:protein_coding description:Zm00001e022453'	T
'1.1.4.1.4'	'Photosynthesis.photophosphorylation.photosystem I.LHC-I complex.component *(LHCa4)'	'zm00001eb179680_p003'	'mercator4v6.0: component *(LHCa4) of LHC-I complex & original description: pep chromosome:Zm-B73-REFERENCE-NAM-5.0:4:86380123:86381438:1 gene:Zm00001eb179680 transcript:Zm00001eb179680_T003 gene_biotype:protein_coding transcript_biotype:protein_coding description:Zm00001e022453'	T
'1.1.4.1.4'	'Photosynthesis.photophosphorylation.photosystem I.LHC-I complex.component *(LHCa4)'	'zm00001eb179680_p002'	'mercator4v6.0: component *(LHCa4) of LHC-I complex & original description: pep chromosome:Zm-B73-REFERENCE-NAM-5.0:4:86380123:86381438:1 gene:Zm00001eb179680 transcript:Zm00001eb179680_T002 gene_biotype:protein_coding transcript_biotype:protein_coding description:Zm00001e022453'	T
'1.1.4.2'	'Photosynthesis.photophosphorylation.photosystem I.PS-I complex'	''	''
'1.1.4.2.1'	'Photosynthesis.photophosphorylation.photosystem I.PS-I complex.apoprotein component *(PsaA)'	''	''
'1.1.4.2.2'	'Photosynthesis.photophosphorylation.photosystem I.PS-I complex.apoprotein component *(PsaB)'	'zm00001eb437220_p001'	'mercator4v6.0: apoprotein PsaB of PS-I complex & original description: pep scaffold:Zm-B73-REFERENCE-NAM-5.0:scaf_103:45835:49330:1 gene:Zm00001eb437220 transcript:Zm00001eb437220_T001 gene_biotype:protein_coding transcript_biotype:protein_coding description:Zm00001e042151'	T
'1.1.4.2.2'	'Photosynthesis.photophosphorylation.photosystem I.PS-I complex.apoprotein component *(PsaB)'	'zm00001eb438340_p001'	'mercator4v6.0: apoprotein PsaB of PS-I complex & original description: pep scaffold:Zm-B73-REFERENCE-NAM-5.0:scaf_178:62843:67337:-1 gene:Zm00001eb438340 transcript:Zm00001eb438340_T001 gene_biotype:protein_coding transcript_biotype:protein_coding description:Zm00001e042235'	T
'1.1.4.2.2'	'Photosynthesis.photophosphorylation.photosystem I.PS-I complex.apoprotein component *(PsaB)'	'zm00001eb435440_p001'	'mercator4v6.0: apoprotein PsaB of PS-I complex & original description: pep scaffold:Zm-B73-REFERENCE-NAM-5.0:scaf_34:178534:182031:1 gene:Zm00001eb435440 transcript:Zm00001eb435440_T001 gene_biotype:protein_coding transcript_biotype:protein_coding description:Zm00001e042056'	T
'1.1.4.2.3'	'Photosynthesis.photophosphorylation.photosystem I.PS-I complex.component *(PsaC)'	''	''
'1.1.4.2.4'	'Photosynthesis.photophosphorylation.photosystem I.PS-I complex.component *(PsaD)'	'zm00001eb212520_p001'	'mercator4v6.0: component *(PsaD) of PS-I complex & original description: pep chromosome:Zm-B73-REFERENCE-NAM-5.0:5:3799388:3801078:-1 gene:Zm00001eb212520 transcript:Zm00001eb212520_T001 gene_biotype:protein_coding transcript_biotype:protein_coding description:Zm00001e011821'	T
'1.1.4.2.5'	'Photosynthesis.photophosphorylation.photosystem I.PS-I complex.component *(PsaE)'	'zm00001eb096870_p001'	'mercator4v6.0: component *(PsaE) of PS-I complex & original description: pep chromosome:Zm-B73-REFERENCE-NAM-5.0:2:174074813:174075876:-1 gene:Zm00001eb096870 transcript:Zm00001eb096870_T001 gene_biotype:protein_coding transcript_biotype:protein_coding description:Zm00001e009565'	T
'1.1.4.2.5'	'Photosynthesis.photophosphorylation.photosystem I.PS-I complex.component *(PsaE)'	'zm00001eb306070_p001'	'mercator4v6.0: component *(PsaE) of PS-I complex & original description: pep chromosome:Zm-B73-REFERENCE-NAM-5.0:7:39032943:39034072:1 gene:Zm00001eb306070 transcript:Zm00001eb306070_T001 gene_biotype:protein_coding transcript_biotype:protein_coding description:Zm00001e033381'	T
'1.1.4.2.6'	'Photosynthesis.photophosphorylation.photosystem I.PS-I complex.component *(PsaF)'	'zm00001eb213670_p002'	'mercator4v6.0: component *(PsaF) of PS-I complex & original description: pep chromosome:Zm-B73-REFERENCE-NAM-5.0:5:5595554:5596843:1 gene:Zm00001eb213670 transcript:Zm00001eb213670_T002 gene_biotype:protein_coding transcript_biotype:protein_coding description:Zm00001e011931'	T
'1.1.4.2.6'	'Photosynthesis.photophosphorylation.photosystem I.PS-I complex.component *(PsaF)'	'zm00001eb213670_p001'	'mercator4v6.0: component *(PsaF) of PS-I complex & original description: pep chromosome:Zm-B73-REFERENCE-NAM-5.0:5:5595554:5596843:1 gene:Zm00001eb213670 transcript:Zm00001eb213670_T001 gene_biotype:protein_coding transcript_biotype:protein_coding description:Zm00001e011931'	T
'1.1.4.2.7'	'Photosynthesis.photophosphorylation.photosystem I.PS-I complex.component *(PsaG)'	'zm00001eb316290_p001'	'mercator4v6.0: component *(PsaG) of PS-I complex & original description: pep chromosome:Zm-B73-REFERENCE-NAM-5.0:7:136535251:136536395:1 gene:Zm00001eb316290 transcript:Zm00001eb316290_T001 gene_biotype:protein_coding transcript_biotype:protein_coding description:Zm00001e034484'	T
'1.1.4.2.7'	'Photosynthesis.photophosphorylation.photosystem I.PS-I complex.component *(PsaG)'	'zm00001eb101660_p001'	'mercator4v6.0: component *(PsaG) of PS-I complex & original description: pep chromosome:Zm-B73-REFERENCE-NAM-5.0:2:194445540:194446451:1 gene:Zm00001eb101660 transcript:Zm00001eb101660_T001 gene_biotype:protein_coding transcript_biotype:protein_coding description:Zm00001e010044'	T
'1.1.4.2.8'	'Photosynthesis.photophosphorylation.photosystem I.PS-I complex.component *(PsaH)'	'zm00001eb295610_p001'	'mercator4v6.0: component *(PsaH) of PS-I complex & original description: pep chromosome:Zm-B73-REFERENCE-NAM-5.0:6:175524528:175525588:1 gene:Zm00001eb295610 transcript:Zm00001eb295610_T001 gene_biotype:protein_coding transcript_biotype:protein_coding description:Zm00001e032403'	T
'1.1.4.2.8'	'Photosynthesis.photophosphorylation.photosystem I.PS-I complex.component *(PsaH)'	'zm00001eb343540_p001'	'mercator4v6.0: component *(PsaH) of PS-I complex & original description: pep chromosome:Zm-B73-REFERENCE-NAM-5.0:8:69625136:69627812:1 gene:Zm00001eb343540 transcript:Zm00001eb343540_T001 gene_biotype:protein_coding transcript_biotype:protein_coding description:Zm00001e141058'	T
'1.1.4.2.9'	'Photosynthesis.photophosphorylation.photosystem I.PS-I complex.component *(PsaI)'	''	''
'1.1.4.2.10'	'Photosynthesis.photophosphorylation.photosystem I.PS-I complex.component *(PsaJ)'	''	''
'1.1.4.2.11'	'Photosynthesis.photophosphorylation.photosystem I.PS-I complex.component *(PsaK)'	'zm00001eb299990_p001'	'mercator4v6.0: component *(PsaK) of PS-I complex & original description: pep chromosome:Zm-B73-REFERENCE-NAM-5.0:7:5295774:5296552:1 gene:Zm00001eb299990 transcript:Zm00001eb299990_T001 gene_biotype:protein_coding transcript_biotype:protein_coding description:Zm00001e032811'	T
'1.1.4.2.12'	'Photosynthesis.photophosphorylation.photosystem I.PS-I complex.component *(PsaL)'	'zm00001eb336580_p001'	'mercator4v6.0: component *(PsaL) of PS-I complex & original description: pep chromosome:Zm-B73-REFERENCE-NAM-5.0:8:17457976:17459123:1 gene:Zm00001eb336580 transcript:Zm00001eb336580_T001 gene_biotype:protein_coding transcript_biotype:protein_coding description:Zm00001e025870'	T
'1.1.4.2.12'	'Photosynthesis.photophosphorylation.photosystem I.PS-I complex.component *(PsaL)'	'zm00001eb336580_p002'	'mercator4v6.0: component *(PsaL) of PS-I complex & original description: pep chromosome:Zm-B73-REFERENCE-NAM-5.0:8:17457976:17459123:1 gene:Zm00001eb336580 transcript:Zm00001eb336580_T002 gene_biotype:protein_coding transcript_biotype:protein_coding description:Zm00001e025870'	T
'1.1.4.2.12'	'Photosynthesis.photophosphorylation.photosystem I.PS-I complex.component *(PsaL)'	'zm00001eb123000_p002'	'mercator4v6.0: component *(PsaL) of PS-I complex & original description: pep chromosome:Zm-B73-REFERENCE-NAM-5.0:3:12560186:12561269:-1 gene:Zm00001eb123000 transcript:Zm00001eb123000_T002 gene_biotype:protein_coding transcript_biotype:protein_coding description:Zm00001e016776'	T
'1.1.4.2.12'	'Photosynthesis.photophosphorylation.photosystem I.PS-I complex.component *(PsaL)'	'zm00001eb123000_p001'	'mercator4v6.0: component *(PsaL) of PS-I complex & original description: pep chromosome:Zm-B73-REFERENCE-NAM-5.0:3:12557932:12561336:-1 gene:Zm00001eb123000 transcript:Zm00001eb123000_T001 gene_biotype:protein_coding transcript_biotype:protein_coding description:Zm00001e016776'	T
'1.1.4.2.13'	'Photosynthesis.photophosphorylation.photosystem I.PS-I complex.component *(PsaM)'	''	''
'1.1.4.2.14'	'Photosynthesis.photophosphorylation.photosystem I.PS-I complex.component *(PsaN)'	'zm00001eb138650_p001'	'mercator4v6.0: component *(PsaN) of PS-I complex & original description: pep chromosome:Zm-B73-REFERENCE-NAM-5.0:3:140058652:140060117:1 gene:Zm00001eb138650 transcript:Zm00001eb138650_T001 gene_biotype:protein_coding transcript_biotype:protein_coding description:Zm00001e018392'	T
'1.1.4.2.14'	'Photosynthesis.photophosphorylation.photosystem I.PS-I complex.component *(PsaN)'	'zm00001eb138650_p002'	'mercator4v6.0: component *(PsaN) of PS-I complex & original description: pep chromosome:Zm-B73-REFERENCE-NAM-5.0:3:140058808:140059914:1 gene:Zm00001eb138650 transcript:Zm00001eb138650_T002 gene_biotype:protein_coding transcript_biotype:protein_coding description:Zm00001e018392'	T
'1.1.4.2.14'	'Photosynthesis.photophosphorylation.photosystem I.PS-I complex.component *(PsaN)'	'zm00001eb409220_p002'	'mercator4v6.0: component *(PsaN) of PS-I complex & original description: pep chromosome:Zm-B73-REFERENCE-NAM-5.0:10:16342693:16343741:1 gene:Zm00001eb409220 transcript:Zm00001eb409220_T002 gene_biotype:protein_coding transcript_biotype:protein_coding description:Zm00001e039588'	T
'1.1.4.2.14'	'Photosynthesis.photophosphorylation.photosystem I.PS-I complex.component *(PsaN)'	'zm00001eb409220_p001'	'mercator4v6.0: component *(PsaN) of PS-I complex & original description: pep chromosome:Zm-B73-REFERENCE-NAM-5.0:10:16342693:16457991:1 gene:Zm00001eb409220 transcript:Zm00001eb409220_T001 gene_biotype:protein_coding transcript_biotype:protein_coding description:Zm00001e039588'	T
'1.1.4.2.15'	'Photosynthesis.photophosphorylation.photosystem I.PS-I complex.component *(PsaO)'	'zm00001eb083680_p001'	'mercator4v6.0: component *(PsaO) of PS-I complex & original description: pep chromosome:Zm-B73-REFERENCE-NAM-5.0:2:58062373:58063648:-1 gene:Zm00001eb083680 transcript:Zm00001eb083680_T001 gene_biotype:protein_coding transcript_biotype:protein_coding description:Zm00001e116752'	T
'1.1.4.2.15'	'Photosynthesis.photophosphorylation.photosystem I.PS-I complex.component *(PsaO)'	'zm00001eb083680_p002'	'mercator4v6.0: component *(PsaO) of PS-I complex & original description: pep chromosome:Zm-B73-REFERENCE-NAM-5.0:2:58062373:58063611:-1 gene:Zm00001eb083680 transcript:Zm00001eb083680_T002 gene_biotype:protein_coding transcript_biotype:protein_coding description:Zm00001e116752'	T
'1.1.4.3'	'Photosynthesis.photophosphorylation.photosystem I.assembly and maintenance'	''	''
'1.1.4.3.1'	'Photosynthesis.photophosphorylation.photosystem I.assembly and maintenance.assembly factor *(HCF101)'	'zm00001eb089070_p001'	'mercator4v6.0: protein involved in PS-I assembly *(HCF101) & original description: pep chromosome:Zm-B73-REFERENCE-NAM-5.0:2:114436807:114441147:-1 gene:Zm00001eb089070 transcript:Zm00001eb089070_T001 gene_biotype:protein_coding transcript_biotype:protein_coding description:Zm00001e008773'	T
'1.1.4.3.1'	'Photosynthesis.photophosphorylation.photosystem I.assembly and maintenance.assembly factor *(HCF101)'	'zm00001eb089070_p002'	'mercator4v6.0: protein involved in PS-I assembly *(HCF101) & original description: pep chromosome:Zm-B73-REFERENCE-NAM-5.0:2:114436807:114441147:-1 gene:Zm00001eb089070 transcript:Zm00001eb089070_T002 gene_biotype:protein_coding transcript_biotype:protein_coding description:Zm00001e008773'	T
'1.1.4.3.1'	'Photosynthesis.photophosphorylation.photosystem I.assembly and maintenance.assembly factor *(HCF101)'	'zm00001eb089070_p004'	'mercator4v6.0: protein involved in PS-I assembly *(HCF101) & original description: pep chromosome:Zm-B73-REFERENCE-NAM-5.0:2:114436981:114441147:-1 gene:Zm00001eb089070 transcript:Zm00001eb089070_T004 gene_biotype:protein_coding transcript_biotype:protein_coding description:Zm00001e008773'	T
'1.1.4.3.1'	'Photosynthesis.photophosphorylation.photosystem I.assembly and maintenance.assembly factor *(HCF101)'	'zm00001eb089070_p003'	'mercator4v6.0: protein involved in PS-I assembly *(HCF101) & original description: pep chromosome:Zm-B73-REFERENCE-NAM-5.0:2:114436981:114441147:-1 gene:Zm00001eb089070 transcript:Zm00001eb089070_T003 gene_biotype:protein_coding transcript_biotype:protein_coding description:Zm00001e008773'	T
'1.1.4.3.2'	'Photosynthesis.photophosphorylation.photosystem I.assembly and maintenance.assembly factor *(PPD1)'	'zm00001eb028550_p003'	'mercator4v6.0: protein involved in PS-I assembly *(PPD1) & original description: pep chromosome:Zm-B73-REFERENCE-NAM-5.0:1:152011614:152014437:-1 gene:Zm00001eb028550 transcript:Zm00001eb028550_T003 gene_biotype:protein_coding transcript_biotype:protein_coding description:Zm00001e002887'	T
'1.1.4.3.2'	'Photosynthesis.photophosphorylation.photosystem I.assembly and maintenance.assembly factor *(PPD1)'	'zm00001eb028550_p001'	'mercator4v6.0: protein involved in PS-I assembly *(PPD1) & original description: pep chromosome:Zm-B73-REFERENCE-NAM-5.0:1:152011515:152014624:-1 gene:Zm00001eb028550 transcript:Zm00001eb028550_T001 gene_biotype:protein_coding transcript_biotype:protein_coding description:Zm00001e002887'	T
'1.1.4.3.2'	'Photosynthesis.photophosphorylation.photosystem I.assembly and maintenance.assembly factor *(PPD1)'	'zm00001eb028550_p002'	'mercator4v6.0: protein involved in PS-I assembly *(PPD1) & original description: pep chromosome:Zm-B73-REFERENCE-NAM-5.0:1:152011515:152014624:-1 gene:Zm00001eb028550 transcript:Zm00001eb028550_T002 gene_biotype:protein_coding transcript_biotype:protein_coding description:Zm00001e002887'	T
'1.1.4.3.3'	'Photosynthesis.photophosphorylation.photosystem I.assembly and maintenance.assembly factor *(YCF3)'	''	''
'1.1.4.3.4'	'Photosynthesis.photophosphorylation.photosystem I.assembly and maintenance.assembly factor *(YCF4)'	''	''
'1.1.4.3.5'	'Photosynthesis.photophosphorylation.photosystem I.assembly and maintenance.assembly factor *(PYG7)'	'zm00001eb320270_p002'	'mercator4v6.0: protein involved in PS-I assembly *(PYG7) & original description: pep chromosome:Zm-B73-REFERENCE-NAM-5.0:7:151289952:151294897:1 gene:Zm00001eb320270 transcript:Zm00001eb320270_T002 gene_biotype:protein_coding transcript_biotype:protein_coding description:Zm00001e034869'	T
'1.1.4.3.5'	'Photosynthesis.photophosphorylation.photosystem I.assembly and maintenance.assembly factor *(PYG7)'	'zm00001eb320270_p001'	'mercator4v6.0: protein involved in PS-I assembly *(PYG7) & original description: pep chromosome:Zm-B73-REFERENCE-NAM-5.0:7:151289919:151295147:1 gene:Zm00001eb320270 transcript:Zm00001eb320270_T001 gene_biotype:protein_coding transcript_biotype:protein_coding description:Zm00001e034869'	T
'1.1.4.3.6'	'Photosynthesis.photophosphorylation.photosystem I.assembly and maintenance.assembly factor *(Y3IP1)'	'zm00001eb150810_p001'	'mercator4v6.0: protein involved in PS-I assembly *(Y3IP1) & original description: pep chromosome:Zm-B73-REFERENCE-NAM-5.0:3:193592974:193597684:-1 gene:Zm00001eb150810 transcript:Zm00001eb150810_T001 gene_biotype:protein_coding transcript_biotype:protein_coding description:Zm00001e019564'	T
'1.1.4.3.7'	'Photosynthesis.photophosphorylation.photosystem I.assembly and maintenance.assembly factor *(PSA2)'	''	''
'1.1.4.3.8'	'Photosynthesis.photophosphorylation.photosystem I.assembly and maintenance.assembly factor *(PSA3)'	'zm00001eb215070_p002'	'mercator4v6.0: assembly factor PSA3 involved in PS-I assembly & original description: pep chromosome:Zm-B73-REFERENCE-NAM-5.0:5:8171641:8173425:-1 gene:Zm00001eb215070 transcript:Zm00001eb215070_T002 gene_biotype:protein_coding transcript_biotype:protein_coding description:Zm00001e012055'	T
'1.1.4.3.8'	'Photosynthesis.photophosphorylation.photosystem I.assembly and maintenance.assembly factor *(PSA3)'	'zm00001eb215070_p001'	'mercator4v6.0: assembly factor PSA3 involved in PS-I assembly & original description: pep chromosome:Zm-B73-REFERENCE-NAM-5.0:5:8171541:8173534:-1 gene:Zm00001eb215070 transcript:Zm00001eb215070_T001 gene_biotype:protein_coding transcript_biotype:protein_coding description:Zm00001e012055'	T
'1.1.5'	'Photosynthesis.photophosphorylation.linear electron flow'	''	''
'1.1.5.1'	'Photosynthesis.photophosphorylation.linear electron flow.ferredoxin electron carrier activities'	''	''
'1.1.5.1.1'	'Photosynthesis.photophosphorylation.linear electron flow.ferredoxin electron carrier activities.ferredoxin targeted to NADP reduction'	'zm00001eb260140_p002'	'mercator4v6.0: ferredoxin targeted to NADP reduction & original description: pep chromosome:Zm-B73-REFERENCE-NAM-5.0:6:6643297:6644174:-1 gene:Zm00001eb260140 transcript:Zm00001eb260140_T002 gene_biotype:protein_coding transcript_biotype:protein_coding description:Zm00001e029127'	T
'1.1.5.1.1'	'Photosynthesis.photophosphorylation.linear electron flow.ferredoxin electron carrier activities.ferredoxin targeted to NADP reduction'	'zm00001eb421930_p001'	'mercator4v6.0: ferredoxin targeted to NADP reduction & original description: pep chromosome:Zm-B73-REFERENCE-NAM-5.0:10:116703178:116706315:1 gene:Zm00001eb421930 transcript:Zm00001eb421930_T001 gene_biotype:protein_coding transcript_biotype:protein_coding description:Zm00001e040832'	T
'1.1.5.1.1'	'Photosynthesis.photophosphorylation.linear electron flow.ferredoxin electron carrier activities.ferredoxin targeted to NADP reduction'	'zm00001eb174420_p001'	'mercator4v6.0: ferredoxin targeted to NADP reduction & original description: pep chromosome:Zm-B73-REFERENCE-NAM-5.0:4:42234895:42235640:-1 gene:Zm00001eb174420 transcript:Zm00001eb174420_T001 gene_biotype:protein_coding transcript_biotype:protein_coding description:Zm00001e021894'	T
'1.1.5.1.1'	'Photosynthesis.photophosphorylation.linear electron flow.ferredoxin electron carrier activities.ferredoxin targeted to NADP reduction'	'zm00001eb260160_p001'	'mercator4v6.0: ferredoxin targeted to NADP reduction & original description: pep chromosome:Zm-B73-REFERENCE-NAM-5.0:6:6676338:6677217:-1 gene:Zm00001eb260160 transcript:Zm00001eb260160_T001 gene_biotype:protein_coding transcript_biotype:protein_coding description:Zm00001e029129'	T
'1.1.5.1.1'	'Photosynthesis.photophosphorylation.linear electron flow.ferredoxin electron carrier activities.ferredoxin targeted to NADP reduction'	'zm00001eb366870_p001'	'mercator4v6.0: ferredoxin targeted to NADP reduction & original description: pep chromosome:Zm-B73-REFERENCE-NAM-5.0:8:173313419:173314524:-1 gene:Zm00001eb366870 transcript:Zm00001eb366870_T001 gene_biotype:protein_coding transcript_biotype:protein_coding description:Zm00001e028690'	T
'1.1.5.1.1'	'Photosynthesis.photophosphorylation.linear electron flow.ferredoxin electron carrier activities.ferredoxin targeted to NADP reduction'	'zm00001eb260150_p001'	'mercator4v6.0: ferredoxin targeted to NADP reduction & original description: pep chromosome:Zm-B73-REFERENCE-NAM-5.0:6:6647191:6647984:-1 gene:Zm00001eb260150 transcript:Zm00001eb260150_T001 gene_biotype:protein_coding transcript_biotype:protein_coding description:Zm00001e029128'	T
'1.1.5.1.1'	'Photosynthesis.photophosphorylation.linear electron flow.ferredoxin electron carrier activities.ferredoxin targeted to NADP reduction'	'zm00001eb063710_p002'	'mercator4v6.0: ferredoxin targeted to NADP reduction & original description: pep chromosome:Zm-B73-REFERENCE-NAM-5.0:1:302966035:302970130:1 gene:Zm00001eb063710 transcript:Zm00001eb063710_T002 gene_biotype:protein_coding transcript_biotype:protein_coding description:Zm00001e006281'	T
'1.1.5.1.1'	'Photosynthesis.photophosphorylation.linear electron flow.ferredoxin electron carrier activities.ferredoxin targeted to NADP reduction'	'zm00001eb063710_p001'	'mercator4v6.0: ferredoxin targeted to NADP reduction & original description: pep chromosome:Zm-B73-REFERENCE-NAM-5.0:1:302965906:302970165:1 gene:Zm00001eb063710 transcript:Zm00001eb063710_T001 gene_biotype:protein_coding transcript_biotype:protein_coding description:Zm00001e006281'	T
'1.1.5.1.1'	'Photosynthesis.photophosphorylation.linear electron flow.ferredoxin electron carrier activities.ferredoxin targeted to NADP reduction'	'zm00001eb348290_p001'	'mercator4v6.0: ferredoxin targeted to NADP reduction & original description: pep chromosome:Zm-B73-REFERENCE-NAM-5.0:8:100889482:100890241:1 gene:Zm00001eb348290 transcript:Zm00001eb348290_T001 gene_biotype:protein_coding transcript_biotype:protein_coding description:Zm00001e026963'	T
'1.1.5.1.1'	'Photosynthesis.photophosphorylation.linear electron flow.ferredoxin electron carrier activities.ferredoxin targeted to NADP reduction'	'zm00001eb083950_p001'	'mercator4v6.0: ferredoxin targeted to NADP reduction & original description: pep chromosome:Zm-B73-REFERENCE-NAM-5.0:2:59574299:59577014:-1 gene:Zm00001eb083950 transcript:Zm00001eb083950_T001 gene_biotype:protein_coding transcript_biotype:protein_coding description:Zm00001e008212'	T
'1.1.5.1.2'	'Photosynthesis.photophosphorylation.linear electron flow.ferredoxin electron carrier activities.ferredoxin targeted to non-NADP reduction'	'zm00001eb217230_p001'	'mercator4v6.0: ferredoxin targeted to non-NADP reduction & original description: pep chromosome:Zm-B73-REFERENCE-NAM-5.0:5:13927240:13945370:-1 gene:Zm00001eb217230 transcript:Zm00001eb217230_T001 gene_biotype:protein_coding transcript_biotype:protein_coding description:Zm00001e012273'	T
'1.1.5.1.2'	'Photosynthesis.photophosphorylation.linear electron flow.ferredoxin electron carrier activities.ferredoxin targeted to non-NADP reduction'	'zm00001eb052650_p001'	'mercator4v6.0: ferredoxin targeted to non-NADP reduction & original description: pep chromosome:Zm-B73-REFERENCE-NAM-5.0:1:265409811:265410627:-1 gene:Zm00001eb052650 transcript:Zm00001eb052650_T001 gene_biotype:protein_coding transcript_biotype:protein_coding description:Zm00001e005218'	T
'1.1.5.2'	'Photosynthesis.photophosphorylation.linear electron flow.ferredoxin-NADP reductase (FNR) activity'	''	''
'1.1.5.2.1'	'Photosynthesis.photophosphorylation.linear electron flow.ferredoxin-NADP reductase (FNR) activity.ferredoxin-NADP oxidoreductase'	'zm00001eb140530_p002'	'mercator4v6.0: ferredoxin-NADP oxidoreductase & original description: pep chromosome:Zm-B73-REFERENCE-NAM-5.0:3:149353377:149359351:-1 gene:Zm00001eb140530 transcript:Zm00001eb140530_T002 gene_biotype:protein_coding transcript_biotype:protein_coding description:Zm00001e018573'	T
'1.1.5.2.1'	'Photosynthesis.photophosphorylation.linear electron flow.ferredoxin-NADP reductase (FNR) activity.ferredoxin-NADP oxidoreductase'	'zm00001eb140530_p005'	'mercator4v6.0: ferredoxin-NADP oxidoreductase & original description: pep chromosome:Zm-B73-REFERENCE-NAM-5.0:3:149357116:149359351:-1 gene:Zm00001eb140530 transcript:Zm00001eb140530_T005 gene_biotype:protein_coding transcript_biotype:protein_coding description:Zm00001e018573'	T
'1.1.5.2.1'	'Photosynthesis.photophosphorylation.linear electron flow.ferredoxin-NADP reductase (FNR) activity.ferredoxin-NADP oxidoreductase'	'zm00001eb140530_p004'	'mercator4v6.0: ferredoxin-NADP oxidoreductase & original description: pep chromosome:Zm-B73-REFERENCE-NAM-5.0:3:149357116:149359351:-1 gene:Zm00001eb140530 transcript:Zm00001eb140530_T004 gene_biotype:protein_coding transcript_biotype:protein_coding description:Zm00001e018573'	T
'1.1.5.2.1'	'Photosynthesis.photophosphorylation.linear electron flow.ferredoxin-NADP reductase (FNR) activity.ferredoxin-NADP oxidoreductase'	'zm00001eb140530_p006'	'mercator4v6.0: ferredoxin-NADP oxidoreductase & original description: pep chromosome:Zm-B73-REFERENCE-NAM-5.0:3:149357116:149359351:-1 gene:Zm00001eb140530 transcript:Zm00001eb140530_T006 gene_biotype:protein_coding transcript_biotype:protein_coding description:Zm00001e018573'	T
'1.1.5.2.1'	'Photosynthesis.photophosphorylation.linear electron flow.ferredoxin-NADP reductase (FNR) activity.ferredoxin-NADP oxidoreductase'	'zm00001eb140530_p001'	'mercator4v6.0: ferredoxin-NADP oxidoreductase & original description: pep chromosome:Zm-B73-REFERENCE-NAM-5.0:3:149353377:149359351:-1 gene:Zm00001eb140530 transcript:Zm00001eb140530_T001 gene_biotype:protein_coding transcript_biotype:protein_coding description:Zm00001e018573'	T
'1.1.5.2.1'	'Photosynthesis.photophosphorylation.linear electron flow.ferredoxin-NADP reductase (FNR) activity.ferredoxin-NADP oxidoreductase'	'zm00001eb379240_p001'	'mercator4v6.0: ferredoxin-NADP oxidoreductase & original description: pep chromosome:Zm-B73-REFERENCE-NAM-5.0:9:29026397:29043520:1 gene:Zm00001eb379240 transcript:Zm00001eb379240_T001 gene_biotype:protein_coding transcript_biotype:protein_coding description:Zm00001e036696'	T
'1.1.5.2.1'	'Photosynthesis.photophosphorylation.linear electron flow.ferredoxin-NADP reductase (FNR) activity.ferredoxin-NADP oxidoreductase'	'zm00001eb379240_p002'	'mercator4v6.0: ferredoxin-NADP oxidoreductase & original description: pep chromosome:Zm-B73-REFERENCE-NAM-5.0:9:29041325:29043520:1 gene:Zm00001eb379240 transcript:Zm00001eb379240_T002 gene_biotype:protein_coding transcript_biotype:protein_coding description:Zm00001e036696'	T
'1.1.5.2.1'	'Photosynthesis.photophosphorylation.linear electron flow.ferredoxin-NADP reductase (FNR) activity.ferredoxin-NADP oxidoreductase'	'zm00001eb362640_p001'	'mercator4v6.0: ferredoxin-NADP oxidoreductase & original description: pep chromosome:Zm-B73-REFERENCE-NAM-5.0:8:163631093:163634635:-1 gene:Zm00001eb362640 transcript:Zm00001eb362640_T001 gene_biotype:protein_coding transcript_biotype:protein_coding description:Zm00001e028295'	T
'1.1.5.2.2'	'Photosynthesis.photophosphorylation.linear electron flow.ferredoxin-NADP reductase (FNR) activity.FNR membrane-tethering'	''	''
'1.1.5.2.2.1'	'Photosynthesis.photophosphorylation.linear electron flow.ferredoxin-NADP reductase (FNR) activity.FNR membrane-tethering.FNR-recruitment protein *(TROL)'	'zm00001eb238170_p003'	'mercator4v6.0: protein involved in ferredoxin-NADP oxidoreductase membrane-tethering *(TROL) & original description: pep chromosome:Zm-B73-REFERENCE-NAM-5.0:5:143938574:143947116:1 gene:Zm00001eb238170 transcript:Zm00001eb238170_T003 gene_biotype:protein_coding transcript_biotype:protein_coding description:Zm00001e014282'	T
'1.1.5.2.2.1'	'Photosynthesis.photophosphorylation.linear electron flow.ferredoxin-NADP reductase (FNR) activity.FNR membrane-tethering.FNR-recruitment protein *(TROL)'	'zm00001eb238170_p001'	'mercator4v6.0: protein involved in ferredoxin-NADP oxidoreductase membrane-tethering *(TROL) & original description: pep chromosome:Zm-B73-REFERENCE-NAM-5.0:5:143938574:143947116:1 gene:Zm00001eb238170 transcript:Zm00001eb238170_T001 gene_biotype:protein_coding transcript_biotype:protein_coding description:Zm00001e014282'	T
'1.1.5.2.2.1'	'Photosynthesis.photophosphorylation.linear electron flow.ferredoxin-NADP reductase (FNR) activity.FNR membrane-tethering.FNR-recruitment protein *(TROL)'	'zm00001eb238170_p002'	'mercator4v6.0: protein involved in ferredoxin-NADP oxidoreductase membrane-tethering *(TROL) & original description: pep chromosome:Zm-B73-REFERENCE-NAM-5.0:5:143938574:143947116:1 gene:Zm00001eb238170 transcript:Zm00001eb238170_T002 gene_biotype:protein_coding transcript_biotype:protein_coding description:Zm00001e014282'	T
'1.1.5.2.2.2'	'Photosynthesis.photophosphorylation.linear electron flow.ferredoxin-NADP reductase (FNR) activity.FNR membrane-tethering.FNR-interacting protein *(TIC62)'	'zm00001eb118450_p002'	'mercator4v6.0: protein involved in ferredoxin-NADP oxidoreductase membrane-tethering *(TIC62) & original description: pep chromosome:Zm-B73-REFERENCE-NAM-5.0:2:243483410:243484874:-1 gene:Zm00001eb118450 transcript:Zm00001eb118450_T002 gene_biotype:protein_coding transcript_biotype:protein_coding description:Zm00001e011593'	T
'1.1.5.2.2.2'	'Photosynthesis.photophosphorylation.linear electron flow.ferredoxin-NADP reductase (FNR) activity.FNR membrane-tethering.FNR-interacting protein *(TIC62)'	'zm00001eb118450_p001'	'mercator4v6.0: protein involved in ferredoxin-NADP oxidoreductase membrane-tethering *(TIC62) & original description: pep chromosome:Zm-B73-REFERENCE-NAM-5.0:2:243483405:243484890:-1 gene:Zm00001eb118450 transcript:Zm00001eb118450_T001 gene_biotype:protein_coding transcript_biotype:protein_coding description:Zm00001e011593'	T
'1.1.5.2.3'	'Photosynthesis.photophosphorylation.linear electron flow.ferredoxin-NADP reductase (FNR) activity.regulatory protein *(LIR1) of FNR activity'	'zm00001eb390880_p001'	'mercator4v6.0: regulatory protein *(LIR1) of ferredoxin-NADP oxidoreductase activity & original description: pep chromosome:Zm-B73-REFERENCE-NAM-5.0:9:119498733:119501185:1 gene:Zm00001eb390880 transcript:Zm00001eb390880_T001 gene_biotype:protein_coding transcript_biotype:protein_coding description:Zm00001e153347'	T
'1.1.5.2.3'	'Photosynthesis.photophosphorylation.linear electron flow.ferredoxin-NADP reductase (FNR) activity.regulatory protein *(LIR1) of FNR activity'	'zm00001eb182180_p001'	'mercator4v6.0: regulatory protein *(LIR1) of ferredoxin-NADP oxidoreductase activity & original description: pep chromosome:Zm-B73-REFERENCE-NAM-5.0:4:123121621:123123004:1 gene:Zm00001eb182180 transcript:Zm00001eb182180_T001 gene_biotype:protein_coding transcript_biotype:protein_coding description:Zm00001e111599'	T
'1.1.5.2.3'	'Photosynthesis.photophosphorylation.linear electron flow.ferredoxin-NADP reductase (FNR) activity.regulatory protein *(LIR1) of FNR activity'	'zm00001eb138400_p001'	'mercator4v6.0: regulatory protein *(LIR1) of ferredoxin-NADP oxidoreductase activity & original description: pep chromosome:Zm-B73-REFERENCE-NAM-5.0:3:138904340:138905799:1 gene:Zm00001eb138400 transcript:Zm00001eb138400_T001 gene_biotype:protein_coding transcript_biotype:protein_coding description:Zm00001e125480'	T
'1.1.5.2.3'	'Photosynthesis.photophosphorylation.linear electron flow.ferredoxin-NADP reductase (FNR) activity.regulatory protein *(LIR1) of FNR activity'	'zm00001eb127000_p002'	'mercator4v6.0: regulatory protein *(LIR1) of ferredoxin-NADP oxidoreductase activity & original description: pep chromosome:Zm-B73-REFERENCE-NAM-5.0:3:32339255:32340527:1 gene:Zm00001eb127000 transcript:Zm00001eb127000_T002 gene_biotype:protein_coding transcript_biotype:protein_coding description:Zm00001e017178'	T
'1.1.5.2.3'	'Photosynthesis.photophosphorylation.linear electron flow.ferredoxin-NADP reductase (FNR) activity.regulatory protein *(LIR1) of FNR activity'	'zm00001eb127000_p001'	'mercator4v6.0: regulatory protein *(LIR1) of ferredoxin-NADP oxidoreductase activity & original description: pep chromosome:Zm-B73-REFERENCE-NAM-5.0:3:32339255:32340527:1 gene:Zm00001eb127000 transcript:Zm00001eb127000_T001 gene_biotype:protein_coding transcript_biotype:protein_coding description:Zm00001e017178'	T
'1.1.6'	'Photosynthesis.photophosphorylation.cyclic electron flow'	''	''
'1.1.6.1'	'Photosynthesis.photophosphorylation.cyclic electron flow.PGR5-PGRL1 complex'	''	''
'1.1.6.1.1'	'Photosynthesis.photophosphorylation.cyclic electron flow.PGR5-PGRL1 complex.component *(PGR5)'	'zm00001eb175600_p001'	'mercator4v6.0: component *(PGR5) of cyclic electron flow PGR5-PGRL1 complex & original description: pep chromosome:Zm-B73-REFERENCE-NAM-5.0:4:50595732:50596915:-1 gene:Zm00001eb175600 transcript:Zm00001eb175600_T001 gene_biotype:protein_coding transcript_biotype:protein_coding description:Zm00001e022011'	T
'1.1.6.1.1'	'Photosynthesis.photophosphorylation.cyclic electron flow.PGR5-PGRL1 complex.component *(PGR5)'	'zm00001eb175600_p002'	'mercator4v6.0: component *(PGR5) of cyclic electron flow PGR5-PGRL1 complex & original description: pep chromosome:Zm-B73-REFERENCE-NAM-5.0:4:50595880:50596813:-1 gene:Zm00001eb175600 transcript:Zm00001eb175600_T002 gene_biotype:protein_coding transcript_biotype:protein_coding description:Zm00001e022011'	T
'1.1.6.1.1'	'Photosynthesis.photophosphorylation.cyclic electron flow.PGR5-PGRL1 complex.component *(PGR5)'	'zm00001eb038530_p001'	'mercator4v6.0: component *(PGR5) of cyclic electron flow PGR5-PGRL1 complex & original description: pep chromosome:Zm-B73-REFERENCE-NAM-5.0:1:206010963:206011914:-1 gene:Zm00001eb038530 transcript:Zm00001eb038530_T001 gene_biotype:protein_coding transcript_biotype:protein_coding description:Zm00001e003846'	T
'1.1.6.1.2'	'Photosynthesis.photophosphorylation.cyclic electron flow.PGR5-PGRL1 complex.component *(PGRL1)'	'zm00001eb305640_p004'	'mercator4v6.0: component *(PGRL1) of cyclic electron flow PGR5-PGRL1 complex & original description: pep chromosome:Zm-B73-REFERENCE-NAM-5.0:7:34194350:34203981:-1 gene:Zm00001eb305640 transcript:Zm00001eb305640_T004 gene_biotype:protein_coding transcript_biotype:protein_coding description:Zm00001e033337'	T
'1.1.6.1.2'	'Photosynthesis.photophosphorylation.cyclic electron flow.PGR5-PGRL1 complex.component *(PGRL1)'	'zm00001eb305640_p001'	'mercator4v6.0: component *(PGRL1) of cyclic electron flow PGR5-PGRL1 complex & original description: pep chromosome:Zm-B73-REFERENCE-NAM-5.0:7:34194235:34204358:-1 gene:Zm00001eb305640 transcript:Zm00001eb305640_T001 gene_biotype:protein_coding transcript_biotype:protein_coding description:Zm00001e033337'	T
'1.1.6.1.2'	'Photosynthesis.photophosphorylation.cyclic electron flow.PGR5-PGRL1 complex.component *(PGRL1)'	'zm00001eb305640_p003'	'mercator4v6.0: component *(PGRL1) of cyclic electron flow PGR5-PGRL1 complex & original description: pep chromosome:Zm-B73-REFERENCE-NAM-5.0:7:34194240:34204172:-1 gene:Zm00001eb305640 transcript:Zm00001eb305640_T003 gene_biotype:protein_coding transcript_biotype:protein_coding description:Zm00001e033337'	T
'1.1.6.1.2'	'Photosynthesis.photophosphorylation.cyclic electron flow.PGR5-PGRL1 complex.component *(PGRL1)'	'zm00001eb305640_p002'	'mercator4v6.0: component *(PGRL1) of cyclic electron flow PGR5-PGRL1 complex & original description: pep chromosome:Zm-B73-REFERENCE-NAM-5.0:7:34194240:34204202:-1 gene:Zm00001eb305640 transcript:Zm00001eb305640_T002 gene_biotype:protein_coding transcript_biotype:protein_coding description:Zm00001e033337'	T
'1.1.6.1.2'	'Photosynthesis.photophosphorylation.cyclic electron flow.PGR5-PGRL1 complex.component *(PGRL1)'	'zm00001eb065010_p001'	'mercator4v6.0: component *(PGRL1) of cyclic electron flow PGR5-PGRL1 complex & original description: pep chromosome:Zm-B73-REFERENCE-NAM-5.0:1:306648753:306651331:-1 gene:Zm00001eb065010 transcript:Zm00001eb065010_T001 gene_biotype:protein_coding transcript_biotype:protein_coding description:Zm00001e108247'	T
'1.1.6.1.2'	'Photosynthesis.photophosphorylation.cyclic electron flow.PGR5-PGRL1 complex.component *(PGRL1)'	'zm00001eb064990_p006'	'mercator4v6.0: component *(PGRL1) of cyclic electron flow PGR5-PGRL1 complex & original description: pep chromosome:Zm-B73-REFERENCE-NAM-5.0:1:306562552:306569134:-1 gene:Zm00001eb064990 transcript:Zm00001eb064990_T006 gene_biotype:protein_coding transcript_biotype:protein_coding description:Zm00001e006418'	T
'1.1.6.1.2'	'Photosynthesis.photophosphorylation.cyclic electron flow.PGR5-PGRL1 complex.component *(PGRL1)'	'zm00001eb064990_p001'	'mercator4v6.0: component *(PGRL1) of cyclic electron flow PGR5-PGRL1 complex & original description: pep chromosome:Zm-B73-REFERENCE-NAM-5.0:1:306562520:306569265:-1 gene:Zm00001eb064990 transcript:Zm00001eb064990_T001 gene_biotype:protein_coding transcript_biotype:protein_coding description:Zm00001e006418'	T
'1.1.6.1.2'	'Photosynthesis.photophosphorylation.cyclic electron flow.PGR5-PGRL1 complex.component *(PGRL1)'	'zm00001eb064990_p003'	'mercator4v6.0: component *(PGRL1) of cyclic electron flow PGR5-PGRL1 complex & original description: pep chromosome:Zm-B73-REFERENCE-NAM-5.0:1:306562271:306569134:-1 gene:Zm00001eb064990 transcript:Zm00001eb064990_T003 gene_biotype:protein_coding transcript_biotype:protein_coding description:Zm00001e006418'	T
'1.1.6.1.2'	'Photosynthesis.photophosphorylation.cyclic electron flow.PGR5-PGRL1 complex.component *(PGRL1)'	'zm00001eb064990_p005'	'mercator4v6.0: component *(PGRL1) of cyclic electron flow PGR5-PGRL1 complex & original description: pep chromosome:Zm-B73-REFERENCE-NAM-5.0:1:306562547:306569134:-1 gene:Zm00001eb064990 transcript:Zm00001eb064990_T005 gene_biotype:protein_coding transcript_biotype:protein_coding description:Zm00001e006418'	T
'1.1.6.1.2'	'Photosynthesis.photophosphorylation.cyclic electron flow.PGR5-PGRL1 complex.component *(PGRL1)'	'zm00001eb064990_p002'	'mercator4v6.0: component *(PGRL1) of cyclic electron flow PGR5-PGRL1 complex & original description: pep chromosome:Zm-B73-REFERENCE-NAM-5.0:1:306562998:306569265:-1 gene:Zm00001eb064990 transcript:Zm00001eb064990_T002 gene_biotype:protein_coding transcript_biotype:protein_coding description:Zm00001e006418'	T
'1.1.6.1.2'	'Photosynthesis.photophosphorylation.cyclic electron flow.PGR5-PGRL1 complex.component *(PGRL1)'	'zm00001eb064990_p004'	'mercator4v6.0: component *(PGRL1) of cyclic electron flow PGR5-PGRL1 complex & original description: pep chromosome:Zm-B73-REFERENCE-NAM-5.0:1:306562528:306569134:-1 gene:Zm00001eb064990 transcript:Zm00001eb064990_T004 gene_biotype:protein_coding transcript_biotype:protein_coding description:Zm00001e006418'	T
'1.1.6.2'	'Photosynthesis.photophosphorylation.cyclic electron flow.regulatory protein *(PGRL2)'	''	''
'1.1.7'	'Photosynthesis.photophosphorylation.pseudo-cyclic electron flow'	''	''
'1.1.7.1'	'Photosynthesis.photophosphorylation.pseudo-cyclic electron flow.flavodiiron protein heterodimer'	''	''
'1.1.7.1.1'	'Photosynthesis.photophosphorylation.pseudo-cyclic electron flow.flavodiiron protein heterodimer.component *(FLVa)'	''	''
'1.1.7.1.2'	'Photosynthesis.photophosphorylation.pseudo-cyclic electron flow.flavodiiron protein heterodimer.component *(FLVb)'	''	''
'1.1.8'	'Photosynthesis.photophosphorylation.chlororespiration'	''	''
'1.1.8.1'	'Photosynthesis.photophosphorylation.chlororespiration.NADH dehydrogenase-like (NDH) complex'	''	''
'1.1.8.1.1'	'Photosynthesis.photophosphorylation.chlororespiration.NADH dehydrogenase-like (NDH) complex.membrane subcomplex M'	''	''
'1.1.8.1.1.1'	'Photosynthesis.photophosphorylation.chlororespiration.NADH dehydrogenase-like (NDH) complex.membrane subcomplex M.component *(NdhA)'	''	''
'1.1.8.1.1.2'	'Photosynthesis.photophosphorylation.chlororespiration.NADH dehydrogenase-like (NDH) complex.membrane subcomplex M.component *(NdhB)'	''	''
'1.1.8.1.1.3'	'Photosynthesis.photophosphorylation.chlororespiration.NADH dehydrogenase-like (NDH) complex.membrane subcomplex M.component *(NdhC)'	''	''
'1.1.8.1.1.4'	'Photosynthesis.photophosphorylation.chlororespiration.NADH dehydrogenase-like (NDH) complex.membrane subcomplex M.component *(NdhD)'	''	''
'1.1.8.1.1.5'	'Photosynthesis.photophosphorylation.chlororespiration.NADH dehydrogenase-like (NDH) complex.membrane subcomplex M.component *(NdhE)'	''	''
'1.1.8.1.1.6'	'Photosynthesis.photophosphorylation.chlororespiration.NADH dehydrogenase-like (NDH) complex.membrane subcomplex M.component *(NdhF)'	''	''
'1.1.8.1.1.7'	'Photosynthesis.photophosphorylation.chlororespiration.NADH dehydrogenase-like (NDH) complex.membrane subcomplex M.component *(NdhG)'	''	''
'1.1.8.1.2'	'Photosynthesis.photophosphorylation.chlororespiration.NADH dehydrogenase-like (NDH) complex.subcomplex A'	''	''
'1.1.8.1.2.1'	'Photosynthesis.photophosphorylation.chlororespiration.NADH dehydrogenase-like (NDH) complex.subcomplex A.component *(NdhH)'	''	''
'1.1.8.1.2.2'	'Photosynthesis.photophosphorylation.chlororespiration.NADH dehydrogenase-like (NDH) complex.subcomplex A.component *(NdhI)'	''	''
'1.1.8.1.2.3'	'Photosynthesis.photophosphorylation.chlororespiration.NADH dehydrogenase-like (NDH) complex.subcomplex A.component *(NdhJ)'	''	''
'1.1.8.1.2.4'	'Photosynthesis.photophosphorylation.chlororespiration.NADH dehydrogenase-like (NDH) complex.subcomplex A.component *(NdhK)'	'zm00001eb039200_p001'	'mercator4v6.0: component *(NdhK) of NDH subcomplex A & original description: pep chromosome:Zm-B73-REFERENCE-NAM-5.0:1:208562546:208563946:1 gene:Zm00001eb039200 transcript:Zm00001eb039200_T001 gene_biotype:protein_coding transcript_biotype:protein_coding description:Zm00001e003907'	T
'1.1.8.1.2.4'	'Photosynthesis.photophosphorylation.chlororespiration.NADH dehydrogenase-like (NDH) complex.subcomplex A.component *(NdhK)'	'zm00001eb435670_p001'	'mercator4v6.0: component *(NdhK) of NDH subcomplex A & original description: pep scaffold:Zm-B73-REFERENCE-NAM-5.0:scaf_45:106437:107827:1 gene:Zm00001eb435670 transcript:Zm00001eb435670_T001 gene_biotype:protein_coding transcript_biotype:protein_coding description:Zm00001e042097'	T
'1.1.8.1.2.4'	'Photosynthesis.photophosphorylation.chlororespiration.NADH dehydrogenase-like (NDH) complex.subcomplex A.component *(NdhK)'	'zm00001eb440980_p001'	'mercator4v6.0: component *(NdhK) of NDH subcomplex A & original description: pep scaffold:Zm-B73-REFERENCE-NAM-5.0:scaf_339:14494:16408:1 gene:Zm00001eb440980 transcript:Zm00001eb440980_T001 gene_biotype:protein_coding transcript_biotype:protein_coding description:Zm00001e042352'	T
'1.1.8.1.2.4'	'Photosynthesis.photophosphorylation.chlororespiration.NADH dehydrogenase-like (NDH) complex.subcomplex A.component *(NdhK)'	'zm00001eb435210_p001'	'mercator4v6.0: component *(NdhK) of NDH subcomplex A & original description: pep scaffold:Zm-B73-REFERENCE-NAM-5.0:scaf_34:27375:28765:1 gene:Zm00001eb435210 transcript:Zm00001eb435210_T001 gene_biotype:protein_coding transcript_biotype:protein_coding description:Zm00001e042032'	T
'1.1.8.1.2.4'	'Photosynthesis.photophosphorylation.chlororespiration.NADH dehydrogenase-like (NDH) complex.subcomplex A.component *(NdhK)'	'zm00001eb039120_p001'	'mercator4v6.0: component *(NdhK) of NDH subcomplex A & original description: pep chromosome:Zm-B73-REFERENCE-NAM-5.0:1:208535105:208535679:-1 gene:Zm00001eb039120 transcript:Zm00001eb039120_T001 gene_biotype:protein_coding transcript_biotype:protein_coding description:Zm00001e003899'	T
'1.1.8.1.2.4'	'Photosynthesis.photophosphorylation.chlororespiration.NADH dehydrogenase-like (NDH) complex.subcomplex A.component *(NdhK)'	'zm00001eb039090_p001'	'mercator4v6.0: component *(NdhK) of NDH subcomplex A & original description: pep chromosome:Zm-B73-REFERENCE-NAM-5.0:1:208523314:208523888:-1 gene:Zm00001eb039090 transcript:Zm00001eb039090_T001 gene_biotype:protein_coding transcript_biotype:protein_coding description:Zm00001e003896'	T
'1.1.8.1.2.4'	'Photosynthesis.photophosphorylation.chlororespiration.NADH dehydrogenase-like (NDH) complex.subcomplex A.component *(NdhK)'	'zm00001eb435410_p001'	'mercator4v6.0: component *(NdhK) of NDH subcomplex A & original description: pep scaffold:Zm-B73-REFERENCE-NAM-5.0:scaf_34:167440:168866:1 gene:Zm00001eb435410 transcript:Zm00001eb435410_T001 gene_biotype:protein_coding transcript_biotype:protein_coding description:Zm00001e042053'	T
'1.1.8.1.2.4'	'Photosynthesis.photophosphorylation.chlororespiration.NADH dehydrogenase-like (NDH) complex.subcomplex A.component *(NdhK)'	'zm00001eb435030_p001'	'mercator4v6.0: component *(NdhK) of NDH subcomplex A & original description: pep scaffold:Zm-B73-REFERENCE-NAM-5.0:scaf_33:121664:123054:-1 gene:Zm00001eb435030 transcript:Zm00001eb435030_T001 gene_biotype:protein_coding transcript_biotype:protein_coding description:Zm00001e042079'	T
'1.1.8.1.2.4'	'Photosynthesis.photophosphorylation.chlororespiration.NADH dehydrogenase-like (NDH) complex.subcomplex A.component *(NdhK)'	'zm00001eb437200_p001'	'mercator4v6.0: component *(NdhK) of NDH subcomplex A & original description: pep scaffold:Zm-B73-REFERENCE-NAM-5.0:scaf_103:35100:36490:1 gene:Zm00001eb437200 transcript:Zm00001eb437200_T001 gene_biotype:protein_coding transcript_biotype:protein_coding description:Zm00001e042149'	T
'1.1.8.1.2.5'	'Photosynthesis.photophosphorylation.chlororespiration.NADH dehydrogenase-like (NDH) complex.subcomplex A.component *(NdhL)'	'zm00001eb099410_p001'	'mercator4v6.0: component *(NdhL) of NDH subcomplex A & original description: pep chromosome:Zm-B73-REFERENCE-NAM-5.0:2:185112615:185115172:-1 gene:Zm00001eb099410 transcript:Zm00001eb099410_T001 gene_biotype:protein_coding transcript_biotype:protein_coding description:Zm00001e009814'	T
'1.1.8.1.2.5'	'Photosynthesis.photophosphorylation.chlororespiration.NADH dehydrogenase-like (NDH) complex.subcomplex A.component *(NdhL)'	'zm00001eb312390_p001'	'mercator4v6.0: component *(NdhL) of NDH subcomplex A & original description: pep chromosome:Zm-B73-REFERENCE-NAM-5.0:7:115525705:115527354:-1 gene:Zm00001eb312390 transcript:Zm00001eb312390_T001 gene_biotype:protein_coding transcript_biotype:protein_coding description:Zm00001e034098'	T
'1.1.8.1.2.6'	'Photosynthesis.photophosphorylation.chlororespiration.NADH dehydrogenase-like (NDH) complex.subcomplex A.component *(NdhM)'	'zm00001eb427570_p001'	'mercator4v6.0: component *(NdhM) of NDH subcomplex A & original description: pep chromosome:Zm-B73-REFERENCE-NAM-5.0:10:135933664:135934442:1 gene:Zm00001eb427570 transcript:Zm00001eb427570_T001 gene_biotype:protein_coding transcript_biotype:protein_coding description:Zm00001e158181'	T
'1.1.8.1.2.6'	'Photosynthesis.photophosphorylation.chlororespiration.NADH dehydrogenase-like (NDH) complex.subcomplex A.component *(NdhM)'	'zm00001eb075370_p001'	'mercator4v6.0: component *(NdhM) of NDH subcomplex A & original description: pep chromosome:Zm-B73-REFERENCE-NAM-5.0:2:23630971:23632557:-1 gene:Zm00001eb075370 transcript:Zm00001eb075370_T001 gene_biotype:protein_coding transcript_biotype:protein_coding description:Zm00001e007397'	T
'1.1.8.1.2.7'	'Photosynthesis.photophosphorylation.chlororespiration.NADH dehydrogenase-like (NDH) complex.subcomplex A.component *(NdhN)'	'zm00001eb145680_p001'	'mercator4v6.0: component *(NdhN) of NDH subcomplex A & original description: pep chromosome:Zm-B73-REFERENCE-NAM-5.0:3:176086633:176090647:1 gene:Zm00001eb145680 transcript:Zm00001eb145680_T001 gene_biotype:protein_coding transcript_biotype:protein_coding description:Zm00001e019059'	T
'1.1.8.1.2.8'	'Photosynthesis.photophosphorylation.chlororespiration.NADH dehydrogenase-like (NDH) complex.subcomplex A.component *(NdhO)'	'zm00001eb362560_p002'	'mercator4v6.0: component *(NdhO) of NDH subcomplex A & original description: pep chromosome:Zm-B73-REFERENCE-NAM-5.0:8:163552610:163554294:-1 gene:Zm00001eb362560 transcript:Zm00001eb362560_T002 gene_biotype:protein_coding transcript_biotype:protein_coding description:Zm00001e028287'	T
'1.1.8.1.2.8'	'Photosynthesis.photophosphorylation.chlororespiration.NADH dehydrogenase-like (NDH) complex.subcomplex A.component *(NdhO)'	'zm00001eb362560_p003'	'mercator4v6.0: component *(NdhO) of NDH subcomplex A & original description: pep chromosome:Zm-B73-REFERENCE-NAM-5.0:8:163552971:163554154:-1 gene:Zm00001eb362560 transcript:Zm00001eb362560_T003 gene_biotype:protein_coding transcript_biotype:protein_coding description:Zm00001e028287'	T
'1.1.8.1.2.8'	'Photosynthesis.photophosphorylation.chlororespiration.NADH dehydrogenase-like (NDH) complex.subcomplex A.component *(NdhO)'	'zm00001eb362560_p001'	'mercator4v6.0: component *(NdhO) of NDH subcomplex A & original description: pep chromosome:Zm-B73-REFERENCE-NAM-5.0:8:163552610:163554294:-1 gene:Zm00001eb362560 transcript:Zm00001eb362560_T001 gene_biotype:protein_coding transcript_biotype:protein_coding description:Zm00001e028287'	T
'1.1.8.1.3'	'Photosynthesis.photophosphorylation.chlororespiration.NADH dehydrogenase-like (NDH) complex.subcomplex B'	''	''
'1.1.8.1.3.1'	'Photosynthesis.photophosphorylation.chlororespiration.NADH dehydrogenase-like (NDH) complex.subcomplex B.component *(PnsB1/NDF1)'	'zm00001eb412420_p005'	'mercator4v6.0: component *(PnsB1/NDF1) of NDH subcomplex B & original description: pep chromosome:Zm-B73-REFERENCE-NAM-5.0:10:49165954:49168178:1 gene:Zm00001eb412420 transcript:Zm00001eb412420_T005 gene_biotype:protein_coding transcript_biotype:protein_coding description:Zm00001e039879'	T
'1.1.8.1.3.1'	'Photosynthesis.photophosphorylation.chlororespiration.NADH dehydrogenase-like (NDH) complex.subcomplex B.component *(PnsB1/NDF1)'	'zm00001eb412420_p002'	'mercator4v6.0: component *(PnsB1/NDF1) of NDH subcomplex B & original description: pep chromosome:Zm-B73-REFERENCE-NAM-5.0:10:49165873:49168504:1 gene:Zm00001eb412420 transcript:Zm00001eb412420_T002 gene_biotype:protein_coding transcript_biotype:protein_coding description:Zm00001e039879'	T
'1.1.8.1.3.1'	'Photosynthesis.photophosphorylation.chlororespiration.NADH dehydrogenase-like (NDH) complex.subcomplex B.component *(PnsB1/NDF1)'	'zm00001eb412420_p003'	'mercator4v6.0: component *(PnsB1/NDF1) of NDH subcomplex B & original description: pep chromosome:Zm-B73-REFERENCE-NAM-5.0:10:49165873:49168504:1 gene:Zm00001eb412420 transcript:Zm00001eb412420_T003 gene_biotype:protein_coding transcript_biotype:protein_coding description:Zm00001e039879'	T
'1.1.8.1.3.1'	'Photosynthesis.photophosphorylation.chlororespiration.NADH dehydrogenase-like (NDH) complex.subcomplex B.component *(PnsB1/NDF1)'	'zm00001eb412420_p004'	'mercator4v6.0: component *(PnsB1/NDF1) of NDH subcomplex B & original description: pep chromosome:Zm-B73-REFERENCE-NAM-5.0:10:49165873:49168504:1 gene:Zm00001eb412420 transcript:Zm00001eb412420_T004 gene_biotype:protein_coding transcript_biotype:protein_coding description:Zm00001e039879'	T
'1.1.8.1.3.1'	'Photosynthesis.photophosphorylation.chlororespiration.NADH dehydrogenase-like (NDH) complex.subcomplex B.component *(PnsB1/NDF1)'	'zm00001eb412420_p001'	'mercator4v6.0: component *(PnsB1/NDF1) of NDH subcomplex B & original description: pep chromosome:Zm-B73-REFERENCE-NAM-5.0:10:49165873:49168504:1 gene:Zm00001eb412420 transcript:Zm00001eb412420_T001 gene_biotype:protein_coding transcript_biotype:protein_coding description:Zm00001e039879'	T
'1.1.8.1.3.1'	'Photosynthesis.photophosphorylation.chlororespiration.NADH dehydrogenase-like (NDH) complex.subcomplex B.component *(PnsB1/NDF1)'	'zm00001eb176730_p001'	'mercator4v6.0: component *(PnsB1/NDF1) of NDH subcomplex B & original description: pep chromosome:Zm-B73-REFERENCE-NAM-5.0:4:60955748:60960457:1 gene:Zm00001eb176730 transcript:Zm00001eb176730_T001 gene_biotype:protein_coding transcript_biotype:protein_coding description:Zm00001e022142'	T
'1.1.8.1.3.2'	'Photosynthesis.photophosphorylation.chlororespiration.NADH dehydrogenase-like (NDH) complex.subcomplex B.component *(PnsB2/NDF2)'	'zm00001eb403240_p001'	'mercator4v6.0: component *(PnsB2/NDF2) of NDH subcomplex B & original description: pep chromosome:Zm-B73-REFERENCE-NAM-5.0:9:159242065:159243631:-1 gene:Zm00001eb403240 transcript:Zm00001eb403240_T001 gene_biotype:protein_coding transcript_biotype:protein_coding description:Zm00001e039001'	T
'1.1.8.1.3.2'	'Photosynthesis.photophosphorylation.chlororespiration.NADH dehydrogenase-like (NDH) complex.subcomplex B.component *(PnsB2/NDF2)'	'zm00001eb403240_p002'	'mercator4v6.0: component *(PnsB2/NDF2) of NDH subcomplex B & original description: pep chromosome:Zm-B73-REFERENCE-NAM-5.0:9:159241947:159243571:-1 gene:Zm00001eb403240 transcript:Zm00001eb403240_T002 gene_biotype:protein_coding transcript_biotype:protein_coding description:Zm00001e039001'	T
'1.1.8.1.3.2'	'Photosynthesis.photophosphorylation.chlororespiration.NADH dehydrogenase-like (NDH) complex.subcomplex B.component *(PnsB2/NDF2)'	'zm00001eb403240_p003'	'mercator4v6.0: component *(PnsB2/NDF2) of NDH subcomplex B & original description: pep chromosome:Zm-B73-REFERENCE-NAM-5.0:9:159241947:159243571:-1 gene:Zm00001eb403240 transcript:Zm00001eb403240_T003 gene_biotype:protein_coding transcript_biotype:protein_coding description:Zm00001e039001'	T
'1.1.8.1.3.2'	'Photosynthesis.photophosphorylation.chlororespiration.NADH dehydrogenase-like (NDH) complex.subcomplex B.component *(PnsB2/NDF2)'	'zm00001eb004410_p003'	'mercator4v6.0: component *(PnsB2/NDF2) of NDH subcomplex B & original description: pep chromosome:Zm-B73-REFERENCE-NAM-5.0:1:12235764:12237894:-1 gene:Zm00001eb004410 transcript:Zm00001eb004410_T003 gene_biotype:protein_coding transcript_biotype:protein_coding description:Zm00001e000443'	T
'1.1.8.1.3.2'	'Photosynthesis.photophosphorylation.chlororespiration.NADH dehydrogenase-like (NDH) complex.subcomplex B.component *(PnsB2/NDF2)'	'zm00001eb004410_p001'	'mercator4v6.0: component *(PnsB2/NDF2) of NDH subcomplex B & original description: pep chromosome:Zm-B73-REFERENCE-NAM-5.0:1:12235692:12237894:-1 gene:Zm00001eb004410 transcript:Zm00001eb004410_T001 gene_biotype:protein_coding transcript_biotype:protein_coding description:Zm00001e000443'	T
'1.1.8.1.3.2'	'Photosynthesis.photophosphorylation.chlororespiration.NADH dehydrogenase-like (NDH) complex.subcomplex B.component *(PnsB2/NDF2)'	'zm00001eb004410_p002'	'mercator4v6.0: component *(PnsB2/NDF2) of NDH subcomplex B & original description: pep chromosome:Zm-B73-REFERENCE-NAM-5.0:1:12235764:12237894:-1 gene:Zm00001eb004410 transcript:Zm00001eb004410_T002 gene_biotype:protein_coding transcript_biotype:protein_coding description:Zm00001e000443'	T
'1.1.8.1.3.3'	'Photosynthesis.photophosphorylation.chlororespiration.NADH dehydrogenase-like (NDH) complex.subcomplex B.component *(PnsB3/NDF4)'	'zm00001eb321670_p001'	'mercator4v6.0: component *(PnsB3/NDF4) of NDH subcomplex B & original description: pep chromosome:Zm-B73-REFERENCE-NAM-5.0:7:156016771:156018504:1 gene:Zm00001eb321670 transcript:Zm00001eb321670_T001 gene_biotype:protein_coding transcript_biotype:protein_coding description:Zm00001e035003'	T
'1.1.8.1.3.3'	'Photosynthesis.photophosphorylation.chlororespiration.NADH dehydrogenase-like (NDH) complex.subcomplex B.component *(PnsB3/NDF4)'	'zm00001eb105200_p001'	'mercator4v6.0: component *(PnsB3/NDF4) of NDH subcomplex B & original description: pep chromosome:Zm-B73-REFERENCE-NAM-5.0:2:206679990:206681360:1 gene:Zm00001eb105200 transcript:Zm00001eb105200_T001 gene_biotype:protein_coding transcript_biotype:protein_coding description:Zm00001e120660'	T
'1.1.8.1.3.4'	'Photosynthesis.photophosphorylation.chlororespiration.NADH dehydrogenase-like (NDH) complex.subcomplex B.component *(PnsB4/NDF6)'	'zm00001eb254450_p003'	'mercator4v6.0: component *(PnsB4/NDF6) of NDH subcomplex B & original description: pep chromosome:Zm-B73-REFERENCE-NAM-5.0:5:214974412:214976004:1 gene:Zm00001eb254450 transcript:Zm00001eb254450_T003 gene_biotype:protein_coding transcript_biotype:protein_coding description:Zm00001e015807'	T
'1.1.8.1.3.4'	'Photosynthesis.photophosphorylation.chlororespiration.NADH dehydrogenase-like (NDH) complex.subcomplex B.component *(PnsB4/NDF6)'	'zm00001eb254450_p001'	'mercator4v6.0: component *(PnsB4/NDF6) of NDH subcomplex B & original description: pep chromosome:Zm-B73-REFERENCE-NAM-5.0:5:214974412:214976004:1 gene:Zm00001eb254450 transcript:Zm00001eb254450_T001 gene_biotype:protein_coding transcript_biotype:protein_coding description:Zm00001e015807'	T
'1.1.8.1.3.4'	'Photosynthesis.photophosphorylation.chlororespiration.NADH dehydrogenase-like (NDH) complex.subcomplex B.component *(PnsB4/NDF6)'	'zm00001eb254450_p002'	'mercator4v6.0: component *(PnsB4/NDF6) of NDH subcomplex B & original description: pep chromosome:Zm-B73-REFERENCE-NAM-5.0:5:214974412:214976004:1 gene:Zm00001eb254450 transcript:Zm00001eb254450_T002 gene_biotype:protein_coding transcript_biotype:protein_coding description:Zm00001e015807'	T
'1.1.8.1.3.5'	'Photosynthesis.photophosphorylation.chlororespiration.NADH dehydrogenase-like (NDH) complex.subcomplex B.component *(PnsB5/NDH18)'	'zm00001eb142440_p001'	'mercator4v6.0: component *(PnsB5/NDH18) of NDH subcomplex B & original description: pep chromosome:Zm-B73-REFERENCE-NAM-5.0:3:158250449:158252180:-1 gene:Zm00001eb142440 transcript:Zm00001eb142440_T001 gene_biotype:protein_coding transcript_biotype:protein_coding description:Zm00001e018750'	T
'1.1.8.1.4'	'Photosynthesis.photophosphorylation.chlororespiration.NADH dehydrogenase-like (NDH) complex.lumen subcomplex L'	''	''
'1.1.8.1.4.1'	'Photosynthesis.photophosphorylation.chlororespiration.NADH dehydrogenase-like (NDH) complex.lumen subcomplex L.component *(PnsL1)'	'zm00001eb012750_p002'	'mercator4v6.0: component *(PnsL1) of NDH lumen subcomplex L & original description: pep chromosome:Zm-B73-REFERENCE-NAM-5.0:1:42030882:42032517:1 gene:Zm00001eb012750 transcript:Zm00001eb012750_T002 gene_biotype:protein_coding transcript_biotype:protein_coding description:Zm00001e001257'	T
'1.1.8.1.4.1'	'Photosynthesis.photophosphorylation.chlororespiration.NADH dehydrogenase-like (NDH) complex.lumen subcomplex L.component *(PnsL1)'	'zm00001eb012750_p001'	'mercator4v6.0: component *(PnsL1) of NDH lumen subcomplex L & original description: pep chromosome:Zm-B73-REFERENCE-NAM-5.0:1:42030859:42032683:1 gene:Zm00001eb012750 transcript:Zm00001eb012750_T001 gene_biotype:protein_coding transcript_biotype:protein_coding description:Zm00001e001257'	T
'1.1.8.1.4.2'	'Photosynthesis.photophosphorylation.chlororespiration.NADH dehydrogenase-like (NDH) complex.lumen subcomplex L.component *(PnsL2/PQL1)'	'zm00001eb244980_p002'	'mercator4v6.0: component *(PnsL2/PQL1) of NDH lumen subcomplex L & original description: pep chromosome:Zm-B73-REFERENCE-NAM-5.0:5:180048108:180049073:-1 gene:Zm00001eb244980 transcript:Zm00001eb244980_T002 gene_biotype:protein_coding transcript_biotype:protein_coding description:Zm00001e014918'	T
'1.1.8.1.4.2'	'Photosynthesis.photophosphorylation.chlororespiration.NADH dehydrogenase-like (NDH) complex.lumen subcomplex L.component *(PnsL2/PQL1)'	'zm00001eb244980_p003'	'mercator4v6.0: component *(PnsL2/PQL1) of NDH lumen subcomplex L & original description: pep chromosome:Zm-B73-REFERENCE-NAM-5.0:5:180048097:180048993:-1 gene:Zm00001eb244980 transcript:Zm00001eb244980_T003 gene_biotype:protein_coding transcript_biotype:protein_coding description:Zm00001e014918'	T
'1.1.8.1.4.2'	'Photosynthesis.photophosphorylation.chlororespiration.NADH dehydrogenase-like (NDH) complex.lumen subcomplex L.component *(PnsL2/PQL1)'	'zm00001eb244980_p001'	'mercator4v6.0: component *(PnsL2/PQL1) of NDH lumen subcomplex L & original description: pep chromosome:Zm-B73-REFERENCE-NAM-5.0:5:180048108:180049073:-1 gene:Zm00001eb244980 transcript:Zm00001eb244980_T001 gene_biotype:protein_coding transcript_biotype:protein_coding description:Zm00001e014918'	T
'1.1.8.1.4.2'	'Photosynthesis.photophosphorylation.chlororespiration.NADH dehydrogenase-like (NDH) complex.lumen subcomplex L.component *(PnsL2/PQL1)'	'zm00001eb183170_p002'	'mercator4v6.0: component *(PnsL2/PQL1) of NDH lumen subcomplex L & original description: pep chromosome:Zm-B73-REFERENCE-NAM-5.0:4:130413145:130414205:-1 gene:Zm00001eb183170 transcript:Zm00001eb183170_T002 gene_biotype:protein_coding transcript_biotype:protein_coding description:Zm00001e022814'	T
'1.1.8.1.4.3'	'Photosynthesis.photophosphorylation.chlororespiration.NADH dehydrogenase-like (NDH) complex.lumen subcomplex L.component *(PnsL3/PQL2)'	'zm00001eb298270_p001'	'mercator4v6.0: component *(PnsL3/PQL2) of NDH lumen subcomplex L & original description: pep chromosome:Zm-B73-REFERENCE-NAM-5.0:7:1246996:1248394:1 gene:Zm00001eb298270 transcript:Zm00001eb298270_T001 gene_biotype:protein_coding transcript_biotype:protein_coding description:Zm00001e032657'	T
'1.1.8.1.4.4'	'Photosynthesis.photophosphorylation.chlororespiration.NADH dehydrogenase-like (NDH) complex.lumen subcomplex L.component *(PnsL4)'	'zm00001eb255120_p003'	'mercator4v6.0: component *(PnsL4) of NDH lumen subcomplex L & original description: pep chromosome:Zm-B73-REFERENCE-NAM-5.0:5:216382485:216384228:1 gene:Zm00001eb255120 transcript:Zm00001eb255120_T003 gene_biotype:protein_coding transcript_biotype:protein_coding description:Zm00001e015866'	T
'1.1.8.1.4.4'	'Photosynthesis.photophosphorylation.chlororespiration.NADH dehydrogenase-like (NDH) complex.lumen subcomplex L.component *(PnsL4)'	'zm00001eb255120_p005'	'mercator4v6.0: component *(PnsL4) of NDH lumen subcomplex L & original description: pep chromosome:Zm-B73-REFERENCE-NAM-5.0:5:216382561:216384043:1 gene:Zm00001eb255120 transcript:Zm00001eb255120_T005 gene_biotype:protein_coding transcript_biotype:protein_coding description:Zm00001e015866'	T
'1.1.8.1.4.4'	'Photosynthesis.photophosphorylation.chlororespiration.NADH dehydrogenase-like (NDH) complex.lumen subcomplex L.component *(PnsL4)'	'zm00001eb255120_p001'	'mercator4v6.0: component *(PnsL4) of NDH lumen subcomplex L & original description: pep chromosome:Zm-B73-REFERENCE-NAM-5.0:5:216382485:216384228:1 gene:Zm00001eb255120 transcript:Zm00001eb255120_T001 gene_biotype:protein_coding transcript_biotype:protein_coding description:Zm00001e015866'	T
'1.1.8.1.4.4'	'Photosynthesis.photophosphorylation.chlororespiration.NADH dehydrogenase-like (NDH) complex.lumen subcomplex L.component *(PnsL4)'	'zm00001eb255120_p002'	'mercator4v6.0: component *(PnsL4) of NDH lumen subcomplex L & original description: pep chromosome:Zm-B73-REFERENCE-NAM-5.0:5:216382485:216384228:1 gene:Zm00001eb255120 transcript:Zm00001eb255120_T002 gene_biotype:protein_coding transcript_biotype:protein_coding description:Zm00001e015866'	T
'1.1.8.1.4.4'	'Photosynthesis.photophosphorylation.chlororespiration.NADH dehydrogenase-like (NDH) complex.lumen subcomplex L.component *(PnsL4)'	'zm00001eb255120_p004'	'mercator4v6.0: component *(PnsL4) of NDH lumen subcomplex L & original description: pep chromosome:Zm-B73-REFERENCE-NAM-5.0:5:216382487:216384160:1 gene:Zm00001eb255120 transcript:Zm00001eb255120_T004 gene_biotype:protein_coding transcript_biotype:protein_coding description:Zm00001e015866'	T
'1.1.8.1.4.5'	'Photosynthesis.photophosphorylation.chlororespiration.NADH dehydrogenase-like (NDH) complex.lumen subcomplex L.component *(PnsL5)'	'zm00001eb356220_p001'	'mercator4v6.0: component *(PnsL5) of NDH lumen subcomplex L & original description: pep chromosome:Zm-B73-REFERENCE-NAM-5.0:8:138703207:138705784:-1 gene:Zm00001eb356220 transcript:Zm00001eb356220_T001 gene_biotype:protein_coding transcript_biotype:protein_coding description:Zm00001e027678'	T
'1.1.8.1.4.5'	'Photosynthesis.photophosphorylation.chlororespiration.NADH dehydrogenase-like (NDH) complex.lumen subcomplex L.component *(PnsL5)'	'zm00001eb267580_p001'	'mercator4v6.0: component *(PnsL5) of NDH lumen subcomplex L & original description: pep chromosome:Zm-B73-REFERENCE-NAM-5.0:6:52388671:52391688:-1 gene:Zm00001eb267580 transcript:Zm00001eb267580_T001 gene_biotype:protein_coding transcript_biotype:protein_coding description:Zm00001e029710'	T
'1.1.8.1.5'	'Photosynthesis.photophosphorylation.chlororespiration.NADH dehydrogenase-like (NDH) complex.electron donor-binding subcomplex E'	''	''
'1.1.8.1.5.1'	'Photosynthesis.photophosphorylation.chlororespiration.NADH dehydrogenase-like (NDH) complex.electron donor-binding subcomplex E.component *(NdhS)'	'zm00001eb224490_p001'	'mercator4v6.0: component *(NdhS) of NDH electron donor-binding subcomplex E & original description: pep chromosome:Zm-B73-REFERENCE-NAM-5.0:5:42421771:42422800:1 gene:Zm00001eb224490 transcript:Zm00001eb224490_T001 gene_biotype:protein_coding transcript_biotype:protein_coding description:Zm00001e012952'	T
'1.1.8.1.5.2'	'Photosynthesis.photophosphorylation.chlororespiration.NADH dehydrogenase-like (NDH) complex.electron donor-binding subcomplex E.component *(NdhT)'	'zm00001eb168470_p002'	'mercator4v6.0: component *(NdhT) of NDH electron donor-binding subcomplex E & original description: pep chromosome:Zm-B73-REFERENCE-NAM-5.0:4:14037183:14038780:1 gene:Zm00001eb168470 transcript:Zm00001eb168470_T002 gene_biotype:protein_coding transcript_biotype:protein_coding description:Zm00001e021321'	T
'1.1.8.1.5.2'	'Photosynthesis.photophosphorylation.chlororespiration.NADH dehydrogenase-like (NDH) complex.electron donor-binding subcomplex E.component *(NdhT)'	'zm00001eb168470_p001'	'mercator4v6.0: component *(NdhT) of NDH electron donor-binding subcomplex E & original description: pep chromosome:Zm-B73-REFERENCE-NAM-5.0:4:14037183:14040000:1 gene:Zm00001eb168470 transcript:Zm00001eb168470_T001 gene_biotype:protein_coding transcript_biotype:protein_coding description:Zm00001e021321'	T
'1.1.8.1.5.3'	'Photosynthesis.photophosphorylation.chlororespiration.NADH dehydrogenase-like (NDH) complex.electron donor-binding subcomplex E.component *(NdhU)'	'zm00001eb409580_p001'	'mercator4v6.0: component *(NdhU) of NDH electron donor-binding subcomplex E & original description: pep chromosome:Zm-B73-REFERENCE-NAM-5.0:10:18759663:18762966:1 gene:Zm00001eb409580 transcript:Zm00001eb409580_T001 gene_biotype:protein_coding transcript_biotype:protein_coding description:Zm00001e039624'	T
'1.1.8.1.5.4'	'Photosynthesis.photophosphorylation.chlororespiration.NADH dehydrogenase-like (NDH) complex.electron donor-binding subcomplex E.component *(NdhV)'	'zm00001eb327210_p001'	'mercator4v6.0: component *(NdhV) of NDH electron donor-binding subcomplex E & original description: pep chromosome:Zm-B73-REFERENCE-NAM-5.0:7:174074438:174076896:1 gene:Zm00001eb327210 transcript:Zm00001eb327210_T001 gene_biotype:protein_coding transcript_biotype:protein_coding description:Zm00001e035524'	T
'1.1.8.1.5.4'	'Photosynthesis.photophosphorylation.chlororespiration.NADH dehydrogenase-like (NDH) complex.electron donor-binding subcomplex E.component *(NdhV)'	'zm00001eb327210_p002'	'mercator4v6.0: component *(NdhV) of NDH electron donor-binding subcomplex E & original description: pep chromosome:Zm-B73-REFERENCE-NAM-5.0:7:174074438:174076896:1 gene:Zm00001eb327210 transcript:Zm00001eb327210_T002 gene_biotype:protein_coding transcript_biotype:protein_coding description:Zm00001e035524'	T
'1.1.8.1.5.4'	'Photosynthesis.photophosphorylation.chlororespiration.NADH dehydrogenase-like (NDH) complex.electron donor-binding subcomplex E.component *(NdhV)'	'zm00001eb108910_p001'	'mercator4v6.0: component *(NdhV) of NDH electron donor-binding subcomplex E & original description: pep chromosome:Zm-B73-REFERENCE-NAM-5.0:2:217539879:217541644:1 gene:Zm00001eb108910 transcript:Zm00001eb108910_T001 gene_biotype:protein_coding transcript_biotype:protein_coding description:Zm00001e010740'	T
'1.1.8.1.6'	'Photosynthesis.photophosphorylation.chlororespiration.NADH dehydrogenase-like (NDH) complex.assembly and maintenance'	''	''
'1.1.8.1.6.1'	'Photosynthesis.photophosphorylation.chlororespiration.NADH dehydrogenase-like (NDH) complex.assembly and maintenance.ndhA-specific pre-mRNA splicing factor'	'zm00001eb233080_p001'	'mercator4v6.0: ndhA-specific pre-mRNA splicing factor & original description: pep chromosome:Zm-B73-REFERENCE-NAM-5.0:5:86837429:86840587:1 gene:Zm00001eb233080 transcript:Zm00001eb233080_T001 gene_biotype:protein_coding transcript_biotype:protein_coding description:Zm00001e013734'	T
'1.1.8.1.6.1'	'Photosynthesis.photophosphorylation.chlororespiration.NADH dehydrogenase-like (NDH) complex.assembly and maintenance.ndhA-specific pre-mRNA splicing factor'	'zm00001eb233080_p002'	'mercator4v6.0: ndhA-specific pre-mRNA splicing factor & original description: pep chromosome:Zm-B73-REFERENCE-NAM-5.0:5:86837720:86840587:1 gene:Zm00001eb233080 transcript:Zm00001eb233080_T002 gene_biotype:protein_coding transcript_biotype:protein_coding description:Zm00001e013734'	T
'1.1.8.1.6.2'	'Photosynthesis.photophosphorylation.chlororespiration.NADH dehydrogenase-like (NDH) complex.assembly and maintenance.Cpn60 chaperonin heterodimer'	''	''
'1.1.8.1.6.2.1'	'Photosynthesis.photophosphorylation.chlororespiration.NADH dehydrogenase-like (NDH) complex.assembly and maintenance.Cpn60 chaperonin heterodimer.subunit alpha'	'zm00001eb286730_p001'	'mercator4v6.0: subunit alpha of Cpn60 chaperonin complex & original description: pep chromosome:Zm-B73-REFERENCE-NAM-5.0:6:153147110:153151531:-1 gene:Zm00001eb286730 transcript:Zm00001eb286730_T001 gene_biotype:protein_coding transcript_biotype:protein_coding description:Zm00001e031536'	T
'1.1.8.1.6.2.1'	'Photosynthesis.photophosphorylation.chlororespiration.NADH dehydrogenase-like (NDH) complex.assembly and maintenance.Cpn60 chaperonin heterodimer.subunit alpha'	'zm00001eb065160_p001'	'mercator4v6.0: subunit alpha of Cpn60 chaperonin complex & original description: pep chromosome:Zm-B73-REFERENCE-NAM-5.0:1:307034584:307038939:-1 gene:Zm00001eb065160 transcript:Zm00001eb065160_T001 gene_biotype:protein_coding transcript_biotype:protein_coding description:Zm00001e006438'	T
'1.1.8.1.6.2.2'	'Photosynthesis.photophosphorylation.chlororespiration.NADH dehydrogenase-like (NDH) complex.assembly and maintenance.Cpn60 chaperonin heterodimer.subunit beta'	'zm00001eb010540_p002'	'mercator4v6.0: subunit beta of Cpn60 chaperonin complex & original description: pep chromosome:Zm-B73-REFERENCE-NAM-5.0:1:33461325:33465661:-1 gene:Zm00001eb010540 transcript:Zm00001eb010540_T002 gene_biotype:protein_coding transcript_biotype:protein_coding description:Zm00001e001025'	T
'1.1.8.1.6.2.2'	'Photosynthesis.photophosphorylation.chlororespiration.NADH dehydrogenase-like (NDH) complex.assembly and maintenance.Cpn60 chaperonin heterodimer.subunit beta'	'zm00001eb010540_p001'	'mercator4v6.0: subunit beta of Cpn60 chaperonin complex & original description: pep chromosome:Zm-B73-REFERENCE-NAM-5.0:1:33461885:33465763:-1 gene:Zm00001eb010540 transcript:Zm00001eb010540_T001 gene_biotype:protein_coding transcript_biotype:protein_coding description:Zm00001e001025'	T
'1.1.8.1.6.2.2'	'Photosynthesis.photophosphorylation.chlororespiration.NADH dehydrogenase-like (NDH) complex.assembly and maintenance.Cpn60 chaperonin heterodimer.subunit beta'	'zm00001eb378930_p005'	'mercator4v6.0: subunit beta of Cpn60 chaperonin complex & original description: pep chromosome:Zm-B73-REFERENCE-NAM-5.0:9:27938869:27943801:1 gene:Zm00001eb378930 transcript:Zm00001eb378930_T005 gene_biotype:protein_coding transcript_biotype:protein_coding description:Zm00001e036666'	T
'1.1.8.1.6.2.2'	'Photosynthesis.photophosphorylation.chlororespiration.NADH dehydrogenase-like (NDH) complex.assembly and maintenance.Cpn60 chaperonin heterodimer.subunit beta'	'zm00001eb378930_p003'	'mercator4v6.0: subunit beta of Cpn60 chaperonin complex & original description: pep chromosome:Zm-B73-REFERENCE-NAM-5.0:9:27938735:27943780:1 gene:Zm00001eb378930 transcript:Zm00001eb378930_T003 gene_biotype:protein_coding transcript_biotype:protein_coding description:Zm00001e036666'	T
'1.1.8.1.6.2.2'	'Photosynthesis.photophosphorylation.chlororespiration.NADH dehydrogenase-like (NDH) complex.assembly and maintenance.Cpn60 chaperonin heterodimer.subunit beta'	'zm00001eb378930_p004'	'mercator4v6.0: subunit beta of Cpn60 chaperonin complex & original description: pep chromosome:Zm-B73-REFERENCE-NAM-5.0:9:27938816:27943780:1 gene:Zm00001eb378930 transcript:Zm00001eb378930_T004 gene_biotype:protein_coding transcript_biotype:protein_coding description:Zm00001e036666'	T
'1.1.8.1.6.2.2'	'Photosynthesis.photophosphorylation.chlororespiration.NADH dehydrogenase-like (NDH) complex.assembly and maintenance.Cpn60 chaperonin heterodimer.subunit beta'	'zm00001eb378930_p002'	'mercator4v6.0: subunit beta of Cpn60 chaperonin complex & original description: pep chromosome:Zm-B73-REFERENCE-NAM-5.0:9:27938716:27943780:1 gene:Zm00001eb378930 transcript:Zm00001eb378930_T002 gene_biotype:protein_coding transcript_biotype:protein_coding description:Zm00001e036666'	T
'1.1.8.1.6.2.2'	'Photosynthesis.photophosphorylation.chlororespiration.NADH dehydrogenase-like (NDH) complex.assembly and maintenance.Cpn60 chaperonin heterodimer.subunit beta'	'zm00001eb378930_p001'	'mercator4v6.0: subunit beta of Cpn60 chaperonin complex & original description: pep chromosome:Zm-B73-REFERENCE-NAM-5.0:9:27938604:27943780:1 gene:Zm00001eb378930 transcript:Zm00001eb378930_T001 gene_biotype:protein_coding transcript_biotype:protein_coding description:Zm00001e036666'	T
'1.1.8.1.6.2.2'	'Photosynthesis.photophosphorylation.chlororespiration.NADH dehydrogenase-like (NDH) complex.assembly and maintenance.Cpn60 chaperonin heterodimer.subunit beta'	'zm00001eb268910_p001'	'mercator4v6.0: subunit beta of Cpn60 chaperonin complex & original description: pep chromosome:Zm-B73-REFERENCE-NAM-5.0:6:67852001:67858417:-1 gene:Zm00001eb268910 transcript:Zm00001eb268910_T001 gene_biotype:protein_coding transcript_biotype:protein_coding description:Zm00001e029825'	T
'1.1.8.1.6.2.2'	'Photosynthesis.photophosphorylation.chlororespiration.NADH dehydrogenase-like (NDH) complex.assembly and maintenance.Cpn60 chaperonin heterodimer.subunit beta'	'zm00001eb268910_p002'	'mercator4v6.0: subunit beta of Cpn60 chaperonin complex & original description: pep chromosome:Zm-B73-REFERENCE-NAM-5.0:6:67852117:67857605:-1 gene:Zm00001eb268910 transcript:Zm00001eb268910_T002 gene_biotype:protein_coding transcript_biotype:protein_coding description:Zm00001e029825'	T
'1.1.8.1.6.2.2'	'Photosynthesis.photophosphorylation.chlororespiration.NADH dehydrogenase-like (NDH) complex.assembly and maintenance.Cpn60 chaperonin heterodimer.subunit beta'	'zm00001eb209960_p001'	'mercator4v6.0: subunit beta of Cpn60 chaperonin complex & original description: pep chromosome:Zm-B73-REFERENCE-NAM-5.0:4:249553936:249558464:-1 gene:Zm00001eb209960 transcript:Zm00001eb209960_T001 gene_biotype:protein_coding transcript_biotype:protein_coding description:Zm00001e025409'	T
'1.1.8.1.6.3'	'Photosynthesis.photophosphorylation.chlororespiration.NADH dehydrogenase-like (NDH) complex.assembly and maintenance.assembly factor *(CRR1)'	'zm00001eb001140_p003'	'mercator4v6.0: assembly factor CRR1 involved in NDH complex assembly & original description: pep chromosome:Zm-B73-REFERENCE-NAM-5.0:1:3766150:3769278:-1 gene:Zm00001eb001140 transcript:Zm00001eb001140_T003 gene_biotype:protein_coding transcript_biotype:protein_coding description:Zm00001e000118'	T
'1.1.8.1.6.3'	'Photosynthesis.photophosphorylation.chlororespiration.NADH dehydrogenase-like (NDH) complex.assembly and maintenance.assembly factor *(CRR1)'	'zm00001eb001140_p004'	'mercator4v6.0: assembly factor CRR1 involved in NDH complex assembly & original description: pep chromosome:Zm-B73-REFERENCE-NAM-5.0:1:3766343:3769278:-1 gene:Zm00001eb001140 transcript:Zm00001eb001140_T004 gene_biotype:protein_coding transcript_biotype:protein_coding description:Zm00001e000118'	T
'1.1.8.1.6.3'	'Photosynthesis.photophosphorylation.chlororespiration.NADH dehydrogenase-like (NDH) complex.assembly and maintenance.assembly factor *(CRR1)'	'zm00001eb001140_p001'	'mercator4v6.0: assembly factor CRR1 involved in NDH complex assembly & original description: pep chromosome:Zm-B73-REFERENCE-NAM-5.0:1:3766150:3769278:-1 gene:Zm00001eb001140 transcript:Zm00001eb001140_T001 gene_biotype:protein_coding transcript_biotype:protein_coding description:Zm00001e000118'	T
'1.1.8.1.6.3'	'Photosynthesis.photophosphorylation.chlororespiration.NADH dehydrogenase-like (NDH) complex.assembly and maintenance.assembly factor *(CRR1)'	'zm00001eb001140_p002'	'mercator4v6.0: assembly factor CRR1 involved in NDH complex assembly & original description: pep chromosome:Zm-B73-REFERENCE-NAM-5.0:1:3766150:3769278:-1 gene:Zm00001eb001140 transcript:Zm00001eb001140_T002 gene_biotype:protein_coding transcript_biotype:protein_coding description:Zm00001e000118'	T
'1.1.8.1.6.4'	'Photosynthesis.photophosphorylation.chlororespiration.NADH dehydrogenase-like (NDH) complex.assembly and maintenance.assembly factor *(CRR3)'	'zm00001eb309450_p001'	'mercator4v6.0: assembly factor CRR3 involved in NDH complex assembly & original description: pep chromosome:Zm-B73-REFERENCE-NAM-5.0:7:88595336:88596127:-1 gene:Zm00001eb309450 transcript:Zm00001eb309450_T001 gene_biotype:protein_coding transcript_biotype:protein_coding description:Zm00001e033768'	T
'1.1.8.1.6.5'	'Photosynthesis.photophosphorylation.chlororespiration.NADH dehydrogenase-like (NDH) complex.assembly and maintenance.assembly factor *(CRR6)'	'zm00001eb172070_p001'	'mercator4v6.0: assembly factor CRR6 involved in NDH complex assembly & original description: pep chromosome:Zm-B73-REFERENCE-NAM-5.0:4:32602190:32604284:-1 gene:Zm00001eb172070 transcript:Zm00001eb172070_T001 gene_biotype:protein_coding transcript_biotype:protein_coding description:Zm00001e021681'	T
'1.1.8.1.6.5'	'Photosynthesis.photophosphorylation.chlororespiration.NADH dehydrogenase-like (NDH) complex.assembly and maintenance.assembly factor *(CRR6)'	'zm00001eb172070_p002'	'mercator4v6.0: assembly factor CRR6 involved in NDH complex assembly & original description: pep chromosome:Zm-B73-REFERENCE-NAM-5.0:4:32602482:32604284:-1 gene:Zm00001eb172070 transcript:Zm00001eb172070_T002 gene_biotype:protein_coding transcript_biotype:protein_coding description:Zm00001e021681'	T
'1.1.8.1.6.6'	'Photosynthesis.photophosphorylation.chlororespiration.NADH dehydrogenase-like (NDH) complex.assembly and maintenance.assembly factor *(CRR7)'	''	''
'1.1.8.1.6.7'	'Photosynthesis.photophosphorylation.chlororespiration.NADH dehydrogenase-like (NDH) complex.assembly and maintenance.assembly factor *(NDF5)'	'zm00001eb057170_p001'	'mercator4v6.0: assembly factor NDF5 involved in NDH complex assembly & original description: pep chromosome:Zm-B73-REFERENCE-NAM-5.0:1:282772415:282774641:-1 gene:Zm00001eb057170 transcript:Zm00001eb057170_T001 gene_biotype:protein_coding transcript_biotype:protein_coding description:Zm00001e005670'	T
'1.1.8.1.6.7'	'Photosynthesis.photophosphorylation.chlororespiration.NADH dehydrogenase-like (NDH) complex.assembly and maintenance.assembly factor *(NDF5)'	'zm00001eb057170_p002'	'mercator4v6.0: assembly factor NDF5 involved in NDH complex assembly & original description: pep chromosome:Zm-B73-REFERENCE-NAM-5.0:1:282772545:282774641:-1 gene:Zm00001eb057170 transcript:Zm00001eb057170_T002 gene_biotype:protein_coding transcript_biotype:protein_coding description:Zm00001e005670'	T
'1.1.8.1.6.8'	'Photosynthesis.photophosphorylation.chlororespiration.NADH dehydrogenase-like (NDH) complex.assembly and maintenance.assembly factor *(CRR41)'	'zm00001eb156870_p001'	'mercator4v6.0: assembly factor CRR41 involved in NDH complex assembly & original description: pep chromosome:Zm-B73-REFERENCE-NAM-5.0:3:214676310:214677041:-1 gene:Zm00001eb156870 transcript:Zm00001eb156870_T001 gene_biotype:protein_coding transcript_biotype:protein_coding description:Zm00001e127478'	T
'1.1.8.1.6.9'	'Photosynthesis.photophosphorylation.chlororespiration.NADH dehydrogenase-like (NDH) complex.assembly and maintenance.assembly factor *(CRR42)'	'zm00001eb015220_p001'	'mercator4v6.0: assembly factor CRR42 involved in NDH complex assembly & original description: pep chromosome:Zm-B73-REFERENCE-NAM-5.0:1:52103071:52104155:1 gene:Zm00001eb015220 transcript:Zm00001eb015220_T001 gene_biotype:protein_coding transcript_biotype:protein_coding description:Zm00001e001503'	T
'1.1.8.1.6.10'	'Photosynthesis.photophosphorylation.chlororespiration.NADH dehydrogenase-like (NDH) complex.assembly and maintenance.assembly factor *(CRR9)'	'zm00001eb413340_p002'	'mercator4v6.0: assembly factor CRR9 involved in NDH complex assembly & original description: pep chromosome:Zm-B73-REFERENCE-NAM-5.0:10:61047896:61048985:1 gene:Zm00001eb413340 transcript:Zm00001eb413340_T002 gene_biotype:protein_coding transcript_biotype:protein_coding description:Zm00001e039968'	T
'1.1.8.1.6.10'	'Photosynthesis.photophosphorylation.chlororespiration.NADH dehydrogenase-like (NDH) complex.assembly and maintenance.assembly factor *(CRR9)'	'zm00001eb413340_p003'	'mercator4v6.0: assembly factor CRR9 involved in NDH complex assembly & original description: pep chromosome:Zm-B73-REFERENCE-NAM-5.0:10:61047896:61048985:1 gene:Zm00001eb413340 transcript:Zm00001eb413340_T003 gene_biotype:protein_coding transcript_biotype:protein_coding description:Zm00001e039968'	T
'1.1.8.1.6.10'	'Photosynthesis.photophosphorylation.chlororespiration.NADH dehydrogenase-like (NDH) complex.assembly and maintenance.assembly factor *(CRR9)'	'zm00001eb413340_p005'	'mercator4v6.0: assembly factor CRR9 involved in NDH complex assembly & original description: pep chromosome:Zm-B73-REFERENCE-NAM-5.0:10:61047896:61048985:1 gene:Zm00001eb413340 transcript:Zm00001eb413340_T005 gene_biotype:protein_coding transcript_biotype:protein_coding description:Zm00001e039968'	T
'1.1.8.1.6.10'	'Photosynthesis.photophosphorylation.chlororespiration.NADH dehydrogenase-like (NDH) complex.assembly and maintenance.assembly factor *(CRR9)'	'zm00001eb413340_p001'	'mercator4v6.0: assembly factor CRR9 involved in NDH complex assembly & original description: pep chromosome:Zm-B73-REFERENCE-NAM-5.0:10:61047896:61048985:1 gene:Zm00001eb413340 transcript:Zm00001eb413340_T001 gene_biotype:protein_coding transcript_biotype:protein_coding description:Zm00001e039968'	T
'1.1.8.1.6.10'	'Photosynthesis.photophosphorylation.chlororespiration.NADH dehydrogenase-like (NDH) complex.assembly and maintenance.assembly factor *(CRR9)'	'zm00001eb413340_p004'	'mercator4v6.0: assembly factor CRR9 involved in NDH complex assembly & original description: pep chromosome:Zm-B73-REFERENCE-NAM-5.0:10:61047896:61048985:1 gene:Zm00001eb413340 transcript:Zm00001eb413340_T004 gene_biotype:protein_coding transcript_biotype:protein_coding description:Zm00001e039968'	T
'1.1.8.1.6.11'	'Photosynthesis.photophosphorylation.chlororespiration.NADH dehydrogenase-like (NDH) complex.assembly and maintenance.assembly factor *(PQL3)'	'zm00001eb077030_p001'	'mercator4v6.0: assembly factor (PQL3) involved in NDH complex assembly & original description: pep chromosome:Zm-B73-REFERENCE-NAM-5.0:2:29106764:29108167:-1 gene:Zm00001eb077030 transcript:Zm00001eb077030_T001 gene_biotype:protein_coding transcript_biotype:protein_coding description:Zm00001e007556'	T
'1.1.8.1.7'	'Photosynthesis.photophosphorylation.chlororespiration.NADH dehydrogenase-like (NDH) complex.link between NDH complex and photosystem I'	''	''
'1.1.8.1.7.1'	'Photosynthesis.photophosphorylation.chlororespiration.NADH dehydrogenase-like (NDH) complex.link between NDH complex and photosystem I.linker protein *(LHCa5)'	'zm00001eb255850_p001'	'mercator4v6.0: linker protein *(LHCa5) between PS-I complex and NDH complex & original description: pep chromosome:Zm-B73-REFERENCE-NAM-5.0:5:218239603:218241890:-1 gene:Zm00001eb255850 transcript:Zm00001eb255850_T001 gene_biotype:protein_coding transcript_biotype:protein_coding description:Zm00001e015945'	T
'1.1.8.1.7.2'	'Photosynthesis.photophosphorylation.chlororespiration.NADH dehydrogenase-like (NDH) complex.link between NDH complex and photosystem I.linker protein *(LHCa6)'	'zm00001eb100140_p001'	'mercator4v6.0: linker protein *(LHCa6) between PS-I complex and NDH complex & original description: pep chromosome:Zm-B73-REFERENCE-NAM-5.0:2:189051390:189062563:1 gene:Zm00001eb100140 transcript:Zm00001eb100140_T001 gene_biotype:protein_coding transcript_biotype:protein_coding description:Zm00001e009885'	T
'1.1.8.1.7.2'	'Photosynthesis.photophosphorylation.chlororespiration.NADH dehydrogenase-like (NDH) complex.link between NDH complex and photosystem I.linker protein *(LHCa6)'	'zm00001eb100140_p002'	'mercator4v6.0: linker protein *(LHCa6) between PS-I complex and NDH complex & original description: pep chromosome:Zm-B73-REFERENCE-NAM-5.0:2:189051390:189053788:1 gene:Zm00001eb100140 transcript:Zm00001eb100140_T002 gene_biotype:protein_coding transcript_biotype:protein_coding description:Zm00001e009885'	T
'1.1.8.2'	'Photosynthesis.photophosphorylation.chlororespiration.non-heme diiron quinol oxidase *(PTOX)'	'zm00001eb066920_p002'	'mercator4v6.0: non-heme diiron quinol oxidase *(PTOX) & original description: pep chromosome:Zm-B73-REFERENCE-NAM-5.0:2:3041701:3045505:1 gene:Zm00001eb066920 transcript:Zm00001eb066920_T002 gene_biotype:protein_coding transcript_biotype:protein_coding description:Zm00001e006607'	T
'1.1.8.2'	'Photosynthesis.photophosphorylation.chlororespiration.non-heme diiron quinol oxidase *(PTOX)'	'zm00001eb066920_p003'	'mercator4v6.0: non-heme diiron quinol oxidase *(PTOX) & original description: pep chromosome:Zm-B73-REFERENCE-NAM-5.0:2:3041701:3045505:1 gene:Zm00001eb066920 transcript:Zm00001eb066920_T003 gene_biotype:protein_coding transcript_biotype:protein_coding description:Zm00001e006607'	T
'1.1.8.2'	'Photosynthesis.photophosphorylation.chlororespiration.non-heme diiron quinol oxidase *(PTOX)'	'zm00001eb066920_p001'	'mercator4v6.0: non-heme diiron quinol oxidase *(PTOX) & original description: pep chromosome:Zm-B73-REFERENCE-NAM-5.0:2:3041700:3045445:1 gene:Zm00001eb066920 transcript:Zm00001eb066920_T001 gene_biotype:protein_coding transcript_biotype:protein_coding description:Zm00001e006607'	T
'1.1.8.2'	'Photosynthesis.photophosphorylation.chlororespiration.non-heme diiron quinol oxidase *(PTOX)'	'zm00001eb066910_p002'	'mercator4v6.0: non-heme diiron quinol oxidase *(PTOX) & original description: pep chromosome:Zm-B73-REFERENCE-NAM-5.0:2:2971783:2975610:1 gene:Zm00001eb066910 transcript:Zm00001eb066910_T002 gene_biotype:protein_coding transcript_biotype:protein_coding description:Zm00001e006606'	T
'1.1.8.2'	'Photosynthesis.photophosphorylation.chlororespiration.non-heme diiron quinol oxidase *(PTOX)'	'zm00001eb066910_p001'	'mercator4v6.0: non-heme diiron quinol oxidase *(PTOX) & original description: pep chromosome:Zm-B73-REFERENCE-NAM-5.0:2:2971783:2975610:1 gene:Zm00001eb066910 transcript:Zm00001eb066910_T001 gene_biotype:protein_coding transcript_biotype:protein_coding description:Zm00001e006606'	T
'1.1.9'	'Photosynthesis.photophosphorylation.ATP synthase complex'	''	''
'1.1.9.1'	'Photosynthesis.photophosphorylation.ATP synthase complex.membrane CF0 subcomplex'	''	''
'1.1.9.1.1'	'Photosynthesis.photophosphorylation.ATP synthase complex.membrane CF0 subcomplex.subunit a'	'zm00001eb438330_p001'	'mercator4v6.0: subunit a of membrane CF0 subcomplex of ATP synthase complex & original description: pep scaffold:Zm-B73-REFERENCE-NAM-5.0:scaf_178:58178:59582:1 gene:Zm00001eb438330 transcript:Zm00001eb438330_T001 gene_biotype:protein_coding transcript_biotype:protein_coding description:Zm00001e042234'	T
'1.1.9.1.1'	'Photosynthesis.photophosphorylation.ATP synthase complex.membrane CF0 subcomplex.subunit a'	'zm00001eb435460_p001'	'mercator4v6.0: subunit a of membrane CF0 subcomplex of ATP synthase complex & original description: pep scaffold:Zm-B73-REFERENCE-NAM-5.0:scaf_34:186341:187745:-1 gene:Zm00001eb435460 transcript:Zm00001eb435460_T001 gene_biotype:protein_coding transcript_biotype:protein_coding description:Zm00001e042058'	T
'1.1.9.1.1'	'Photosynthesis.photophosphorylation.ATP synthase complex.membrane CF0 subcomplex.subunit a'	'zm00001eb442740_p001'	'mercator4v6.0: subunit a of membrane CF0 subcomplex of ATP synthase complex & original description: pep scaffold:Zm-B73-REFERENCE-NAM-5.0:scaf_621:36768:38403:1 gene:Zm00001eb442740 transcript:Zm00001eb442740_T001 gene_biotype:protein_coding transcript_biotype:protein_coding description:Zm00001e042429'	T
'1.1.9.1.1'	'Photosynthesis.photophosphorylation.ATP synthase complex.membrane CF0 subcomplex.subunit a'	'zm00001eb437240_p001'	'mercator4v6.0: subunit a of membrane CF0 subcomplex of ATP synthase complex & original description: pep scaffold:Zm-B73-REFERENCE-NAM-5.0:scaf_103:53816:54579:-1 gene:Zm00001eb437240 transcript:Zm00001eb437240_T001 gene_biotype:protein_coding transcript_biotype:protein_coding description:Zm00001e042153'	T
'1.1.9.1.1'	'Photosynthesis.photophosphorylation.ATP synthase complex.membrane CF0 subcomplex.subunit a'	'zm00001eb435730_p001'	'mercator4v6.0: subunit a of membrane CF0 subcomplex of ATP synthase complex & original description: pep scaffold:Zm-B73-REFERENCE-NAM-5.0:scaf_45:124982:126386:-1 gene:Zm00001eb435730 transcript:Zm00001eb435730_T001 gene_biotype:protein_coding transcript_biotype:protein_coding description:Zm00001e042103'	T
'1.1.9.1.1'	'Photosynthesis.photophosphorylation.ATP synthase complex.membrane CF0 subcomplex.subunit a'	'zm00001eb441010_p001'	'mercator4v6.0: subunit a of membrane CF0 subcomplex of ATP synthase complex & original description: pep scaffold:Zm-B73-REFERENCE-NAM-5.0:scaf_339:33330:34965:-1 gene:Zm00001eb441010 transcript:Zm00001eb441010_T001 gene_biotype:protein_coding transcript_biotype:protein_coding description:Zm00001e042355'	T
'1.1.9.1.1'	'Photosynthesis.photophosphorylation.ATP synthase complex.membrane CF0 subcomplex.subunit a'	'zm00001eb435250_p001'	'mercator4v6.0: subunit a of membrane CF0 subcomplex of ATP synthase complex & original description: pep scaffold:Zm-B73-REFERENCE-NAM-5.0:scaf_34:45791:47307:-1 gene:Zm00001eb435250 transcript:Zm00001eb435250_T001 gene_biotype:protein_coding transcript_biotype:protein_coding description:Zm00001e042036'	T
'1.1.9.1.1'	'Photosynthesis.photophosphorylation.ATP synthase complex.membrane CF0 subcomplex.subunit a'	'zm00001eb436810_p001'	'mercator4v6.0: subunit a of membrane CF0 subcomplex of ATP synthase complex & original description: pep scaffold:Zm-B73-REFERENCE-NAM-5.0:scaf_87:42212:43702:-1 gene:Zm00001eb436810 transcript:Zm00001eb436810_T001 gene_biotype:protein_coding transcript_biotype:protein_coding description:Zm00001e042167'	T
'1.1.9.1.2'	'Photosynthesis.photophosphorylation.ATP synthase complex.membrane CF0 subcomplex.subunit b'	''	''
'1.1.9.1.3'	'Photosynthesis.photophosphorylation.ATP synthase complex.membrane CF0 subcomplex.subunit b_'	'zm00001eb397520_p001'	'mercator4v6.0: subunit b_ of membrane CF0 subcomplex of ATP synthase complex & original description: pep chromosome:Zm-B73-REFERENCE-NAM-5.0:9:145280384:145281515:1 gene:Zm00001eb397520 transcript:Zm00001eb397520_T001 gene_biotype:protein_coding transcript_biotype:protein_coding description:Zm00001e038467'	T
'1.1.9.1.4'	'Photosynthesis.photophosphorylation.ATP synthase complex.membrane CF0 subcomplex.subunit c'	''	''
'1.1.9.2'	'Photosynthesis.photophosphorylation.ATP synthase complex.peripheral CF1 subcomplex'	''	''
'1.1.9.2.1'	'Photosynthesis.photophosphorylation.ATP synthase complex.peripheral CF1 subcomplex.subunit alpha'	'zm00001eb039180_p001'	'mercator4v6.0: subunit alpha of peripheral CF1 subcomplex of ATP synthase complex & original description: pep chromosome:Zm-B73-REFERENCE-NAM-5.0:1:208555489:208557463:1 gene:Zm00001eb039180 transcript:Zm00001eb039180_T001 gene_biotype:protein_coding transcript_biotype:protein_coding description:Zm00001e003905'	T
'1.1.9.2.1'	'Photosynthesis.photophosphorylation.ATP synthase complex.peripheral CF1 subcomplex.subunit alpha'	'zm00001eb441570_p001'	'mercator4v6.0: subunit alpha of peripheral CF1 subcomplex of ATP synthase complex & original description: pep scaffold:Zm-B73-REFERENCE-NAM-5.0:scaf_399:7261:9919:-1 gene:Zm00001eb441570 transcript:Zm00001eb441570_T001 gene_biotype:protein_coding transcript_biotype:protein_coding description:Zm00001e042441'	T
'1.1.9.2.1'	'Photosynthesis.photophosphorylation.ATP synthase complex.peripheral CF1 subcomplex.subunit alpha'	'zm00001eb435450_p001'	'mercator4v6.0: subunit alpha of peripheral CF1 subcomplex of ATP synthase complex & original description: pep scaffold:Zm-B73-REFERENCE-NAM-5.0:scaf_34:181988:183531:-1 gene:Zm00001eb435450 transcript:Zm00001eb435450_T001 gene_biotype:protein_coding transcript_biotype:protein_coding description:Zm00001e042057'	T
'1.1.9.2.1'	'Photosynthesis.photophosphorylation.ATP synthase complex.peripheral CF1 subcomplex.subunit alpha'	'zm00001eb435720_p001'	'mercator4v6.0: subunit alpha of peripheral CF1 subcomplex of ATP synthase complex & original description: pep scaffold:Zm-B73-REFERENCE-NAM-5.0:scaf_45:119508:122166:-1 gene:Zm00001eb435720 transcript:Zm00001eb435720_T001 gene_biotype:protein_coding transcript_biotype:protein_coding description:Zm00001e042102'	T
'1.1.9.2.1'	'Photosynthesis.photophosphorylation.ATP synthase complex.peripheral CF1 subcomplex.subunit alpha'	'zm00001eb440810_p001'	'mercator4v6.0: subunit alpha of peripheral CF1 subcomplex of ATP synthase complex & original description: pep scaffold:Zm-B73-REFERENCE-NAM-5.0:scaf_311:64010:66668:-1 gene:Zm00001eb440810 transcript:Zm00001eb440810_T001 gene_biotype:protein_coding transcript_biotype:protein_coding description:Zm00001e042405'	T
'1.1.9.2.1'	'Photosynthesis.photophosphorylation.ATP synthase complex.peripheral CF1 subcomplex.subunit alpha'	'zm00001eb437230_p001'	'mercator4v6.0: subunit alpha of peripheral CF1 subcomplex of ATP synthase complex & original description: pep scaffold:Zm-B73-REFERENCE-NAM-5.0:scaf_103:48173:50830:-1 gene:Zm00001eb437230 transcript:Zm00001eb437230_T001 gene_biotype:protein_coding transcript_biotype:protein_coding description:Zm00001e042152'	T
'1.1.9.2.1'	'Photosynthesis.photophosphorylation.ATP synthase complex.peripheral CF1 subcomplex.subunit alpha'	'zm00001eb436800_p001'	'mercator4v6.0: subunit alpha of peripheral CF1 subcomplex of ATP synthase complex & original description: pep scaffold:Zm-B73-REFERENCE-NAM-5.0:scaf_87:37700:39483:-1 gene:Zm00001eb436800 transcript:Zm00001eb436800_T001 gene_biotype:protein_coding transcript_biotype:protein_coding description:Zm00001e042166'	T
'1.1.9.2.2'	'Photosynthesis.photophosphorylation.ATP synthase complex.peripheral CF1 subcomplex.subunit beta'	''	''
'1.1.9.2.3'	'Photosynthesis.photophosphorylation.ATP synthase complex.peripheral CF1 subcomplex.subunit gamma'	'zm00001eb322600_p002'	'mercator4v6.0: subunit gamma of peripheral CF1 subcomplex of ATP synthase complex & original description: pep chromosome:Zm-B73-REFERENCE-NAM-5.0:7:161836463:161837974:-1 gene:Zm00001eb322600 transcript:Zm00001eb322600_T002 gene_biotype:protein_coding transcript_biotype:protein_coding description:Zm00001e035095'	T
'1.1.9.2.3'	'Photosynthesis.photophosphorylation.ATP synthase complex.peripheral CF1 subcomplex.subunit gamma'	'zm00001eb322600_p001'	'mercator4v6.0: subunit gamma of peripheral CF1 subcomplex of ATP synthase complex & original description: pep chromosome:Zm-B73-REFERENCE-NAM-5.0:7:161836346:161837974:-1 gene:Zm00001eb322600 transcript:Zm00001eb322600_T001 gene_biotype:protein_coding transcript_biotype:protein_coding description:Zm00001e035095'	T
'1.1.9.2.4'	'Photosynthesis.photophosphorylation.ATP synthase complex.peripheral CF1 subcomplex.subunit delta'	'zm00001eb194350_p002'	'mercator4v6.0: subunit delta of peripheral CF1 subcomplex of ATP synthase complex & original description: pep chromosome:Zm-B73-REFERENCE-NAM-5.0:4:186369875:186371055:-1 gene:Zm00001eb194350 transcript:Zm00001eb194350_T002 gene_biotype:protein_coding transcript_biotype:protein_coding description:Zm00001e023884'	T
'1.1.9.2.5'	'Photosynthesis.photophosphorylation.ATP synthase complex.peripheral CF1 subcomplex.subunit epsilon'	'zm00001eb435200_p001'	'mercator4v6.0: subunit epsilon of peripheral CF1 subcomplex of ATP synthase complex & original description: pep scaffold:Zm-B73-REFERENCE-NAM-5.0:scaf_34:25050:25761:1 gene:Zm00001eb435200 transcript:Zm00001eb435200_T001 gene_biotype:protein_coding transcript_biotype:protein_coding description:Zm00001e042031'	T
'1.1.9.2.5'	'Photosynthesis.photophosphorylation.ATP synthase complex.peripheral CF1 subcomplex.subunit epsilon'	'zm00001eb039130_p001'	'mercator4v6.0: subunit epsilon of peripheral CF1 subcomplex of ATP synthase complex & original description: pep chromosome:Zm-B73-REFERENCE-NAM-5.0:1:208537773:208538484:-1 gene:Zm00001eb039130 transcript:Zm00001eb039130_T001 gene_biotype:protein_coding transcript_biotype:protein_coding description:Zm00001e003900'	T
'1.1.9.2.5'	'Photosynthesis.photophosphorylation.ATP synthase complex.peripheral CF1 subcomplex.subunit epsilon'	'zm00001eb435040_p001'	'mercator4v6.0: subunit epsilon of peripheral CF1 subcomplex of ATP synthase complex & original description: pep scaffold:Zm-B73-REFERENCE-NAM-5.0:scaf_33:124668:125379:-1 gene:Zm00001eb435040 transcript:Zm00001eb435040_T001 gene_biotype:protein_coding transcript_biotype:protein_coding description:Zm00001e042080'	T
'1.1.9.2.5'	'Photosynthesis.photophosphorylation.ATP synthase complex.peripheral CF1 subcomplex.subunit epsilon'	'zm00001eb435400_p001'	'mercator4v6.0: subunit epsilon of peripheral CF1 subcomplex of ATP synthase complex & original description: pep scaffold:Zm-B73-REFERENCE-NAM-5.0:scaf_34:165479:166190:1 gene:Zm00001eb435400 transcript:Zm00001eb435400_T001 gene_biotype:protein_coding transcript_biotype:protein_coding description:Zm00001e042052'	T
'1.1.9.2.5'	'Photosynthesis.photophosphorylation.ATP synthase complex.peripheral CF1 subcomplex.subunit epsilon'	'zm00001eb435660_p001'	'mercator4v6.0: subunit epsilon of peripheral CF1 subcomplex of ATP synthase complex & original description: pep scaffold:Zm-B73-REFERENCE-NAM-5.0:scaf_45:104112:104823:1 gene:Zm00001eb435660 transcript:Zm00001eb435660_T001 gene_biotype:protein_coding transcript_biotype:protein_coding description:Zm00001e042096'	T
'1.1.9.3'	'Photosynthesis.photophosphorylation.ATP synthase complex.assembly'	''	''
'1.1.9.3.1'	'Photosynthesis.photophosphorylation.ATP synthase complex.assembly.assembly factor *(CGL160)'	'zm00001eb360100_p006'	'mercator4v6.0: factor involved in ATP synthase complex assembly *(CGL160) & original description: pep chromosome:Zm-B73-REFERENCE-NAM-5.0:8:153978205:153986444:-1 gene:Zm00001eb360100 transcript:Zm00001eb360100_T006 gene_biotype:protein_coding transcript_biotype:protein_coding description:Zm00001e028043'	T
'1.1.9.3.1'	'Photosynthesis.photophosphorylation.ATP synthase complex.assembly.assembly factor *(CGL160)'	'zm00001eb360100_p002'	'mercator4v6.0: factor involved in ATP synthase complex assembly *(CGL160) & original description: pep chromosome:Zm-B73-REFERENCE-NAM-5.0:8:153978082:153986513:-1 gene:Zm00001eb360100 transcript:Zm00001eb360100_T002 gene_biotype:protein_coding transcript_biotype:protein_coding description:Zm00001e028043'	T
'1.1.9.3.1'	'Photosynthesis.photophosphorylation.ATP synthase complex.assembly.assembly factor *(CGL160)'	'zm00001eb360100_p005'	'mercator4v6.0: factor involved in ATP synthase complex assembly *(CGL160) & original description: pep chromosome:Zm-B73-REFERENCE-NAM-5.0:8:153978190:153986513:-1 gene:Zm00001eb360100 transcript:Zm00001eb360100_T005 gene_biotype:protein_coding transcript_biotype:protein_coding description:Zm00001e028043'	T
'1.1.9.3.1'	'Photosynthesis.photophosphorylation.ATP synthase complex.assembly.assembly factor *(CGL160)'	'zm00001eb360100_p001'	'mercator4v6.0: factor involved in ATP synthase complex assembly *(CGL160) & original description: pep chromosome:Zm-B73-REFERENCE-NAM-5.0:8:153978082:153986513:-1 gene:Zm00001eb360100 transcript:Zm00001eb360100_T001 gene_biotype:protein_coding transcript_biotype:protein_coding description:Zm00001e028043'	T
'1.1.9.3.1'	'Photosynthesis.photophosphorylation.ATP synthase complex.assembly.assembly factor *(CGL160)'	'zm00001eb360100_p004'	'mercator4v6.0: factor involved in ATP synthase complex assembly *(CGL160) & original description: pep chromosome:Zm-B73-REFERENCE-NAM-5.0:8:153978082:153986513:-1 gene:Zm00001eb360100 transcript:Zm00001eb360100_T004 gene_biotype:protein_coding transcript_biotype:protein_coding description:Zm00001e028043'	T
'1.1.9.3.1'	'Photosynthesis.photophosphorylation.ATP synthase complex.assembly.assembly factor *(CGL160)'	'zm00001eb360100_p003'	'mercator4v6.0: factor involved in ATP synthase complex assembly *(CGL160) & original description: pep chromosome:Zm-B73-REFERENCE-NAM-5.0:8:153978082:153986513:-1 gene:Zm00001eb360100 transcript:Zm00001eb360100_T003 gene_biotype:protein_coding transcript_biotype:protein_coding description:Zm00001e028043'	T
'1.1.9.3.2'	'Photosynthesis.photophosphorylation.ATP synthase complex.assembly.assembly factor *(BFA1)'	'zm00001eb214510_p001'	'mercator4v6.0: ATP synthase complex assembly factor *(BFA1) & original description: pep chromosome:Zm-B73-REFERENCE-NAM-5.0:5:7048706:7052179:-1 gene:Zm00001eb214510 transcript:Zm00001eb214510_T001 gene_biotype:protein_coding transcript_biotype:protein_coding description:Zm00001e012006'	T
'1.1.9.3.2'	'Photosynthesis.photophosphorylation.ATP synthase complex.assembly.assembly factor *(BFA1)'	'zm00001eb214510_p003'	'mercator4v6.0: ATP synthase complex assembly factor *(BFA1) & original description: pep chromosome:Zm-B73-REFERENCE-NAM-5.0:5:7049594:7051849:-1 gene:Zm00001eb214510 transcript:Zm00001eb214510_T003 gene_biotype:protein_coding transcript_biotype:protein_coding description:Zm00001e012006'	T
'1.1.9.3.2'	'Photosynthesis.photophosphorylation.ATP synthase complex.assembly.assembly factor *(BFA1)'	'zm00001eb214510_p002'	'mercator4v6.0: ATP synthase complex assembly factor *(BFA1) & original description: pep chromosome:Zm-B73-REFERENCE-NAM-5.0:5:7049250:7052179:-1 gene:Zm00001eb214510 transcript:Zm00001eb214510_T002 gene_biotype:protein_coding transcript_biotype:protein_coding description:Zm00001e012006'	T
'1.1.9.3.2'	'Photosynthesis.photophosphorylation.ATP synthase complex.assembly.assembly factor *(BFA1)'	'zm00001eb057930_p003'	'mercator4v6.0: ATP synthase complex assembly factor *(BFA1) & original description: pep chromosome:Zm-B73-REFERENCE-NAM-5.0:1:285291630:285294034:1 gene:Zm00001eb057930 transcript:Zm00001eb057930_T003 gene_biotype:protein_coding transcript_biotype:protein_coding description:Zm00001e005742'	T
'1.1.9.3.2'	'Photosynthesis.photophosphorylation.ATP synthase complex.assembly.assembly factor *(BFA1)'	'zm00001eb057930_p001'	'mercator4v6.0: ATP synthase complex assembly factor *(BFA1) & original description: pep chromosome:Zm-B73-REFERENCE-NAM-5.0:1:285291630:285294034:1 gene:Zm00001eb057930 transcript:Zm00001eb057930_T001 gene_biotype:protein_coding transcript_biotype:protein_coding description:Zm00001e005742'	T
'1.1.9.3.2'	'Photosynthesis.photophosphorylation.ATP synthase complex.assembly.assembly factor *(BFA1)'	'zm00001eb057930_p004'	'mercator4v6.0: ATP synthase complex assembly factor *(BFA1) & original description: pep chromosome:Zm-B73-REFERENCE-NAM-5.0:1:285291630:285294034:1 gene:Zm00001eb057930 transcript:Zm00001eb057930_T004 gene_biotype:protein_coding transcript_biotype:protein_coding description:Zm00001e005742'	T
'1.1.9.3.2'	'Photosynthesis.photophosphorylation.ATP synthase complex.assembly.assembly factor *(BFA1)'	'zm00001eb057930_p005'	'mercator4v6.0: ATP synthase complex assembly factor *(BFA1) & original description: pep chromosome:Zm-B73-REFERENCE-NAM-5.0:1:285291694:285295054:1 gene:Zm00001eb057930 transcript:Zm00001eb057930_T005 gene_biotype:protein_coding transcript_biotype:protein_coding description:Zm00001e005742'	T
'1.1.9.3.2'	'Photosynthesis.photophosphorylation.ATP synthase complex.assembly.assembly factor *(BFA1)'	'zm00001eb057930_p002'	'mercator4v6.0: ATP synthase complex assembly factor *(BFA1) & original description: pep chromosome:Zm-B73-REFERENCE-NAM-5.0:1:285291630:285294034:1 gene:Zm00001eb057930 transcript:Zm00001eb057930_T002 gene_biotype:protein_coding transcript_biotype:protein_coding description:Zm00001e005742'	T
'1.1.9.3.3'	'Photosynthesis.photophosphorylation.ATP synthase complex.assembly.assembly factor *(BFA3)'	'zm00001eb353590_p002'	'mercator4v6.0: ATP synthase complex assembly factor *(BFA3) & original description: pep chromosome:Zm-B73-REFERENCE-NAM-5.0:8:127979235:127991898:1 gene:Zm00001eb353590 transcript:Zm00001eb353590_T002 gene_biotype:protein_coding transcript_biotype:protein_coding description:Zm00001e027451'	T
'1.1.9.3.3'	'Photosynthesis.photophosphorylation.ATP synthase complex.assembly.assembly factor *(BFA3)'	'zm00001eb353590_p004'	'mercator4v6.0: ATP synthase complex assembly factor *(BFA3) & original description: pep chromosome:Zm-B73-REFERENCE-NAM-5.0:8:127979235:127991822:1 gene:Zm00001eb353590 transcript:Zm00001eb353590_T004 gene_biotype:protein_coding transcript_biotype:protein_coding description:Zm00001e027451'	T
'1.1.9.3.3'	'Photosynthesis.photophosphorylation.ATP synthase complex.assembly.assembly factor *(BFA3)'	'zm00001eb353590_p006'	'mercator4v6.0: ATP synthase complex assembly factor *(BFA3) & original description: pep chromosome:Zm-B73-REFERENCE-NAM-5.0:8:127979264:127991763:1 gene:Zm00001eb353590 transcript:Zm00001eb353590_T006 gene_biotype:protein_coding transcript_biotype:protein_coding description:Zm00001e027451'	T
'1.1.9.3.3'	'Photosynthesis.photophosphorylation.ATP synthase complex.assembly.assembly factor *(BFA3)'	'zm00001eb353590_p003'	'mercator4v6.0: ATP synthase complex assembly factor *(BFA3) & original description: pep chromosome:Zm-B73-REFERENCE-NAM-5.0:8:127979235:127991822:1 gene:Zm00001eb353590 transcript:Zm00001eb353590_T003 gene_biotype:protein_coding transcript_biotype:protein_coding description:Zm00001e027451'	T
'1.1.9.3.3'	'Photosynthesis.photophosphorylation.ATP synthase complex.assembly.assembly factor *(BFA3)'	'zm00001eb353590_p001'	'mercator4v6.0: ATP synthase complex assembly factor *(BFA3) & original description: pep chromosome:Zm-B73-REFERENCE-NAM-5.0:8:127979235:127991898:1 gene:Zm00001eb353590 transcript:Zm00001eb353590_T001 gene_biotype:protein_coding transcript_biotype:protein_coding description:Zm00001e027451'	T
'1.1.9.3.3'	'Photosynthesis.photophosphorylation.ATP synthase complex.assembly.assembly factor *(BFA3)'	'zm00001eb353590_p005'	'mercator4v6.0: ATP synthase complex assembly factor *(BFA3) & original description: pep chromosome:Zm-B73-REFERENCE-NAM-5.0:8:127979235:127991822:1 gene:Zm00001eb353590 transcript:Zm00001eb353590_T005 gene_biotype:protein_coding transcript_biotype:protein_coding description:Zm00001e027451'	T
'1.2'	'Photosynthesis.calvin cycle'	''	''
'1.2.1'	'Photosynthesis.calvin cycle.ribulose-1,5-bisphosphat carboxylase/oxygenase (RuBisCo) activity'	''	''
'1.2.1.1'	'Photosynthesis.calvin cycle.ribulose-1,5-bisphosphat carboxylase/oxygenase (RuBisCo) activity.RuBisCo heterodimer'	''	''
'1.2.1.1.1'	'Photosynthesis.calvin cycle.ribulose-1,5-bisphosphat carboxylase/oxygenase (RuBisCo) activity.RuBisCo heterodimer.large subunit'	'zm00001eb438360_p001'	'mercator4v6.0: large subunit of ribulose-1,5-bisphosphat carboxylase/oxygenase heterodimer & original description: pep scaffold:Zm-B73-REFERENCE-NAM-5.0:scaf_178:81750:84321:1 gene:Zm00001eb438360 transcript:Zm00001eb438360_T001 gene_biotype:protein_coding transcript_biotype:protein_coding description:Zm00001e042237'	T
'1.2.1.1.1'	'Photosynthesis.calvin cycle.ribulose-1,5-bisphosphat carboxylase/oxygenase (RuBisCo) activity.RuBisCo heterodimer.large subunit'	'zm00001eb435060_p001'	'mercator4v6.0: large subunit of ribulose-1,5-bisphosphat carboxylase/oxygenase heterodimer & original description: pep scaffold:Zm-B73-REFERENCE-NAM-5.0:scaf_33:127327:129185:1 gene:Zm00001eb435060 transcript:Zm00001eb435060_T001 gene_biotype:protein_coding transcript_biotype:protein_coding description:Zm00001e042083'	T
'1.2.1.1.1'	'Photosynthesis.calvin cycle.ribulose-1,5-bisphosphat carboxylase/oxygenase (RuBisCo) activity.RuBisCo heterodimer.large subunit'	'zm00001eb440790_p001'	'mercator4v6.0: large subunit of ribulose-1,5-bisphosphat carboxylase/oxygenase heterodimer & original description: pep scaffold:Zm-B73-REFERENCE-NAM-5.0:scaf_311:44674:46690:-1 gene:Zm00001eb440790 transcript:Zm00001eb440790_T001 gene_biotype:protein_coding transcript_biotype:protein_coding description:Zm00001e042403'	T
'1.2.1.1.1'	'Photosynthesis.calvin cycle.ribulose-1,5-bisphosphat carboxylase/oxygenase (RuBisCo) activity.RuBisCo heterodimer.large subunit'	'zm00001eb435650_p001'	'mercator4v6.0: large subunit of ribulose-1,5-bisphosphat carboxylase/oxygenase heterodimer & original description: pep scaffold:Zm-B73-REFERENCE-NAM-5.0:scaf_45:100192:102208:-1 gene:Zm00001eb435650 transcript:Zm00001eb435650_T001 gene_biotype:protein_coding transcript_biotype:protein_coding description:Zm00001e042095'	T
'1.2.1.1.1'	'Photosynthesis.calvin cycle.ribulose-1,5-bisphosphat carboxylase/oxygenase (RuBisCo) activity.RuBisCo heterodimer.large subunit'	'zm00001eb435390_p001'	'mercator4v6.0: large subunit of ribulose-1,5-bisphosphat carboxylase/oxygenase heterodimer & original description: pep scaffold:Zm-B73-REFERENCE-NAM-5.0:scaf_34:161559:163575:-1 gene:Zm00001eb435390 transcript:Zm00001eb435390_T001 gene_biotype:protein_coding transcript_biotype:protein_coding description:Zm00001e042051'	T
'1.2.1.1.1'	'Photosynthesis.calvin cycle.ribulose-1,5-bisphosphat carboxylase/oxygenase (RuBisCo) activity.RuBisCo heterodimer.large subunit'	'zm00001eb039150_p001'	'mercator4v6.0: large subunit of ribulose-1,5-bisphosphat carboxylase/oxygenase heterodimer & original description: pep chromosome:Zm-B73-REFERENCE-NAM-5.0:1:208540362:208542295:1 gene:Zm00001eb039150 transcript:Zm00001eb039150_T001 gene_biotype:protein_coding transcript_biotype:protein_coding description:Zm00001e003902'	T
'1.2.1.1.1'	'Photosynthesis.calvin cycle.ribulose-1,5-bisphosphat carboxylase/oxygenase (RuBisCo) activity.RuBisCo heterodimer.large subunit'	'zm00001eb435180_p001'	'mercator4v6.0: large subunit of ribulose-1,5-bisphosphat carboxylase/oxygenase heterodimer & original description: pep scaffold:Zm-B73-REFERENCE-NAM-5.0:scaf_34:21130:23146:-1 gene:Zm00001eb435180 transcript:Zm00001eb435180_T001 gene_biotype:protein_coding transcript_biotype:protein_coding description:Zm00001e042029'	T
'1.2.1.1.2'	'Photosynthesis.calvin cycle.ribulose-1,5-bisphosphat carboxylase/oxygenase (RuBisCo) activity.RuBisCo heterodimer.small subunit'	'zm00001eb197410_p001'	'mercator4v6.0: small subunit of ribulose-1,5-bisphosphat carboxylase/oxygenase heterodimer & original description: pep chromosome:Zm-B73-REFERENCE-NAM-5.0:4:196177320:196178190:-1 gene:Zm00001eb197410 transcript:Zm00001eb197410_T001 gene_biotype:protein_coding transcript_biotype:protein_coding description:Zm00001e024168'	T
'1.2.1.1.2'	'Photosynthesis.calvin cycle.ribulose-1,5-bisphosphat carboxylase/oxygenase (RuBisCo) activity.RuBisCo heterodimer.small subunit'	'zm00001eb092540_p001'	'mercator4v6.0: small subunit of ribulose-1,5-bisphosphat carboxylase/oxygenase heterodimer & original description: pep chromosome:Zm-B73-REFERENCE-NAM-5.0:2:147040782:147041974:1 gene:Zm00001eb092540 transcript:Zm00001eb092540_T001 gene_biotype:protein_coding transcript_biotype:protein_coding description:Zm00001e009125'	T
'1.2.1.2'	'Photosynthesis.calvin cycle.ribulose-1,5-bisphosphat carboxylase/oxygenase (RuBisCo) activity.RuBisCo assembly'	''	''
'1.2.1.2.1'	'Photosynthesis.calvin cycle.ribulose-1,5-bisphosphat carboxylase/oxygenase (RuBisCo) activity.RuBisCo assembly.CPN60 chaperonin heterodimer'	''	''
'1.2.1.2.1.1'	'Photosynthesis.calvin cycle.ribulose-1,5-bisphosphat carboxylase/oxygenase (RuBisCo) activity.RuBisCo assembly.CPN60 chaperonin heterodimer.subunit alpha'	'zm00001eb286730_p001'	'mercator4v6.0: subunit alpha of CPN60 assembly chaperone heterodimer & original description: pep chromosome:Zm-B73-REFERENCE-NAM-5.0:6:153147110:153151531:-1 gene:Zm00001eb286730 transcript:Zm00001eb286730_T001 gene_biotype:protein_coding transcript_biotype:protein_coding description:Zm00001e031536'	T
'1.2.1.2.1.1'	'Photosynthesis.calvin cycle.ribulose-1,5-bisphosphat carboxylase/oxygenase (RuBisCo) activity.RuBisCo assembly.CPN60 chaperonin heterodimer.subunit alpha'	'zm00001eb065160_p001'	'mercator4v6.0: subunit alpha of CPN60 assembly chaperone heterodimer & original description: pep chromosome:Zm-B73-REFERENCE-NAM-5.0:1:307034584:307038939:-1 gene:Zm00001eb065160 transcript:Zm00001eb065160_T001 gene_biotype:protein_coding transcript_biotype:protein_coding description:Zm00001e006438'	T
'1.2.1.2.1.2'	'Photosynthesis.calvin cycle.ribulose-1,5-bisphosphat carboxylase/oxygenase (RuBisCo) activity.RuBisCo assembly.CPN60 chaperonin heterodimer.subunit beta'	'zm00001eb010540_p002'	'mercator4v6.0: subunit beta of CPN60 assembly chaperone heterodimer & original description: pep chromosome:Zm-B73-REFERENCE-NAM-5.0:1:33461325:33465661:-1 gene:Zm00001eb010540 transcript:Zm00001eb010540_T002 gene_biotype:protein_coding transcript_biotype:protein_coding description:Zm00001e001025'	T
'1.2.1.2.1.2'	'Photosynthesis.calvin cycle.ribulose-1,5-bisphosphat carboxylase/oxygenase (RuBisCo) activity.RuBisCo assembly.CPN60 chaperonin heterodimer.subunit beta'	'zm00001eb010540_p001'	'mercator4v6.0: subunit beta of CPN60 assembly chaperone heterodimer & original description: pep chromosome:Zm-B73-REFERENCE-NAM-5.0:1:33461885:33465763:-1 gene:Zm00001eb010540 transcript:Zm00001eb010540_T001 gene_biotype:protein_coding transcript_biotype:protein_coding description:Zm00001e001025'	T
'1.2.1.2.1.2'	'Photosynthesis.calvin cycle.ribulose-1,5-bisphosphat carboxylase/oxygenase (RuBisCo) activity.RuBisCo assembly.CPN60 chaperonin heterodimer.subunit beta'	'zm00001eb378930_p005'	'mercator4v6.0: subunit beta of CPN60 assembly chaperone heterodimer & original description: pep chromosome:Zm-B73-REFERENCE-NAM-5.0:9:27938869:27943801:1 gene:Zm00001eb378930 transcript:Zm00001eb378930_T005 gene_biotype:protein_coding transcript_biotype:protein_coding description:Zm00001e036666'	T
'1.2.1.2.1.2'	'Photosynthesis.calvin cycle.ribulose-1,5-bisphosphat carboxylase/oxygenase (RuBisCo) activity.RuBisCo assembly.CPN60 chaperonin heterodimer.subunit beta'	'zm00001eb378930_p003'	'mercator4v6.0: subunit beta of CPN60 assembly chaperone heterodimer & original description: pep chromosome:Zm-B73-REFERENCE-NAM-5.0:9:27938735:27943780:1 gene:Zm00001eb378930 transcript:Zm00001eb378930_T003 gene_biotype:protein_coding transcript_biotype:protein_coding description:Zm00001e036666'	T
'1.2.1.2.1.2'	'Photosynthesis.calvin cycle.ribulose-1,5-bisphosphat carboxylase/oxygenase (RuBisCo) activity.RuBisCo assembly.CPN60 chaperonin heterodimer.subunit beta'	'zm00001eb378930_p004'	'mercator4v6.0: subunit beta of CPN60 assembly chaperone heterodimer & original description: pep chromosome:Zm-B73-REFERENCE-NAM-5.0:9:27938816:27943780:1 gene:Zm00001eb378930 transcript:Zm00001eb378930_T004 gene_biotype:protein_coding transcript_biotype:protein_coding description:Zm00001e036666'	T
'1.2.1.2.1.2'	'Photosynthesis.calvin cycle.ribulose-1,5-bisphosphat carboxylase/oxygenase (RuBisCo) activity.RuBisCo assembly.CPN60 chaperonin heterodimer.subunit beta'	'zm00001eb378930_p002'	'mercator4v6.0: subunit beta of CPN60 assembly chaperone heterodimer & original description: pep chromosome:Zm-B73-REFERENCE-NAM-5.0:9:27938716:27943780:1 gene:Zm00001eb378930 transcript:Zm00001eb378930_T002 gene_biotype:protein_coding transcript_biotype:protein_coding description:Zm00001e036666'	T
'1.2.1.2.1.2'	'Photosynthesis.calvin cycle.ribulose-1,5-bisphosphat carboxylase/oxygenase (RuBisCo) activity.RuBisCo assembly.CPN60 chaperonin heterodimer.subunit beta'	'zm00001eb378930_p001'	'mercator4v6.0: subunit beta of CPN60 assembly chaperone heterodimer & original description: pep chromosome:Zm-B73-REFERENCE-NAM-5.0:9:27938604:27943780:1 gene:Zm00001eb378930 transcript:Zm00001eb378930_T001 gene_biotype:protein_coding transcript_biotype:protein_coding description:Zm00001e036666'	T
'1.2.1.2.1.2'	'Photosynthesis.calvin cycle.ribulose-1,5-bisphosphat carboxylase/oxygenase (RuBisCo) activity.RuBisCo assembly.CPN60 chaperonin heterodimer.subunit beta'	'zm00001eb268910_p001'	'mercator4v6.0: subunit beta of CPN60 assembly chaperone heterodimer & original description: pep chromosome:Zm-B73-REFERENCE-NAM-5.0:6:67852001:67858417:-1 gene:Zm00001eb268910 transcript:Zm00001eb268910_T001 gene_biotype:protein_coding transcript_biotype:protein_coding description:Zm00001e029825'	T
'1.2.1.2.1.2'	'Photosynthesis.calvin cycle.ribulose-1,5-bisphosphat carboxylase/oxygenase (RuBisCo) activity.RuBisCo assembly.CPN60 chaperonin heterodimer.subunit beta'	'zm00001eb268910_p002'	'mercator4v6.0: subunit beta of CPN60 assembly chaperone heterodimer & original description: pep chromosome:Zm-B73-REFERENCE-NAM-5.0:6:67852117:67857605:-1 gene:Zm00001eb268910 transcript:Zm00001eb268910_T002 gene_biotype:protein_coding transcript_biotype:protein_coding description:Zm00001e029825'	T
'1.2.1.2.1.2'	'Photosynthesis.calvin cycle.ribulose-1,5-bisphosphat carboxylase/oxygenase (RuBisCo) activity.RuBisCo assembly.CPN60 chaperonin heterodimer.subunit beta'	'zm00001eb209960_p001'	'mercator4v6.0: subunit beta of CPN60 assembly chaperone heterodimer & original description: pep chromosome:Zm-B73-REFERENCE-NAM-5.0:4:249553936:249558464:-1 gene:Zm00001eb209960 transcript:Zm00001eb209960_T001 gene_biotype:protein_coding transcript_biotype:protein_coding description:Zm00001e025409'	T
'1.2.1.2.2'	'Photosynthesis.calvin cycle.ribulose-1,5-bisphosphat carboxylase/oxygenase (RuBisCo) activity.RuBisCo assembly.auxiliary co-chaperone *(CPN20)'	'zm00001eb193040_p002'	'mercator4v6.0: auxiliary co-chaperone involved in RuBisCo assembly *(CPN20) & original description: pep chromosome:Zm-B73-REFERENCE-NAM-5.0:4:181556786:181558466:1 gene:Zm00001eb193040 transcript:Zm00001eb193040_T002 gene_biotype:protein_coding transcript_biotype:protein_coding description:Zm00001e023757'	T
'1.2.1.2.2'	'Photosynthesis.calvin cycle.ribulose-1,5-bisphosphat carboxylase/oxygenase (RuBisCo) activity.RuBisCo assembly.auxiliary co-chaperone *(CPN20)'	'zm00001eb193040_p001'	'mercator4v6.0: auxiliary co-chaperone involved in RuBisCo assembly *(CPN20) & original description: pep chromosome:Zm-B73-REFERENCE-NAM-5.0:4:181556786:181558848:1 gene:Zm00001eb193040 transcript:Zm00001eb193040_T001 gene_biotype:protein_coding transcript_biotype:protein_coding description:Zm00001e023757'	T
'1.2.1.2.2'	'Photosynthesis.calvin cycle.ribulose-1,5-bisphosphat carboxylase/oxygenase (RuBisCo) activity.RuBisCo assembly.auxiliary co-chaperone *(CPN20)'	'zm00001eb193040_p003'	'mercator4v6.0: auxiliary co-chaperone involved in RuBisCo assembly *(CPN20) & original description: pep chromosome:Zm-B73-REFERENCE-NAM-5.0:4:181556844:181558843:1 gene:Zm00001eb193040 transcript:Zm00001eb193040_T003 gene_biotype:protein_coding transcript_biotype:protein_coding description:Zm00001e023757'	T
'1.2.1.2.2'	'Photosynthesis.calvin cycle.ribulose-1,5-bisphosphat carboxylase/oxygenase (RuBisCo) activity.RuBisCo assembly.auxiliary co-chaperone *(CPN20)'	'zm00001eb100100_p001'	'mercator4v6.0: auxiliary co-chaperone involved in RuBisCo assembly *(CPN20) & original description: pep chromosome:Zm-B73-REFERENCE-NAM-5.0:2:188984303:188989465:-1 gene:Zm00001eb100100 transcript:Zm00001eb100100_T001 gene_biotype:protein_coding transcript_biotype:protein_coding description:Zm00001e009881'	T
'1.2.1.2.2'	'Photosynthesis.calvin cycle.ribulose-1,5-bisphosphat carboxylase/oxygenase (RuBisCo) activity.RuBisCo assembly.auxiliary co-chaperone *(CPN20)'	'zm00001eb100100_p002'	'mercator4v6.0: auxiliary co-chaperone involved in RuBisCo assembly *(CPN20) & original description: pep chromosome:Zm-B73-REFERENCE-NAM-5.0:2:188984228:188989453:-1 gene:Zm00001eb100100 transcript:Zm00001eb100100_T002 gene_biotype:protein_coding transcript_biotype:protein_coding description:Zm00001e009881'	T
'1.2.1.2.2'	'Photosynthesis.calvin cycle.ribulose-1,5-bisphosphat carboxylase/oxygenase (RuBisCo) activity.RuBisCo assembly.auxiliary co-chaperone *(CPN20)'	'zm00001eb373960_p004'	'mercator4v6.0: auxiliary co-chaperone involved in RuBisCo assembly *(CPN20) & original description: pep chromosome:Zm-B73-REFERENCE-NAM-5.0:9:12409122:12414124:-1 gene:Zm00001eb373960 transcript:Zm00001eb373960_T004 gene_biotype:protein_coding transcript_biotype:protein_coding description:Zm00001e036248'	T
'1.2.1.2.2'	'Photosynthesis.calvin cycle.ribulose-1,5-bisphosphat carboxylase/oxygenase (RuBisCo) activity.RuBisCo assembly.auxiliary co-chaperone *(CPN20)'	'zm00001eb373960_p007'	'mercator4v6.0: auxiliary co-chaperone involved in RuBisCo assembly *(CPN20) & original description: pep chromosome:Zm-B73-REFERENCE-NAM-5.0:9:12409122:12414117:-1 gene:Zm00001eb373960 transcript:Zm00001eb373960_T007 gene_biotype:protein_coding transcript_biotype:protein_coding description:Zm00001e036248'	T
'1.2.1.2.2'	'Photosynthesis.calvin cycle.ribulose-1,5-bisphosphat carboxylase/oxygenase (RuBisCo) activity.RuBisCo assembly.auxiliary co-chaperone *(CPN20)'	'zm00001eb373960_p008'	'mercator4v6.0: auxiliary co-chaperone involved in RuBisCo assembly *(CPN20) & original description: pep chromosome:Zm-B73-REFERENCE-NAM-5.0:9:12409122:12413744:-1 gene:Zm00001eb373960 transcript:Zm00001eb373960_T008 gene_biotype:protein_coding transcript_biotype:protein_coding description:Zm00001e036248'	T
'1.2.1.2.2'	'Photosynthesis.calvin cycle.ribulose-1,5-bisphosphat carboxylase/oxygenase (RuBisCo) activity.RuBisCo assembly.auxiliary co-chaperone *(CPN20)'	'zm00001eb373960_p006'	'mercator4v6.0: auxiliary co-chaperone involved in RuBisCo assembly *(CPN20) & original description: pep chromosome:Zm-B73-REFERENCE-NAM-5.0:9:12409122:12414124:-1 gene:Zm00001eb373960 transcript:Zm00001eb373960_T006 gene_biotype:protein_coding transcript_biotype:protein_coding description:Zm00001e036248'	T
'1.2.1.2.2'	'Photosynthesis.calvin cycle.ribulose-1,5-bisphosphat carboxylase/oxygenase (RuBisCo) activity.RuBisCo assembly.auxiliary co-chaperone *(CPN20)'	'zm00001eb373960_p005'	'mercator4v6.0: auxiliary co-chaperone involved in RuBisCo assembly *(CPN20) & original description: pep chromosome:Zm-B73-REFERENCE-NAM-5.0:9:12409122:12414124:-1 gene:Zm00001eb373960 transcript:Zm00001eb373960_T005 gene_biotype:protein_coding transcript_biotype:protein_coding description:Zm00001e036248'	T
'1.2.1.2.2'	'Photosynthesis.calvin cycle.ribulose-1,5-bisphosphat carboxylase/oxygenase (RuBisCo) activity.RuBisCo assembly.auxiliary co-chaperone *(CPN20)'	'zm00001eb373960_p001'	'mercator4v6.0: auxiliary co-chaperone involved in RuBisCo assembly *(CPN20) & original description: pep chromosome:Zm-B73-REFERENCE-NAM-5.0:9:12409089:12414124:-1 gene:Zm00001eb373960 transcript:Zm00001eb373960_T001 gene_biotype:protein_coding transcript_biotype:protein_coding description:Zm00001e036248'	T
'1.2.1.2.2'	'Photosynthesis.calvin cycle.ribulose-1,5-bisphosphat carboxylase/oxygenase (RuBisCo) activity.RuBisCo assembly.auxiliary co-chaperone *(CPN20)'	'zm00001eb373960_p002'	'mercator4v6.0: auxiliary co-chaperone involved in RuBisCo assembly *(CPN20) & original description: pep chromosome:Zm-B73-REFERENCE-NAM-5.0:9:12409122:12414124:-1 gene:Zm00001eb373960 transcript:Zm00001eb373960_T002 gene_biotype:protein_coding transcript_biotype:protein_coding description:Zm00001e036248'	T
'1.2.1.2.2'	'Photosynthesis.calvin cycle.ribulose-1,5-bisphosphat carboxylase/oxygenase (RuBisCo) activity.RuBisCo assembly.auxiliary co-chaperone *(CPN20)'	'zm00001eb373960_p003'	'mercator4v6.0: auxiliary co-chaperone involved in RuBisCo assembly *(CPN20) & original description: pep chromosome:Zm-B73-REFERENCE-NAM-5.0:9:12409122:12414124:-1 gene:Zm00001eb373960 transcript:Zm00001eb373960_T003 gene_biotype:protein_coding transcript_biotype:protein_coding description:Zm00001e036248'	T
'1.2.1.2.3'	'Photosynthesis.calvin cycle.ribulose-1,5-bisphosphat carboxylase/oxygenase (RuBisCo) activity.RuBisCo assembly.auxiliary co-chaperone *(CPN10)'	'zm00001eb024030_p001'	'mercator4v6.0: auxiliary co-chaperone involved in RuBisCo assembly *(CPN10) & original description: pep chromosome:Zm-B73-REFERENCE-NAM-5.0:1:97502866:97504964:1 gene:Zm00001eb024030 transcript:Zm00001eb024030_T001 gene_biotype:protein_coding transcript_biotype:protein_coding description:Zm00001e002393'	T
'1.2.1.2.3'	'Photosynthesis.calvin cycle.ribulose-1,5-bisphosphat carboxylase/oxygenase (RuBisCo) activity.RuBisCo assembly.auxiliary co-chaperone *(CPN10)'	'zm00001eb071630_p001'	'mercator4v6.0: auxiliary co-chaperone involved in RuBisCo assembly *(CPN10) & original description: pep chromosome:Zm-B73-REFERENCE-NAM-5.0:2:12333485:12335877:-1 gene:Zm00001eb071630 transcript:Zm00001eb071630_T001 gene_biotype:protein_coding transcript_biotype:protein_coding description:Zm00001e007026'	T
'1.2.1.2.3'	'Photosynthesis.calvin cycle.ribulose-1,5-bisphosphat carboxylase/oxygenase (RuBisCo) activity.RuBisCo assembly.auxiliary co-chaperone *(CPN10)'	'zm00001eb390720_p001'	'mercator4v6.0: auxiliary co-chaperone involved in RuBisCo assembly *(CPN10) & original description: pep chromosome:Zm-B73-REFERENCE-NAM-5.0:9:118929001:118931547:-1 gene:Zm00001eb390720 transcript:Zm00001eb390720_T001 gene_biotype:protein_coding transcript_biotype:protein_coding description:Zm00001e037821'	T
'1.2.1.2.4'	'Photosynthesis.calvin cycle.ribulose-1,5-bisphosphat carboxylase/oxygenase (RuBisCo) activity.RuBisCo assembly.assembly factor *(RbcX)'	'zm00001eb212460_p001'	'mercator4v6.0: assembly factor involved in RuBisCo assembly *(RbcX) & original description: pep chromosome:Zm-B73-REFERENCE-NAM-5.0:5:3688676:3690412:-1 gene:Zm00001eb212460 transcript:Zm00001eb212460_T001 gene_biotype:protein_coding transcript_biotype:protein_coding description:Zm00001e011815'	T
'1.2.1.2.4'	'Photosynthesis.calvin cycle.ribulose-1,5-bisphosphat carboxylase/oxygenase (RuBisCo) activity.RuBisCo assembly.assembly factor *(RbcX)'	'zm00001eb324740_p001'	'mercator4v6.0: assembly factor involved in RuBisCo assembly *(RbcX) & original description: pep chromosome:Zm-B73-REFERENCE-NAM-5.0:7:167984934:167986266:-1 gene:Zm00001eb324740 transcript:Zm00001eb324740_T001 gene_biotype:protein_coding transcript_biotype:protein_coding description:Zm00001e138622'	T
'1.2.1.2.4'	'Photosynthesis.calvin cycle.ribulose-1,5-bisphosphat carboxylase/oxygenase (RuBisCo) activity.RuBisCo assembly.assembly factor *(RbcX)'	'zm00001eb179210_p003'	'mercator4v6.0: assembly factor involved in RuBisCo assembly *(RbcX) & original description: pep chromosome:Zm-B73-REFERENCE-NAM-5.0:4:82612535:82614106:-1 gene:Zm00001eb179210 transcript:Zm00001eb179210_T003 gene_biotype:protein_coding transcript_biotype:protein_coding description:Zm00001e022404'	T
'1.2.1.2.4'	'Photosynthesis.calvin cycle.ribulose-1,5-bisphosphat carboxylase/oxygenase (RuBisCo) activity.RuBisCo assembly.assembly factor *(RbcX)'	'zm00001eb179210_p001'	'mercator4v6.0: assembly factor involved in RuBisCo assembly *(RbcX) & original description: pep chromosome:Zm-B73-REFERENCE-NAM-5.0:4:82612535:82614106:-1 gene:Zm00001eb179210 transcript:Zm00001eb179210_T001 gene_biotype:protein_coding transcript_biotype:protein_coding description:Zm00001e022404'	T
'1.2.1.2.4'	'Photosynthesis.calvin cycle.ribulose-1,5-bisphosphat carboxylase/oxygenase (RuBisCo) activity.RuBisCo assembly.assembly factor *(RbcX)'	'zm00001eb179210_p002'	'mercator4v6.0: assembly factor involved in RuBisCo assembly *(RbcX) & original description: pep chromosome:Zm-B73-REFERENCE-NAM-5.0:4:82612535:82614106:-1 gene:Zm00001eb179210 transcript:Zm00001eb179210_T002 gene_biotype:protein_coding transcript_biotype:protein_coding description:Zm00001e022404'	T
'1.2.1.2.5'	'Photosynthesis.calvin cycle.ribulose-1,5-bisphosphat carboxylase/oxygenase (RuBisCo) activity.RuBisCo assembly.assembly factor *(RAF1)'	'zm00001eb066000_p001'	'mercator4v6.0: assembly factor involved in RuBisCo assembly *(RAF1) & original description: pep chromosome:Zm-B73-REFERENCE-NAM-5.0:2:1617394:1619932:1 gene:Zm00001eb066000 transcript:Zm00001eb066000_T001 gene_biotype:protein_coding transcript_biotype:protein_coding description:Zm00001e006519'	T
'1.2.1.2.6'	'Photosynthesis.calvin cycle.ribulose-1,5-bisphosphat carboxylase/oxygenase (RuBisCo) activity.RuBisCo assembly.assembly factor *(RAF2)'	'zm00001eb063250_p001'	'mercator4v6.0: assembly factor involved in RuBisCo assembly *(RAF2) & original description: pep chromosome:Zm-B73-REFERENCE-NAM-5.0:1:301984662:301985432:1 gene:Zm00001eb063250 transcript:Zm00001eb063250_T001 gene_biotype:protein_coding transcript_biotype:protein_coding description:Zm00001e108123'	T
'1.2.1.2.7'	'Photosynthesis.calvin cycle.ribulose-1,5-bisphosphat carboxylase/oxygenase (RuBisCo) activity.RuBisCo assembly.assembly factor *(BSD2)'	'zm00001eb029690_p002'	'mercator4v6.0: assembly factor involved in RuBisCo assembly *(BSD2) & original description: pep chromosome:Zm-B73-REFERENCE-NAM-5.0:1:161998347:162009702:1 gene:Zm00001eb029690 transcript:Zm00001eb029690_T002 gene_biotype:protein_coding transcript_biotype:protein_coding description:Zm00001e003014'	T
'1.2.1.3'	'Photosynthesis.calvin cycle.ribulose-1,5-bisphosphat carboxylase/oxygenase (RuBisCo) activity.RuBisCo regulation'	''	''
'1.2.1.3.1'	'Photosynthesis.calvin cycle.ribulose-1,5-bisphosphat carboxylase/oxygenase (RuBisCo) activity.RuBisCo regulation.rbcL-mRNA stability factor *(MRL1)'	'zm00001eb027100_p004'	'mercator4v6.0: rbcL-mRNA stability factor *(MRL1) & original description: pep chromosome:Zm-B73-REFERENCE-NAM-5.0:1:129110490:129156305:-1 gene:Zm00001eb027100 transcript:Zm00001eb027100_T004 gene_biotype:protein_coding transcript_biotype:protein_coding description:Zm00001e002719'	T
'1.2.1.3.1'	'Photosynthesis.calvin cycle.ribulose-1,5-bisphosphat carboxylase/oxygenase (RuBisCo) activity.RuBisCo regulation.rbcL-mRNA stability factor *(MRL1)'	'zm00001eb027100_p002'	'mercator4v6.0: rbcL-mRNA stability factor *(MRL1) & original description: pep chromosome:Zm-B73-REFERENCE-NAM-5.0:1:129108997:129156331:-1 gene:Zm00001eb027100 transcript:Zm00001eb027100_T002 gene_biotype:protein_coding transcript_biotype:protein_coding description:Zm00001e002719'	T
'1.2.1.3.1'	'Photosynthesis.calvin cycle.ribulose-1,5-bisphosphat carboxylase/oxygenase (RuBisCo) activity.RuBisCo regulation.rbcL-mRNA stability factor *(MRL1)'	'zm00001eb027100_p001'	'mercator4v6.0: rbcL-mRNA stability factor *(MRL1) & original description: pep chromosome:Zm-B73-REFERENCE-NAM-5.0:1:129108901:129156331:-1 gene:Zm00001eb027100 transcript:Zm00001eb027100_T001 gene_biotype:protein_coding transcript_biotype:protein_coding description:Zm00001e002719'	T
'1.2.1.3.1'	'Photosynthesis.calvin cycle.ribulose-1,5-bisphosphat carboxylase/oxygenase (RuBisCo) activity.RuBisCo regulation.rbcL-mRNA stability factor *(MRL1)'	'zm00001eb027100_p003'	'mercator4v6.0: rbcL-mRNA stability factor *(MRL1) & original description: pep chromosome:Zm-B73-REFERENCE-NAM-5.0:1:129109009:129156331:-1 gene:Zm00001eb027100 transcript:Zm00001eb027100_T003 gene_biotype:protein_coding transcript_biotype:protein_coding description:Zm00001e002719'	T
'1.2.1.3.2'	'Photosynthesis.calvin cycle.ribulose-1,5-bisphosphat carboxylase/oxygenase (RuBisCo) activity.RuBisCo regulation.lysine N-methyltransferase *(RbcMT)'	'zm00001eb189210_p003'	'mercator4v6.0: lysine N-methyltransferase involved in RuBisCo regulation & original description: pep chromosome:Zm-B73-REFERENCE-NAM-5.0:4:168462446:168468091:-1 gene:Zm00001eb189210 transcript:Zm00001eb189210_T003 gene_biotype:protein_coding transcript_biotype:protein_coding description:Zm00001e023409'	T
'1.2.1.3.2'	'Photosynthesis.calvin cycle.ribulose-1,5-bisphosphat carboxylase/oxygenase (RuBisCo) activity.RuBisCo regulation.lysine N-methyltransferase *(RbcMT)'	'zm00001eb189210_p002'	'mercator4v6.0: lysine N-methyltransferase involved in RuBisCo regulation & original description: pep chromosome:Zm-B73-REFERENCE-NAM-5.0:4:168462033:168468091:-1 gene:Zm00001eb189210 transcript:Zm00001eb189210_T002 gene_biotype:protein_coding transcript_biotype:protein_coding description:Zm00001e023409'	T
'1.2.1.3.2'	'Photosynthesis.calvin cycle.ribulose-1,5-bisphosphat carboxylase/oxygenase (RuBisCo) activity.RuBisCo regulation.lysine N-methyltransferase *(RbcMT)'	'zm00001eb189210_p001'	'mercator4v6.0: lysine N-methyltransferase involved in RuBisCo regulation & original description: pep chromosome:Zm-B73-REFERENCE-NAM-5.0:4:168462033:168468091:-1 gene:Zm00001eb189210 transcript:Zm00001eb189210_T001 gene_biotype:protein_coding transcript_biotype:protein_coding description:Zm00001e023409'	T
'1.2.1.3.2'	'Photosynthesis.calvin cycle.ribulose-1,5-bisphosphat carboxylase/oxygenase (RuBisCo) activity.RuBisCo regulation.lysine N-methyltransferase *(RbcMT)'	'zm00001eb312420_p001'	'mercator4v6.0: lysine N-methyltransferase involved in RuBisCo regulation & original description: pep chromosome:Zm-B73-REFERENCE-NAM-5.0:7:115535712:115538539:-1 gene:Zm00001eb312420 transcript:Zm00001eb312420_T001 gene_biotype:protein_coding transcript_biotype:protein_coding description:Zm00001e034101'	T
'1.2.1.3.2'	'Photosynthesis.calvin cycle.ribulose-1,5-bisphosphat carboxylase/oxygenase (RuBisCo) activity.RuBisCo regulation.lysine N-methyltransferase *(RbcMT)'	'zm00001eb312420_p003'	'mercator4v6.0: lysine N-methyltransferase involved in RuBisCo regulation & original description: pep chromosome:Zm-B73-REFERENCE-NAM-5.0:7:115535712:115538418:-1 gene:Zm00001eb312420 transcript:Zm00001eb312420_T003 gene_biotype:protein_coding transcript_biotype:protein_coding description:Zm00001e034101'	T
'1.2.1.3.2'	'Photosynthesis.calvin cycle.ribulose-1,5-bisphosphat carboxylase/oxygenase (RuBisCo) activity.RuBisCo regulation.lysine N-methyltransferase *(RbcMT)'	'zm00001eb312420_p002'	'mercator4v6.0: lysine N-methyltransferase involved in RuBisCo regulation & original description: pep chromosome:Zm-B73-REFERENCE-NAM-5.0:7:115535712:115538539:-1 gene:Zm00001eb312420 transcript:Zm00001eb312420_T002 gene_biotype:protein_coding transcript_biotype:protein_coding description:Zm00001e034101'	T
'1.2.1.3.3'	'Photosynthesis.calvin cycle.ribulose-1,5-bisphosphat carboxylase/oxygenase (RuBisCo) activity.RuBisCo regulation.ATP-dependent activase *(RCA)'	'zm00001eb164390_p003'	'mercator4v6.0: ATP-dependent activase involved in RuBisCo regulation & original description: pep chromosome:Zm-B73-REFERENCE-NAM-5.0:4:1225607:1227375:1 gene:Zm00001eb164390 transcript:Zm00001eb164390_T003 gene_biotype:protein_coding transcript_biotype:protein_coding description:Zm00001e020928'	T
'1.2.1.3.3'	'Photosynthesis.calvin cycle.ribulose-1,5-bisphosphat carboxylase/oxygenase (RuBisCo) activity.RuBisCo regulation.ATP-dependent activase *(RCA)'	'zm00001eb164390_p001'	'mercator4v6.0: ATP-dependent activase involved in RuBisCo regulation & original description: pep chromosome:Zm-B73-REFERENCE-NAM-5.0:4:1225604:1227957:1 gene:Zm00001eb164390 transcript:Zm00001eb164390_T001 gene_biotype:protein_coding transcript_biotype:protein_coding description:Zm00001e020928'	T
'1.2.1.3.3'	'Photosynthesis.calvin cycle.ribulose-1,5-bisphosphat carboxylase/oxygenase (RuBisCo) activity.RuBisCo regulation.ATP-dependent activase *(RCA)'	'zm00001eb164390_p002'	'mercator4v6.0: ATP-dependent activase involved in RuBisCo regulation & original description: pep chromosome:Zm-B73-REFERENCE-NAM-5.0:4:1225604:1227375:1 gene:Zm00001eb164390 transcript:Zm00001eb164390_T002 gene_biotype:protein_coding transcript_biotype:protein_coding description:Zm00001e020928'	T
'1.2.1.3.3'	'Photosynthesis.calvin cycle.ribulose-1,5-bisphosphat carboxylase/oxygenase (RuBisCo) activity.RuBisCo regulation.ATP-dependent activase *(RCA)'	'zm00001eb164380_p001'	'mercator4v6.0: ATP-dependent activase involved in RuBisCo regulation & original description: pep chromosome:Zm-B73-REFERENCE-NAM-5.0:4:1223245:1225153:1 gene:Zm00001eb164380 transcript:Zm00001eb164380_T001 gene_biotype:protein_coding transcript_biotype:protein_coding description:Zm00001e020927'	T
'1.2.1.3.4'	'Photosynthesis.calvin cycle.ribulose-1,5-bisphosphat carboxylase/oxygenase (RuBisCo) activity.RuBisCo regulation.RuBisCo inhibitor dephosphorylation'	''	''
'1.2.1.3.4.1'	'Photosynthesis.calvin cycle.ribulose-1,5-bisphosphat carboxylase/oxygenase (RuBisCo) activity.RuBisCo regulation.RuBisCo inhibitor dephosphorylation.carboxy-D-arabinitol-1-phosphatase *(CA1PP)'	'zm00001eb196880_p001'	'mercator4v6.0: carboxy-D-arabinitol-1-phosphatase *(CA1PP) & original description: pep chromosome:Zm-B73-REFERENCE-NAM-5.0:4:193886391:193891384:1 gene:Zm00001eb196880 transcript:Zm00001eb196880_T001 gene_biotype:protein_coding transcript_biotype:protein_coding description:Zm00001e024123'	T
'1.2.1.3.4.2'	'Photosynthesis.calvin cycle.ribulose-1,5-bisphosphat carboxylase/oxygenase (RuBisCo) activity.RuBisCo regulation.RuBisCo inhibitor dephosphorylation.xylulose-1,5-bisphosphate phosphatase *(CbbYa)'	'zm00001eb113090_p001'	'mercator4v6.0: xylulose-1,5-bisphosphate phosphatase *(CbbYa) & original description: pep chromosome:Zm-B73-REFERENCE-NAM-5.0:2:229256104:229264652:-1 gene:Zm00001eb113090 transcript:Zm00001eb113090_T001 gene_biotype:protein_coding transcript_biotype:protein_coding description:Zm00001e011127'	T
'1.2.1.3.4.2'	'Photosynthesis.calvin cycle.ribulose-1,5-bisphosphat carboxylase/oxygenase (RuBisCo) activity.RuBisCo regulation.RuBisCo inhibitor dephosphorylation.xylulose-1,5-bisphosphate phosphatase *(CbbYa)'	'zm00001eb113090_p002'	'mercator4v6.0: xylulose-1,5-bisphosphate phosphatase *(CbbYa) & original description: pep chromosome:Zm-B73-REFERENCE-NAM-5.0:2:229256333:229264617:-1 gene:Zm00001eb113090 transcript:Zm00001eb113090_T002 gene_biotype:protein_coding transcript_biotype:protein_coding description:Zm00001e011127'	T
'1.2.1.3.4.2'	'Photosynthesis.calvin cycle.ribulose-1,5-bisphosphat carboxylase/oxygenase (RuBisCo) activity.RuBisCo regulation.RuBisCo inhibitor dephosphorylation.xylulose-1,5-bisphosphate phosphatase *(CbbYa)'	'zm00001eb113090_p003'	'mercator4v6.0: xylulose-1,5-bisphosphate phosphatase *(CbbYa) & original description: pep chromosome:Zm-B73-REFERENCE-NAM-5.0:2:229256400:229264272:-1 gene:Zm00001eb113090 transcript:Zm00001eb113090_T003 gene_biotype:protein_coding transcript_biotype:protein_coding description:Zm00001e011127'	T
'1.2.1.3.4.3'	'Photosynthesis.calvin cycle.ribulose-1,5-bisphosphat carboxylase/oxygenase (RuBisCo) activity.RuBisCo regulation.RuBisCo inhibitor dephosphorylation.xylulose-1,5-bisphosphate phosphatase *(CbbYb)'	'zm00001eb066520_p002'	'mercator4v6.0: xylulose-1,5-bisphosphate phosphatase *(CbbYb) & original description: pep chromosome:Zm-B73-REFERENCE-NAM-5.0:2:2321898:2325625:-1 gene:Zm00001eb066520 transcript:Zm00001eb066520_T002 gene_biotype:protein_coding transcript_biotype:protein_coding description:Zm00001e006565'	T
'1.2.1.3.4.3'	'Photosynthesis.calvin cycle.ribulose-1,5-bisphosphat carboxylase/oxygenase (RuBisCo) activity.RuBisCo regulation.RuBisCo inhibitor dephosphorylation.xylulose-1,5-bisphosphate phosphatase *(CbbYb)'	'zm00001eb066520_p001'	'mercator4v6.0: xylulose-1,5-bisphosphate phosphatase *(CbbYb) & original description: pep chromosome:Zm-B73-REFERENCE-NAM-5.0:2:2321896:2325625:-1 gene:Zm00001eb066520 transcript:Zm00001eb066520_T001 gene_biotype:protein_coding transcript_biotype:protein_coding description:Zm00001e006565'	T
'1.2.2'	'Photosynthesis.calvin cycle.phosphoglycerate kinase'	'zm00001eb291670_p001'	'mercator4v6.0: phosphoglycerate kinase & original description: pep chromosome:Zm-B73-REFERENCE-NAM-5.0:6:167708321:167711914:-1 gene:Zm00001eb291670 transcript:Zm00001eb291670_T001 gene_biotype:protein_coding transcript_biotype:protein_coding description:Zm00001e032028'	T
'1.2.2'	'Photosynthesis.calvin cycle.phosphoglycerate kinase'	'zm00001eb291670_p002'	'mercator4v6.0: phosphoglycerate kinase & original description: pep chromosome:Zm-B73-REFERENCE-NAM-5.0:6:167708560:167711914:-1 gene:Zm00001eb291670 transcript:Zm00001eb291670_T002 gene_biotype:protein_coding transcript_biotype:protein_coding description:Zm00001e032028'	T
'1.2.2'	'Photosynthesis.calvin cycle.phosphoglycerate kinase'	'zm00001eb291670_p003'	'mercator4v6.0: phosphoglycerate kinase & original description: pep chromosome:Zm-B73-REFERENCE-NAM-5.0:6:167708145:167711620:-1 gene:Zm00001eb291670 transcript:Zm00001eb291670_T003 gene_biotype:protein_coding transcript_biotype:protein_coding description:Zm00001e032028'	T
'1.2.2'	'Photosynthesis.calvin cycle.phosphoglycerate kinase'	'zm00001eb352550_p001'	'mercator4v6.0: phosphoglycerate kinase & original description: pep chromosome:Zm-B73-REFERENCE-NAM-5.0:8:123531759:123536738:-1 gene:Zm00001eb352550 transcript:Zm00001eb352550_T001 gene_biotype:protein_coding transcript_biotype:protein_coding description:Zm00001e027348'	T
'1.2.3'	'Photosynthesis.calvin cycle.glyceraldehyde 3-phosphate dehydrogenase (GAPDH) activity'	''	''
'1.2.3.1'	'Photosynthesis.calvin cycle.glyceraldehyde 3-phosphate dehydrogenase (GAPDH) activity.glyceraldehyde 3-phosphate dehydrogenase *(GAPDH)'	'zm00001eb424110_p001'	'mercator4v6.0: glyceraldehyde 3-phosphate dehydrogenase *(GAPDH) & original description: pep chromosome:Zm-B73-REFERENCE-NAM-5.0:10:124985084:124985968:1 gene:Zm00001eb424110 transcript:Zm00001eb424110_T001 gene_biotype:protein_coding transcript_biotype:protein_coding description:Zm00001e041012'	T
'1.2.3.1'	'Photosynthesis.calvin cycle.glyceraldehyde 3-phosphate dehydrogenase (GAPDH) activity.glyceraldehyde 3-phosphate dehydrogenase *(GAPDH)'	'zm00001eb424150_p001'	'mercator4v6.0: glyceraldehyde 3-phosphate dehydrogenase *(GAPDH) & original description: pep chromosome:Zm-B73-REFERENCE-NAM-5.0:10:125136048:125137629:1 gene:Zm00001eb424150 transcript:Zm00001eb424150_T001 gene_biotype:protein_coding transcript_biotype:protein_coding description:Zm00001e157880'	T
'1.2.3.1'	'Photosynthesis.calvin cycle.glyceraldehyde 3-phosphate dehydrogenase (GAPDH) activity.glyceraldehyde 3-phosphate dehydrogenase *(GAPDH)'	'zm00001eb424190_p001'	'mercator4v6.0: glyceraldehyde 3-phosphate dehydrogenase *(GAPDH) & original description: pep chromosome:Zm-B73-REFERENCE-NAM-5.0:10:125248407:125249778:1 gene:Zm00001eb424190 transcript:Zm00001eb424190_T001 gene_biotype:protein_coding transcript_biotype:protein_coding description:Zm00001e157885'	T
'1.2.3.1'	'Photosynthesis.calvin cycle.glyceraldehyde 3-phosphate dehydrogenase (GAPDH) activity.glyceraldehyde 3-phosphate dehydrogenase *(GAPDH)'	'zm00001eb002270_p001'	'mercator4v6.0: glyceraldehyde 3-phosphate dehydrogenase *(GAPDH) & original description: pep chromosome:Zm-B73-REFERENCE-NAM-5.0:1:6360197:6362989:1 gene:Zm00001eb002270 transcript:Zm00001eb002270_T001 gene_biotype:protein_coding transcript_biotype:protein_coding description:Zm00001e000233'	T
'1.2.3.1'	'Photosynthesis.calvin cycle.glyceraldehyde 3-phosphate dehydrogenase (GAPDH) activity.glyceraldehyde 3-phosphate dehydrogenase *(GAPDH)'	'zm00001eb002270_p002'	'mercator4v6.0: glyceraldehyde 3-phosphate dehydrogenase *(GAPDH) & original description: pep chromosome:Zm-B73-REFERENCE-NAM-5.0:1:6360197:6362859:1 gene:Zm00001eb002270 transcript:Zm00001eb002270_T002 gene_biotype:protein_coding transcript_biotype:protein_coding description:Zm00001e000233'	T
'1.2.3.2'	'Photosynthesis.calvin cycle.glyceraldehyde 3-phosphate dehydrogenase (GAPDH) activity.regulatory protein *(CP12) of GAPDH activity'	'zm00001eb014600_p001'	'mercator4v6.0: regulatory protein *(CP12) of GAPDH activity & original description: pep chromosome:Zm-B73-REFERENCE-NAM-5.0:1:48971002:48971833:1 gene:Zm00001eb014600 transcript:Zm00001eb014600_T001 gene_biotype:protein_coding transcript_biotype:protein_coding description:Zm00001e001432'	T
'1.2.3.2'	'Photosynthesis.calvin cycle.glyceraldehyde 3-phosphate dehydrogenase (GAPDH) activity.regulatory protein *(CP12) of GAPDH activity'	'zm00001eb373150_p001'	'mercator4v6.0: regulatory protein *(CP12) of GAPDH activity & original description: pep chromosome:Zm-B73-REFERENCE-NAM-5.0:9:9018542:9019526:-1 gene:Zm00001eb373150 transcript:Zm00001eb373150_T001 gene_biotype:protein_coding transcript_biotype:protein_coding description:Zm00001e036178'	T
'1.2.4'	'Photosynthesis.calvin cycle.triosephosphate isomerase'	'zm00001eb103580_p001'	'mercator4v6.0: triosephosphate isomerase & original description: pep chromosome:Zm-B73-REFERENCE-NAM-5.0:2:202352910:202356740:-1 gene:Zm00001eb103580 transcript:Zm00001eb103580_T001 gene_biotype:protein_coding transcript_biotype:protein_coding description:Zm00001e010239'	T
'1.2.4'	'Photosynthesis.calvin cycle.triosephosphate isomerase'	'zm00001eb319770_p001'	'mercator4v6.0: triosephosphate isomerase & original description: pep chromosome:Zm-B73-REFERENCE-NAM-5.0:7:149671226:149675207:-1 gene:Zm00001eb319770 transcript:Zm00001eb319770_T001 gene_biotype:protein_coding transcript_biotype:protein_coding description:Zm00001e034825'	T
'1.2.5'	'Photosynthesis.calvin cycle.fructose 1,6-bisphosphate aldolase'	'zm00001eb200910_p003'	'mercator4v6.0: fructose 1,6-bisphosphate aldolase & original description: pep chromosome:Zm-B73-REFERENCE-NAM-5.0:4:210875721:210878709:-1 gene:Zm00001eb200910 transcript:Zm00001eb200910_T003 gene_biotype:protein_coding transcript_biotype:protein_coding description:Zm00001e024505'	T
'1.2.5'	'Photosynthesis.calvin cycle.fructose 1,6-bisphosphate aldolase'	'zm00001eb200910_p005'	'mercator4v6.0: fructose 1,6-bisphosphate aldolase & original description: pep chromosome:Zm-B73-REFERENCE-NAM-5.0:4:210876597:210878709:-1 gene:Zm00001eb200910 transcript:Zm00001eb200910_T005 gene_biotype:protein_coding transcript_biotype:protein_coding description:Zm00001e024505'	T
'1.2.5'	'Photosynthesis.calvin cycle.fructose 1,6-bisphosphate aldolase'	'zm00001eb200910_p004'	'mercator4v6.0: fructose 1,6-bisphosphate aldolase & original description: pep chromosome:Zm-B73-REFERENCE-NAM-5.0:4:210875745:210878709:-1 gene:Zm00001eb200910 transcript:Zm00001eb200910_T004 gene_biotype:protein_coding transcript_biotype:protein_coding description:Zm00001e024505'	T
'1.2.5'	'Photosynthesis.calvin cycle.fructose 1,6-bisphosphate aldolase'	'zm00001eb200910_p002'	'mercator4v6.0: fructose 1,6-bisphosphate aldolase & original description: pep chromosome:Zm-B73-REFERENCE-NAM-5.0:4:210874959:210878709:-1 gene:Zm00001eb200910 transcript:Zm00001eb200910_T002 gene_biotype:protein_coding transcript_biotype:protein_coding description:Zm00001e024505'	T
'1.2.5'	'Photosynthesis.calvin cycle.fructose 1,6-bisphosphate aldolase'	'zm00001eb200910_p001'	'mercator4v6.0: fructose 1,6-bisphosphate aldolase & original description: pep chromosome:Zm-B73-REFERENCE-NAM-5.0:4:210874860:210878709:-1 gene:Zm00001eb200910 transcript:Zm00001eb200910_T001 gene_biotype:protein_coding transcript_biotype:protein_coding description:Zm00001e024505'	T
'1.2.5'	'Photosynthesis.calvin cycle.fructose 1,6-bisphosphate aldolase'	'zm00001eb408010_p002'	'mercator4v6.0: fructose 1,6-bisphosphate aldolase & original description: pep chromosome:Zm-B73-REFERENCE-NAM-5.0:10:10046907:10048855:-1 gene:Zm00001eb408010 transcript:Zm00001eb408010_T002 gene_biotype:protein_coding transcript_biotype:protein_coding description:Zm00001e039486'	T
'1.2.5'	'Photosynthesis.calvin cycle.fructose 1,6-bisphosphate aldolase'	'zm00001eb408010_p001'	'mercator4v6.0: fructose 1,6-bisphosphate aldolase & original description: pep chromosome:Zm-B73-REFERENCE-NAM-5.0:10:10046907:10048855:-1 gene:Zm00001eb408010 transcript:Zm00001eb408010_T001 gene_biotype:protein_coding transcript_biotype:protein_coding description:Zm00001e039486'	T
'1.2.5'	'Photosynthesis.calvin cycle.fructose 1,6-bisphosphate aldolase'	'zm00001eb408010_p003'	'mercator4v6.0: fructose 1,6-bisphosphate aldolase & original description: pep chromosome:Zm-B73-REFERENCE-NAM-5.0:10:10046907:10048810:-1 gene:Zm00001eb408010 transcript:Zm00001eb408010_T003 gene_biotype:protein_coding transcript_biotype:protein_coding description:Zm00001e039486'	T
'1.2.5'	'Photosynthesis.calvin cycle.fructose 1,6-bisphosphate aldolase'	'zm00001eb334740_p003'	'mercator4v6.0: fructose 1,6-bisphosphate aldolase & original description: pep chromosome:Zm-B73-REFERENCE-NAM-5.0:8:10263864:10267424:-1 gene:Zm00001eb334740 transcript:Zm00001eb334740_T003 gene_biotype:protein_coding transcript_biotype:protein_coding description:Zm00001e025686'	T
'1.2.5'	'Photosynthesis.calvin cycle.fructose 1,6-bisphosphate aldolase'	'zm00001eb334740_p001'	'mercator4v6.0: fructose 1,6-bisphosphate aldolase & original description: pep chromosome:Zm-B73-REFERENCE-NAM-5.0:8:10263392:10267843:-1 gene:Zm00001eb334740 transcript:Zm00001eb334740_T001 gene_biotype:protein_coding transcript_biotype:protein_coding description:Zm00001e025686'	T
'1.2.5'	'Photosynthesis.calvin cycle.fructose 1,6-bisphosphate aldolase'	'zm00001eb334740_p002'	'mercator4v6.0: fructose 1,6-bisphosphate aldolase & original description: pep chromosome:Zm-B73-REFERENCE-NAM-5.0:8:10263779:10267566:-1 gene:Zm00001eb334740 transcript:Zm00001eb334740_T002 gene_biotype:protein_coding transcript_biotype:protein_coding description:Zm00001e025686'	T
'1.2.5'	'Photosynthesis.calvin cycle.fructose 1,6-bisphosphate aldolase'	'zm00001eb334740_p004'	'mercator4v6.0: fructose 1,6-bisphosphate aldolase & original description: pep chromosome:Zm-B73-REFERENCE-NAM-5.0:8:10263864:10265399:-1 gene:Zm00001eb334740 transcript:Zm00001eb334740_T004 gene_biotype:protein_coding transcript_biotype:protein_coding description:Zm00001e025686'	T
'1.2.5'	'Photosynthesis.calvin cycle.fructose 1,6-bisphosphate aldolase'	'zm00001eb126080_p001'	'mercator4v6.0: fructose 1,6-bisphosphate aldolase & original description: pep chromosome:Zm-B73-REFERENCE-NAM-5.0:3:27470567:27474388:1 gene:Zm00001eb126080 transcript:Zm00001eb126080_T001 gene_biotype:protein_coding transcript_biotype:protein_coding description:Zm00001e017083'	T
'1.2.6'	'Photosynthesis.calvin cycle.fructose-1,6-bisphosphatase'	'zm00001eb011940_p001'	'mercator4v6.0: fructose-1,6-bisphosphatase & original description: pep chromosome:Zm-B73-REFERENCE-NAM-5.0:1:38792743:38794651:-1 gene:Zm00001eb011940 transcript:Zm00001eb011940_T001 gene_biotype:protein_coding transcript_biotype:protein_coding description:Zm00001e001180'	T
'1.2.7'	'Photosynthesis.calvin cycle.transketolase'	'zm00001eb378030_p006'	'mercator4v6.0: transketolase & original description: pep chromosome:Zm-B73-REFERENCE-NAM-5.0:9:24660312:24664798:1 gene:Zm00001eb378030 transcript:Zm00001eb378030_T006 gene_biotype:protein_coding transcript_biotype:protein_coding description:Zm00001e036581'	T
'1.2.7'	'Photosynthesis.calvin cycle.transketolase'	'zm00001eb378030_p003'	'mercator4v6.0: transketolase & original description: pep chromosome:Zm-B73-REFERENCE-NAM-5.0:9:24660312:24664798:1 gene:Zm00001eb378030 transcript:Zm00001eb378030_T003 gene_biotype:protein_coding transcript_biotype:protein_coding description:Zm00001e036581'	T
'1.2.7'	'Photosynthesis.calvin cycle.transketolase'	'zm00001eb378030_p005'	'mercator4v6.0: transketolase & original description: pep chromosome:Zm-B73-REFERENCE-NAM-5.0:9:24660312:24664798:1 gene:Zm00001eb378030 transcript:Zm00001eb378030_T005 gene_biotype:protein_coding transcript_biotype:protein_coding description:Zm00001e036581'	T
'1.2.7'	'Photosynthesis.calvin cycle.transketolase'	'zm00001eb378030_p004'	'mercator4v6.0: transketolase & original description: pep chromosome:Zm-B73-REFERENCE-NAM-5.0:9:24660312:24664798:1 gene:Zm00001eb378030 transcript:Zm00001eb378030_T004 gene_biotype:protein_coding transcript_biotype:protein_coding description:Zm00001e036581'	T
'1.2.7'	'Photosynthesis.calvin cycle.transketolase'	'zm00001eb378030_p002'	'mercator4v6.0: transketolase & original description: pep chromosome:Zm-B73-REFERENCE-NAM-5.0:9:24660312:24664798:1 gene:Zm00001eb378030 transcript:Zm00001eb378030_T002 gene_biotype:protein_coding transcript_biotype:protein_coding description:Zm00001e036581'	T
'1.2.7'	'Photosynthesis.calvin cycle.transketolase'	'zm00001eb378030_p001'	'mercator4v6.0: transketolase & original description: pep chromosome:Zm-B73-REFERENCE-NAM-5.0:9:24660219:24664894:1 gene:Zm00001eb378030 transcript:Zm00001eb378030_T001 gene_biotype:protein_coding transcript_biotype:protein_coding description:Zm00001e036581'	T
'1.2.7'	'Photosynthesis.calvin cycle.transketolase'	'zm00001eb086870_p001'	'mercator4v6.0: transketolase & original description: pep chromosome:Zm-B73-REFERENCE-NAM-5.0:2:89233235:89237084:1 gene:Zm00001eb086870 transcript:Zm00001eb086870_T001 gene_biotype:protein_coding transcript_biotype:protein_coding description:Zm00001e008529'	T
'1.2.8'	'Photosynthesis.calvin cycle.sedoheptulose-1,7-bisphosphatase'	'zm00001eb147750_p001'	'mercator4v6.0: sedoheptulose-1,7-bisphosphatase & original description: pep chromosome:Zm-B73-REFERENCE-NAM-5.0:3:183845653:183850280:-1 gene:Zm00001eb147750 transcript:Zm00001eb147750_T001 gene_biotype:protein_coding transcript_biotype:protein_coding description:Zm00001e019257'	T
'1.2.9'	'Photosynthesis.calvin cycle.ribose 5-phosphate isomerase'	'zm00001eb301210_p001'	'mercator4v6.0: ribose 5-phosphate isomerase & original description: pep chromosome:Zm-B73-REFERENCE-NAM-5.0:7:9541584:9545353:-1 gene:Zm00001eb301210 transcript:Zm00001eb301210_T001 gene_biotype:protein_coding transcript_biotype:protein_coding description:Zm00001e032919'	T
'1.2.10'	'Photosynthesis.calvin cycle.phosphopentose epimerase'	'zm00001eb402390_p003'	'mercator4v6.0: phosphopentose epimerase & original description: pep chromosome:Zm-B73-REFERENCE-NAM-5.0:9:157761689:157766084:-1 gene:Zm00001eb402390 transcript:Zm00001eb402390_T003 gene_biotype:protein_coding transcript_biotype:protein_coding description:Zm00001e038916'	T
'1.2.10'	'Photosynthesis.calvin cycle.phosphopentose epimerase'	'zm00001eb402390_p001'	'mercator4v6.0: phosphopentose epimerase & original description: pep chromosome:Zm-B73-REFERENCE-NAM-5.0:9:157761689:157766084:-1 gene:Zm00001eb402390 transcript:Zm00001eb402390_T001 gene_biotype:protein_coding transcript_biotype:protein_coding description:Zm00001e038916'	T
'1.2.10'	'Photosynthesis.calvin cycle.phosphopentose epimerase'	'zm00001eb402390_p004'	'mercator4v6.0: phosphopentose epimerase & original description: pep chromosome:Zm-B73-REFERENCE-NAM-5.0:9:157761689:157765101:-1 gene:Zm00001eb402390 transcript:Zm00001eb402390_T004 gene_biotype:protein_coding transcript_biotype:protein_coding description:Zm00001e038916'	T
'1.2.10'	'Photosynthesis.calvin cycle.phosphopentose epimerase'	'zm00001eb402390_p002'	'mercator4v6.0: phosphopentose epimerase & original description: pep chromosome:Zm-B73-REFERENCE-NAM-5.0:9:157761689:157766084:-1 gene:Zm00001eb402390 transcript:Zm00001eb402390_T002 gene_biotype:protein_coding transcript_biotype:protein_coding description:Zm00001e038916'	T
'1.2.10'	'Photosynthesis.calvin cycle.phosphopentose epimerase'	'zm00001eb005330_p005'	'mercator4v6.0: phosphopentose epimerase & original description: pep chromosome:Zm-B73-REFERENCE-NAM-5.0:1:14727162:14741570:1 gene:Zm00001eb005330 transcript:Zm00001eb005330_T005 gene_biotype:protein_coding transcript_biotype:protein_coding description:Zm00001e000521'	T
'1.2.10'	'Photosynthesis.calvin cycle.phosphopentose epimerase'	'zm00001eb005330_p002'	'mercator4v6.0: phosphopentose epimerase & original description: pep chromosome:Zm-B73-REFERENCE-NAM-5.0:1:14726453:14741570:1 gene:Zm00001eb005330 transcript:Zm00001eb005330_T002 gene_biotype:protein_coding transcript_biotype:protein_coding description:Zm00001e000521'	T
'1.2.10'	'Photosynthesis.calvin cycle.phosphopentose epimerase'	'zm00001eb005330_p004'	'mercator4v6.0: phosphopentose epimerase & original description: pep chromosome:Zm-B73-REFERENCE-NAM-5.0:1:14727136:14741570:1 gene:Zm00001eb005330 transcript:Zm00001eb005330_T004 gene_biotype:protein_coding transcript_biotype:protein_coding description:Zm00001e000521'	T
'1.2.10'	'Photosynthesis.calvin cycle.phosphopentose epimerase'	'zm00001eb005330_p003'	'mercator4v6.0: phosphopentose epimerase & original description: pep chromosome:Zm-B73-REFERENCE-NAM-5.0:1:14726453:14741570:1 gene:Zm00001eb005330 transcript:Zm00001eb005330_T003 gene_biotype:protein_coding transcript_biotype:protein_coding description:Zm00001e000521'	T
'1.2.10'	'Photosynthesis.calvin cycle.phosphopentose epimerase'	'zm00001eb005330_p001'	'mercator4v6.0: phosphopentose epimerase & original description: pep chromosome:Zm-B73-REFERENCE-NAM-5.0:1:14726437:14741570:1 gene:Zm00001eb005330 transcript:Zm00001eb005330_T001 gene_biotype:protein_coding transcript_biotype:protein_coding description:Zm00001e000521'	T
'1.2.11'	'Photosynthesis.calvin cycle.phosphoribulokinase *(PRK)'	'zm00001eb188120_p001'	'mercator4v6.0: phosphoribulokinase *(PRK) & original description: pep chromosome:Zm-B73-REFERENCE-NAM-5.0:4:164216321:164219883:-1 gene:Zm00001eb188120 transcript:Zm00001eb188120_T001 gene_biotype:protein_coding transcript_biotype:protein_coding description:Zm00001e023306'	T
'1.2.11'	'Photosynthesis.calvin cycle.phosphoribulokinase *(PRK)'	'zm00001eb188120_p003'	'mercator4v6.0: phosphoribulokinase *(PRK) & original description: pep chromosome:Zm-B73-REFERENCE-NAM-5.0:4:164217422:164219883:-1 gene:Zm00001eb188120 transcript:Zm00001eb188120_T003 gene_biotype:protein_coding transcript_biotype:protein_coding description:Zm00001e023306'	T
'1.2.11'	'Photosynthesis.calvin cycle.phosphoribulokinase *(PRK)'	'zm00001eb072030_p001'	'mercator4v6.0: phosphoribulokinase *(PRK) & original description: pep chromosome:Zm-B73-REFERENCE-NAM-5.0:2:13434551:13436675:1 gene:Zm00001eb072030 transcript:Zm00001eb072030_T001 gene_biotype:protein_coding transcript_biotype:protein_coding description:Zm00001e007072'	T
'1.2.11'	'Photosynthesis.calvin cycle.phosphoribulokinase *(PRK)'	'zm00001eb251520_p003'	'mercator4v6.0: phosphoribulokinase *(PRK) & original description: pep chromosome:Zm-B73-REFERENCE-NAM-5.0:5:207528334:207530607:1 gene:Zm00001eb251520 transcript:Zm00001eb251520_T003 gene_biotype:protein_coding transcript_biotype:protein_coding description:Zm00001e015530'	T
'1.2.11'	'Photosynthesis.calvin cycle.phosphoribulokinase *(PRK)'	'zm00001eb251520_p002'	'mercator4v6.0: phosphoribulokinase *(PRK) & original description: pep chromosome:Zm-B73-REFERENCE-NAM-5.0:5:207528253:207530607:1 gene:Zm00001eb251520 transcript:Zm00001eb251520_T002 gene_biotype:protein_coding transcript_biotype:protein_coding description:Zm00001e015530'	T
'1.2.11'	'Photosynthesis.calvin cycle.phosphoribulokinase *(PRK)'	'zm00001eb251520_p001'	'mercator4v6.0: phosphoribulokinase *(PRK) & original description: pep chromosome:Zm-B73-REFERENCE-NAM-5.0:5:207528253:207530607:1 gene:Zm00001eb251520 transcript:Zm00001eb251520_T001 gene_biotype:protein_coding transcript_biotype:protein_coding description:Zm00001e015530'	T
'1.2.12'	'Photosynthesis.calvin cycle.NADPH-dependent malate dehydrogenase *(NADP-MDH)'	'zm00001eb038930_p002'	'mercator4v6.0: NADPH-dependent malate dehydrogenase *(NADP-MDH) & original description: pep chromosome:Zm-B73-REFERENCE-NAM-5.0:1:207808564:207812563:-1 gene:Zm00001eb038930 transcript:Zm00001eb038930_T002 gene_biotype:protein_coding transcript_biotype:protein_coding description:Zm00001e003885'	T
'1.2.12'	'Photosynthesis.calvin cycle.NADPH-dependent malate dehydrogenase *(NADP-MDH)'	'zm00001eb038930_p001'	'mercator4v6.0: NADPH-dependent malate dehydrogenase *(NADP-MDH) & original description: pep chromosome:Zm-B73-REFERENCE-NAM-5.0:1:207808564:207812703:-1 gene:Zm00001eb038930 transcript:Zm00001eb038930_T001 gene_biotype:protein_coding transcript_biotype:protein_coding description:Zm00001e003885'	T
'1.3'	'Photosynthesis.photorespiration'	''	''
'1.3.1'	'Photosynthesis.photorespiration.phosphoglycolate phosphatase'	'zm00001eb425540_p001'	'mercator4v6.0: phosphoglycolate phosphatase & original description: pep chromosome:Zm-B73-REFERENCE-NAM-5.0:10:129756864:129759286:-1 gene:Zm00001eb425540 transcript:Zm00001eb425540_T001 gene_biotype:protein_coding transcript_biotype:protein_coding description:Zm00001e041132'	T
'1.3.1'	'Photosynthesis.photorespiration.phosphoglycolate phosphatase'	'zm00001eb064870_p001'	'mercator4v6.0: phosphoglycolate phosphatase & original description: pep chromosome:Zm-B73-REFERENCE-NAM-5.0:1:306175396:306179907:-1 gene:Zm00001eb064870 transcript:Zm00001eb064870_T001 gene_biotype:protein_coding transcript_biotype:protein_coding description:Zm00001e006406'	T
'1.3.2'	'Photosynthesis.photorespiration.glycolate oxidase'	'zm00001eb070270_p004'	'mercator4v6.0: glycolate oxidase & original description: pep chromosome:Zm-B73-REFERENCE-NAM-5.0:2:9352220:9355608:-1 gene:Zm00001eb070270 transcript:Zm00001eb070270_T004 gene_biotype:protein_coding transcript_biotype:protein_coding description:Zm00001e006891'	T
'1.3.2'	'Photosynthesis.photorespiration.glycolate oxidase'	'zm00001eb070270_p007'	'mercator4v6.0: glycolate oxidase & original description: pep chromosome:Zm-B73-REFERENCE-NAM-5.0:2:9352217:9355183:-1 gene:Zm00001eb070270 transcript:Zm00001eb070270_T007 gene_biotype:protein_coding transcript_biotype:protein_coding description:Zm00001e006891'	T
'1.3.2'	'Photosynthesis.photorespiration.glycolate oxidase'	'zm00001eb070270_p001'	'mercator4v6.0: glycolate oxidase & original description: pep chromosome:Zm-B73-REFERENCE-NAM-5.0:2:9352213:9355778:-1 gene:Zm00001eb070270 transcript:Zm00001eb070270_T001 gene_biotype:protein_coding transcript_biotype:protein_coding description:Zm00001e006891'	T
'1.3.2'	'Photosynthesis.photorespiration.glycolate oxidase'	'zm00001eb070270_p006'	'mercator4v6.0: glycolate oxidase & original description: pep chromosome:Zm-B73-REFERENCE-NAM-5.0:2:9352217:9355214:-1 gene:Zm00001eb070270 transcript:Zm00001eb070270_T006 gene_biotype:protein_coding transcript_biotype:protein_coding description:Zm00001e006891'	T
'1.3.2'	'Photosynthesis.photorespiration.glycolate oxidase'	'zm00001eb070270_p005'	'mercator4v6.0: glycolate oxidase & original description: pep chromosome:Zm-B73-REFERENCE-NAM-5.0:2:9352220:9355608:-1 gene:Zm00001eb070270 transcript:Zm00001eb070270_T005 gene_biotype:protein_coding transcript_biotype:protein_coding description:Zm00001e006891'	T
'1.3.2'	'Photosynthesis.photorespiration.glycolate oxidase'	'zm00001eb070270_p003'	'mercator4v6.0: glycolate oxidase & original description: pep chromosome:Zm-B73-REFERENCE-NAM-5.0:2:9352217:9355608:-1 gene:Zm00001eb070270 transcript:Zm00001eb070270_T003 gene_biotype:protein_coding transcript_biotype:protein_coding description:Zm00001e006891'	T
'1.3.2'	'Photosynthesis.photorespiration.glycolate oxidase'	'zm00001eb070270_p002'	'mercator4v6.0: glycolate oxidase & original description: pep chromosome:Zm-B73-REFERENCE-NAM-5.0:2:9352213:9355778:-1 gene:Zm00001eb070270 transcript:Zm00001eb070270_T002 gene_biotype:protein_coding transcript_biotype:protein_coding description:Zm00001e006891'	T
'1.3.2'	'Photosynthesis.photorespiration.glycolate oxidase'	'zm00001eb300130_p001'	'mercator4v6.0: glycolate oxidase & original description: pep chromosome:Zm-B73-REFERENCE-NAM-5.0:7:5745388:5748619:1 gene:Zm00001eb300130 transcript:Zm00001eb300130_T001 gene_biotype:protein_coding transcript_biotype:protein_coding description:Zm00001e032825'	T
'1.3.2'	'Photosynthesis.photorespiration.glycolate oxidase'	'zm00001eb300130_p002'	'mercator4v6.0: glycolate oxidase & original description: pep chromosome:Zm-B73-REFERENCE-NAM-5.0:7:5745616:5748485:1 gene:Zm00001eb300130 transcript:Zm00001eb300130_T002 gene_biotype:protein_coding transcript_biotype:protein_coding description:Zm00001e032825'	T
'1.3.2'	'Photosynthesis.photorespiration.glycolate oxidase'	'zm00001eb070280_p001'	'mercator4v6.0: glycolate oxidase & original description: pep chromosome:Zm-B73-REFERENCE-NAM-5.0:2:9356706:9360966:-1 gene:Zm00001eb070280 transcript:Zm00001eb070280_T001 gene_biotype:protein_coding transcript_biotype:protein_coding description:Zm00001e006892'	T
'1.3.3'	'Photosynthesis.photorespiration.aminotransferase activities'	''	''
'1.3.3.1'	'Photosynthesis.photorespiration.aminotransferase activities.glutamate-glyoxylate transaminase'	'zm00001eb298440_p001'	'mercator4v6.0: glutamate-glyoxylate transaminase & original description: pep chromosome:Zm-B73-REFERENCE-NAM-5.0:7:1415033:1419490:-1 gene:Zm00001eb298440 transcript:Zm00001eb298440_T001 gene_biotype:protein_coding transcript_biotype:protein_coding description:Zm00001e032677'	T
'1.3.3.1'	'Photosynthesis.photorespiration.aminotransferase activities.glutamate-glyoxylate transaminase'	'zm00001eb118240_p001'	'mercator4v6.0: glutamate-glyoxylate transaminase & original description: pep chromosome:Zm-B73-REFERENCE-NAM-5.0:2:242751511:242754715:1 gene:Zm00001eb118240 transcript:Zm00001eb118240_T001 gene_biotype:protein_coding transcript_biotype:protein_coding description:Zm00001e011575'	T
'1.3.3.2'	'Photosynthesis.photorespiration.aminotransferase activities.serine-glyoxylate transaminase'	'zm00001eb034260_p004'	'mercator4v6.0: serine-glyoxylate transaminase & original description: pep chromosome:Zm-B73-REFERENCE-NAM-5.0:1:189071990:189073925:1 gene:Zm00001eb034260 transcript:Zm00001eb034260_T004 gene_biotype:protein_coding transcript_biotype:protein_coding description:Zm00001e003472'	T
'1.3.3.2'	'Photosynthesis.photorespiration.aminotransferase activities.serine-glyoxylate transaminase'	'zm00001eb034260_p001'	'mercator4v6.0: serine-glyoxylate transaminase & original description: pep chromosome:Zm-B73-REFERENCE-NAM-5.0:1:189071958:189073860:1 gene:Zm00001eb034260 transcript:Zm00001eb034260_T001 gene_biotype:protein_coding transcript_biotype:protein_coding description:Zm00001e003472'	T
'1.3.3.2'	'Photosynthesis.photorespiration.aminotransferase activities.serine-glyoxylate transaminase'	'zm00001eb034260_p002'	'mercator4v6.0: serine-glyoxylate transaminase & original description: pep chromosome:Zm-B73-REFERENCE-NAM-5.0:1:189071959:189073925:1 gene:Zm00001eb034260 transcript:Zm00001eb034260_T002 gene_biotype:protein_coding transcript_biotype:protein_coding description:Zm00001e003472'	T
'1.3.3.2'	'Photosynthesis.photorespiration.aminotransferase activities.serine-glyoxylate transaminase'	'zm00001eb034260_p003'	'mercator4v6.0: serine-glyoxylate transaminase & original description: pep chromosome:Zm-B73-REFERENCE-NAM-5.0:1:189071965:189073860:1 gene:Zm00001eb034260 transcript:Zm00001eb034260_T003 gene_biotype:protein_coding transcript_biotype:protein_coding description:Zm00001e003472'	T
'1.3.3.2'	'Photosynthesis.photorespiration.aminotransferase activities.serine-glyoxylate transaminase'	'zm00001eb034320_p001'	'mercator4v6.0: serine-glyoxylate transaminase & original description: pep chromosome:Zm-B73-REFERENCE-NAM-5.0:1:189467477:189468173:1 gene:Zm00001eb034320 transcript:Zm00001eb034320_T001 gene_biotype:protein_coding transcript_biotype:protein_coding description:Zm00001e003478'	T
'1.3.3.2'	'Photosynthesis.photorespiration.aminotransferase activities.serine-glyoxylate transaminase'	'zm00001eb034570_p001'	'mercator4v6.0: serine-glyoxylate transaminase & original description: pep chromosome:Zm-B73-REFERENCE-NAM-5.0:1:191199213:191200443:1 gene:Zm00001eb034570 transcript:Zm00001eb034570_T001 gene_biotype:protein_coding transcript_biotype:protein_coding description:Zm00001e003497'	T
'1.3.4'	'Photosynthesis.photorespiration.glycine decarboxylase complex'	''	''
'1.3.4.1'	'Photosynthesis.photorespiration.glycine decarboxylase complex.glycine dehydrogenase component *(P-protein)'	'zm00001eb406880_p001'	'mercator4v6.0: glycine dehydrogenase component *(P-protein) of glycine cleavage system & original description: pep chromosome:Zm-B73-REFERENCE-NAM-5.0:10:5519665:5526185:1 gene:Zm00001eb406880 transcript:Zm00001eb406880_T001 gene_biotype:protein_coding transcript_biotype:protein_coding description:Zm00001e039386'	T
'1.3.4.1'	'Photosynthesis.photorespiration.glycine decarboxylase complex.glycine dehydrogenase component *(P-protein)'	'zm00001eb406880_p002'	'mercator4v6.0: glycine dehydrogenase component *(P-protein) of glycine cleavage system & original description: pep chromosome:Zm-B73-REFERENCE-NAM-5.0:10:5520374:5526185:1 gene:Zm00001eb406880 transcript:Zm00001eb406880_T002 gene_biotype:protein_coding transcript_biotype:protein_coding description:Zm00001e039386'	T
'1.3.4.2'	'Photosynthesis.photorespiration.glycine decarboxylase complex.aminomethyltransferase component *(T-protein)'	'zm00001eb070250_p001'	'mercator4v6.0: aminomethyltransferase component *(T-protein) of glycine cleavage system & original description: pep chromosome:Zm-B73-REFERENCE-NAM-5.0:2:9343742:9346810:-1 gene:Zm00001eb070250 transcript:Zm00001eb070250_T001 gene_biotype:protein_coding transcript_biotype:protein_coding description:Zm00001e006889'	T
'1.3.4.3'	'Photosynthesis.photorespiration.glycine decarboxylase complex.dihydrolipoyl dehydrogenase component *(L-protein)'	'zm00001eb131070_p001'	'mercator4v6.0: dihydrolipoyl dehydrogenase component *(L-protein) of glycine cleavage system & original description: pep chromosome:Zm-B73-REFERENCE-NAM-5.0:3:60384979:60394165:-1 gene:Zm00001eb131070 transcript:Zm00001eb131070_T001 gene_biotype:protein_coding transcript_biotype:protein_coding description:Zm00001e017562'	T
'1.3.4.3'	'Photosynthesis.photorespiration.glycine decarboxylase complex.dihydrolipoyl dehydrogenase component *(L-protein)'	'zm00001eb340590_p003'	'mercator4v6.0: dihydrolipoyl dehydrogenase component *(L-protein) of glycine cleavage system & original description: pep chromosome:Zm-B73-REFERENCE-NAM-5.0:8:40294021:40297073:-1 gene:Zm00001eb340590 transcript:Zm00001eb340590_T003 gene_biotype:protein_coding transcript_biotype:protein_coding description:Zm00001e026238'	T
'1.3.4.3'	'Photosynthesis.photorespiration.glycine decarboxylase complex.dihydrolipoyl dehydrogenase component *(L-protein)'	'zm00001eb340590_p001'	'mercator4v6.0: dihydrolipoyl dehydrogenase component *(L-protein) of glycine cleavage system & original description: pep chromosome:Zm-B73-REFERENCE-NAM-5.0:8:40293979:40297073:-1 gene:Zm00001eb340590 transcript:Zm00001eb340590_T001 gene_biotype:protein_coding transcript_biotype:protein_coding description:Zm00001e026238'	T
'1.3.4.3'	'Photosynthesis.photorespiration.glycine decarboxylase complex.dihydrolipoyl dehydrogenase component *(L-protein)'	'zm00001eb340590_p002'	'mercator4v6.0: dihydrolipoyl dehydrogenase component *(L-protein) of glycine cleavage system & original description: pep chromosome:Zm-B73-REFERENCE-NAM-5.0:8:40294021:40297073:-1 gene:Zm00001eb340590 transcript:Zm00001eb340590_T002 gene_biotype:protein_coding transcript_biotype:protein_coding description:Zm00001e026238'	T
'1.3.4.4'	'Photosynthesis.photorespiration.glycine decarboxylase complex.lipoamide-containing component *(H-protein)'	'zm00001eb409090_p001'	'mercator4v6.0: lipoamide-containing component *(H-protein) of glycine cleavage system & original description: pep chromosome:Zm-B73-REFERENCE-NAM-5.0:10:15846331:15847637:1 gene:Zm00001eb409090 transcript:Zm00001eb409090_T001 gene_biotype:protein_coding transcript_biotype:protein_coding description:Zm00001e039579'	T
'1.3.4.4'	'Photosynthesis.photorespiration.glycine decarboxylase complex.lipoamide-containing component *(H-protein)'	'zm00001eb025960_p001'	'mercator4v6.0: lipoamide-containing component *(H-protein) of glycine cleavage system & original description: pep chromosome:Zm-B73-REFERENCE-NAM-5.0:1:114669693:114674246:-1 gene:Zm00001eb025960 transcript:Zm00001eb025960_T001 gene_biotype:protein_coding transcript_biotype:protein_coding description:Zm00001e103017'	T
'1.3.4.4'	'Photosynthesis.photorespiration.glycine decarboxylase complex.lipoamide-containing component *(H-protein)'	'zm00001eb233090_p002'	'mercator4v6.0: lipoamide-containing component *(H-protein) of glycine cleavage system & original description: pep chromosome:Zm-B73-REFERENCE-NAM-5.0:5:86940953:86943642:1 gene:Zm00001eb233090 transcript:Zm00001eb233090_T002 gene_biotype:protein_coding transcript_biotype:protein_coding description:Zm00001e013735'	T
'1.3.4.4'	'Photosynthesis.photorespiration.glycine decarboxylase complex.lipoamide-containing component *(H-protein)'	'zm00001eb233090_p001'	'mercator4v6.0: lipoamide-containing component *(H-protein) of glycine cleavage system & original description: pep chromosome:Zm-B73-REFERENCE-NAM-5.0:5:86940953:86943766:1 gene:Zm00001eb233090 transcript:Zm00001eb233090_T001 gene_biotype:protein_coding transcript_biotype:protein_coding description:Zm00001e013735'	T
'1.3.4.4'	'Photosynthesis.photorespiration.glycine decarboxylase complex.lipoamide-containing component *(H-protein)'	'zm00001eb219440_p001'	'mercator4v6.0: lipoamide-containing component *(H-protein) of glycine cleavage system & original description: pep chromosome:Zm-B73-REFERENCE-NAM-5.0:5:20313384:20321901:-1 gene:Zm00001eb219440 transcript:Zm00001eb219440_T001 gene_biotype:protein_coding transcript_biotype:protein_coding description:Zm00001e128721'	T
'1.3.4.4'	'Photosynthesis.photorespiration.glycine decarboxylase complex.lipoamide-containing component *(H-protein)'	'zm00001eb167870_p001'	'mercator4v6.0: lipoamide-containing component *(H-protein) of glycine cleavage system & original description: pep chromosome:Zm-B73-REFERENCE-NAM-5.0:4:11400802:11403786:-1 gene:Zm00001eb167870 transcript:Zm00001eb167870_T001 gene_biotype:protein_coding transcript_biotype:protein_coding description:Zm00001e108634'	T
'1.3.4.4'	'Photosynthesis.photorespiration.glycine decarboxylase complex.lipoamide-containing component *(H-protein)'	'zm00001eb207290_p001'	'mercator4v6.0: lipoamide-containing component *(H-protein) of glycine cleavage system & original description: pep chromosome:Zm-B73-REFERENCE-NAM-5.0:4:244677821:244679676:-1 gene:Zm00001eb207290 transcript:Zm00001eb207290_T001 gene_biotype:protein_coding transcript_biotype:protein_coding description:Zm00001e025148'	T
'1.3.4.4'	'Photosynthesis.photorespiration.glycine decarboxylase complex.lipoamide-containing component *(H-protein)'	'zm00001eb391290_p001'	'mercator4v6.0: lipoamide-containing component *(H-protein) of glycine cleavage system & original description: pep chromosome:Zm-B73-REFERENCE-NAM-5.0:9:121195676:121196896:1 gene:Zm00001eb391290 transcript:Zm00001eb391290_T001 gene_biotype:protein_coding transcript_biotype:protein_coding description:Zm00001e153394'	T
'1.3.5'	'Photosynthesis.photorespiration.serine hydroxymethyltransferase *(SHM)'	'zm00001eb056550_p002'	'mercator4v6.0: serine hydroxymethyltransferase & original description: pep chromosome:Zm-B73-REFERENCE-NAM-5.0:1:280892873:280897877:1 gene:Zm00001eb056550 transcript:Zm00001eb056550_T002 gene_biotype:protein_coding transcript_biotype:protein_coding description:Zm00001e005607'	T
'1.3.5'	'Photosynthesis.photorespiration.serine hydroxymethyltransferase *(SHM)'	'zm00001eb056550_p001'	'mercator4v6.0: serine hydroxymethyltransferase & original description: pep chromosome:Zm-B73-REFERENCE-NAM-5.0:1:280892773:280898394:1 gene:Zm00001eb056550 transcript:Zm00001eb056550_T001 gene_biotype:protein_coding transcript_biotype:protein_coding description:Zm00001e005607'	T
'1.3.6'	'Photosynthesis.photorespiration.hydroxypyruvate reductase activities'	''	''
'1.3.6.1'	'Photosynthesis.photorespiration.hydroxypyruvate reductase activities.peroxisomal hydroxypyruvate reductase *(HPR1)'	'zm00001eb229250_p002'	'mercator4v6.0: peroxisomal hydroxypyruvate reductase *(HPR1) & original description: pep chromosome:Zm-B73-REFERENCE-NAM-5.0:5:68405798:68408332:-1 gene:Zm00001eb229250 transcript:Zm00001eb229250_T002 gene_biotype:protein_coding transcript_biotype:protein_coding description:Zm00001e013383'	T
'1.3.6.1'	'Photosynthesis.photorespiration.hydroxypyruvate reductase activities.peroxisomal hydroxypyruvate reductase *(HPR1)'	'zm00001eb229250_p001'	'mercator4v6.0: peroxisomal hydroxypyruvate reductase *(HPR1) & original description: pep chromosome:Zm-B73-REFERENCE-NAM-5.0:5:68405797:68408406:-1 gene:Zm00001eb229250 transcript:Zm00001eb229250_T001 gene_biotype:protein_coding transcript_biotype:protein_coding description:Zm00001e013383'	T
'1.3.6.1'	'Photosynthesis.photorespiration.hydroxypyruvate reductase activities.peroxisomal hydroxypyruvate reductase *(HPR1)'	'zm00001eb229250_p004'	'mercator4v6.0: peroxisomal hydroxypyruvate reductase *(HPR1) & original description: pep chromosome:Zm-B73-REFERENCE-NAM-5.0:5:68405798:68408282:-1 gene:Zm00001eb229250 transcript:Zm00001eb229250_T004 gene_biotype:protein_coding transcript_biotype:protein_coding description:Zm00001e013383'	T
'1.3.6.1'	'Photosynthesis.photorespiration.hydroxypyruvate reductase activities.peroxisomal hydroxypyruvate reductase *(HPR1)'	'zm00001eb229250_p003'	'mercator4v6.0: peroxisomal hydroxypyruvate reductase *(HPR1) & original description: pep chromosome:Zm-B73-REFERENCE-NAM-5.0:5:68405798:68408332:-1 gene:Zm00001eb229250 transcript:Zm00001eb229250_T003 gene_biotype:protein_coding transcript_biotype:protein_coding description:Zm00001e013383'	T
'1.3.6.1'	'Photosynthesis.photorespiration.hydroxypyruvate reductase activities.peroxisomal hydroxypyruvate reductase *(HPR1)'	'zm00001eb229250_p005'	'mercator4v6.0: peroxisomal hydroxypyruvate reductase *(HPR1) & original description: pep chromosome:Zm-B73-REFERENCE-NAM-5.0:5:68405798:68408096:-1 gene:Zm00001eb229250 transcript:Zm00001eb229250_T005 gene_biotype:protein_coding transcript_biotype:protein_coding description:Zm00001e013383'	T
'1.3.6.2'	'Photosynthesis.photorespiration.hydroxypyruvate reductase activities.non-peroxisomal hydroxypyruvate reductase *(HPR)'	'zm00001eb299920_p002'	'mercator4v6.0: non-peroxisomal hydroxypyruvate reductase *(HPR) & original description: pep chromosome:Zm-B73-REFERENCE-NAM-5.0:7:5139115:5140697:-1 gene:Zm00001eb299920 transcript:Zm00001eb299920_T002 gene_biotype:protein_coding transcript_biotype:protein_coding description:Zm00001e032803'	T
'1.3.6.2'	'Photosynthesis.photorespiration.hydroxypyruvate reductase activities.non-peroxisomal hydroxypyruvate reductase *(HPR)'	'zm00001eb299920_p001'	'mercator4v6.0: non-peroxisomal hydroxypyruvate reductase *(HPR) & original description: pep chromosome:Zm-B73-REFERENCE-NAM-5.0:7:5139115:5140697:-1 gene:Zm00001eb299920 transcript:Zm00001eb299920_T001 gene_biotype:protein_coding transcript_biotype:protein_coding description:Zm00001e032803'	T
'1.3.6.2'	'Photosynthesis.photorespiration.hydroxypyruvate reductase activities.non-peroxisomal hydroxypyruvate reductase *(HPR)'	'zm00001eb299920_p003'	'mercator4v6.0: non-peroxisomal hydroxypyruvate reductase *(HPR) & original description: pep chromosome:Zm-B73-REFERENCE-NAM-5.0:7:5139202:5140690:-1 gene:Zm00001eb299920 transcript:Zm00001eb299920_T003 gene_biotype:protein_coding transcript_biotype:protein_coding description:Zm00001e032803'	T
'1.3.6.2'	'Photosynthesis.photorespiration.hydroxypyruvate reductase activities.non-peroxisomal hydroxypyruvate reductase *(HPR)'	'zm00001eb088840_p001'	'mercator4v6.0: non-peroxisomal hydroxypyruvate reductase *(HPR) & original description: pep chromosome:Zm-B73-REFERENCE-NAM-5.0:2:113090509:113091926:-1 gene:Zm00001eb088840 transcript:Zm00001eb088840_T001 gene_biotype:protein_coding transcript_biotype:protein_coding description:Zm00001e008756'	T
'1.3.6.2'	'Photosynthesis.photorespiration.hydroxypyruvate reductase activities.non-peroxisomal hydroxypyruvate reductase *(HPR)'	'zm00001eb027920_p001'	'mercator4v6.0: non-peroxisomal hydroxypyruvate reductase *(HPR) & original description: pep chromosome:Zm-B73-REFERENCE-NAM-5.0:1:144254698:144258711:-1 gene:Zm00001eb027920 transcript:Zm00001eb027920_T001 gene_biotype:protein_coding transcript_biotype:protein_coding description:Zm00001e002815'	T
'1.3.6.2'	'Photosynthesis.photorespiration.hydroxypyruvate reductase activities.non-peroxisomal hydroxypyruvate reductase *(HPR)'	'zm00001eb418650_p002'	'mercator4v6.0: non-peroxisomal hydroxypyruvate reductase *(HPR) & original description: pep chromosome:Zm-B73-REFERENCE-NAM-5.0:10:95993592:95994871:-1 gene:Zm00001eb418650 transcript:Zm00001eb418650_T002 gene_biotype:protein_coding transcript_biotype:protein_coding description:Zm00001e040476'	T
'1.3.6.2'	'Photosynthesis.photorespiration.hydroxypyruvate reductase activities.non-peroxisomal hydroxypyruvate reductase *(HPR)'	'zm00001eb418650_p003'	'mercator4v6.0: non-peroxisomal hydroxypyruvate reductase *(HPR) & original description: pep chromosome:Zm-B73-REFERENCE-NAM-5.0:10:95993592:95994806:-1 gene:Zm00001eb418650 transcript:Zm00001eb418650_T003 gene_biotype:protein_coding transcript_biotype:protein_coding description:Zm00001e040476'	T
'1.3.6.2'	'Photosynthesis.photorespiration.hydroxypyruvate reductase activities.non-peroxisomal hydroxypyruvate reductase *(HPR)'	'zm00001eb418650_p001'	'mercator4v6.0: non-peroxisomal hydroxypyruvate reductase *(HPR) & original description: pep chromosome:Zm-B73-REFERENCE-NAM-5.0:10:95993592:95994962:-1 gene:Zm00001eb418650 transcript:Zm00001eb418650_T001 gene_biotype:protein_coding transcript_biotype:protein_coding description:Zm00001e040476'	T
'1.3.6.2'	'Photosynthesis.photorespiration.hydroxypyruvate reductase activities.non-peroxisomal hydroxypyruvate reductase *(HPR)'	'zm00001eb338070_p001'	'mercator4v6.0: non-peroxisomal hydroxypyruvate reductase *(HPR) & original description: pep chromosome:Zm-B73-REFERENCE-NAM-5.0:8:23703916:23705945:1 gene:Zm00001eb338070 transcript:Zm00001eb338070_T001 gene_biotype:protein_coding transcript_biotype:protein_coding description:Zm00001e026009'	T
'1.3.6.2'	'Photosynthesis.photorespiration.hydroxypyruvate reductase activities.non-peroxisomal hydroxypyruvate reductase *(HPR)'	'zm00001eb338070_p004'	'mercator4v6.0: non-peroxisomal hydroxypyruvate reductase *(HPR) & original description: pep chromosome:Zm-B73-REFERENCE-NAM-5.0:8:23703916:23705880:1 gene:Zm00001eb338070 transcript:Zm00001eb338070_T004 gene_biotype:protein_coding transcript_biotype:protein_coding description:Zm00001e026009'	T
'1.3.6.2'	'Photosynthesis.photorespiration.hydroxypyruvate reductase activities.non-peroxisomal hydroxypyruvate reductase *(HPR)'	'zm00001eb338070_p003'	'mercator4v6.0: non-peroxisomal hydroxypyruvate reductase *(HPR) & original description: pep chromosome:Zm-B73-REFERENCE-NAM-5.0:8:23703916:23705880:1 gene:Zm00001eb338070 transcript:Zm00001eb338070_T003 gene_biotype:protein_coding transcript_biotype:protein_coding description:Zm00001e026009'	T
'1.3.6.2'	'Photosynthesis.photorespiration.hydroxypyruvate reductase activities.non-peroxisomal hydroxypyruvate reductase *(HPR)'	'zm00001eb418680_p001'	'mercator4v6.0: non-peroxisomal hydroxypyruvate reductase *(HPR) & original description: pep chromosome:Zm-B73-REFERENCE-NAM-5.0:10:96014786:96016244:-1 gene:Zm00001eb418680 transcript:Zm00001eb418680_T001 gene_biotype:protein_coding transcript_biotype:protein_coding description:Zm00001e040479'	T
'1.3.7'	'Photosynthesis.photorespiration.glycerate kinase'	'zm00001eb156570_p001'	'mercator4v6.0: glycerate kinase & original description: pep chromosome:Zm-B73-REFERENCE-NAM-5.0:3:213629549:213633846:-1 gene:Zm00001eb156570 transcript:Zm00001eb156570_T001 gene_biotype:protein_coding transcript_biotype:protein_coding description:Zm00001e020145'	T
'1.3.7'	'Photosynthesis.photorespiration.glycerate kinase'	'zm00001eb267390_p002'	'mercator4v6.0: glycerate kinase & original description: pep chromosome:Zm-B73-REFERENCE-NAM-5.0:6:50592243:50596175:-1 gene:Zm00001eb267390 transcript:Zm00001eb267390_T002 gene_biotype:protein_coding transcript_biotype:protein_coding description:Zm00001e029691'	T
'1.3.7'	'Photosynthesis.photorespiration.glycerate kinase'	'zm00001eb267390_p003'	'mercator4v6.0: glycerate kinase & original description: pep chromosome:Zm-B73-REFERENCE-NAM-5.0:6:50592243:50596175:-1 gene:Zm00001eb267390 transcript:Zm00001eb267390_T003 gene_biotype:protein_coding transcript_biotype:protein_coding description:Zm00001e029691'	T
'1.3.7'	'Photosynthesis.photorespiration.glycerate kinase'	'zm00001eb267390_p001'	'mercator4v6.0: glycerate kinase & original description: pep chromosome:Zm-B73-REFERENCE-NAM-5.0:6:50592243:50596175:-1 gene:Zm00001eb267390 transcript:Zm00001eb267390_T001 gene_biotype:protein_coding transcript_biotype:protein_coding description:Zm00001e029691'	T
'1.3.7'	'Photosynthesis.photorespiration.glycerate kinase'	'zm00001eb267390_p004'	'mercator4v6.0: glycerate kinase & original description: pep chromosome:Zm-B73-REFERENCE-NAM-5.0:6:50592243:50596175:-1 gene:Zm00001eb267390 transcript:Zm00001eb267390_T004 gene_biotype:protein_coding transcript_biotype:protein_coding description:Zm00001e029691'	T
'1.3.8'	'Photosynthesis.photorespiration.glycerate:glycolate transporter'	'zm00001eb025140_p002'	'mercator4v6.0: glycerate:glycolate transporter & original description: pep chromosome:Zm-B73-REFERENCE-NAM-5.0:1:106843764:106846898:-1 gene:Zm00001eb025140 transcript:Zm00001eb025140_T002 gene_biotype:protein_coding transcript_biotype:protein_coding description:Zm00001e002492'	T
'1.3.8'	'Photosynthesis.photorespiration.glycerate:glycolate transporter'	'zm00001eb025140_p001'	'mercator4v6.0: glycerate:glycolate transporter & original description: pep chromosome:Zm-B73-REFERENCE-NAM-5.0:1:106843737:106847272:-1 gene:Zm00001eb025140 transcript:Zm00001eb025140_T001 gene_biotype:protein_coding transcript_biotype:protein_coding description:Zm00001e002492'	T
'1.3.8'	'Photosynthesis.photorespiration.glycerate:glycolate transporter'	'zm00001eb025160_p001'	'mercator4v6.0: glycerate:glycolate transporter & original description: pep chromosome:Zm-B73-REFERENCE-NAM-5.0:1:107074729:107085966:-1 gene:Zm00001eb025160 transcript:Zm00001eb025160_T001 gene_biotype:protein_coding transcript_biotype:protein_coding description:Zm00001e002495'	T
'1.4'	'Photosynthesis.CAM/C4 photosynthesis'	''	''
'1.4.1'	'Photosynthesis.CAM/C4 photosynthesis.carbon dioxide-bicarbonate equilibrium'	''	''
'1.4.1.1'	'Photosynthesis.CAM/C4 photosynthesis.carbon dioxide-bicarbonate equilibrium.alpha-type carbonic anhydrase'	'zm00001eb083840_p002'	'mercator4v6.0: alpha-type carbonic anhydrase & original description: pep chromosome:Zm-B73-REFERENCE-NAM-5.0:2:59030105:59032522:-1 gene:Zm00001eb083840 transcript:Zm00001eb083840_T002 gene_biotype:protein_coding transcript_biotype:protein_coding description:Zm00001e008197'	T
'1.4.1.1'	'Photosynthesis.CAM/C4 photosynthesis.carbon dioxide-bicarbonate equilibrium.alpha-type carbonic anhydrase'	'zm00001eb083840_p001'	'mercator4v6.0: alpha-type carbonic anhydrase & original description: pep chromosome:Zm-B73-REFERENCE-NAM-5.0:2:59030105:59032522:-1 gene:Zm00001eb083840 transcript:Zm00001eb083840_T001 gene_biotype:protein_coding transcript_biotype:protein_coding description:Zm00001e008197'	T
'1.4.1.1'	'Photosynthesis.CAM/C4 photosynthesis.carbon dioxide-bicarbonate equilibrium.alpha-type carbonic anhydrase'	'zm00001eb083840_p003'	'mercator4v6.0: alpha-type carbonic anhydrase & original description: pep chromosome:Zm-B73-REFERENCE-NAM-5.0:2:59030261:59031962:-1 gene:Zm00001eb083840 transcript:Zm00001eb083840_T003 gene_biotype:protein_coding transcript_biotype:protein_coding description:Zm00001e008197'	T
'1.4.1.1'	'Photosynthesis.CAM/C4 photosynthesis.carbon dioxide-bicarbonate equilibrium.alpha-type carbonic anhydrase'	'zm00001eb037950_p001'	'mercator4v6.0: alpha-type carbonic anhydrase & original description: pep chromosome:Zm-B73-REFERENCE-NAM-5.0:1:203415055:203418112:-1 gene:Zm00001eb037950 transcript:Zm00001eb037950_T001 gene_biotype:protein_coding transcript_biotype:protein_coding description:Zm00001e003788'	T
'1.4.1.1'	'Photosynthesis.CAM/C4 photosynthesis.carbon dioxide-bicarbonate equilibrium.alpha-type carbonic anhydrase'	'zm00001eb037950_p002'	'mercator4v6.0: alpha-type carbonic anhydrase & original description: pep chromosome:Zm-B73-REFERENCE-NAM-5.0:1:203415174:203418015:-1 gene:Zm00001eb037950 transcript:Zm00001eb037950_T002 gene_biotype:protein_coding transcript_biotype:protein_coding description:Zm00001e003788'	T
'1.4.1.1'	'Photosynthesis.CAM/C4 photosynthesis.carbon dioxide-bicarbonate equilibrium.alpha-type carbonic anhydrase'	'zm00001eb037950_p003'	'mercator4v6.0: alpha-type carbonic anhydrase & original description: pep chromosome:Zm-B73-REFERENCE-NAM-5.0:1:203415271:203418015:-1 gene:Zm00001eb037950 transcript:Zm00001eb037950_T003 gene_biotype:protein_coding transcript_biotype:protein_coding description:Zm00001e003788'	T
'1.4.1.1'	'Photosynthesis.CAM/C4 photosynthesis.carbon dioxide-bicarbonate equilibrium.alpha-type carbonic anhydrase'	'zm00001eb100420_p002'	'mercator4v6.0: alpha-type carbonic anhydrase & original description: pep chromosome:Zm-B73-REFERENCE-NAM-5.0:2:190145044:190146679:1 gene:Zm00001eb100420 transcript:Zm00001eb100420_T002 gene_biotype:protein_coding transcript_biotype:protein_coding description:Zm00001e009910'	T
'1.4.1.1'	'Photosynthesis.CAM/C4 photosynthesis.carbon dioxide-bicarbonate equilibrium.alpha-type carbonic anhydrase'	'zm00001eb100420_p004'	'mercator4v6.0: alpha-type carbonic anhydrase & original description: pep chromosome:Zm-B73-REFERENCE-NAM-5.0:2:190145045:190146716:1 gene:Zm00001eb100420 transcript:Zm00001eb100420_T004 gene_biotype:protein_coding transcript_biotype:protein_coding description:Zm00001e009910'	T
'1.4.1.1'	'Photosynthesis.CAM/C4 photosynthesis.carbon dioxide-bicarbonate equilibrium.alpha-type carbonic anhydrase'	'zm00001eb100420_p001'	'mercator4v6.0: alpha-type carbonic anhydrase & original description: pep chromosome:Zm-B73-REFERENCE-NAM-5.0:2:190144676:190146991:1 gene:Zm00001eb100420 transcript:Zm00001eb100420_T001 gene_biotype:protein_coding transcript_biotype:protein_coding description:Zm00001e009910'	T
'1.4.1.1'	'Photosynthesis.CAM/C4 photosynthesis.carbon dioxide-bicarbonate equilibrium.alpha-type carbonic anhydrase'	'zm00001eb092650_p001'	'mercator4v6.0: alpha-type carbonic anhydrase & original description: pep chromosome:Zm-B73-REFERENCE-NAM-5.0:2:147735806:147737107:-1 gene:Zm00001eb092650 transcript:Zm00001eb092650_T001 gene_biotype:protein_coding transcript_biotype:protein_coding description:Zm00001e009137'	T
'1.4.1.1'	'Photosynthesis.CAM/C4 photosynthesis.carbon dioxide-bicarbonate equilibrium.alpha-type carbonic anhydrase'	'zm00001eb388490_p002'	'mercator4v6.0: alpha-type carbonic anhydrase & original description: pep chromosome:Zm-B73-REFERENCE-NAM-5.0:9:107778756:107780738:1 gene:Zm00001eb388490 transcript:Zm00001eb388490_T002 gene_biotype:protein_coding transcript_biotype:protein_coding description:Zm00001e037620'	T
'1.4.1.1'	'Photosynthesis.CAM/C4 photosynthesis.carbon dioxide-bicarbonate equilibrium.alpha-type carbonic anhydrase'	'zm00001eb388490_p005'	'mercator4v6.0: alpha-type carbonic anhydrase & original description: pep chromosome:Zm-B73-REFERENCE-NAM-5.0:9:107778764:107780738:1 gene:Zm00001eb388490 transcript:Zm00001eb388490_T005 gene_biotype:protein_coding transcript_biotype:protein_coding description:Zm00001e037620'	T
'1.4.1.1'	'Photosynthesis.CAM/C4 photosynthesis.carbon dioxide-bicarbonate equilibrium.alpha-type carbonic anhydrase'	'zm00001eb388490_p004'	'mercator4v6.0: alpha-type carbonic anhydrase & original description: pep chromosome:Zm-B73-REFERENCE-NAM-5.0:9:107778764:107780738:1 gene:Zm00001eb388490 transcript:Zm00001eb388490_T004 gene_biotype:protein_coding transcript_biotype:protein_coding description:Zm00001e037620'	T
'1.4.1.1'	'Photosynthesis.CAM/C4 photosynthesis.carbon dioxide-bicarbonate equilibrium.alpha-type carbonic anhydrase'	'zm00001eb197090_p001'	'mercator4v6.0: alpha-type carbonic anhydrase & original description: pep chromosome:Zm-B73-REFERENCE-NAM-5.0:4:194787332:194789078:1 gene:Zm00001eb197090 transcript:Zm00001eb197090_T001 gene_biotype:protein_coding transcript_biotype:protein_coding description:Zm00001e024146'	T
'1.4.1.1'	'Photosynthesis.CAM/C4 photosynthesis.carbon dioxide-bicarbonate equilibrium.alpha-type carbonic anhydrase'	'zm00001eb197090_p003'	'mercator4v6.0: alpha-type carbonic anhydrase & original description: pep chromosome:Zm-B73-REFERENCE-NAM-5.0:4:194787538:194789080:1 gene:Zm00001eb197090 transcript:Zm00001eb197090_T003 gene_biotype:protein_coding transcript_biotype:protein_coding description:Zm00001e024146'	T
'1.4.1.1'	'Photosynthesis.CAM/C4 photosynthesis.carbon dioxide-bicarbonate equilibrium.alpha-type carbonic anhydrase'	'zm00001eb197090_p002'	'mercator4v6.0: alpha-type carbonic anhydrase & original description: pep chromosome:Zm-B73-REFERENCE-NAM-5.0:4:194787394:194789080:1 gene:Zm00001eb197090 transcript:Zm00001eb197090_T002 gene_biotype:protein_coding transcript_biotype:protein_coding description:Zm00001e024146'	T
'1.4.1.1'	'Photosynthesis.CAM/C4 photosynthesis.carbon dioxide-bicarbonate equilibrium.alpha-type carbonic anhydrase'	'zm00001eb037940_p001'	'mercator4v6.0: alpha-type carbonic anhydrase & original description: pep chromosome:Zm-B73-REFERENCE-NAM-5.0:1:203409777:203412049:-1 gene:Zm00001eb037940 transcript:Zm00001eb037940_T001 gene_biotype:protein_coding transcript_biotype:protein_coding description:Zm00001e003787'	T
'1.4.1.1'	'Photosynthesis.CAM/C4 photosynthesis.carbon dioxide-bicarbonate equilibrium.alpha-type carbonic anhydrase'	'zm00001eb037940_p002'	'mercator4v6.0: alpha-type carbonic anhydrase & original description: pep chromosome:Zm-B73-REFERENCE-NAM-5.0:1:203409777:203411892:-1 gene:Zm00001eb037940 transcript:Zm00001eb037940_T002 gene_biotype:protein_coding transcript_biotype:protein_coding description:Zm00001e003787'	T
'1.4.1.1'	'Photosynthesis.CAM/C4 photosynthesis.carbon dioxide-bicarbonate equilibrium.alpha-type carbonic anhydrase'	'zm00001eb176620_p002'	'mercator4v6.0: alpha-type carbonic anhydrase & original description: pep chromosome:Zm-B73-REFERENCE-NAM-5.0:4:59561661:59563699:-1 gene:Zm00001eb176620 transcript:Zm00001eb176620_T002 gene_biotype:protein_coding transcript_biotype:protein_coding description:Zm00001e022127'	T
'1.4.1.1'	'Photosynthesis.CAM/C4 photosynthesis.carbon dioxide-bicarbonate equilibrium.alpha-type carbonic anhydrase'	'zm00001eb176620_p001'	'mercator4v6.0: alpha-type carbonic anhydrase & original description: pep chromosome:Zm-B73-REFERENCE-NAM-5.0:4:59561559:59563699:-1 gene:Zm00001eb176620 transcript:Zm00001eb176620_T001 gene_biotype:protein_coding transcript_biotype:protein_coding description:Zm00001e022127'	T
'1.4.1.1'	'Photosynthesis.CAM/C4 photosynthesis.carbon dioxide-bicarbonate equilibrium.alpha-type carbonic anhydrase'	'zm00001eb176620_p003'	'mercator4v6.0: alpha-type carbonic anhydrase & original description: pep chromosome:Zm-B73-REFERENCE-NAM-5.0:4:59562190:59563699:-1 gene:Zm00001eb176620 transcript:Zm00001eb176620_T003 gene_biotype:protein_coding transcript_biotype:protein_coding description:Zm00001e022127'	T
'1.4.1.2'	'Photosynthesis.CAM/C4 photosynthesis.carbon dioxide-bicarbonate equilibrium.beta-type carbonic anhydrase'	'zm00001eb158810_p002'	'mercator4v6.0: beta-type carbonic anhydrase & original description: pep chromosome:Zm-B73-REFERENCE-NAM-5.0:3:220990073:220994917:-1 gene:Zm00001eb158810 transcript:Zm00001eb158810_T002 gene_biotype:protein_coding transcript_biotype:protein_coding description:Zm00001e020360'	T
'1.4.1.2'	'Photosynthesis.CAM/C4 photosynthesis.carbon dioxide-bicarbonate equilibrium.beta-type carbonic anhydrase'	'zm00001eb158810_p005'	'mercator4v6.0: beta-type carbonic anhydrase & original description: pep chromosome:Zm-B73-REFERENCE-NAM-5.0:3:220987633:220994871:-1 gene:Zm00001eb158810 transcript:Zm00001eb158810_T005 gene_biotype:protein_coding transcript_biotype:protein_coding description:Zm00001e020360'	T
'1.4.1.2'	'Photosynthesis.CAM/C4 photosynthesis.carbon dioxide-bicarbonate equilibrium.beta-type carbonic anhydrase'	'zm00001eb158810_p001'	'mercator4v6.0: beta-type carbonic anhydrase & original description: pep chromosome:Zm-B73-REFERENCE-NAM-5.0:3:220987644:220994980:-1 gene:Zm00001eb158810 transcript:Zm00001eb158810_T001 gene_biotype:protein_coding transcript_biotype:protein_coding description:Zm00001e020360'	T
'1.4.1.2'	'Photosynthesis.CAM/C4 photosynthesis.carbon dioxide-bicarbonate equilibrium.beta-type carbonic anhydrase'	'zm00001eb158810_p004'	'mercator4v6.0: beta-type carbonic anhydrase & original description: pep chromosome:Zm-B73-REFERENCE-NAM-5.0:3:220987633:220994871:-1 gene:Zm00001eb158810 transcript:Zm00001eb158810_T004 gene_biotype:protein_coding transcript_biotype:protein_coding description:Zm00001e020360'	T
'1.4.1.2'	'Photosynthesis.CAM/C4 photosynthesis.carbon dioxide-bicarbonate equilibrium.beta-type carbonic anhydrase'	'zm00001eb158810_p003'	'mercator4v6.0: beta-type carbonic anhydrase & original description: pep chromosome:Zm-B73-REFERENCE-NAM-5.0:3:220987633:220994871:-1 gene:Zm00001eb158810 transcript:Zm00001eb158810_T003 gene_biotype:protein_coding transcript_biotype:protein_coding description:Zm00001e020360'	T
'1.4.1.2'	'Photosynthesis.CAM/C4 photosynthesis.carbon dioxide-bicarbonate equilibrium.beta-type carbonic anhydrase'	'zm00001eb158800_p003'	'mercator4v6.0: beta-type carbonic anhydrase & original description: pep chromosome:Zm-B73-REFERENCE-NAM-5.0:3:220943769:220956026:-1 gene:Zm00001eb158800 transcript:Zm00001eb158800_T003 gene_biotype:protein_coding transcript_biotype:protein_coding description:Zm00001e020359'	T
'1.4.1.2'	'Photosynthesis.CAM/C4 photosynthesis.carbon dioxide-bicarbonate equilibrium.beta-type carbonic anhydrase'	'zm00001eb158800_p002'	'mercator4v6.0: beta-type carbonic anhydrase & original description: pep chromosome:Zm-B73-REFERENCE-NAM-5.0:3:220943426:220956026:-1 gene:Zm00001eb158800 transcript:Zm00001eb158800_T002 gene_biotype:protein_coding transcript_biotype:protein_coding description:Zm00001e020359'	T
'1.4.1.2'	'Photosynthesis.CAM/C4 photosynthesis.carbon dioxide-bicarbonate equilibrium.beta-type carbonic anhydrase'	'zm00001eb158800_p001'	'mercator4v6.0: beta-type carbonic anhydrase & original description: pep chromosome:Zm-B73-REFERENCE-NAM-5.0:3:220950330:220956356:-1 gene:Zm00001eb158800 transcript:Zm00001eb158800_T001 gene_biotype:protein_coding transcript_biotype:protein_coding description:Zm00001e020359'	T
'1.4.1.2'	'Photosynthesis.CAM/C4 photosynthesis.carbon dioxide-bicarbonate equilibrium.beta-type carbonic anhydrase'	'zm00001eb359190_p005'	'mercator4v6.0: beta-type carbonic anhydrase & original description: pep chromosome:Zm-B73-REFERENCE-NAM-5.0:8:150383114:150386445:1 gene:Zm00001eb359190 transcript:Zm00001eb359190_T005 gene_biotype:protein_coding transcript_biotype:protein_coding description:Zm00001e027957'	T
'1.4.1.2'	'Photosynthesis.CAM/C4 photosynthesis.carbon dioxide-bicarbonate equilibrium.beta-type carbonic anhydrase'	'zm00001eb359190_p002'	'mercator4v6.0: beta-type carbonic anhydrase & original description: pep chromosome:Zm-B73-REFERENCE-NAM-5.0:8:150379460:150386506:1 gene:Zm00001eb359190 transcript:Zm00001eb359190_T002 gene_biotype:protein_coding transcript_biotype:protein_coding description:Zm00001e027957'	T
'1.4.1.2'	'Photosynthesis.CAM/C4 photosynthesis.carbon dioxide-bicarbonate equilibrium.beta-type carbonic anhydrase'	'zm00001eb359190_p001'	'mercator4v6.0: beta-type carbonic anhydrase & original description: pep chromosome:Zm-B73-REFERENCE-NAM-5.0:8:150379460:150386506:1 gene:Zm00001eb359190 transcript:Zm00001eb359190_T001 gene_biotype:protein_coding transcript_biotype:protein_coding description:Zm00001e027957'	T
'1.4.1.2'	'Photosynthesis.CAM/C4 photosynthesis.carbon dioxide-bicarbonate equilibrium.beta-type carbonic anhydrase'	'zm00001eb359190_p004'	'mercator4v6.0: beta-type carbonic anhydrase & original description: pep chromosome:Zm-B73-REFERENCE-NAM-5.0:8:150383104:150387067:1 gene:Zm00001eb359190 transcript:Zm00001eb359190_T004 gene_biotype:protein_coding transcript_biotype:protein_coding description:Zm00001e027957'	T
'1.4.1.2'	'Photosynthesis.CAM/C4 photosynthesis.carbon dioxide-bicarbonate equilibrium.beta-type carbonic anhydrase'	'zm00001eb359190_p006'	'mercator4v6.0: beta-type carbonic anhydrase & original description: pep chromosome:Zm-B73-REFERENCE-NAM-5.0:8:150383210:150386445:1 gene:Zm00001eb359190 transcript:Zm00001eb359190_T006 gene_biotype:protein_coding transcript_biotype:protein_coding description:Zm00001e027957'	T
'1.4.1.2'	'Photosynthesis.CAM/C4 photosynthesis.carbon dioxide-bicarbonate equilibrium.beta-type carbonic anhydrase'	'zm00001eb359190_p003'	'mercator4v6.0: beta-type carbonic anhydrase & original description: pep chromosome:Zm-B73-REFERENCE-NAM-5.0:8:150383092:150386506:1 gene:Zm00001eb359190 transcript:Zm00001eb359190_T003 gene_biotype:protein_coding transcript_biotype:protein_coding description:Zm00001e027957'	T
'1.4.1.2'	'Photosynthesis.CAM/C4 photosynthesis.carbon dioxide-bicarbonate equilibrium.beta-type carbonic anhydrase'	'zm00001eb315340_p003'	'mercator4v6.0: beta-type carbonic anhydrase & original description: pep chromosome:Zm-B73-REFERENCE-NAM-5.0:7:132921234:132926633:-1 gene:Zm00001eb315340 transcript:Zm00001eb315340_T003 gene_biotype:protein_coding transcript_biotype:protein_coding description:Zm00001e034396'	T
'1.4.1.2'	'Photosynthesis.CAM/C4 photosynthesis.carbon dioxide-bicarbonate equilibrium.beta-type carbonic anhydrase'	'zm00001eb315340_p001'	'mercator4v6.0: beta-type carbonic anhydrase & original description: pep chromosome:Zm-B73-REFERENCE-NAM-5.0:7:132921234:132926676:-1 gene:Zm00001eb315340 transcript:Zm00001eb315340_T001 gene_biotype:protein_coding transcript_biotype:protein_coding description:Zm00001e034396'	T
'1.4.1.2'	'Photosynthesis.CAM/C4 photosynthesis.carbon dioxide-bicarbonate equilibrium.beta-type carbonic anhydrase'	'zm00001eb315340_p002'	'mercator4v6.0: beta-type carbonic anhydrase & original description: pep chromosome:Zm-B73-REFERENCE-NAM-5.0:7:132921234:132926633:-1 gene:Zm00001eb315340 transcript:Zm00001eb315340_T002 gene_biotype:protein_coding transcript_biotype:protein_coding description:Zm00001e034396'	T
'1.4.1.2'	'Photosynthesis.CAM/C4 photosynthesis.carbon dioxide-bicarbonate equilibrium.beta-type carbonic anhydrase'	'zm00001eb315340_p004'	'mercator4v6.0: beta-type carbonic anhydrase & original description: pep chromosome:Zm-B73-REFERENCE-NAM-5.0:7:132921234:132925475:-1 gene:Zm00001eb315340 transcript:Zm00001eb315340_T004 gene_biotype:protein_coding transcript_biotype:protein_coding description:Zm00001e034396'	T
'1.4.1.2'	'Photosynthesis.CAM/C4 photosynthesis.carbon dioxide-bicarbonate equilibrium.beta-type carbonic anhydrase'	'zm00001eb315340_p005'	'mercator4v6.0: beta-type carbonic anhydrase & original description: pep chromosome:Zm-B73-REFERENCE-NAM-5.0:7:132921397:132925475:-1 gene:Zm00001eb315340 transcript:Zm00001eb315340_T005 gene_biotype:protein_coding transcript_biotype:protein_coding description:Zm00001e034396'	T
'1.4.1.2'	'Photosynthesis.CAM/C4 photosynthesis.carbon dioxide-bicarbonate equilibrium.beta-type carbonic anhydrase'	'zm00001eb101050_p003'	'mercator4v6.0: beta-type carbonic anhydrase & original description: pep chromosome:Zm-B73-REFERENCE-NAM-5.0:2:192295801:192300154:-1 gene:Zm00001eb101050 transcript:Zm00001eb101050_T003 gene_biotype:protein_coding transcript_biotype:protein_coding description:Zm00001e009973'	T
'1.4.1.2'	'Photosynthesis.CAM/C4 photosynthesis.carbon dioxide-bicarbonate equilibrium.beta-type carbonic anhydrase'	'zm00001eb101050_p002'	'mercator4v6.0: beta-type carbonic anhydrase & original description: pep chromosome:Zm-B73-REFERENCE-NAM-5.0:2:192295801:192300264:-1 gene:Zm00001eb101050 transcript:Zm00001eb101050_T002 gene_biotype:protein_coding transcript_biotype:protein_coding description:Zm00001e009973'	T
'1.4.1.2'	'Photosynthesis.CAM/C4 photosynthesis.carbon dioxide-bicarbonate equilibrium.beta-type carbonic anhydrase'	'zm00001eb101050_p001'	'mercator4v6.0: beta-type carbonic anhydrase & original description: pep chromosome:Zm-B73-REFERENCE-NAM-5.0:2:192295801:192300264:-1 gene:Zm00001eb101050 transcript:Zm00001eb101050_T001 gene_biotype:protein_coding transcript_biotype:protein_coding description:Zm00001e009973'	T
'1.4.1.2'	'Photosynthesis.CAM/C4 photosynthesis.carbon dioxide-bicarbonate equilibrium.beta-type carbonic anhydrase'	'zm00001eb101050_p004'	'mercator4v6.0: beta-type carbonic anhydrase & original description: pep chromosome:Zm-B73-REFERENCE-NAM-5.0:2:192295801:192299396:-1 gene:Zm00001eb101050 transcript:Zm00001eb101050_T004 gene_biotype:protein_coding transcript_biotype:protein_coding description:Zm00001e009973'	T
'1.4.2'	'Photosynthesis.CAM/C4 photosynthesis.phosphoenolpyruvate (PEP) carboxylase activity'	''	''
'1.4.2.1'	'Photosynthesis.CAM/C4 photosynthesis.phosphoenolpyruvate (PEP) carboxylase activity.PEP carboxylase *(PPC)'	'zm00001eb238670_p001'	'mercator4v6.0: PEP carboxylase *(PPC) & original description: pep chromosome:Zm-B73-REFERENCE-NAM-5.0:5:147571697:147579448:-1 gene:Zm00001eb238670 transcript:Zm00001eb238670_T001 gene_biotype:protein_coding transcript_biotype:protein_coding description:Zm00001e014333'	T
'1.4.2.1'	'Photosynthesis.CAM/C4 photosynthesis.phosphoenolpyruvate (PEP) carboxylase activity.PEP carboxylase *(PPC)'	'zm00001eb238670_p002'	'mercator4v6.0: PEP carboxylase *(PPC) & original description: pep chromosome:Zm-B73-REFERENCE-NAM-5.0:5:147571938:147579328:-1 gene:Zm00001eb238670 transcript:Zm00001eb238670_T002 gene_biotype:protein_coding transcript_biotype:protein_coding description:Zm00001e014333'	T
'1.4.2.1'	'Photosynthesis.CAM/C4 photosynthesis.phosphoenolpyruvate (PEP) carboxylase activity.PEP carboxylase *(PPC)'	'zm00001eb383680_p001'	'mercator4v6.0: PEP carboxylase *(PPC) & original description: pep chromosome:Zm-B73-REFERENCE-NAM-5.0:9:70927063:70932470:-1 gene:Zm00001eb383680 transcript:Zm00001eb383680_T001 gene_biotype:protein_coding transcript_biotype:protein_coding description:Zm00001e037129'	T
'1.4.2.1'	'Photosynthesis.CAM/C4 photosynthesis.phosphoenolpyruvate (PEP) carboxylase activity.PEP carboxylase *(PPC)'	'zm00001eb383680_p002'	'mercator4v6.0: PEP carboxylase *(PPC) & original description: pep chromosome:Zm-B73-REFERENCE-NAM-5.0:9:70927063:70932470:-1 gene:Zm00001eb383680 transcript:Zm00001eb383680_T002 gene_biotype:protein_coding transcript_biotype:protein_coding description:Zm00001e037129'	T
'1.4.2.1'	'Photosynthesis.CAM/C4 photosynthesis.phosphoenolpyruvate (PEP) carboxylase activity.PEP carboxylase *(PPC)'	'zm00001eb370590_p001'	'mercator4v6.0: PEP carboxylase *(PPC) & original description: pep chromosome:Zm-B73-REFERENCE-NAM-5.0:8:180188634:180201555:1 gene:Zm00001eb370590 transcript:Zm00001eb370590_T001 gene_biotype:protein_coding transcript_biotype:protein_coding description:Zm00001e029018'	T
'1.4.2.1'	'Photosynthesis.CAM/C4 photosynthesis.phosphoenolpyruvate (PEP) carboxylase activity.PEP carboxylase *(PPC)'	'zm00001eb370590_p002'	'mercator4v6.0: PEP carboxylase *(PPC) & original description: pep chromosome:Zm-B73-REFERENCE-NAM-5.0:8:180188654:180201555:1 gene:Zm00001eb370590 transcript:Zm00001eb370590_T002 gene_biotype:protein_coding transcript_biotype:protein_coding description:Zm00001e029018'	T
'1.4.2.1'	'Photosynthesis.CAM/C4 photosynthesis.phosphoenolpyruvate (PEP) carboxylase activity.PEP carboxylase *(PPC)'	'zm00001eb370590_p004'	'mercator4v6.0: PEP carboxylase *(PPC) & original description: pep chromosome:Zm-B73-REFERENCE-NAM-5.0:8:180190129:180201555:1 gene:Zm00001eb370590 transcript:Zm00001eb370590_T004 gene_biotype:protein_coding transcript_biotype:protein_coding description:Zm00001e029018'	T
'1.4.2.1'	'Photosynthesis.CAM/C4 photosynthesis.phosphoenolpyruvate (PEP) carboxylase activity.PEP carboxylase *(PPC)'	'zm00001eb370590_p003'	'mercator4v6.0: PEP carboxylase *(PPC) & original description: pep chromosome:Zm-B73-REFERENCE-NAM-5.0:8:180188812:180201555:1 gene:Zm00001eb370590 transcript:Zm00001eb370590_T003 gene_biotype:protein_coding transcript_biotype:protein_coding description:Zm00001e029018'	T
'1.4.2.1'	'Photosynthesis.CAM/C4 photosynthesis.phosphoenolpyruvate (PEP) carboxylase activity.PEP carboxylase *(PPC)'	'zm00001eb126420_p003'	'mercator4v6.0: PEP carboxylase *(PPC) & original description: pep chromosome:Zm-B73-REFERENCE-NAM-5.0:3:29171415:29179940:-1 gene:Zm00001eb126420 transcript:Zm00001eb126420_T003 gene_biotype:protein_coding transcript_biotype:protein_coding description:Zm00001e017117'	T
'1.4.2.1'	'Photosynthesis.CAM/C4 photosynthesis.phosphoenolpyruvate (PEP) carboxylase activity.PEP carboxylase *(PPC)'	'zm00001eb126420_p002'	'mercator4v6.0: PEP carboxylase *(PPC) & original description: pep chromosome:Zm-B73-REFERENCE-NAM-5.0:3:29171218:29179940:-1 gene:Zm00001eb126420 transcript:Zm00001eb126420_T002 gene_biotype:protein_coding transcript_biotype:protein_coding description:Zm00001e017117'	T
'1.4.2.1'	'Photosynthesis.CAM/C4 photosynthesis.phosphoenolpyruvate (PEP) carboxylase activity.PEP carboxylase *(PPC)'	'zm00001eb126420_p001'	'mercator4v6.0: PEP carboxylase *(PPC) & original description: pep chromosome:Zm-B73-REFERENCE-NAM-5.0:3:29171218:29179940:-1 gene:Zm00001eb126420 transcript:Zm00001eb126420_T001 gene_biotype:protein_coding transcript_biotype:protein_coding description:Zm00001e017117'	T
'1.4.2.1'	'Photosynthesis.CAM/C4 photosynthesis.phosphoenolpyruvate (PEP) carboxylase activity.PEP carboxylase *(PPC)'	'zm00001eb309660_p001'	'mercator4v6.0: PEP carboxylase *(PPC) & original description: pep chromosome:Zm-B73-REFERENCE-NAM-5.0:7:90705329:90710856:-1 gene:Zm00001eb309660 transcript:Zm00001eb309660_T001 gene_biotype:protein_coding transcript_biotype:protein_coding description:Zm00001e033797'	T
'1.4.2.1'	'Photosynthesis.CAM/C4 photosynthesis.phosphoenolpyruvate (PEP) carboxylase activity.PEP carboxylase *(PPC)'	'zm00001eb204600_p001'	'mercator4v6.0: PEP carboxylase *(PPC) & original description: pep chromosome:Zm-B73-REFERENCE-NAM-5.0:4:235699653:235707452:-1 gene:Zm00001eb204600 transcript:Zm00001eb204600_T001 gene_biotype:protein_coding transcript_biotype:protein_coding description:Zm00001e024881'	T
'1.4.2.2'	'Photosynthesis.CAM/C4 photosynthesis.phosphoenolpyruvate (PEP) carboxylase activity.regulatory PPC-phosphorylating kinase *(PPCK)'	'zm00001eb258360_p002'	'mercator4v6.0: regulatory PEP carboxylase-phosphorylating kinase *(PPCK) & original description: pep chromosome:Zm-B73-REFERENCE-NAM-5.0:5:223123858:223125340:-1 gene:Zm00001eb258360 transcript:Zm00001eb258360_T002 gene_biotype:protein_coding transcript_biotype:protein_coding description:Zm00001e016173'	T
'1.4.3'	'Photosynthesis.CAM/C4 photosynthesis.NAD-dependent malate dehydrogenase'	'zm00001eb074700_p002'	'mercator4v6.0: NAD-dependent malate dehydrogenase & original description: pep chromosome:Zm-B73-REFERENCE-NAM-5.0:2:21349617:21351385:1 gene:Zm00001eb074700 transcript:Zm00001eb074700_T002 gene_biotype:protein_coding transcript_biotype:protein_coding description:Zm00001e007327'	T
'1.4.3'	'Photosynthesis.CAM/C4 photosynthesis.NAD-dependent malate dehydrogenase'	'zm00001eb074700_p001'	'mercator4v6.0: NAD-dependent malate dehydrogenase & original description: pep chromosome:Zm-B73-REFERENCE-NAM-5.0:2:21349617:21351385:1 gene:Zm00001eb074700 transcript:Zm00001eb074700_T001 gene_biotype:protein_coding transcript_biotype:protein_coding description:Zm00001e007327'	T
'1.4.3'	'Photosynthesis.CAM/C4 photosynthesis.NAD-dependent malate dehydrogenase'	'zm00001eb304640_p001'	'mercator4v6.0: NAD-dependent malate dehydrogenase & original description: pep chromosome:Zm-B73-REFERENCE-NAM-5.0:7:27933378:27935718:1 gene:Zm00001eb304640 transcript:Zm00001eb304640_T001 gene_biotype:protein_coding transcript_biotype:protein_coding description:Zm00001e134969'	T
'1.4.3'	'Photosynthesis.CAM/C4 photosynthesis.NAD-dependent malate dehydrogenase'	'zm00001eb045790_p003'	'mercator4v6.0: NAD-dependent malate dehydrogenase & original description: pep chromosome:Zm-B73-REFERENCE-NAM-5.0:1:237023013:237029187:-1 gene:Zm00001eb045790 transcript:Zm00001eb045790_T003 gene_biotype:protein_coding transcript_biotype:protein_coding description:Zm00001e004569'	T
'1.4.3'	'Photosynthesis.CAM/C4 photosynthesis.NAD-dependent malate dehydrogenase'	'zm00001eb045790_p004'	'mercator4v6.0: NAD-dependent malate dehydrogenase & original description: pep chromosome:Zm-B73-REFERENCE-NAM-5.0:1:237023175:237028870:-1 gene:Zm00001eb045790 transcript:Zm00001eb045790_T004 gene_biotype:protein_coding transcript_biotype:protein_coding description:Zm00001e004569'	T
'1.4.3'	'Photosynthesis.CAM/C4 photosynthesis.NAD-dependent malate dehydrogenase'	'zm00001eb045790_p001'	'mercator4v6.0: NAD-dependent malate dehydrogenase & original description: pep chromosome:Zm-B73-REFERENCE-NAM-5.0:1:237023013:237029187:-1 gene:Zm00001eb045790 transcript:Zm00001eb045790_T001 gene_biotype:protein_coding transcript_biotype:protein_coding description:Zm00001e004569'	T
'1.4.3'	'Photosynthesis.CAM/C4 photosynthesis.NAD-dependent malate dehydrogenase'	'zm00001eb045790_p002'	'mercator4v6.0: NAD-dependent malate dehydrogenase & original description: pep chromosome:Zm-B73-REFERENCE-NAM-5.0:1:237023013:237029187:-1 gene:Zm00001eb045790 transcript:Zm00001eb045790_T002 gene_biotype:protein_coding transcript_biotype:protein_coding description:Zm00001e004569'	T
'1.4.3'	'Photosynthesis.CAM/C4 photosynthesis.NAD-dependent malate dehydrogenase'	'zm00001eb221790_p002'	'mercator4v6.0: NAD-dependent malate dehydrogenase & original description: pep chromosome:Zm-B73-REFERENCE-NAM-5.0:5:29741878:29756712:-1 gene:Zm00001eb221790 transcript:Zm00001eb221790_T002 gene_biotype:protein_coding transcript_biotype:protein_coding description:Zm00001e012685'	T
'1.4.3'	'Photosynthesis.CAM/C4 photosynthesis.NAD-dependent malate dehydrogenase'	'zm00001eb221790_p004'	'mercator4v6.0: NAD-dependent malate dehydrogenase & original description: pep chromosome:Zm-B73-REFERENCE-NAM-5.0:5:29751109:29756712:-1 gene:Zm00001eb221790 transcript:Zm00001eb221790_T004 gene_biotype:protein_coding transcript_biotype:protein_coding description:Zm00001e012685'	T
'1.4.3'	'Photosynthesis.CAM/C4 photosynthesis.NAD-dependent malate dehydrogenase'	'zm00001eb221790_p003'	'mercator4v6.0: NAD-dependent malate dehydrogenase & original description: pep chromosome:Zm-B73-REFERENCE-NAM-5.0:5:29741878:29756712:-1 gene:Zm00001eb221790 transcript:Zm00001eb221790_T003 gene_biotype:protein_coding transcript_biotype:protein_coding description:Zm00001e012685'	T
'1.4.3'	'Photosynthesis.CAM/C4 photosynthesis.NAD-dependent malate dehydrogenase'	'zm00001eb221790_p001'	'mercator4v6.0: NAD-dependent malate dehydrogenase & original description: pep chromosome:Zm-B73-REFERENCE-NAM-5.0:5:29741878:29756712:-1 gene:Zm00001eb221790 transcript:Zm00001eb221790_T001 gene_biotype:protein_coding transcript_biotype:protein_coding description:Zm00001e012685'	T
'2'	'Cellular respiration'	''	''
'2.1'	'Cellular respiration.glycolysis'	''	''
'2.1.1'	'Cellular respiration.glycolysis.cytosolic glycolysis'	''	''
'2.1.1.1'	'Cellular respiration.glycolysis.cytosolic glycolysis.phosphofructokinase activities'	''	''
'2.1.1.1.1'	'Cellular respiration.glycolysis.cytosolic glycolysis.phosphofructokinase activities.ATP-dependent phosphofructokinase'	'zm00001eb284270_p001'	'mercator4v6.0: ATP-dependent phosphofructokinase & original description: pep chromosome:Zm-B73-REFERENCE-NAM-5.0:6:143694468:143696488:-1 gene:Zm00001eb284270 transcript:Zm00001eb284270_T001 gene_biotype:protein_coding transcript_biotype:protein_coding description:Zm00001e149156'	T
'2.1.1.1.1'	'Cellular respiration.glycolysis.cytosolic glycolysis.phosphofructokinase activities.ATP-dependent phosphofructokinase'	'zm00001eb121310_p001'	'mercator4v6.0: ATP-dependent phosphofructokinase & original description: pep chromosome:Zm-B73-REFERENCE-NAM-5.0:3:6771600:6775605:-1 gene:Zm00001eb121310 transcript:Zm00001eb121310_T001 gene_biotype:protein_coding transcript_biotype:protein_coding description:Zm00001e016586'	T
'2.1.1.1.1'	'Cellular respiration.glycolysis.cytosolic glycolysis.phosphofructokinase activities.ATP-dependent phosphofructokinase'	'zm00001eb293530_p001'	'mercator4v6.0: ATP-dependent phosphofructokinase & original description: pep chromosome:Zm-B73-REFERENCE-NAM-5.0:6:171513860:171519628:-1 gene:Zm00001eb293530 transcript:Zm00001eb293530_T001 gene_biotype:protein_coding transcript_biotype:protein_coding description:Zm00001e032201'	T
'2.1.1.1.1'	'Cellular respiration.glycolysis.cytosolic glycolysis.phosphofructokinase activities.ATP-dependent phosphofructokinase'	'zm00001eb337520_p003'	'mercator4v6.0: ATP-dependent phosphofructokinase & original description: pep chromosome:Zm-B73-REFERENCE-NAM-5.0:8:21307793:21311629:-1 gene:Zm00001eb337520 transcript:Zm00001eb337520_T003 gene_biotype:protein_coding transcript_biotype:protein_coding description:Zm00001e025955'	T
'2.1.1.1.1'	'Cellular respiration.glycolysis.cytosolic glycolysis.phosphofructokinase activities.ATP-dependent phosphofructokinase'	'zm00001eb337520_p002'	'mercator4v6.0: ATP-dependent phosphofructokinase & original description: pep chromosome:Zm-B73-REFERENCE-NAM-5.0:8:21307652:21311629:-1 gene:Zm00001eb337520 transcript:Zm00001eb337520_T002 gene_biotype:protein_coding transcript_biotype:protein_coding description:Zm00001e025955'	T
'2.1.1.1.1'	'Cellular respiration.glycolysis.cytosolic glycolysis.phosphofructokinase activities.ATP-dependent phosphofructokinase'	'zm00001eb337520_p004'	'mercator4v6.0: ATP-dependent phosphofructokinase & original description: pep chromosome:Zm-B73-REFERENCE-NAM-5.0:8:21308694:21311629:-1 gene:Zm00001eb337520 transcript:Zm00001eb337520_T004 gene_biotype:protein_coding transcript_biotype:protein_coding description:Zm00001e025955'	T
'2.1.1.1.1'	'Cellular respiration.glycolysis.cytosolic glycolysis.phosphofructokinase activities.ATP-dependent phosphofructokinase'	'zm00001eb337520_p001'	'mercator4v6.0: ATP-dependent phosphofructokinase & original description: pep chromosome:Zm-B73-REFERENCE-NAM-5.0:8:21307652:21311629:-1 gene:Zm00001eb337520 transcript:Zm00001eb337520_T001 gene_biotype:protein_coding transcript_biotype:protein_coding description:Zm00001e025955'	T
'2.1.1.1.1'	'Cellular respiration.glycolysis.cytosolic glycolysis.phosphofructokinase activities.ATP-dependent phosphofructokinase'	'zm00001eb376780_p001'	'mercator4v6.0: ATP-dependent phosphofructokinase & original description: pep chromosome:Zm-B73-REFERENCE-NAM-5.0:9:20963923:20969251:1 gene:Zm00001eb376780 transcript:Zm00001eb376780_T001 gene_biotype:protein_coding transcript_biotype:protein_coding description:Zm00001e036485'	T
'2.1.1.1.1'	'Cellular respiration.glycolysis.cytosolic glycolysis.phosphofructokinase activities.ATP-dependent phosphofructokinase'	'zm00001eb270890_p001'	'mercator4v6.0: ATP-dependent phosphofructokinase & original description: pep chromosome:Zm-B73-REFERENCE-NAM-5.0:6:83562164:83566830:-1 gene:Zm00001eb270890 transcript:Zm00001eb270890_T001 gene_biotype:protein_coding transcript_biotype:protein_coding description:Zm00001e030028'	T
'2.1.1.1.1'	'Cellular respiration.glycolysis.cytosolic glycolysis.phosphofructokinase activities.ATP-dependent phosphofructokinase'	'zm00001eb270890_p002'	'mercator4v6.0: ATP-dependent phosphofructokinase & original description: pep chromosome:Zm-B73-REFERENCE-NAM-5.0:6:83562176:83566763:-1 gene:Zm00001eb270890 transcript:Zm00001eb270890_T002 gene_biotype:protein_coding transcript_biotype:protein_coding description:Zm00001e030028'	T
'2.1.1.1.1'	'Cellular respiration.glycolysis.cytosolic glycolysis.phosphofructokinase activities.ATP-dependent phosphofructokinase'	'zm00001eb153830_p001'	'mercator4v6.0: ATP-dependent phosphofructokinase & original description: pep chromosome:Zm-B73-REFERENCE-NAM-5.0:3:205006668:205015713:1 gene:Zm00001eb153830 transcript:Zm00001eb153830_T001 gene_biotype:protein_coding transcript_biotype:protein_coding description:Zm00001e019873'	T
'2.1.1.1.1'	'Cellular respiration.glycolysis.cytosolic glycolysis.phosphofructokinase activities.ATP-dependent phosphofructokinase'	'zm00001eb153830_p002'	'mercator4v6.0: ATP-dependent phosphofructokinase & original description: pep chromosome:Zm-B73-REFERENCE-NAM-5.0:3:205006668:205015713:1 gene:Zm00001eb153830 transcript:Zm00001eb153830_T002 gene_biotype:protein_coding transcript_biotype:protein_coding description:Zm00001e019873'	T
'2.1.1.1.1'	'Cellular respiration.glycolysis.cytosolic glycolysis.phosphofructokinase activities.ATP-dependent phosphofructokinase'	'zm00001eb350090_p001'	'mercator4v6.0: ATP-dependent phosphofructokinase & original description: pep chromosome:Zm-B73-REFERENCE-NAM-5.0:8:111717309:111719645:1 gene:Zm00001eb350090 transcript:Zm00001eb350090_T001 gene_biotype:protein_coding transcript_biotype:protein_coding description:Zm00001e027127'	T
'2.1.1.1.2'	'Cellular respiration.glycolysis.cytosolic glycolysis.phosphofructokinase activities.pyrophosphate-dependent phosphofructokinase'	'zm00001eb188910_p001'	'mercator4v6.0: pyrophosphate-dependent phosphofructokinase & original description: pep chromosome:Zm-B73-REFERENCE-NAM-5.0:4:167204245:167210674:-1 gene:Zm00001eb188910 transcript:Zm00001eb188910_T001 gene_biotype:protein_coding transcript_biotype:protein_coding description:Zm00001e023380'	T
'2.1.1.1.2'	'Cellular respiration.glycolysis.cytosolic glycolysis.phosphofructokinase activities.pyrophosphate-dependent phosphofructokinase'	'zm00001eb188910_p002'	'mercator4v6.0: pyrophosphate-dependent phosphofructokinase & original description: pep chromosome:Zm-B73-REFERENCE-NAM-5.0:4:167204247:167210574:-1 gene:Zm00001eb188910 transcript:Zm00001eb188910_T002 gene_biotype:protein_coding transcript_biotype:protein_coding description:Zm00001e023380'	T
'2.1.1.1.2'	'Cellular respiration.glycolysis.cytosolic glycolysis.phosphofructokinase activities.pyrophosphate-dependent phosphofructokinase'	'zm00001eb252630_p003'	'mercator4v6.0: pyrophosphate-dependent phosphofructokinase & original description: pep chromosome:Zm-B73-REFERENCE-NAM-5.0:5:210625160:210632152:-1 gene:Zm00001eb252630 transcript:Zm00001eb252630_T003 gene_biotype:protein_coding transcript_biotype:protein_coding description:Zm00001e015637'	T
'2.1.1.1.2'	'Cellular respiration.glycolysis.cytosolic glycolysis.phosphofructokinase activities.pyrophosphate-dependent phosphofructokinase'	'zm00001eb252630_p001'	'mercator4v6.0: pyrophosphate-dependent phosphofructokinase & original description: pep chromosome:Zm-B73-REFERENCE-NAM-5.0:5:210625160:210632152:-1 gene:Zm00001eb252630 transcript:Zm00001eb252630_T001 gene_biotype:protein_coding transcript_biotype:protein_coding description:Zm00001e015637'	T
'2.1.1.1.2'	'Cellular respiration.glycolysis.cytosolic glycolysis.phosphofructokinase activities.pyrophosphate-dependent phosphofructokinase'	'zm00001eb252630_p005'	'mercator4v6.0: pyrophosphate-dependent phosphofructokinase & original description: pep chromosome:Zm-B73-REFERENCE-NAM-5.0:5:210625591:210632086:-1 gene:Zm00001eb252630 transcript:Zm00001eb252630_T005 gene_biotype:protein_coding transcript_biotype:protein_coding description:Zm00001e015637'	T
'2.1.1.1.2'	'Cellular respiration.glycolysis.cytosolic glycolysis.phosphofructokinase activities.pyrophosphate-dependent phosphofructokinase'	'zm00001eb252630_p004'	'mercator4v6.0: pyrophosphate-dependent phosphofructokinase & original description: pep chromosome:Zm-B73-REFERENCE-NAM-5.0:5:210625547:210632086:-1 gene:Zm00001eb252630 transcript:Zm00001eb252630_T004 gene_biotype:protein_coding transcript_biotype:protein_coding description:Zm00001e015637'	T
'2.1.1.1.2'	'Cellular respiration.glycolysis.cytosolic glycolysis.phosphofructokinase activities.pyrophosphate-dependent phosphofructokinase'	'zm00001eb252630_p002'	'mercator4v6.0: pyrophosphate-dependent phosphofructokinase & original description: pep chromosome:Zm-B73-REFERENCE-NAM-5.0:5:210625160:210632152:-1 gene:Zm00001eb252630 transcript:Zm00001eb252630_T002 gene_biotype:protein_coding transcript_biotype:protein_coding description:Zm00001e015637'	T
'2.1.1.1.2'	'Cellular respiration.glycolysis.cytosolic glycolysis.phosphofructokinase activities.pyrophosphate-dependent phosphofructokinase'	'zm00001eb371740_p001'	'mercator4v6.0: pyrophosphate-dependent phosphofructokinase & original description: pep chromosome:Zm-B73-REFERENCE-NAM-5.0:9:3041731:3054551:-1 gene:Zm00001eb371740 transcript:Zm00001eb371740_T001 gene_biotype:protein_coding transcript_biotype:protein_coding description:Zm00001e036045'	T
'2.1.1.1.2'	'Cellular respiration.glycolysis.cytosolic glycolysis.phosphofructokinase activities.pyrophosphate-dependent phosphofructokinase'	'zm00001eb043000_p002'	'mercator4v6.0: pyrophosphate-dependent phosphofructokinase & original description: pep chromosome:Zm-B73-REFERENCE-NAM-5.0:1:226682524:226687287:-1 gene:Zm00001eb043000 transcript:Zm00001eb043000_T002 gene_biotype:protein_coding transcript_biotype:protein_coding description:Zm00001e004303'	T
'2.1.1.1.2'	'Cellular respiration.glycolysis.cytosolic glycolysis.phosphofructokinase activities.pyrophosphate-dependent phosphofructokinase'	'zm00001eb043000_p001'	'mercator4v6.0: pyrophosphate-dependent phosphofructokinase & original description: pep chromosome:Zm-B73-REFERENCE-NAM-5.0:1:226682524:226687287:-1 gene:Zm00001eb043000 transcript:Zm00001eb043000_T001 gene_biotype:protein_coding transcript_biotype:protein_coding description:Zm00001e004303'	T
'2.1.1.1.2'	'Cellular respiration.glycolysis.cytosolic glycolysis.phosphofructokinase activities.pyrophosphate-dependent phosphofructokinase'	'zm00001eb309240_p002'	'mercator4v6.0: pyrophosphate-dependent phosphofructokinase & original description: pep chromosome:Zm-B73-REFERENCE-NAM-5.0:7:86642900:86648328:1 gene:Zm00001eb309240 transcript:Zm00001eb309240_T002 gene_biotype:protein_coding transcript_biotype:protein_coding description:Zm00001e033744'	T
'2.1.1.1.2'	'Cellular respiration.glycolysis.cytosolic glycolysis.phosphofructokinase activities.pyrophosphate-dependent phosphofructokinase'	'zm00001eb309240_p004'	'mercator4v6.0: pyrophosphate-dependent phosphofructokinase & original description: pep chromosome:Zm-B73-REFERENCE-NAM-5.0:7:86642900:86648328:1 gene:Zm00001eb309240 transcript:Zm00001eb309240_T004 gene_biotype:protein_coding transcript_biotype:protein_coding description:Zm00001e033744'	T
'2.1.1.1.2'	'Cellular respiration.glycolysis.cytosolic glycolysis.phosphofructokinase activities.pyrophosphate-dependent phosphofructokinase'	'zm00001eb309240_p001'	'mercator4v6.0: pyrophosphate-dependent phosphofructokinase & original description: pep chromosome:Zm-B73-REFERENCE-NAM-5.0:7:86642900:86648328:1 gene:Zm00001eb309240 transcript:Zm00001eb309240_T001 gene_biotype:protein_coding transcript_biotype:protein_coding description:Zm00001e033744'	T
'2.1.1.1.2'	'Cellular respiration.glycolysis.cytosolic glycolysis.phosphofructokinase activities.pyrophosphate-dependent phosphofructokinase'	'zm00001eb309240_p003'	'mercator4v6.0: pyrophosphate-dependent phosphofructokinase & original description: pep chromosome:Zm-B73-REFERENCE-NAM-5.0:7:86642900:86648328:1 gene:Zm00001eb309240 transcript:Zm00001eb309240_T003 gene_biotype:protein_coding transcript_biotype:protein_coding description:Zm00001e033744'	T
'2.1.1.1.2'	'Cellular respiration.glycolysis.cytosolic glycolysis.phosphofructokinase activities.pyrophosphate-dependent phosphofructokinase'	'zm00001eb280120_p001'	'mercator4v6.0: pyrophosphate-dependent phosphofructokinase & original description: pep chromosome:Zm-B73-REFERENCE-NAM-5.0:6:126054361:126060897:-1 gene:Zm00001eb280120 transcript:Zm00001eb280120_T001 gene_biotype:protein_coding transcript_biotype:protein_coding description:Zm00001e030910'	T
'2.1.1.2'	'Cellular respiration.glycolysis.cytosolic glycolysis.fructose-bisphosphate aldolase *(FBA)'	'zm00001eb365200_p001'	'mercator4v6.0: fructose-bisphosphate aldolase *(FBA) & original description: pep chromosome:Zm-B73-REFERENCE-NAM-5.0:8:169595770:169598133:-1 gene:Zm00001eb365200 transcript:Zm00001eb365200_T001 gene_biotype:protein_coding transcript_biotype:protein_coding description:Zm00001e028523'	T
'2.1.1.2'	'Cellular respiration.glycolysis.cytosolic glycolysis.fructose-bisphosphate aldolase *(FBA)'	'zm00001eb386660_p001'	'mercator4v6.0: fructose-bisphosphate aldolase *(FBA) & original description: pep chromosome:Zm-B73-REFERENCE-NAM-5.0:9:97679230:97681563:1 gene:Zm00001eb386660 transcript:Zm00001eb386660_T001 gene_biotype:protein_coding transcript_biotype:protein_coding description:Zm00001e037446'	T
'2.1.1.2'	'Cellular respiration.glycolysis.cytosolic glycolysis.fructose-bisphosphate aldolase *(FBA)'	'zm00001eb144240_p002'	'mercator4v6.0: fructose-bisphosphate aldolase *(FBA) & original description: pep chromosome:Zm-B73-REFERENCE-NAM-5.0:3:170387566:170390156:1 gene:Zm00001eb144240 transcript:Zm00001eb144240_T002 gene_biotype:protein_coding transcript_biotype:protein_coding description:Zm00001e018922'	T
'2.1.1.3'	'Cellular respiration.glycolysis.cytosolic glycolysis.triose-phosphate isomerase *(TPI)'	'zm00001eb367890_p001'	'mercator4v6.0: triose-phosphate isomerase *(TPI) & original description: pep chromosome:Zm-B73-REFERENCE-NAM-5.0:8:175245496:175249385:1 gene:Zm00001eb367890 transcript:Zm00001eb367890_T001 gene_biotype:protein_coding transcript_biotype:protein_coding description:Zm00001e028766'	T
'2.1.1.3'	'Cellular respiration.glycolysis.cytosolic glycolysis.triose-phosphate isomerase *(TPI)'	'zm00001eb124410_p001'	'mercator4v6.0: triose-phosphate isomerase *(TPI) & original description: pep chromosome:Zm-B73-REFERENCE-NAM-5.0:3:17825161:17828978:1 gene:Zm00001eb124410 transcript:Zm00001eb124410_T001 gene_biotype:protein_coding transcript_biotype:protein_coding description:Zm00001e016917'	T
'2.1.1.3'	'Cellular respiration.glycolysis.cytosolic glycolysis.triose-phosphate isomerase *(TPI)'	'zm00001eb335870_p002'	'mercator4v6.0: triose-phosphate isomerase *(TPI) & original description: pep chromosome:Zm-B73-REFERENCE-NAM-5.0:8:14817846:14821920:-1 gene:Zm00001eb335870 transcript:Zm00001eb335870_T002 gene_biotype:protein_coding transcript_biotype:protein_coding description:Zm00001e025804'	T
'2.1.1.3'	'Cellular respiration.glycolysis.cytosolic glycolysis.triose-phosphate isomerase *(TPI)'	'zm00001eb335870_p001'	'mercator4v6.0: triose-phosphate isomerase *(TPI) & original description: pep chromosome:Zm-B73-REFERENCE-NAM-5.0:8:14817846:14821920:-1 gene:Zm00001eb335870 transcript:Zm00001eb335870_T001 gene_biotype:protein_coding transcript_biotype:protein_coding description:Zm00001e025804'	T
'2.1.1.4'	'Cellular respiration.glycolysis.cytosolic glycolysis.glyceraldehyde 3-phosphate dehydrogenase activities'	''	''
'2.1.1.4.1'	'Cellular respiration.glycolysis.cytosolic glycolysis.glyceraldehyde 3-phosphate dehydrogenase activities.NAD-dependent glyceraldehyde 3-phosphate dehydrogenase'	'zm00001eb173410_p002'	'mercator4v6.0: NAD-dependent glyceraldehyde 3-phosphate dehydrogenase & original description: pep chromosome:Zm-B73-REFERENCE-NAM-5.0:4:38912347:38915941:-1 gene:Zm00001eb173410 transcript:Zm00001eb173410_T002 gene_biotype:protein_coding transcript_biotype:protein_coding description:Zm00001e021810'	T
'2.1.1.4.1'	'Cellular respiration.glycolysis.cytosolic glycolysis.glyceraldehyde 3-phosphate dehydrogenase activities.NAD-dependent glyceraldehyde 3-phosphate dehydrogenase'	'zm00001eb173410_p003'	'mercator4v6.0: NAD-dependent glyceraldehyde 3-phosphate dehydrogenase & original description: pep chromosome:Zm-B73-REFERENCE-NAM-5.0:4:38912347:38915864:-1 gene:Zm00001eb173410 transcript:Zm00001eb173410_T003 gene_biotype:protein_coding transcript_biotype:protein_coding description:Zm00001e021810'	T
'2.1.1.4.1'	'Cellular respiration.glycolysis.cytosolic glycolysis.glyceraldehyde 3-phosphate dehydrogenase activities.NAD-dependent glyceraldehyde 3-phosphate dehydrogenase'	'zm00001eb173410_p005'	'mercator4v6.0: NAD-dependent glyceraldehyde 3-phosphate dehydrogenase & original description: pep chromosome:Zm-B73-REFERENCE-NAM-5.0:4:38912347:38915864:-1 gene:Zm00001eb173410 transcript:Zm00001eb173410_T005 gene_biotype:protein_coding transcript_biotype:protein_coding description:Zm00001e021810'	T
'2.1.1.4.1'	'Cellular respiration.glycolysis.cytosolic glycolysis.glyceraldehyde 3-phosphate dehydrogenase activities.NAD-dependent glyceraldehyde 3-phosphate dehydrogenase'	'zm00001eb173410_p001'	'mercator4v6.0: NAD-dependent glyceraldehyde 3-phosphate dehydrogenase & original description: pep chromosome:Zm-B73-REFERENCE-NAM-5.0:4:38912347:38915945:-1 gene:Zm00001eb173410 transcript:Zm00001eb173410_T001 gene_biotype:protein_coding transcript_biotype:protein_coding description:Zm00001e021810'	T
'2.1.1.4.1'	'Cellular respiration.glycolysis.cytosolic glycolysis.glyceraldehyde 3-phosphate dehydrogenase activities.NAD-dependent glyceraldehyde 3-phosphate dehydrogenase'	'zm00001eb173410_p004'	'mercator4v6.0: NAD-dependent glyceraldehyde 3-phosphate dehydrogenase & original description: pep chromosome:Zm-B73-REFERENCE-NAM-5.0:4:38912347:38915864:-1 gene:Zm00001eb173410 transcript:Zm00001eb173410_T004 gene_biotype:protein_coding transcript_biotype:protein_coding description:Zm00001e021810'	T
'2.1.1.4.1'	'Cellular respiration.glycolysis.cytosolic glycolysis.glyceraldehyde 3-phosphate dehydrogenase activities.NAD-dependent glyceraldehyde 3-phosphate dehydrogenase'	'zm00001eb261430_p003'	'mercator4v6.0: NAD-dependent glyceraldehyde 3-phosphate dehydrogenase & original description: pep chromosome:Zm-B73-REFERENCE-NAM-5.0:6:12439206:12443144:1 gene:Zm00001eb261430 transcript:Zm00001eb261430_T003 gene_biotype:protein_coding transcript_biotype:protein_coding description:Zm00001e029253'	T
'2.1.1.4.1'	'Cellular respiration.glycolysis.cytosolic glycolysis.glyceraldehyde 3-phosphate dehydrogenase activities.NAD-dependent glyceraldehyde 3-phosphate dehydrogenase'	'zm00001eb261430_p001'	'mercator4v6.0: NAD-dependent glyceraldehyde 3-phosphate dehydrogenase & original description: pep chromosome:Zm-B73-REFERENCE-NAM-5.0:6:12439019:12443144:1 gene:Zm00001eb261430 transcript:Zm00001eb261430_T001 gene_biotype:protein_coding transcript_biotype:protein_coding description:Zm00001e029253'	T
'2.1.1.4.1'	'Cellular respiration.glycolysis.cytosolic glycolysis.glyceraldehyde 3-phosphate dehydrogenase activities.NAD-dependent glyceraldehyde 3-phosphate dehydrogenase'	'zm00001eb261430_p002'	'mercator4v6.0: NAD-dependent glyceraldehyde 3-phosphate dehydrogenase & original description: pep chromosome:Zm-B73-REFERENCE-NAM-5.0:6:12439019:12443144:1 gene:Zm00001eb261430 transcript:Zm00001eb261430_T002 gene_biotype:protein_coding transcript_biotype:protein_coding description:Zm00001e029253'	T
'2.1.1.4.1'	'Cellular respiration.glycolysis.cytosolic glycolysis.glyceraldehyde 3-phosphate dehydrogenase activities.NAD-dependent glyceraldehyde 3-phosphate dehydrogenase'	'zm00001eb184000_p002'	'mercator4v6.0: NAD-dependent glyceraldehyde 3-phosphate dehydrogenase & original description: pep chromosome:Zm-B73-REFERENCE-NAM-5.0:4:138102558:138105924:1 gene:Zm00001eb184000 transcript:Zm00001eb184000_T002 gene_biotype:protein_coding transcript_biotype:protein_coding description:Zm00001e022902'	T
'2.1.1.4.1'	'Cellular respiration.glycolysis.cytosolic glycolysis.glyceraldehyde 3-phosphate dehydrogenase activities.NAD-dependent glyceraldehyde 3-phosphate dehydrogenase'	'zm00001eb184000_p001'	'mercator4v6.0: NAD-dependent glyceraldehyde 3-phosphate dehydrogenase & original description: pep chromosome:Zm-B73-REFERENCE-NAM-5.0:4:138102511:138105924:1 gene:Zm00001eb184000 transcript:Zm00001eb184000_T001 gene_biotype:protein_coding transcript_biotype:protein_coding description:Zm00001e022902'	T
'2.1.1.4.1'	'Cellular respiration.glycolysis.cytosolic glycolysis.glyceraldehyde 3-phosphate dehydrogenase activities.NAD-dependent glyceraldehyde 3-phosphate dehydrogenase'	'zm00001eb246370_p002'	'mercator4v6.0: NAD-dependent glyceraldehyde 3-phosphate dehydrogenase & original description: pep chromosome:Zm-B73-REFERENCE-NAM-5.0:5:185247242:185252030:1 gene:Zm00001eb246370 transcript:Zm00001eb246370_T002 gene_biotype:protein_coding transcript_biotype:protein_coding description:Zm00001e015033'	T
'2.1.1.4.2'	'Cellular respiration.glycolysis.cytosolic glycolysis.glyceraldehyde 3-phosphate dehydrogenase activities.NADP-dependent glyceraldehyde 3-phosphate dehydrogenase'	'zm00001eb179810_p001'	'mercator4v6.0: NADP-dependent glyceraldehyde 3-phosphate dehydrogenase & original description: pep chromosome:Zm-B73-REFERENCE-NAM-5.0:4:87418647:87424003:-1 gene:Zm00001eb179810 transcript:Zm00001eb179810_T001 gene_biotype:protein_coding transcript_biotype:protein_coding description:Zm00001e022472'	T
'2.1.1.5'	'Cellular respiration.glycolysis.cytosolic glycolysis.phosphoglycerate kinase *(PGK3)'	'zm00001eb233070_p003'	'mercator4v6.0: phosphoglycerate kinase *(PGK3) & original description: pep chromosome:Zm-B73-REFERENCE-NAM-5.0:5:86821650:86825342:1 gene:Zm00001eb233070 transcript:Zm00001eb233070_T003 gene_biotype:protein_coding transcript_biotype:protein_coding description:Zm00001e013733'	T
'2.1.1.5'	'Cellular respiration.glycolysis.cytosolic glycolysis.phosphoglycerate kinase *(PGK3)'	'zm00001eb233070_p002'	'mercator4v6.0: phosphoglycerate kinase *(PGK3) & original description: pep chromosome:Zm-B73-REFERENCE-NAM-5.0:5:86821621:86825342:1 gene:Zm00001eb233070 transcript:Zm00001eb233070_T002 gene_biotype:protein_coding transcript_biotype:protein_coding description:Zm00001e013733'	T
'2.1.1.5'	'Cellular respiration.glycolysis.cytosolic glycolysis.phosphoglycerate kinase *(PGK3)'	'zm00001eb233070_p001'	'mercator4v6.0: phosphoglycerate kinase *(PGK3) & original description: pep chromosome:Zm-B73-REFERENCE-NAM-5.0:5:86821210:86825342:1 gene:Zm00001eb233070 transcript:Zm00001eb233070_T001 gene_biotype:protein_coding transcript_biotype:protein_coding description:Zm00001e013733'	T
'2.1.1.6'	'Cellular respiration.glycolysis.cytosolic glycolysis.phosphoglycerate mutase *(iPGAM1/2)'	'zm00001eb368990_p004'	'mercator4v6.0: phosphoglycerate mutase *(iPGAM1/2) & original description: pep chromosome:Zm-B73-REFERENCE-NAM-5.0:8:177259315:177264079:-1 gene:Zm00001eb368990 transcript:Zm00001eb368990_T004 gene_biotype:protein_coding transcript_biotype:protein_coding description:Zm00001e028864'	T
'2.1.1.6'	'Cellular respiration.glycolysis.cytosolic glycolysis.phosphoglycerate mutase *(iPGAM1/2)'	'zm00001eb368990_p002'	'mercator4v6.0: phosphoglycerate mutase *(iPGAM1/2) & original description: pep chromosome:Zm-B73-REFERENCE-NAM-5.0:8:177259315:177264233:-1 gene:Zm00001eb368990 transcript:Zm00001eb368990_T002 gene_biotype:protein_coding transcript_biotype:protein_coding description:Zm00001e028864'	T
'2.1.1.6'	'Cellular respiration.glycolysis.cytosolic glycolysis.phosphoglycerate mutase *(iPGAM1/2)'	'zm00001eb368990_p001'	'mercator4v6.0: phosphoglycerate mutase *(iPGAM1/2) & original description: pep chromosome:Zm-B73-REFERENCE-NAM-5.0:8:177259315:177264233:-1 gene:Zm00001eb368990 transcript:Zm00001eb368990_T001 gene_biotype:protein_coding transcript_biotype:protein_coding description:Zm00001e028864'	T
'2.1.1.6'	'Cellular respiration.glycolysis.cytosolic glycolysis.phosphoglycerate mutase *(iPGAM1/2)'	'zm00001eb368990_p003'	'mercator4v6.0: phosphoglycerate mutase *(iPGAM1/2) & original description: pep chromosome:Zm-B73-REFERENCE-NAM-5.0:8:177259315:177264149:-1 gene:Zm00001eb368990 transcript:Zm00001eb368990_T003 gene_biotype:protein_coding transcript_biotype:protein_coding description:Zm00001e028864'	T
'2.1.1.6'	'Cellular respiration.glycolysis.cytosolic glycolysis.phosphoglycerate mutase *(iPGAM1/2)'	'zm00001eb123700_p001'	'mercator4v6.0: phosphoglycerate mutase *(iPGAM1/2) & original description: pep chromosome:Zm-B73-REFERENCE-NAM-5.0:3:15191278:15193703:-1 gene:Zm00001eb123700 transcript:Zm00001eb123700_T001 gene_biotype:protein_coding transcript_biotype:protein_coding description:Zm00001e016846'	T
'2.1.1.6'	'Cellular respiration.glycolysis.cytosolic glycolysis.phosphoglycerate mutase *(iPGAM1/2)'	'zm00001eb281930_p001'	'mercator4v6.0: phosphoglycerate mutase *(iPGAM1/2) & original description: pep chromosome:Zm-B73-REFERENCE-NAM-5.0:6:134427234:134427941:1 gene:Zm00001eb281930 transcript:Zm00001eb281930_T001 gene_biotype:protein_coding transcript_biotype:protein_coding description:Zm00001e031072'	T
'2.1.1.6'	'Cellular respiration.glycolysis.cytosolic glycolysis.phosphoglycerate mutase *(iPGAM1/2)'	'zm00001eb276420_p001'	'mercator4v6.0: phosphoglycerate mutase *(iPGAM1/2) & original description: pep chromosome:Zm-B73-REFERENCE-NAM-5.0:6:111302025:111308189:-1 gene:Zm00001eb276420 transcript:Zm00001eb276420_T001 gene_biotype:protein_coding transcript_biotype:protein_coding description:Zm00001e148244'	T
'2.1.1.6'	'Cellular respiration.glycolysis.cytosolic glycolysis.phosphoglycerate mutase *(iPGAM1/2)'	'zm00001eb149730_p002'	'mercator4v6.0: phosphoglycerate mutase *(iPGAM1/2) & original description: pep chromosome:Zm-B73-REFERENCE-NAM-5.0:3:190925136:190929731:-1 gene:Zm00001eb149730 transcript:Zm00001eb149730_T002 gene_biotype:protein_coding transcript_biotype:protein_coding description:Zm00001e019463'	T
'2.1.1.6'	'Cellular respiration.glycolysis.cytosolic glycolysis.phosphoglycerate mutase *(iPGAM1/2)'	'zm00001eb149730_p003'	'mercator4v6.0: phosphoglycerate mutase *(iPGAM1/2) & original description: pep chromosome:Zm-B73-REFERENCE-NAM-5.0:3:190925127:190929686:-1 gene:Zm00001eb149730 transcript:Zm00001eb149730_T003 gene_biotype:protein_coding transcript_biotype:protein_coding description:Zm00001e019463'	T
'2.1.1.6'	'Cellular respiration.glycolysis.cytosolic glycolysis.phosphoglycerate mutase *(iPGAM1/2)'	'zm00001eb149730_p001'	'mercator4v6.0: phosphoglycerate mutase *(iPGAM1/2) & original description: pep chromosome:Zm-B73-REFERENCE-NAM-5.0:3:190925127:190929731:-1 gene:Zm00001eb149730 transcript:Zm00001eb149730_T001 gene_biotype:protein_coding transcript_biotype:protein_coding description:Zm00001e019463'	T
'2.1.1.6'	'Cellular respiration.glycolysis.cytosolic glycolysis.phosphoglycerate mutase *(iPGAM1/2)'	'zm00001eb015770_p002'	'mercator4v6.0: phosphoglycerate mutase *(iPGAM1/2) & original description: pep chromosome:Zm-B73-REFERENCE-NAM-5.0:1:54624197:54627095:1 gene:Zm00001eb015770 transcript:Zm00001eb015770_T002 gene_biotype:protein_coding transcript_biotype:protein_coding description:Zm00001e001554'	T
'2.1.1.6'	'Cellular respiration.glycolysis.cytosolic glycolysis.phosphoglycerate mutase *(iPGAM1/2)'	'zm00001eb015770_p005'	'mercator4v6.0: phosphoglycerate mutase *(iPGAM1/2) & original description: pep chromosome:Zm-B73-REFERENCE-NAM-5.0:1:54624251:54627053:1 gene:Zm00001eb015770 transcript:Zm00001eb015770_T005 gene_biotype:protein_coding transcript_biotype:protein_coding description:Zm00001e001554'	T
'2.1.1.6'	'Cellular respiration.glycolysis.cytosolic glycolysis.phosphoglycerate mutase *(iPGAM1/2)'	'zm00001eb015770_p004'	'mercator4v6.0: phosphoglycerate mutase *(iPGAM1/2) & original description: pep chromosome:Zm-B73-REFERENCE-NAM-5.0:1:54624251:54627053:1 gene:Zm00001eb015770 transcript:Zm00001eb015770_T004 gene_biotype:protein_coding transcript_biotype:protein_coding description:Zm00001e001554'	T
'2.1.1.6'	'Cellular respiration.glycolysis.cytosolic glycolysis.phosphoglycerate mutase *(iPGAM1/2)'	'zm00001eb015770_p001'	'mercator4v6.0: phosphoglycerate mutase *(iPGAM1/2) & original description: pep chromosome:Zm-B73-REFERENCE-NAM-5.0:1:54624078:54627195:1 gene:Zm00001eb015770 transcript:Zm00001eb015770_T001 gene_biotype:protein_coding transcript_biotype:protein_coding description:Zm00001e001554'	T
'2.1.1.6'	'Cellular respiration.glycolysis.cytosolic glycolysis.phosphoglycerate mutase *(iPGAM1/2)'	'zm00001eb015770_p003'	'mercator4v6.0: phosphoglycerate mutase *(iPGAM1/2) & original description: pep chromosome:Zm-B73-REFERENCE-NAM-5.0:1:54624251:54627053:1 gene:Zm00001eb015770 transcript:Zm00001eb015770_T003 gene_biotype:protein_coding transcript_biotype:protein_coding description:Zm00001e001554'	T
'2.1.1.6'	'Cellular respiration.glycolysis.cytosolic glycolysis.phosphoglycerate mutase *(iPGAM1/2)'	'zm00001eb254380_p001'	'mercator4v6.0: phosphoglycerate mutase *(iPGAM1/2) & original description: pep chromosome:Zm-B73-REFERENCE-NAM-5.0:5:214806066:214812230:-1 gene:Zm00001eb254380 transcript:Zm00001eb254380_T001 gene_biotype:protein_coding transcript_biotype:protein_coding description:Zm00001e133879'	T
'2.1.1.7'	'Cellular respiration.glycolysis.cytosolic glycolysis.phosphoenolpyruvate enolase *(ENO2/3)'	'zm00001eb397960_p003'	'mercator4v6.0: phosphoenolpyruvate enolase *(ENO2/3) & original description: pep chromosome:Zm-B73-REFERENCE-NAM-5.0:9:146559350:146564993:1 gene:Zm00001eb397960 transcript:Zm00001eb397960_T003 gene_biotype:protein_coding transcript_biotype:protein_coding description:Zm00001e038512'	T
'2.1.1.7'	'Cellular respiration.glycolysis.cytosolic glycolysis.phosphoenolpyruvate enolase *(ENO2/3)'	'zm00001eb377870_p001'	'mercator4v6.0: phosphoenolpyruvate enolase *(ENO2/3) & original description: pep chromosome:Zm-B73-REFERENCE-NAM-5.0:9:23954465:23959087:1 gene:Zm00001eb377870 transcript:Zm00001eb377870_T001 gene_biotype:protein_coding transcript_biotype:protein_coding description:Zm00001e036568'	T
'2.1.1.7'	'Cellular respiration.glycolysis.cytosolic glycolysis.phosphoenolpyruvate enolase *(ENO2/3)'	'zm00001eb377870_p004'	'mercator4v6.0: phosphoenolpyruvate enolase *(ENO2/3) & original description: pep chromosome:Zm-B73-REFERENCE-NAM-5.0:9:23954484:23959062:1 gene:Zm00001eb377870 transcript:Zm00001eb377870_T004 gene_biotype:protein_coding transcript_biotype:protein_coding description:Zm00001e036568'	T
'2.1.1.7'	'Cellular respiration.glycolysis.cytosolic glycolysis.phosphoenolpyruvate enolase *(ENO2/3)'	'zm00001eb377870_p005'	'mercator4v6.0: phosphoenolpyruvate enolase *(ENO2/3) & original description: pep chromosome:Zm-B73-REFERENCE-NAM-5.0:9:23954484:23959062:1 gene:Zm00001eb377870 transcript:Zm00001eb377870_T005 gene_biotype:protein_coding transcript_biotype:protein_coding description:Zm00001e036568'	T
'2.1.1.7'	'Cellular respiration.glycolysis.cytosolic glycolysis.phosphoenolpyruvate enolase *(ENO2/3)'	'zm00001eb377870_p007'	'mercator4v6.0: phosphoenolpyruvate enolase *(ENO2/3) & original description: pep chromosome:Zm-B73-REFERENCE-NAM-5.0:9:23954495:23959068:1 gene:Zm00001eb377870 transcript:Zm00001eb377870_T007 gene_biotype:protein_coding transcript_biotype:protein_coding description:Zm00001e036568'	T
'2.1.1.7'	'Cellular respiration.glycolysis.cytosolic glycolysis.phosphoenolpyruvate enolase *(ENO2/3)'	'zm00001eb377870_p003'	'mercator4v6.0: phosphoenolpyruvate enolase *(ENO2/3) & original description: pep chromosome:Zm-B73-REFERENCE-NAM-5.0:9:23954484:23959062:1 gene:Zm00001eb377870 transcript:Zm00001eb377870_T003 gene_biotype:protein_coding transcript_biotype:protein_coding description:Zm00001e036568'	T
'2.1.1.7'	'Cellular respiration.glycolysis.cytosolic glycolysis.phosphoenolpyruvate enolase *(ENO2/3)'	'zm00001eb377870_p002'	'mercator4v6.0: phosphoenolpyruvate enolase *(ENO2/3) & original description: pep chromosome:Zm-B73-REFERENCE-NAM-5.0:9:23954484:23959068:1 gene:Zm00001eb377870 transcript:Zm00001eb377870_T002 gene_biotype:protein_coding transcript_biotype:protein_coding description:Zm00001e036568'	T
'2.1.1.7'	'Cellular respiration.glycolysis.cytosolic glycolysis.phosphoenolpyruvate enolase *(ENO2/3)'	'zm00001eb026940_p001'	'mercator4v6.0: phosphoenolpyruvate enolase *(ENO2/3) & original description: pep chromosome:Zm-B73-REFERENCE-NAM-5.0:1:127127145:127133721:-1 gene:Zm00001eb026940 transcript:Zm00001eb026940_T001 gene_biotype:protein_coding transcript_biotype:protein_coding description:Zm00001e002703'	T
'2.1.1.8'	'Cellular respiration.glycolysis.cytosolic glycolysis.pyruvate kinase *(cPK)'	'zm00001eb066190_p003'	'mercator4v6.0: pyruvate kinase *(cPK) & original description: pep chromosome:Zm-B73-REFERENCE-NAM-5.0:2:1893942:1897763:1 gene:Zm00001eb066190 transcript:Zm00001eb066190_T003 gene_biotype:protein_coding transcript_biotype:protein_coding description:Zm00001e006535'	T
'2.1.1.8'	'Cellular respiration.glycolysis.cytosolic glycolysis.pyruvate kinase *(cPK)'	'zm00001eb066190_p002'	'mercator4v6.0: pyruvate kinase *(cPK) & original description: pep chromosome:Zm-B73-REFERENCE-NAM-5.0:2:1893942:1898512:1 gene:Zm00001eb066190 transcript:Zm00001eb066190_T002 gene_biotype:protein_coding transcript_biotype:protein_coding description:Zm00001e006535'	T
'2.1.1.8'	'Cellular respiration.glycolysis.cytosolic glycolysis.pyruvate kinase *(cPK)'	'zm00001eb128890_p001'	'mercator4v6.0: pyruvate kinase *(cPK) & original description: pep chromosome:Zm-B73-REFERENCE-NAM-5.0:3:44129512:44135038:-1 gene:Zm00001eb128890 transcript:Zm00001eb128890_T001 gene_biotype:protein_coding transcript_biotype:protein_coding description:Zm00001e017378'	T
'2.1.1.8'	'Cellular respiration.glycolysis.cytosolic glycolysis.pyruvate kinase *(cPK)'	'zm00001eb433750_p002'	'mercator4v6.0: pyruvate kinase *(cPK) & original description: pep chromosome:Zm-B73-REFERENCE-NAM-5.0:10:150502422:150507013:-1 gene:Zm00001eb433750 transcript:Zm00001eb433750_T002 gene_biotype:protein_coding transcript_biotype:protein_coding description:Zm00001e041937'	T
'2.1.1.8'	'Cellular respiration.glycolysis.cytosolic glycolysis.pyruvate kinase *(cPK)'	'zm00001eb433750_p001'	'mercator4v6.0: pyruvate kinase *(cPK) & original description: pep chromosome:Zm-B73-REFERENCE-NAM-5.0:10:150502221:150507013:-1 gene:Zm00001eb433750 transcript:Zm00001eb433750_T001 gene_biotype:protein_coding transcript_biotype:protein_coding description:Zm00001e041937'	T
'2.1.2'	'Cellular respiration.glycolysis.methylglyoxal degradation'	''	''
'2.1.2.1'	'Cellular respiration.glycolysis.methylglyoxal degradation.nickel-dependent lactoyl-glutathione lyase *(GLX-I1/2)'	'zm00001eb237230_p003'	'mercator4v6.0: nickel-dependent lactoyl-glutathione lyase *(GLX-I1/2) & original description: pep chromosome:Zm-B73-REFERENCE-NAM-5.0:5:135302480:135304856:1 gene:Zm00001eb237230 transcript:Zm00001eb237230_T003 gene_biotype:protein_coding transcript_biotype:protein_coding description:Zm00001e014176'	T
'2.1.2.1'	'Cellular respiration.glycolysis.methylglyoxal degradation.nickel-dependent lactoyl-glutathione lyase *(GLX-I1/2)'	'zm00001eb237230_p002'	'mercator4v6.0: nickel-dependent lactoyl-glutathione lyase *(GLX-I1/2) & original description: pep chromosome:Zm-B73-REFERENCE-NAM-5.0:5:135302480:135304856:1 gene:Zm00001eb237230 transcript:Zm00001eb237230_T002 gene_biotype:protein_coding transcript_biotype:protein_coding description:Zm00001e014176'	T
'2.1.2.1'	'Cellular respiration.glycolysis.methylglyoxal degradation.nickel-dependent lactoyl-glutathione lyase *(GLX-I1/2)'	'zm00001eb237230_p001'	'mercator4v6.0: nickel-dependent lactoyl-glutathione lyase *(GLX-I1/2) & original description: pep chromosome:Zm-B73-REFERENCE-NAM-5.0:5:135302445:135304679:1 gene:Zm00001eb237230 transcript:Zm00001eb237230_T001 gene_biotype:protein_coding transcript_biotype:protein_coding description:Zm00001e014176'	T
'2.1.2.1'	'Cellular respiration.glycolysis.methylglyoxal degradation.nickel-dependent lactoyl-glutathione lyase *(GLX-I1/2)'	'zm00001eb237220_p001'	'mercator4v6.0: nickel-dependent lactoyl-glutathione lyase *(GLX-I1/2) & original description: pep chromosome:Zm-B73-REFERENCE-NAM-5.0:5:135294522:135297875:1 gene:Zm00001eb237220 transcript:Zm00001eb237220_T001 gene_biotype:protein_coding transcript_biotype:protein_coding description:Zm00001e014175'	T
'2.1.2.1'	'Cellular respiration.glycolysis.methylglyoxal degradation.nickel-dependent lactoyl-glutathione lyase *(GLX-I1/2)'	'zm00001eb413370_p002'	'mercator4v6.0: nickel-dependent lactoyl-glutathione lyase *(GLX-I1/2) & original description: pep chromosome:Zm-B73-REFERENCE-NAM-5.0:10:61158194:61164693:-1 gene:Zm00001eb413370 transcript:Zm00001eb413370_T002 gene_biotype:protein_coding transcript_biotype:protein_coding description:Zm00001e039972'	T
'2.1.2.1'	'Cellular respiration.glycolysis.methylglyoxal degradation.nickel-dependent lactoyl-glutathione lyase *(GLX-I1/2)'	'zm00001eb413370_p001'	'mercator4v6.0: nickel-dependent lactoyl-glutathione lyase *(GLX-I1/2) & original description: pep chromosome:Zm-B73-REFERENCE-NAM-5.0:10:61157964:61164693:-1 gene:Zm00001eb413370 transcript:Zm00001eb413370_T001 gene_biotype:protein_coding transcript_biotype:protein_coding description:Zm00001e039972'	T
'2.1.2.1'	'Cellular respiration.glycolysis.methylglyoxal degradation.nickel-dependent lactoyl-glutathione lyase *(GLX-I1/2)'	'zm00001eb284320_p004'	'mercator4v6.0: nickel-dependent lactoyl-glutathione lyase *(GLX-I1/2) & original description: pep chromosome:Zm-B73-REFERENCE-NAM-5.0:6:144105943:144126847:-1 gene:Zm00001eb284320 transcript:Zm00001eb284320_T004 gene_biotype:protein_coding transcript_biotype:protein_coding description:Zm00001e031301'	T
'2.1.2.1'	'Cellular respiration.glycolysis.methylglyoxal degradation.nickel-dependent lactoyl-glutathione lyase *(GLX-I1/2)'	'zm00001eb284320_p001'	'mercator4v6.0: nickel-dependent lactoyl-glutathione lyase *(GLX-I1/2) & original description: pep chromosome:Zm-B73-REFERENCE-NAM-5.0:6:144105742:144126847:-1 gene:Zm00001eb284320 transcript:Zm00001eb284320_T001 gene_biotype:protein_coding transcript_biotype:protein_coding description:Zm00001e031301'	T
'2.1.2.1'	'Cellular respiration.glycolysis.methylglyoxal degradation.nickel-dependent lactoyl-glutathione lyase *(GLX-I1/2)'	'zm00001eb284320_p002'	'mercator4v6.0: nickel-dependent lactoyl-glutathione lyase *(GLX-I1/2) & original description: pep chromosome:Zm-B73-REFERENCE-NAM-5.0:6:144105742:144126847:-1 gene:Zm00001eb284320 transcript:Zm00001eb284320_T002 gene_biotype:protein_coding transcript_biotype:protein_coding description:Zm00001e031301'	T
[truncated: 85,189 more rows]
