# Supplementary material for: Deep learning the cis-regulatory code for gene expression in selected model plants
Source: Nat Commun. 2024 Apr 25;15:3488. doi: 10.1038/s41467-024-47744-0 (PMC11045779; doi:10.1038/s41467-024-47744-0)
Supplement: Supplementary file 14 — Supplementary Data 11 [file 41467_2024_47744_MOESM14_ESM.zip › Mercator_Solanum.results.txt]

BINCODE	NAME	IDENTIFIER	DESCRIPTION	TYPE
'1'	'Photosynthesis'	''	''
'1.1'	'Photosynthesis.photophosphorylation'	''	''
'1.1.1'	'Photosynthesis.photophosphorylation.photosystem II'	''	''
'1.1.1.1'	'Photosynthesis.photophosphorylation.photosystem II.LHC-II complex'	''	''
'1.1.1.1.1'	'Photosynthesis.photophosphorylation.photosystem II.LHC-II complex.component *(LHCb1/2/3)'	'solyc03g005770.2.1'	'mercator4v6.0: component *(LHCb1/2/3) of LHC-II complex & original description: pep chromosome:SL3.0:3:540999:543842:1 gene:Solyc03g005770.2 transcript:Solyc03g005770.2.1 gene_biotype:protein_coding transcript_biotype:protein_coding'	T
'1.1.1.1.1'	'Photosynthesis.photophosphorylation.photosystem II.LHC-II complex.component *(LHCb1/2/3)'	'solyc07g063600.3.1'	'mercator4v6.0: component *(LHCb1/2/3) of LHC-II complex & original description: pep chromosome:SL3.0:7:66169556:66171198:-1 gene:Solyc07g063600.3 transcript:Solyc07g063600.3.1 gene_biotype:protein_coding transcript_biotype:protein_coding description:Chlorophyll a-b binding protein, chloroplastic [Source:UniProtKB/TrEMBL;Acc:K4CH43]'	T
'1.1.1.1.1'	'Photosynthesis.photophosphorylation.photosystem II.LHC-II complex.component *(LHCb1/2/3)'	'solyc12g011450.2.1'	'mercator4v6.0: component *(LHCb1/2/3) of LHC-II complex & original description: pep chromosome:SL3.0:12:4262294:4264181:1 gene:Solyc12g011450.2 transcript:Solyc12g011450.2.1 gene_biotype:protein_coding transcript_biotype:protein_coding gene_symbol:CAB13 description:Chlorophyll a-b binding protein 13, chloroplastic [Source:UniProtKB/Swiss-Prot;Acc:P27489]'	T
'1.1.1.1.1'	'Photosynthesis.photophosphorylation.photosystem II.LHC-II complex.component *(LHCb1/2/3)'	'solyc07g047850.3.1'	'mercator4v6.0: component *(LHCb1/2/3) of LHC-II complex & original description: pep chromosome:SL3.0:7:59191810:59209628:-1 gene:Solyc07g047850.3 transcript:Solyc07g047850.3.1 gene_biotype:protein_coding transcript_biotype:protein_coding'	T
'1.1.1.1.1'	'Photosynthesis.photophosphorylation.photosystem II.LHC-II complex.component *(LHCb1/2/3)'	'solyc12g006140.2.1'	'mercator4v6.0: component *(LHCb1/2/3) of LHC-II complex & original description: pep chromosome:SL3.0:12:693028:694539:-1 gene:Solyc12g006140.2 transcript:Solyc12g006140.2.1 gene_biotype:protein_coding transcript_biotype:protein_coding description:Chlorophyll a-b binding protein, chloroplastic [Source:UniProtKB/TrEMBL;Acc:K4DBF1]'	T
'1.1.1.1.1'	'Photosynthesis.photophosphorylation.photosystem II.LHC-II complex.component *(LHCb1/2/3)'	'solyc03g005760.1.1.1'	'mercator4v6.0: component *(LHCb1/2/3) of LHC-II complex & original description: pep chromosome:SL3.0:3:538200:539003:-1 gene:Solyc03g005760.1 transcript:Solyc03g005760.1.1 gene_biotype:protein_coding transcript_biotype:protein_coding description:Chlorophyll a-b binding protein, chloroplastic [Source:UniProtKB/TrEMBL;Acc:K4BE00]'	T
'1.1.1.1.2'	'Photosynthesis.photophosphorylation.photosystem II.LHC-II complex.component *(LHCb4)'	'solyc09g014520.3.1'	'mercator4v6.0: component *(LHCb4) of LHC-II complex & original description: pep chromosome:SL3.0:9:6146352:6148044:-1 gene:Solyc09g014520.3 transcript:Solyc09g014520.3.1 gene_biotype:protein_coding transcript_biotype:protein_coding description:Chlorophyll a-b binding protein, chloroplastic [Source:UniProtKB/TrEMBL;Acc:K4CRS9]'	T
'1.1.1.1.3'	'Photosynthesis.photophosphorylation.photosystem II.LHC-II complex.component *(LHCb5)'	'solyc06g063360.3.1'	'mercator4v6.0: component *(LHCb5) of LHC-II complex & original description: pep chromosome:SL3.0:6:40153193:40166066:-1 gene:Solyc06g063360.3 transcript:Solyc06g063360.3.1 gene_biotype:protein_coding transcript_biotype:protein_coding'	T
'1.1.1.1.4'	'Photosynthesis.photophosphorylation.photosystem II.LHC-II complex.component *(LHCb6)'	'solyc01g105030.3.1'	'mercator4v6.0: component *(LHCb6) of LHC-II complex & original description: pep chromosome:SL3.0:1:93221206:93222276:1 gene:Solyc01g105030.3 transcript:Solyc01g105030.3.1 gene_biotype:protein_coding transcript_biotype:protein_coding gene_symbol:CAP10A description:Chlorophyll a-b binding protein CP24 10A, chloroplastic [Source:UniProtKB/Swiss-Prot;Acc:P27524]'	T
'1.1.1.1.4'	'Photosynthesis.photophosphorylation.photosystem II.LHC-II complex.component *(LHCb6)'	'solyc01g105050.3.1'	'mercator4v6.0: component *(LHCb6) of LHC-II complex & original description: pep chromosome:SL3.0:1:93227088:93231041:1 gene:Solyc01g105050.3 transcript:Solyc01g105050.3.1 gene_biotype:protein_coding transcript_biotype:protein_coding gene_symbol:CAP10B description:Chlorophyll a-b binding protein CP24 10B, chloroplastic [Source:UniProtKB/Swiss-Prot;Acc:P27525]'	T
'1.1.1.1.5'	'Photosynthesis.photophosphorylation.photosystem II.LHC-II complex.component *(LHCb7)'	'solyc04g082930.2.1'	'mercator4v6.0: component *(LHCb7) of LHC-II complex & original description: pep chromosome:SL3.0:4:66488639:66497551:1 gene:Solyc04g082930.2 transcript:Solyc04g082930.2.1 gene_biotype:protein_coding transcript_biotype:protein_coding description:Chlorophyll a-b binding protein 7, chloroplastic [Source:Projected from Arabidopsis thaliana (AT1G76570) UniProtKB/Swiss-Prot;Acc:Q9C9K1]'	T
'1.1.1.1.6'	'Photosynthesis.photophosphorylation.photosystem II.LHC-II complex.component *(LHCb9)'	''	''
'1.1.1.2'	'Photosynthesis.photophosphorylation.photosystem II.PS-II complex'	''	''
'1.1.1.2.1'	'Photosynthesis.photophosphorylation.photosystem II.PS-II complex.reaction center complex'	''	''
'1.1.1.2.1.1'	'Photosynthesis.photophosphorylation.photosystem II.PS-II complex.reaction center complex.component *(D1/PsbA)'	''	''
'1.1.1.2.1.2'	'Photosynthesis.photophosphorylation.photosystem II.PS-II complex.reaction center complex.component *(D2/PsbD)'	''	''
'1.1.1.2.1.3'	'Photosynthesis.photophosphorylation.photosystem II.PS-II complex.reaction center complex.component *(CP47/PsbB)'	''	''
'1.1.1.2.1.4'	'Photosynthesis.photophosphorylation.photosystem II.PS-II complex.reaction center complex.component *(CP43/PsbC)'	''	''
'1.1.1.2.1.5'	'Photosynthesis.photophosphorylation.photosystem II.PS-II complex.reaction center complex.cytochrome b559 heterodimer'	''	''
'1.1.1.2.1.5.1'	'Photosynthesis.photophosphorylation.photosystem II.PS-II complex.reaction center complex.cytochrome b559 heterodimer.component alpha *(PsbE)'	''	''
'1.1.1.2.1.5.2'	'Photosynthesis.photophosphorylation.photosystem II.PS-II complex.reaction center complex.cytochrome b559 heterodimer.component beta *(PsbF)'	''	''
'1.1.1.2.1.6'	'Photosynthesis.photophosphorylation.photosystem II.PS-II complex.reaction center complex.component *(PsbI)'	'solyc07g018387.1.1'	'mercator4v6.0: component *(PsbI) of PS-II reaction center complex & original description: pep chromosome:SL3.0:7:10480581:10481192:1 gene:Solyc07g018387.1 transcript:Solyc07g018387.1.1 gene_biotype:protein_coding transcript_biotype:protein_coding'	T
'1.1.1.2.1.6'	'Photosynthesis.photophosphorylation.photosystem II.PS-II complex.reaction center complex.component *(PsbI)'	'solyc02g038710.1.1.1'	'mercator4v6.0: component *(PsbI) of PS-II reaction center complex & original description: pep chromosome:SL3.0:2:31914651:31914884:-1 gene:Solyc02g038710.1 transcript:Solyc02g038710.1.1 gene_biotype:protein_coding transcript_biotype:protein_coding'	T
'1.1.1.2.2'	'Photosynthesis.photophosphorylation.photosystem II.PS-II complex.oxygen-evolving center (OEC) extrinsic components'	''	''
'1.1.1.2.2.1'	'Photosynthesis.photophosphorylation.photosystem II.PS-II complex.oxygen-evolving center (OEC) extrinsic components.component *(OEC33/PsbO)'	'solyc07g032640.2.1'	'mercator4v6.0: component *(PsbO/OEC33) of PS-II oxygen-evolving center & original description: pep chromosome:SL3.0:2:52336031:52337320:-1 gene:Solyc07g032640.2 transcript:Solyc07g032640.2.1 gene_biotype:protein_coding transcript_biotype:protein_coding'	T
'1.1.1.2.2.1'	'Photosynthesis.photophosphorylation.photosystem II.PS-II complex.oxygen-evolving center (OEC) extrinsic components.component *(OEC33/PsbO)'	'solyc02g065400.3.1'	'mercator4v6.0: component *(PsbO/OEC33) of PS-II oxygen-evolving center & original description: pep chromosome:SL3.0:2:37141474:37144354:1 gene:Solyc02g065400.3 transcript:Solyc02g065400.3.1 gene_biotype:protein_coding transcript_biotype:protein_coding gene_symbol:PSBO description:Oxygen-evolving enhancer protein 1, chloroplastic [Source:UniProtKB/Swiss-Prot;Acc:P23322]'	T
'1.1.1.2.2.2'	'Photosynthesis.photophosphorylation.photosystem II.PS-II complex.oxygen-evolving center (OEC) extrinsic components.component *(OEC23/PsbP)'	'solyc07g044860.3.1'	'mercator4v6.0: component *(PsbP) of PS-II oxygen-evolving center & original description: pep chromosome:SL3.0:7:58048751:58050679:-1 gene:Solyc07g044860.3 transcript:Solyc07g044860.3.1 gene_biotype:protein_coding transcript_biotype:protein_coding'	T
'1.1.1.2.2.3'	'Photosynthesis.photophosphorylation.photosystem II.PS-II complex.oxygen-evolving center (OEC) extrinsic components.component *(OEC16/PsbQ)'	'solyc02g079950.3.1'	'mercator4v6.0: component *(PsbQ) of PS-II oxygen-evolving center & original description: pep chromosome:SL3.0:2:44884038:44886831:-1 gene:Solyc02g079950.3 transcript:Solyc02g079950.3.1 gene_biotype:protein_coding transcript_biotype:protein_coding description:Photosystem II oxygen-evolving complex protein 3 [Source:UniProtKB/TrEMBL;Acc:Q672Q6]'	T
'1.1.1.2.3'	'Photosynthesis.photophosphorylation.photosystem II.PS-II complex.component *(PsbH)'	'solyc11g006675.1.1'	'mercator4v6.0: component *(PsbH) of PS-II complex & original description: pep chromosome:SL3.0:11:1281191:1281763:-1 gene:Solyc11g006675.1 transcript:Solyc11g006675.1.1 gene_biotype:protein_coding transcript_biotype:protein_coding'	T
'1.1.1.2.4'	'Photosynthesis.photophosphorylation.photosystem II.PS-II complex.component *(PsbJ)'	''	''
'1.1.1.2.5'	'Photosynthesis.photophosphorylation.photosystem II.PS-II complex.component *(PsbK)'	''	''
'1.1.1.2.6'	'Photosynthesis.photophosphorylation.photosystem II.PS-II complex.component *(PsbL)'	''	''
'1.1.1.2.7'	'Photosynthesis.photophosphorylation.photosystem II.PS-II complex.component *(PsbM)'	'solyc09g064580.2.1'	'mercator4v6.0: component *(PsbM) of PS-II complex & original description: pep chromosome:SL3.0:9:62086299:62086960:-1 gene:Solyc09g064580.2 transcript:Solyc09g064580.2.1 gene_biotype:protein_coding transcript_biotype:protein_coding'	T
'1.1.1.2.8'	'Photosynthesis.photophosphorylation.photosystem II.PS-II complex.component *(PsbR)'	'solyc12g017250.2.1'	'mercator4v6.0: component *(PsbR) of PS-II complex & original description: pep chromosome:SL3.0:12:6437382:6441170:1 gene:Solyc12g017250.2 transcript:Solyc12g017250.2.1 gene_biotype:protein_coding transcript_biotype:protein_coding'	T
'1.1.1.2.8'	'Photosynthesis.photophosphorylation.photosystem II.PS-II complex.component *(PsbR)'	'solyc07g066310.3.1'	'mercator4v6.0: component *(PsbR) of PS-II complex & original description: pep chromosome:SL3.0:7:67916388:67918124:1 gene:Solyc07g066310.3 transcript:Solyc07g066310.3.1 gene_biotype:protein_coding transcript_biotype:protein_coding gene_symbol:PSBR description:Photosystem II 10 kDa polypeptide, chloroplastic [Source:UniProtKB/Swiss-Prot;Acc:Q40163]'	T
'1.1.1.2.9'	'Photosynthesis.photophosphorylation.photosystem II.PS-II complex.component *(PsbTc)'	''	''
'1.1.1.2.10'	'Photosynthesis.photophosphorylation.photosystem II.PS-II complex.component *(PsbTn)'	'solyc01g008510.3.1.1'	'mercator4v6.0: component *(PsbTn) of PS-II complex & original description: pep chromosome:SL3.0:1:2552949:2553296:1 gene:Solyc01g008510.3 transcript:Solyc01g008510.3.1 gene_biotype:protein_coding transcript_biotype:protein_coding'	T
'1.1.1.2.10'	'Photosynthesis.photophosphorylation.photosystem II.PS-II complex.component *(PsbTn)'	'solyc12g099650.2.1.1'	'mercator4v6.0: component *(PsbTn) of PS-II complex & original description: pep chromosome:SL3.0:12:67690850:67691191:1 gene:Solyc12g099650.2 transcript:Solyc12g099650.2.1 gene_biotype:protein_coding transcript_biotype:protein_coding'	T
'1.1.1.2.11'	'Photosynthesis.photophosphorylation.photosystem II.PS-II complex.component *(PsbW)'	'solyc06g084045.1.1'	'mercator4v6.0: component *(PsbW) of PS-II complex & original description: pep chromosome:SL3.0:6:49361360:49362478:1 gene:Solyc06g084045.1 transcript:Solyc06g084045.1.1 gene_biotype:protein_coding transcript_biotype:protein_coding'	T
'1.1.1.2.11'	'Photosynthesis.photophosphorylation.photosystem II.PS-II complex.component *(PsbW)'	'solyc09g065910.2.1'	'mercator4v6.0: component *(PsbW) of PS-II complex & original description: pep chromosome:SL3.0:9:64435619:64436802:-1 gene:Solyc09g065910.2 transcript:Solyc09g065910.2.1 gene_biotype:protein_coding transcript_biotype:protein_coding'	T
'1.1.1.2.12'	'Photosynthesis.photophosphorylation.photosystem II.PS-II complex.component *(PsbX)'	'solyc05g025600.1.1.1'	'mercator4v6.0: component *(PsbX) of PS-II complex & original description: pep chromosome:SL3.0:5:34417690:34418025:-1 gene:Solyc05g025600.1 transcript:Solyc05g025600.1.1 gene_biotype:protein_coding transcript_biotype:protein_coding description:PSBX [Source:Projected from Arabidopsis thaliana (AT2G06520) UniProtKB/TrEMBL;Acc:A0A178W0Y5]'	T
'1.1.1.2.13'	'Photosynthesis.photophosphorylation.photosystem II.PS-II complex.component *(PsbY)'	'solyc10g077120.2.1.1'	'mercator4v6.0: component *(PsbY) of PS-II complex & original description: pep chromosome:SL3.0:10:60094160:60094744:1 gene:Solyc10g077120.2 transcript:Solyc10g077120.2.1 gene_biotype:protein_coding transcript_biotype:protein_coding'	T
'1.1.1.2.14'	'Photosynthesis.photophosphorylation.photosystem II.PS-II complex.component *(PsbZ)'	'solyc10g017950.2.1.1'	'mercator4v6.0: component *(PsbZ) of PS-II complex & original description: pep chromosome:SL3.0:10:6154367:6154552:1 gene:Solyc10g017950.2 transcript:Solyc10g017950.2.1 gene_biotype:protein_coding transcript_biotype:protein_coding'	T
'1.1.1.2.14'	'Photosynthesis.photophosphorylation.photosystem II.PS-II complex.component *(PsbZ)'	'solyc01g102770.1.1.1'	'mercator4v6.0: component *(PsbZ) of PS-II complex & original description: pep chromosome:SL3.0:1:91372661:91372849:-1 gene:Solyc01g102770.1 transcript:Solyc01g102770.1.1 gene_biotype:protein_coding transcript_biotype:protein_coding gene_symbol:psbZ description:Photosystem II reaction center protein Z [Source:UniProtKB/TrEMBL;Acc:A0A0C5CEB3]'	T
'1.1.1.2.14'	'Photosynthesis.photophosphorylation.photosystem II.PS-II complex.component *(PsbZ)'	'solyc11g050770.1.1.1'	'mercator4v6.0: component *(PsbZ) of PS-II complex & original description: pep chromosome:SL3.0:11:16172989:16173234:-1 gene:Solyc11g050770.1 transcript:Solyc11g050770.1.1 gene_biotype:protein_coding transcript_biotype:protein_coding description:Photosystem II reaction center protein Z [Source:UniProtKB/TrEMBL;Acc:K4D8P0]'	T
'1.1.1.2.15'	'Photosynthesis.photophosphorylation.photosystem II.PS-II complex.component *(Ycf12)'	''	''
'1.1.1.3'	'Photosynthesis.photophosphorylation.photosystem II.assembly'	''	''
'1.1.1.3.1'	'Photosynthesis.photophosphorylation.photosystem II.assembly.assembly factor *(LPA1)'	'solyc09g074880.3.1'	'mercator4v6.0: protein involved in PS-II assembly *(LPA1) & original description: pep chromosome:SL3.0:9:67115678:67120592:1 gene:Solyc09g074880.3 transcript:Solyc09g074880.3.1 gene_biotype:protein_coding transcript_biotype:protein_coding description:Protein LOW PSII ACCUMULATION 1, chloroplastic [Source:Projected from Arabidopsis thaliana (AT1G02910) UniProtKB/Swiss-Prot;Acc:Q9SRY4]'	T
'1.1.1.3.2'	'Photosynthesis.photophosphorylation.photosystem II.assembly.assembly factor *(LPA2)'	'solyc03g083570.3.1'	'mercator4v6.0: protein involved in PS-II assembly *(LPA2) & original description: pep chromosome:SL3.0:3:54953773:54956539:-1 gene:Solyc03g083570.3 transcript:Solyc03g083570.3.1 gene_biotype:protein_coding transcript_biotype:protein_coding description:Protein LOW PSII ACCUMULATION 2, chloroplastic [Source:Projected from Arabidopsis thaliana (AT5G51545) UniProtKB/Swiss-Prot;Acc:F4KDA6]'	T
'1.1.1.3.3'	'Photosynthesis.photophosphorylation.photosystem II.assembly.assembly factor *(LPA3)'	'solyc06g068480.3.1'	'mercator4v6.0: protein involved in PS-II assembly *(LPA3) & original description: pep chromosome:SL3.0:6:42558579:42569212:-1 gene:Solyc06g068480.3 transcript:Solyc06g068480.3.1 gene_biotype:protein_coding transcript_biotype:protein_coding description:Protein LOW PSII ACCUMULATION 3, chloroplastic [Source:Projected from Arabidopsis thaliana (AT1G73060) UniProtKB/Swiss-Prot;Acc:Q8H0W0]'	T
'1.1.1.3.4'	'Photosynthesis.photophosphorylation.photosystem II.assembly.assembly factor *(HCF106)'	'solyc03g025310.3.1'	'mercator4v6.0: protein involved in PS-II assembly *(HCF106) & original description: pep chromosome:SL3.0:3:2776791:2785448:1 gene:Solyc03g025310.3 transcript:Solyc03g025310.3.1 gene_biotype:protein_coding transcript_biotype:protein_coding description:Sec-independent protein translocase protein TATB, chloroplastic [Source:Projected from Arabidopsis thaliana (AT5G52440) UniProtKB/Swiss-Prot;Acc:Q9…	T
'1.1.1.3.5'	'Photosynthesis.photophosphorylation.photosystem II.assembly.assembly factor *(HCF136)'	'solyc02g014150.3.1'	'mercator4v6.0: protein involved in PS-II assembly *(HCF136) & original description: pep chromosome:SL3.0:2:15678472:15691486:1 gene:Solyc02g014150.3 transcript:Solyc02g014150.3.1 gene_biotype:protein_coding transcript_biotype:protein_coding'	T
'1.1.1.3.6'	'Photosynthesis.photophosphorylation.photosystem II.assembly.assembly factor *(HCF243/PAP90)'	'solyc07g062730.1.1.1'	'mercator4v6.0: protein involved in PS-II assembly *(HCF243/PAP90) & original description: pep chromosome:SL3.0:7:65556015:65558156:1 gene:Solyc07g062730.1 transcript:Solyc07g062730.1.1 gene_biotype:protein_coding transcript_biotype:protein_coding'	T
'1.1.1.3.7'	'Photosynthesis.photophosphorylation.photosystem II.assembly.HCF244-OHP assembly factor complex'	''	''
'1.1.1.3.7.1'	'Photosynthesis.photophosphorylation.photosystem II.assembly.HCF244-OHP assembly factor complex.scaffold component *(HCF244)'	'solyc01g112060.3.1'	'mercator4v6.0: protein involved in PS-II assembly *(HCF244) & original description: pep chromosome:SL3.0:1:98088188:98092695:-1 gene:Solyc01g112060.3 transcript:Solyc01g112060.3.1 gene_biotype:protein_coding transcript_biotype:protein_coding'	T
'1.1.1.3.7.2'	'Photosynthesis.photophosphorylation.photosystem II.assembly.HCF244-OHP assembly factor complex.component *(OHP1)'	'solyc09g011010.3.1'	'mercator4v6.0: LHC-related protein *(OHP1) & original description: pep chromosome:SL3.0:9:4358349:4360020:1 gene:Solyc09g011010.3 transcript:Solyc09g011010.3.1 gene_biotype:protein_coding transcript_biotype:protein_coding description:Light-harvesting complex-like protein OHP1, chloroplastic [Source:Projected from Arabidopsis thaliana (AT5G02120) UniProtKB/Swiss-Prot;Acc:O81208]'	T
'1.1.1.3.7.3'	'Photosynthesis.photophosphorylation.photosystem II.assembly.HCF244-OHP assembly factor complex.component *(OHP2)'	'solyc12g056620.2.1'	'mercator4v6.0: LHC-related protein *(OHP2) & original description: pep chromosome:SL3.0:12:63542352:63544097:-1 gene:Solyc12g056620.2 transcript:Solyc12g056620.2.1 gene_biotype:protein_coding transcript_biotype:protein_coding'	T
'1.1.1.3.7.3'	'Photosynthesis.photophosphorylation.photosystem II.assembly.HCF244-OHP assembly factor complex.component *(OHP2)'	'solyc04g071930.3.1'	'mercator4v6.0: LHC-related protein *(OHP2) & original description: pep chromosome:SL3.0:4:59031002:59033166:-1 gene:Solyc04g071930.3 transcript:Solyc04g071930.3.1 gene_biotype:protein_coding transcript_biotype:protein_coding description:OHP2 [Source:Projected from Arabidopsis thaliana (AT1G34000) UniProtKB/TrEMBL;Acc:A0A178WAB5]'	T
'1.1.1.3.8'	'Photosynthesis.photophosphorylation.photosystem II.assembly.regulatory protein *(Psb27)'	'solyc07g054290.1.1.1'	'mercator4v6.0: protein involved in PS-II assembly *(Psb27) & original description: pep chromosome:SL3.0:7:62767766:62768359:-1 gene:Solyc07g054290.1 transcript:Solyc07g054290.1.1 gene_biotype:protein_coding transcript_biotype:protein_coding description:Photosystem II repair protein PSB27-H1, chloroplastic [Source:Projected from Arabidopsis thaliana (AT1G03600) UniProtKB/Swiss-Prot;Acc:Q9LR64]'	T
'1.1.1.3.9'	'Photosynthesis.photophosphorylation.photosystem II.assembly.regulatory protein *(Psb28)'	'solyc09g064500.3.1'	'mercator4v6.0: protein involved in PS-II assembly *(Psb28) & original description: pep chromosome:SL3.0:9:62002733:62004324:-1 gene:Solyc09g064500.3 transcript:Solyc09g064500.3.1 gene_biotype:protein_coding transcript_biotype:protein_coding description:Photosystem II reaction center Psb28 protein [Source:UniProtKB/TrEMBL;Acc:K4CU78]'	T
'1.1.1.3.10'	'Photosynthesis.photophosphorylation.photosystem II.assembly.assembly factor *(Psb30)'	''	''
'1.1.1.3.11'	'Photosynthesis.photophosphorylation.photosystem II.assembly.assembly factor *(Psb32)'	'solyc01g098640.3.1'	'mercator4v6.0: protein involved in PS-II assembly *(Psb32) & original description: pep chromosome:SL3.0:1:88970274:88975814:1 gene:Solyc01g098640.3 transcript:Solyc01g098640.3.1 gene_biotype:protein_coding transcript_biotype:protein_coding description:TLP18.3 [Source:Projected from Arabidopsis thaliana (AT1G54780) UniProtKB/TrEMBL;Acc:A0A178WHT4]'	T
'1.1.1.3.12'	'Photosynthesis.photophosphorylation.photosystem II.assembly.stabilizing factor *(Psb33)'	'solyc11g042640.2.1'	'mercator4v6.0: protein involved in PS-II assembly *(Psb33) & original description: pep chromosome:SL3.0:11:35824004:35827727:-1 gene:Solyc11g042640.2 transcript:Solyc11g042640.2.1 gene_biotype:protein_coding transcript_biotype:protein_coding'	T
'1.1.1.3.13'	'Photosynthesis.photophosphorylation.photosystem II.assembly.assembly factor *(PAM68)'	'solyc03g007860.1.1.1'	'mercator4v6.0: protein involved in PS-II assembly *(PAM68) & original description: pep chromosome:SL3.0:3:2393136:2393693:1 gene:Solyc03g007860.1 transcript:Solyc03g007860.1.1 gene_biotype:protein_coding transcript_biotype:protein_coding'	T
'1.1.1.3.13'	'Photosynthesis.photophosphorylation.photosystem II.assembly.assembly factor *(PAM68)'	'solyc12g096100.1.1.1'	'mercator4v6.0: protein involved in PS-II assembly *(PAM68) & original description: pep chromosome:SL3.0:12:66139042:66139623:1 gene:Solyc12g096100.1 transcript:Solyc12g096100.1.1 gene_biotype:protein_coding transcript_biotype:protein_coding description:Protein PAM68, chloroplastic [Source:Projected from Arabidopsis thaliana (AT4G19100) UniProtKB/Swiss-Prot;Acc:O49668]'	T
'1.1.1.3.14'	'Photosynthesis.photophosphorylation.photosystem II.assembly.assembly factor *(RBD1)'	'solyc01g097910.2.1.1'	'mercator4v6.0: protein involved in PS-II assembly *(RBD1) & original description: pep chromosome:SL3.0:1:88468018:88469100:1 gene:Solyc01g097910.2 transcript:Solyc01g097910.2.1 gene_biotype:protein_coding transcript_biotype:protein_coding'	T
'1.1.1.3.15'	'Photosynthesis.photophosphorylation.photosystem II.assembly.assembly factor *(TerC)'	'solyc10g085980.2.1'	'mercator4v6.0: protein involved in PS-II assembly *(TerC) & original description: pep chromosome:SL3.0:10:65093109:65101519:1 gene:Solyc10g085980.2 transcript:Solyc10g085980.2.1 gene_biotype:protein_coding transcript_biotype:protein_coding description:Thylakoid membrane protein TERC, chloroplastic [Source:Projected from Arabidopsis thaliana (AT5G12130) UniProtKB/Swiss-Prot;Acc:F4JZG9]'	T
'1.1.1.3.16'	'Photosynthesis.photophosphorylation.photosystem II.assembly.assembly factor *(LTO1)'	'solyc02g083270.3.1'	'mercator4v6.0: protein involved in PS-II assembly *(LTO1) & original description: pep chromosome:SL3.0:2:47272980:47278396:-1 gene:Solyc02g083270.3 transcript:Solyc02g083270.3.1 gene_biotype:protein_coding transcript_biotype:protein_coding description:Vitamin K epoxide reductase [Source:UniProtKB/TrEMBL;Acc:K4BAJ5]'	T
'1.1.1.3.17'	'Photosynthesis.photophosphorylation.photosystem II.assembly.psbA-translation activator *(HCF173)'	''	''
'1.1.1.3.18'	'Photosynthesis.photophosphorylation.photosystem II.assembly.psbJ/psbN-translation activator *(LPE1)'	'solyc02g093620.1.1.1'	'mercator4v6.0: psbJ/psbN-translation activator *(LPE1) & original description: pep chromosome:SL3.0:2:55053435:55055663:1 gene:Solyc02g093620.1 transcript:Solyc02g093620.1.1 gene_biotype:protein_coding transcript_biotype:protein_coding'	T
'1.1.1.3.19'	'Photosynthesis.photophosphorylation.photosystem II.assembly.assembly factor *(PsbN)'	''	''
'1.1.1.3.20'	'Photosynthesis.photophosphorylation.photosystem II.assembly.thioredoxin *(TRX-M)'	'solyc07g063190.3.1'	'mercator4v6.0: thioredoxin *(TRX-M) & original description: pep chromosome:SL3.0:7:65861881:65865275:1 gene:Solyc07g063190.3 transcript:Solyc07g063190.3.1 gene_biotype:protein_coding transcript_biotype:protein_coding'	T
'1.1.1.3.20'	'Photosynthesis.photophosphorylation.photosystem II.assembly.thioredoxin *(TRX-M)'	'solyc10g006970.3.1'	'mercator4v6.0: thioredoxin *(TRX-M) & original description: pep chromosome:SL3.0:10:1380715:1383237:-1 gene:Solyc10g006970.3 transcript:Solyc10g006970.3.1 gene_biotype:protein_coding transcript_biotype:protein_coding'	T
'1.1.1.3.20'	'Photosynthesis.photophosphorylation.photosystem II.assembly.thioredoxin *(TRX-M)'	'solyc10g008390.3.1'	'mercator4v6.0: thioredoxin *(TRX-M) & original description: pep chromosome:SL3.0:10:2514289:2518792:1 gene:Solyc10g008390.3 transcript:Solyc10g008390.3.1 gene_biotype:protein_coding transcript_biotype:protein_coding'	T
'1.1.1.3.20'	'Photosynthesis.photophosphorylation.photosystem II.assembly.thioredoxin *(TRX-M)'	'solyc12g013810.2.1'	'mercator4v6.0: thioredoxin *(TRX-M) & original description: pep chromosome:SL3.0:12:4597633:4600071:-1 gene:Solyc12g013810.2 transcript:Solyc12g013810.2.1 gene_biotype:protein_coding transcript_biotype:protein_coding'	T
'1.1.1.3.20'	'Photosynthesis.photophosphorylation.photosystem II.assembly.thioredoxin *(TRX-M)'	'solyc01g108020.3.1'	'mercator4v6.0: thioredoxin *(TRX-M) & original description: pep chromosome:SL3.0:1:95290995:95295331:-1 gene:Solyc01g108020.3 transcript:Solyc01g108020.3.1 gene_biotype:protein_coding transcript_biotype:protein_coding description:Thioredoxin superfamily protein [Source:Projected from Arabidopsis thaliana (AT2G15570) UniProtKB/TrEMBL;Acc:F4IIH6]'	T
'1.1.1.3.21'	'Photosynthesis.photophosphorylation.photosystem II.assembly.LHCII-stabilizing factor *(SEP3)'	'solyc08g007180.3.1'	'mercator4v6.0: LHCII-stabilizing factor *(SEP3) & original description: pep chromosome:SL3.0:8:1741144:1745568:-1 gene:Solyc08g007180.3 transcript:Solyc08g007180.3.1 gene_biotype:protein_coding transcript_biotype:protein_coding'	T
'1.1.1.3.21'	'Photosynthesis.photophosphorylation.photosystem II.assembly.LHCII-stabilizing factor *(SEP3)'	'solyc08g077880.3.1'	'mercator4v6.0: LHCII-stabilizing factor *(SEP3) & original description: pep chromosome:SL3.0:8:61909328:61911428:-1 gene:Solyc08g077880.3 transcript:Solyc08g077880.3.1 gene_biotype:protein_coding transcript_biotype:protein_coding'	T
'1.1.1.3.21'	'Photosynthesis.photophosphorylation.photosystem II.assembly.LHCII-stabilizing factor *(SEP3)'	'solyc03g094000.3.1'	'mercator4v6.0: LHCII-stabilizing factor *(SEP3) & original description: pep chromosome:SL3.0:3:57142040:57143610:-1 gene:Solyc03g094000.3 transcript:Solyc03g094000.3.1 gene_biotype:protein_coding transcript_biotype:protein_coding'	T
'1.1.1.3.22'	'Photosynthesis.photophosphorylation.photosystem II.assembly.protein-folding catalyst *(FKBP20-2)'	'solyc10g039270.2.1'	'mercator4v6.0: protein-folding catalyst *(FKBP20-2) & original description: pep chromosome:SL3.0:10:20969516:20973603:-1 gene:Solyc10g039270.2 transcript:Solyc10g039270.2.1 gene_biotype:protein_coding transcript_biotype:protein_coding description:Peptidylprolyl isomerase [Source:UniProtKB/TrEMBL;Acc:K4CZF1]'	T
'1.1.1.3.23'	'Photosynthesis.photophosphorylation.photosystem II.assembly.assembly factor *(SLR1470)'	'solyc01g010640.3.1.1'	'mercator4v6.0: protein involved in PS-II assembly *(SLR1470) & original description: pep chromosome:SL3.0:1:5589679:5590631:1 gene:Solyc01g010640.3 transcript:Solyc01g010640.3.1 gene_biotype:protein_coding transcript_biotype:protein_coding'	T
'1.1.1.3.24'	'Photosynthesis.photophosphorylation.photosystem II.assembly.assembly factor *(DEAP2)'	'solyc02g068270.3.1'	'mercator4v6.0: protein involved in PS-II assembly *(DEAP2) & original description: pep chromosome:SL3.0:2:38817795:38819486:-1 gene:Solyc02g068270.3 transcript:Solyc02g068270.3.1 gene_biotype:protein_coding transcript_biotype:protein_coding'	T
'1.1.1.4'	'Photosynthesis.photophosphorylation.photosystem II.repair and reassembly cycle'	''	''
'1.1.1.4.1'	'Photosynthesis.photophosphorylation.photosystem II.repair and reassembly cycle.protease *(FtsH1/5)'	'solyc04g082250.3.1'	'mercator4v6.0: protease *(FtsH1/5) & original description: pep chromosome:SL3.0:4:66066671:66075568:1 gene:Solyc04g082250.3 transcript:Solyc04g082250.3.1 gene_biotype:protein_coding transcript_biotype:protein_coding'	T
'1.1.1.4.2'	'Photosynthesis.photophosphorylation.photosystem II.repair and reassembly cycle.protease *(FtsH2/8)'	'solyc07g055320.3.1'	'mercator4v6.0: protease *(FtsH2/8) & original description: pep chromosome:SL3.0:7:63520530:63527646:-1 gene:Solyc07g055320.3 transcript:Solyc07g055320.3.1 gene_biotype:protein_coding transcript_biotype:protein_coding'	T
'1.1.1.4.2'	'Photosynthesis.photophosphorylation.photosystem II.repair and reassembly cycle.protease *(FtsH2/8)'	'solyc02g081550.3.1'	'mercator4v6.0: protease *(FtsH2/8) & original description: pep chromosome:SL3.0:2:46018164:46026278:1 gene:Solyc02g081550.3 transcript:Solyc02g081550.3.1 gene_biotype:protein_coding transcript_biotype:protein_coding description:FtsH protease [Source:UniProtKB/TrEMBL;Acc:Q4W5U8]'	T
'1.1.1.4.3'	'Photosynthesis.photophosphorylation.photosystem II.repair and reassembly cycle.stabilizing factor *(ELIP)'	'solyc09g082690.3.1'	'mercator4v6.0: LHC-related protein *(ELIP) & original description: pep chromosome:SL3.0:9:68826901:68836178:-1 gene:Solyc09g082690.3 transcript:Solyc09g082690.3.1 gene_biotype:protein_coding transcript_biotype:protein_coding description:Early light inducible protein [Source:UniProtKB/TrEMBL;Acc:Q6QDC5]'	T
'1.1.1.4.3'	'Photosynthesis.photophosphorylation.photosystem II.repair and reassembly cycle.stabilizing factor *(ELIP)'	'solyc09g082695.1.1'	'mercator4v6.0: LHC-related protein *(ELIP) & original description: pep chromosome:SL3.0:9:68838227:68838507:-1 gene:Solyc09g082695.1 transcript:Solyc09g082695.1.1 gene_biotype:protein_coding transcript_biotype:protein_coding'	T
'1.1.1.4.4'	'Photosynthesis.photophosphorylation.photosystem II.repair and reassembly cycle.repair factor *(PPL1)'	'solyc03g114930.3.1'	'mercator4v6.0: protein involved in PS-II repair *(PPL1) & original description: pep chromosome:SL3.0:3:66268916:66275650:1 gene:Solyc03g114930.3 transcript:Solyc03g114930.3.1 gene_biotype:protein_coding transcript_biotype:protein_coding'	T
'1.1.1.4.5'	'Photosynthesis.photophosphorylation.photosystem II.repair and reassembly cycle.photoprotective factor *(MPH1)'	'solyc01g096660.3.1'	'mercator4v6.0: protein involved in photoprotection *(MPH1) & original description: pep chromosome:SL3.0:1:87572005:87575486:1 gene:Solyc01g096660.3 transcript:Solyc01g096660.3.1 gene_biotype:protein_coding transcript_biotype:protein_coding description:Protein MAINTENANCE OF PSII UNDER HIGH LIGHT 1 [Source:Projected from Arabidopsis thaliana (AT5G07020) UniProtKB/Swiss-Prot;Acc:Q9FL44]'	T
'1.1.1.4.6'	'Photosynthesis.photophosphorylation.photosystem II.repair and reassembly cycle.assembly factor *(HHL1)'	'solyc05g014310.3.1'	'mercator4v6.0: protein involved in PS-II assembly *(HHL1) & original description: pep chromosome:SL3.0:5:8116163:8118712:-1 gene:Solyc05g014310.3 transcript:Solyc05g014310.3.1 gene_biotype:protein_coding transcript_biotype:protein_coding description:Protein HHL1, chloroplastic [Source:Projected from Arabidopsis thaliana (AT1G67700) UniProtKB/Swiss-Prot;Acc:Q8LDL0]'	T
'1.1.1.4.7'	'Photosynthesis.photophosphorylation.photosystem II.repair and reassembly cycle.assembly factor *(MET1)'	'solyc01g005520.3.1'	'mercator4v6.0: protein involved in PS-II assembly *(MET1) & original description: pep chromosome:SL3.0:1:350024:352716:1 gene:Solyc01g005520.3 transcript:Solyc01g005520.3.1 gene_biotype:protein_coding transcript_biotype:protein_coding description:Protein MET1, chloroplastic [Source:Projected from Arabidopsis thaliana (AT1G55480) UniProtKB/Swiss-Prot;Acc:Q94BS2]'	T
'1.1.1.4.8'	'Photosynthesis.photophosphorylation.photosystem II.repair and reassembly cycle.assembly factor *(CYP38)'	'solyc02g086910.3.1'	'mercator4v6.0: protein involved in PS-II assembly *(CYP38) & original description: pep chromosome:SL3.0:2:50133924:50139541:-1 gene:Solyc02g086910.3 transcript:Solyc02g086910.3.1 gene_biotype:protein_coding transcript_biotype:protein_coding'	T
'1.1.1.4.9'	'Photosynthesis.photophosphorylation.photosystem II.repair and reassembly cycle.assembly factor *(LQY1)'	'solyc04g081320.3.1'	'mercator4v6.0: protein involved in PS-II assembly *(LQY1) & original description: pep chromosome:SL3.0:4:65434362:65442003:-1 gene:Solyc04g081320.3 transcript:Solyc04g081320.3.1 gene_biotype:protein_coding transcript_biotype:protein_coding'	T
'1.1.1.5'	'Photosynthesis.photophosphorylation.photosystem II.photosynthetic acclimation'	''	''
'1.1.1.5.1'	'Photosynthesis.photophosphorylation.photosystem II.photosynthetic acclimation.regulatory phosphorylation'	''	''
'1.1.1.5.1.1'	'Photosynthesis.photophosphorylation.photosystem II.photosynthetic acclimation.regulatory phosphorylation.protein kinase *(STN7)'	'solyc12g021280.2.1'	'mercator4v6.0: photosynthetic acclimation STN7 kinase & original description: pep chromosome:SL3.0:12:15123464:15137437:-1 gene:Solyc12g021280.2 transcript:Solyc12g021280.2.1 gene_biotype:protein_coding transcript_biotype:protein_coding description:Serine/threonine-protein kinase STN7, chloroplastic [Source:Projected from Arabidopsis thaliana (AT1G68830) UniProtKB/Swiss-Prot;Acc:Q9S713]'	T
'1.1.1.5.1.2'	'Photosynthesis.photophosphorylation.photosystem II.photosynthetic acclimation.regulatory phosphorylation.protein kinase *(STN8)'	'solyc10g085680.2.1'	'mercator4v6.0: photosynthetic acclimation STN8 kinase & original description: pep chromosome:SL3.0:10:64906616:64910865:-1 gene:Solyc10g085680.2 transcript:Solyc10g085680.2.1 gene_biotype:protein_coding transcript_biotype:protein_coding description:Serine/threonine-protein kinase STN8, chloroplastic [Source:Projected from Arabidopsis thaliana (AT5G01920) UniProtKB/Swiss-Prot;Acc:Q9LZV4]'	T
'1.1.1.5.1.3'	'Photosynthesis.photophosphorylation.photosystem II.photosynthetic acclimation.regulatory phosphorylation.phosphatase *(PPH1/TAP38)'	'solyc03g082970.3.1'	'mercator4v6.0: phosphatase *(PPH1/TAP38) & original description: pep chromosome:SL3.0:3:54243526:54252063:-1 gene:Solyc03g082970.3 transcript:Solyc03g082970.3.1 gene_biotype:protein_coding transcript_biotype:protein_coding description:Protein phosphatase 2C 57 [Source:Projected from Arabidopsis thaliana (AT4G27800) UniProtKB/Swiss-Prot;Acc:P49599]'	T
'1.1.1.5.1.4'	'Photosynthesis.photophosphorylation.photosystem II.photosynthetic acclimation.regulatory phosphorylation.phosphatase *(PBCP)'	'solyc06g007350.3.1'	'mercator4v6.0: phosphatase *(PBCP) & original description: pep chromosome:SL3.0:6:1381697:1386691:1 gene:Solyc06g007350.3 transcript:Solyc06g007350.3.1 gene_biotype:protein_coding transcript_biotype:protein_coding'	T
'1.1.1.5.2'	'Photosynthesis.photophosphorylation.photosystem II.photosynthetic acclimation.regulatory acetylation'	''	''
'1.1.1.5.2.1'	'Photosynthesis.photophosphorylation.photosystem II.photosynthetic acclimation.regulatory acetylation.lysine acetyltransferase *(NSI)'	'solyc10g074910.2.1'	'mercator4v6.0: lysine acetyltransferase *(NSI) & original description: pep chromosome:SL3.0:10:58681873:58693291:-1 gene:Solyc10g074910.2 transcript:Solyc10g074910.2.1 gene_biotype:protein_coding transcript_biotype:protein_coding description:Acetyltransferase NSI [Source:Projected from Arabidopsis thaliana (AT1G32070) UniProtKB/Swiss-Prot;Acc:Q7X9V3]'	T
'1.1.1.5.3'	'Photosynthesis.photophosphorylation.photosystem II.photosynthetic acclimation.non-photochemical quenching (NPQ)'	''	''
'1.1.1.5.3.1'	'Photosynthesis.photophosphorylation.photosystem II.photosynthetic acclimation.non-photochemical quenching (NPQ).qE/qZ-type quenching'	''	''
'1.1.1.5.3.1.1'	'Photosynthesis.photophosphorylation.photosystem II.photosynthetic acclimation.non-photochemical quenching (NPQ).qE/qZ-type quenching.pH-sensor protein *(PsbS)'	'solyc06g060340.3.1'	'mercator4v6.0: non-photochemical quenching PsbS protein & original description: pep chromosome:SL3.0:6:38438850:38440845:1 gene:Solyc06g060340.3 transcript:Solyc06g060340.3.1 gene_biotype:protein_coding transcript_biotype:protein_coding gene_symbol:PSBS description:Photosystem II 22 kDa protein, chloroplastic [Source:UniProtKB/Swiss-Prot;Acc:P54773]'	T
'1.1.1.5.3.1.2'	'Photosynthesis.photophosphorylation.photosystem II.photosynthetic acclimation.non-photochemical quenching (NPQ).qE/qZ-type quenching.xanthophyll cycle'	''	''
'1.1.1.5.3.1.2.1'	'Photosynthesis.photophosphorylation.photosystem II.photosynthetic acclimation.non-photochemical quenching (NPQ).qE/qZ-type quenching.xanthophyll cycle.violaxanthin de-epoxidase *(VDE)'	'solyc04g050930.3.1'	'mercator4v6.0: violaxanthin de-epoxidase *(VDE) & original description: pep chromosome:SL3.0:4:48921355:48924893:-1 gene:Solyc04g050930.3 transcript:Solyc04g050930.3.1 gene_biotype:protein_coding transcript_biotype:protein_coding description:Violaxanthin de-epoxidase [Source:UniProtKB/TrEMBL;Acc:C0KZ34]'	T
'1.1.1.5.3.1.2.2'	'Photosynthesis.photophosphorylation.photosystem II.photosynthetic acclimation.non-photochemical quenching (NPQ).qE/qZ-type quenching.xanthophyll cycle.zeaxanthin epoxidase *(ZEP)'	'solyc02g090890.3.1'	'mercator4v6.0: zeaxanthin epoxidase *(ZEP) & original description: pep chromosome:SL3.0:2:53006909:53012686:-1 gene:Solyc02g090890.3 transcript:Solyc02g090890.3.1 gene_biotype:protein_coding transcript_biotype:protein_coding description:Zeaxanthin epoxidase, chloroplastic [Source:Projected from Arabidopsis thaliana (AT5G67030) UniProtKB/Swiss-Prot;Acc:Q9FGC7]'	T
'1.1.1.5.3.1.3'	'Photosynthesis.photophosphorylation.photosystem II.photosynthetic acclimation.non-photochemical quenching (NPQ).qE/qZ-type quenching.LhcSR-dependent machinery'	''	''
'1.1.1.5.3.1.3.1'	'Photosynthesis.photophosphorylation.photosystem II.photosynthetic acclimation.non-photochemical quenching (NPQ).qE/qZ-type quenching.LhcSR-dependent machinery.light stress-responsive protein *(LhcSR)'	''	''
'1.1.1.5.3.1.4'	'Photosynthesis.photophosphorylation.photosystem II.photosynthetic acclimation.non-photochemical quenching (NPQ).qE/qZ-type quenching.regulatory protein *(FLAP1)'	'solyc01g097860.3.1'	'mercator4v6.0: regulatory protein *(FLAP1) of non-photochemical quenching & original description: pep chromosome:SL3.0:1:88430747:88438597:-1 gene:Solyc01g097860.3 transcript:Solyc01g097860.3.1 gene_biotype:protein_coding transcript_biotype:protein_coding'	T
'1.1.1.5.3.1.5'	'Photosynthesis.photophosphorylation.photosystem II.photosynthetic acclimation.non-photochemical quenching (NPQ).qE/qZ-type quenching.regulatory protein *(DLDG1)'	'solyc07g042810.2.1'	'mercator4v6.0: regulatory protein *(DLDG1) of non-photochemical quenching & original description: pep chromosome:SL3.0:7:56419052:56439672:1 gene:Solyc07g042810.2 transcript:Solyc07g042810.2.1 gene_biotype:protein_coding transcript_biotype:protein_coding'	T
'1.1.1.5.3.1.5'	'Photosynthesis.photophosphorylation.photosystem II.photosynthetic acclimation.non-photochemical quenching (NPQ).qE/qZ-type quenching.regulatory protein *(DLDG1)'	'solyc07g042820.3.1'	'mercator4v6.0: regulatory protein *(DLDG1) of non-photochemical quenching & original description: pep chromosome:SL3.0:7:56451503:56461766:1 gene:Solyc07g042820.3 transcript:Solyc07g042820.3.1 gene_biotype:protein_coding transcript_biotype:protein_coding'	T
'1.1.1.5.3.1.6'	'Photosynthesis.photophosphorylation.photosystem II.photosynthetic acclimation.non-photochemical quenching (NPQ).qE/qZ-type quenching.regulatory protein *(YCF10)'	''	''
'1.1.1.5.3.1.7'	'Photosynthesis.photophosphorylation.photosystem II.photosynthetic acclimation.non-photochemical quenching (NPQ).qE/qZ-type quenching.regulatory protein *(NPQ6)'	'solyc02g072460.1.1.1'	'mercator4v6.0: regulatory protein *(NPQ6) of non-photochemical quenching & original description: pep chromosome:SL3.0:2:42226740:42227204:-1 gene:Solyc02g072460.1 transcript:Solyc02g072460.1.1 gene_biotype:protein_coding transcript_biotype:protein_coding'	T
'1.1.1.5.3.1.8'	'Photosynthesis.photophosphorylation.photosystem II.photosynthetic acclimation.non-photochemical quenching (NPQ).qE/qZ-type quenching.regulatory protein *(NPQ7)'	'solyc03g063057.1.1'	'mercator4v6.0: regulatory protein *(NPQ7) of non-photochemical quenching & original description: pep chromosome:SL3.0:3:35313298:35314005:1 gene:Solyc03g063057.1 transcript:Solyc03g063057.1.1 gene_biotype:protein_coding transcript_biotype:protein_coding'	T
'1.1.1.5.3.2'	'Photosynthesis.photophosphorylation.photosystem II.photosynthetic acclimation.non-photochemical quenching (NPQ).qH-type antenna quenching'	''	''
'1.1.1.5.3.2.1'	'Photosynthesis.photophosphorylation.photosystem II.photosynthetic acclimation.non-photochemical quenching (NPQ).qH-type antenna quenching.regulatory protein *(LCNP)'	'solyc12g005180.2.1'	'mercator4v6.0: regulatory protein lipocalin *(LCNP) of non-photochemical quenching & original description: pep chromosome:SL3.0:12:123881:128029:-1 gene:Solyc12g005180.2 transcript:Solyc12g005180.2.1 gene_biotype:protein_coding transcript_biotype:protein_coding description:CHL [Source:Projected from Arabidopsis thaliana (AT3G47860) UniProtKB/TrEMBL;Acc:A0A178VKZ0]'	T
'1.1.1.5.3.2.2'	'Photosynthesis.photophosphorylation.photosystem II.photosynthetic acclimation.non-photochemical quenching (NPQ).qH-type antenna quenching.regulatory protein *(SOQ1)'	'solyc01g100650.3.1'	'mercator4v6.0: regulatory protein *(SOQ1) of non-photochemical quenching & original description: pep chromosome:SL3.0:1:90495589:90515863:1 gene:Solyc01g100650.3 transcript:Solyc01g100650.3.1 gene_biotype:protein_coding transcript_biotype:protein_coding description:Protein SUPPRESSOR OF QUENCHING 1, chloroplastic [Source:Projected from Arabidopsis thaliana (AT1G56500) UniProtKB/Swiss-Prot;Acc:Q8…	T
'1.1.1.5.3.2.3'	'Photosynthesis.photophosphorylation.photosystem II.photosynthetic acclimation.non-photochemical quenching (NPQ).qH-type antenna quenching.regulatory protein *(ROQH1)'	'solyc01g008925.1.1'	'mercator4v6.0: regulatory protein *(ROQH1) of non-photochemical quenching & original description: pep chromosome:SL3.0:1:2877841:2882143:1 gene:Solyc01g008925.1 transcript:Solyc01g008925.1.1 gene_biotype:protein_coding transcript_biotype:protein_coding'	T
'1.1.1.5.3.2.3'	'Photosynthesis.photophosphorylation.photosystem II.photosynthetic acclimation.non-photochemical quenching (NPQ).qH-type antenna quenching.regulatory protein *(ROQH1)'	'solyc09g010930.3.1'	'mercator4v6.0: regulatory protein *(ROQH1) of non-photochemical quenching & original description: pep chromosome:SL3.0:9:4264079:4269546:-1 gene:Solyc09g010930.3 transcript:Solyc09g010930.3.1 gene_biotype:protein_coding transcript_biotype:protein_coding'	T
'1.1.1.5.4'	'Photosynthesis.photophosphorylation.photosystem II.photosynthetic acclimation.thylakoid grana stacking'	''	''
'1.1.1.5.4.1'	'Photosynthesis.photophosphorylation.photosystem II.photosynthetic acclimation.thylakoid grana stacking.regulatory factor *(RIQ)'	'solyc03g113240.3.1'	'mercator4v6.0: regulatory factor *(RIQ) of thylakoid grana stacking & original description: pep chromosome:SL3.0:3:64926623:64936307:1 gene:Solyc03g113240.3 transcript:Solyc03g113240.3.1 gene_biotype:protein_coding transcript_biotype:protein_coding'	T
'1.1.1.5.4.1'	'Photosynthesis.photophosphorylation.photosystem II.photosynthetic acclimation.thylakoid grana stacking.regulatory factor *(RIQ)'	'solyc03g115020.3.1'	'mercator4v6.0: regulatory factor *(RIQ) of thylakoid grana stacking & original description: pep chromosome:SL3.0:3:66357632:66363575:-1 gene:Solyc03g115020.3 transcript:Solyc03g115020.3.1 gene_biotype:protein_coding transcript_biotype:protein_coding'	T
'1.1.1.5.4.2'	'Photosynthesis.photophosphorylation.photosystem II.photosynthetic acclimation.thylakoid grana stacking.regulatory factor *(CURT)'	'solyc10g005050.3.1'	'mercator4v6.0: regulatory factor *(CURT) of thylakoid grana stacking & original description: pep chromosome:SL3.0:10:50277:52426:1 gene:Solyc10g005050.3 transcript:Solyc10g005050.3.1 gene_biotype:protein_coding transcript_biotype:protein_coding description:Protein CURVATURE THYLAKOID 1B, chloroplastic [Source:Projected from Arabidopsis thaliana (AT2G46820) UniProtKB/Swiss-Prot;Acc:Q8LCA1]'	T
'1.1.1.5.4.2'	'Photosynthesis.photophosphorylation.photosystem II.photosynthetic acclimation.thylakoid grana stacking.regulatory factor *(CURT)'	'solyc11g010480.2.1'	'mercator4v6.0: regulatory factor *(CURT) of thylakoid grana stacking & original description: pep chromosome:SL3.0:11:3541894:3547944:1 gene:Solyc11g010480.2 transcript:Solyc11g010480.2.1 gene_biotype:protein_coding transcript_biotype:protein_coding'	T
'1.1.1.5.4.2'	'Photosynthesis.photophosphorylation.photosystem II.photosynthetic acclimation.thylakoid grana stacking.regulatory factor *(CURT)'	'solyc10g011770.3.1'	'mercator4v6.0: regulatory factor *(CURT) of thylakoid grana stacking & original description: pep chromosome:SL3.0:10:3994892:4003912:1 gene:Solyc10g011770.3 transcript:Solyc10g011770.3.1 gene_biotype:protein_coding transcript_biotype:protein_coding'	T
'1.1.1.5.4.2'	'Photosynthesis.photophosphorylation.photosystem II.photosynthetic acclimation.thylakoid grana stacking.regulatory factor *(CURT)'	'solyc06g066620.3.1'	'mercator4v6.0: regulatory factor *(CURT) of thylakoid grana stacking & original description: pep chromosome:SL3.0:6:41982439:41986004:-1 gene:Solyc06g066620.3 transcript:Solyc06g066620.3.1 gene_biotype:protein_coding transcript_biotype:protein_coding description:CURT1C [Source:Projected from Arabidopsis thaliana (AT1G52220) UniProtKB/TrEMBL;Acc:A0A178WBD4]'	T
'1.1.1.5.4.2'	'Photosynthesis.photophosphorylation.photosystem II.photosynthetic acclimation.thylakoid grana stacking.regulatory factor *(CURT)'	'solyc03g007830.3.1'	'mercator4v6.0: regulatory factor *(CURT) of thylakoid grana stacking & original description: pep chromosome:SL3.0:3:2380102:2382869:-1 gene:Solyc03g007830.3 transcript:Solyc03g007830.3.1 gene_biotype:protein_coding transcript_biotype:protein_coding'	T
'1.1.1.5.4.2'	'Photosynthesis.photophosphorylation.photosystem II.photosynthetic acclimation.thylakoid grana stacking.regulatory factor *(CURT)'	'solyc01g095430.3.1'	'mercator4v6.0: regulatory factor *(CURT) of thylakoid grana stacking & original description: pep chromosome:SL3.0:1:86555244:86558588:-1 gene:Solyc01g095430.3 transcript:Solyc01g095430.3.1 gene_biotype:protein_coding transcript_biotype:protein_coding'	T
'1.1.1.5.5'	'Photosynthesis.photophosphorylation.photosystem II.photosynthetic acclimation.acclimation factor activities'	''	''
'1.1.1.5.5.1'	'Photosynthesis.photophosphorylation.photosystem II.photosynthetic acclimation.acclimation factor activities.acclimation factor *(MPH2)'	'solyc12g009600.2.1'	'mercator4v6.0: photosynthetic acclimation MPH2 acclimation factor & original description: pep chromosome:SL3.0:12:2860377:2862629:-1 gene:Solyc12g009600.2 transcript:Solyc12g009600.2.1 gene_biotype:protein_coding transcript_biotype:protein_coding'	T
'1.1.1.5.5.2'	'Photosynthesis.photophosphorylation.photosystem II.photosynthetic acclimation.acclimation factor activities.acclimation factor *(APE)'	'solyc03g034170.3.1'	'mercator4v6.0: photosynthetic acclimation APE acclimation factor & original description: pep chromosome:SL3.0:3:5901098:5906859:1 gene:Solyc03g034170.3 transcript:Solyc03g034170.3.1 gene_biotype:protein_coding transcript_biotype:protein_coding description:Acclimation of photosynthesis to environment [Source:Projected from Arabidopsis thaliana (AT5G38660) UniProtKB/TrEMBL;Acc:A0A219HZL6]'	T
'1.1.1.5.5.3'	'Photosynthesis.photophosphorylation.photosystem II.photosynthetic acclimation.acclimation factor activities.light-responsive regulatory protein *(SEP1)'	'solyc01g107660.3.1'	'mercator4v6.0: light-responsive regulatory protein *(SEP1) involved in photosynthetic acclimation & original description: pep chromosome:SL3.0:1:95026178:95028498:-1 gene:Solyc01g107660.3 transcript:Solyc01g107660.3.1 gene_biotype:protein_coding transcript_biotype:protein_coding description:Stress enhanced protein 1, chloroplastic [Source:Projected from Arabidopsis thaliana (AT4G34190) UniProtKB…	T
'1.1.1.5.5.4'	'Photosynthesis.photophosphorylation.photosystem II.photosynthetic acclimation.acclimation factor activities.light-responsive regulatory protein *(SEP2)'	'solyc04g053130.3.1'	'mercator4v6.0: light-responsive regulatory protein *(SEP2) involved in photosynthetic acclimation & original description: pep chromosome:SL3.0:4:51662144:51664415:-1 gene:Solyc04g053130.3 transcript:Solyc04g053130.3.1 gene_biotype:protein_coding transcript_biotype:protein_coding description:SEP2 [Source:Projected from Arabidopsis thaliana (AT2G21970) UniProtKB/TrEMBL;Acc:A0A178VQ84]'	T
'1.1.1.5.5.5'	'Photosynthesis.photophosphorylation.photosystem II.photosynthetic acclimation.acclimation factor activities.light-responsive regulatory protein *(SEP4)'	'solyc04g010190.1.1.1'	'mercator4v6.0: light-responsive regulatory protein *(SEP4) involved in photosynthetic acclimation & original description: pep chromosome:SL3.0:4:3508453:3509022:-1 gene:Solyc04g010190.1 transcript:Solyc04g010190.1.1 gene_biotype:protein_coding transcript_biotype:protein_coding'	T
'1.1.1.5.5.6'	'Photosynthesis.photophosphorylation.photosystem II.photosynthetic acclimation.acclimation factor activities.light-responsive regulatory protein *(SEP5)'	'solyc07g006490.3.1'	'mercator4v6.0: light-responsive regulatory protein *(SEP5) involved in photosynthetic acclimation & original description: pep chromosome:SL3.0:7:1266878:1270553:1 gene:Solyc07g006490.3 transcript:Solyc07g006490.3.1 gene_biotype:protein_coding transcript_biotype:protein_coding'	T
'1.1.1.5.6'	'Photosynthesis.photophosphorylation.photosystem II.photosynthetic acclimation.plastoquinone redox state signalling'	''	''
'1.1.1.5.6.1'	'Photosynthesis.photophosphorylation.photosystem II.photosynthetic acclimation.plastoquinone redox state signalling.regulatory kinase *(CSK)'	'solyc05g013670.3.1'	'mercator4v6.0: regulatory kinase *(CSK) involved in plastoquinone redox state signalling & original description: pep chromosome:SL3.0:5:6973893:6980471:-1 gene:Solyc05g013670.3 transcript:Solyc05g013670.3.1 gene_biotype:protein_coding transcript_biotype:protein_coding description:Chloroplast sensor kinase, chloroplastic [Source:Projected from Arabidopsis thaliana (AT1G67840) UniProtKB/Swiss-Prot…	T
'1.1.2'	'Photosynthesis.photophosphorylation.cytochrome b6/f complex'	''	''
'1.1.2.1'	'Photosynthesis.photophosphorylation.cytochrome b6/f complex.apocytochrome f component *(PetA)'	''	''
'1.1.2.2'	'Photosynthesis.photophosphorylation.cytochrome b6/f complex.apocytochrome b component *(PetB)'	''	''
'1.1.2.3'	'Photosynthesis.photophosphorylation.cytochrome b6/f complex.Rieske iron-sulfur component *(PetC)'	'solyc12g005630.2.1'	'mercator4v6.0: Rieske iron-sulfur component *(PetC) of cytochrome b6/f complex & original description: pep chromosome:SL3.0:12:333867:336810:-1 gene:Solyc12g005630.2 transcript:Solyc12g005630.2.1 gene_biotype:protein_coding transcript_biotype:protein_coding description:Cytochrome b6-f complex iron-sulfur subunit [Source:UniProtKB/TrEMBL;Acc:K4DBA1]'	T
'1.1.2.4'	'Photosynthesis.photophosphorylation.cytochrome b6/f complex.component *(PetD/IV)'	''	''
'1.1.2.5'	'Photosynthesis.photophosphorylation.cytochrome b6/f complex.component *(PetG/V)'	''	''
'1.1.2.6'	'Photosynthesis.photophosphorylation.cytochrome b6/f complex.component *(PetL/VI)'	'solyc09g074540.3.1.1'	'mercator4v6.0: component *(PetL/VI) of cytochrome b6/f complex & original description: pep chromosome:SL3.0:9:66794730:66794856:1 gene:Solyc09g074540.3 transcript:Solyc09g074540.3.1 gene_biotype:protein_coding transcript_biotype:protein_coding'	T
'1.1.2.7'	'Photosynthesis.photophosphorylation.cytochrome b6/f complex.component *(PetM/VII)'	'solyc01g109040.3.1'	'mercator4v6.0: component *(PetM/VII) of cytochrome b6/f complex & original description: pep chromosome:SL3.0:1:96023435:96024471:1 gene:Solyc01g109040.3 transcript:Solyc01g109040.3.1 gene_biotype:protein_coding transcript_biotype:protein_coding'	T
'1.1.2.8'	'Photosynthesis.photophosphorylation.cytochrome b6/f complex.component *(PetN)'	''	''
'1.1.2.9'	'Photosynthesis.photophosphorylation.cytochrome b6/f complex.assembly'	''	''
'1.1.2.9.1'	'Photosynthesis.photophosphorylation.cytochrome b6/f complex.assembly.CCB cytochrome b6 maturation system (system IV)'	''	''
'1.1.2.9.1.1'	'Photosynthesis.photophosphorylation.cytochrome b6/f complex.assembly.CCB cytochrome b6 maturation system (system IV).assembly factor *(CCB1)'	'solyc02g005210.3.1'	'mercator4v6.0: assembly factor CCB1 of CCB cytochrome b6 maturation system (system IV) & original description: pep chromosome:SL3.0:2:7542775:7544749:-1 gene:Solyc02g005210.3 transcript:Solyc02g005210.3.1 gene_biotype:protein_coding transcript_biotype:protein_coding'	T
'1.1.2.9.1.2'	'Photosynthesis.photophosphorylation.cytochrome b6/f complex.assembly.CCB cytochrome b6 maturation system (system IV).assembly factor *(CCB2)'	'solyc03g026200.3.1'	'mercator4v6.0: assembly factor CCB2 of CCB cytochrome b6 maturation system (system IV) & original description: pep chromosome:SL3.0:3:3627861:3634178:1 gene:Solyc03g026200.3 transcript:Solyc03g026200.3.1 gene_biotype:protein_coding transcript_biotype:protein_coding description:Protein COFACTOR ASSEMBLY OF COMPLEX C SUBUNIT B CCB2, chloroplastic [Source:Projected from Arabidopsis thaliana (AT5G52…	T
'1.1.2.9.1.3'	'Photosynthesis.photophosphorylation.cytochrome b6/f complex.assembly.CCB cytochrome b6 maturation system (system IV).assembly factor *(CCB3)'	'solyc02g021000.3.1'	'mercator4v6.0: assembly factor CCB3 of CCB cytochrome b6 maturation system (system IV) & original description: pep chromosome:SL3.0:2:21758926:21760799:-1 gene:Solyc02g021000.3 transcript:Solyc02g021000.3.1 gene_biotype:protein_coding transcript_biotype:protein_coding'	T
'1.1.2.9.1.4'	'Photosynthesis.photophosphorylation.cytochrome b6/f complex.assembly.CCB cytochrome b6 maturation system (system IV).assembly factor *(CCB4)'	'solyc04g005090.3.1'	'mercator4v6.0: assembly factor CCB4 of CCB cytochrome b6 maturation system (system IV) & original description: pep chromosome:SL3.0:4:72155:77702:-1 gene:Solyc04g005090.3 transcript:Solyc04g005090.3.1 gene_biotype:protein_coding transcript_biotype:protein_coding description:Protein COFACTOR ASSEMBLY OF COMPLEX C SUBUNIT B CCB4, chloroplastic [Source:Projected from Arabidopsis thaliana (AT1G59840…	T
'1.1.2.9.2'	'Photosynthesis.photophosphorylation.cytochrome b6/f complex.assembly.CCS cytochrome f/c6 maturation system (system II)'	''	''
'1.1.2.9.2.1'	'Photosynthesis.photophosphorylation.cytochrome b6/f complex.assembly.CCS cytochrome f/c6 maturation system (system II).assembly factor *(CcsA/YCF5)'	'solyc11g021210.1.1'	'mercator4v6.0: assembly factor CcsA of CCS cytochrome f/c6 maturation system (system II) & original description: pep chromosome:SL3.0:11:13407923:13408862:1 gene:Solyc11g021210.1 transcript:Solyc11g021210.1.1 gene_biotype:protein_coding transcript_biotype:protein_coding description:Cytochrome c biogenesis protein CcsA [Source:Projected from Arabidopsis thaliana (ATCG01040) UniProtKB/Swiss-Prot;A…	T
'1.1.2.9.2.1'	'Photosynthesis.photophosphorylation.cytochrome b6/f complex.assembly.CCS cytochrome f/c6 maturation system (system II).assembly factor *(CcsA/YCF5)'	'solyc04g049003.1.1'	'mercator4v6.0: assembly factor CcsA of CCS cytochrome f/c6 maturation system (system II) & original description: pep chromosome:SL3.0:4:38944015:38944368:-1 gene:Solyc04g049003.1 transcript:Solyc04g049003.1.1 gene_biotype:protein_coding transcript_biotype:protein_coding'	T
'1.1.2.9.2.1'	'Photosynthesis.photophosphorylation.cytochrome b6/f complex.assembly.CCS cytochrome f/c6 maturation system (system II).assembly factor *(CcsA/YCF5)'	'solyc08g022215.1.1'	'mercator4v6.0: assembly factor CcsA of CCS cytochrome f/c6 maturation system (system II) & original description: pep chromosome:SL3.0:8:31802158:31803546:1 gene:Solyc08g022215.1 transcript:Solyc08g022215.1.1 gene_biotype:protein_coding transcript_biotype:protein_coding'	T
'1.1.2.9.2.1'	'Photosynthesis.photophosphorylation.cytochrome b6/f complex.assembly.CCS cytochrome f/c6 maturation system (system II).assembly factor *(CcsA/YCF5)'	'solyc01g017337.1.1'	'mercator4v6.0: assembly factor CcsA of CCS cytochrome f/c6 maturation system (system II) & original description: pep chromosome:SL3.0:1:23856885:23857137:-1 gene:Solyc01g017337.1 transcript:Solyc01g017337.1.1 gene_biotype:protein_coding transcript_biotype:protein_coding'	T
'1.1.2.9.2.2'	'Photosynthesis.photophosphorylation.cytochrome b6/f complex.assembly.CCS cytochrome f/c6 maturation system (system II).assembly factor *(Ccs1/CcsB)'	'solyc10g051200.2.1'	'mercator4v6.0: assembly factor CcsB of CCS cytochrome f/c6 maturation system (system II) & original description: pep chromosome:SL3.0:10:51630620:51634904:-1 gene:Solyc10g051200.2 transcript:Solyc10g051200.2.1 gene_biotype:protein_coding transcript_biotype:protein_coding'	T
'1.1.2.9.2.2'	'Photosynthesis.photophosphorylation.cytochrome b6/f complex.assembly.CCS cytochrome f/c6 maturation system (system II).assembly factor *(Ccs1/CcsB)'	'solyc01g109330.3.1'	'mercator4v6.0: assembly factor CcsB of CCS cytochrome f/c6 maturation system (system II) & original description: pep chromosome:SL3.0:1:96217647:96220688:-1 gene:Solyc01g109330.3 transcript:Solyc01g109330.3.1 gene_biotype:protein_coding transcript_biotype:protein_coding'	T
'1.1.2.9.2.3'	'Photosynthesis.photophosphorylation.cytochrome b6/f complex.assembly.CCS cytochrome f/c6 maturation system (system II).assembly factor *(Ccs5/CcdA)'	'solyc07g063570.3.1'	'mercator4v6.0: assembly factor CcdA of CCS cytochrome f/c6 maturation system (system II) & original description: pep chromosome:SL3.0:7:66141714:66148331:-1 gene:Solyc07g063570.3 transcript:Solyc07g063570.3.1 gene_biotype:protein_coding transcript_biotype:protein_coding description:Cytochrome c biogenesis protein family [Source:Projected from Arabidopsis thaliana (AT5G54290) UniProtKB/TrEMBL;Acc…	T
'1.1.2.9.3'	'Photosynthesis.photophosphorylation.cytochrome b6/f complex.assembly.assembly factor *(HCF153)'	'solyc01g068190.3.1'	'mercator4v6.0: protein involved in cytochrome b6/f complex assembly *(HCF153) & original description: pep chromosome:SL3.0:1:77100722:77103953:-1 gene:Solyc01g068190.3 transcript:Solyc01g068190.3.1 gene_biotype:protein_coding transcript_biotype:protein_coding description:AT4g31560/F3L17_130 [Source:Projected from Arabidopsis thaliana (AT4G31560) UniProtKB/TrEMBL;Acc:Q9SV14]'	T
'1.1.2.9.4'	'Photosynthesis.photophosphorylation.cytochrome b6/f complex.assembly.assembly factor *(HCF222)'	''	''
'1.1.2.9.5'	'Photosynthesis.photophosphorylation.cytochrome b6/f complex.assembly.assembly factor *(HCF164)'	'solyc07g064940.3.1'	'mercator4v6.0: protein involved in cytochrome b6/f complex assembly *(HCF164) & original description: pep chromosome:SL3.0:7:67028939:67031934:-1 gene:Solyc07g064940.3 transcript:Solyc07g064940.3.1 gene_biotype:protein_coding transcript_biotype:protein_coding'	T
'1.1.2.9.6'	'Photosynthesis.photophosphorylation.cytochrome b6/f complex.assembly.assembly factor *(DAC)'	'solyc05g006440.3.1'	'mercator4v6.0: protein involved in cytochrome b6/f complex assembly *(DAC) & original description: pep chromosome:SL3.0:5:1069430:1072248:-1 gene:Solyc05g006440.3 transcript:Solyc05g006440.3.1 gene_biotype:protein_coding transcript_biotype:protein_coding'	T
'1.1.2.9.7'	'Photosynthesis.photophosphorylation.cytochrome b6/f complex.assembly.assembly factor *(DEIP1)'	'solyc11g068790.2.1'	'mercator4v6.0: assembly factor *(DEIP1) of cytochrome b6-f comlex & original description: pep chromosome:SL3.0:11:53712003:53714416:1 gene:Solyc11g068790.2 transcript:Solyc11g068790.2.1 gene_biotype:protein_coding transcript_biotype:protein_coding'	T
'1.1.3'	'Photosynthesis.photophosphorylation.Cytb6/f to PS-I electron carriers'	''	''
'1.1.3.1'	'Photosynthesis.photophosphorylation.Cytb6/f to PS-I electron carriers.plastocyanin copper-protein *(PetE)'	'solyc04g082010.1.1.1'	'mercator4v6.0: plastocyanin electron carrier & original description: pep chromosome:SL3.0:4:65911468:65911980:-1 gene:Solyc04g082010.1 transcript:Solyc04g082010.1.1 gene_biotype:protein_coding transcript_biotype:protein_coding gene_symbol:PETE description:Plastocyanin, chloroplastic [Source:UniProtKB/Swiss-Prot;Acc:P17340]'	T
'1.1.3.2'	'Photosynthesis.photophosphorylation.Cytb6/f to PS-I electron carriers.cytochrome hemoprotein *(Cytc6a)'	''	''
'1.1.4'	'Photosynthesis.photophosphorylation.photosystem I'	''	''
'1.1.4.1'	'Photosynthesis.photophosphorylation.photosystem I.LHC-I complex'	''	''
'1.1.4.1.1'	'Photosynthesis.photophosphorylation.photosystem I.LHC-I complex.component *(LHCa1)'	'solyc05g056050.3.1'	'mercator4v6.0: component *(LHCa1) of LHC-I complex & original description: pep chromosome:SL3.0:5:66299650:66301774:-1 gene:Solyc05g056050.3 transcript:Solyc05g056050.3.1 gene_biotype:protein_coding transcript_biotype:protein_coding description:Chlorophyll a-b binding protein, chloroplastic [Source:UniProtKB/TrEMBL;Acc:K4C2T0]'	T
'1.1.4.1.1'	'Photosynthesis.photophosphorylation.photosystem I.LHC-I complex.component *(LHCa1)'	'solyc05g056070.3.1'	'mercator4v6.0: component *(LHCa1) of LHC-I complex & original description: pep chromosome:SL3.0:5:66309084:66310200:1 gene:Solyc05g056070.3 transcript:Solyc05g056070.3.1 gene_biotype:protein_coding transcript_biotype:protein_coding description:Chlorophyll a-b binding protein, chloroplastic [Source:UniProtKB/TrEMBL;Acc:A0A0J9YZP9]'	T
'1.1.4.1.2'	'Photosynthesis.photophosphorylation.photosystem I.LHC-I complex.component *(LHCa2)'	'solyc10g006230.3.1'	'mercator4v6.0: component *(LHCa2) of LHC-I complex & original description: pep chromosome:SL3.0:10:913417:917123:1 gene:Solyc10g006230.3 transcript:Solyc10g006230.3.1 gene_biotype:protein_coding transcript_biotype:protein_coding description:Photosystem I chlorophyll a/b-binding protein 2, chloroplastic [Source:Projected from Arabidopsis thaliana (AT3G61470) UniProtKB/Swiss-Prot;Acc:Q9SYW8]'	T
'1.1.4.1.3'	'Photosynthesis.photophosphorylation.photosystem I.LHC-I complex.component *(LHCa3)'	'solyc10g007690.3.1'	'mercator4v6.0: component *(LHCa3) of LHC-I complex & original description: pep chromosome:SL3.0:10:1940930:1942822:1 gene:Solyc10g007690.3 transcript:Solyc10g007690.3.1 gene_biotype:protein_coding transcript_biotype:protein_coding description:Chlorophyll a-b binding protein, chloroplastic [Source:UniProtKB/TrEMBL;Acc:K4CXU8]'	T
'1.1.4.1.3'	'Photosynthesis.photophosphorylation.photosystem I.LHC-I complex.component *(LHCa3)'	'solyc12g011280.2.1'	'mercator4v6.0: component *(LHCa3) of LHC-I complex & original description: pep chromosome:SL3.0:12:4139379:4140964:-1 gene:Solyc12g011280.2 transcript:Solyc12g011280.2.1 gene_biotype:protein_coding transcript_biotype:protein_coding description:Chlorophyll a-b binding protein, chloroplastic [Source:UniProtKB/TrEMBL;Acc:K4DCL4]'	T
'1.1.4.1.4'	'Photosynthesis.photophosphorylation.photosystem I.LHC-I complex.component *(LHCa4)'	'solyc03g115900.3.1'	'mercator4v6.0: component *(LHCa4) of LHC-I complex & original description: pep chromosome:SL3.0:3:66975845:66977885:1 gene:Solyc03g115900.3 transcript:Solyc03g115900.3.1 gene_biotype:protein_coding transcript_biotype:protein_coding'	T
'1.1.4.1.4'	'Photosynthesis.photophosphorylation.photosystem I.LHC-I complex.component *(LHCa4)'	'solyc06g069730.3.1'	'mercator4v6.0: component *(LHCa4) of LHC-I complex & original description: pep chromosome:SL3.0:6:43549398:43550597:1 gene:Solyc06g069730.3 transcript:Solyc06g069730.3.1 gene_biotype:protein_coding transcript_biotype:protein_coding description:Chlorophyll a-b binding protein, chloroplastic [Source:UniProtKB/TrEMBL;Acc:Q7M1K8]'	T
'1.1.4.2'	'Photosynthesis.photophosphorylation.photosystem I.PS-I complex'	''	''
'1.1.4.2.1'	'Photosynthesis.photophosphorylation.photosystem I.PS-I complex.apoprotein component *(PsaA)'	''	''
'1.1.4.2.2'	'Photosynthesis.photophosphorylation.photosystem I.PS-I complex.apoprotein component *(PsaB)'	''	''
'1.1.4.2.3'	'Photosynthesis.photophosphorylation.photosystem I.PS-I complex.component *(PsaC)'	''	''
'1.1.4.2.4'	'Photosynthesis.photophosphorylation.photosystem I.PS-I complex.component *(PsaD)'	'solyc06g054260.1.1.1'	'mercator4v6.0: component *(PsaD) of PS-I complex & original description: pep chromosome:SL3.0:6:37191883:37192509:-1 gene:Solyc06g054260.1 transcript:Solyc06g054260.1.1 gene_biotype:protein_coding transcript_biotype:protein_coding gene_symbol:psaD description:Photosystem I reaction center subunit II, chloroplastic [Source:UniProtKB/Swiss-Prot;Acc:P12372]'	T
'1.1.4.2.5'	'Photosynthesis.photophosphorylation.photosystem I.PS-I complex.component *(PsaE)'	'solyc09g063130.3.1'	'mercator4v6.0: component *(PsaE) of PS-I complex & original description: pep chromosome:SL3.0:9:61417968:61423498:1 gene:Solyc09g063130.3 transcript:Solyc09g063130.3.1 gene_biotype:protein_coding transcript_biotype:protein_coding'	T
'1.1.4.2.5'	'Photosynthesis.photophosphorylation.photosystem I.PS-I complex.component *(PsaE)'	'solyc06g083680.3.1'	'mercator4v6.0: component *(PsaE) of PS-I complex & original description: pep chromosome:SL3.0:6:49068534:49069593:1 gene:Solyc06g083680.3 transcript:Solyc06g083680.3.1 gene_biotype:protein_coding transcript_biotype:protein_coding'	T
'1.1.4.2.6'	'Photosynthesis.photophosphorylation.photosystem I.PS-I complex.component *(PsaF)'	'solyc02g069460.3.1'	'mercator4v6.0: component *(PsaF) of PS-I complex & original description: pep chromosome:SL3.0:2:39908016:39909397:-1 gene:Solyc02g069460.3 transcript:Solyc02g069460.3.1 gene_biotype:protein_coding transcript_biotype:protein_coding'	T
'1.1.4.2.6'	'Photosynthesis.photophosphorylation.photosystem I.PS-I complex.component *(PsaF)'	'solyc02g069450.3.1'	'mercator4v6.0: component *(PsaF) of PS-I complex & original description: pep chromosome:SL3.0:2:39904842:39906558:-1 gene:Solyc02g069450.3 transcript:Solyc02g069450.3.1 gene_biotype:protein_coding transcript_biotype:protein_coding'	T
'1.1.4.2.7'	'Photosynthesis.photophosphorylation.photosystem I.PS-I complex.component *(PsaG)'	'solyc07g066150.1.1.1'	'mercator4v6.0: component *(PsaG) of PS-I complex & original description: pep chromosome:SL3.0:7:67776515:67776955:1 gene:Solyc07g066150.1 transcript:Solyc07g066150.1.1 gene_biotype:protein_coding transcript_biotype:protein_coding description:Photosystem I reaction center subunit V, chloroplastic [Source:Projected from Arabidopsis thaliana (AT1G55670) UniProtKB/Swiss-Prot;Acc:Q9S7N7]'	T
'1.1.4.2.8'	'Photosynthesis.photophosphorylation.photosystem I.PS-I complex.component *(PsaH)'	'solyc12g044280.2.1'	'mercator4v6.0: component *(PsaH) of PS-I complex & original description: pep chromosome:SL3.0:12:60100988:60103959:-1 gene:Solyc12g044280.2 transcript:Solyc12g044280.2.1 gene_biotype:protein_coding transcript_biotype:protein_coding'	T
'1.1.4.2.8'	'Photosynthesis.photophosphorylation.photosystem I.PS-I complex.component *(PsaH)'	'solyc06g066640.3.1'	'mercator4v6.0: component *(PsaH) of PS-I complex & original description: pep chromosome:SL3.0:6:41994718:41996169:1 gene:Solyc06g066640.3 transcript:Solyc06g066640.3.1 gene_biotype:protein_coding transcript_biotype:protein_coding'	T
'1.1.4.2.8'	'Photosynthesis.photophosphorylation.photosystem I.PS-I complex.component *(PsaH)'	'solyc03g120640.3.1'	'mercator4v6.0: component *(PsaH) of PS-I complex & original description: pep chromosome:SL3.0:3:70461508:70463014:1 gene:Solyc03g120640.3 transcript:Solyc03g120640.3.1 gene_biotype:protein_coding transcript_biotype:protein_coding'	T
'1.1.4.2.9'	'Photosynthesis.photophosphorylation.photosystem I.PS-I complex.component *(PsaI)'	'solyc07g024040.2.1.1'	'mercator4v6.0: component *(PsaI) of PS-I complex & original description: pep chromosome:SL3.0:7:23999478:23999606:-1 gene:Solyc07g024040.2 transcript:Solyc07g024040.2.1 gene_biotype:protein_coding transcript_biotype:protein_coding description:Photosystem I reaction center subunit VIII [Source:Projected from Arabidopsis thaliana (ATCG00510) UniProtKB/TrEMBL;Acc:A0A1B1W4U9]'	T
'1.1.4.2.10'	'Photosynthesis.photophosphorylation.photosystem I.PS-I complex.component *(PsaJ)'	'solyc09g064400.2.1.1'	'mercator4v6.0: component *(PsaJ) of PS-I complex & original description: pep chromosome:SL3.0:1:76555113:76555244:-1 gene:Solyc09g064400.2 transcript:Solyc09g064400.2.1 gene_biotype:protein_coding transcript_biotype:protein_coding gene_symbol:psaJ description:Photosystem I reaction center subunit IX [Source:UniProtKB/TrEMBL;Acc:A0A0C5CUT2]'	T
'1.1.4.2.11'	'Photosynthesis.photophosphorylation.photosystem I.PS-I complex.component *(PsaK)'	'solyc08g006930.3.1'	'mercator4v6.0: component *(PsaK) of PS-I complex & original description: pep chromosome:SL3.0:8:1496954:1500179:-1 gene:Solyc08g006930.3 transcript:Solyc08g006930.3.1 gene_biotype:protein_coding transcript_biotype:protein_coding description:Photosystem I reaction center subunit psaK, chloroplastic [Source:Projected from Arabidopsis thaliana (AT1G30380) UniProtKB/Swiss-Prot;Acc:Q9SUI5]'	T
'1.1.4.2.12'	'Photosynthesis.photophosphorylation.photosystem I.PS-I complex.component *(PsaL)'	'solyc06g082950.3.1'	'mercator4v6.0: component *(PsaL) of PS-I complex & original description: pep chromosome:SL3.0:6:48607669:48609470:1 gene:Solyc06g082950.3 transcript:Solyc06g082950.3.1 gene_biotype:protein_coding transcript_biotype:protein_coding'	T
'1.1.4.2.12'	'Photosynthesis.photophosphorylation.photosystem I.PS-I complex.component *(PsaL)'	'solyc06g082940.3.1'	'mercator4v6.0: component *(PsaL) of PS-I complex & original description: pep chromosome:SL3.0:6:48605344:48606576:1 gene:Solyc06g082940.3 transcript:Solyc06g082940.3.1 gene_biotype:protein_coding transcript_biotype:protein_coding'	T
'1.1.4.2.13'	'Photosynthesis.photophosphorylation.photosystem I.PS-I complex.component *(PsaM)'	''	''
'1.1.4.2.14'	'Photosynthesis.photophosphorylation.photosystem I.PS-I complex.component *(PsaN)'	'solyc08g013670.3.1'	'mercator4v6.0: component *(PsaN) of PS-I complex & original description: pep chromosome:SL3.0:8:3142446:3143601:-1 gene:Solyc08g013670.3 transcript:Solyc08g013670.3.1 gene_biotype:protein_coding transcript_biotype:protein_coding'	T
'1.1.4.2.15'	'Photosynthesis.photophosphorylation.photosystem I.PS-I complex.component *(PsaO)'	'solyc06g074200.3.1'	'mercator4v6.0: component *(PsaO) of PS-I complex & original description: pep chromosome:SL3.0:6:46018145:46019172:-1 gene:Solyc06g074200.3 transcript:Solyc06g074200.3.1 gene_biotype:protein_coding transcript_biotype:protein_coding description:PSAO [Source:Projected from Arabidopsis thaliana (AT1G08380) UniProtKB/TrEMBL;Acc:A0A178W5Y5]'	T
'1.1.4.3'	'Photosynthesis.photophosphorylation.photosystem I.assembly and maintenance'	''	''
'1.1.4.3.1'	'Photosynthesis.photophosphorylation.photosystem I.assembly and maintenance.assembly factor *(HCF101)'	'solyc12g007010.2.1'	'mercator4v6.0: protein involved in PS-I assembly *(HCF101) & original description: pep chromosome:SL3.0:12:1446992:1453412:1 gene:Solyc12g007010.2 transcript:Solyc12g007010.2.1 gene_biotype:protein_coding transcript_biotype:protein_coding description:Fe-S cluster assembly factor HCF101, chloroplastic [Source:Projected from Arabidopsis thaliana (AT3G24430) UniProtKB/Swiss-Prot;Acc:Q6STH5]'	T
'1.1.4.3.2'	'Photosynthesis.photophosphorylation.photosystem I.assembly and maintenance.assembly factor *(PPD1)'	'solyc01g106090.3.1'	'mercator4v6.0: protein involved in PS-I assembly *(PPD1) & original description: pep chromosome:SL3.0:1:93974443:93979865:1 gene:Solyc01g106090.3 transcript:Solyc01g106090.3.1 gene_biotype:protein_coding transcript_biotype:protein_coding description:PPD1 [Source:Projected from Arabidopsis thaliana (AT4G15510) UniProtKB/TrEMBL;Acc:A0A178UV94]'	T
'1.1.4.3.3'	'Photosynthesis.photophosphorylation.photosystem I.assembly and maintenance.assembly factor *(YCF3)'	''	''
'1.1.4.3.4'	'Photosynthesis.photophosphorylation.photosystem I.assembly and maintenance.assembly factor *(YCF4)'	''	''
'1.1.4.3.5'	'Photosynthesis.photophosphorylation.photosystem I.assembly and maintenance.assembly factor *(PYG7)'	'solyc11g017200.2.1'	'mercator4v6.0: protein involved in PS-I assembly *(PYG7) & original description: pep chromosome:SL3.0:11:8019536:8023734:-1 gene:Solyc11g017200.2 transcript:Solyc11g017200.2.1 gene_biotype:protein_coding transcript_biotype:protein_coding'	T
'1.1.4.3.6'	'Photosynthesis.photophosphorylation.photosystem I.assembly and maintenance.assembly factor *(Y3IP1)'	'solyc10g005180.3.1'	'mercator4v6.0: protein involved in PS-I assembly *(Y3IP1) & original description: pep chromosome:SL3.0:10:139451:145665:1 gene:Solyc10g005180.3 transcript:Solyc10g005180.3.1 gene_biotype:protein_coding transcript_biotype:protein_coding description:Ycf3-interacting protein 1, chloroplastic [Source:Projected from Arabidopsis thaliana (AT5G44650) UniProtKB/Swiss-Prot;Acc:Q9LU01]'	T
'1.1.4.3.6'	'Photosynthesis.photophosphorylation.photosystem I.assembly and maintenance.assembly factor *(Y3IP1)'	'solyc02g082155.1.1'	'mercator4v6.0: protein involved in PS-I assembly *(Y3IP1) & original description: pep chromosome:SL3.0:2:46423278:46424397:-1 gene:Solyc02g082155.1 transcript:Solyc02g082155.1.1 gene_biotype:protein_coding transcript_biotype:protein_coding'	T
'1.1.4.3.7'	'Photosynthesis.photophosphorylation.photosystem I.assembly and maintenance.assembly factor *(PSA2)'	'solyc01g006130.3.1'	'mercator4v6.0: protein involved in PS-I assembly *(PSA2) & original description: pep chromosome:SL3.0:1:785063:789383:1 gene:Solyc01g006130.3 transcript:Solyc01g006130.3.1 gene_biotype:protein_coding transcript_biotype:protein_coding description:Protein PHOTOSYSTEM I ASSEMBLY 2, chloroplastic [Source:Projected from Arabidopsis thaliana (AT2G34860) UniProtKB/Swiss-Prot;Acc:O64750]'	T
'1.1.4.3.8'	'Photosynthesis.photophosphorylation.photosystem I.assembly and maintenance.assembly factor *(PSA3)'	'solyc02g086890.3.1'	'mercator4v6.0: assembly factor PSA3 involved in PS-I assembly & original description: pep chromosome:SL3.0:2:50127475:50129207:-1 gene:Solyc02g086890.3 transcript:Solyc02g086890.3.1 gene_biotype:protein_coding transcript_biotype:protein_coding description:PDE329 [Source:Projected from Arabidopsis thaliana (AT3G55250) UniProtKB/TrEMBL;Acc:A0A178VJJ9]'	T
'1.1.5'	'Photosynthesis.photophosphorylation.linear electron flow'	''	''
'1.1.5.1'	'Photosynthesis.photophosphorylation.linear electron flow.ferredoxin electron carrier activities'	''	''
'1.1.5.1.1'	'Photosynthesis.photophosphorylation.linear electron flow.ferredoxin electron carrier activities.ferredoxin targeted to NADP reduction'	'solyc06g074310.3.1'	'mercator4v6.0: ferredoxin targeted to NADP reduction & original description: pep chromosome:SL3.0:6:46062487:46075850:-1 gene:Solyc06g074310.3 transcript:Solyc06g074310.3.1 gene_biotype:protein_coding transcript_biotype:protein_coding description:Transmembrane 9 superfamily member [Source:Projected from Arabidopsis thaliana (AT1G08350) UniProtKB/TrEMBL;Acc:A0A178WGW9]'	T
'1.1.5.1.1'	'Photosynthesis.photophosphorylation.linear electron flow.ferredoxin electron carrier activities.ferredoxin targeted to NADP reduction'	'solyc04g009710.2.1'	'mercator4v6.0: ferredoxin targeted to NADP reduction & original description: pep chromosome:SL3.0:4:3050195:3052062:1 gene:Solyc04g009710.2 transcript:Solyc04g009710.2.1 gene_biotype:protein_coding transcript_biotype:protein_coding description:Probable ferredoxin-4, chloroplastic [Source:Projected from Arabidopsis thaliana (AT5G10000) UniProtKB/Swiss-Prot;Acc:Q9FIA7]'	T
'1.1.5.1.1'	'Photosynthesis.photophosphorylation.linear electron flow.ferredoxin electron carrier activities.ferredoxin targeted to NADP reduction'	'solyc11g006910.2.1.1'	'mercator4v6.0: ferredoxin targeted to NADP reduction & original description: pep chromosome:SL3.0:11:1430930:1432627:-1 gene:Solyc11g006910.2 transcript:Solyc11g006910.2.1 gene_biotype:protein_coding transcript_biotype:protein_coding'	T
'1.1.5.1.1'	'Photosynthesis.photophosphorylation.linear electron flow.ferredoxin electron carrier activities.ferredoxin targeted to NADP reduction'	'solyc11g068430.2.1.1'	'mercator4v6.0: ferredoxin targeted to NADP reduction & original description: pep chromosome:SL3.0:11:53445884:53449614:1 gene:Solyc11g068430.2 transcript:Solyc11g068430.2.1 gene_biotype:protein_coding transcript_biotype:protein_coding'	T
'1.1.5.1.1'	'Photosynthesis.photophosphorylation.linear electron flow.ferredoxin electron carrier activities.ferredoxin targeted to NADP reduction'	'solyc10g075160.1.1.1'	'mercator4v6.0: ferredoxin targeted to NADP reduction & original description: pep chromosome:SL3.0:10:58944359:58944793:1 gene:Solyc10g075160.1 transcript:Solyc10g075160.1.1 gene_biotype:protein_coding transcript_biotype:protein_coding description:Ferredoxin [Source:UniProtKB/TrEMBL;Acc:K4D1V7]'	T
'1.1.5.1.1'	'Photosynthesis.photophosphorylation.linear electron flow.ferredoxin electron carrier activities.ferredoxin targeted to NADP reduction'	'solyc10g044520.2.1.1'	'mercator4v6.0: ferredoxin targeted to NADP reduction & original description: pep chromosome:SL3.0:10:26614470:26622558:-1 gene:Solyc10g044520.2 transcript:Solyc10g044520.2.1 gene_biotype:protein_coding transcript_biotype:protein_coding'	T
'1.1.5.1.1'	'Photosynthesis.photophosphorylation.linear electron flow.ferredoxin electron carrier activities.ferredoxin targeted to NADP reduction'	'solyc05g055280.2.1.1'	'mercator4v6.0: ferredoxin targeted to NADP reduction & original description: pep chromosome:SL3.0:5:65831439:65831882:-1 gene:Solyc05g055280.2 transcript:Solyc05g055280.2.1 gene_biotype:protein_coding transcript_biotype:protein_coding'	T
'1.1.5.1.1'	'Photosynthesis.photophosphorylation.linear electron flow.ferredoxin electron carrier activities.ferredoxin targeted to NADP reduction'	'solyc01g103920.3.1.1'	'mercator4v6.0: ferredoxin targeted to NADP reduction & original description: pep chromosome:SL3.0:1:92300930:92301352:-1 gene:Solyc01g103920.3 transcript:Solyc01g103920.3.1 gene_biotype:protein_coding transcript_biotype:protein_coding description:Ferredoxin [Source:UniProtKB/TrEMBL;Acc:K4B1W7]'	T
'1.1.5.1.2'	'Photosynthesis.photophosphorylation.linear electron flow.ferredoxin electron carrier activities.ferredoxin targeted to non-NADP reduction'	'solyc03g005195.1.1.1'	'mercator4v6.0: ferredoxin targeted to non-NADP reduction & original description: pep chromosome:SL3.0:3:116098:116550:-1 gene:Solyc03g005195.1 transcript:Solyc03g005195.1.1 gene_biotype:protein_coding transcript_biotype:protein_coding description:Ferredoxin C 1, chloroplastic [Source:Projected from Arabidopsis thaliana (AT4G14890) UniProtKB/Swiss-Prot;Acc:O23344]'	T
'1.1.5.1.2'	'Photosynthesis.photophosphorylation.linear electron flow.ferredoxin electron carrier activities.ferredoxin targeted to non-NADP reduction'	'solyc08g077050.3.1'	'mercator4v6.0: ferredoxin targeted to non-NADP reduction & original description: pep chromosome:SL3.0:8:61109187:61116011:1 gene:Solyc08g077050.3 transcript:Solyc08g077050.3.1 gene_biotype:protein_coding transcript_biotype:protein_coding description:2Fe-2S ferredoxin-like superfamily protein [Source:Projected from Arabidopsis thaliana (AT1G32550) UniProtKB/TrEMBL;Acc:F4IE99]'	T
'1.1.5.2'	'Photosynthesis.photophosphorylation.linear electron flow.ferredoxin-NADP reductase (FNR) activity'	''	''
'1.1.5.2.1'	'Photosynthesis.photophosphorylation.linear electron flow.ferredoxin-NADP reductase (FNR) activity.ferredoxin-NADP oxidoreductase'	'solyc02g083810.3.1'	'mercator4v6.0: ferredoxin-NADP oxidoreductase & original description: pep chromosome:SL3.0:2:47624035:47627412:-1 gene:Solyc02g083810.3 transcript:Solyc02g083810.3.1 gene_biotype:protein_coding transcript_biotype:protein_coding'	T
'1.1.5.2.2'	'Photosynthesis.photophosphorylation.linear electron flow.ferredoxin-NADP reductase (FNR) activity.FNR membrane-tethering'	''	''
'1.1.5.2.2.1'	'Photosynthesis.photophosphorylation.linear electron flow.ferredoxin-NADP reductase (FNR) activity.FNR membrane-tethering.FNR-recruitment protein *(TROL)'	'solyc10g009570.3.1'	'mercator4v6.0: protein involved in ferredoxin-NADP oxidoreductase membrane-tethering *(TROL) & original description: pep chromosome:SL3.0:10:3682801:3687911:-1 gene:Solyc10g009570.3 transcript:Solyc10g009570.3.1 gene_biotype:protein_coding transcript_biotype:protein_coding'	T
'1.1.5.2.2.1'	'Photosynthesis.photophosphorylation.linear electron flow.ferredoxin-NADP reductase (FNR) activity.FNR membrane-tethering.FNR-recruitment protein *(TROL)'	'solyc01g095670.3.1'	'mercator4v6.0: protein involved in ferredoxin-NADP oxidoreductase membrane-tethering *(TROL) & original description: pep chromosome:SL3.0:1:86743291:86747080:-1 gene:Solyc01g095670.3 transcript:Solyc01g095670.3.1 gene_biotype:protein_coding transcript_biotype:protein_coding'	T
'1.1.5.2.2.2'	'Photosynthesis.photophosphorylation.linear electron flow.ferredoxin-NADP reductase (FNR) activity.FNR membrane-tethering.FNR-interacting protein *(TIC62)'	'solyc10g051095.1.1'	'mercator4v6.0: protein involved in ferredoxin-NADP oxidoreductase membrane-tethering *(TIC62) & original description: pep chromosome:SL3.0:10:51433133:51440417:-1 gene:Solyc10g051095.1 transcript:Solyc10g051095.1.1 gene_biotype:protein_coding transcript_biotype:protein_coding'	T
'1.1.5.2.3'	'Photosynthesis.photophosphorylation.linear electron flow.ferredoxin-NADP reductase (FNR) activity.regulatory protein *(LIR1) of FNR activity'	'solyc09g092110.3.1'	'mercator4v6.0: regulatory protein *(LIR1) of ferredoxin-NADP oxidoreductase activity & original description: pep chromosome:SL3.0:9:71737272:71738000:1 gene:Solyc09g092110.3 transcript:Solyc09g092110.3.1 gene_biotype:protein_coding transcript_biotype:protein_coding'	T
'1.1.6'	'Photosynthesis.photophosphorylation.cyclic electron flow'	''	''
'1.1.6.1'	'Photosynthesis.photophosphorylation.cyclic electron flow.PGR5-PGRL1 complex'	''	''
'1.1.6.1.1'	'Photosynthesis.photophosphorylation.cyclic electron flow.PGR5-PGRL1 complex.component *(PGR5)'	'solyc09g090557.1.1'	'mercator4v6.0: component *(PGR5) of cyclic electron flow PGR5-PGRL1 complex & original description: pep chromosome:SL3.0:9:70536110:70541721:1 gene:Solyc09g090557.1 transcript:Solyc09g090557.1.1 gene_biotype:protein_coding transcript_biotype:protein_coding description:Protein PROTON GRADIENT REGULATION 5, chloroplastic [Source:Projected from Arabidopsis thaliana (AT2G05620) UniProtKB/Swiss-Prot;…	T
'1.1.6.1.2'	'Photosynthesis.photophosphorylation.cyclic electron flow.PGR5-PGRL1 complex.component *(PGRL1)'	'solyc08g007770.3.1'	'mercator4v6.0: component *(PGRL1) of cyclic electron flow PGR5-PGRL1 complex & original description: pep chromosome:SL3.0:8:2287276:2294106:1 gene:Solyc08g007770.3 transcript:Solyc08g007770.3.1 gene_biotype:protein_coding transcript_biotype:protein_coding'	T
'1.1.6.1.2'	'Photosynthesis.photophosphorylation.cyclic electron flow.PGR5-PGRL1 complex.component *(PGRL1)'	'solyc08g080050.3.1'	'mercator4v6.0: component *(PGRL1) of cyclic electron flow PGR5-PGRL1 complex & original description: pep chromosome:SL3.0:8:63510115:63514729:1 gene:Solyc08g080050.3 transcript:Solyc08g080050.3.1 gene_biotype:protein_coding transcript_biotype:protein_coding'	T
'1.1.6.2'	'Photosynthesis.photophosphorylation.cyclic electron flow.regulatory protein *(PGRL2)'	'solyc06g076250.3.1'	'mercator4v6.0: regulatory protein *(PGRL2) of cyclic electron flow & original description: pep chromosome:SL3.0:6:47507531:47524022:1 gene:Solyc06g076250.3 transcript:Solyc06g076250.3.1 gene_biotype:protein_coding transcript_biotype:protein_coding'	T
'1.1.7'	'Photosynthesis.photophosphorylation.pseudo-cyclic electron flow'	''	''
'1.1.7.1'	'Photosynthesis.photophosphorylation.pseudo-cyclic electron flow.flavodiiron protein heterodimer'	''	''
'1.1.7.1.1'	'Photosynthesis.photophosphorylation.pseudo-cyclic electron flow.flavodiiron protein heterodimer.component *(FLVa)'	''	''
'1.1.7.1.2'	'Photosynthesis.photophosphorylation.pseudo-cyclic electron flow.flavodiiron protein heterodimer.component *(FLVb)'	''	''
'1.1.8'	'Photosynthesis.photophosphorylation.chlororespiration'	''	''
'1.1.8.1'	'Photosynthesis.photophosphorylation.chlororespiration.NADH dehydrogenase-like (NDH) complex'	''	''
'1.1.8.1.1'	'Photosynthesis.photophosphorylation.chlororespiration.NADH dehydrogenase-like (NDH) complex.membrane subcomplex M'	''	''
'1.1.8.1.1.1'	'Photosynthesis.photophosphorylation.chlororespiration.NADH dehydrogenase-like (NDH) complex.membrane subcomplex M.component *(NdhA)'	''	''
'1.1.8.1.1.2'	'Photosynthesis.photophosphorylation.chlororespiration.NADH dehydrogenase-like (NDH) complex.membrane subcomplex M.component *(NdhB)'	''	''
'1.1.8.1.1.3'	'Photosynthesis.photophosphorylation.chlororespiration.NADH dehydrogenase-like (NDH) complex.membrane subcomplex M.component *(NdhC)'	''	''
'1.1.8.1.1.4'	'Photosynthesis.photophosphorylation.chlororespiration.NADH dehydrogenase-like (NDH) complex.membrane subcomplex M.component *(NdhD)'	''	''
'1.1.8.1.1.5'	'Photosynthesis.photophosphorylation.chlororespiration.NADH dehydrogenase-like (NDH) complex.membrane subcomplex M.component *(NdhE)'	''	''
'1.1.8.1.1.6'	'Photosynthesis.photophosphorylation.chlororespiration.NADH dehydrogenase-like (NDH) complex.membrane subcomplex M.component *(NdhF)'	''	''
'1.1.8.1.1.7'	'Photosynthesis.photophosphorylation.chlororespiration.NADH dehydrogenase-like (NDH) complex.membrane subcomplex M.component *(NdhG)'	'solyc02g011770.1.1.1'	'mercator4v6.0: component *(NdhG) of NDH membrane subcomplex M & original description: pep chromosome:SL3.0:2:14136517:14137047:-1 gene:Solyc02g011770.1 transcript:Solyc02g011770.1.1 gene_biotype:protein_coding transcript_biotype:protein_coding'	T
'1.1.8.1.1.7'	'Photosynthesis.photophosphorylation.chlororespiration.NADH dehydrogenase-like (NDH) complex.membrane subcomplex M.component *(NdhG)'	'solyc03g013600.1.1.1'	'mercator4v6.0: component *(NdhG) of NDH membrane subcomplex M & original description: pep chromosome:SL3.0:3:45558915:45559445:1 gene:Solyc03g013600.1 transcript:Solyc03g013600.1.1 gene_biotype:protein_coding transcript_biotype:protein_coding'	T
'1.1.8.1.1.7'	'Photosynthesis.photophosphorylation.chlororespiration.NADH dehydrogenase-like (NDH) complex.membrane subcomplex M.component *(NdhG)'	'solyc07g026910.2.1.1'	'mercator4v6.0: component *(NdhG) of NDH membrane subcomplex M & original description: pep chromosome:SL3.0:7:32428799:32429233:-1 gene:Solyc07g026910.2 transcript:Solyc07g026910.2.1 gene_biotype:protein_coding transcript_biotype:protein_coding'	T
'1.1.8.1.2'	'Photosynthesis.photophosphorylation.chlororespiration.NADH dehydrogenase-like (NDH) complex.subcomplex A'	''	''
'1.1.8.1.2.1'	'Photosynthesis.photophosphorylation.chlororespiration.NADH dehydrogenase-like (NDH) complex.subcomplex A.component *(NdhH)'	''	''
'1.1.8.1.2.2'	'Photosynthesis.photophosphorylation.chlororespiration.NADH dehydrogenase-like (NDH) complex.subcomplex A.component *(NdhI)'	'solyc11g021220.2.1'	'mercator4v6.0: component *(NdhI) of NDH subcomplex A & original description: pep chromosome:SL3.0:11:13411054:13412461:-1 gene:Solyc11g021220.2 transcript:Solyc11g021220.2.1 gene_biotype:protein_coding transcript_biotype:protein_coding'	T
'1.1.8.1.2.2'	'Photosynthesis.photophosphorylation.chlororespiration.NADH dehydrogenase-like (NDH) complex.subcomplex A.component *(NdhI)'	'solyc03g013615.1.1.1'	'mercator4v6.0: component *(NdhI) of NDH subcomplex A & original description: pep chromosome:SL3.0:3:45558007:45558510:1 gene:Solyc03g013615.1 transcript:Solyc03g013615.1.1 gene_biotype:protein_coding transcript_biotype:protein_coding'	T
'1.1.8.1.2.2'	'Photosynthesis.photophosphorylation.chlororespiration.NADH dehydrogenase-like (NDH) complex.subcomplex A.component *(NdhI)'	'solyc02g011780.2.1'	'mercator4v6.0: component *(NdhI) of NDH subcomplex A & original description: pep chromosome:SL3.0:2:14137300:14137788:-1 gene:Solyc02g011780.2 transcript:Solyc02g011780.2.1 gene_biotype:protein_coding transcript_biotype:protein_coding'	T
'1.1.8.1.2.3'	'Photosynthesis.photophosphorylation.chlororespiration.NADH dehydrogenase-like (NDH) complex.subcomplex A.component *(NdhJ)'	''	''
'1.1.8.1.2.4'	'Photosynthesis.photophosphorylation.chlororespiration.NADH dehydrogenase-like (NDH) complex.subcomplex A.component *(NdhK)'	''	''
'1.1.8.1.2.5'	'Photosynthesis.photophosphorylation.chlororespiration.NADH dehydrogenase-like (NDH) complex.subcomplex A.component *(NdhL)'	'solyc05g026550.3.1'	'mercator4v6.0: component *(NdhL) of NDH subcomplex A & original description: pep chromosome:SL3.0:5:41748738:41751751:-1 gene:Solyc05g026550.3 transcript:Solyc05g026550.3.1 gene_biotype:protein_coding transcript_biotype:protein_coding description:NAD(P)H-quinone oxidoreductase subunit L, chloroplastic [Source:Projected from Arabidopsis thaliana (AT1G70760) UniProtKB/Swiss-Prot;Acc:Q9CAC5]'	T
'1.1.8.1.2.6'	'Photosynthesis.photophosphorylation.chlororespiration.NADH dehydrogenase-like (NDH) complex.subcomplex A.component *(NdhM)'	'solyc04g057980.3.1'	'mercator4v6.0: component *(NdhM) of NDH subcomplex A & original description: pep chromosome:SL3.0:4:55039653:55040592:-1 gene:Solyc04g057980.3 transcript:Solyc04g057980.3.1 gene_biotype:protein_coding transcript_biotype:protein_coding'	T
'1.1.8.1.2.7'	'Photosynthesis.photophosphorylation.chlororespiration.NADH dehydrogenase-like (NDH) complex.subcomplex A.component *(NdhN)'	'solyc09g083150.3.1'	'mercator4v6.0: component *(NdhN) of NDH subcomplex A & original description: pep chromosome:SL3.0:9:69245754:69249156:1 gene:Solyc09g083150.3 transcript:Solyc09g083150.3.1 gene_biotype:protein_coding transcript_biotype:protein_coding description:NdhN [Source:Projected from Arabidopsis thaliana (AT5G58260) UniProtKB/TrEMBL;Acc:A0A178UG88]'	T
'1.1.8.1.2.8'	'Photosynthesis.photophosphorylation.chlororespiration.NADH dehydrogenase-like (NDH) complex.subcomplex A.component *(NdhO)'	'solyc11g006020.2.1'	'mercator4v6.0: component *(NdhO) of NDH subcomplex A & original description: pep chromosome:SL3.0:11:822773:824468:-1 gene:Solyc11g006020.2 transcript:Solyc11g006020.2.1 gene_biotype:protein_coding transcript_biotype:protein_coding description:NAD(P)H-quinone oxidoreductase subunit O, chloroplastic [Source:Projected from Arabidopsis thaliana (AT1G74880) UniProtKB/Swiss-Prot;Acc:Q9S829]'	T
'1.1.8.1.3'	'Photosynthesis.photophosphorylation.chlororespiration.NADH dehydrogenase-like (NDH) complex.subcomplex B'	''	''
'1.1.8.1.3.1'	'Photosynthesis.photophosphorylation.chlororespiration.NADH dehydrogenase-like (NDH) complex.subcomplex B.component *(PnsB1/NDF1)'	'solyc03g116870.3.1'	'mercator4v6.0: component *(PnsB1/NDF1) of NDH subcomplex B & original description: pep chromosome:SL3.0:3:67610843:67613520:-1 gene:Solyc03g116870.3 transcript:Solyc03g116870.3.1 gene_biotype:protein_coding transcript_biotype:protein_coding description:Photosynthetic NDH subunit of subcomplex B 1, chloroplastic [Source:Projected from Arabidopsis thaliana (AT1G15980) UniProtKB/Swiss-Prot;Acc:Q9S9…	T
'1.1.8.1.3.2'	'Photosynthesis.photophosphorylation.chlororespiration.NADH dehydrogenase-like (NDH) complex.subcomplex B.component *(PnsB2/NDF2)'	'solyc03g062720.3.1'	'mercator4v6.0: component *(PnsB2/NDF2) of NDH subcomplex B & original description: pep chromosome:SL3.0:3:34193393:34194827:-1 gene:Solyc03g062720.3 transcript:Solyc03g062720.3.1 gene_biotype:protein_coding transcript_biotype:protein_coding description:NDH-dependent cyclic electron flow 1 [Source:Projected from Arabidopsis thaliana (AT1G64770) UniProtKB/TrEMBL;Acc:F4I890]'	T
'1.1.8.1.3.3'	'Photosynthesis.photophosphorylation.chlororespiration.NADH dehydrogenase-like (NDH) complex.subcomplex B.component *(PnsB3/NDF4)'	'solyc08g083360.3.1'	'mercator4v6.0: component *(PnsB3/NDF4) of NDH subcomplex B & original description: pep chromosome:SL3.0:8:65951414:65952524:1 gene:Solyc08g083360.3 transcript:Solyc08g083360.3.1 gene_biotype:protein_coding transcript_biotype:protein_coding'	T
'1.1.8.1.3.4'	'Photosynthesis.photophosphorylation.chlororespiration.NADH dehydrogenase-like (NDH) complex.subcomplex B.component *(PnsB4/NDF6)'	'solyc12g036170.2.1'	'mercator4v6.0: component *(PnsB4/NDF6) of NDH subcomplex B & original description: pep chromosome:SL3.0:12:45247711:45249455:-1 gene:Solyc12g036170.2 transcript:Solyc12g036170.2.1 gene_biotype:protein_coding transcript_biotype:protein_coding description:Photosynthetic NDH subunit of subcomplex B 4, chloroplastic [Source:Projected from Arabidopsis thaliana (AT1G18730) UniProtKB/Swiss-Prot;Acc:Q8R…	T
'1.1.8.1.3.5'	'Photosynthesis.photophosphorylation.chlororespiration.NADH dehydrogenase-like (NDH) complex.subcomplex B.component *(PnsB5/NDH18)'	'solyc09g083190.3.1'	'mercator4v6.0: component *(PnsB5/NDH18) of NDH subcomplex B & original description: pep chromosome:SL3.0:9:69293844:69296051:1 gene:Solyc09g083190.3 transcript:Solyc09g083190.3.1 gene_biotype:protein_coding transcript_biotype:protein_coding description:PnsB5 [Source:Projected from Arabidopsis thaliana (AT5G43750) UniProtKB/TrEMBL;Acc:A0A178UJI2]'	T
'1.1.8.1.4'	'Photosynthesis.photophosphorylation.chlororespiration.NADH dehydrogenase-like (NDH) complex.lumen subcomplex L'	''	''
'1.1.8.1.4.1'	'Photosynthesis.photophosphorylation.chlororespiration.NADH dehydrogenase-like (NDH) complex.lumen subcomplex L.component *(PnsL1)'	'solyc10g054420.2.1'	'mercator4v6.0: component *(PnsL1) of NDH lumen subcomplex L & original description: pep chromosome:SL3.0:10:55307896:55309640:1 gene:Solyc10g054420.2 transcript:Solyc10g054420.2.1 gene_biotype:protein_coding transcript_biotype:protein_coding description:Photosynthetic NDH subunit of lumenal location 1, chloroplastic [Source:Projected from Arabidopsis thaliana (AT2G39470) UniProtKB/Swiss-Prot;Acc…	T
'1.1.8.1.4.2'	'Photosynthesis.photophosphorylation.chlororespiration.NADH dehydrogenase-like (NDH) complex.lumen subcomplex L.component *(PnsL2/PQL1)'	'solyc05g007780.3.1'	'mercator4v6.0: component *(PnsL2/PQL1) of NDH lumen subcomplex L & original description: pep chromosome:SL3.0:5:2237430:2239500:1 gene:Solyc05g007780.3 transcript:Solyc05g007780.3.1 gene_biotype:protein_coding transcript_biotype:protein_coding'	T
'1.1.8.1.4.3'	'Photosynthesis.photophosphorylation.chlororespiration.NADH dehydrogenase-like (NDH) complex.lumen subcomplex L.component *(PnsL3/PQL2)'	'solyc10g006530.3.1'	'mercator4v6.0: component *(PnsL3/PQL2) of NDH lumen subcomplex L & original description: pep chromosome:SL3.0:10:1089834:1092104:1 gene:Solyc10g006530.3 transcript:Solyc10g006530.3.1 gene_biotype:protein_coding transcript_biotype:protein_coding description:Photosynthetic NDH subunit of lumenal location 3, chloroplastic [Source:Projected from Arabidopsis thaliana (AT3G01440) UniProtKB/Swiss-Prot;…	T
'1.1.8.1.4.4'	'Photosynthesis.photophosphorylation.chlororespiration.NADH dehydrogenase-like (NDH) complex.lumen subcomplex L.component *(PnsL4)'	'solyc04g054510.3.1'	'mercator4v6.0: component *(PnsL4) of NDH lumen subcomplex L & original description: pep chromosome:SL3.0:4:52570212:52586678:-1 gene:Solyc04g054510.3 transcript:Solyc04g054510.3.1 gene_biotype:protein_coding transcript_biotype:protein_coding description:Photosynthetic NDH subunit of lumenal location 4, chloroplastic [Source:Projected from Arabidopsis thaliana (AT4G39710) UniProtKB/Swiss-Prot;Acc…	T
'1.1.8.1.4.5'	'Photosynthesis.photophosphorylation.chlororespiration.NADH dehydrogenase-like (NDH) complex.lumen subcomplex L.component *(PnsL5)'	'solyc01g009990.3.1'	'mercator4v6.0: component *(PnsL5) of NDH lumen subcomplex L & original description: pep chromosome:SL3.0:1:4530469:4534632:1 gene:Solyc01g009990.3 transcript:Solyc01g009990.3.1 gene_biotype:protein_coding transcript_biotype:protein_coding description:Peptidyl-prolyl cis-trans isomerase [Source:UniProtKB/TrEMBL;Acc:K4ATJ4]'	T
'1.1.8.1.5'	'Photosynthesis.photophosphorylation.chlororespiration.NADH dehydrogenase-like (NDH) complex.electron donor-binding subcomplex E'	''	''
'1.1.8.1.5.1'	'Photosynthesis.photophosphorylation.chlororespiration.NADH dehydrogenase-like (NDH) complex.electron donor-binding subcomplex E.component *(NdhS)'	'solyc08g082400.1.1.1'	'mercator4v6.0: component *(NdhS) of NDH electron donor-binding subcomplex E & original description: pep chromosome:SL3.0:8:65337877:65338629:-1 gene:Solyc08g082400.1 transcript:Solyc08g082400.1.1 gene_biotype:protein_coding transcript_biotype:protein_coding description:NAD(P)H-quinone oxidoreductase subunit S, chloroplastic [Source:Projected from Arabidopsis thaliana (AT4G23890) UniProtKB/Swiss-…	T
'1.1.8.1.5.2'	'Photosynthesis.photophosphorylation.chlororespiration.NADH dehydrogenase-like (NDH) complex.electron donor-binding subcomplex E.component *(NdhT)'	'solyc09g074610.3.1'	'mercator4v6.0: component *(NdhT) of NDH electron donor-binding subcomplex E & original description: pep chromosome:SL3.0:9:66864862:66866634:1 gene:Solyc09g074610.3 transcript:Solyc09g074610.3.1 gene_biotype:protein_coding transcript_biotype:protein_coding description:NAD(P)H-quinone oxidoreductase subunit T, chloroplastic [Source:Projected from Arabidopsis thaliana (AT4G09350) UniProtKB/Swiss-P…	T
'1.1.8.1.5.3'	'Photosynthesis.photophosphorylation.chlororespiration.NADH dehydrogenase-like (NDH) complex.electron donor-binding subcomplex E.component *(NdhU)'	'solyc06g082970.3.1'	'mercator4v6.0: component *(NdhU) of NDH electron donor-binding subcomplex E & original description: pep chromosome:SL3.0:6:48611760:48613140:1 gene:Solyc06g082970.3 transcript:Solyc06g082970.3.1 gene_biotype:protein_coding transcript_biotype:protein_coding description:NdhU [Source:Projected from Arabidopsis thaliana (AT5G21430) UniProtKB/TrEMBL;Acc:A0A178UN62]'	T
'1.1.8.1.5.4'	'Photosynthesis.photophosphorylation.chlororespiration.NADH dehydrogenase-like (NDH) complex.electron donor-binding subcomplex E.component *(NdhV)'	'solyc09g018890.3.1'	'mercator4v6.0: component *(NdhV) of NDH electron donor-binding subcomplex E & original description: pep chromosome:SL3.0:9:17729504:17731327:1 gene:Solyc09g018890.3 transcript:Solyc09g018890.3.1 gene_biotype:protein_coding transcript_biotype:protein_coding'	T
'1.1.8.1.6'	'Photosynthesis.photophosphorylation.chlororespiration.NADH dehydrogenase-like (NDH) complex.assembly and maintenance'	''	''
'1.1.8.1.6.1'	'Photosynthesis.photophosphorylation.chlororespiration.NADH dehydrogenase-like (NDH) complex.assembly and maintenance.ndhA-specific pre-mRNA splicing factor'	'solyc02g068760.3.1'	'mercator4v6.0: ndhA-specific pre-mRNA splicing factor & original description: pep chromosome:SL3.0:2:39248074:39252404:-1 gene:Solyc02g068760.3 transcript:Solyc02g068760.3.1 gene_biotype:protein_coding transcript_biotype:protein_coding'	T
'1.1.8.1.6.2'	'Photosynthesis.photophosphorylation.chlororespiration.NADH dehydrogenase-like (NDH) complex.assembly and maintenance.Cpn60 chaperonin heterodimer'	''	''
'1.1.8.1.6.2.1'	'Photosynthesis.photophosphorylation.chlororespiration.NADH dehydrogenase-like (NDH) complex.assembly and maintenance.Cpn60 chaperonin heterodimer.subunit alpha'	'solyc06g075010.3.1'	'mercator4v6.0: subunit alpha of Cpn60 chaperonin complex & original description: pep chromosome:SL3.0:6:46678724:46684047:-1 gene:Solyc06g075010.3 transcript:Solyc06g075010.3.1 gene_biotype:protein_coding transcript_biotype:protein_coding'	T
'1.1.8.1.6.2.1'	'Photosynthesis.photophosphorylation.chlororespiration.NADH dehydrogenase-like (NDH) complex.assembly and maintenance.Cpn60 chaperonin heterodimer.subunit alpha'	'solyc02g068730.3.1'	'mercator4v6.0: subunit alpha of Cpn60 chaperonin complex & original description: pep chromosome:SL3.0:2:39233231:39238683:-1 gene:Solyc02g068730.3 transcript:Solyc02g068730.3.1 gene_biotype:protein_coding transcript_biotype:protein_coding description:Chaperonin 60 subunit alpha 2, chloroplastic [Source:Projected from Arabidopsis thaliana (AT5G18820) UniProtKB/Swiss-Prot;Acc:Q56XV8]'	T
'1.1.8.1.6.2.1'	'Photosynthesis.photophosphorylation.chlororespiration.NADH dehydrogenase-like (NDH) complex.assembly and maintenance.Cpn60 chaperonin heterodimer.subunit alpha'	'solyc11g069790.2.1'	'mercator4v6.0: subunit alpha of Cpn60 chaperonin complex & original description: pep chromosome:SL3.0:11:54713142:54718539:-1 gene:Solyc11g069790.2 transcript:Solyc11g069790.2.1 gene_biotype:protein_coding transcript_biotype:protein_coding'	T
'1.1.8.1.6.2.2'	'Photosynthesis.photophosphorylation.chlororespiration.NADH dehydrogenase-like (NDH) complex.assembly and maintenance.Cpn60 chaperonin heterodimer.subunit beta'	'solyc05g010240.3.1'	'mercator4v6.0: subunit beta of Cpn60 chaperonin complex & original description: pep chromosome:SL3.0:5:4416636:4422238:1 gene:Solyc05g010240.3 transcript:Solyc05g010240.3.1 gene_biotype:protein_coding transcript_biotype:protein_coding'	T
'1.1.8.1.6.2.2'	'Photosynthesis.photophosphorylation.chlororespiration.NADH dehydrogenase-like (NDH) complex.assembly and maintenance.Cpn60 chaperonin heterodimer.subunit beta'	'solyc01g028810.3.1'	'mercator4v6.0: subunit beta of Cpn60 chaperonin complex & original description: pep chromosome:SL3.0:1:41287357:41292769:1 gene:Solyc01g028810.3 transcript:Solyc01g028810.3.1 gene_biotype:protein_coding transcript_biotype:protein_coding'	T
'1.1.8.1.6.2.2'	'Photosynthesis.photophosphorylation.chlororespiration.NADH dehydrogenase-like (NDH) complex.assembly and maintenance.Cpn60 chaperonin heterodimer.subunit beta'	'solyc03g120850.3.1'	'mercator4v6.0: subunit beta of Cpn60 chaperonin complex & original description: pep chromosome:SL3.0:3:70581833:70587286:-1 gene:Solyc03g120850.3 transcript:Solyc03g120850.3.1 gene_biotype:protein_coding transcript_biotype:protein_coding'	T
'1.1.8.1.6.3'	'Photosynthesis.photophosphorylation.chlororespiration.NADH dehydrogenase-like (NDH) complex.assembly and maintenance.assembly factor *(CRR1)'	'solyc03g026210.3.1'	'mercator4v6.0: assembly factor CRR1 involved in NDH complex assembly & original description: pep chromosome:SL3.0:3:3633575:3637779:-1 gene:Solyc03g026210.3 transcript:Solyc03g026210.3.1 gene_biotype:protein_coding transcript_biotype:protein_coding description:CRR1 [Source:Projected from Arabidopsis thaliana (AT5G52100) UniProtKB/TrEMBL;Acc:A0A178UH15]'	T
'1.1.8.1.6.4'	'Photosynthesis.photophosphorylation.chlororespiration.NADH dehydrogenase-like (NDH) complex.assembly and maintenance.assembly factor *(CRR3)'	'solyc05g026570.3.1'	'mercator4v6.0: assembly factor CRR3 involved in NDH complex assembly & original description: pep chromosome:SL3.0:5:42053702:42054923:1 gene:Solyc05g026570.3 transcript:Solyc05g026570.3.1 gene_biotype:protein_coding transcript_biotype:protein_coding description:CRR3 [Source:Projected from Arabidopsis thaliana (AT2G01590) UniProtKB/TrEMBL;Acc:A0A178VVT4]'	T
'1.1.8.1.6.5'	'Photosynthesis.photophosphorylation.chlororespiration.NADH dehydrogenase-like (NDH) complex.assembly and maintenance.assembly factor *(CRR6)'	'solyc07g007280.3.1'	'mercator4v6.0: assembly factor CRR6 involved in NDH complex assembly & original description: pep chromosome:SL3.0:7:2009988:2013163:-1 gene:Solyc07g007280.3 transcript:Solyc07g007280.3.1 gene_biotype:protein_coding transcript_biotype:protein_coding description:Protein CHLORORESPIRATORY REDUCTION 6, chloroplastic [Source:Projected from Arabidopsis thaliana (AT2G47910) UniProtKB/Swiss-Prot;Acc:O82…	T
'1.1.8.1.6.6'	'Photosynthesis.photophosphorylation.chlororespiration.NADH dehydrogenase-like (NDH) complex.assembly and maintenance.assembly factor *(CRR7)'	'solyc02g066920.3.1'	'mercator4v6.0: assembly factor CRR7 involved in NDH complex assembly & original description: pep chromosome:SL3.0:2:37747643:37750264:1 gene:Solyc02g066920.3 transcript:Solyc02g066920.3.1 gene_biotype:protein_coding transcript_biotype:protein_coding description:Protein CHLORORESPIRATORY REDUCTION 7, chloroplastic [Source:Projected from Arabidopsis thaliana (AT5G39210) UniProtKB/Swiss-Prot;Acc:Q9…	T
'1.1.8.1.6.7'	'Photosynthesis.photophosphorylation.chlororespiration.NADH dehydrogenase-like (NDH) complex.assembly and maintenance.assembly factor *(NDF5)'	'solyc03g062710.3.1'	'mercator4v6.0: assembly factor NDF5 involved in NDH complex assembly & original description: pep chromosome:SL3.0:3:34188392:34192799:-1 gene:Solyc03g062710.3 transcript:Solyc03g062710.3.1 gene_biotype:protein_coding transcript_biotype:protein_coding'	T
'1.1.8.1.6.8'	'Photosynthesis.photophosphorylation.chlororespiration.NADH dehydrogenase-like (NDH) complex.assembly and maintenance.assembly factor *(CRR41)'	'solyc07g064100.1.1.1'	'mercator4v6.0: assembly factor CRR41 involved in NDH complex assembly & original description: pep chromosome:SL3.0:7:66511941:66512549:1 gene:Solyc07g064100.1 transcript:Solyc07g064100.1.1 gene_biotype:protein_coding transcript_biotype:protein_coding'	T
'1.1.8.1.6.9'	'Photosynthesis.photophosphorylation.chlororespiration.NADH dehydrogenase-like (NDH) complex.assembly and maintenance.assembly factor *(CRR42)'	'solyc01g009245.1.1'	'mercator4v6.0: assembly factor CRR42 involved in NDH complex assembly & original description: pep chromosome:SL3.0:1:3208321:3211020:-1 gene:Solyc01g009245.1 transcript:Solyc01g009245.1.1 gene_biotype:protein_coding transcript_biotype:protein_coding'	T
'1.1.8.1.6.10'	'Photosynthesis.photophosphorylation.chlororespiration.NADH dehydrogenase-like (NDH) complex.assembly and maintenance.assembly factor *(CRR9)'	'solyc10g005470.3.1'	'mercator4v6.0: assembly factor CRR9 involved in NDH complex assembly & original description: pep chromosome:SL3.0:10:347036:348751:1 gene:Solyc10g005470.3 transcript:Solyc10g005470.3.1 gene_biotype:protein_coding transcript_biotype:protein_coding'	T
'1.1.8.1.6.11'	'Photosynthesis.photophosphorylation.chlororespiration.NADH dehydrogenase-like (NDH) complex.assembly and maintenance.assembly factor *(PQL3)'	'solyc03g115005.1.1.1'	'mercator4v6.0: assembly factor (PQL3) involved in NDH complex assembly & original description: pep chromosome:SL3.0:3:66342733:66343257:1 gene:Solyc03g115005.1 transcript:Solyc03g115005.1.1 gene_biotype:protein_coding transcript_biotype:protein_coding'	T
'1.1.8.1.7'	'Photosynthesis.photophosphorylation.chlororespiration.NADH dehydrogenase-like (NDH) complex.link between NDH complex and photosystem I'	''	''
'1.1.8.1.7.1'	'Photosynthesis.photophosphorylation.chlororespiration.NADH dehydrogenase-like (NDH) complex.link between NDH complex and photosystem I.linker protein *(LHCa5)'	'solyc07g022900.3.1'	'mercator4v6.0: linker protein *(LHCa5) between PS-I complex and NDH complex & original description: pep chromosome:SL3.0:7:23219651:23221488:1 gene:Solyc07g022900.3 transcript:Solyc07g022900.3.1 gene_biotype:protein_coding transcript_biotype:protein_coding description:Photosystem I chlorophyll a/b-binding protein 5, chloroplastic [Source:Projected from Arabidopsis thaliana (AT1G45474) UniProtKB/…	T
'1.1.8.1.7.2'	'Photosynthesis.photophosphorylation.chlororespiration.NADH dehydrogenase-like (NDH) complex.link between NDH complex and photosystem I.linker protein *(LHCa6)'	'solyc12g009200.2.1'	'mercator4v6.0: linker protein *(LHCa6) between PS-I complex and NDH complex & original description: pep chromosome:SL3.0:12:2484949:2487746:-1 gene:Solyc12g009200.2 transcript:Solyc12g009200.2.1 gene_biotype:protein_coding transcript_biotype:protein_coding description:Chlorophyll a-b binding protein, chloroplastic [Source:UniProtKB/TrEMBL;Acc:K4DC08]'	T
'1.1.8.2'	'Photosynthesis.photophosphorylation.chlororespiration.non-heme diiron quinol oxidase *(PTOX)'	'solyc11g011980.2.1'	'mercator4v6.0: non-heme diiron quinol oxidase *(PTOX) & original description: pep chromosome:SL3.0:11:4926748:4943056:-1 gene:Solyc11g011980.2 transcript:Solyc11g011980.2.1 gene_biotype:protein_coding transcript_biotype:protein_coding'	T
'1.1.9'	'Photosynthesis.photophosphorylation.ATP synthase complex'	''	''
'1.1.9.1'	'Photosynthesis.photophosphorylation.ATP synthase complex.membrane CF0 subcomplex'	''	''
'1.1.9.1.1'	'Photosynthesis.photophosphorylation.ATP synthase complex.membrane CF0 subcomplex.subunit a'	''	''
'1.1.9.1.2'	'Photosynthesis.photophosphorylation.ATP synthase complex.membrane CF0 subcomplex.subunit b'	'solyc02g012020.2.1'	'mercator4v6.0: subunit b of membrane CF0 subcomplex of ATP synthase complex & original description: pep chromosome:SL3.0:2:14190199:14191350:-1 gene:Solyc02g012020.2 transcript:Solyc02g012020.2.1 gene_biotype:protein_coding transcript_biotype:protein_coding'	T
'1.1.9.1.2'	'Photosynthesis.photophosphorylation.ATP synthase complex.membrane CF0 subcomplex.subunit b'	'solyc07g021380.1.1.1'	'mercator4v6.0: subunit b of membrane CF0 subcomplex of ATP synthase complex & original description: pep chromosome:SL3.0:7:17526825:17527190:-1 gene:Solyc07g021380.1 transcript:Solyc07g021380.1.1 gene_biotype:protein_coding transcript_biotype:protein_coding'	T
'1.1.9.1.2'	'Photosynthesis.photophosphorylation.ATP synthase complex.membrane CF0 subcomplex.subunit b'	'solyc10g044543.1.1'	'mercator4v6.0: subunit b of membrane CF0 subcomplex of ATP synthase complex & original description: pep chromosome:SL3.0:10:26753557:26754797:-1 gene:Solyc10g044543.1 transcript:Solyc10g044543.1.1 gene_biotype:protein_coding transcript_biotype:protein_coding'	T
'1.1.9.1.2'	'Photosynthesis.photophosphorylation.ATP synthase complex.membrane CF0 subcomplex.subunit b'	'solyc12g027720.1.1.1'	'mercator4v6.0: subunit b of membrane CF0 subcomplex of ATP synthase complex & original description: pep chromosome:SL3.0:12:25926777:25926959:1 gene:Solyc12g027720.1 transcript:Solyc12g027720.1.1 gene_biotype:protein_coding transcript_biotype:protein_coding'	T
'1.1.9.1.3'	'Photosynthesis.photophosphorylation.ATP synthase complex.membrane CF0 subcomplex.subunit b_'	'solyc06g065990.1.1.1'	'mercator4v6.0: subunit b_ of membrane CF0 subcomplex of ATP synthase complex & original description: pep chromosome:SL3.0:6:41476506:41477177:-1 gene:Solyc06g065990.1 transcript:Solyc06g065990.1.1 gene_biotype:protein_coding transcript_biotype:protein_coding'	T
'1.1.9.1.3'	'Photosynthesis.photophosphorylation.ATP synthase complex.membrane CF0 subcomplex.subunit b_'	'solyc06g066000.2.1'	'mercator4v6.0: subunit b_ of membrane CF0 subcomplex of ATP synthase complex & original description: pep chromosome:SL3.0:6:41479730:41480401:-1 gene:Solyc06g066000.2 transcript:Solyc06g066000.2.1 gene_biotype:protein_coding transcript_biotype:protein_coding'	T
'1.1.9.1.4'	'Photosynthesis.photophosphorylation.ATP synthase complex.membrane CF0 subcomplex.subunit c'	''	''
'1.1.9.2'	'Photosynthesis.photophosphorylation.ATP synthase complex.peripheral CF1 subcomplex'	''	''
'1.1.9.2.1'	'Photosynthesis.photophosphorylation.ATP synthase complex.peripheral CF1 subcomplex.subunit alpha'	''	''
'1.1.9.2.2'	'Photosynthesis.photophosphorylation.ATP synthase complex.peripheral CF1 subcomplex.subunit beta'	''	''
'1.1.9.2.3'	'Photosynthesis.photophosphorylation.ATP synthase complex.peripheral CF1 subcomplex.subunit gamma'	'solyc12g005060.1.1.1'	'mercator4v6.0: subunit gamma of peripheral CF1 subcomplex of ATP synthase complex & original description: pep chromosome:SL3.0:12:28554:29603:1 gene:Solyc12g005060.1 transcript:Solyc12g005060.1.1 gene_biotype:protein_coding transcript_biotype:protein_coding description:ATP synthase gamma chain 2, chloroplastic [Source:Projected from Arabidopsis thaliana (AT1G15700) UniProtKB/Swiss-Prot;Acc:Q0190…	T
'1.1.9.2.3'	'Photosynthesis.photophosphorylation.ATP synthase complex.peripheral CF1 subcomplex.subunit gamma'	'solyc02g080540.1.1.1'	'mercator4v6.0: subunit gamma of peripheral CF1 subcomplex of ATP synthase complex & original description: pep chromosome:SL3.0:2:45302829:45303962:1 gene:Solyc02g080540.1 transcript:Solyc02g080540.1.1 gene_biotype:protein_coding transcript_biotype:protein_coding description:ATP synthase gamma chain 1, chloroplastic [Source:Projected from Arabidopsis thaliana (AT4G04640) UniProtKB/Swiss-Prot;Acc:…	T
'1.1.9.2.4'	'Photosynthesis.photophosphorylation.ATP synthase complex.peripheral CF1 subcomplex.subunit delta'	'solyc12g056830.1.1.1'	'mercator4v6.0: subunit delta of peripheral CF1 subcomplex of ATP synthase complex & original description: pep chromosome:SL3.0:12:63857776:63858528:1 gene:Solyc12g056830.1 transcript:Solyc12g056830.1.1 gene_biotype:protein_coding transcript_biotype:protein_coding description:PDE332 [Source:Projected from Arabidopsis thaliana (AT4G09650) UniProtKB/TrEMBL;Acc:A0A178V1L3]'	T
'1.1.9.2.5'	'Photosynthesis.photophosphorylation.ATP synthase complex.peripheral CF1 subcomplex.subunit epsilon'	'solyc01g017220.1.1.1'	'mercator4v6.0: subunit epsilon of peripheral CF1 subcomplex of ATP synthase complex & original description: pep chromosome:SL3.0:1:23812415:23812705:-1 gene:Solyc01g017220.1 transcript:Solyc01g017220.1.1 gene_biotype:protein_coding transcript_biotype:protein_coding'	T
'1.1.9.3'	'Photosynthesis.photophosphorylation.ATP synthase complex.assembly'	''	''
'1.1.9.3.1'	'Photosynthesis.photophosphorylation.ATP synthase complex.assembly.assembly factor *(CGL160)'	'solyc07g055050.3.1'	'mercator4v6.0: factor involved in ATP synthase complex assembly *(CGL160) & original description: pep chromosome:SL3.0:7:63308996:63313746:1 gene:Solyc07g055050.3 transcript:Solyc07g055050.3.1 gene_biotype:protein_coding transcript_biotype:protein_coding'	T
'1.1.9.3.1'	'Photosynthesis.photophosphorylation.ATP synthase complex.assembly.assembly factor *(CGL160)'	'solyc12g010870.2.1'	'mercator4v6.0: factor involved in ATP synthase complex assembly *(CGL160) & original description: pep chromosome:SL3.0:12:3785483:3790487:1 gene:Solyc12g010870.2 transcript:Solyc12g010870.2.1 gene_biotype:protein_coding transcript_biotype:protein_coding'	T
'1.1.9.3.2'	'Photosynthesis.photophosphorylation.ATP synthase complex.assembly.assembly factor *(BFA1)'	'solyc02g088350.3.1'	'mercator4v6.0: ATP synthase complex assembly factor *(BFA1) & original description: pep chromosome:SL3.0:2:51110771:51114337:-1 gene:Solyc02g088350.3 transcript:Solyc02g088350.3.1 gene_biotype:protein_coding transcript_biotype:protein_coding'	T
'1.1.9.3.3'	'Photosynthesis.photophosphorylation.ATP synthase complex.assembly.assembly factor *(BFA3)'	'solyc01g110160.3.1'	'mercator4v6.0: ATP synthase complex assembly factor *(BFA3) & original description: pep chromosome:SL3.0:1:96844868:96851067:-1 gene:Solyc01g110160.3 transcript:Solyc01g110160.3.1 gene_biotype:protein_coding transcript_biotype:protein_coding'	T
'1.2'	'Photosynthesis.calvin cycle'	''	''
'1.2.1'	'Photosynthesis.calvin cycle.ribulose-1,5-bisphosphat carboxylase/oxygenase (RuBisCo) activity'	''	''
'1.2.1.1'	'Photosynthesis.calvin cycle.ribulose-1,5-bisphosphat carboxylase/oxygenase (RuBisCo) activity.RuBisCo heterodimer'	''	''
'1.2.1.1.1'	'Photosynthesis.calvin cycle.ribulose-1,5-bisphosphat carboxylase/oxygenase (RuBisCo) activity.RuBisCo heterodimer.large subunit'	''	''
'1.2.1.1.2'	'Photosynthesis.calvin cycle.ribulose-1,5-bisphosphat carboxylase/oxygenase (RuBisCo) activity.RuBisCo heterodimer.small subunit'	'solyc07g017950.3.1'	'mercator4v6.0: small subunit of ribulose-1,5-bisphosphat carboxylase/oxygenase heterodimer & original description: pep chromosome:SL3.0:7:8626944:8629428:1 gene:Solyc07g017950.3 transcript:Solyc07g017950.3.1 gene_biotype:protein_coding transcript_biotype:protein_coding description:Ribulose bisphosphate carboxylase small chain [Source:UniProtKB/TrEMBL;Acc:K4CCK9]'	T
'1.2.1.1.2'	'Photosynthesis.calvin cycle.ribulose-1,5-bisphosphat carboxylase/oxygenase (RuBisCo) activity.RuBisCo heterodimer.small subunit'	'solyc02g085950.3.1'	'mercator4v6.0: small subunit of ribulose-1,5-bisphosphat carboxylase/oxygenase heterodimer & original description: pep chromosome:SL3.0:2:49352761:49353728:1 gene:Solyc02g085950.3 transcript:Solyc02g085950.3.1 gene_biotype:protein_coding transcript_biotype:protein_coding gene_symbol:RBCS-3B description:Ribulose bisphosphate carboxylase small chain 3B, chloroplastic [Source:UniProtKB/Swiss-Prot;A…	T
'1.2.1.1.2'	'Photosynthesis.calvin cycle.ribulose-1,5-bisphosphat carboxylase/oxygenase (RuBisCo) activity.RuBisCo heterodimer.small subunit'	'solyc03g034220.3.1'	'mercator4v6.0: small subunit of ribulose-1,5-bisphosphat carboxylase/oxygenase heterodimer & original description: pep chromosome:SL3.0:3:5956428:5958862:1 gene:Solyc03g034220.3 transcript:Solyc03g034220.3.1 gene_biotype:protein_coding transcript_biotype:protein_coding gene_symbol:RBCS-2A description:Ribulose bisphosphate carboxylase small chain 2A, chloroplastic [Source:UniProtKB/Swiss-Prot;Acc…	T
'1.2.1.1.2'	'Photosynthesis.calvin cycle.ribulose-1,5-bisphosphat carboxylase/oxygenase (RuBisCo) activity.RuBisCo heterodimer.small subunit'	'solyc02g063150.3.1'	'mercator4v6.0: small subunit of ribulose-1,5-bisphosphat carboxylase/oxygenase heterodimer & original description: pep chromosome:SL3.0:2:35770439:35771423:1 gene:Solyc02g063150.3 transcript:Solyc02g063150.3.1 gene_biotype:protein_coding transcript_biotype:protein_coding gene_symbol:RBCS-1 description:Ribulose bisphosphate carboxylase small chain 1, chloroplastic [Source:UniProtKB/Swiss-Prot;Acc…	T
'1.2.1.2'	'Photosynthesis.calvin cycle.ribulose-1,5-bisphosphat carboxylase/oxygenase (RuBisCo) activity.RuBisCo assembly'	''	''
'1.2.1.2.1'	'Photosynthesis.calvin cycle.ribulose-1,5-bisphosphat carboxylase/oxygenase (RuBisCo) activity.RuBisCo assembly.CPN60 chaperonin heterodimer'	''	''
'1.2.1.2.1.1'	'Photosynthesis.calvin cycle.ribulose-1,5-bisphosphat carboxylase/oxygenase (RuBisCo) activity.RuBisCo assembly.CPN60 chaperonin heterodimer.subunit alpha'	'solyc06g075010.3.1'	'mercator4v6.0: subunit alpha of CPN60 assembly chaperone heterodimer & original description: pep chromosome:SL3.0:6:46678724:46684047:-1 gene:Solyc06g075010.3 transcript:Solyc06g075010.3.1 gene_biotype:protein_coding transcript_biotype:protein_coding'	T
'1.2.1.2.1.1'	'Photosynthesis.calvin cycle.ribulose-1,5-bisphosphat carboxylase/oxygenase (RuBisCo) activity.RuBisCo assembly.CPN60 chaperonin heterodimer.subunit alpha'	'solyc02g068730.3.1'	'mercator4v6.0: subunit alpha of CPN60 assembly chaperone heterodimer & original description: pep chromosome:SL3.0:2:39233231:39238683:-1 gene:Solyc02g068730.3 transcript:Solyc02g068730.3.1 gene_biotype:protein_coding transcript_biotype:protein_coding description:Chaperonin 60 subunit alpha 2, chloroplastic [Source:Projected from Arabidopsis thaliana (AT5G18820) UniProtKB/Swiss-Prot;Acc:Q56XV8]'	T
'1.2.1.2.1.1'	'Photosynthesis.calvin cycle.ribulose-1,5-bisphosphat carboxylase/oxygenase (RuBisCo) activity.RuBisCo assembly.CPN60 chaperonin heterodimer.subunit alpha'	'solyc11g069790.2.1'	'mercator4v6.0: subunit alpha of CPN60 assembly chaperone heterodimer & original description: pep chromosome:SL3.0:11:54713142:54718539:-1 gene:Solyc11g069790.2 transcript:Solyc11g069790.2.1 gene_biotype:protein_coding transcript_biotype:protein_coding'	T
'1.2.1.2.1.2'	'Photosynthesis.calvin cycle.ribulose-1,5-bisphosphat carboxylase/oxygenase (RuBisCo) activity.RuBisCo assembly.CPN60 chaperonin heterodimer.subunit beta'	'solyc05g010240.3.1'	'mercator4v6.0: subunit beta of CPN60 assembly chaperone heterodimer & original description: pep chromosome:SL3.0:5:4416636:4422238:1 gene:Solyc05g010240.3 transcript:Solyc05g010240.3.1 gene_biotype:protein_coding transcript_biotype:protein_coding'	T
'1.2.1.2.1.2'	'Photosynthesis.calvin cycle.ribulose-1,5-bisphosphat carboxylase/oxygenase (RuBisCo) activity.RuBisCo assembly.CPN60 chaperonin heterodimer.subunit beta'	'solyc01g028810.3.1'	'mercator4v6.0: subunit beta of CPN60 assembly chaperone heterodimer & original description: pep chromosome:SL3.0:1:41287357:41292769:1 gene:Solyc01g028810.3 transcript:Solyc01g028810.3.1 gene_biotype:protein_coding transcript_biotype:protein_coding'	T
'1.2.1.2.1.2'	'Photosynthesis.calvin cycle.ribulose-1,5-bisphosphat carboxylase/oxygenase (RuBisCo) activity.RuBisCo assembly.CPN60 chaperonin heterodimer.subunit beta'	'solyc03g120850.3.1'	'mercator4v6.0: subunit beta of CPN60 assembly chaperone heterodimer & original description: pep chromosome:SL3.0:3:70581833:70587286:-1 gene:Solyc03g120850.3 transcript:Solyc03g120850.3.1 gene_biotype:protein_coding transcript_biotype:protein_coding'	T
'1.2.1.2.2'	'Photosynthesis.calvin cycle.ribulose-1,5-bisphosphat carboxylase/oxygenase (RuBisCo) activity.RuBisCo assembly.auxiliary co-chaperone *(CPN20)'	'solyc12g009250.2.1'	'mercator4v6.0: auxiliary co-chaperone involved in RuBisCo assembly *(CPN20) & original description: pep chromosome:SL3.0:12:2528325:2532343:1 gene:Solyc12g009250.2 transcript:Solyc12g009250.2.1 gene_biotype:protein_coding transcript_biotype:protein_coding'	T
'1.2.1.2.2'	'Photosynthesis.calvin cycle.ribulose-1,5-bisphosphat carboxylase/oxygenase (RuBisCo) activity.RuBisCo assembly.auxiliary co-chaperone *(CPN20)'	'solyc07g042250.3.1'	'mercator4v6.0: auxiliary co-chaperone involved in RuBisCo assembly *(CPN20) & original description: pep chromosome:SL3.0:7:55482163:55484987:1 gene:Solyc07g042250.3 transcript:Solyc07g042250.3.1 gene_biotype:protein_coding transcript_biotype:protein_coding description:Chaperonin 21 [Source:UniProtKB/TrEMBL;Acc:Q9M5A8]'	T
'1.2.1.2.3'	'Photosynthesis.calvin cycle.ribulose-1,5-bisphosphat carboxylase/oxygenase (RuBisCo) activity.RuBisCo assembly.auxiliary co-chaperone *(CPN10)'	'solyc01g088610.3.1'	'mercator4v6.0: auxiliary co-chaperone involved in RuBisCo assembly *(CPN10) & original description: pep chromosome:SL3.0:1:83243219:83247297:-1 gene:Solyc01g088610.3 transcript:Solyc01g088610.3.1 gene_biotype:protein_coding transcript_biotype:protein_coding'	T
'1.2.1.2.4'	'Photosynthesis.calvin cycle.ribulose-1,5-bisphosphat carboxylase/oxygenase (RuBisCo) activity.RuBisCo assembly.assembly factor *(RbcX)'	'solyc01g087190.3.1'	'mercator4v6.0: assembly factor involved in RuBisCo assembly *(RbcX) & original description: pep chromosome:SL3.0:1:81997902:82002516:-1 gene:Solyc01g087190.3 transcript:Solyc01g087190.3.1 gene_biotype:protein_coding transcript_biotype:protein_coding'	T
'1.2.1.2.4'	'Photosynthesis.calvin cycle.ribulose-1,5-bisphosphat carboxylase/oxygenase (RuBisCo) activity.RuBisCo assembly.assembly factor *(RbcX)'	'solyc02g081060.3.1'	'mercator4v6.0: assembly factor involved in RuBisCo assembly *(RbcX) & original description: pep chromosome:SL3.0:2:45668107:45681190:1 gene:Solyc02g081060.3 transcript:Solyc02g081060.3.1 gene_biotype:protein_coding transcript_biotype:protein_coding'	T
'1.2.1.2.4'	'Photosynthesis.calvin cycle.ribulose-1,5-bisphosphat carboxylase/oxygenase (RuBisCo) activity.RuBisCo assembly.assembly factor *(RbcX)'	'solyc11g065740.2.1'	'mercator4v6.0: assembly factor involved in RuBisCo assembly *(RbcX) & original description: pep chromosome:SL3.0:11:51628460:51632177:1 gene:Solyc11g065740.2 transcript:Solyc11g065740.2.1 gene_biotype:protein_coding transcript_biotype:protein_coding'	T
'1.2.1.2.5'	'Photosynthesis.calvin cycle.ribulose-1,5-bisphosphat carboxylase/oxygenase (RuBisCo) activity.RuBisCo assembly.assembly factor *(RAF1)'	'solyc11g006060.1.1.1'	'mercator4v6.0: assembly factor involved in RuBisCo assembly *(RAF1) & original description: pep chromosome:SL3.0:11:860037:861392:1 gene:Solyc11g006060.1 transcript:Solyc11g006060.1.1 gene_biotype:protein_coding transcript_biotype:protein_coding'	T
'1.2.1.2.6'	'Photosynthesis.calvin cycle.ribulose-1,5-bisphosphat carboxylase/oxygenase (RuBisCo) activity.RuBisCo assembly.assembly factor *(RAF2)'	'solyc00g024150.3.1'	'mercator4v6.0: assembly factor involved in RuBisCo assembly *(RAF2) & original description: pep supercontig:SL3.0:SL3.00SC0000153:612:3264:1 gene:Solyc00g024150.3 transcript:Solyc00g024150.3.1 gene_biotype:protein_coding transcript_biotype:protein_coding description:Transcriptional coactivator/pterin dehydratase'	T
'1.2.1.2.7'	'Photosynthesis.calvin cycle.ribulose-1,5-bisphosphat carboxylase/oxygenase (RuBisCo) activity.RuBisCo assembly.assembly factor *(BSD2)'	'solyc12g009440.2.1'	'mercator4v6.0: assembly factor involved in RuBisCo assembly *(BSD2) & original description: pep chromosome:SL3.0:12:2711179:2714275:1 gene:Solyc12g009440.2 transcript:Solyc12g009440.2.1 gene_biotype:protein_coding transcript_biotype:protein_coding'	T
'1.2.1.3'	'Photosynthesis.calvin cycle.ribulose-1,5-bisphosphat carboxylase/oxygenase (RuBisCo) activity.RuBisCo regulation'	''	''
'1.2.1.3.1'	'Photosynthesis.calvin cycle.ribulose-1,5-bisphosphat carboxylase/oxygenase (RuBisCo) activity.RuBisCo regulation.rbcL-mRNA stability factor *(MRL1)'	'solyc01g111020.3.1'	'mercator4v6.0: rbcL-mRNA stability factor *(MRL1) & original description: pep chromosome:SL3.0:1:97338885:97354556:-1 gene:Solyc01g111020.3 transcript:Solyc01g111020.3.1 gene_biotype:protein_coding transcript_biotype:protein_coding description:Pentatricopeptide repeat-containing protein MRL1, chloroplastic [Source:Projected from Arabidopsis thaliana (AT4G34830) UniProtKB/Swiss-Prot;Acc:Q0WLC6]'	T
'1.2.1.3.2'	'Photosynthesis.calvin cycle.ribulose-1,5-bisphosphat carboxylase/oxygenase (RuBisCo) activity.RuBisCo regulation.lysine N-methyltransferase *(RbcMT)'	'solyc05g013160.3.1'	'mercator4v6.0: lysine N-methyltransferase involved in RuBisCo regulation & original description: pep chromosome:SL3.0:5:6245116:6249939:1 gene:Solyc05g013160.3 transcript:Solyc05g013160.3.1 gene_biotype:protein_coding transcript_biotype:protein_coding'	T
'1.2.1.3.2'	'Photosynthesis.calvin cycle.ribulose-1,5-bisphosphat carboxylase/oxygenase (RuBisCo) activity.RuBisCo regulation.lysine N-methyltransferase *(RbcMT)'	'solyc05g013150.3.1'	'mercator4v6.0: lysine N-methyltransferase involved in RuBisCo regulation & original description: pep chromosome:SL3.0:5:6231374:6238941:-1 gene:Solyc05g013150.3 transcript:Solyc05g013150.3.1 gene_biotype:protein_coding transcript_biotype:protein_coding'	T
'1.2.1.3.2'	'Photosynthesis.calvin cycle.ribulose-1,5-bisphosphat carboxylase/oxygenase (RuBisCo) activity.RuBisCo regulation.lysine N-methyltransferase *(RbcMT)'	'solyc07g045310.3.1'	'mercator4v6.0: lysine N-methyltransferase involved in RuBisCo regulation & original description: pep chromosome:SL3.0:7:58532818:58537896:1 gene:Solyc07g045310.3 transcript:Solyc07g045310.3.1 gene_biotype:protein_coding transcript_biotype:protein_coding'	T
'1.2.1.3.3'	'Photosynthesis.calvin cycle.ribulose-1,5-bisphosphat carboxylase/oxygenase (RuBisCo) activity.RuBisCo regulation.ATP-dependent activase *(RCA)'	'solyc10g086580.2.1'	'mercator4v6.0: ATP-dependent activase involved in RuBisCo regulation & original description: pep chromosome:SL3.0:10:65486787:65489640:-1 gene:Solyc10g086580.2 transcript:Solyc10g086580.2.1 gene_biotype:protein_coding transcript_biotype:protein_coding'	T
'1.2.1.3.3'	'Photosynthesis.calvin cycle.ribulose-1,5-bisphosphat carboxylase/oxygenase (RuBisCo) activity.RuBisCo regulation.ATP-dependent activase *(RCA)'	'solyc09g011080.3.1'	'mercator4v6.0: ATP-dependent activase involved in RuBisCo regulation & original description: pep chromosome:SL3.0:9:4413491:4416638:-1 gene:Solyc09g011080.3 transcript:Solyc09g011080.3.1 gene_biotype:protein_coding transcript_biotype:protein_coding'	T
'1.2.1.3.4'	'Photosynthesis.calvin cycle.ribulose-1,5-bisphosphat carboxylase/oxygenase (RuBisCo) activity.RuBisCo regulation.RuBisCo inhibitor dephosphorylation'	''	''
'1.2.1.3.4.1'	'Photosynthesis.calvin cycle.ribulose-1,5-bisphosphat carboxylase/oxygenase (RuBisCo) activity.RuBisCo regulation.RuBisCo inhibitor dephosphorylation.carboxy-D-arabinitol-1-phosphatase *(CA1PP)'	'solyc06g074510.3.1'	'mercator4v6.0: carboxy-D-arabinitol-1-phosphatase *(CA1PP) & original description: pep chromosome:SL3.0:6:46242046:46246745:-1 gene:Solyc06g074510.3 transcript:Solyc06g074510.3.1 gene_biotype:protein_coding transcript_biotype:protein_coding'	T
'1.2.1.3.4.2'	'Photosynthesis.calvin cycle.ribulose-1,5-bisphosphat carboxylase/oxygenase (RuBisCo) activity.RuBisCo regulation.RuBisCo inhibitor dephosphorylation.xylulose-1,5-bisphosphate phosphatase *(CbbYa)'	'solyc03g111610.3.1'	'mercator4v6.0: xylulose-1,5-bisphosphate phosphatase *(CbbYa) & original description: pep chromosome:SL3.0:3:63731435:63735566:-1 gene:Solyc03g111610.3 transcript:Solyc03g111610.3.1 gene_biotype:protein_coding transcript_biotype:protein_coding description:CBBY-like protein [Source:Projected from Arabidopsis thaliana (AT3G48420) UniProtKB/Swiss-Prot;Acc:Q94K71]'	T
'1.2.1.3.4.3'	'Photosynthesis.calvin cycle.ribulose-1,5-bisphosphat carboxylase/oxygenase (RuBisCo) activity.RuBisCo regulation.RuBisCo inhibitor dephosphorylation.xylulose-1,5-bisphosphate phosphatase *(CbbYb)'	'solyc11g009020.2.1'	'mercator4v6.0: xylulose-1,5-bisphosphate phosphatase *(CbbYb) & original description: pep chromosome:SL3.0:11:3160196:3165653:-1 gene:Solyc11g009020.2 transcript:Solyc11g009020.2.1 gene_biotype:protein_coding transcript_biotype:protein_coding'	T
'1.2.2'	'Photosynthesis.calvin cycle.phosphoglycerate kinase'	'solyc07g066610.3.1'	'mercator4v6.0: phosphoglycerate kinase & original description: pep chromosome:SL3.0:7:68113060:68119347:-1 gene:Solyc07g066610.3 transcript:Solyc07g066610.3.1 gene_biotype:protein_coding transcript_biotype:protein_coding'	T
'1.2.3'	'Photosynthesis.calvin cycle.glyceraldehyde 3-phosphate dehydrogenase (GAPDH) activity'	''	''
'1.2.3.1'	'Photosynthesis.calvin cycle.glyceraldehyde 3-phosphate dehydrogenase (GAPDH) activity.glyceraldehyde 3-phosphate dehydrogenase *(GAPDH)'	'solyc12g094640.2.1'	'mercator4v6.0: glyceraldehyde 3-phosphate dehydrogenase *(GAPDH) & original description: pep chromosome:SL3.0:12:65792804:65797868:1 gene:Solyc12g094640.2 transcript:Solyc12g094640.2.1 gene_biotype:protein_coding transcript_biotype:protein_coding description:Glyceraldehyde-3-phosphate dehydrogenase [Source:UniProtKB/TrEMBL;Acc:K4DH36]'	T
'1.2.3.1'	'Photosynthesis.calvin cycle.glyceraldehyde 3-phosphate dehydrogenase (GAPDH) activity.glyceraldehyde 3-phosphate dehydrogenase *(GAPDH)'	'solyc02g020940.3.1'	'mercator4v6.0: glyceraldehyde 3-phosphate dehydrogenase *(GAPDH) & original description: pep chromosome:SL3.0:2:20865183:20866928:1 gene:Solyc02g020940.3 transcript:Solyc02g020940.3.1 gene_biotype:protein_coding transcript_biotype:protein_coding description:Glyceraldehyde-3-phosphate dehydrogenase [Source:UniProtKB/TrEMBL;Acc:K4B4U4]'	T
'1.2.3.1'	'Photosynthesis.calvin cycle.glyceraldehyde 3-phosphate dehydrogenase (GAPDH) activity.glyceraldehyde 3-phosphate dehydrogenase *(GAPDH)'	'solyc04g082630.3.1'	'mercator4v6.0: glyceraldehyde 3-phosphate dehydrogenase *(GAPDH) & original description: pep chromosome:SL3.0:4:66336693:66339731:-1 gene:Solyc04g082630.3 transcript:Solyc04g082630.3.1 gene_biotype:protein_coding transcript_biotype:protein_coding description:Glyceraldehyde-3-phosphate dehydrogenase [Source:UniProtKB/TrEMBL;Acc:K4BVZ0]'	T
'1.2.3.1'	'Photosynthesis.calvin cycle.glyceraldehyde 3-phosphate dehydrogenase (GAPDH) activity.glyceraldehyde 3-phosphate dehydrogenase *(GAPDH)'	'solyc04g009030.3.1'	'mercator4v6.0: glyceraldehyde 3-phosphate dehydrogenase *(GAPDH) & original description: pep chromosome:SL3.0:4:2597623:2600795:1 gene:Solyc04g009030.3 transcript:Solyc04g009030.3.1 gene_biotype:protein_coding transcript_biotype:protein_coding description:Glyceraldehyde-3-phosphate dehydrogenase [Source:UniProtKB/TrEMBL;Acc:K4BP59]'	T
'1.2.3.2'	'Photosynthesis.calvin cycle.glyceraldehyde 3-phosphate dehydrogenase (GAPDH) activity.regulatory protein *(CP12) of GAPDH activity'	'solyc01g079470.3.1.1'	'mercator4v6.0: regulatory protein *(CP12) of GAPDH activity & original description: pep chromosome:SL3.0:1:78377114:78377488:1 gene:Solyc01g079470.3 transcript:Solyc01g079470.3.1 gene_biotype:protein_coding transcript_biotype:protein_coding'	T
'1.2.3.2'	'Photosynthesis.calvin cycle.glyceraldehyde 3-phosphate dehydrogenase (GAPDH) activity.regulatory protein *(CP12) of GAPDH activity'	'solyc06g009630.1.1.1'	'mercator4v6.0: regulatory protein *(CP12) of GAPDH activity & original description: pep chromosome:SL3.0:6:3582821:3583204:1 gene:Solyc06g009630.1 transcript:Solyc06g009630.1.1 gene_biotype:protein_coding transcript_biotype:protein_coding'	T
'1.2.3.2'	'Photosynthesis.calvin cycle.glyceraldehyde 3-phosphate dehydrogenase (GAPDH) activity.regulatory protein *(CP12) of GAPDH activity'	'solyc04g082910.1.1.1'	'mercator4v6.0: regulatory protein *(CP12) of GAPDH activity & original description: pep chromosome:SL3.0:4:66487384:66487647:1 gene:Solyc04g082910.1 transcript:Solyc04g082910.1.1 gene_biotype:protein_coding transcript_biotype:protein_coding description:CP12-3 [Source:Projected from Arabidopsis thaliana (AT1G76560) UniProtKB/TrEMBL;Acc:A0A178WDK7]'	T
'1.2.4'	'Photosynthesis.calvin cycle.triosephosphate isomerase'	'solyc10g054870.2.1'	'mercator4v6.0: triosephosphate isomerase & original description: pep chromosome:SL3.0:10:55984141:55991262:-1 gene:Solyc10g054870.2 transcript:Solyc10g054870.2.1 gene_biotype:protein_coding transcript_biotype:protein_coding'	T
'1.2.4'	'Photosynthesis.calvin cycle.triosephosphate isomerase'	'solyc01g111120.3.1'	'mercator4v6.0: triosephosphate isomerase & original description: pep chromosome:SL3.0:1:97406471:97412560:-1 gene:Solyc01g111120.3 transcript:Solyc01g111120.3.1 gene_biotype:protein_coding transcript_biotype:protein_coding'	T
'1.2.5'	'Photosynthesis.calvin cycle.fructose 1,6-bisphosphate aldolase'	'solyc01g110360.3.1'	'mercator4v6.0: fructose 1,6-bisphosphate aldolase & original description: pep chromosome:SL3.0:1:96998163:97000838:1 gene:Solyc01g110360.3 transcript:Solyc01g110360.3.1 gene_biotype:protein_coding transcript_biotype:protein_coding description:Fructose-bisphosphate aldolase [Source:UniProtKB/TrEMBL;Acc:K4B3P9]'	T
'1.2.5'	'Photosynthesis.calvin cycle.fructose 1,6-bisphosphate aldolase'	'solyc02g062340.3.1'	'mercator4v6.0: fructose 1,6-bisphosphate aldolase & original description: pep chromosome:SL3.0:2:34493787:34496137:-1 gene:Solyc02g062340.3 transcript:Solyc02g062340.3.1 gene_biotype:protein_coding transcript_biotype:protein_coding description:Fructose-bisphosphate aldolase [Source:UniProtKB/TrEMBL;Acc:K4B6C3]'	T
'1.2.5'	'Photosynthesis.calvin cycle.fructose 1,6-bisphosphate aldolase'	'solyc05g008600.3.1'	'mercator4v6.0: fructose 1,6-bisphosphate aldolase & original description: pep chromosome:SL3.0:5:2916661:2920226:-1 gene:Solyc05g008600.3 transcript:Solyc05g008600.3.1 gene_biotype:protein_coding transcript_biotype:protein_coding description:Fructose-bisphosphate aldolase [Source:UniProtKB/TrEMBL;Acc:K4BX34]'	T
'1.2.5'	'Photosynthesis.calvin cycle.fructose 1,6-bisphosphate aldolase'	'solyc02g084440.3.1'	'mercator4v6.0: fructose 1,6-bisphosphate aldolase & original description: pep chromosome:SL3.0:2:48088455:48090998:-1 gene:Solyc02g084440.3 transcript:Solyc02g084440.3.1 gene_biotype:protein_coding transcript_biotype:protein_coding'	T
'1.2.6'	'Photosynthesis.calvin cycle.fructose-1,6-bisphosphatase'	'solyc09g011810.3.1'	'mercator4v6.0: fructose-1,6-bisphosphatase & original description: pep chromosome:SL3.0:9:5090255:5092960:1 gene:Solyc09g011810.3 transcript:Solyc09g011810.3.1 gene_biotype:protein_coding transcript_biotype:protein_coding description:Fructose-1,6-bisphosphatase 1, chloroplastic [Source:Projected from Arabidopsis thaliana (AT3G54050) UniProtKB/Swiss-Prot;Acc:P25851]'	T
'1.2.6'	'Photosynthesis.calvin cycle.fructose-1,6-bisphosphatase'	'solyc10g086730.2.1'	'mercator4v6.0: fructose-1,6-bisphosphatase & original description: pep chromosome:SL3.0:10:65599859:65602156:1 gene:Solyc10g086730.2 transcript:Solyc10g086730.2.1 gene_biotype:protein_coding transcript_biotype:protein_coding'	T
'1.2.7'	'Photosynthesis.calvin cycle.transketolase'	'solyc05g050970.3.1'	'mercator4v6.0: transketolase & original description: pep chromosome:SL3.0:5:62032218:62036565:1 gene:Solyc05g050970.3 transcript:Solyc05g050970.3.1 gene_biotype:protein_coding transcript_biotype:protein_coding'	T
'1.2.7'	'Photosynthesis.calvin cycle.transketolase'	'solyc10g018300.2.1'	'mercator4v6.0: transketolase & original description: pep chromosome:SL3.0:10:7329723:7332926:-1 gene:Solyc10g018300.2 transcript:Solyc10g018300.2.1 gene_biotype:protein_coding transcript_biotype:protein_coding'	T
'1.2.7'	'Photosynthesis.calvin cycle.transketolase'	'solyc01g018020.2.1'	'mercator4v6.0: transketolase & original description: pep chromosome:SL3.0:1:26751512:26757641:1 gene:Solyc01g018020.2 transcript:Solyc01g018020.2.1 gene_biotype:protein_coding transcript_biotype:protein_coding'	T
'1.2.8'	'Photosynthesis.calvin cycle.sedoheptulose-1,7-bisphosphatase'	'solyc05g052600.3.1'	'mercator4v6.0: sedoheptulose-1,7-bisphosphatase & original description: pep chromosome:SL3.0:5:63659104:63662442:1 gene:Solyc05g052600.3 transcript:Solyc05g052600.3.1 gene_biotype:protein_coding transcript_biotype:protein_coding description:Sedoheptulose-1,7-bisphosphatase, chloroplastic [Source:Projected from Arabidopsis thaliana (AT3G55800) UniProtKB/Swiss-Prot;Acc:P46283]'	T
'1.2.9'	'Photosynthesis.calvin cycle.ribose 5-phosphate isomerase'	'solyc01g097460.3.1.1'	'mercator4v6.0: ribose 5-phosphate isomerase & original description: pep chromosome:SL3.0:1:88188034:88189222:1 gene:Solyc01g097460.3 transcript:Solyc01g097460.3.1 gene_biotype:protein_coding transcript_biotype:protein_coding description:EMB3119 [Source:Projected from Arabidopsis thaliana (AT3G04790) UniProtKB/TrEMBL;Acc:A0A178V804]'	T
'1.2.10'	'Photosynthesis.calvin cycle.phosphopentose epimerase'	'solyc03g115820.3.1'	'mercator4v6.0: phosphopentose epimerase & original description: pep chromosome:SL3.0:3:66890188:66900652:-1 gene:Solyc03g115820.3 transcript:Solyc03g115820.3.1 gene_biotype:protein_coding transcript_biotype:protein_coding description:Ribulose-phosphate 3-epimerase, chloroplast precursor (EC 5.1.3.1) (Pentose-5-phosphate 3-epimerase) (PPE) (RPE) (R5P3E) [Source: Projected from Oryza sativa (Os03g…	T
'1.2.11'	'Photosynthesis.calvin cycle.phosphoribulokinase *(PRK)'	'solyc08g076220.3.1'	'mercator4v6.0: phosphoribulokinase *(PRK) & original description: pep chromosome:SL3.0:8:60360201:60365400:1 gene:Solyc08g076220.3 transcript:Solyc08g076220.3.1 gene_biotype:protein_coding transcript_biotype:protein_coding description:Phosphoribulokinase [Source:UniProtKB/TrEMBL;Acc:K4CMY9]'	T
'1.2.12'	'Photosynthesis.calvin cycle.NADPH-dependent malate dehydrogenase *(NADP-MDH)'	'solyc11g007990.2.1'	'mercator4v6.0: NADPH-dependent malate dehydrogenase *(NADP-MDH) & original description: pep chromosome:SL3.0:11:2198344:2204347:1 gene:Solyc11g007990.2 transcript:Solyc11g007990.2.1 gene_biotype:protein_coding transcript_biotype:protein_coding description:Malate dehydrogenase [Source:UniProtKB/TrEMBL;Acc:Q5NE17]'	T
'1.2.12'	'Photosynthesis.calvin cycle.NADPH-dependent malate dehydrogenase *(NADP-MDH)'	'solyc03g071590.3.1'	'mercator4v6.0: NADPH-dependent malate dehydrogenase *(NADP-MDH) & original description: pep chromosome:SL3.0:3:20381643:20386512:-1 gene:Solyc03g071590.3 transcript:Solyc03g071590.3.1 gene_biotype:protein_coding transcript_biotype:protein_coding'	T
'1.3'	'Photosynthesis.photorespiration'	''	''
'1.3.1'	'Photosynthesis.photorespiration.phosphoglycolate phosphatase'	'solyc04g015150.3.1'	'mercator4v6.0: phosphoglycolate phosphatase & original description: pep chromosome:SL3.0:4:5323180:5329002:-1 gene:Solyc04g015150.3 transcript:Solyc04g015150.3.1 gene_biotype:protein_coding transcript_biotype:protein_coding description:Phosphoglycolate phosphatase 2 [Source:Projected from Arabidopsis thaliana (AT5G47760) UniProtKB/Swiss-Prot;Acc:Q8GWU0]'	T
'1.3.1'	'Photosynthesis.photorespiration.phosphoglycolate phosphatase'	'solyc11g008620.2.1'	'mercator4v6.0: phosphoglycolate phosphatase & original description: pep chromosome:SL3.0:11:2806963:2813931:-1 gene:Solyc11g008620.2 transcript:Solyc11g008620.2.1 gene_biotype:protein_coding transcript_biotype:protein_coding'	T
'1.3.2'	'Photosynthesis.photorespiration.glycolate oxidase'	'solyc08g048250.3.1'	'mercator4v6.0: glycolate oxidase & original description: pep chromosome:SL3.0:8:14505951:14513295:1 gene:Solyc08g048250.3 transcript:Solyc08g048250.3.1 gene_biotype:protein_coding transcript_biotype:protein_coding'	T
'1.3.2'	'Photosynthesis.photorespiration.glycolate oxidase'	'solyc10g007600.3.1'	'mercator4v6.0: glycolate oxidase & original description: pep chromosome:SL3.0:10:1887487:1891843:-1 gene:Solyc10g007600.3 transcript:Solyc10g007600.3.1 gene_biotype:protein_coding transcript_biotype:protein_coding'	T
'1.3.2'	'Photosynthesis.photorespiration.glycolate oxidase'	'solyc07g056540.3.1'	'mercator4v6.0: glycolate oxidase & original description: pep chromosome:SL3.0:7:64461022:64471950:1 gene:Solyc07g056540.3 transcript:Solyc07g056540.3.1 gene_biotype:protein_coding transcript_biotype:protein_coding'	T
'1.3.3'	'Photosynthesis.photorespiration.aminotransferase activities'	''	''
'1.3.3.1'	'Photosynthesis.photorespiration.aminotransferase activities.glutamate-glyoxylate transaminase'	'solyc05g013380.3.1'	'mercator4v6.0: glutamate-glyoxylate transaminase & original description: pep chromosome:SL3.0:5:6449720:6458261:1 gene:Solyc05g013380.3 transcript:Solyc05g013380.3.1 gene_biotype:protein_coding transcript_biotype:protein_coding'	T
'1.3.3.1'	'Photosynthesis.photorespiration.aminotransferase activities.glutamate-glyoxylate transaminase'	'solyc01g007940.3.1'	'mercator4v6.0: glutamate-glyoxylate transaminase & original description: pep chromosome:SL3.0:1:2058422:2064704:-1 gene:Solyc01g007940.3 transcript:Solyc01g007940.3.1 gene_biotype:protein_coding transcript_biotype:protein_coding'	T
'1.3.3.2'	'Photosynthesis.photorespiration.aminotransferase activities.serine-glyoxylate transaminase'	'solyc12g099930.2.1'	'mercator4v6.0: serine-glyoxylate transaminase & original description: pep chromosome:SL3.0:12:67863698:67867233:1 gene:Solyc12g099930.2 transcript:Solyc12g099930.2.1 gene_biotype:protein_coding transcript_biotype:protein_coding description:Hop-interacting protein THI032 [Source:UniProtKB/TrEMBL;Acc:G8Z261]'	T
'1.3.4'	'Photosynthesis.photorespiration.glycine decarboxylase complex'	''	''
'1.3.4.1'	'Photosynthesis.photorespiration.glycine decarboxylase complex.glycine dehydrogenase component *(P-protein)'	'solyc08g065220.3.1'	'mercator4v6.0: glycine dehydrogenase component *(P-protein) of glycine cleavage system & original description: pep chromosome:SL3.0:8:53147737:53155031:1 gene:Solyc08g065220.3 transcript:Solyc08g065220.3.1 gene_biotype:protein_coding transcript_biotype:protein_coding description:Glycine cleavage system P protein [Source:UniProtKB/TrEMBL;Acc:K4CLA3]'	T
'1.3.4.2'	'Photosynthesis.photorespiration.glycine decarboxylase complex.aminomethyltransferase component *(T-protein)'	'solyc02g080810.3.1'	'mercator4v6.0: aminomethyltransferase component *(T-protein) of glycine cleavage system & original description: pep chromosome:SL3.0:2:45493187:45496859:-1 gene:Solyc02g080810.3 transcript:Solyc02g080810.3.1 gene_biotype:protein_coding transcript_biotype:protein_coding description:Aminomethyltransferase [Source:UniProtKB/TrEMBL;Acc:K4B9V1]'	T
'1.3.4.3'	'Photosynthesis.photorespiration.glycine decarboxylase complex.dihydrolipoyl dehydrogenase component *(L-protein)'	'solyc05g053300.3.1'	'mercator4v6.0: dihydrolipoyl dehydrogenase component *(L-protein) of glycine cleavage system & original description: pep chromosome:SL3.0:5:64274861:64279739:1 gene:Solyc05g053300.3 transcript:Solyc05g053300.3.1 gene_biotype:protein_coding transcript_biotype:protein_coding description:Dihydrolipoyl dehydrogenase [Source:UniProtKB/TrEMBL;Acc:Q8GT30]'	T
'1.3.4.3'	'Photosynthesis.photorespiration.glycine decarboxylase complex.dihydrolipoyl dehydrogenase component *(L-protein)'	'solyc12g099100.2.1'	'mercator4v6.0: dihydrolipoyl dehydrogenase component *(L-protein) of glycine cleavage system & original description: pep chromosome:SL3.0:12:67351093:67356317:1 gene:Solyc12g099100.2 transcript:Solyc12g099100.2.1 gene_biotype:protein_coding transcript_biotype:protein_coding description:Dihydrolipoyl dehydrogenase [Source:UniProtKB/TrEMBL;Acc:K4DHT1]'	T
'1.3.4.4'	'Photosynthesis.photorespiration.glycine decarboxylase complex.lipoamide-containing component *(H-protein)'	'solyc06g061070.3.1'	'mercator4v6.0: lipoamide-containing component *(H-protein) of glycine cleavage system & original description: pep chromosome:SL3.0:6:39214439:39216890:-1 gene:Solyc06g061070.3 transcript:Solyc06g061070.3.1 gene_biotype:protein_coding transcript_biotype:protein_coding description:Glycine cleavage system H protein [Source:UniProtKB/TrEMBL;Acc:K4C6T7]'	T
'1.3.4.4'	'Photosynthesis.photorespiration.glycine decarboxylase complex.lipoamide-containing component *(H-protein)'	'solyc08g007040.3.1'	'mercator4v6.0: lipoamide-containing component *(H-protein) of glycine cleavage system & original description: pep chromosome:SL3.0:8:1603460:1605812:1 gene:Solyc08g007040.3 transcript:Solyc08g007040.3.1 gene_biotype:protein_coding transcript_biotype:protein_coding description:Glycine cleavage system H protein [Source:UniProtKB/TrEMBL;Acc:K4CIJ1]'	T
'1.3.4.4'	'Photosynthesis.photorespiration.glycine decarboxylase complex.lipoamide-containing component *(H-protein)'	'solyc02g068740.3.1'	'mercator4v6.0: lipoamide-containing component *(H-protein) of glycine cleavage system & original description: pep chromosome:SL3.0:2:39239361:39243311:-1 gene:Solyc02g068740.3 transcript:Solyc02g068740.3.1 gene_biotype:protein_coding transcript_biotype:protein_coding description:Glycine cleavage system H protein [Source:UniProtKB/TrEMBL;Acc:K4B7K6]'	T
'1.3.5'	'Photosynthesis.photorespiration.serine hydroxymethyltransferase *(SHM)'	'solyc04g076790.3.1'	'mercator4v6.0: serine hydroxymethyltransferase & original description: pep chromosome:SL3.0:4:61756059:61762092:1 gene:Solyc04g076790.3 transcript:Solyc04g076790.3.1 gene_biotype:protein_coding transcript_biotype:protein_coding description:Serine hydroxymethyltransferase [Source:UniProtKB/TrEMBL;Acc:K4BUB7]'	T
'1.3.5'	'Photosynthesis.photorespiration.serine hydroxymethyltransferase *(SHM)'	'solyc02g091560.3.1'	'mercator4v6.0: serine hydroxymethyltransferase & original description: pep chromosome:SL3.0:2:53458875:53466153:1 gene:Solyc02g091560.3 transcript:Solyc02g091560.3.1 gene_biotype:protein_coding transcript_biotype:protein_coding description:Serine hydroxymethyltransferase [Source:UniProtKB/TrEMBL;Acc:K4BCV4]'	T
'1.3.6'	'Photosynthesis.photorespiration.hydroxypyruvate reductase activities'	''	''
'1.3.6.1'	'Photosynthesis.photorespiration.hydroxypyruvate reductase activities.peroxisomal hydroxypyruvate reductase *(HPR1)'	'solyc01g111630.3.1'	'mercator4v6.0: peroxisomal hydroxypyruvate reductase *(HPR1) & original description: pep chromosome:SL3.0:1:97761003:97765476:1 gene:Solyc01g111630.3 transcript:Solyc01g111630.3.1 gene_biotype:protein_coding transcript_biotype:protein_coding description:hydroxypyruvate reductase [Source:Projected from Arabidopsis thaliana (AT1G68010) TAIR;Acc:AT1G68010]'	T
'1.3.6.2'	'Photosynthesis.photorespiration.hydroxypyruvate reductase activities.non-peroxisomal hydroxypyruvate reductase *(HPR)'	'solyc08g080030.3.1'	'mercator4v6.0: non-peroxisomal hydroxypyruvate reductase *(HPR) & original description: pep chromosome:SL3.0:8:63502458:63504989:1 gene:Solyc08g080030.3 transcript:Solyc08g080030.3.1 gene_biotype:protein_coding transcript_biotype:protein_coding'	T
'1.3.6.2'	'Photosynthesis.photorespiration.hydroxypyruvate reductase activities.non-peroxisomal hydroxypyruvate reductase *(HPR)'	'solyc01g093990.3.1'	'mercator4v6.0: non-peroxisomal hydroxypyruvate reductase *(HPR) & original description: pep chromosome:SL3.0:1:85443125:85445217:-1 gene:Solyc01g093990.3 transcript:Solyc01g093990.3.1 gene_biotype:protein_coding transcript_biotype:protein_coding'	T
'1.3.6.2'	'Photosynthesis.photorespiration.hydroxypyruvate reductase activities.non-peroxisomal hydroxypyruvate reductase *(HPR)'	'solyc03g120680.3.1'	'mercator4v6.0: non-peroxisomal hydroxypyruvate reductase *(HPR) & original description: pep chromosome:SL3.0:3:70472812:70476113:1 gene:Solyc03g120680.3 transcript:Solyc03g120680.3.1 gene_biotype:protein_coding transcript_biotype:protein_coding'	T
'1.3.6.2'	'Photosynthesis.photorespiration.hydroxypyruvate reductase activities.non-peroxisomal hydroxypyruvate reductase *(HPR)'	'solyc03g120670.3.1'	'mercator4v6.0: non-peroxisomal hydroxypyruvate reductase *(HPR) & original description: pep chromosome:SL3.0:3:70468956:70472142:1 gene:Solyc03g120670.3 transcript:Solyc03g120670.3.1 gene_biotype:protein_coding transcript_biotype:protein_coding'	T
'1.3.6.2'	'Photosynthesis.photorespiration.hydroxypyruvate reductase activities.non-peroxisomal hydroxypyruvate reductase *(HPR)'	'solyc12g044250.2.1'	'mercator4v6.0: non-peroxisomal hydroxypyruvate reductase *(HPR) & original description: pep chromosome:SL3.0:12:60083127:60085758:-1 gene:Solyc12g044250.2 transcript:Solyc12g044250.2.1 gene_biotype:protein_coding transcript_biotype:protein_coding'	T
'1.3.6.2'	'Photosynthesis.photorespiration.hydroxypyruvate reductase activities.non-peroxisomal hydroxypyruvate reductase *(HPR)'	'solyc12g044260.2.1'	'mercator4v6.0: non-peroxisomal hydroxypyruvate reductase *(HPR) & original description: pep chromosome:SL3.0:12:60093975:60095353:-1 gene:Solyc12g044260.2 transcript:Solyc12g044260.2.1 gene_biotype:protein_coding transcript_biotype:protein_coding'	T
'1.3.7'	'Photosynthesis.photorespiration.glycerate kinase'	'solyc03g120440.2.1'	'mercator4v6.0: glycerate kinase & original description: pep chromosome:SL3.0:3:70305480:70315832:-1 gene:Solyc03g120440.2 transcript:Solyc03g120440.2.1 gene_biotype:protein_coding transcript_biotype:protein_coding'	T
'1.3.8'	'Photosynthesis.photorespiration.glycerate:glycolate transporter'	'solyc08g076300.3.1'	'mercator4v6.0: glycerate:glycolate transporter & original description: pep chromosome:SL3.0:8:60379978:60389267:-1 gene:Solyc08g076300.3 transcript:Solyc08g076300.3.1 gene_biotype:protein_coding transcript_biotype:protein_coding'	T
'1.4'	'Photosynthesis.CAM/C4 photosynthesis'	''	''
'1.4.1'	'Photosynthesis.CAM/C4 photosynthesis.carbon dioxide-bicarbonate equilibrium'	''	''
'1.4.1.1'	'Photosynthesis.CAM/C4 photosynthesis.carbon dioxide-bicarbonate equilibrium.alpha-type carbonic anhydrase'	'solyc06g075070.3.1'	'mercator4v6.0: alpha-type carbonic anhydrase & original description: pep chromosome:SL3.0:6:46708056:46720081:1 gene:Solyc06g075070.3 transcript:Solyc06g075070.3.1 gene_biotype:protein_coding transcript_biotype:protein_coding'	T
'1.4.1.1'	'Photosynthesis.CAM/C4 photosynthesis.carbon dioxide-bicarbonate equilibrium.alpha-type carbonic anhydrase'	'solyc10g079275.1.1'	'mercator4v6.0: alpha-type carbonic anhydrase & original description: pep chromosome:SL3.0:10:60962091:60963250:1 gene:Solyc10g079275.1 transcript:Solyc10g079275.1.1 gene_biotype:protein_coding transcript_biotype:protein_coding'	T
'1.4.1.1'	'Photosynthesis.CAM/C4 photosynthesis.carbon dioxide-bicarbonate equilibrium.alpha-type carbonic anhydrase'	'solyc06g075050.2.1'	'mercator4v6.0: alpha-type carbonic anhydrase & original description: pep chromosome:SL3.0:6:46704546:46707174:1 gene:Solyc06g075050.2 transcript:Solyc06g075050.2.1 gene_biotype:protein_coding transcript_biotype:protein_coding'	T
'1.4.1.1'	'Photosynthesis.CAM/C4 photosynthesis.carbon dioxide-bicarbonate equilibrium.alpha-type carbonic anhydrase'	'solyc10g083890.2.1'	'mercator4v6.0: alpha-type carbonic anhydrase & original description: pep chromosome:SL3.0:10:63731893:63736664:-1 gene:Solyc10g083890.2 transcript:Solyc10g083890.2.1 gene_biotype:protein_coding transcript_biotype:protein_coding'	T
'1.4.1.1'	'Photosynthesis.CAM/C4 photosynthesis.carbon dioxide-bicarbonate equilibrium.alpha-type carbonic anhydrase'	'solyc09g009830.3.1'	'mercator4v6.0: alpha-type carbonic anhydrase & original description: pep chromosome:SL3.0:9:3324979:3330300:1 gene:Solyc09g009830.3 transcript:Solyc09g009830.3.1 gene_biotype:protein_coding transcript_biotype:protein_coding description:Alpha carbonic anhydrase 1, chloroplastic [Source:Projected from Arabidopsis thaliana (AT3G52720) UniProtKB/Swiss-Prot;Acc:O04846]'	T
'1.4.1.1'	'Photosynthesis.CAM/C4 photosynthesis.carbon dioxide-bicarbonate equilibrium.alpha-type carbonic anhydrase'	'solyc11g069660.2.1'	'mercator4v6.0: alpha-type carbonic anhydrase & original description: pep chromosome:SL3.0:11:54566110:54588759:-1 gene:Solyc11g069660.2 transcript:Solyc11g069660.2.1 gene_biotype:protein_coding transcript_biotype:protein_coding'	T
'1.4.1.2'	'Photosynthesis.CAM/C4 photosynthesis.carbon dioxide-bicarbonate equilibrium.beta-type carbonic anhydrase'	'solyc02g086820.3.1'	'mercator4v6.0: beta-type carbonic anhydrase & original description: pep chromosome:SL3.0:2:50071797:50075339:1 gene:Solyc02g086820.3 transcript:Solyc02g086820.3.1 gene_biotype:protein_coding transcript_biotype:protein_coding description:Carbonic anhydrase [Source:UniProtKB/TrEMBL;Acc:Q5NE20]'	T
'1.4.1.2'	'Photosynthesis.CAM/C4 photosynthesis.carbon dioxide-bicarbonate equilibrium.beta-type carbonic anhydrase'	'solyc02g067750.3.1'	'mercator4v6.0: beta-type carbonic anhydrase & original description: pep chromosome:SL3.0:2:38430301:38432844:-1 gene:Solyc02g067750.3 transcript:Solyc02g067750.3.1 gene_biotype:protein_coding transcript_biotype:protein_coding'	T
'1.4.1.2'	'Photosynthesis.CAM/C4 photosynthesis.carbon dioxide-bicarbonate equilibrium.beta-type carbonic anhydrase'	'solyc05g005490.3.1'	'mercator4v6.0: beta-type carbonic anhydrase & original description: pep chromosome:SL3.0:5:355998:361530:-1 gene:Solyc05g005490.3 transcript:Solyc05g005490.3.1 gene_biotype:protein_coding transcript_biotype:protein_coding description:Carbonic anhydrase [Source:UniProtKB/TrEMBL;Acc:Q5NE21]'	T
'1.4.1.2'	'Photosynthesis.CAM/C4 photosynthesis.carbon dioxide-bicarbonate equilibrium.beta-type carbonic anhydrase'	'solyc09g010970.3.1'	'mercator4v6.0: beta-type carbonic anhydrase & original description: pep chromosome:SL3.0:9:4321781:4326009:-1 gene:Solyc09g010970.3 transcript:Solyc09g010970.3.1 gene_biotype:protein_coding transcript_biotype:protein_coding description:beta carbonic anhydrase 5 [Source:Projected from Arabidopsis thaliana (AT4G33580) TAIR;Acc:AT4G33580]'	T
'1.4.2'	'Photosynthesis.CAM/C4 photosynthesis.phosphoenolpyruvate (PEP) carboxylase activity'	''	''
'1.4.2.1'	'Photosynthesis.CAM/C4 photosynthesis.phosphoenolpyruvate (PEP) carboxylase activity.PEP carboxylase *(PPC)'	'solyc07g062530.3.1'	'mercator4v6.0: PEP carboxylase *(PPC) & original description: pep chromosome:SL3.0:7:65357379:65364220:1 gene:Solyc07g062530.3 transcript:Solyc07g062530.3.1 gene_biotype:protein_coding transcript_biotype:protein_coding'	T
'1.4.2.1'	'Photosynthesis.CAM/C4 photosynthesis.phosphoenolpyruvate (PEP) carboxylase activity.PEP carboxylase *(PPC)'	'solyc10g007290.3.1'	'mercator4v6.0: PEP carboxylase *(PPC) & original description: pep chromosome:SL3.0:10:1675685:1684543:-1 gene:Solyc10g007290.3 transcript:Solyc10g007290.3.1 gene_biotype:protein_coding transcript_biotype:protein_coding'	T
'1.4.2.1'	'Photosynthesis.CAM/C4 photosynthesis.phosphoenolpyruvate (PEP) carboxylase activity.PEP carboxylase *(PPC)'	'solyc04g006970.3.1'	'mercator4v6.0: PEP carboxylase *(PPC) & original description: pep chromosome:SL3.0:4:663200:675042:-1 gene:Solyc04g006970.3 transcript:Solyc04g006970.3.1 gene_biotype:protein_coding transcript_biotype:protein_coding description:PPC4 [Source:Projected from Arabidopsis thaliana (AT1G68750) UniProtKB/TrEMBL;Acc:A0A178W7Q9]'	T
'1.4.2.1'	'Photosynthesis.CAM/C4 photosynthesis.phosphoenolpyruvate (PEP) carboxylase activity.PEP carboxylase *(PPC)'	'solyc07g055060.3.1'	'mercator4v6.0: PEP carboxylase *(PPC) & original description: pep chromosome:SL3.0:7:63313951:63321321:-1 gene:Solyc07g055060.3 transcript:Solyc07g055060.3.1 gene_biotype:protein_coding transcript_biotype:protein_coding'	T
'1.4.2.1'	'Photosynthesis.CAM/C4 photosynthesis.phosphoenolpyruvate (PEP) carboxylase activity.PEP carboxylase *(PPC)'	'solyc12g014250.2.1'	'mercator4v6.0: PEP carboxylase *(PPC) & original description: pep chromosome:SL3.0:12:5066710:5075081:-1 gene:Solyc12g014250.2 transcript:Solyc12g014250.2.1 gene_biotype:protein_coding transcript_biotype:protein_coding'	T
'1.4.2.2'	'Photosynthesis.CAM/C4 photosynthesis.phosphoenolpyruvate (PEP) carboxylase activity.regulatory PPC-phosphorylating kinase *(PPCK)'	'solyc04g009910.3.1'	'mercator4v6.0: regulatory PEP carboxylase-phosphorylating kinase *(PPCK) & original description: pep chromosome:SL3.0:4:3230813:3232674:-1 gene:Solyc04g009910.3 transcript:Solyc04g009910.3.1 gene_biotype:protein_coding transcript_biotype:protein_coding'	T
'1.4.2.2'	'Photosynthesis.CAM/C4 photosynthesis.phosphoenolpyruvate (PEP) carboxylase activity.regulatory PPC-phosphorylating kinase *(PPCK)'	'solyc09g090090.2.1'	'mercator4v6.0: regulatory PEP carboxylase-phosphorylating kinase *(PPCK) & original description: pep chromosome:SL3.0:9:70115433:70117524:-1 gene:Solyc09g090090.2 transcript:Solyc09g090090.2.1 gene_biotype:protein_coding transcript_biotype:protein_coding'	T
'1.4.3'	'Photosynthesis.CAM/C4 photosynthesis.NAD-dependent malate dehydrogenase'	'solyc09g090140.3.1'	'mercator4v6.0: NAD-dependent malate dehydrogenase & original description: pep chromosome:SL3.0:9:70158684:70162279:-1 gene:Solyc09g090140.3 transcript:Solyc09g090140.3.1 gene_biotype:protein_coding transcript_biotype:protein_coding'	T
'2'	'Cellular respiration'	''	''
'2.1'	'Cellular respiration.glycolysis'	''	''
'2.1.1'	'Cellular respiration.glycolysis.cytosolic glycolysis'	''	''
'2.1.1.1'	'Cellular respiration.glycolysis.cytosolic glycolysis.phosphofructokinase activities'	''	''
'2.1.1.1.1'	'Cellular respiration.glycolysis.cytosolic glycolysis.phosphofructokinase activities.ATP-dependent phosphofructokinase'	'solyc04g072580.1.1.1'	'mercator4v6.0: ATP-dependent phosphofructokinase & original description: pep chromosome:SL3.0:4:59643614:59645113:1 gene:Solyc04g072580.1 transcript:Solyc04g072580.1.1 gene_biotype:protein_coding transcript_biotype:protein_coding description:ATP-dependent 6-phosphofructokinase [Source:UniProtKB/TrEMBL;Acc:K4BTP5]'	T
'2.1.1.1.1'	'Cellular respiration.glycolysis.cytosolic glycolysis.phosphofructokinase activities.ATP-dependent phosphofructokinase'	'solyc07g045160.3.1'	'mercator4v6.0: ATP-dependent phosphofructokinase & original description: pep chromosome:SL3.0:7:58384095:58389313:1 gene:Solyc07g045160.3 transcript:Solyc07g045160.3.1 gene_biotype:protein_coding transcript_biotype:protein_coding'	T
'2.1.1.1.1'	'Cellular respiration.glycolysis.cytosolic glycolysis.phosphofructokinase activities.ATP-dependent phosphofructokinase'	'solyc08g066100.3.1'	'mercator4v6.0: ATP-dependent phosphofructokinase & original description: pep chromosome:SL3.0:8:54590941:54599045:-1 gene:Solyc08g066100.3 transcript:Solyc08g066100.3.1 gene_biotype:protein_coding transcript_biotype:protein_coding description:ATP-dependent 6-phosphofructokinase [Source:UniProtKB/TrEMBL;Acc:K4CLI8]'	T
'2.1.1.1.1'	'Cellular respiration.glycolysis.cytosolic glycolysis.phosphofructokinase activities.ATP-dependent phosphofructokinase'	'solyc12g095880.2.1'	'mercator4v6.0: ATP-dependent phosphofructokinase & original description: pep chromosome:SL3.0:12:65966553:65975821:-1 gene:Solyc12g095880.2 transcript:Solyc12g095880.2.1 gene_biotype:protein_coding transcript_biotype:protein_coding description:ATP-dependent 6-phosphofructokinase [Source:UniProtKB/TrEMBL;Acc:K4DH61]'	T
'2.1.1.1.1'	'Cellular respiration.glycolysis.cytosolic glycolysis.phosphofructokinase activities.ATP-dependent phosphofructokinase'	'solyc03g093520.3.1'	'mercator4v6.0: ATP-dependent phosphofructokinase & original description: pep chromosome:SL3.0:3:56298468:56311768:1 gene:Solyc03g093520.3 transcript:Solyc03g093520.3.1 gene_biotype:protein_coding transcript_biotype:protein_coding description:ATP-dependent 6-phosphofructokinase [Source:UniProtKB/TrEMBL;Acc:K4BIM9]'	T
'2.1.1.1.2'	'Cellular respiration.glycolysis.cytosolic glycolysis.phosphofructokinase activities.pyrophosphate-dependent phosphofructokinase'	'solyc02g081160.3.1'	'mercator4v6.0: pyrophosphate-dependent phosphofructokinase & original description: pep chromosome:SL3.0:2:45779044:45786774:-1 gene:Solyc02g081160.3 transcript:Solyc02g081160.3.1 gene_biotype:protein_coding transcript_biotype:protein_coding description:Pyrophosphate--fructose 6-phosphate 1-phosphotransferase subunit beta [Source:UniProtKB/TrEMBL;Acc:K4B9Y6]'	T
'2.1.1.1.2'	'Cellular respiration.glycolysis.cytosolic glycolysis.phosphofructokinase activities.pyrophosphate-dependent phosphofructokinase'	'solyc07g049280.3.1'	'mercator4v6.0: pyrophosphate-dependent phosphofructokinase & original description: pep chromosome:SL3.0:7:59660256:59670171:-1 gene:Solyc07g049280.3 transcript:Solyc07g049280.3.1 gene_biotype:protein_coding transcript_biotype:protein_coding'	T
'2.1.1.1.2'	'Cellular respiration.glycolysis.cytosolic glycolysis.phosphofructokinase activities.pyrophosphate-dependent phosphofructokinase'	'solyc12g095760.2.1'	'mercator4v6.0: pyrophosphate-dependent phosphofructokinase & original description: pep chromosome:SL3.0:12:65871497:65878520:-1 gene:Solyc12g095760.2 transcript:Solyc12g095760.2.1 gene_biotype:protein_coding transcript_biotype:protein_coding description:Pyrophosphate--fructose 6-phosphate 1-phosphotransferase subunit alpha [Source:UniProtKB/TrEMBL;Acc:K4DH49]'	T
'2.1.1.1.2'	'Cellular respiration.glycolysis.cytosolic glycolysis.phosphofructokinase activities.pyrophosphate-dependent phosphofructokinase'	'solyc04g082880.3.1'	'mercator4v6.0: pyrophosphate-dependent phosphofructokinase & original description: pep chromosome:SL3.0:4:66470983:66476704:-1 gene:Solyc04g082880.3 transcript:Solyc04g082880.3.1 gene_biotype:protein_coding transcript_biotype:protein_coding'	T
'2.1.1.2'	'Cellular respiration.glycolysis.cytosolic glycolysis.fructose-bisphosphate aldolase *(FBA)'	'solyc09g009260.3.1'	'mercator4v6.0: fructose-bisphosphate aldolase *(FBA) & original description: pep chromosome:SL3.0:9:2642598:2645905:-1 gene:Solyc09g009260.3 transcript:Solyc09g009260.3.1 gene_biotype:protein_coding transcript_biotype:protein_coding description:Fructose-bisphosphate aldolase [Source:UniProtKB/TrEMBL;Acc:K4CQV5]'	T
'2.1.1.2'	'Cellular respiration.glycolysis.cytosolic glycolysis.fructose-bisphosphate aldolase *(FBA)'	'solyc10g083570.2.1'	'mercator4v6.0: fructose-bisphosphate aldolase *(FBA) & original description: pep chromosome:SL3.0:10:63484485:63486037:-1 gene:Solyc10g083570.2 transcript:Solyc10g083570.2.1 gene_biotype:protein_coding transcript_biotype:protein_coding'	T
'2.1.1.2'	'Cellular respiration.glycolysis.cytosolic glycolysis.fructose-bisphosphate aldolase *(FBA)'	'solyc07g065900.3.1'	'mercator4v6.0: fructose-bisphosphate aldolase *(FBA) & original description: pep chromosome:SL3.0:7:67613989:67625968:1 gene:Solyc07g065900.3 transcript:Solyc07g065900.3.1 gene_biotype:protein_coding transcript_biotype:protein_coding'	T
'2.1.1.3'	'Cellular respiration.glycolysis.cytosolic glycolysis.triose-phosphate isomerase *(TPI)'	'solyc04g011510.3.1'	'mercator4v6.0: triose-phosphate isomerase *(TPI) & original description: pep chromosome:SL3.0:4:3944614:3949348:1 gene:Solyc04g011510.3 transcript:Solyc04g011510.3.1 gene_biotype:protein_coding transcript_biotype:protein_coding description:Triosephosphate isomerase, cytosolic [Source:Projected from Arabidopsis thaliana (AT3G55440) UniProtKB/Swiss-Prot;Acc:P48491]'	T
'2.1.1.3'	'Cellular respiration.glycolysis.cytosolic glycolysis.triose-phosphate isomerase *(TPI)'	'solyc06g005490.3.1'	'mercator4v6.0: triose-phosphate isomerase *(TPI) & original description: pep chromosome:SL3.0:6:504081:510531:1 gene:Solyc06g005490.3 transcript:Solyc06g005490.3.1 gene_biotype:protein_coding transcript_biotype:protein_coding'	T
'2.1.1.4'	'Cellular respiration.glycolysis.cytosolic glycolysis.glyceraldehyde 3-phosphate dehydrogenase activities'	''	''
'2.1.1.4.1'	'Cellular respiration.glycolysis.cytosolic glycolysis.glyceraldehyde 3-phosphate dehydrogenase activities.NAD-dependent glyceraldehyde 3-phosphate dehydrogenase'	'solyc06g071920.3.1'	'mercator4v6.0: NAD-dependent glyceraldehyde 3-phosphate dehydrogenase & original description: pep chromosome:SL3.0:6:44449318:44453948:-1 gene:Solyc06g071920.3 transcript:Solyc06g071920.3.1 gene_biotype:protein_coding transcript_biotype:protein_coding description:Glyceraldehyde-3-phosphate dehydrogenase [Source:UniProtKB/TrEMBL;Acc:K4C8R4]'	T
'2.1.1.4.1'	'Cellular respiration.glycolysis.cytosolic glycolysis.glyceraldehyde 3-phosphate dehydrogenase activities.NAD-dependent glyceraldehyde 3-phosphate dehydrogenase'	'solyc05g005820.3.1'	'mercator4v6.0: NAD-dependent glyceraldehyde 3-phosphate dehydrogenase & original description: pep chromosome:SL3.0:5:648304:651290:-1 gene:Solyc05g005820.3 transcript:Solyc05g005820.3.1 gene_biotype:protein_coding transcript_biotype:protein_coding description:Glyceraldehyde-3-phosphate dehydrogenase [Source:UniProtKB/TrEMBL;Acc:K4BWA9]'	T
'2.1.1.4.1'	'Cellular respiration.glycolysis.cytosolic glycolysis.glyceraldehyde 3-phosphate dehydrogenase activities.NAD-dependent glyceraldehyde 3-phosphate dehydrogenase'	'solyc05g014470.3.1'	'mercator4v6.0: NAD-dependent glyceraldehyde 3-phosphate dehydrogenase & original description: pep chromosome:SL3.0:5:8322671:8325035:1 gene:Solyc05g014470.3 transcript:Solyc05g014470.3.1 gene_biotype:protein_coding transcript_biotype:protein_coding description:Glyceraldehyde-3-phosphate dehydrogenase [Source:UniProtKB/TrEMBL;Acc:K4BYG6]'	T
'2.1.1.4.1'	'Cellular respiration.glycolysis.cytosolic glycolysis.glyceraldehyde 3-phosphate dehydrogenase activities.NAD-dependent glyceraldehyde 3-phosphate dehydrogenase'	'solyc03g111010.3.1'	'mercator4v6.0: NAD-dependent glyceraldehyde 3-phosphate dehydrogenase & original description: pep chromosome:SL3.0:3:63185750:63196281:1 gene:Solyc03g111010.3 transcript:Solyc03g111010.3.1 gene_biotype:protein_coding transcript_biotype:protein_coding'	T
'2.1.1.4.2'	'Cellular respiration.glycolysis.cytosolic glycolysis.glyceraldehyde 3-phosphate dehydrogenase activities.NADP-dependent glyceraldehyde 3-phosphate dehydrogenase'	'solyc07g005390.3.1'	'mercator4v6.0: NADP-dependent glyceraldehyde 3-phosphate dehydrogenase & original description: pep chromosome:SL3.0:7:296386:302378:1 gene:Solyc07g005390.3 transcript:Solyc07g005390.3.1 gene_biotype:protein_coding transcript_biotype:protein_coding'	T
'2.1.1.5'	'Cellular respiration.glycolysis.cytosolic glycolysis.phosphoglycerate kinase *(PGK3)'	'solyc07g066610.3.1'	'mercator4v6.0: phosphoglycerate kinase *(PGK3) & original description: pep chromosome:SL3.0:7:68113060:68119347:-1 gene:Solyc07g066610.3 transcript:Solyc07g066610.3.1 gene_biotype:protein_coding transcript_biotype:protein_coding'	T
'2.1.1.6'	'Cellular respiration.glycolysis.cytosolic glycolysis.phosphoglycerate mutase *(iPGAM1/2)'	'solyc07g044840.3.1'	'mercator4v6.0: phosphoglycerate mutase *(iPGAM1/2) & original description: pep chromosome:SL3.0:7:58021006:58026768:1 gene:Solyc07g044840.3 transcript:Solyc07g044840.3.1 gene_biotype:protein_coding transcript_biotype:protein_coding'	T
'2.1.1.7'	'Cellular respiration.glycolysis.cytosolic glycolysis.phosphoenolpyruvate enolase *(ENO2/3)'	'solyc09g009020.3.1'	'mercator4v6.0: phosphoenolpyruvate enolase *(ENO2/3) & original description: pep chromosome:SL3.0:9:2370014:2374990:1 gene:Solyc09g009020.3 transcript:Solyc09g009020.3.1 gene_biotype:protein_coding transcript_biotype:protein_coding gene_symbol:PGH1 description:Enolase [Source:UniProtKB/Swiss-Prot;Acc:P26300]'	T
'2.1.1.8'	'Cellular respiration.glycolysis.cytosolic glycolysis.pyruvate kinase *(cPK)'	'solyc04g008740.3.1'	'mercator4v6.0: pyruvate kinase *(cPK) & original description: pep chromosome:SL3.0:4:2399448:2404519:-1 gene:Solyc04g008740.3 transcript:Solyc04g008740.3.1 gene_biotype:protein_coding transcript_biotype:protein_coding description:Pyruvate kinase [Source:UniProtKB/TrEMBL;Acc:K4BP30]'	T
'2.1.1.8'	'Cellular respiration.glycolysis.cytosolic glycolysis.pyruvate kinase *(cPK)'	'solyc01g049650.3.1'	'mercator4v6.0: pyruvate kinase *(cPK) & original description: pep chromosome:SL3.0:1:45564646:45566952:1 gene:Solyc01g049650.3 transcript:Solyc01g049650.3.1 gene_biotype:protein_coding transcript_biotype:protein_coding'	T
'2.1.2'	'Cellular respiration.glycolysis.methylglyoxal degradation'	''	''
'2.1.2.1'	'Cellular respiration.glycolysis.methylglyoxal degradation.nickel-dependent lactoyl-glutathione lyase *(GLX-I1/2)'	'solyc02g080630.3.1'	'mercator4v6.0: nickel-dependent lactoyl-glutathione lyase *(GLX-I1/2) & original description: pep chromosome:SL3.0:2:45369391:45375171:-1 gene:Solyc02g080630.3 transcript:Solyc02g080630.3.1 gene_biotype:protein_coding transcript_biotype:protein_coding'	T
'2.1.2.1'	'Cellular respiration.glycolysis.methylglyoxal degradation.nickel-dependent lactoyl-glutathione lyase *(GLX-I1/2)'	'solyc12g007310.2.1'	'mercator4v6.0: nickel-dependent lactoyl-glutathione lyase *(GLX-I1/2) & original description: pep chromosome:SL3.0:12:1700810:1705531:-1 gene:Solyc12g007310.2 transcript:Solyc12g007310.2.1 gene_biotype:protein_coding transcript_biotype:protein_coding'	T
'2.1.2.1'	'Cellular respiration.glycolysis.methylglyoxal degradation.nickel-dependent lactoyl-glutathione lyase *(GLX-I1/2)'	'solyc08g066850.3.1'	'mercator4v6.0: nickel-dependent lactoyl-glutathione lyase *(GLX-I1/2) & original description: pep chromosome:SL3.0:8:55795849:55807041:1 gene:Solyc08g066850.3 transcript:Solyc08g066850.3.1 gene_biotype:protein_coding transcript_biotype:protein_coding description:Lactoylglutathione lyase [Source:UniProtKB/TrEMBL;Acc:K4CLR1]'	T
'2.1.2.2'	'Cellular respiration.glycolysis.methylglyoxal degradation.zinc-dependent lactoyl-glutathione lyase *(GLX-I3)'	'solyc11g069040.3.1'	'mercator4v6.0: zinc-dependent lactoyl-glutathione lyase *(GLX-I3) & original description: pep chromosome:SL3.0:11:53898718:53914681:-1 gene:Solyc11g069040.3 transcript:Solyc11g069040.3.1 gene_biotype:protein_coding transcript_biotype:protein_coding gene_symbol:GLX1 description:Lactoylglutathione lyase [Source:UniProtKB/Swiss-Prot;Acc:Q42891]'	T
'2.1.2.3'	'Cellular respiration.glycolysis.methylglyoxal degradation.hydroxy-acyl-glutathione hydrolase *(GLX-II)'	'solyc06g048530.3.1'	'mercator4v6.0: hydroxy-acyl-glutathione hydrolase *(GLX-II) & original description: pep chromosome:SL3.0:6:31284411:31295017:-1 gene:Solyc06g048530.3 transcript:Solyc06g048530.3.1 gene_biotype:protein_coding transcript_biotype:protein_coding'	T
'2.1.2.3'	'Cellular respiration.glycolysis.methylglyoxal degradation.hydroxy-acyl-glutathione hydrolase *(GLX-II)'	'solyc06g053310.3.1'	'mercator4v6.0: hydroxy-acyl-glutathione hydrolase *(GLX-II) & original description: pep chromosome:SL3.0:6:36142345:36151320:1 gene:Solyc06g053310.3 transcript:Solyc06g053310.3.1 gene_biotype:protein_coding transcript_biotype:protein_coding'	T
'2.1.2.4'	'Cellular respiration.glycolysis.methylglyoxal degradation.glutathione-independent glyoxalase *(GLY-III)'	''	''
'2.1.2.5'	'Cellular respiration.glycolysis.methylglyoxal degradation.D-lactate dehydrogenase'	'solyc11g045390.2.1'	'mercator4v6.0: D-lactate dehydrogenase & original description: pep chromosome:SL3.0:11:30898940:30942082:-1 gene:Solyc11g045390.2 transcript:Solyc11g045390.2.1 gene_biotype:protein_coding transcript_biotype:protein_coding'	T
'2.2'	'Cellular respiration.pyruvate oxidation'	''	''
'2.2.1'	'Cellular respiration.pyruvate oxidation.mitochondrial pyruvate dehydrogenase complex'	''	''
'2.2.1.1'	'Cellular respiration.pyruvate oxidation.mitochondrial pyruvate dehydrogenase complex.component E1 heterodimer'	''	''
'2.2.1.1.1'	'Cellular respiration.pyruvate oxidation.mitochondrial pyruvate dehydrogenase complex.component E1 heterodimer.subunit alpha'	'solyc04g005080.3.1'	'mercator4v6.0: subunit alpha of E1 subcomplex of pyruvate dehydrogenase complex & original description: pep chromosome:SL3.0:4:65159:71261:-1 gene:Solyc04g005080.3 transcript:Solyc04g005080.3.1 gene_biotype:protein_coding transcript_biotype:protein_coding description:Pyruvate dehydrogenase E1 component subunit alpha [Source:UniProtKB/TrEMBL;Acc:K4BNB4]'	T
'2.2.1.1.1'	'Cellular respiration.pyruvate oxidation.mitochondrial pyruvate dehydrogenase complex.component E1 heterodimer.subunit alpha'	'solyc05g006520.3.1'	'mercator4v6.0: subunit alpha of E1 subcomplex of pyruvate dehydrogenase complex & original description: pep chromosome:SL3.0:5:1134270:1140944:-1 gene:Solyc05g006520.3 transcript:Solyc05g006520.3.1 gene_biotype:protein_coding transcript_biotype:protein_coding description:Pyruvate dehydrogenase E1 component subunit alpha [Source:UniProtKB/TrEMBL;Acc:K4BWH8]'	T
'2.2.1.1.2'	'Cellular respiration.pyruvate oxidation.mitochondrial pyruvate dehydrogenase complex.component E1 heterodimer.subunit beta'	'solyc05g024160.3.1'	'mercator4v6.0: subunit beta of E1 subcomplex of pyruvate dehydrogenase complex & original description: pep chromosome:SL3.0:5:30516539:30522622:-1 gene:Solyc05g024160.3 transcript:Solyc05g024160.3.1 gene_biotype:protein_coding transcript_biotype:protein_coding'	T
'2.2.1.1.2'	'Cellular respiration.pyruvate oxidation.mitochondrial pyruvate dehydrogenase complex.component E1 heterodimer.subunit beta'	'solyc06g072580.3.1'	'mercator4v6.0: subunit beta of E1 subcomplex of pyruvate dehydrogenase complex & original description: pep chromosome:SL3.0:6:44902117:44909773:-1 gene:Solyc06g072580.3 transcript:Solyc06g072580.3.1 gene_biotype:protein_coding transcript_biotype:protein_coding description:Pyruvate dehydrogenase E1 component subunit beta [Source:UniProtKB/TrEMBL;Acc:K4C8X8]'	T
'2.2.1.2'	'Cellular respiration.pyruvate oxidation.mitochondrial pyruvate dehydrogenase complex.E2 component'	'solyc11g007720.2.1'	'mercator4v6.0: E2 component of mitochondrial pyruvate dehydrogenase complex & original description: pep chromosome:SL3.0:11:1945917:1963415:-1 gene:Solyc11g007720.2 transcript:Solyc11g007720.2.1 gene_biotype:protein_coding transcript_biotype:protein_coding description:Dihydrolipoamide acetyltransferase component of pyruvate dehydrogenase complex [Source:UniProtKB/TrEMBL;Acc:K4D533]'	T
'2.2.1.2'	'Cellular respiration.pyruvate oxidation.mitochondrial pyruvate dehydrogenase complex.E2 component'	'solyc07g006790.3.1'	'mercator4v6.0: E2 component of mitochondrial pyruvate dehydrogenase complex & original description: pep chromosome:SL3.0:7:1637747:1645345:1 gene:Solyc07g006790.3 transcript:Solyc07g006790.3.1 gene_biotype:protein_coding transcript_biotype:protein_coding description:Acetyltransferase component of pyruvate dehydrogenase complex [Source:UniProtKB/TrEMBL;Acc:K4CBF0]'	T
'2.2.1.3'	'Cellular respiration.pyruvate oxidation.mitochondrial pyruvate dehydrogenase complex.E3 dihydrolipoamide dehydrogenase component'	'solyc05g053300.3.1'	'mercator4v6.0: dihydrolipoamide dehydrogenase component of mitochondrial pyruvate dehydrogenase complex & original description: pep chromosome:SL3.0:5:64274861:64279739:1 gene:Solyc05g053300.3 transcript:Solyc05g053300.3.1 gene_biotype:protein_coding transcript_biotype:protein_coding description:Dihydrolipoyl dehydrogenase [Source:UniProtKB/TrEMBL;Acc:Q8GT30]'	T
'2.2.1.3'	'Cellular respiration.pyruvate oxidation.mitochondrial pyruvate dehydrogenase complex.E3 dihydrolipoamide dehydrogenase component'	'solyc12g099100.2.1'	'mercator4v6.0: dihydrolipoamide dehydrogenase component of mitochondrial pyruvate dehydrogenase complex & original description: pep chromosome:SL3.0:12:67351093:67356317:1 gene:Solyc12g099100.2 transcript:Solyc12g099100.2.1 gene_biotype:protein_coding transcript_biotype:protein_coding description:Dihydrolipoyl dehydrogenase [Source:UniProtKB/TrEMBL;Acc:K4DHT1]'	T
'2.2.1.4'	'Cellular respiration.pyruvate oxidation.mitochondrial pyruvate dehydrogenase complex.regulation'	''	''
'2.2.1.4.1'	'Cellular respiration.pyruvate oxidation.mitochondrial pyruvate dehydrogenase complex.regulation.pyruvate dehydrogenase kinase'	'solyc01g057210.3.1'	'mercator4v6.0: pyruvate dehydrogenase kinase & original description: pep chromosome:SL3.0:1:59818211:59822256:1 gene:Solyc01g057210.3 transcript:Solyc01g057210.3.1 gene_biotype:protein_coding transcript_biotype:protein_coding'	T
'2.2.1.4.1'	'Cellular respiration.pyruvate oxidation.mitochondrial pyruvate dehydrogenase complex.regulation.pyruvate dehydrogenase kinase'	'solyc12g098930.2.1'	'mercator4v6.0: pyruvate dehydrogenase kinase & original description: pep chromosome:SL3.0:12:67264492:67266836:-1 gene:Solyc12g098930.2 transcript:Solyc12g098930.2.1 gene_biotype:protein_coding transcript_biotype:protein_coding'	T
'2.3'	'Cellular respiration.tricarboxylic acid cycle'	''	''
'2.3.1'	'Cellular respiration.tricarboxylic acid cycle.citrate synthase *(CSY4/5)'	'solyc01g073740.3.1'	'mercator4v6.0: citrate synthase *(CSY4/5) & original description: pep chromosome:SL3.0:1:80991756:81000625:1 gene:Solyc01g073740.3 transcript:Solyc01g073740.3.1 gene_biotype:protein_coding transcript_biotype:protein_coding'	T
'2.3.2'	'Cellular respiration.tricarboxylic acid cycle.aconitase *(ACO)'	'solyc07g052350.3.1'	'mercator4v6.0: aconitase *(ACO) & original description: pep chromosome:SL3.0:7:60984566:60993289:1 gene:Solyc07g052350.3 transcript:Solyc07g052350.3.1 gene_biotype:protein_coding transcript_biotype:protein_coding description:Aconitate hydratase [Source:UniProtKB/TrEMBL;Acc:K4CFD4]'	T
'2.3.2'	'Cellular respiration.tricarboxylic acid cycle.aconitase *(ACO)'	'solyc12g005860.2.1'	'mercator4v6.0: aconitase *(ACO) & original description: pep chromosome:SL3.0:12:490505:499055:-1 gene:Solyc12g005860.2 transcript:Solyc12g005860.2.1 gene_biotype:protein_coding transcript_biotype:protein_coding description:Aconitate hydratase [Source:UniProtKB/TrEMBL;Acc:K4DBC4]'	T
'2.3.3'	'Cellular respiration.tricarboxylic acid cycle.isocitrate dehydrogenase heterodimer'	''	''
'2.3.3.1'	'Cellular respiration.tricarboxylic acid cycle.isocitrate dehydrogenase heterodimer.catalytic component'	'solyc08g077920.3.1'	'mercator4v6.0: catalytic component of isocitrate dehydrogenase heterodimer & original description: pep chromosome:SL3.0:8:61935866:61949405:-1 gene:Solyc08g077920.3 transcript:Solyc08g077920.3.1 gene_biotype:protein_coding transcript_biotype:protein_coding'	T
'2.3.3.2'	'Cellular respiration.tricarboxylic acid cycle.isocitrate dehydrogenase heterodimer.regulatory component'	'solyc02g082860.3.1'	'mercator4v6.0: regulatory component of isocitrate dehydrogenase heterodimer & original description: pep chromosome:SL3.0:2:47066992:47072868:1 gene:Solyc02g082860.3 transcript:Solyc02g082860.3.1 gene_biotype:protein_coding transcript_biotype:protein_coding'	T
'2.3.3.2'	'Cellular respiration.tricarboxylic acid cycle.isocitrate dehydrogenase heterodimer.regulatory component'	'solyc10g074500.2.1'	'mercator4v6.0: regulatory component of isocitrate dehydrogenase heterodimer & original description: pep chromosome:SL3.0:10:58115058:58123097:-1 gene:Solyc10g074500.2 transcript:Solyc10g074500.2.1 gene_biotype:protein_coding transcript_biotype:protein_coding'	T
'2.3.4'	'Cellular respiration.tricarboxylic acid cycle.2-oxoglutarate dehydrogenase complex'	''	''
'2.3.4.1'	'Cellular respiration.tricarboxylic acid cycle.2-oxoglutarate dehydrogenase complex.E1 component'	'solyc04g011350.3.1'	'mercator4v6.0: E1 component of 2-oxoglutarate dehydrogenase complex & original description: pep chromosome:SL3.0:4:3828823:3838209:-1 gene:Solyc04g011350.3 transcript:Solyc04g011350.3.1 gene_biotype:protein_coding transcript_biotype:protein_coding'	T
'2.3.4.1'	'Cellular respiration.tricarboxylic acid cycle.2-oxoglutarate dehydrogenase complex.E1 component'	'solyc05g054640.3.1'	'mercator4v6.0: E1 component of 2-oxoglutarate dehydrogenase complex & original description: pep chromosome:SL3.0:5:65356981:65364226:1 gene:Solyc05g054640.3 transcript:Solyc05g054640.3.1 gene_biotype:protein_coding transcript_biotype:protein_coding'	T
'2.3.4.2'	'Cellular respiration.tricarboxylic acid cycle.2-oxoglutarate dehydrogenase complex.E2 component'	'solyc07g064800.3.1'	'mercator4v6.0: E2 component of 2-oxoglutarate dehydrogenase complex & original description: pep chromosome:SL3.0:7:66916522:66923764:1 gene:Solyc07g064800.3 transcript:Solyc07g064800.3.1 gene_biotype:protein_coding transcript_biotype:protein_coding'	T
'2.3.4.2'	'Cellular respiration.tricarboxylic acid cycle.2-oxoglutarate dehydrogenase complex.E2 component'	'solyc12g005080.2.1'	'mercator4v6.0: E2 component of 2-oxoglutarate dehydrogenase complex & original description: pep chromosome:SL3.0:12:34744:45798:1 gene:Solyc12g005080.2 transcript:Solyc12g005080.2.1 gene_biotype:protein_coding transcript_biotype:protein_coding'	T
'2.3.4.3'	'Cellular respiration.tricarboxylic acid cycle.2-oxoglutarate dehydrogenase complex.E3 dihydrolipoamide dehydrogenase component'	'solyc05g053300.3.1'	'mercator4v6.0: dihydrolipoamide dehydrogenase component of 2-oxoglutarate dehydrogenase complex & original description: pep chromosome:SL3.0:5:64274861:64279739:1 gene:Solyc05g053300.3 transcript:Solyc05g053300.3.1 gene_biotype:protein_coding transcript_biotype:protein_coding description:Dihydrolipoyl dehydrogenase [Source:UniProtKB/TrEMBL;Acc:Q8GT30]'	T
'2.3.4.3'	'Cellular respiration.tricarboxylic acid cycle.2-oxoglutarate dehydrogenase complex.E3 dihydrolipoamide dehydrogenase component'	'solyc12g099100.2.1'	'mercator4v6.0: dihydrolipoamide dehydrogenase component of 2-oxoglutarate dehydrogenase complex & original description: pep chromosome:SL3.0:12:67351093:67356317:1 gene:Solyc12g099100.2 transcript:Solyc12g099100.2.1 gene_biotype:protein_coding transcript_biotype:protein_coding description:Dihydrolipoyl dehydrogenase [Source:UniProtKB/TrEMBL;Acc:K4DHT1]'	T
'2.3.5'	'Cellular respiration.tricarboxylic acid cycle.succinyl-CoA ligase heterodimer'	''	''
'2.3.5.1'	'Cellular respiration.tricarboxylic acid cycle.succinyl-CoA ligase heterodimer.subunit alpha'	'solyc01g007910.3.1'	'mercator4v6.0: subunit alpha of succinyl-CoA ligase heterodimer & original description: pep chromosome:SL3.0:1:2040541:2048274:1 gene:Solyc01g007910.3 transcript:Solyc01g007910.3.1 gene_biotype:protein_coding transcript_biotype:protein_coding description:Succinate--CoA ligase [ADP-forming] subunit alpha, mitochondrial [Source:UniProtKB/TrEMBL;Acc:K4ASY9]'	T
'2.3.5.1'	'Cellular respiration.tricarboxylic acid cycle.succinyl-CoA ligase heterodimer.subunit alpha'	'solyc02g005350.3.1'	'mercator4v6.0: subunit alpha of succinyl-CoA ligase heterodimer & original description: pep chromosome:SL3.0:2:8249045:8275249:-1 gene:Solyc02g005350.3 transcript:Solyc02g005350.3.1 gene_biotype:protein_coding transcript_biotype:protein_coding description:Succinate--CoA ligase [ADP-forming] subunit alpha, mitochondrial [Source:UniProtKB/TrEMBL;Acc:K4B4D7]'	T
'2.3.5.2'	'Cellular respiration.tricarboxylic acid cycle.succinyl-CoA ligase heterodimer.subunit beta'	'solyc06g083790.3.1'	'mercator4v6.0: subunit beta of succinyl-CoA ligase heterodimer & original description: pep chromosome:SL3.0:6:49153363:49159046:1 gene:Solyc06g083790.3 transcript:Solyc06g083790.3.1 gene_biotype:protein_coding transcript_biotype:protein_coding description:Succinate--CoA ligase [ADP-forming] subunit beta, mitochondrial [Source:UniProtKB/TrEMBL;Acc:K4CAN4]'	T
'2.3.6'	'Cellular respiration.tricarboxylic acid cycle.succinate dehydrogenase complex'	''	''
'2.3.6.1'	'Cellular respiration.tricarboxylic acid cycle.succinate dehydrogenase complex.components'	''	''
'2.3.6.1.1'	'Cellular respiration.tricarboxylic acid cycle.succinate dehydrogenase complex.components.flavoprotein component *(SDH1)'	'solyc02g085350.3.1'	'mercator4v6.0: flavoprotein component *(SDH1) of succinate dehydrogenase complex & original description: pep chromosome:SL3.0:2:48907072:48915378:-1 gene:Solyc02g085350.3 transcript:Solyc02g085350.3.1 gene_biotype:protein_coding transcript_biotype:protein_coding description:Succinate dehydrogenase [ubiquinone] flavoprotein subunit, mitochondrial [Source:UniProtKB/TrEMBL;Acc:K4BB47]'	T
'2.3.6.1.2'	'Cellular respiration.tricarboxylic acid cycle.succinate dehydrogenase complex.components.iron-sulphur component *(SDH2)'	'solyc02g092730.3.1'	'mercator4v6.0: iron-sulphur component *(SDH2) of succinate dehydrogenase complex & original description: pep chromosome:SL3.0:2:54347221:54353075:-1 gene:Solyc02g092730.3 transcript:Solyc02g092730.3.1 gene_biotype:protein_coding transcript_biotype:protein_coding'	T
'2.3.6.1.2'	'Cellular respiration.tricarboxylic acid cycle.succinate dehydrogenase complex.components.iron-sulphur component *(SDH2)'	'solyc04g055030.2.1'	'mercator4v6.0: iron-sulphur component *(SDH2) of succinate dehydrogenase complex & original description: pep chromosome:SL3.0:4:53486583:53488417:-1 gene:Solyc04g055030.2 transcript:Solyc04g055030.2.1 gene_biotype:protein_coding transcript_biotype:protein_coding description:Succinate dehydrogenase [ubiquinone] iron-sulfur subunit, mitochondrial [Source:UniProtKB/TrEMBL;Acc:K4BSQ1]'	T
'2.3.6.1.2'	'Cellular respiration.tricarboxylic acid cycle.succinate dehydrogenase complex.components.iron-sulphur component *(SDH2)'	'solyc02g093680.3.1'	'mercator4v6.0: iron-sulphur component *(SDH2) of succinate dehydrogenase complex & original description: pep chromosome:SL3.0:2:55073947:55076945:1 gene:Solyc02g093680.3 transcript:Solyc02g093680.3.1 gene_biotype:protein_coding transcript_biotype:protein_coding description:Succinate dehydrogenase [ubiquinone] iron-sulfur subunit, mitochondrial [Source:UniProtKB/TrEMBL;Acc:D2KQI9]'	T
'2.3.6.1.2'	'Cellular respiration.tricarboxylic acid cycle.succinate dehydrogenase complex.components.iron-sulphur component *(SDH2)'	'solyc04g055020.2.1'	'mercator4v6.0: iron-sulphur component *(SDH2) of succinate dehydrogenase complex & original description: pep chromosome:SL3.0:4:53483726:53486320:-1 gene:Solyc04g055020.2 transcript:Solyc04g055020.2.1 gene_biotype:protein_coding transcript_biotype:protein_coding'	T
'2.3.6.1.3'	'Cellular respiration.tricarboxylic acid cycle.succinate dehydrogenase complex.components.membrane-anchor component *(SDH3)'	''	''
'2.3.6.1.4'	'Cellular respiration.tricarboxylic acid cycle.succinate dehydrogenase complex.components.membrane-anchor component *(SDH4)'	''	''
'2.3.6.1.5'	'Cellular respiration.tricarboxylic acid cycle.succinate dehydrogenase complex.components.component *(SDH5)'	'solyc04g079180.3.1'	'mercator4v6.0: component *(SDH5) of succinate dehydrogenase complex & original description: pep chromosome:SL3.0:4:63826792:63829404:-1 gene:Solyc04g079180.3 transcript:Solyc04g079180.3.1 gene_biotype:protein_coding transcript_biotype:protein_coding'	T
'2.3.6.1.5'	'Cellular respiration.tricarboxylic acid cycle.succinate dehydrogenase complex.components.component *(SDH5)'	'solyc12g088900.2.1'	'mercator4v6.0: component *(SDH5) of succinate dehydrogenase complex & original description: pep chromosome:SL3.0:12:65073636:65077208:-1 gene:Solyc12g088900.2 transcript:Solyc12g088900.2.1 gene_biotype:protein_coding transcript_biotype:protein_coding'	T
'2.3.6.1.6'	'Cellular respiration.tricarboxylic acid cycle.succinate dehydrogenase complex.components.component *(SDH6)'	'solyc11g071790.2.1'	'mercator4v6.0: component *(SDH6) of succinate dehydrogenase complex & original description: pep chromosome:SL3.0:11:55447875:55451164:-1 gene:Solyc11g071790.2 transcript:Solyc11g071790.2.1 gene_biotype:protein_coding transcript_biotype:protein_coding'	T
'2.3.6.1.6'	'Cellular respiration.tricarboxylic acid cycle.succinate dehydrogenase complex.components.component *(SDH6)'	'solyc06g073900.3.1'	'mercator4v6.0: component *(SDH6) of succinate dehydrogenase complex & original description: pep chromosome:SL3.0:6:45762551:45766497:-1 gene:Solyc06g073900.3 transcript:Solyc06g073900.3.1 gene_biotype:protein_coding transcript_biotype:protein_coding'	T
'2.3.6.1.7'	'Cellular respiration.tricarboxylic acid cycle.succinate dehydrogenase complex.components.component *(SDH7)'	'solyc06g073360.3.1'	'mercator4v6.0: component *(SDH7) of succinate dehydrogenase complex & original description: pep chromosome:SL3.0:6:45346028:45349139:1 gene:Solyc06g073360.3 transcript:Solyc06g073360.3.1 gene_biotype:protein_coding transcript_biotype:protein_coding description:SDH7B [Source:Projected from Arabidopsis thaliana (AT5G62575) UniProtKB/TrEMBL;Acc:A0A178UBI4]'	T
'2.3.6.1.8'	'Cellular respiration.tricarboxylic acid cycle.succinate dehydrogenase complex.components.component *(SDH8)'	'solyc01g097020.3.1'	'mercator4v6.0: component *(SDH8) of succinate dehydrogenase complex & original description: pep chromosome:SL3.0:1:87874912:87878940:-1 gene:Solyc01g097020.3 transcript:Solyc01g097020.3.1 gene_biotype:protein_coding transcript_biotype:protein_coding'	T
'2.3.6.2'	'Cellular respiration.tricarboxylic acid cycle.succinate dehydrogenase complex.assembly'	''	''
'2.3.6.2.1'	'Cellular respiration.tricarboxylic acid cycle.succinate dehydrogenase complex.assembly.assembly factor *(SDHAF1)'	'solyc09g007070.2.1'	'mercator4v6.0: assembly factor *(SDHAF1) of succinate dehydrogenase complex & original description: pep chromosome:SL3.0:9:712288:718050:1 gene:Solyc09g007070.2 transcript:Solyc09g007070.2.1 gene_biotype:protein_coding transcript_biotype:protein_coding'	T
'2.3.6.2.2'	'Cellular respiration.tricarboxylic acid cycle.succinate dehydrogenase complex.assembly.flavinylation factor *(SDHAF2)'	'solyc03g118110.3.1'	'mercator4v6.0: succinate dehydrogenase flavinylation factor *(SDHAF2) & original description: pep chromosome:SL3.0:3:68558108:68563148:1 gene:Solyc03g118110.3 transcript:Solyc03g118110.3.1 gene_biotype:protein_coding transcript_biotype:protein_coding'	T
'2.3.6.2.3'	'Cellular respiration.tricarboxylic acid cycle.succinate dehydrogenase complex.assembly.assembly factor *(SDHAF4)'	'solyc03g083450.1.1.1'	'mercator4v6.0: succinate dehydrogenase assembly factor *(SDHAF4) & original description: pep chromosome:SL3.0:3:54780679:54781014:1 gene:Solyc03g083450.1 transcript:Solyc03g083450.1.1 gene_biotype:protein_coding transcript_biotype:protein_coding'	T
'2.3.7'	'Cellular respiration.tricarboxylic acid cycle.fumarase'	'solyc09g075450.3.1'	'mercator4v6.0: fumarase & original description: pep chromosome:SL3.0:9:67572593:67581449:-1 gene:Solyc09g075450.3 transcript:Solyc09g075450.3.1 gene_biotype:protein_coding transcript_biotype:protein_coding'	T
'2.3.7'	'Cellular respiration.tricarboxylic acid cycle.fumarase'	'solyc06g009820.3.1'	'mercator4v6.0: fumarase & original description: pep chromosome:SL3.0:6:3856652:3879829:1 gene:Solyc06g009820.3 transcript:Solyc06g009820.3.1 gene_biotype:protein_coding transcript_biotype:protein_coding'	T
'2.3.8'	'Cellular respiration.tricarboxylic acid cycle.mitochondrial NAD-dependent malate dehydrogenase'	'solyc12g014180.2.1'	'mercator4v6.0: mitochondrial NAD-dependent malate dehydrogenase & original description: pep chromosome:SL3.0:12:5027572:5040487:-1 gene:Solyc12g014180.2 transcript:Solyc12g014180.2.1 gene_biotype:protein_coding transcript_biotype:protein_coding'	T
'2.3.8'	'Cellular respiration.tricarboxylic acid cycle.mitochondrial NAD-dependent malate dehydrogenase'	'solyc07g062650.3.1'	'mercator4v6.0: mitochondrial NAD-dependent malate dehydrogenase & original description: pep chromosome:SL3.0:7:65469005:65472189:1 gene:Solyc07g062650.3 transcript:Solyc07g062650.3.1 gene_biotype:protein_coding transcript_biotype:protein_coding'	T
'2.3.9'	'Cellular respiration.tricarboxylic acid cycle.mitochondrial NAD-dependent malic enzyme'	'solyc01g094200.3.1'	'mercator4v6.0: mitochondrial NAD-dependent malic enzyme & original description: pep chromosome:SL3.0:1:85635526:85646319:1 gene:Solyc01g094200.3 transcript:Solyc01g094200.3.1 gene_biotype:protein_coding transcript_biotype:protein_coding description:NAD-dependent malic enzyme 2, mitochondrial [Source:Projected from Arabidopsis thaliana (AT4G00570) UniProtKB/Swiss-Prot;Acc:Q8L7K9]'	T
'2.3.9'	'Cellular respiration.tricarboxylic acid cycle.mitochondrial NAD-dependent malic enzyme'	'solyc08g013860.3.1'	'mercator4v6.0: mitochondrial NAD-dependent malic enzyme & original description: pep chromosome:SL3.0:8:3293886:3318508:-1 gene:Solyc08g013860.3 transcript:Solyc08g013860.3.1 gene_biotype:protein_coding transcript_biotype:protein_coding description:Malic enzyme [Source:UniProtKB/TrEMBL;Acc:K4CJ21]'	T
'2.4'	'Cellular respiration.oxidative phosphorylation'	''	''
'2.4.1'	'Cellular respiration.oxidative phosphorylation.NADH dehydrogenase complex'	''	''
'2.4.1.1'	'Cellular respiration.oxidative phosphorylation.NADH dehydrogenase complex.module N (electron input)'	''	''
'2.4.1.1.1'	'Cellular respiration.oxidative phosphorylation.NADH dehydrogenase complex.module N (electron input).component *(NQO1/51kDa)'	'solyc02g087240.3.1'	'mercator4v6.0: component *(NQO1/51kDa) of NADH dehydrogenase electron input (module N) & original description: pep chromosome:SL3.0:2:50328280:50332056:1 gene:Solyc02g087240.3 transcript:Solyc02g087240.3.1 gene_biotype:protein_coding transcript_biotype:protein_coding description:NADH dehydrogenase [ubiquinone] flavoprotein 1, mitochondrial [Source:Projected from Arabidopsis thaliana (AT5G08530) …	T
'2.4.1.1.2'	'Cellular respiration.oxidative phosphorylation.NADH dehydrogenase complex.module N (electron input).component *(NQO2/24kDa)'	'solyc09g065830.3.1'	'mercator4v6.0: component *(NQO2/24kDa) of NADH dehydrogenase electron input (module N) & original description: pep chromosome:SL3.0:9:64333467:64341981:-1 gene:Solyc09g065830.3 transcript:Solyc09g065830.3.1 gene_biotype:protein_coding transcript_biotype:protein_coding'	T
'2.4.1.1.3'	'Cellular respiration.oxidative phosphorylation.NADH dehydrogenase complex.module N (electron input).component *(NQO3/75kDa)'	'solyc11g011470.2.1'	'mercator4v6.0: component *(NQO3/75kDa) of NADH dehydrogenase electron input (module N) & original description: pep chromosome:SL3.0:11:4520301:4526311:-1 gene:Solyc11g011470.2 transcript:Solyc11g011470.2.1 gene_biotype:protein_coding transcript_biotype:protein_coding description:NADH dehydrogenase [ubiquinone] iron-sulfur protein 1, mitochondrial [Source:Projected from Arabidopsis thaliana (AT5G…	T
'2.4.1.2'	'Cellular respiration.oxidative phosphorylation.NADH dehydrogenase complex.module Q (electron output)'	''	''
'2.4.1.2.1'	'Cellular respiration.oxidative phosphorylation.NADH dehydrogenase complex.module Q (electron output).component *(NQO4/ND7)'	''	''
'2.4.1.2.2'	'Cellular respiration.oxidative phosphorylation.NADH dehydrogenase complex.module Q (electron output).component *(NQO5/ND9)'	'solyc00g019950.1.1.1.cds'	'mercator4v6.0: component *(NQO5/ND9) of NADH dehydrogenase electron output (module Q) & original description: pep supercontig:SL3.0:SL3.00SC0000115:1106:1678:-1 gene:Solyc00g019950.1 transcript:Solyc00g019950.1.1 gene_biotype:protein_coding transcript_biotype:protein_coding description:NADH dehydrogenase subunit 9'	T
'2.4.1.2.3'	'Cellular respiration.oxidative phosphorylation.NADH dehydrogenase complex.module Q (electron output).component *(NQO6/PSST)'	'solyc11g070030.2.1'	'mercator4v6.0: component *(NQO6/PSST) of NADH dehydrogenase electron output (module Q) & original description: pep chromosome:SL3.0:11:54886347:54892309:1 gene:Solyc11g070030.2 transcript:Solyc11g070030.2.1 gene_biotype:protein_coding transcript_biotype:protein_coding'	T
'2.4.1.2.4'	'Cellular respiration.oxidative phosphorylation.NADH dehydrogenase complex.module Q (electron output).component *(NQO9/TYKY)'	'solyc01g109620.3.1'	'mercator4v6.0: component *(NQO9/TYKY) of NADH dehydrogenase electron output (module Q) & original description: pep chromosome:SL3.0:1:96427828:96435629:-1 gene:Solyc01g109620.3 transcript:Solyc01g109620.3.1 gene_biotype:protein_coding transcript_biotype:protein_coding description:NADH dehydrogenase [ubiquinone] iron-sulfur protein 8 [Source:UniProtKB/TrEMBL;Acc:K4B3H5]'	T
'2.4.1.2.4'	'Cellular respiration.oxidative phosphorylation.NADH dehydrogenase complex.module Q (electron output).component *(NQO9/TYKY)'	'solyc10g051350.2.1'	'mercator4v6.0: component *(NQO9/TYKY) of NADH dehydrogenase electron output (module Q) & original description: pep chromosome:SL3.0:10:51897039:51902197:-1 gene:Solyc10g051350.2 transcript:Solyc10g051350.2.1 gene_biotype:protein_coding transcript_biotype:protein_coding'	T
'2.4.1.3'	'Cellular respiration.oxidative phosphorylation.NADH dehydrogenase complex.module P (proton translocation)'	''	''
'2.4.1.3.1'	'Cellular respiration.oxidative phosphorylation.NADH dehydrogenase complex.module P (proton translocation).component *(ND1/NQO8)'	''	''
'2.4.1.3.2'	'Cellular respiration.oxidative phosphorylation.NADH dehydrogenase complex.module P (proton translocation).component *(ND2/NQO14)'	''	''
'2.4.1.3.3'	'Cellular respiration.oxidative phosphorylation.NADH dehydrogenase complex.module P (proton translocation).component *(ND3/NQO7)'	''	''
'2.4.1.3.4'	'Cellular respiration.oxidative phosphorylation.NADH dehydrogenase complex.module P (proton translocation).component *(ND4/NQO13)'	''	''
'2.4.1.3.5'	'Cellular respiration.oxidative phosphorylation.NADH dehydrogenase complex.module P (proton translocation).component *(ND4L/NQO11)'	''	''
'2.4.1.3.6'	'Cellular respiration.oxidative phosphorylation.NADH dehydrogenase complex.module P (proton translocation).component *(ND5/NQO12)'	''	''
'2.4.1.3.7'	'Cellular respiration.oxidative phosphorylation.NADH dehydrogenase complex.module P (proton translocation).component *(ND6/NQO10)'	'solyc00g021630.1.1.1.cds'	'mercator4v6.0: component *(ND6/NQO10) of NADH dehydrogenase proton translocation (module P) & original description: pep supercontig:SL3.0:SL3.00SC0000130:2097:2750:-1 gene:Solyc00g021630.1 transcript:Solyc00g021630.1.1 gene_biotype:protein_coding transcript_biotype:protein_coding description:NADH-ubiquinone oxidoreductase chain 6'	T
'2.4.1.4'	'Cellular respiration.oxidative phosphorylation.NADH dehydrogenase complex.non-core modules'	''	''
'2.4.1.4.1'	'Cellular respiration.oxidative phosphorylation.NADH dehydrogenase complex.non-core modules.alpha subcomplex'	''	''
'2.4.1.4.1.1'	'Cellular respiration.oxidative phosphorylation.NADH dehydrogenase complex.non-core modules.alpha subcomplex.component *(NDUFA1/MWFE)'	''	''
'2.4.1.4.1.2'	'Cellular respiration.oxidative phosphorylation.NADH dehydrogenase complex.non-core modules.alpha subcomplex.component *(NDUFA2/B8)'	'solyc06g075810.3.1'	'mercator4v6.0: component *(NDUFA2/B8) of NADH dehydrogenase alpha subcomplex & original description: pep chromosome:SL3.0:6:47248557:47250211:-1 gene:Solyc06g075810.3 transcript:Solyc06g075810.3.1 gene_biotype:protein_coding transcript_biotype:protein_coding'	T
'2.4.1.4.1.3'	'Cellular respiration.oxidative phosphorylation.NADH dehydrogenase complex.non-core modules.alpha subcomplex.component *(NDUFA3/B9)'	'solyc01g096090.3.1'	'mercator4v6.0: component *(NDUFA3/B9) of NADH dehydrogenase complex & original description: pep chromosome:SL3.0:1:87069036:87078039:-1 gene:Solyc01g096090.3 transcript:Solyc01g096090.3.1 gene_biotype:protein_coding transcript_biotype:protein_coding'	T
'2.4.1.4.1.4'	'Cellular respiration.oxidative phosphorylation.NADH dehydrogenase complex.non-core modules.alpha subcomplex.component *(NDUFA5/B13)'	'solyc06g036350.3.1'	'mercator4v6.0: component *(NDUFA5/B13) of NADH dehydrogenase alpha subcomplex & original description: pep chromosome:SL3.0:6:26005747:26011202:1 gene:Solyc06g036350.3 transcript:Solyc06g036350.3.1 gene_biotype:protein_coding transcript_biotype:protein_coding'	T
'2.4.1.4.1.4'	'Cellular respiration.oxidative phosphorylation.NADH dehydrogenase complex.non-core modules.alpha subcomplex.component *(NDUFA5/B13)'	'solyc03g007660.3.1'	'mercator4v6.0: component *(NDUFA5/B13) of NADH dehydrogenase alpha subcomplex & original description: pep chromosome:SL3.0:3:2190922:2196507:1 gene:Solyc03g007660.3 transcript:Solyc03g007660.3.1 gene_biotype:protein_coding transcript_biotype:protein_coding'	T
'2.4.1.4.1.5'	'Cellular respiration.oxidative phosphorylation.NADH dehydrogenase complex.non-core modules.alpha subcomplex.component *(NDUFA6/B14)'	'solyc01g022750.3.1'	'mercator4v6.0: component *(NDUFA6/B14) of NADH dehydrogenase alpha subcomplex & original description: pep chromosome:SL3.0:1:32839765:32846171:-1 gene:Solyc01g022750.3 transcript:Solyc01g022750.3.1 gene_biotype:protein_coding transcript_biotype:protein_coding'	T
'2.4.1.4.1.6'	'Cellular respiration.oxidative phosphorylation.NADH dehydrogenase complex.non-core modules.alpha subcomplex.component *(NDUFA7/B14-5a)'	'solyc02g088930.3.1.1'	'mercator4v6.0: component *(NDUFA7/B14.5a) of NADH dehydrogenase complex & original description: pep chromosome:SL3.0:2:51488625:51493393:1 gene:Solyc02g088930.3 transcript:Solyc02g088930.3.1 gene_biotype:protein_coding transcript_biotype:protein_coding'	T
'2.4.1.4.1.6'	'Cellular respiration.oxidative phosphorylation.NADH dehydrogenase complex.non-core modules.alpha subcomplex.component *(NDUFA7/B14-5a)'	'solyc02g066800.2.1.1'	'mercator4v6.0: component *(NDUFA7/B14.5a) of NADH dehydrogenase complex & original description: pep chromosome:SL3.0:2:37528682:37529146:-1 gene:Solyc02g066800.2 transcript:Solyc02g066800.2.1 gene_biotype:protein_coding transcript_biotype:protein_coding'	T
'2.4.1.4.1.6'	'Cellular respiration.oxidative phosphorylation.NADH dehydrogenase complex.non-core modules.alpha subcomplex.component *(NDUFA7/B14-5a)'	'solyc02g065805.1.1.1'	'mercator4v6.0: component *(NDUFA7/B14.5a) of NADH dehydrogenase complex & original description: pep chromosome:SL3.0:2:37516145:37516525:-1 gene:Solyc02g065805.1 transcript:Solyc02g065805.1.1 gene_biotype:protein_coding transcript_biotype:protein_coding'	T
'2.4.1.4.1.7'	'Cellular respiration.oxidative phosphorylation.NADH dehydrogenase complex.non-core modules.alpha subcomplex.component *(NDUFA8/PGIV)'	'solyc08g007805.1.1'	'mercator4v6.0: component *(NDUFA8/PGIV) of NADH dehydrogenase alpha subcomplex & original description: pep chromosome:SL3.0:8:2325216:2326730:1 gene:Solyc08g007805.1 transcript:Solyc08g007805.1.1 gene_biotype:protein_coding transcript_biotype:protein_coding'	T
'2.4.1.4.1.7'	'Cellular respiration.oxidative phosphorylation.NADH dehydrogenase complex.non-core modules.alpha subcomplex.component *(NDUFA8/PGIV)'	'solyc08g080250.3.1'	'mercator4v6.0: component *(NDUFA8/PGIV) of NADH dehydrogenase alpha subcomplex & original description: pep chromosome:SL3.0:8:63682723:63691184:1 gene:Solyc08g080250.3 transcript:Solyc08g080250.3.1 gene_biotype:protein_coding transcript_biotype:protein_coding description:APO RNA-binding protein (DUF794) [Source:Projected from Arabidopsis thaliana (AT1G64810) UniProtKB/TrEMBL;Acc:F4I896]'	T
'2.4.1.4.1.8'	'Cellular respiration.oxidative phosphorylation.NADH dehydrogenase complex.non-core modules.alpha subcomplex.component *(NDUFA9/39kDa)'	'solyc09g064450.3.1'	'mercator4v6.0: component *(NDUFA9/39kDa) of NADH dehydrogenase alpha subcomplex & original description: pep chromosome:SL3.0:9:61957387:61969754:1 gene:Solyc09g064450.3 transcript:Solyc09g064450.3.1 gene_biotype:protein_coding transcript_biotype:protein_coding'	T
'2.4.1.4.1.9'	'Cellular respiration.oxidative phosphorylation.NADH dehydrogenase complex.non-core modules.alpha subcomplex.component *(NDUFA11/B14-7)'	'solyc10g078690.2.1'	'mercator4v6.0: component *(NDUFA11/B14-7) of NADH dehydrogenase alpha subcomplex & original description: pep chromosome:SL3.0:10:60552721:60556678:-1 gene:Solyc10g078690.2 transcript:Solyc10g078690.2.1 gene_biotype:protein_coding transcript_biotype:protein_coding'	T
'2.4.1.4.1.10'	'Cellular respiration.oxidative phosphorylation.NADH dehydrogenase complex.non-core modules.alpha subcomplex.component *(NDUFA12/B17-2)'	''	''
'2.4.1.4.1.11'	'Cellular respiration.oxidative phosphorylation.NADH dehydrogenase complex.non-core modules.alpha subcomplex.component *(NDUFA13/B16-6)'	'solyc09g091170.3.1'	'mercator4v6.0: component *(NDUFA13/B16-6) of NADH dehydrogenase alpha subcomplex & original description: pep chromosome:SL3.0:9:70970482:70974408:-1 gene:Solyc09g091170.3 transcript:Solyc09g091170.3.1 gene_biotype:protein_coding transcript_biotype:protein_coding'	T
'2.4.1.4.2'	'Cellular respiration.oxidative phosphorylation.NADH dehydrogenase complex.non-core modules.beta subcomplex'	''	''
'2.4.1.4.2.1'	'Cellular respiration.oxidative phosphorylation.NADH dehydrogenase complex.non-core modules.beta subcomplex.component *(NDUFB1/MNLL)'	'solyc07g065280.3.1'	'mercator4v6.0: component *(NDUFB1/MNLL) of NADH dehydrogenase beta subcomplex & original description: pep chromosome:SL3.0:7:67234914:67236098:-1 gene:Solyc07g065280.3 transcript:Solyc07g065280.3.1 gene_biotype:protein_coding transcript_biotype:protein_coding'	T
'2.4.1.4.2.2'	'Cellular respiration.oxidative phosphorylation.NADH dehydrogenase complex.non-core modules.beta subcomplex.component *(NDUFB2/AGGG)'	''	''
'2.4.1.4.2.3'	'Cellular respiration.oxidative phosphorylation.NADH dehydrogenase complex.non-core modules.beta subcomplex.component *(NDUFB3/B12)'	'solyc01g102830.3.1.1'	'mercator4v6.0: component *(NDUFB3/B12) of NADH dehydrogenase beta subcomplex & original description: pep chromosome:SL3.0:1:91404478:91407699:1 gene:Solyc01g102830.3 transcript:Solyc01g102830.3.1 gene_biotype:protein_coding transcript_biotype:protein_coding'	T
'2.4.1.4.2.4'	'Cellular respiration.oxidative phosphorylation.NADH dehydrogenase complex.non-core modules.beta subcomplex.component *(NDUFB4/B15)'	'solyc05g046390.3.1'	'mercator4v6.0: component *(NDUFB4/B15) of NADH dehydrogenase beta subcomplex & original description: pep chromosome:SL3.0:5:59666171:59671106:-1 gene:Solyc05g046390.3 transcript:Solyc05g046390.3.1 gene_biotype:protein_coding transcript_biotype:protein_coding'	T
'2.4.1.4.2.4'	'Cellular respiration.oxidative phosphorylation.NADH dehydrogenase complex.non-core modules.beta subcomplex.component *(NDUFB4/B15)'	'solyc09g059220.1.1.1'	'mercator4v6.0: component *(NDUFB4/B15) of NADH dehydrogenase beta subcomplex & original description: pep chromosome:SL3.0:9:54016249:54016473:-1 gene:Solyc09g059220.1 transcript:Solyc09g059220.1.1 gene_biotype:protein_coding transcript_biotype:protein_coding'	T
'2.4.1.4.2.5'	'Cellular respiration.oxidative phosphorylation.NADH dehydrogenase complex.non-core modules.beta subcomplex.component *(NDUFB5/SGDH)'	''	''
'2.4.1.4.2.6'	'Cellular respiration.oxidative phosphorylation.NADH dehydrogenase complex.non-core modules.beta subcomplex.component *(NDUFB7/B18)'	'solyc04g008490.2.1.1'	'mercator4v6.0: component *(NDUFB7/B18) of NADH dehydrogenase beta subcomplex & original description: pep chromosome:SL3.0:4:2113394:2118508:-1 gene:Solyc04g008490.2 transcript:Solyc04g008490.2.1 gene_biotype:protein_coding transcript_biotype:protein_coding'	T
'2.4.1.4.2.7'	'Cellular respiration.oxidative phosphorylation.NADH dehydrogenase complex.non-core modules.beta subcomplex.component *(NDUFB8/ASHI)'	'solyc08g078860.3.1'	'mercator4v6.0: component *(NDUFB8/ASHI) of NADH dehydrogenase beta subcomplex & original description: pep chromosome:SL3.0:8:62673606:62678806:1 gene:Solyc08g078860.3 transcript:Solyc08g078860.3.1 gene_biotype:protein_coding transcript_biotype:protein_coding'	T
'2.4.1.4.2.8'	'Cellular respiration.oxidative phosphorylation.NADH dehydrogenase complex.non-core modules.beta subcomplex.component *(NDUFB9/B22)'	'solyc01g110385.1.1'	'mercator4v6.0: component *(NDUFB9/B22) of NADH dehydrogenase beta subcomplex & original description: pep chromosome:SL3.0:1:97021498:97026132:1 gene:Solyc01g110385.1 transcript:Solyc01g110385.1.1 gene_biotype:protein_coding transcript_biotype:protein_coding description:NADH dehydrogenase [ubiquinone] 1 beta subcomplex subunit 9 [Source:Projected from Arabidopsis thaliana (AT4G34700) UniProtKB/Sw…	T
'2.4.1.4.2.9'	'Cellular respiration.oxidative phosphorylation.NADH dehydrogenase complex.non-core modules.beta subcomplex.component *(NDUFB10/PDSW)'	'solyc12g036790.2.1'	'mercator4v6.0: component *(NDUFB10/PDSW) of NADH dehydrogenase beta subcomplex & original description: pep chromosome:SL3.0:12:48259832:48265988:-1 gene:Solyc12g036790.2 transcript:Solyc12g036790.2.1 gene_biotype:protein_coding transcript_biotype:protein_coding'	T
'2.4.1.4.2.10'	'Cellular respiration.oxidative phosphorylation.NADH dehydrogenase complex.non-core modules.beta subcomplex.component *(NDUFB11/ESSS)'	''	''
'2.4.1.4.3'	'Cellular respiration.oxidative phosphorylation.NADH dehydrogenase complex.non-core modules.component *(NDUFS4/18kDa)'	'solyc02g092270.3.1'	'mercator4v6.0: non-core component *(NDUFS4/18kDa) of NADH dehydrogenase complex & original description: pep chromosome:SL3.0:2:54041499:54046509:-1 gene:Solyc02g092270.3 transcript:Solyc02g092270.3.1 gene_biotype:protein_coding transcript_biotype:protein_coding'	T
'2.4.1.4.3'	'Cellular respiration.oxidative phosphorylation.NADH dehydrogenase complex.non-core modules.component *(NDUFS4/18kDa)'	'solyc04g077745.1.1'	'mercator4v6.0: non-core component *(NDUFS4/18kDa) of NADH dehydrogenase complex & original description: pep chromosome:SL3.0:4:62745908:62747777:-1 gene:Solyc04g077745.1 transcript:Solyc04g077745.1.1 gene_biotype:protein_coding transcript_biotype:protein_coding'	T
'2.4.1.4.4'	'Cellular respiration.oxidative phosphorylation.NADH dehydrogenase complex.non-core modules.component *(NDUFS5/15kDa)'	'solyc11g005880.2.1'	'mercator4v6.0: non-core component *(NDUFS5/15kDa) of NADH dehydrogenase complex & original description: pep chromosome:SL3.0:11:704703:709422:-1 gene:Solyc11g005880.2 transcript:Solyc11g005880.2.1 gene_biotype:protein_coding transcript_biotype:protein_coding'	T
'2.4.1.4.5'	'Cellular respiration.oxidative phosphorylation.NADH dehydrogenase complex.non-core modules.component *(NDUFS6/13kDa)'	'solyc03g097010.3.1'	'mercator4v6.0: non-core component *(NDUFS6/13kDa) of NADH dehydrogenase complex & original description: pep chromosome:SL3.0:3:60801440:60807265:1 gene:Solyc03g097010.3 transcript:Solyc03g097010.3.1 gene_biotype:protein_coding transcript_biotype:protein_coding'	T
'2.4.1.4.6'	'Cellular respiration.oxidative phosphorylation.NADH dehydrogenase complex.non-core modules.component *(NDUFC1/KFYI)'	'solyc03g025910.3.1'	'mercator4v6.0: component *(NDUFC1/KFYI) of NADH dehydrogenase complex & original description: pep chromosome:SL3.0:3:3347634:3352748:-1 gene:Solyc03g025910.3 transcript:Solyc03g025910.3.1 gene_biotype:protein_coding transcript_biotype:protein_coding'	T
'2.4.1.4.7'	'Cellular respiration.oxidative phosphorylation.NADH dehydrogenase complex.non-core modules.component *(NDUFC2/B14-5b)'	'solyc10g005230.3.1'	'mercator4v6.0: component *(NDUFC2/B14-5b) of NADH dehydrogenase complex & original description: pep chromosome:SL3.0:10:183138:187515:1 gene:Solyc10g005230.3 transcript:Solyc10g005230.3.1 gene_biotype:protein_coding transcript_biotype:protein_coding'	T
'2.4.1.4.8'	'Cellular respiration.oxidative phosphorylation.NADH dehydrogenase complex.non-core modules.component *(P1)'	'solyc04g045620.3.1.1'	'mercator4v6.0: component *(P1) of NADH dehydrogenase complex & original description: pep chromosome:SL3.0:4:34430611:34434366:-1 gene:Solyc04g045620.3 transcript:Solyc04g045620.3.1 gene_biotype:protein_coding transcript_biotype:protein_coding'	T
'2.4.1.4.9'	'Cellular respiration.oxidative phosphorylation.NADH dehydrogenase complex.non-core modules.component *(P2)'	'solyc11g068510.2.1'	'mercator4v6.0: component *(P2) of NADH dehydrogenase complex & original description: pep chromosome:SL3.0:11:53503924:53510306:1 gene:Solyc11g068510.2 transcript:Solyc11g068510.2.1 gene_biotype:protein_coding transcript_biotype:protein_coding'	T
'2.4.1.4.10'	'Cellular respiration.oxidative phosphorylation.NADH dehydrogenase complex.non-core modules.carbonic anhydrase module'	''	''
'2.4.1.4.10.1'	'Cellular respiration.oxidative phosphorylation.NADH dehydrogenase complex.non-core modules.carbonic anhydrase module.component *(CA)'	'solyc04g080570.3.1'	'mercator4v6.0: component *(CA) of NADH dehydrogenase carbonic anhydrase module & original description: pep chromosome:SL3.0:4:64775348:64780930:1 gene:Solyc04g080570.3 transcript:Solyc04g080570.3.1 gene_biotype:protein_coding transcript_biotype:protein_coding'	T
'2.4.1.4.10.1'	'Cellular respiration.oxidative phosphorylation.NADH dehydrogenase complex.non-core modules.carbonic anhydrase module.component *(CA)'	'solyc02g085040.3.1'	'mercator4v6.0: component *(CA) of NADH dehydrogenase carbonic anhydrase module & original description: pep chromosome:SL3.0:2:48702738:48708086:-1 gene:Solyc02g085040.3 transcript:Solyc02g085040.3.1 gene_biotype:protein_coding transcript_biotype:protein_coding'	T
'2.4.1.4.10.1'	'Cellular respiration.oxidative phosphorylation.NADH dehydrogenase complex.non-core modules.carbonic anhydrase module.component *(CA)'	'solyc02g062600.3.1'	'mercator4v6.0: component *(CA) of NADH dehydrogenase carbonic anhydrase module & original description: pep chromosome:SL3.0:2:34861864:34870236:-1 gene:Solyc02g062600.3 transcript:Solyc02g062600.3.1 gene_biotype:protein_coding transcript_biotype:protein_coding'	T
'2.4.1.4.10.2'	'Cellular respiration.oxidative phosphorylation.NADH dehydrogenase complex.non-core modules.carbonic anhydrase module.component *(CAL)'	'solyc04g080570.3.1'	'mercator4v6.0: component *(CAL) of NADH dehydrogenase carbonic anhydrase module & original description: pep chromosome:SL3.0:4:64775348:64780930:1 gene:Solyc04g080570.3 transcript:Solyc04g080570.3.1 gene_biotype:protein_coding transcript_biotype:protein_coding'	T
'2.4.1.4.10.2'	'Cellular respiration.oxidative phosphorylation.NADH dehydrogenase complex.non-core modules.carbonic anhydrase module.component *(CAL)'	'solyc02g085040.3.1'	'mercator4v6.0: component *(CAL) of NADH dehydrogenase carbonic anhydrase module & original description: pep chromosome:SL3.0:2:48702738:48708086:-1 gene:Solyc02g085040.3 transcript:Solyc02g085040.3.1 gene_biotype:protein_coding transcript_biotype:protein_coding'	T
'2.4.1.4.10.2'	'Cellular respiration.oxidative phosphorylation.NADH dehydrogenase complex.non-core modules.carbonic anhydrase module.component *(CAL)'	'solyc02g062600.3.1'	'mercator4v6.0: component *(CAL) of NADH dehydrogenase carbonic anhydrase module & original description: pep chromosome:SL3.0:2:34861864:34870236:-1 gene:Solyc02g062600.3 transcript:Solyc02g062600.3.1 gene_biotype:protein_coding transcript_biotype:protein_coding'	T
'2.4.1.4.10.2'	'Cellular respiration.oxidative phosphorylation.NADH dehydrogenase complex.non-core modules.carbonic anhydrase module.component *(CAL)'	'solyc03g019720.3.1'	'mercator4v6.0: component *(CAL) of NADH dehydrogenase carbonic anhydrase module & original description: pep chromosome:SL3.0:3:62891623:62904415:-1 gene:Solyc03g019720.3 transcript:Solyc03g019720.3.1 gene_biotype:protein_coding transcript_biotype:protein_coding'	T
'2.4.1.4.11'	'Cellular respiration.oxidative phosphorylation.NADH dehydrogenase complex.non-core modules.component *(C1-Fd)'	'solyc06g007630.1.1.1'	'mercator4v6.0: component *(C1-Fd) of NADH dehydrogenase complex & original description: pep chromosome:SL3.0:6:1642654:1643139:1 gene:Solyc06g007630.1 transcript:Solyc06g007630.1.1 gene_biotype:protein_coding transcript_biotype:protein_coding'	T
'2.4.1.4.11'	'Cellular respiration.oxidative phosphorylation.NADH dehydrogenase complex.non-core modules.component *(C1-Fd)'	'solyc06g082995.1.1.1'	'mercator4v6.0: component *(C1-Fd) of NADH dehydrogenase complex & original description: pep chromosome:SL3.0:6:48626355:48626993:-1 gene:Solyc06g082995.1 transcript:Solyc06g082995.1.1 gene_biotype:protein_coding transcript_biotype:protein_coding'	T
'2.4.1.5'	'Cellular respiration.oxidative phosphorylation.NADH dehydrogenase complex.assembly'	''	''
'2.4.1.5.1'	'Cellular respiration.oxidative phosphorylation.NADH dehydrogenase complex.assembly.assembly factor *(CIAF1)'	'solyc04g081940.3.1.1'	'mercator4v6.0: assembly factor of NADH dehydrogenase complex *(CIAF1) & original description: pep chromosome:SL3.0:4:65871274:65874285:-1 gene:Solyc04g081940.3 transcript:Solyc04g081940.3.1 gene_biotype:protein_coding transcript_biotype:protein_coding'	T
'2.4.1.5.1'	'Cellular respiration.oxidative phosphorylation.NADH dehydrogenase complex.assembly.assembly factor *(CIAF1)'	'solyc02g085935.1.1'	'mercator4v6.0: assembly factor of NADH dehydrogenase complex *(CIAF1) & original description: pep chromosome:SL3.0:2:49348531:49351289:-1 gene:Solyc02g085935.1 transcript:Solyc02g085935.1.1 gene_biotype:protein_coding transcript_biotype:protein_coding'	T
'2.4.1.5.2'	'Cellular respiration.oxidative phosphorylation.NADH dehydrogenase complex.assembly.assembly factor *(NDUFAF1)'	'solyc11g005070.2.1'	'mercator4v6.0: assembly factor of NADH dehydrogenase complex *(NDUFAF1) & original description: pep chromosome:SL3.0:11:54705:64442:-1 gene:Solyc11g005070.2 transcript:Solyc11g005070.2.1 gene_biotype:protein_coding transcript_biotype:protein_coding'	T
'2.4.1.5.3'	'Cellular respiration.oxidative phosphorylation.NADH dehydrogenase complex.assembly.assembly factor *(NDUFAF2)'	'solyc07g064640.3.1'	'mercator4v6.0: assembly factor of NADH dehydrogenase complex *(NDUFAF2) & original description: pep chromosome:SL3.0:7:66829980:66834654:-1 gene:Solyc07g064640.3 transcript:Solyc07g064640.3.1 gene_biotype:protein_coding transcript_biotype:protein_coding description:NADH dehydrogenase [ubiquinone] 1 alpha subcomplex subunit 12 [Source:UniProtKB/TrEMBL;Acc:K4CHE3]'	T
'2.4.1.5.4'	'Cellular respiration.oxidative phosphorylation.NADH dehydrogenase complex.assembly.assembly factor *(NDUFAF3)'	'solyc01g088350.3.1'	'mercator4v6.0: assembly factor of NADH dehydrogenase complex *(NDUFAF3) & original description: pep chromosome:SL3.0:1:82999760:83008952:1 gene:Solyc01g088350.3 transcript:Solyc01g088350.3.1 gene_biotype:protein_coding transcript_biotype:protein_coding'	T
'2.4.1.5.5'	'Cellular respiration.oxidative phosphorylation.NADH dehydrogenase complex.assembly.assembly factor *(NDUFAF4)'	'solyc01g067080.3.1'	'mercator4v6.0: assembly factor of NADH dehydrogenase complex *(NDUFAF4) & original description: pep chromosome:SL3.0:1:75227758:75236611:-1 gene:Solyc01g067080.3 transcript:Solyc01g067080.3.1 gene_biotype:protein_coding transcript_biotype:protein_coding'	T
'2.4.1.5.6'	'Cellular respiration.oxidative phosphorylation.NADH dehydrogenase complex.assembly.assembly factor *(NDUFAF5)'	'solyc10g012160.3.1'	'mercator4v6.0: assembly factor of NADH dehydrogenase complex *(NDUFAF5) & original description: pep chromosome:SL3.0:10:4493137:4501146:-1 gene:Solyc10g012160.3 transcript:Solyc10g012160.3.1 gene_biotype:protein_coding transcript_biotype:protein_coding'	T
'2.4.1.5.7'	'Cellular respiration.oxidative phosphorylation.NADH dehydrogenase complex.assembly.assembly factor *(NDUFAF6)'	'solyc08g007440.2.1.1'	'mercator4v6.0: assembly factor of NADH dehydrogenase complex *(NDUFAF6) & original description: pep chromosome:SL3.0:8:2005197:2009654:-1 gene:Solyc08g007440.2 transcript:Solyc08g007440.2.1 gene_biotype:protein_coding transcript_biotype:protein_coding'	T
'2.4.1.5.8'	'Cellular respiration.oxidative phosphorylation.NADH dehydrogenase complex.assembly.assembly factor *(NDUFAF7)'	'solyc02g087640.3.1'	'mercator4v6.0: assembly factor of NADH dehydrogenase complex *(NDUFAF7) & original description: pep chromosome:SL3.0:2:50644356:50649655:-1 gene:Solyc02g087640.3 transcript:Solyc02g087640.3.1 gene_biotype:protein_coding transcript_biotype:protein_coding description:Protein arginine methyltransferase NDUFAF7 [Source:UniProtKB/TrEMBL;Acc:K4BBS0]'	T
'2.4.2'	'Cellular respiration.oxidative phosphorylation.alternative NAD(P)H dehydrogenase activities'	''	''
'2.4.2.1'	'Cellular respiration.oxidative phosphorylation.alternative NAD(P)H dehydrogenase activities.type-II NAD(P)H dehydrogenase activities'	''	''
'2.4.2.1.1'	'Cellular respiration.oxidative phosphorylation.alternative NAD(P)H dehydrogenase activities.type-II NAD(P)H dehydrogenase activities.NAD(P)H dehydrogenase *(NDA)'	'solyc06g007165.1.1'	'mercator4v6.0: NAD(P)H dehydrogenase *(NDA) & original description: pep chromosome:SL3.0:6:1218189:1221683:-1 gene:Solyc06g007165.1 transcript:Solyc06g007165.1.1 gene_biotype:protein_coding transcript_biotype:protein_coding'	T
'2.4.2.1.1'	'Cellular respiration.oxidative phosphorylation.alternative NAD(P)H dehydrogenase activities.type-II NAD(P)H dehydrogenase activities.NAD(P)H dehydrogenase *(NDA)'	'solyc02g078900.3.1'	'mercator4v6.0: NAD(P)H dehydrogenase *(NDA) & original description: pep chromosome:SL3.0:2:44085754:44090997:-1 gene:Solyc02g078900.3 transcript:Solyc02g078900.3.1 gene_biotype:protein_coding transcript_biotype:protein_coding'	T
'2.4.2.1.2'	'Cellular respiration.oxidative phosphorylation.alternative NAD(P)H dehydrogenase activities.type-II NAD(P)H dehydrogenase activities.NAD(P)H dehydrogenase *(NDB)'	'solyc02g079170.3.1'	'mercator4v6.0: NAD(P)H dehydrogenase *(NDB) & original description: pep chromosome:SL3.0:2:44337085:44343054:1 gene:Solyc02g079170.3 transcript:Solyc02g079170.3.1 gene_biotype:protein_coding transcript_biotype:protein_coding'	T
'2.4.2.1.2'	'Cellular respiration.oxidative phosphorylation.alternative NAD(P)H dehydrogenase activities.type-II NAD(P)H dehydrogenase activities.NAD(P)H dehydrogenase *(NDB)'	'solyc10g008630.3.1'	'mercator4v6.0: NAD(P)H dehydrogenase *(NDB) & original description: pep chromosome:SL3.0:10:2693822:2699878:1 gene:Solyc10g008630.3 transcript:Solyc10g008630.3.1 gene_biotype:protein_coding transcript_biotype:protein_coding'	T
'2.4.2.1.2'	'Cellular respiration.oxidative phosphorylation.alternative NAD(P)H dehydrogenase activities.type-II NAD(P)H dehydrogenase activities.NAD(P)H dehydrogenase *(NDB)'	'solyc07g054670.3.1'	'mercator4v6.0: NAD(P)H dehydrogenase *(NDB) & original description: pep chromosome:SL3.0:7:63032953:63053442:1 gene:Solyc07g054670.3 transcript:Solyc07g054670.3.1 gene_biotype:protein_coding transcript_biotype:protein_coding'	T
'2.4.2.1.3'	'Cellular respiration.oxidative phosphorylation.alternative NAD(P)H dehydrogenase activities.type-II NAD(P)H dehydrogenase activities.NAD(P)H dehydrogenase *(NDC)'	'solyc03g043750.3.1'	'mercator4v6.0: NAD(P)H dehydrogenase *(NDC) & original description: pep chromosome:SL3.0:3:7312715:7322991:1 gene:Solyc03g043750.3 transcript:Solyc03g043750.3.1 gene_biotype:protein_coding transcript_biotype:protein_coding description:NAD(P)H dehydrogenase C1 [Source:Projected from Arabidopsis thaliana (AT5G08740) TAIR;Acc:AT5G08740]'	T
'2.4.2.2'	'Cellular respiration.oxidative phosphorylation.alternative NAD(P)H dehydrogenase activities.alternative oxidase *(AOx)'	'solyc08g075540.3.1'	'mercator4v6.0: alternative oxidase *(AOx) & original description: pep chromosome:SL3.0:8:59831858:59839262:-1 gene:Solyc08g075540.3 transcript:Solyc08g075540.3.1 gene_biotype:protein_coding transcript_biotype:protein_coding'	T
'2.4.2.2'	'Cellular respiration.oxidative phosphorylation.alternative NAD(P)H dehydrogenase activities.alternative oxidase *(AOx)'	'solyc01g105220.3.1'	'mercator4v6.0: alternative oxidase *(AOx) & original description: pep chromosome:SL3.0:1:93352151:93358156:-1 gene:Solyc01g105220.3 transcript:Solyc01g105220.3.1 gene_biotype:protein_coding transcript_biotype:protein_coding description:Ubiquinol oxidase [Source:UniProtKB/TrEMBL;Acc:K4B292]'	T
'2.4.2.2'	'Cellular respiration.oxidative phosphorylation.alternative NAD(P)H dehydrogenase activities.alternative oxidase *(AOx)'	'solyc08g005560.3.1'	'mercator4v6.0: alternative oxidase *(AOx) & original description: pep chromosome:SL3.0:8:408462:420927:1 gene:Solyc08g005560.3 transcript:Solyc08g005560.3.1 gene_biotype:protein_coding transcript_biotype:protein_coding'	T
'2.4.2.3'	'Cellular respiration.oxidative phosphorylation.alternative NAD(P)H dehydrogenase activities.mitochondrial uncoupling protein *(PUMP)'	'solyc09g011920.3.1'	'mercator4v6.0: mitochondrial uncoupling protein *(PUMP) & original description: pep chromosome:SL3.0:9:5178946:5184323:1 gene:Solyc09g011920.3 transcript:Solyc09g011920.3.1 gene_biotype:protein_coding transcript_biotype:protein_coding description:Putative uncoupling protein [Source:UniProtKB/TrEMBL;Acc:Q8SA58]'	T
'2.4.2.3'	'Cellular respiration.oxidative phosphorylation.alternative NAD(P)H dehydrogenase activities.mitochondrial uncoupling protein *(PUMP)'	'solyc09g031680.2.1'	'mercator4v6.0: mitochondrial uncoupling protein *(PUMP) & original description: pep chromosome:SL3.0:9:28351644:28370744:-1 gene:Solyc09g031680.2 transcript:Solyc09g031680.2.1 gene_biotype:protein_coding transcript_biotype:protein_coding description:Mitochondrial uncoupling protein 2 [Source:Projected from Arabidopsis thaliana (AT5G58970) UniProtKB/Swiss-Prot;Acc:Q9ZWG1]'	T
'2.4.3'	'Cellular respiration.oxidative phosphorylation.cytochrome c reductase complex'	''	''
'2.4.3.1'	'Cellular respiration.oxidative phosphorylation.cytochrome c reductase complex.core subcomplex'	''	''
'2.4.3.1.1'	'Cellular respiration.oxidative phosphorylation.cytochrome c reductase complex.core subcomplex.subunit alpha *(QCR2)'	'solyc12g008630.2.1'	'mercator4v6.0: subunit alpha *(QCR2) of cytochrome c reductase subcomplex & original description: pep chromosome:SL3.0:12:2007250:2015544:-1 gene:Solyc12g008630.2 transcript:Solyc12g008630.2.1 gene_biotype:protein_coding transcript_biotype:protein_coding'	T
'2.4.3.1.2'	'Cellular respiration.oxidative phosphorylation.cytochrome c reductase complex.core subcomplex.subunit beta *(QCR1)'	'solyc05g012480.3.1'	'mercator4v6.0: subunit beta *(QCR1) of cytochrome c reductase subcomplex & original description: pep chromosome:SL3.0:5:5715445:5721221:-1 gene:Solyc05g012480.3 transcript:Solyc05g012480.3.1 gene_biotype:protein_coding transcript_biotype:protein_coding'	T
'2.4.3.1.2'	'Cellular respiration.oxidative phosphorylation.cytochrome c reductase complex.core subcomplex.subunit beta *(QCR1)'	'solyc02g088700.3.1'	'mercator4v6.0: subunit beta *(QCR1) of cytochrome c reductase subcomplex & original description: pep chromosome:SL3.0:2:51327707:51330096:1 gene:Solyc02g088700.3 transcript:Solyc02g088700.3.1 gene_biotype:protein_coding transcript_biotype:protein_coding description:Insulinase (Peptidase family M16) protein [Source:Projected from Arabidopsis thaliana (AT3G02090) TAIR;Acc:AT3G02090]'	T
'2.4.3.2'	'Cellular respiration.oxidative phosphorylation.cytochrome c reductase complex.apocytochrome b component'	''	''
'2.4.3.3'	'Cellular respiration.oxidative phosphorylation.cytochrome c reductase complex.apocytochrome c1 component'	'solyc06g067920.3.1'	'mercator4v6.0: apocytochrome c1 component of cytochrome c reductase complex & original description: pep chromosome:SL3.0:6:42214561:42220992:-1 gene:Solyc06g067920.3 transcript:Solyc06g067920.3.1 gene_biotype:protein_coding transcript_biotype:protein_coding'	T
'2.4.3.3'	'Cellular respiration.oxidative phosphorylation.cytochrome c reductase complex.apocytochrome c1 component'	'solyc12g042920.2.1'	'mercator4v6.0: apocytochrome c1 component of cytochrome c reductase complex & original description: pep chromosome:SL3.0:12:59302813:59309781:1 gene:Solyc12g042920.2 transcript:Solyc12g042920.2.1 gene_biotype:protein_coding transcript_biotype:protein_coding'	T
'2.4.3.3'	'Cellular respiration.oxidative phosphorylation.cytochrome c reductase complex.apocytochrome c1 component'	'solyc02g093900.3.1'	'mercator4v6.0: apocytochrome c1 component of cytochrome c reductase complex & original description: pep chromosome:SL3.0:2:55236747:55242895:-1 gene:Solyc02g093900.3 transcript:Solyc02g093900.3.1 gene_biotype:protein_coding transcript_biotype:protein_coding'	T
'2.4.3.4'	'Cellular respiration.oxidative phosphorylation.cytochrome c reductase complex.Rieske iron-sulphur component *(UCR1)'	'solyc11g039840.2.1'	'mercator4v6.0: Rieske iron-sulphur component of cytochrome c reductase complex & original description: pep chromosome:SL3.0:11:42125617:42128903:-1 gene:Solyc11g039840.2 transcript:Solyc11g039840.2.1 gene_biotype:protein_coding transcript_biotype:protein_coding'	T
'2.4.3.5'	'Cellular respiration.oxidative phosphorylation.cytochrome c reductase complex.component *(QCR6)'	'solyc09g074870.3.1'	'mercator4v6.0: component *(QCR6) of cytochrome c reductase complex & original description: pep chromosome:SL3.0:9:67104787:67112418:-1 gene:Solyc09g074870.3 transcript:Solyc09g074870.3.1 gene_biotype:protein_coding transcript_biotype:protein_coding'	T
'2.4.3.5'	'Cellular respiration.oxidative phosphorylation.cytochrome c reductase complex.component *(QCR6)'	'solyc09g074855.1.1'	'mercator4v6.0: component *(QCR6) of cytochrome c reductase complex & original description: pep chromosome:SL3.0:9:67097539:67102596:-1 gene:Solyc09g074855.1 transcript:Solyc09g074855.1.1 gene_biotype:protein_coding transcript_biotype:protein_coding'	T
'2.4.3.6'	'Cellular respiration.oxidative phosphorylation.cytochrome c reductase complex.component *(QCR7)'	'solyc08g067020.3.1'	'mercator4v6.0: component *(QCR7) of cytochrome c reductase complex & original description: pep chromosome:SL3.0:8:55968697:55973928:1 gene:Solyc08g067020.3 transcript:Solyc08g067020.3.1 gene_biotype:protein_coding transcript_biotype:protein_coding description:Cytochrome b-c1 complex subunit 7 [Source:UniProtKB/TrEMBL;Acc:K4CLS8]'	T
'2.4.3.7'	'Cellular respiration.oxidative phosphorylation.cytochrome c reductase complex.component *(QCR8)'	'solyc06g082680.3.1'	'mercator4v6.0: component *(QCR8) of cytochrome c reductase complex & original description: pep chromosome:SL3.0:6:48468535:48476548:-1 gene:Solyc06g082680.3 transcript:Solyc06g082680.3.1 gene_biotype:protein_coding transcript_biotype:protein_coding'	T
'2.4.3.7'	'Cellular respiration.oxidative phosphorylation.cytochrome c reductase complex.component *(QCR8)'	'solyc06g007540.3.1'	'mercator4v6.0: component *(QCR8) of cytochrome c reductase complex & original description: pep chromosome:SL3.0:6:1519353:1524228:-1 gene:Solyc06g007540.3 transcript:Solyc06g007540.3.1 gene_biotype:protein_coding transcript_biotype:protein_coding'	T
'2.4.3.8'	'Cellular respiration.oxidative phosphorylation.cytochrome c reductase complex.component *(QCR9)'	'solyc11g068400.2.1'	'mercator4v6.0: component *(QCR9) of cytochrome c reductase complex & original description: pep chromosome:SL3.0:11:53434668:53438353:-1 gene:Solyc11g068400.2 transcript:Solyc11g068400.2.1 gene_biotype:protein_coding transcript_biotype:protein_coding'	T
'2.4.3.9'	'Cellular respiration.oxidative phosphorylation.cytochrome c reductase complex.component *(QCR10)'	'solyc03g095730.3.1'	'mercator4v6.0: component *(QCR10) of cytochrome c reductase complex & original description: pep chromosome:SL3.0:3:58330420:58332646:-1 gene:Solyc03g095730.3 transcript:Solyc03g095730.3.1 gene_biotype:protein_coding transcript_biotype:protein_coding'	T
'2.4.3.10'	'Cellular respiration.oxidative phosphorylation.cytochrome c reductase complex.assembly'	''	''
'2.4.3.10.1'	'Cellular respiration.oxidative phosphorylation.cytochrome c reductase complex.assembly.assembly chaperone *(CBP3/UQCC1)'	'solyc06g034100.3.1'	'mercator4v6.0: assembly chaperone *(CBP3/UQCC1) of cytochrome c reductase complex & original description: pep chromosome:SL3.0:6:23746761:23763677:1 gene:Solyc06g034100.3 transcript:Solyc06g034100.3.1 gene_biotype:protein_coding transcript_biotype:protein_coding'	T
'2.4.3.10.2'	'Cellular respiration.oxidative phosphorylation.cytochrome c reductase complex.assembly.assembly chaperone *(MZM1L)'	'solyc09g075100.3.1'	'mercator4v6.0: assembly chaperone *(MZM1L) of cytochrome c reductase complex & original description: pep chromosome:SL3.0:9:67330022:67333690:1 gene:Solyc09g075100.3 transcript:Solyc09g075100.3.1 gene_biotype:protein_coding transcript_biotype:protein_coding'	T
'2.4.3.10.3'	'Cellular respiration.oxidative phosphorylation.cytochrome c reductase complex.assembly.regulatory protein *(BRAWNIN)'	'solyc04g011495.1.1'	'mercator4v6.0: regulatory protein *(BRAWNIN) of cytochrome c reductase complex & original description: pep chromosome:SL3.0:4:3930799:3931676:1 gene:Solyc04g011495.1 transcript:Solyc04g011495.1.1 gene_biotype:protein_coding transcript_biotype:protein_coding'	T
'2.4.4'	'Cellular respiration.oxidative phosphorylation.cytochrome c'	''	''
'2.4.4.1'	'Cellular respiration.oxidative phosphorylation.cytochrome c.cytochrome c protein'	'solyc11g042420.2.1'	'mercator4v6.0: cytochrome c protein & original description: pep chromosome:SL3.0:11:36847497:36849484:-1 gene:Solyc11g042420.2 transcript:Solyc11g042420.2.1 gene_biotype:protein_coding transcript_biotype:protein_coding'	T
'2.4.4.1'	'Cellular respiration.oxidative phosphorylation.cytochrome c.cytochrome c protein'	'solyc01g103220.3.1'	'mercator4v6.0: cytochrome c protein & original description: pep chromosome:SL3.0:1:91741144:91746360:1 gene:Solyc01g103220.3 transcript:Solyc01g103220.3.1 gene_biotype:protein_coding transcript_biotype:protein_coding'	T
'2.4.4.2'	'Cellular respiration.oxidative phosphorylation.cytochrome c.CCM cytochrome c maturation system (system I)'	''	''
'2.4.4.2.1'	'Cellular respiration.oxidative phosphorylation.cytochrome c.CCM cytochrome c maturation system (system I).CcmABC heme translocase module'	''	''
'2.4.4.2.1.1'	'Cellular respiration.oxidative phosphorylation.cytochrome c.CCM cytochrome c maturation system (system I).CcmABC heme translocase module.ATP-binding component *(CcmA)'	'solyc12g010220.2.1'	'mercator4v6.0: ATP-binding protein CcmA of CCM cytochrome c maturation system (system I) & original description: pep chromosome:SL3.0:12:3337842:3341025:1 gene:Solyc12g010220.2 transcript:Solyc12g010220.2.1 gene_biotype:protein_coding transcript_biotype:protein_coding'	T
'2.4.4.2.1.2'	'Cellular respiration.oxidative phosphorylation.cytochrome c.CCM cytochrome c maturation system (system I).CcmABC heme translocase module.integral membrane component *(CcmB)'	'solyc12g035890.2.1'	'mercator4v6.0: membrane component *(CcmB) of CCM cytochrome c maturation system & original description: pep chromosome:SL3.0:12:44524360:44525860:1 gene:Solyc12g035890.2 transcript:Solyc12g035890.2.1 gene_biotype:protein_coding transcript_biotype:protein_coding'	T
'2.4.4.2.1.2'	'Cellular respiration.oxidative phosphorylation.cytochrome c.CCM cytochrome c maturation system (system I).CcmABC heme translocase module.integral membrane component *(CcmB)'	'solyc11g028160.1.1.1'	'mercator4v6.0: membrane component *(CcmB) of CCM cytochrome c maturation system & original description: pep chromosome:SL3.0:11:20554853:20555443:1 gene:Solyc11g028160.1 transcript:Solyc11g028160.1.1 gene_biotype:protein_coding transcript_biotype:protein_coding'	T
'2.4.4.2.1.2'	'Cellular respiration.oxidative phosphorylation.cytochrome c.CCM cytochrome c maturation system (system I).CcmABC heme translocase module.integral membrane component *(CcmB)'	'solyc00g020040.1.1.1.cds'	'mercator4v6.0: membrane component *(CcmB) of CCM cytochrome c maturation system & original description: pep supercontig:SL3.0:SL3.00SC0000115:11372:11992:1 gene:Solyc00g020040.1 transcript:Solyc00g020040.1.1 gene_biotype:protein_coding transcript_biotype:protein_coding description:Cytochrome c biogenesis B'	T
'2.4.4.2.1.3'	'Cellular respiration.oxidative phosphorylation.cytochrome c.CCM cytochrome c maturation system (system I).CcmABC heme translocase module.component *(CcmC)'	''	''
'2.4.4.2.2'	'Cellular respiration.oxidative phosphorylation.cytochrome c.CCM cytochrome c maturation system (system I).heme chaperone *(CcmE)'	'solyc09g005870.1.1.1'	'mercator4v6.0: heme chaperone CcmE of CCM cytochrome c maturation system (system I) & original description: pep chromosome:SL3.0:9:606463:607308:1 gene:Solyc09g005870.1 transcript:Solyc09g005870.1.1 gene_biotype:protein_coding transcript_biotype:protein_coding'	T
'2.4.4.2.2'	'Cellular respiration.oxidative phosphorylation.cytochrome c.CCM cytochrome c maturation system (system I).heme chaperone *(CcmE)'	'solyc03g033990.1.1.1'	'mercator4v6.0: heme chaperone CcmE of CCM cytochrome c maturation system (system I) & original description: pep chromosome:SL3.0:3:5721228:5722073:1 gene:Solyc03g033990.1 transcript:Solyc03g033990.1.1 gene_biotype:protein_coding transcript_biotype:protein_coding'	T
'2.4.4.2.3'	'Cellular respiration.oxidative phosphorylation.cytochrome c.CCM cytochrome c maturation system (system I).Ccm heme lyase module'	''	''
'2.4.4.2.3.1'	'Cellular respiration.oxidative phosphorylation.cytochrome c.CCM cytochrome c maturation system (system I).Ccm heme lyase module.component *(CcmFc)'	''	''
'2.4.4.2.3.2'	'Cellular respiration.oxidative phosphorylation.cytochrome c.CCM cytochrome c maturation system (system I).Ccm heme lyase module.component *(CcmFn)'	'solyc07g047625.1.1'	'mercator4v6.0: component *(CcmFn) of apocytochrome-heme assembly complex & original description: pep chromosome:SL3.0:7:58999843:59000287:1 gene:Solyc07g047625.1 transcript:Solyc07g047625.1.1 gene_biotype:protein_coding transcript_biotype:protein_coding'	T
'2.4.4.2.3.2'	'Cellular respiration.oxidative phosphorylation.cytochrome c.CCM cytochrome c maturation system (system I).Ccm heme lyase module.component *(CcmFn)'	'solyc08g029270.2.1.1'	'mercator4v6.0: component *(CcmFn) of apocytochrome-heme assembly complex & original description: pep chromosome:SL3.0:8:37229250:37229444:1 gene:Solyc08g029270.2 transcript:Solyc08g029270.2.1 gene_biotype:protein_coding transcript_biotype:protein_coding'	T
'2.4.4.2.3.2'	'Cellular respiration.oxidative phosphorylation.cytochrome c.CCM cytochrome c maturation system (system I).Ccm heme lyase module.component *(CcmFn)'	'solyc12g035910.1.1.1'	'mercator4v6.0: component *(CcmFn) of apocytochrome-heme assembly complex & original description: pep chromosome:SL3.0:12:44541965:44542114:-1 gene:Solyc12g035910.1 transcript:Solyc12g035910.1.1 gene_biotype:protein_coding transcript_biotype:protein_coding'	T
'2.4.4.2.3.2'	'Cellular respiration.oxidative phosphorylation.cytochrome c.CCM cytochrome c maturation system (system I).Ccm heme lyase module.component *(CcmFn)'	'solyc02g050290.1.1'	'mercator4v6.0: component *(CcmFn) of apocytochrome-heme assembly complex & original description: pep chromosome:SL3.0:2:4965517:4966375:-1 gene:Solyc02g050290.1 transcript:Solyc02g050290.1.1 gene_biotype:protein_coding transcript_biotype:protein_coding'	T
'2.4.4.2.3.2'	'Cellular respiration.oxidative phosphorylation.cytochrome c.CCM cytochrome c maturation system (system I).Ccm heme lyase module.component *(CcmFn)'	'solyc04g049870.1.1'	'mercator4v6.0: component *(CcmFn) of apocytochrome-heme assembly complex & original description: pep chromosome:SL3.0:4:43885278:43886246:1 gene:Solyc04g049870.1 transcript:Solyc04g049870.1.1 gene_biotype:protein_coding transcript_biotype:protein_coding'	T
'2.4.4.2.3.2'	'Cellular respiration.oxidative phosphorylation.cytochrome c.CCM cytochrome c maturation system (system I).Ccm heme lyase module.component *(CcmFn)'	'solyc11g063620.2.1'	'mercator4v6.0: component *(CcmFn) of apocytochrome-heme assembly complex & original description: pep chromosome:SL3.0:11:49936937:49941236:1 gene:Solyc11g063620.2 transcript:Solyc11g063620.2.1 gene_biotype:protein_coding transcript_biotype:protein_coding description:CcmFN1 [Source:Projected from Arabidopsis thaliana (ATMG00830) UniProtKB/TrEMBL;Acc:G1C2S2]'	T
'2.4.4.2.3.2'	'Cellular respiration.oxidative phosphorylation.cytochrome c.CCM cytochrome c maturation system (system I).Ccm heme lyase module.component *(CcmFn)'	'solyc06g065880.1.1'	'mercator4v6.0: component *(CcmFn) of apocytochrome-heme assembly complex & original description: pep chromosome:SL3.0:6:41411871:41412222:1 gene:Solyc06g065880.1 transcript:Solyc06g065880.1.1 gene_biotype:protein_coding transcript_biotype:protein_coding'	T
'2.4.4.2.3.3'	'Cellular respiration.oxidative phosphorylation.cytochrome c.CCM cytochrome c maturation system (system I).Ccm heme lyase module.component *(CcmH)'	'solyc03g120610.3.1'	'mercator4v6.0: component *(CcmH) of apocytochrome-heme assembly complex & original description: pep chromosome:SL3.0:3:70441896:70444646:-1 gene:Solyc03g120610.3 transcript:Solyc03g120610.3.1 gene_biotype:protein_coding transcript_biotype:protein_coding description:Cytochrome c-type biogenesis protein [Source:UniProtKB/TrEMBL;Acc:K4BML0]'	T
'2.4.4.2.4'	'Cellular respiration.oxidative phosphorylation.cytochrome c.CCM cytochrome c maturation system (system I).membrane insertase *(OXA2)'	'solyc11g018740.2.1'	'mercator4v6.0: membrane insertase *(OXA2) & original description: pep chromosome:SL3.0:11:9322219:9326897:1 gene:Solyc11g018740.2 transcript:Solyc11g018740.2.1 gene_biotype:protein_coding transcript_biotype:protein_coding'	T
'2.4.4.3'	'Cellular respiration.oxidative phosphorylation.cytochrome c.CCHL cytochrome c maturation system (system III)'	''	''
'2.4.4.3.1'	'Cellular respiration.oxidative phosphorylation.cytochrome c.CCHL cytochrome c maturation system (system III).cytochrome c synthetase *(Cchl)'	''	''
'2.4.5'	'Cellular respiration.oxidative phosphorylation.cytochrome c oxidase complex'	''	''
'2.4.5.1'	'Cellular respiration.oxidative phosphorylation.cytochrome c oxidase complex.core components'	''	''
'2.4.5.1.1'	'Cellular respiration.oxidative phosphorylation.cytochrome c oxidase complex.core components.component *(COX1)'	'solyc11g063610.2.1.1'	'mercator4v6.0: component *(COX1) of cytochrome c oxidase complex & original description: pep chromosome:SL3.0:11:49935195:49936562:1 gene:Solyc11g063610.2 transcript:Solyc11g063610.2.1 gene_biotype:protein_coding transcript_biotype:protein_coding'	T
'2.4.5.1.1'	'Cellular respiration.oxidative phosphorylation.cytochrome c oxidase complex.core components.component *(COX1)'	'solyc07g019510.3.1.1'	'mercator4v6.0: component *(COX1) of cytochrome c oxidase complex & original description: pep chromosome:SL3.0:7:11844950:11845924:-1 gene:Solyc07g019510.3 transcript:Solyc07g019510.3.1 gene_biotype:protein_coding transcript_biotype:protein_coding'	T
'2.4.5.1.2'	'Cellular respiration.oxidative phosphorylation.cytochrome c oxidase complex.core components.component *(COX2)'	''	''
'2.4.5.1.3'	'Cellular respiration.oxidative phosphorylation.cytochrome c oxidase complex.core components.component *(COX3)'	''	''
'2.4.5.1.4'	'Cellular respiration.oxidative phosphorylation.cytochrome c oxidase complex.core components.component *(COX5b)'	'solyc12g042900.2.1'	'mercator4v6.0: component *(COX5b) of cytochrome c oxidase complex & original description: pep chromosome:SL3.0:12:59284179:59292493:-1 gene:Solyc12g042900.2 transcript:Solyc12g042900.2.1 gene_biotype:protein_coding transcript_biotype:protein_coding'	T
'2.4.5.1.4'	'Cellular respiration.oxidative phosphorylation.cytochrome c oxidase complex.core components.component *(COX5b)'	'solyc06g067940.3.1'	'mercator4v6.0: component *(COX5b) of cytochrome c oxidase complex & original description: pep chromosome:SL3.0:6:42226573:42231290:1 gene:Solyc06g067940.3 transcript:Solyc06g067940.3.1 gene_biotype:protein_coding transcript_biotype:protein_coding'	T
'2.4.5.1.5'	'Cellular respiration.oxidative phosphorylation.cytochrome c oxidase complex.core components.component *(COX5c)'	'solyc01g079420.3.1.1'	'mercator4v6.0: component *(COX5c) of cytochrome c oxidase complex & original description: pep chromosome:SL3.0:1:78356032:78358593:1 gene:Solyc01g079420.3 transcript:Solyc01g079420.3.1 gene_biotype:protein_coding transcript_biotype:protein_coding'	T
'2.4.5.1.5'	'Cellular respiration.oxidative phosphorylation.cytochrome c oxidase complex.core components.component *(COX5c)'	'solyc10g045580.1.1.1'	'mercator4v6.0: component *(COX5c) of cytochrome c oxidase complex & original description: pep chromosome:SL3.0:10:34550183:34550335:1 gene:Solyc10g045580.1 transcript:Solyc10g045580.1.1 gene_biotype:protein_coding transcript_biotype:protein_coding'	T
'2.4.5.1.6'	'Cellular respiration.oxidative phosphorylation.cytochrome c oxidase complex.core components.component *(COX6a)'	'solyc03g043850.3.1'	'mercator4v6.0: component *(COX6a) of cytochrome c oxidase complex & original description: pep chromosome:SL3.0:3:7540157:7542563:1 gene:Solyc03g043850.3 transcript:Solyc03g043850.3.1 gene_biotype:protein_coding transcript_biotype:protein_coding'	T
'2.4.5.1.6'	'Cellular respiration.oxidative phosphorylation.cytochrome c oxidase complex.core components.component *(COX6a)'	'solyc02g091880.3.1'	'mercator4v6.0: component *(COX6a) of cytochrome c oxidase complex & original description: pep chromosome:SL3.0:2:53747891:53751067:1 gene:Solyc02g091880.3 transcript:Solyc02g091880.3.1 gene_biotype:protein_coding transcript_biotype:protein_coding'	T
'2.4.5.1.7'	'Cellular respiration.oxidative phosphorylation.cytochrome c oxidase complex.core components.component *(COX6b)'	'solyc07g006270.3.1'	'mercator4v6.0: component *(COX6b) of cytochrome c oxidase complex & original description: pep chromosome:SL3.0:7:1061476:1069030:1 gene:Solyc07g006270.3 transcript:Solyc07g006270.3.1 gene_biotype:protein_coding transcript_biotype:protein_coding'	T
'2.4.5.1.7'	'Cellular respiration.oxidative phosphorylation.cytochrome c oxidase complex.core components.component *(COX6b)'	'solyc08g077410.3.1'	'mercator4v6.0: component *(COX6b) of cytochrome c oxidase complex & original description: pep chromosome:SL3.0:8:61394525:61396257:1 gene:Solyc08g077410.3 transcript:Solyc08g077410.3.1 gene_biotype:protein_coding transcript_biotype:protein_coding'	T
'2.4.5.1.7'	'Cellular respiration.oxidative phosphorylation.cytochrome c oxidase complex.core components.component *(COX6b)'	'solyc12g057120.2.1'	'mercator4v6.0: component *(COX6b) of cytochrome c oxidase complex & original description: pep chromosome:SL3.0:12:64142644:64148469:1 gene:Solyc12g057120.2 transcript:Solyc12g057120.2.1 gene_biotype:protein_coding transcript_biotype:protein_coding'	T
'2.4.5.1.7'	'Cellular respiration.oxidative phosphorylation.cytochrome c oxidase complex.core components.component *(COX6b)'	'solyc04g074550.3.1'	'mercator4v6.0: component *(COX6b) of cytochrome c oxidase complex & original description: pep chromosome:SL3.0:4:60617283:60621805:1 gene:Solyc04g074550.3 transcript:Solyc04g074550.3.1 gene_biotype:protein_coding transcript_biotype:protein_coding'	T
'2.4.5.2'	'Cellular respiration.oxidative phosphorylation.cytochrome c oxidase complex.plant-specific components'	''	''
'2.4.5.2.1'	'Cellular respiration.oxidative phosphorylation.cytochrome c oxidase complex.plant-specific components.component *(Cox-X1)'	'solyc06g050870.3.1'	'mercator4v6.0: component *(Cox-X1) of cytochrome c oxidase complex & original description: pep chromosome:SL3.0:6:33800848:33801501:-1 gene:Solyc06g050870.3 transcript:Solyc06g050870.3.1 gene_biotype:protein_coding transcript_biotype:protein_coding'	T
'2.4.5.2.1'	'Cellular respiration.oxidative phosphorylation.cytochrome c oxidase complex.plant-specific components.component *(Cox-X1)'	'solyc01g066720.3.1'	'mercator4v6.0: component *(Cox-X1) of cytochrome c oxidase complex & original description: pep chromosome:SL3.0:1:74686904:74689353:-1 gene:Solyc01g066720.3 transcript:Solyc01g066720.3.1 gene_biotype:protein_coding transcript_biotype:protein_coding'	T
'2.4.5.2.1'	'Cellular respiration.oxidative phosphorylation.cytochrome c oxidase complex.plant-specific components.component *(Cox-X1)'	'solyc01g099820.3.1'	'mercator4v6.0: component *(Cox-X1) of cytochrome c oxidase complex & original description: pep chromosome:SL3.0:1:89835544:89836313:1 gene:Solyc01g099820.3 transcript:Solyc01g099820.3.1 gene_biotype:protein_coding transcript_biotype:protein_coding'	T
'2.4.5.2.2'	'Cellular respiration.oxidative phosphorylation.cytochrome c oxidase complex.plant-specific components.component *(Cox-X2)'	'solyc04g015585.1.1'	'mercator4v6.0: component *(Cox-X2) of cytochrome c oxidase complex & original description: pep chromosome:SL3.0:4:5888067:5888447:1 gene:Solyc04g015585.1 transcript:Solyc04g015585.1.1 gene_biotype:protein_coding transcript_biotype:protein_coding'	T
'2.4.5.2.2'	'Cellular respiration.oxidative phosphorylation.cytochrome c oxidase complex.plant-specific components.component *(Cox-X2)'	'solyc10g080190.1.1'	'mercator4v6.0: component *(Cox-X2) of cytochrome c oxidase complex & original description: pep chromosome:SL3.0:10:61674566:61674874:-1 gene:Solyc10g080190.1 transcript:Solyc10g080190.1.1 gene_biotype:protein_coding transcript_biotype:protein_coding'	T
'2.4.5.2.3'	'Cellular respiration.oxidative phosphorylation.cytochrome c oxidase complex.plant-specific components.component *(Cox-X4)'	'solyc06g074495.1.1'	'mercator4v6.0: component *(Cox-X4) of cytochrome c oxidase complex & original description: pep chromosome:SL3.0:6:46229888:46232216:-1 gene:Solyc06g074495.1 transcript:Solyc06g074495.1.1 gene_biotype:protein_coding transcript_biotype:protein_coding'	T
'2.4.5.2.3'	'Cellular respiration.oxidative phosphorylation.cytochrome c oxidase complex.plant-specific components.component *(Cox-X4)'	'solyc11g067015.1.1'	'mercator4v6.0: component *(Cox-X4) of cytochrome c oxidase complex & original description: pep chromosome:SL3.0:11:53079068:53081957:1 gene:Solyc11g067015.1 transcript:Solyc11g067015.1.1 gene_biotype:protein_coding transcript_biotype:protein_coding'	T
'2.4.5.3'	'Cellular respiration.oxidative phosphorylation.cytochrome c oxidase complex.assembly'	''	''
'2.4.5.3.1'	'Cellular respiration.oxidative phosphorylation.cytochrome c oxidase complex.assembly.copper insertion'	''	''
'2.4.5.3.1.1'	'Cellular respiration.oxidative phosphorylation.cytochrome c oxidase complex.assembly.copper insertion.metallochaperone *(HCC)'	'solyc09g005640.3.1'	'mercator4v6.0: metallochaperone HCC of cytochrome c oxidase assembly & original description: pep chromosome:SL3.0:9:437631:442926:1 gene:Solyc09g005640.3 transcript:Solyc09g005640.3.1 gene_biotype:protein_coding transcript_biotype:protein_coding description:Protein SCO1 homolog 1, mitochondrial [Source:Projected from Arabidopsis thaliana (AT3G08950) UniProtKB/Swiss-Prot;Acc:Q8VYP0]'	T
'2.4.5.3.1.1'	'Cellular respiration.oxidative phosphorylation.cytochrome c oxidase complex.assembly.copper insertion.metallochaperone *(HCC)'	'solyc04g055010.3.1'	'mercator4v6.0: metallochaperone HCC of cytochrome c oxidase assembly & original description: pep chromosome:SL3.0:4:53475307:53483005:-1 gene:Solyc04g055010.3 transcript:Solyc04g055010.3.1 gene_biotype:protein_coding transcript_biotype:protein_coding description:HCC2 [Source:Projected from Arabidopsis thaliana (AT4G39740) UniProtKB/TrEMBL;Acc:A0A178V000]'	T
'2.4.5.3.1.2'	'Cellular respiration.oxidative phosphorylation.cytochrome c oxidase complex.assembly.copper insertion.stabilisation factor *(COX11)'	'solyc05g012440.3.1'	'mercator4v6.0: copper insertion factor *(COX11) of cytochrome c oxidase assembly & original description: pep chromosome:SL3.0:5:5684817:5690257:-1 gene:Solyc05g012440.3 transcript:Solyc05g012440.3.1 gene_biotype:protein_coding transcript_biotype:protein_coding description:Cytochrome c oxidase assembly protein COX11, mitochondrial [Source:Projected from Arabidopsis thaliana (AT1G02410) UniProtKB/…	T
'2.4.5.3.1.3'	'Cellular respiration.oxidative phosphorylation.cytochrome c oxidase complex.assembly.copper insertion.copper chaperone *(COX17)'	'solyc07g063160.2.1'	'mercator4v6.0: copper chaperone *(COX17) of cytochrome c oxidase assembly & original description: pep chromosome:SL3.0:7:65853765:65857414:1 gene:Solyc07g063160.2 transcript:Solyc07g063160.2.1 gene_biotype:protein_coding transcript_biotype:protein_coding'	T
'2.4.5.3.1.3'	'Cellular respiration.oxidative phosphorylation.cytochrome c oxidase complex.assembly.copper insertion.copper chaperone *(COX17)'	'solyc10g007010.1.1.1'	'mercator4v6.0: copper chaperone *(COX17) of cytochrome c oxidase assembly & original description: pep chromosome:SL3.0:10:1405879:1406118:-1 gene:Solyc10g007010.1 transcript:Solyc10g007010.1.1 gene_biotype:protein_coding transcript_biotype:protein_coding'	T
'2.4.5.3.1.4'	'Cellular respiration.oxidative phosphorylation.cytochrome c oxidase complex.assembly.copper insertion.copper trafficking factor *(COX19)'	'solyc12g044380.2.1'	'mercator4v6.0: copper trafficking factor *(COX19) of cytochrome c oxidase assembly & original description: pep chromosome:SL3.0:12:60228443:60231767:-1 gene:Solyc12g044380.2 transcript:Solyc12g044380.2.1 gene_biotype:protein_coding transcript_biotype:protein_coding'	T
'2.4.5.3.1.4'	'Cellular respiration.oxidative phosphorylation.cytochrome c oxidase complex.assembly.copper insertion.copper trafficking factor *(COX19)'	'solyc03g120820.3.1'	'mercator4v6.0: copper trafficking factor *(COX19) of cytochrome c oxidase assembly & original description: pep chromosome:SL3.0:3:70561522:70569346:-1 gene:Solyc03g120820.3 transcript:Solyc03g120820.3.1 gene_biotype:protein_coding transcript_biotype:protein_coding'	T
'2.4.5.3.1.5'	'Cellular respiration.oxidative phosphorylation.cytochrome c oxidase complex.assembly.copper insertion.copper trafficking factor *(COX23)'	'solyc01g088770.3.1'	'mercator4v6.0: copper trafficking factor *(COX23) of cytochrome c oxidase assembly & original description: pep chromosome:SL3.0:1:83392723:83394716:-1 gene:Solyc01g088770.3 transcript:Solyc01g088770.3.1 gene_biotype:protein_coding transcript_biotype:protein_coding'	T
'2.4.5.3.1.6'	'Cellular respiration.oxidative phosphorylation.cytochrome c oxidase complex.assembly.copper insertion.assembly factor *(PET191)'	'solyc03g117900.3.1'	'mercator4v6.0: assembly factor *(PET191) of cytochrome c oxidase assembly & original description: pep chromosome:SL3.0:3:68386595:68389925:1 gene:Solyc03g117900.3 transcript:Solyc03g117900.3.1 gene_biotype:protein_coding transcript_biotype:protein_coding'	T
'2.4.5.3.1.6'	'Cellular respiration.oxidative phosphorylation.cytochrome c oxidase complex.assembly.copper insertion.assembly factor *(PET191)'	'solyc11g005880.2.1'	'mercator4v6.0: assembly factor *(PET191) of cytochrome c oxidase assembly & original description: pep chromosome:SL3.0:11:704703:709422:-1 gene:Solyc11g005880.2 transcript:Solyc11g005880.2.1 gene_biotype:protein_coding transcript_biotype:protein_coding'	T
'2.4.5.3.1.7'	'Cellular respiration.oxidative phosphorylation.cytochrome c oxidase complex.assembly.copper insertion.assembly factor *(CMC1)'	'solyc02g063085.1.1'	'mercator4v6.0: assembly factor *(CMC1) of cytochrome c oxidase assembly & original description: pep chromosome:SL3.0:2:35696108:35701177:1 gene:Solyc02g063085.1 transcript:Solyc02g063085.1.1 gene_biotype:protein_coding transcript_biotype:protein_coding'	T
'2.4.5.3.1.8'	'Cellular respiration.oxidative phosphorylation.cytochrome c oxidase complex.assembly.copper insertion.assembly factor *(CMC2)'	'solyc01g049920.1.1.1'	'mercator4v6.0: assembly factor *(CMC2) of cytochrome c oxidase assembly & original description: pep chromosome:SL3.0:1:47264158:47264379:1 gene:Solyc01g049920.1 transcript:Solyc01g049920.1.1 gene_biotype:protein_coding transcript_biotype:protein_coding'	T
'2.4.5.3.1.8'	'Cellular respiration.oxidative phosphorylation.cytochrome c oxidase complex.assembly.copper insertion.assembly factor *(CMC2)'	'solyc01g103185.1.1'	'mercator4v6.0: assembly factor *(CMC2) of cytochrome c oxidase assembly & original description: pep chromosome:SL3.0:1:91731511:91733506:1 gene:Solyc01g103185.1 transcript:Solyc01g103185.1.1 gene_biotype:protein_coding transcript_biotype:protein_coding'	T
'2.4.5.3.2'	'Cellular respiration.oxidative phosphorylation.cytochrome c oxidase complex.assembly.insertion into membrane'	''	''
'2.4.5.3.2.1'	'Cellular respiration.oxidative phosphorylation.cytochrome c oxidase complex.assembly.insertion into membrane.membrane insertase *(Oxa1)'	'solyc08g082280.3.1'	'mercator4v6.0: membrane insertase *(Oxa1) of cytochrome c oxidase assembly & original description: pep chromosome:SL3.0:8:65234260:65258817:-1 gene:Solyc08g082280.3 transcript:Solyc08g082280.3.1 gene_biotype:protein_coding transcript_biotype:protein_coding'	T
'2.4.5.3.2.1'	'Cellular respiration.oxidative phosphorylation.cytochrome c oxidase complex.assembly.insertion into membrane.membrane insertase *(Oxa1)'	'solyc08g008310.3.1'	'mercator4v6.0: membrane insertase *(Oxa1) of cytochrome c oxidase assembly & original description: pep chromosome:SL3.0:8:2728415:2751986:-1 gene:Solyc08g008310.3 transcript:Solyc08g008310.3.1 gene_biotype:protein_coding transcript_biotype:protein_coding'	T
'2.4.5.3.3'	'Cellular respiration.oxidative phosphorylation.cytochrome c oxidase complex.assembly.heme a cofactor biosynthesis'	''	''
'2.4.5.3.3.1'	'Cellular respiration.oxidative phosphorylation.cytochrome c oxidase complex.assembly.heme a cofactor biosynthesis.protoheme IX farnesyltransferase *(COX10)'	'solyc01g080860.3.1'	'mercator4v6.0: protoheme IX farnesyltransferase *(COX10) in cytochrome c oxidase assembly & original description: pep chromosome:SL3.0:1:80030118:80039227:-1 gene:Solyc01g080860.3 transcript:Solyc01g080860.3.1 gene_biotype:protein_coding transcript_biotype:protein_coding description:Protoheme IX farnesyltransferase, mitochondrial [Source:Projected from Arabidopsis thaliana (AT2G44520) UniProtKB/…	T
'2.4.5.3.3.2'	'Cellular respiration.oxidative phosphorylation.cytochrome c oxidase complex.assembly.heme a cofactor biosynthesis.heme-o to heme-a conversion factor *(COX15)'	'solyc11g007000.2.1'	'mercator4v6.0: heme-o to heme-a conversion factor *(COX15) of cytochrome c oxidase assembly & original description: pep chromosome:SL3.0:11:1491991:1496146:1 gene:Solyc11g007000.2 transcript:Solyc11g007000.2.1 gene_biotype:protein_coding transcript_biotype:protein_coding description:Cytochrome c oxidase assembly protein COX15 [Source:Projected from Arabidopsis thaliana (AT5G56090) UniProtKB/Swis…	T
'2.4.5.3.4'	'Cellular respiration.oxidative phosphorylation.cytochrome c oxidase complex.assembly.assembly factor *(COX14)'	'solyc06g071260.3.1'	'mercator4v6.0: assembly factor *(COX14) of cytochrome c oxidase assembly & original description: pep chromosome:SL3.0:6:43985115:43987586:1 gene:Solyc06g071260.3 transcript:Solyc06g071260.3.1 gene_biotype:protein_coding transcript_biotype:protein_coding'	T
'2.4.5.3.5'	'Cellular respiration.oxidative phosphorylation.cytochrome c oxidase complex.assembly.assembly factor *(COX16)'	'solyc03g007490.3.1'	'mercator4v6.0: assembly factor *(COX16) of cytochrome c oxidase assembly & original description: pep chromosome:SL3.0:3:2068339:2073362:1 gene:Solyc03g007490.3 transcript:Solyc03g007490.3.1 gene_biotype:protein_coding transcript_biotype:protein_coding'	T
'2.4.5.3.6'	'Cellular respiration.oxidative phosphorylation.cytochrome c oxidase complex.assembly.assembly factor *(SURF1)'	'solyc03g118610.3.1'	'mercator4v6.0: assembly factor *(SURF1) of cytochrome c oxidase assembly & original description: pep chromosome:SL3.0:3:68947730:68950625:1 gene:Solyc03g118610.3 transcript:Solyc03g118610.3.1 gene_biotype:protein_coding transcript_biotype:protein_coding'	T
'2.4.5.3.6'	'Cellular respiration.oxidative phosphorylation.cytochrome c oxidase complex.assembly.assembly factor *(SURF1)'	'solyc09g042335.1.1'	'mercator4v6.0: assembly factor *(SURF1) of cytochrome c oxidase assembly & original description: pep chromosome:SL3.0:9:23376861:23377711:1 gene:Solyc09g042335.1 transcript:Solyc09g042335.1.1 gene_biotype:protein_coding transcript_biotype:protein_coding'	T
'2.4.5.4'	'Cellular respiration.oxidative phosphorylation.cytochrome c oxidase complex.regulation'	''	''
'2.4.5.4.1'	'Cellular respiration.oxidative phosphorylation.cytochrome c oxidase complex.regulation.translational activator *(TACO) of COX1'	'solyc08g066640.3.1'	'mercator4v6.0: translational activator *(TACO) of component COX1 of cytochrome c oxidase complex & original description: pep chromosome:SL3.0:8:55466019:55474308:1 gene:Solyc08g066640.3 transcript:Solyc08g066640.3.1 gene_biotype:protein_coding transcript_biotype:protein_coding'	T
'2.4.5.4.2'	'Cellular respiration.oxidative phosphorylation.cytochrome c oxidase complex.regulation.regulatory chaperone *(HIGD1) of COX3'	'solyc11g071865.1.1'	'mercator4v6.0: regulatory chaperone *(HIGD1) of component COX3 of cytochrome c oxidase complex & original description: pep chromosome:SL3.0:11:55503289:55504392:1 gene:Solyc11g071865.1 transcript:Solyc11g071865.1.1 gene_biotype:protein_coding transcript_biotype:protein_coding'	T
'2.4.6'	'Cellular respiration.oxidative phosphorylation.ATP synthase complex'	''	''
'2.4.6.1'	'Cellular respiration.oxidative phosphorylation.ATP synthase complex.membrane MF0 subcomplex'	''	''
'2.4.6.1.1'	'Cellular respiration.oxidative phosphorylation.ATP synthase complex.membrane MF0 subcomplex.subunit a'	'solyc11g056450.2.1'	'mercator4v6.0: subunit a of ATP synthase membrane MF0 subcomplex & original description: pep chromosome:SL3.0:11:45665261:45666496:-1 gene:Solyc11g056450.2 transcript:Solyc11g056450.2.1 gene_biotype:protein_coding transcript_biotype:protein_coding'	T
'2.4.6.1.1'	'Cellular respiration.oxidative phosphorylation.ATP synthase complex.membrane MF0 subcomplex.subunit a'	'solyc00g171810.3.1'	'mercator4v6.0: subunit a of ATP synthase membrane MF0 subcomplex & original description: pep supercontig:SL3.0:SL3.00SC0001604:3:1478:-1 gene:Solyc00g171810.3 transcript:Solyc00g171810.3.1 gene_biotype:protein_coding transcript_biotype:protein_coding description:ATP synthase subunit a'	T
'2.4.6.1.2'	'Cellular respiration.oxidative phosphorylation.ATP synthase complex.membrane MF0 subcomplex.subunit b'	'solyc02g021390.1.1.1'	'mercator4v6.0: subunit b of ATP synthase membrane MF0 subcomplex & original description: pep chromosome:SL3.0:2:23093860:23094048:1 gene:Solyc02g021390.1 transcript:Solyc02g021390.1.1 gene_biotype:protein_coding transcript_biotype:protein_coding'	T
'2.4.6.1.2'	'Cellular respiration.oxidative phosphorylation.ATP synthase complex.membrane MF0 subcomplex.subunit b'	'solyc06g042990.1.1.1'	'mercator4v6.0: subunit b of ATP synthase membrane MF0 subcomplex & original description: pep chromosome:SL3.0:6:30453640:30453846:-1 gene:Solyc06g042990.1 transcript:Solyc06g042990.1.1 gene_biotype:protein_coding transcript_biotype:protein_coding'	T
'2.4.6.1.3'	'Cellular respiration.oxidative phosphorylation.ATP synthase complex.membrane MF0 subcomplex.subunit c'	''	''
'2.4.6.1.4'	'Cellular respiration.oxidative phosphorylation.ATP synthase complex.membrane MF0 subcomplex.subunit d'	'solyc06g005020.2.1'	'mercator4v6.0: subunit d of ATP synthase membrane MF0 subcomplex & original description: pep chromosome:SL3.0:6:9148:15315:1 gene:Solyc06g005020.2 transcript:Solyc06g005020.2.1 gene_biotype:protein_coding transcript_biotype:protein_coding'	T
'2.4.6.1.4'	'Cellular respiration.oxidative phosphorylation.ATP synthase complex.membrane MF0 subcomplex.subunit d'	'solyc11g072450.2.1'	'mercator4v6.0: subunit d of ATP synthase membrane MF0 subcomplex & original description: pep chromosome:SL3.0:11:55916201:55921615:-1 gene:Solyc11g072450.2 transcript:Solyc11g072450.2.1 gene_biotype:protein_coding transcript_biotype:protein_coding description:ATP synthase subunit d, mitochondrial [Source:UniProtKB/TrEMBL;Acc:K4DAV2]'	T
'2.4.6.1.5'	'Cellular respiration.oxidative phosphorylation.ATP synthase complex.membrane MF0 subcomplex.subunit e'	'solyc01g110540.3.1'	'mercator4v6.0: subunit e of ATP synthase membrane MF0 subcomplex & original description: pep chromosome:SL3.0:1:97116509:97118760:1 gene:Solyc01g110540.3 transcript:Solyc01g110540.3.1 gene_biotype:protein_coding transcript_biotype:protein_coding'	T
'2.4.6.1.6'	'Cellular respiration.oxidative phosphorylation.ATP synthase complex.membrane MF0 subcomplex.subunit f'	'solyc06g063310.2.1.1'	'mercator4v6.0: subunit f of ATP synthase membrane MF0 subcomplex & original description: pep chromosome:SL3.0:6:40126494:40129209:-1 gene:Solyc06g063310.2 transcript:Solyc06g063310.2.1 gene_biotype:protein_coding transcript_biotype:protein_coding'	T
'2.4.6.1.7'	'Cellular respiration.oxidative phosphorylation.ATP synthase complex.membrane MF0 subcomplex.subunit g'	'solyc12g008730.2.1'	'mercator4v6.0: subunit g of ATP synthase membrane MF0 subcomplex & original description: pep chromosome:SL3.0:12:2091176:2094323:-1 gene:Solyc12g008730.2 transcript:Solyc12g008730.2.1 gene_biotype:protein_coding transcript_biotype:protein_coding'	T
'2.4.6.1.7'	'Cellular respiration.oxidative phosphorylation.ATP synthase complex.membrane MF0 subcomplex.subunit g'	'solyc07g026770.3.1'	'mercator4v6.0: subunit g of ATP synthase membrane MF0 subcomplex & original description: pep chromosome:SL3.0:7:31128459:31133331:-1 gene:Solyc07g026770.3 transcript:Solyc07g026770.3.1 gene_biotype:protein_coding transcript_biotype:protein_coding'	T
'2.4.6.1.7'	'Cellular respiration.oxidative phosphorylation.ATP synthase complex.membrane MF0 subcomplex.subunit g'	'solyc08g065470.3.1'	'mercator4v6.0: subunit g of ATP synthase membrane MF0 subcomplex & original description: pep chromosome:SL3.0:8:53647011:53649793:1 gene:Solyc08g065470.3 transcript:Solyc08g065470.3.1 gene_biotype:protein_coding transcript_biotype:protein_coding'	T
'2.4.6.1.8'	'Cellular respiration.oxidative phosphorylation.ATP synthase complex.membrane MF0 subcomplex.subunit A6L'	'solyc10g048065.1.1'	'mercator4v6.0: subunit A6L of ATP synthase membrane MF0 subcomplex & original description: pep chromosome:SL3.0:10:43824311:43826410:1 gene:Solyc10g048065.1 transcript:Solyc10g048065.1.1 gene_biotype:protein_coding transcript_biotype:protein_coding description:Sec-independent periplasmic protein translocase [Source:Projected from Arabidopsis thaliana (ATMG00570) TAIR;Acc:ATMG00570]'	T
'2.4.6.1.8'	'Cellular respiration.oxidative phosphorylation.ATP synthase complex.membrane MF0 subcomplex.subunit A6L'	'solyc05g020043.1.1'	'mercator4v6.0: subunit A6L of ATP synthase membrane MF0 subcomplex & original description: pep chromosome:SL3.0:5:26064299:26065913:1 gene:Solyc05g020043.1 transcript:Solyc05g020043.1.1 gene_biotype:protein_coding transcript_biotype:protein_coding'	T
'2.4.6.1.8'	'Cellular respiration.oxidative phosphorylation.ATP synthase complex.membrane MF0 subcomplex.subunit A6L'	'solyc00g019740.1.1.1.cds'	'mercator4v6.0: subunit A6L of ATP synthase membrane MF0 subcomplex & original description: pep supercontig:SL3.0:SL3.00SC0000113:9788:10258:-1 gene:Solyc00g019740.1 transcript:Solyc00g019740.1.1 gene_biotype:protein_coding transcript_biotype:protein_coding description:ATPase subunit 8'	T
'2.4.6.1.9'	'Cellular respiration.oxidative phosphorylation.ATP synthase complex.membrane MF0 subcomplex.component *(6kDa/ATP6)'	'solyc06g060080.2.1'	'mercator4v6.0: component *(6kDa/ATP6) of ATP synthase membrane MF0 subcomplex & original description: pep chromosome:SL3.0:6:38106829:38112011:1 gene:Solyc06g060080.2 transcript:Solyc06g060080.2.1 gene_biotype:protein_coding transcript_biotype:protein_coding'	T
'2.4.6.1.9'	'Cellular respiration.oxidative phosphorylation.ATP synthase complex.membrane MF0 subcomplex.component *(6kDa/ATP6)'	'solyc11g005050.2.1'	'mercator4v6.0: component *(6kDa/ATP6) of ATP synthase membrane MF0 subcomplex & original description: pep chromosome:SL3.0:11:50285:52179:-1 gene:Solyc11g005050.2 transcript:Solyc11g005050.2.1 gene_biotype:protein_coding transcript_biotype:protein_coding'	T
'2.4.6.1.10'	'Cellular respiration.oxidative phosphorylation.ATP synthase complex.membrane MF0 subcomplex.component *(24kDa/FAd)'	'solyc00g009020.3.1'	'mercator4v6.0: component *(24kDa/FAd) of ATP synthase membrane MF0 subcomplex & original description: pep supercontig:SL3.0:SL3.00SC0000019:4453:8257:1 gene:Solyc00g009020.3 transcript:Solyc00g009020.3.1 gene_biotype:protein_coding transcript_biotype:protein_coding description:MALE GAMETOPHYTE DEFECTIVE 1'	T
'2.4.6.2'	'Cellular respiration.oxidative phosphorylation.ATP synthase complex.peripheral MF1 subcomplex'	''	''
'2.4.6.2.1'	'Cellular respiration.oxidative phosphorylation.ATP synthase complex.peripheral MF1 subcomplex.subunit alpha'	'solyc00g042130.2.1.1.cds'	'mercator4v6.0: subunit alpha of ATP synthase peripheral MF1 subcomplex & original description: pep supercontig:SL3.0:SL3.00SC0000325:1681:3210:1 gene:Solyc00g042130.2 transcript:Solyc00g042130.2.1 gene_biotype:protein_coding transcript_biotype:protein_coding description:ATP synthase subunit alpha'	T
'2.4.6.2.2'	'Cellular respiration.oxidative phosphorylation.ATP synthase complex.peripheral MF1 subcomplex.subunit beta'	'solyc05g008460.3.1'	'mercator4v6.0: subunit beta of ATP synthase peripheral MF1 subcomplex & original description: pep chromosome:SL3.0:5:2806121:2809949:-1 gene:Solyc05g008460.3 transcript:Solyc05g008460.3.1 gene_biotype:protein_coding transcript_biotype:protein_coding description:ATP synthase subunit beta [Source:UniProtKB/TrEMBL;Acc:K4BX20]'	T
'2.4.6.2.2'	'Cellular respiration.oxidative phosphorylation.ATP synthase complex.peripheral MF1 subcomplex.subunit beta'	'solyc02g091130.3.1'	'mercator4v6.0: subunit beta of ATP synthase peripheral MF1 subcomplex & original description: pep chromosome:SL3.0:2:53181781:53185472:1 gene:Solyc02g091130.3 transcript:Solyc02g091130.3.1 gene_biotype:protein_coding transcript_biotype:protein_coding description:ATP synthase subunit beta [Source:UniProtKB/TrEMBL;Acc:K4BCR2]'	T
'2.4.6.2.2'	'Cellular respiration.oxidative phosphorylation.ATP synthase complex.peripheral MF1 subcomplex.subunit beta'	'solyc04g007550.3.1'	'mercator4v6.0: subunit beta of ATP synthase peripheral MF1 subcomplex & original description: pep chromosome:SL3.0:4:1237663:1241312:1 gene:Solyc04g007550.3 transcript:Solyc04g007550.3.1 gene_biotype:protein_coding transcript_biotype:protein_coding'	T
'2.4.6.2.3'	'Cellular respiration.oxidative phosphorylation.ATP synthase complex.peripheral MF1 subcomplex.subunit gamma'	'solyc03g115110.3.1'	'mercator4v6.0: subunit gamma of ATP synthase peripheral MF1 subcomplex & original description: pep chromosome:SL3.0:3:66399627:66404095:-1 gene:Solyc03g115110.3 transcript:Solyc03g115110.3.1 gene_biotype:protein_coding transcript_biotype:protein_coding description:ATP synthase subunit gamma, mitochondrial [Source:Projected from Arabidopsis thaliana (AT2G33040) UniProtKB/Swiss-Prot;Acc:Q96250]'	T
'2.4.6.2.4'	'Cellular respiration.oxidative phosphorylation.ATP synthase complex.peripheral MF1 subcomplex.subunit delta *(OSCP)'	'solyc01g087120.3.1'	'mercator4v6.0: subunit delta *(OSCP) of ATP synthase peripheral MF1 subcomplex & original description: pep chromosome:SL3.0:1:81915104:81920630:1 gene:Solyc01g087120.3 transcript:Solyc01g087120.3.1 gene_biotype:protein_coding transcript_biotype:protein_coding description:ATP synthase subunit O, mitochondrial [Source:Projected from Arabidopsis thaliana (AT5G13450) UniProtKB/Swiss-Prot;Acc:Q96251]'	T
'2.4.6.2.5'	'Cellular respiration.oxidative phosphorylation.ATP synthase complex.peripheral MF1 subcomplex.subunit delta_'	'solyc06g048430.3.1'	'mercator4v6.0: subunit delta_ of ATP synthase peripheral MF1 subcomplex & original description: pep chromosome:SL3.0:6:31113318:31124771:-1 gene:Solyc06g048430.3 transcript:Solyc06g048430.3.1 gene_biotype:protein_coding transcript_biotype:protein_coding'	T
'2.4.6.2.5'	'Cellular respiration.oxidative phosphorylation.ATP synthase complex.peripheral MF1 subcomplex.subunit delta_'	'solyc05g052150.3.1'	'mercator4v6.0: subunit delta_ of ATP synthase peripheral MF1 subcomplex & original description: pep chromosome:SL3.0:5:63295732:63301971:-1 gene:Solyc05g052150.3 transcript:Solyc05g052150.3.1 gene_biotype:protein_coding transcript_biotype:protein_coding'	T
'2.4.6.2.5'	'Cellular respiration.oxidative phosphorylation.ATP synthase complex.peripheral MF1 subcomplex.subunit delta_'	'solyc03g095190.3.1'	'mercator4v6.0: subunit delta_ of ATP synthase peripheral MF1 subcomplex & original description: pep chromosome:SL3.0:3:57576872:57582764:-1 gene:Solyc03g095190.3 transcript:Solyc03g095190.3.1 gene_biotype:protein_coding transcript_biotype:protein_coding'	T
'2.4.6.2.6'	'Cellular respiration.oxidative phosphorylation.ATP synthase complex.peripheral MF1 subcomplex.subunit epsilon'	'solyc12g055750.2.1'	'mercator4v6.0: subunit epsilon of ATP synthase peripheral MF1 subcomplex & original description: pep chromosome:SL3.0:12:62685938:62698477:-1 gene:Solyc12g055750.2 transcript:Solyc12g055750.2.1 gene_biotype:protein_coding transcript_biotype:protein_coding'	T
'2.4.6.2.6'	'Cellular respiration.oxidative phosphorylation.ATP synthase complex.peripheral MF1 subcomplex.subunit epsilon'	'solyc06g063220.3.1'	'mercator4v6.0: subunit epsilon of ATP synthase peripheral MF1 subcomplex & original description: pep chromosome:SL3.0:6:40047558:40049369:-1 gene:Solyc06g063220.3 transcript:Solyc06g063220.3.1 gene_biotype:protein_coding transcript_biotype:protein_coding'	T
'2.4.6.3'	'Cellular respiration.oxidative phosphorylation.ATP synthase complex.assembly'	''	''
'2.4.6.3.1'	'Cellular respiration.oxidative phosphorylation.ATP synthase complex.assembly.chaperone *(ATP10)'	'solyc11g066610.2.1'	'mercator4v6.0: chaperone involved in ATP synthase assembly *(ATP10) & original description: pep chromosome:SL3.0:11:52657174:52676401:1 gene:Solyc11g066610.2 transcript:Solyc11g066610.2.1 gene_biotype:protein_coding transcript_biotype:protein_coding'	T
'2.4.6.3.2'	'Cellular respiration.oxidative phosphorylation.ATP synthase complex.assembly.chaperone *(ATP11)'	'solyc02g031770.3.1'	'mercator4v6.0: chaperone involved in ATP synthase assembly *(ATP11) & original description: pep chromosome:SL3.0:2:27395679:27401753:1 gene:Solyc02g031770.3 transcript:Solyc02g031770.3.1 gene_biotype:protein_coding transcript_biotype:protein_coding'	T
'2.4.6.3.3'	'Cellular respiration.oxidative phosphorylation.ATP synthase complex.assembly.chaperone *(ATP12)'	'solyc02g093690.3.1'	'mercator4v6.0: chaperone involved in ATP synthase assembly *(ATP12) & original description: pep chromosome:SL3.0:2:55074102:55081565:-1 gene:Solyc02g093690.3 transcript:Solyc02g093690.3.1 gene_biotype:protein_coding transcript_biotype:protein_coding'	T
'2.4.6.3.4'	'Cellular respiration.oxidative phosphorylation.ATP synthase complex.assembly.assembly factor *(TMEM70)'	'solyc05g056090.3.1'	'mercator4v6.0: assembly factor *(TMEM70) of ATP synthase assembly & original description: pep chromosome:SL3.0:5:66315128:66319612:1 gene:Solyc05g056090.3 transcript:Solyc05g056090.3.1 gene_biotype:protein_coding transcript_biotype:protein_coding'	T
'2.4.6.4'	'Cellular respiration.oxidative phosphorylation.ATP synthase complex.regulation'	''	''
'2.4.6.4.1'	'Cellular respiration.oxidative phosphorylation.ATP synthase complex.regulation.regulatory protein *(IF1)'	'solyc11g006750.1.1'	'mercator4v6.0: regulatory protein *(IF1) of ATP synthase activity & original description: pep chromosome:SL3.0:11:1349173:1349737:-1 gene:Solyc11g006750.1 transcript:Solyc11g006750.1.1 gene_biotype:protein_coding transcript_biotype:protein_coding'	T
'3'	'Carbohydrate metabolism'	''	''
'3.1'	'Carbohydrate metabolism.sucrose metabolism'	''	''
'3.1.1'	'Carbohydrate metabolism.sucrose metabolism.triose-phosphate translocation'	''	''
'3.1.1.1'	'Carbohydrate metabolism.sucrose metabolism.triose-phosphate translocation.triose phosphate:phosphate translocator'	'solyc01g010350.3.1'	'mercator4v6.0: triose phosphate:phosphate translocator & original description: pep chromosome:SL3.0:1:5093626:5097729:-1 gene:Solyc01g010350.3 transcript:Solyc01g010350.3.1 gene_biotype:protein_coding transcript_biotype:protein_coding'	T
'3.1.1.1'	'Carbohydrate metabolism.sucrose metabolism.triose-phosphate translocation.triose phosphate:phosphate translocator'	'solyc10g008980.3.1'	'mercator4v6.0: triose phosphate:phosphate translocator & original description: pep chromosome:SL3.0:10:2993138:2997359:1 gene:Solyc10g008980.3 transcript:Solyc10g008980.3.1 gene_biotype:protein_coding transcript_biotype:protein_coding'	T
'3.1.2'	'Carbohydrate metabolism.sucrose metabolism.biosynthesis'	''	''
'3.1.2.1'	'Carbohydrate metabolism.sucrose metabolism.biosynthesis.cytosolic triose-phosphate isomerase'	'solyc04g011510.3.1'	'mercator4v6.0: cytosolic triose-phosphate isomerase & original description: pep chromosome:SL3.0:4:3944614:3949348:1 gene:Solyc04g011510.3 transcript:Solyc04g011510.3.1 gene_biotype:protein_coding transcript_biotype:protein_coding description:Triosephosphate isomerase, cytosolic [Source:Projected from Arabidopsis thaliana (AT3G55440) UniProtKB/Swiss-Prot;Acc:P48491]'	T
'3.1.2.1'	'Carbohydrate metabolism.sucrose metabolism.biosynthesis.cytosolic triose-phosphate isomerase'	'solyc06g005490.3.1'	'mercator4v6.0: cytosolic triose-phosphate isomerase & original description: pep chromosome:SL3.0:6:504081:510531:1 gene:Solyc06g005490.3 transcript:Solyc06g005490.3.1 gene_biotype:protein_coding transcript_biotype:protein_coding'	T
'3.1.2.2'	'Carbohydrate metabolism.sucrose metabolism.biosynthesis.cytosolic fructose-bisphosphate aldolase'	'solyc09g009260.3.1'	'mercator4v6.0: cytosolic fructose-bisphosphate aldolase & original description: pep chromosome:SL3.0:9:2642598:2645905:-1 gene:Solyc09g009260.3 transcript:Solyc09g009260.3.1 gene_biotype:protein_coding transcript_biotype:protein_coding description:Fructose-bisphosphate aldolase [Source:UniProtKB/TrEMBL;Acc:K4CQV5]'	T
'3.1.2.2'	'Carbohydrate metabolism.sucrose metabolism.biosynthesis.cytosolic fructose-bisphosphate aldolase'	'solyc10g083570.2.1'	'mercator4v6.0: cytosolic fructose-bisphosphate aldolase & original description: pep chromosome:SL3.0:10:63484485:63486037:-1 gene:Solyc10g083570.2 transcript:Solyc10g083570.2.1 gene_biotype:protein_coding transcript_biotype:protein_coding'	T
'3.1.2.2'	'Carbohydrate metabolism.sucrose metabolism.biosynthesis.cytosolic fructose-bisphosphate aldolase'	'solyc07g065900.3.1'	'mercator4v6.0: cytosolic fructose-bisphosphate aldolase & original description: pep chromosome:SL3.0:7:67613989:67625968:1 gene:Solyc07g065900.3 transcript:Solyc07g065900.3.1 gene_biotype:protein_coding transcript_biotype:protein_coding'	T
'3.1.2.3'	'Carbohydrate metabolism.sucrose metabolism.biosynthesis.cytosolic fructose-1,6-bisphosphatase'	'solyc12g056530.2.1'	'mercator4v6.0: cytosolic fructose-1,6-bisphosphatase & original description: pep chromosome:SL3.0:12:63431945:63435923:-1 gene:Solyc12g056530.2 transcript:Solyc12g056530.2.1 gene_biotype:protein_coding transcript_biotype:protein_coding'	T
'3.1.2.3'	'Carbohydrate metabolism.sucrose metabolism.biosynthesis.cytosolic fructose-1,6-bisphosphatase'	'solyc04g071340.3.1'	'mercator4v6.0: cytosolic fructose-1,6-bisphosphatase & original description: pep chromosome:SL3.0:4:58352844:58358201:1 gene:Solyc04g071340.3 transcript:Solyc04g071340.3.1 gene_biotype:protein_coding transcript_biotype:protein_coding'	T
'3.1.2.4'	'Carbohydrate metabolism.sucrose metabolism.biosynthesis.cytosolic phosphoglucose isomerase'	'solyc12g014380.2.1'	'mercator4v6.0: cytosolic phosphoglucose isomerase & original description: pep chromosome:SL3.0:12:5260496:5274446:1 gene:Solyc12g014380.2 transcript:Solyc12g014380.2.1 gene_biotype:protein_coding transcript_biotype:protein_coding description:Glucose-6-phosphate isomerase [Source:Projected from Arabidopsis thaliana (AT5G42740) UniProtKB/TrEMBL;Acc:A0A178UPP5]'	T
'3.1.2.5'	'Carbohydrate metabolism.sucrose metabolism.biosynthesis.cytosolic phosphoglucomutase'	'solyc04g045340.3.1'	'mercator4v6.0: cytosolic phosphoglucomutase & original description: pep chromosome:SL3.0:4:32439574:32454980:1 gene:Solyc04g045340.3 transcript:Solyc04g045340.3.1 gene_biotype:protein_coding transcript_biotype:protein_coding'	T
'3.1.2.6'	'Carbohydrate metabolism.sucrose metabolism.biosynthesis.cytosolic UDP-glucose pyrophosphorylase'	'solyc11g011960.2.1'	'mercator4v6.0: cytosolic UDP-glucose pyrophosphorylase & original description: pep chromosome:SL3.0:11:4912777:4919296:-1 gene:Solyc11g011960.2 transcript:Solyc11g011960.2.1 gene_biotype:protein_coding transcript_biotype:protein_coding description:UTP--glucose-1-phosphate uridylyltransferase [Source:UniProtKB/TrEMBL;Acc:K4D601]'	T
'3.1.2.6'	'Carbohydrate metabolism.sucrose metabolism.biosynthesis.cytosolic UDP-glucose pyrophosphorylase'	'solyc01g081520.3.1'	'mercator4v6.0: cytosolic UDP-glucose pyrophosphorylase & original description: pep chromosome:SL3.0:1:80566204:80577140:-1 gene:Solyc01g081520.3 transcript:Solyc01g081520.3.1 gene_biotype:protein_coding transcript_biotype:protein_coding'	T
'3.1.2.6'	'Carbohydrate metabolism.sucrose metabolism.biosynthesis.cytosolic UDP-glucose pyrophosphorylase'	'solyc05g054060.3.1'	'mercator4v6.0: cytosolic UDP-glucose pyrophosphorylase & original description: pep chromosome:SL3.0:5:64883360:64891498:-1 gene:Solyc05g054060.3 transcript:Solyc05g054060.3.1 gene_biotype:protein_coding transcript_biotype:protein_coding description:UTP--glucose-1-phosphate uridylyltransferase [Source:UniProtKB/TrEMBL;Acc:K4C285]'	T
'3.1.2.7'	'Carbohydrate metabolism.sucrose metabolism.biosynthesis.sucrose-phosphate synthase'	'solyc07g007790.3.1'	'mercator4v6.0: sucrose-phosphate synthase & original description: pep chromosome:SL3.0:7:2438889:2447778:1 gene:Solyc07g007790.3 transcript:Solyc07g007790.3.1 gene_biotype:protein_coding transcript_biotype:protein_coding description:Sucrose-phosphate synthase 1 [Source:Projected from Arabidopsis thaliana (AT5G20280) UniProtKB/Swiss-Prot;Acc:Q94BT0]'	T
'3.1.2.7'	'Carbohydrate metabolism.sucrose metabolism.biosynthesis.sucrose-phosphate synthase'	'solyc09g092130.3.1'	'mercator4v6.0: sucrose-phosphate synthase & original description: pep chromosome:SL3.0:9:71744739:71752949:-1 gene:Solyc09g092130.3 transcript:Solyc09g092130.3.1 gene_biotype:protein_coding transcript_biotype:protein_coding description:Sucrose-phosphate synthase B [Source:UniProtKB/TrEMBL;Acc:H9BYP6]'	T
'3.1.2.7'	'Carbohydrate metabolism.sucrose metabolism.biosynthesis.sucrose-phosphate synthase'	'solyc11g045110.2.1'	'mercator4v6.0: sucrose-phosphate synthase & original description: pep chromosome:SL3.0:11:31997803:32010135:1 gene:Solyc11g045110.2 transcript:Solyc11g045110.2.1 gene_biotype:protein_coding transcript_biotype:protein_coding description:Probable sucrose-phosphate synthase 4 [Source:Projected from Arabidopsis thaliana (AT4G10120) UniProtKB/Swiss-Prot;Acc:F4JLK2]'	T
'3.1.2.7'	'Carbohydrate metabolism.sucrose metabolism.biosynthesis.sucrose-phosphate synthase'	'solyc08g042000.3.1'	'mercator4v6.0: sucrose-phosphate synthase & original description: pep chromosome:SL3.0:8:24369237:24376631:1 gene:Solyc08g042000.3 transcript:Solyc08g042000.3.1 gene_biotype:protein_coding transcript_biotype:protein_coding description:Sucrose-phosphate synthase A2 [Source:UniProtKB/TrEMBL;Acc:H9BYP5]'	T
'3.1.2.8'	'Carbohydrate metabolism.sucrose metabolism.biosynthesis.sucrose-phosphate phosphatase'	'solyc01g006740.3.1'	'mercator4v6.0: sucrose-phosphate phosphatase & original description: pep chromosome:SL3.0:1:1336189:1340485:-1 gene:Solyc01g006740.3 transcript:Solyc01g006740.3.1 gene_biotype:protein_coding transcript_biotype:protein_coding'	T
'3.1.2.8'	'Carbohydrate metabolism.sucrose metabolism.biosynthesis.sucrose-phosphate phosphatase'	'solyc10g081660.2.1'	'mercator4v6.0: sucrose-phosphate phosphatase & original description: pep chromosome:SL3.0:10:62810735:62819709:1 gene:Solyc10g081660.2 transcript:Solyc10g081660.2.1 gene_biotype:protein_coding transcript_biotype:protein_coding description:Sucrose-phosphatase [Source:UniProtKB/TrEMBL;Acc:Q84ZX6]'	T
'3.1.3'	'Carbohydrate metabolism.sucrose metabolism.translocation'	''	''
'3.1.3.1'	'Carbohydrate metabolism.sucrose metabolism.translocation.sucrose transporter'	''	''
'3.1.4'	'Carbohydrate metabolism.sucrose metabolism.degradation'	''	''
'3.1.4.1'	'Carbohydrate metabolism.sucrose metabolism.degradation.invertase activities'	''	''
'3.1.4.1.1'	'Carbohydrate metabolism.sucrose metabolism.degradation.invertase activities.cell wall acid beta-fructofuranosidase *(CWIN)'	'solyc03g121680.2.1'	'mercator4v6.0: cell wall acid beta-fructofuranosidase *(CWIN) & original description: pep chromosome:SL3.0:3:71260695:71264762:1 gene:Solyc03g121680.2 transcript:Solyc03g121680.2.1 gene_biotype:protein_coding transcript_biotype:protein_coding'	T
'3.1.4.1.1'	'Carbohydrate metabolism.sucrose metabolism.degradation.invertase activities.cell wall acid beta-fructofuranosidase *(CWIN)'	'solyc10g083290.2.1'	'mercator4v6.0: cell wall acid beta-fructofuranosidase *(CWIN) & original description: pep chromosome:SL3.0:10:63231957:63251647:-1 gene:Solyc10g083290.2 transcript:Solyc10g083290.2.1 gene_biotype:protein_coding transcript_biotype:protein_coding'	T
'3.1.4.1.1'	'Carbohydrate metabolism.sucrose metabolism.degradation.invertase activities.cell wall acid beta-fructofuranosidase *(CWIN)'	'solyc06g064620.3.1'	'mercator4v6.0: cell wall acid beta-fructofuranosidase *(CWIN) & original description: pep chromosome:SL3.0:6:40382322:40389479:-1 gene:Solyc06g064620.3 transcript:Solyc06g064620.3.1 gene_biotype:protein_coding transcript_biotype:protein_coding'	T
'3.1.4.1.1'	'Carbohydrate metabolism.sucrose metabolism.degradation.invertase activities.cell wall acid beta-fructofuranosidase *(CWIN)'	'solyc09g010090.3.1'	'mercator4v6.0: cell wall acid beta-fructofuranosidase *(CWIN) & original description: pep chromosome:SL3.0:9:3475584:3484465:1 gene:Solyc09g010090.3 transcript:Solyc09g010090.3.1 gene_biotype:protein_coding transcript_biotype:protein_coding'	T
'3.1.4.1.1'	'Carbohydrate metabolism.sucrose metabolism.degradation.invertase activities.cell wall acid beta-fructofuranosidase *(CWIN)'	'solyc10g085650.2.1'	'mercator4v6.0: cell wall acid beta-fructofuranosidase *(CWIN) & original description: pep chromosome:SL3.0:10:64883316:64892221:1 gene:Solyc10g085650.2 transcript:Solyc10g085650.2.1 gene_biotype:protein_coding transcript_biotype:protein_coding'	T
'3.1.4.1.1'	'Carbohydrate metabolism.sucrose metabolism.degradation.invertase activities.cell wall acid beta-fructofuranosidase *(CWIN)'	'solyc10g085360.2.1'	'mercator4v6.0: cell wall acid beta-fructofuranosidase *(CWIN) & original description: pep chromosome:SL3.0:10:64689766:64694669:1 gene:Solyc10g085360.2 transcript:Solyc10g085360.2.1 gene_biotype:protein_coding transcript_biotype:protein_coding'	T
'3.1.4.1.2'	'Carbohydrate metabolism.sucrose metabolism.degradation.invertase activities.vacuolar acid beta-fructofuranosidase *(VIN)'	'solyc08g079080.3.1'	'mercator4v6.0: vacuolar acid beta-fructofuranosidase *(VIN) & original description: pep chromosome:SL3.0:8:62843244:62847281:1 gene:Solyc08g079080.3 transcript:Solyc08g079080.3.1 gene_biotype:protein_coding transcript_biotype:protein_coding'	T
'3.1.4.1.2'	'Carbohydrate metabolism.sucrose metabolism.degradation.invertase activities.vacuolar acid beta-fructofuranosidase *(VIN)'	'solyc03g083910.3.1'	'mercator4v6.0: vacuolar acid beta-fructofuranosidase *(VIN) & original description: pep chromosome:SL3.0:3:55278885:55283499:-1 gene:Solyc03g083910.3 transcript:Solyc03g083910.3.1 gene_biotype:protein_coding transcript_biotype:protein_coding'	T
'3.1.4.1.3'	'Carbohydrate metabolism.sucrose metabolism.degradation.invertase activities.alkaline sucrose-specific invertase *(CIN)'	'solyc04g081440.3.1'	'mercator4v6.0: alkaline sucrose-specific invertase *(CIN) & original description: pep chromosome:SL3.0:4:65500850:65505934:-1 gene:Solyc04g081440.3 transcript:Solyc04g081440.3.1 gene_biotype:protein_coding transcript_biotype:protein_coding'	T
'3.1.4.1.3'	'Carbohydrate metabolism.sucrose metabolism.degradation.invertase activities.alkaline sucrose-specific invertase *(CIN)'	'solyc01g111100.3.1'	'mercator4v6.0: alkaline sucrose-specific invertase *(CIN) & original description: pep chromosome:SL3.0:1:97390698:97394515:-1 gene:Solyc01g111100.3 transcript:Solyc01g111100.3.1 gene_biotype:protein_coding transcript_biotype:protein_coding description:A/N-InvB [Source:Projected from Arabidopsis thaliana (AT4G34860) UniProtKB/TrEMBL;Acc:A0A178V2X0]'	T
'3.1.4.1.3'	'Carbohydrate metabolism.sucrose metabolism.degradation.invertase activities.alkaline sucrose-specific invertase *(CIN)'	'solyc06g065210.3.1'	'mercator4v6.0: alkaline sucrose-specific invertase *(CIN) & original description: pep chromosome:SL3.0:6:40776578:40780362:-1 gene:Solyc06g065210.3 transcript:Solyc06g065210.3.1 gene_biotype:protein_coding transcript_biotype:protein_coding'	T
'3.1.4.1.3'	'Carbohydrate metabolism.sucrose metabolism.degradation.invertase activities.alkaline sucrose-specific invertase *(CIN)'	'solyc11g007270.2.1'	'mercator4v6.0: alkaline sucrose-specific invertase *(CIN) & original description: pep chromosome:SL3.0:11:1651666:1658383:-1 gene:Solyc11g007270.2 transcript:Solyc11g007270.2.1 gene_biotype:protein_coding transcript_biotype:protein_coding'	T
'3.1.4.1.3'	'Carbohydrate metabolism.sucrose metabolism.degradation.invertase activities.alkaline sucrose-specific invertase *(CIN)'	'solyc11g020610.2.1'	'mercator4v6.0: alkaline sucrose-specific invertase *(CIN) & original description: pep chromosome:SL3.0:11:11767680:11774116:1 gene:Solyc11g020610.2 transcript:Solyc11g020610.2.1 gene_biotype:protein_coding transcript_biotype:protein_coding'	T
'3.1.4.1.3'	'Carbohydrate metabolism.sucrose metabolism.degradation.invertase activities.alkaline sucrose-specific invertase *(CIN)'	'solyc11g067050.2.1'	'mercator4v6.0: alkaline sucrose-specific invertase *(CIN) & original description: pep chromosome:SL3.0:11:53097521:53101821:1 gene:Solyc11g067050.2 transcript:Solyc11g067050.2.1 gene_biotype:protein_coding transcript_biotype:protein_coding description:Alkaline/neutral invertase E, chloroplastic [Source:Projected from Arabidopsis thaliana (AT5G22510) UniProtKB/Swiss-Prot;Acc:Q9FK88]'	T
'3.1.4.1.3'	'Carbohydrate metabolism.sucrose metabolism.degradation.invertase activities.alkaline sucrose-specific invertase *(CIN)'	'solyc01g100810.3.1'	'mercator4v6.0: alkaline sucrose-specific invertase *(CIN) & original description: pep chromosome:SL3.0:1:90615016:90628640:-1 gene:Solyc01g100810.3 transcript:Solyc01g100810.3.1 gene_biotype:protein_coding transcript_biotype:protein_coding description:Alkaline/neutral invertase A, mitochondrial [Source:Projected from Arabidopsis thaliana (AT1G56560) UniProtKB/Swiss-Prot;Acc:Q9FXA8]'	T
'3.1.4.1.4'	'Carbohydrate metabolism.sucrose metabolism.degradation.invertase activities.vacuolar/cell wall invertase inhibitor *(VIF2)'	'solyc11g005820.1.1.1'	'mercator4v6.0: vacuolar/cell wall invertase inhibitor *(VIF2) & original description: pep chromosome:SL3.0:11:663002:663574:-1 gene:Solyc11g005820.1 transcript:Solyc11g005820.1.1 gene_biotype:protein_coding transcript_biotype:protein_coding'	T
'3.1.4.1.5'	'Carbohydrate metabolism.sucrose metabolism.degradation.invertase activities.vacuolar invertase inhibitor *(VIF1)'	'solyc12g099200.2.1'	'mercator4v6.0: vacuolar invertase inhibitor *(VIF1) & original description: pep chromosome:SL3.0:12:67415386:67416878:1 gene:Solyc12g099200.2 transcript:Solyc12g099200.2.1 gene_biotype:protein_coding transcript_biotype:protein_coding'	T
'3.1.4.1.5'	'Carbohydrate metabolism.sucrose metabolism.degradation.invertase activities.vacuolar invertase inhibitor *(VIF1)'	'solyc12g099190.1.1.1'	'mercator4v6.0: vacuolar invertase inhibitor *(VIF1) & original description: pep chromosome:SL3.0:12:67409607:67410134:1 gene:Solyc12g099190.1 transcript:Solyc12g099190.1.1 gene_biotype:protein_coding transcript_biotype:protein_coding'	T
'3.1.4.1.5'	'Carbohydrate metabolism.sucrose metabolism.degradation.invertase activities.vacuolar invertase inhibitor *(VIF1)'	'solyc12g099210.2.1'	'mercator4v6.0: vacuolar invertase inhibitor *(VIF1) & original description: pep chromosome:SL3.0:12:67417711:67418889:1 gene:Solyc12g099210.2 transcript:Solyc12g099210.2.1 gene_biotype:protein_coding transcript_biotype:protein_coding'	T
'3.1.4.2'	'Carbohydrate metabolism.sucrose metabolism.degradation.sucrose synthase'	'solyc07g042550.3.1'	'mercator4v6.0: sucrose synthase & original description: pep chromosome:SL3.0:7:56098858:56104538:-1 gene:Solyc07g042550.3 transcript:Solyc07g042550.3.1 gene_biotype:protein_coding transcript_biotype:protein_coding description:Sucrose synthase [Source:UniProtKB/TrEMBL;Acc:E0Z1D0]'	T
'3.1.4.2'	'Carbohydrate metabolism.sucrose metabolism.degradation.sucrose synthase'	'solyc09g098590.3.1'	'mercator4v6.0: sucrose synthase & original description: pep chromosome:SL3.0:9:72870863:72905435:1 gene:Solyc09g098590.3 transcript:Solyc09g098590.3.1 gene_biotype:protein_coding transcript_biotype:protein_coding'	T
'3.1.4.2'	'Carbohydrate metabolism.sucrose metabolism.degradation.sucrose synthase'	'solyc02g081300.3.1'	'mercator4v6.0: sucrose synthase & original description: pep chromosome:SL3.0:2:45868353:45875277:-1 gene:Solyc02g081300.3 transcript:Solyc02g081300.3.1 gene_biotype:protein_coding transcript_biotype:protein_coding description:Sucrose synthase [Source:UniProtKB/TrEMBL;Acc:K4BA00]'	T
'3.1.4.2'	'Carbohydrate metabolism.sucrose metabolism.degradation.sucrose synthase'	'solyc12g009300.2.1'	'mercator4v6.0: sucrose synthase & original description: pep chromosome:SL3.0:12:2563363:2579546:-1 gene:Solyc12g009300.2 transcript:Solyc12g009300.2.1 gene_biotype:protein_coding transcript_biotype:protein_coding description:Sucrose synthase [Source:UniProtKB/TrEMBL;Acc:K4DC18]'	T
'3.1.4.2'	'Carbohydrate metabolism.sucrose metabolism.degradation.sucrose synthase'	'solyc07g042520.3.1'	'mercator4v6.0: sucrose synthase & original description: pep chromosome:SL3.0:7:55938729:55942310:-1 gene:Solyc07g042520.3 transcript:Solyc07g042520.3.1 gene_biotype:protein_coding transcript_biotype:protein_coding'	T
'3.1.4.2'	'Carbohydrate metabolism.sucrose metabolism.degradation.sucrose synthase'	'solyc03g098290.3.1'	'mercator4v6.0: sucrose synthase & original description: pep chromosome:SL3.0:3:62070412:62074624:1 gene:Solyc03g098290.3 transcript:Solyc03g098290.3.1 gene_biotype:protein_coding transcript_biotype:protein_coding'	T
'3.1.4.3'	'Carbohydrate metabolism.sucrose metabolism.degradation.hexokinase'	'solyc03g121070.3.1'	'mercator4v6.0: hexokinase & original description: pep chromosome:SL3.0:3:70782100:70789754:-1 gene:Solyc03g121070.3 transcript:Solyc03g121070.3.1 gene_biotype:protein_coding transcript_biotype:protein_coding description:Phosphotransferase [Source:UniProtKB/TrEMBL;Acc:Q8H0Q2]'	T
'3.1.4.3'	'Carbohydrate metabolism.sucrose metabolism.degradation.hexokinase'	'solyc02g091830.3.1'	'mercator4v6.0: hexokinase & original description: pep chromosome:SL3.0:2:53697689:53703253:1 gene:Solyc02g091830.3 transcript:Solyc02g091830.3.1 gene_biotype:protein_coding transcript_biotype:protein_coding description:Phosphotransferase [Source:UniProtKB/TrEMBL;Acc:K4BCY1]'	T
'3.1.4.3'	'Carbohydrate metabolism.sucrose metabolism.degradation.hexokinase'	'solyc04g081400.3.1'	'mercator4v6.0: hexokinase & original description: pep chromosome:SL3.0:4:65478670:65482705:1 gene:Solyc04g081400.3 transcript:Solyc04g081400.3.1 gene_biotype:protein_coding transcript_biotype:protein_coding description:Phosphotransferase [Source:UniProtKB/TrEMBL;Acc:Q4PS96]'	T
'3.1.4.3'	'Carbohydrate metabolism.sucrose metabolism.degradation.hexokinase'	'solyc12g008510.2.1'	'mercator4v6.0: hexokinase & original description: pep chromosome:SL3.0:12:1919097:1924154:-1 gene:Solyc12g008510.2 transcript:Solyc12g008510.2.1 gene_biotype:protein_coding transcript_biotype:protein_coding description:Phosphotransferase [Source:UniProtKB/TrEMBL;Acc:K4DBT9]'	T
'3.1.4.3'	'Carbohydrate metabolism.sucrose metabolism.degradation.hexokinase'	'solyc11g065220.2.1'	'mercator4v6.0: hexokinase & original description: pep chromosome:SL3.0:11:50877260:50882251:1 gene:Solyc11g065220.2 transcript:Solyc11g065220.2.1 gene_biotype:protein_coding transcript_biotype:protein_coding description:Phosphotransferase [Source:UniProtKB/TrEMBL;Acc:K4D9D5]'	T
'3.1.4.3'	'Carbohydrate metabolism.sucrose metabolism.degradation.hexokinase'	'solyc06g066440.3.1'	'mercator4v6.0: hexokinase & original description: pep chromosome:SL3.0:6:41823820:41828475:-1 gene:Solyc06g066440.3 transcript:Solyc06g066440.3.1 gene_biotype:protein_coding transcript_biotype:protein_coding description:Phosphotransferase [Source:UniProtKB/TrEMBL;Acc:K4C7S0]'	T
'3.1.4.4'	'Carbohydrate metabolism.sucrose metabolism.degradation.fructose kinase'	'solyc11g042850.2.1'	'mercator4v6.0: fructose kinase & original description: pep chromosome:SL3.0:11:34322324:34325008:1 gene:Solyc11g042850.2 transcript:Solyc11g042850.2.1 gene_biotype:protein_coding transcript_biotype:protein_coding'	T
'3.1.4.4'	'Carbohydrate metabolism.sucrose metabolism.degradation.fructose kinase'	'solyc03g006860.3.1'	'mercator4v6.0: fructose kinase & original description: pep chromosome:SL3.0:3:1373093:1377446:-1 gene:Solyc03g006860.3 transcript:Solyc03g006860.3.1 gene_biotype:protein_coding transcript_biotype:protein_coding description:Fructokinase [Source:UniProtKB/TrEMBL;Acc:O04897]'	T
'3.1.4.4'	'Carbohydrate metabolism.sucrose metabolism.degradation.fructose kinase'	'solyc02g091490.3.1'	'mercator4v6.0: fructose kinase & original description: pep chromosome:SL3.0:2:53403942:53408566:-1 gene:Solyc02g091490.3 transcript:Solyc02g091490.3.1 gene_biotype:protein_coding transcript_biotype:protein_coding'	T
'3.1.4.4'	'Carbohydrate metabolism.sucrose metabolism.degradation.fructose kinase'	'solyc10g017620.3.1'	'mercator4v6.0: fructose kinase & original description: pep chromosome:SL3.0:10:5562846:5566260:1 gene:Solyc10g017620.3 transcript:Solyc10g017620.3.1 gene_biotype:protein_coding transcript_biotype:protein_coding'	T
'3.1.4.4'	'Carbohydrate metabolism.sucrose metabolism.degradation.fructose kinase'	'solyc06g073190.3.1'	'mercator4v6.0: fructose kinase & original description: pep chromosome:SL3.0:6:45234784:45237401:-1 gene:Solyc06g073190.3 transcript:Solyc06g073190.3.1 gene_biotype:protein_coding transcript_biotype:protein_coding gene_symbol:FRK2 description:Fructokinase-2 [Source:UniProtKB/Swiss-Prot;Acc:Q42896]'	T
'3.1.5'	'Carbohydrate metabolism.sucrose metabolism.regulation of sucrose/starch partitioning'	''	''
'3.1.5.1'	'Carbohydrate metabolism.sucrose metabolism.regulation of sucrose/starch partitioning.bifunctional 6-phosphofructo-2-kinase and fructose-2,6-bisphosphatase'	'solyc06g082155.1.1'	'mercator4v6.0: bifunctional 6-phosphofructo-2-kinase and fructose-2,6-bisphosphatase & original description: pep chromosome:SL3.0:6:48106214:48111832:1 gene:Solyc06g082155.1 transcript:Solyc06g082155.1.1 gene_biotype:protein_coding transcript_biotype:protein_coding'	T
'3.2'	'Carbohydrate metabolism.starch metabolism'	''	''
'3.2.1'	'Carbohydrate metabolism.starch metabolism.granule initiation'	''	''
'3.2.1.1'	'Carbohydrate metabolism.starch metabolism.granule initiation.initiation factor *(PTST2)'	'solyc01g010465.1.1'	'mercator4v6.0: starch granule initiation factor *(PTST2) & original description: pep chromosome:SL3.0:1:5307230:5309729:1 gene:Solyc01g010465.1 transcript:Solyc01g010465.1.1 gene_biotype:protein_coding transcript_biotype:protein_coding'	T
'3.2.1.1'	'Carbohydrate metabolism.starch metabolism.granule initiation.initiation factor *(PTST2)'	'solyc05g006930.3.1'	'mercator4v6.0: starch granule initiation factor *(PTST2) & original description: pep chromosome:SL3.0:5:1521781:1536610:1 gene:Solyc05g006930.3 transcript:Solyc05g006930.3.1 gene_biotype:protein_coding transcript_biotype:protein_coding'	T
'3.2.1.2'	'Carbohydrate metabolism.starch metabolism.granule initiation.initiation factor *(PTST3)'	'solyc09g008260.3.1'	'mercator4v6.0: starch granule initiation factor *(PTST3) & original description: pep chromosome:SL3.0:9:1728238:1737612:1 gene:Solyc09g008260.3 transcript:Solyc09g008260.3.1 gene_biotype:protein_coding transcript_biotype:protein_coding description:Protein PTST homolog 3, chloroplastic [Source:Projected from Arabidopsis thaliana (AT5G03420) UniProtKB/Swiss-Prot;Acc:F4KFB3]'	T
'3.2.1.3'	'Carbohydrate metabolism.starch metabolism.granule initiation.initiation factor *(MRC/PII1)'	'solyc08g022030.3.1'	'mercator4v6.0: starch granule initiation factor *(MRC/PII1) & original description: pep chromosome:SL3.0:8:33785400:33789817:1 gene:Solyc08g022030.3 transcript:Solyc08g022030.3.1 gene_biotype:protein_coding transcript_biotype:protein_coding'	T
'3.2.1.4'	'Carbohydrate metabolism.starch metabolism.granule initiation.initiation factor *(MFP1)'	'solyc03g120240.3.1'	'mercator4v6.0: initiation factor *(MFP1) & original description: pep chromosome:SL3.0:3:70172518:70187758:1 gene:Solyc03g120240.3 transcript:Solyc03g120240.3.1 gene_biotype:protein_coding transcript_biotype:protein_coding'	T
'3.2.2'	'Carbohydrate metabolism.starch metabolism.biosynthesis'	''	''
'3.2.2.1'	'Carbohydrate metabolism.starch metabolism.biosynthesis.plastidial phosphoglucose isomerase'	'solyc04g076090.3.1'	'mercator4v6.0: plastidial phosphoglucose isomerase & original description: pep chromosome:SL3.0:4:61127535:61149830:1 gene:Solyc04g076090.3 transcript:Solyc04g076090.3.1 gene_biotype:protein_coding transcript_biotype:protein_coding'	T
'3.2.2.2'	'Carbohydrate metabolism.starch metabolism.biosynthesis.plastidial phosphoglucomutase'	'solyc03g006870.3.1'	'mercator4v6.0: plastidial phosphoglucomutase & original description: pep chromosome:SL3.0:3:1382836:1390801:1 gene:Solyc03g006870.3 transcript:Solyc03g006870.3.1 gene_biotype:protein_coding transcript_biotype:protein_coding description:Phosphoglucomutase, chloroplastic [Source:Projected from Arabidopsis thaliana (AT5G51820) UniProtKB/Swiss-Prot;Acc:Q9SCY0]'	T
'3.2.2.3'	'Carbohydrate metabolism.starch metabolism.biosynthesis.ADP-glucose pyrophosphorylase complex'	''	''
'3.2.2.3.1'	'Carbohydrate metabolism.starch metabolism.biosynthesis.ADP-glucose pyrophosphorylase complex.large subunit *(APL)'	'solyc07g019440.3.1'	'mercator4v6.0: large subunit of ADP-glucose pyrophosphorylase & original description: pep chromosome:SL3.0:7:11184013:11189170:-1 gene:Solyc07g019440.3 transcript:Solyc07g019440.3.1 gene_biotype:protein_coding transcript_biotype:protein_coding description:Glucose-1-phosphate adenylyltransferase [Source:UniProtKB/TrEMBL;Acc:K4CCQ6]'	T
'3.2.2.3.1'	'Carbohydrate metabolism.starch metabolism.biosynthesis.ADP-glucose pyrophosphorylase complex.large subunit *(APL)'	'solyc01g109790.3.1'	'mercator4v6.0: large subunit of ADP-glucose pyrophosphorylase & original description: pep chromosome:SL3.0:1:96549062:96555534:-1 gene:Solyc01g109790.3 transcript:Solyc01g109790.3.1 gene_biotype:protein_coding transcript_biotype:protein_coding description:Glucose-1-phosphate adenylyltransferase [Source:UniProtKB/TrEMBL;Acc:Q15I66]'	T
'3.2.2.3.1'	'Carbohydrate metabolism.starch metabolism.biosynthesis.ADP-glucose pyrophosphorylase complex.large subunit *(APL)'	'solyc01g079790.3.1'	'mercator4v6.0: large subunit of ADP-glucose pyrophosphorylase & original description: pep chromosome:SL3.0:1:78781895:78787008:1 gene:Solyc01g079790.3 transcript:Solyc01g079790.3.1 gene_biotype:protein_coding transcript_biotype:protein_coding description:Glucose-1-phosphate adenylyltransferase [Source:UniProtKB/TrEMBL;Acc:K4AXM4]'	T
'3.2.2.3.2'	'Carbohydrate metabolism.starch metabolism.biosynthesis.ADP-glucose pyrophosphorylase complex.small subunit *(APS)'	'solyc12g011120.2.1'	'mercator4v6.0: small subunit *(APS) of ADP-glucose pyrophosphorylase & original description: pep chromosome:SL3.0:12:3966622:3970472:-1 gene:Solyc12g011120.2 transcript:Solyc12g011120.2.1 gene_biotype:protein_coding transcript_biotype:protein_coding'	T
'3.2.2.3.2'	'Carbohydrate metabolism.starch metabolism.biosynthesis.ADP-glucose pyrophosphorylase complex.small subunit *(APS)'	'solyc07g056140.3.1'	'mercator4v6.0: small subunit *(APS) of ADP-glucose pyrophosphorylase & original description: pep chromosome:SL3.0:7:64118890:64124421:-1 gene:Solyc07g056140.3 transcript:Solyc07g056140.3.1 gene_biotype:protein_coding transcript_biotype:protein_coding description:Glucose-1-phosphate adenylyltransferase [Source:UniProtKB/TrEMBL;Acc:K4CGE7]'	T
'3.2.2.4'	'Carbohydrate metabolism.starch metabolism.biosynthesis.starch synthase activities'	''	''
'3.2.2.4.1'	'Carbohydrate metabolism.starch metabolism.biosynthesis.starch synthase activities.starch synthase *(SS1)'	'solyc03g083095.1.1'	'mercator4v6.0: starch synthase *(SS1) & original description: pep chromosome:SL3.0:3:54335381:54346291:-1 gene:Solyc03g083095.1 transcript:Solyc03g083095.1.1 gene_biotype:protein_coding transcript_biotype:protein_coding description:Starch synthase, chloroplastic/amyloplastic (Fragment) [Source:Projected from Arabidopsis thaliana (AT5G24300) UniProtKB/TrEMBL;Acc:W8QN76]'	T
'3.2.2.4.2'	'Carbohydrate metabolism.starch metabolism.biosynthesis.starch synthase activities.starch synthase *(SS2)'	'solyc02g088000.3.1'	'mercator4v6.0: starch synthase *(SS2) & original description: pep chromosome:SL3.0:2:50859485:50874333:1 gene:Solyc02g088000.3 transcript:Solyc02g088000.3.1 gene_biotype:protein_coding transcript_biotype:protein_coding'	T
'3.2.2.4.3'	'Carbohydrate metabolism.starch metabolism.biosynthesis.starch synthase activities.starch synthase *(SS3)'	'solyc02g080570.3.1'	'mercator4v6.0: starch synthase *(SS3) & original description: pep chromosome:SL3.0:2:45311873:45330626:1 gene:Solyc02g080570.3 transcript:Solyc02g080570.3.1 gene_biotype:protein_coding transcript_biotype:protein_coding description:Starch synthase III [Source:UniProtKB/TrEMBL;Acc:C6KI36]'	T
'3.2.2.4.4'	'Carbohydrate metabolism.starch metabolism.biosynthesis.starch synthase activities.starch synthase *(SS4)'	'solyc02g071040.3.1'	'mercator4v6.0: starch synthase *(SS4) & original description: pep chromosome:SL3.0:2:41094762:41104964:-1 gene:Solyc02g071040.3 transcript:Solyc02g071040.3.1 gene_biotype:protein_coding transcript_biotype:protein_coding description:Probable starch synthase 4, chloroplastic/amyloplastic [Source:Projected from Arabidopsis thaliana (AT4G18240) UniProtKB/Swiss-Prot;Acc:Q0WVX5]'	T
'3.2.2.4.5'	'Carbohydrate metabolism.starch metabolism.biosynthesis.starch synthase activities.starch synthase *(SS5)'	''	''
'3.2.2.4.6'	'Carbohydrate metabolism.starch metabolism.biosynthesis.starch synthase activities.granule-bound starch (amylose) synthase *(GBSS)'	'solyc08g083320.3.1'	'mercator4v6.0: granule-bound starch (amylose) synthase *(GBSS) & original description: pep chromosome:SL3.0:8:65936787:65939640:-1 gene:Solyc08g083320.3 transcript:Solyc08g083320.3.1 gene_biotype:protein_coding transcript_biotype:protein_coding description:Granule-bound starch synthase 1, chloroplastic/amyloplastic [Source:Projected from Arabidopsis thaliana (AT1G32900) UniProtKB/Swiss-Prot;Acc:…	T
'3.2.2.4.7'	'Carbohydrate metabolism.starch metabolism.biosynthesis.starch synthase activities.scaffold protein of amylose biosynthesis *(PTST1)'	'solyc02g091525.1.1'	'mercator4v6.0: scaffold protein of amylose biosynthesis *(PTST1) & original description: pep chromosome:SL3.0:2:53434891:53441230:1 gene:Solyc02g091525.1 transcript:Solyc02g091525.1.1 gene_biotype:protein_coding transcript_biotype:protein_coding'	T
'3.2.2.5'	'Carbohydrate metabolism.starch metabolism.biosynthesis.starch branching enzyme'	'solyc09g009190.3.1'	'mercator4v6.0: starch branching enzyme & original description: pep chromosome:SL3.0:9:2539842:2557593:1 gene:Solyc09g009190.3 transcript:Solyc09g009190.3.1 gene_biotype:protein_coding transcript_biotype:protein_coding'	T
'3.2.2.5'	'Carbohydrate metabolism.starch metabolism.biosynthesis.starch branching enzyme'	'solyc04g082400.3.1'	'mercator4v6.0: starch branching enzyme & original description: pep chromosome:SL3.0:4:66149243:66161397:-1 gene:Solyc04g082400.3 transcript:Solyc04g082400.3.1 gene_biotype:protein_coding transcript_biotype:protein_coding description:Branching enzyme-I precursor (Starch-branching enzyme I) (1,4-alpha- glucan branching enzyme I) [Source: Projected from Oryza sativa (Os06g0726400)]'	T
'3.2.2.5'	'Carbohydrate metabolism.starch metabolism.biosynthesis.starch branching enzyme'	'solyc07g064830.3.1'	'mercator4v6.0: starch branching enzyme & original description: pep chromosome:SL3.0:7:66945999:66961872:1 gene:Solyc07g064830.3 transcript:Solyc07g064830.3.1 gene_biotype:protein_coding transcript_biotype:protein_coding description:1,4-alpha-glucan-branching enzyme 3, chloroplastic/amyloplastic [Source:Projected from Arabidopsis thaliana (AT3G20440) UniProtKB/Swiss-Prot;Acc:D2WL32]'	T
'3.2.2.6'	'Carbohydrate metabolism.starch metabolism.biosynthesis.ISA1-ISA2 isoamylase-type starch debranching complex'	''	''
'3.2.2.6.1'	'Carbohydrate metabolism.starch metabolism.biosynthesis.ISA1-ISA2 isoamylase-type starch debranching complex.component *(ISA1)'	'solyc07g014590.3.1'	'mercator4v6.0: component *(ISA1) of ISA1-ISA2 isoamylase heterodimer & original description: pep chromosome:SL3.0:7:4925740:4941205:-1 gene:Solyc07g014590.3 transcript:Solyc07g014590.3.1 gene_biotype:protein_coding transcript_biotype:protein_coding'	T
'3.2.2.6.2'	'Carbohydrate metabolism.starch metabolism.biosynthesis.ISA1-ISA2 isoamylase-type starch debranching complex.component *(ISA2)'	'solyc09g064800.2.1'	'mercator4v6.0: component *(ISA2) of ISA1-ISA2 isoamylase heterodimer & original description: pep chromosome:SL3.0:9:62437322:62441113:-1 gene:Solyc09g064800.2 transcript:Solyc09g064800.2.1 gene_biotype:protein_coding transcript_biotype:protein_coding description:ISA2 [Source:Projected from Arabidopsis thaliana (AT1G03310) UniProtKB/TrEMBL;Acc:A0A178WGA8]'	T
'3.2.3'	'Carbohydrate metabolism.starch metabolism.degradation'	''	''
'3.2.3.1'	'Carbohydrate metabolism.starch metabolism.degradation.phosphorylation'	''	''
'3.2.3.1.1'	'Carbohydrate metabolism.starch metabolism.degradation.phosphorylation.alpha-glucan water dikinase *(GWD)'	'solyc05g005020.3.1'	'mercator4v6.0: alpha-glucan water dikinase *(GWD) & original description: pep chromosome:SL3.0:5:32196:50843:-1 gene:Solyc05g005020.3 transcript:Solyc05g005020.3.1 gene_biotype:protein_coding transcript_biotype:protein_coding description:Alpha-glucan water dikinase 1, chloroplastic [Source:Projected from Arabidopsis thaliana (AT1G10760) UniProtKB/Swiss-Prot;Acc:Q9SAC6]'	T
'3.2.3.1.2'	'Carbohydrate metabolism.starch metabolism.degradation.phosphorylation.phosphoglucan water dikinase *(PWD)'	'solyc09g098040.3.1'	'mercator4v6.0: phosphoglucan water dikinase *(PWD) & original description: pep chromosome:SL3.0:9:72450212:72461911:1 gene:Solyc09g098040.3 transcript:Solyc09g098040.3.1 gene_biotype:protein_coding transcript_biotype:protein_coding description:Phosphoglucan, water dikinase, chloroplastic [Source:Projected from Arabidopsis thaliana (AT5G26570) UniProtKB/Swiss-Prot;Acc:Q6ZY51]'	T
'3.2.3.1.3'	'Carbohydrate metabolism.starch metabolism.degradation.phosphorylation.regulatory protein *(ESV1) of dikinase activities'	'solyc04g082290.3.1'	'mercator4v6.0: regulatory protein *(ESV1) of dikinase activities & original description: pep chromosome:SL3.0:4:66087791:66097539:-1 gene:Solyc04g082290.3 transcript:Solyc04g082290.3.1 gene_biotype:protein_coding transcript_biotype:protein_coding'	T
'3.2.3.1.4'	'Carbohydrate metabolism.starch metabolism.degradation.phosphorylation.regulatory protein *(LESV)'	'solyc06g053920.3.1'	'mercator4v6.0: regulatory protein *(LESV) involved in organization of starch granule matrix & original description: pep chromosome:SL3.0:6:36911300:36916206:1 gene:Solyc06g053920.3 transcript:Solyc06g053920.3.1 gene_biotype:protein_coding transcript_biotype:protein_coding'	T
'3.2.3.2'	'Carbohydrate metabolism.starch metabolism.degradation.dephosphorylation'	''	''
'3.2.3.2.1'	'Carbohydrate metabolism.starch metabolism.degradation.dephosphorylation.phosphoglucan phosphatase *(SEX4)'	'solyc11g007830.2.1'	'mercator4v6.0: phosphoglucan phosphatase *(SEX4) & original description: pep chromosome:SL3.0:11:2048309:2053692:1 gene:Solyc11g007830.2 transcript:Solyc11g007830.2.1 gene_biotype:protein_coding transcript_biotype:protein_coding description:Protein tyrosine phosphatase [Source:UniProtKB/TrEMBL;Acc:Q93X44]'	T
'3.2.3.2.1'	'Carbohydrate metabolism.starch metabolism.degradation.dephosphorylation.phosphoglucan phosphatase *(SEX4)'	'solyc03g111160.3.1'	'mercator4v6.0: phosphoglucan phosphatase *(SEX4) & original description: pep chromosome:SL3.0:3:63293447:63301768:1 gene:Solyc03g111160.3 transcript:Solyc03g111160.3.1 gene_biotype:protein_coding transcript_biotype:protein_coding'	T
'3.2.3.2.2'	'Carbohydrate metabolism.starch metabolism.degradation.dephosphorylation.phosphoglucan phosphatase *(LSF2)'	'solyc06g050230.3.1'	'mercator4v6.0: phosphoglucan phosphatase *(LSF2) & original description: pep chromosome:SL3.0:6:32849901:32854221:-1 gene:Solyc06g050230.3 transcript:Solyc06g050230.3.1 gene_biotype:protein_coding transcript_biotype:protein_coding description:Phosphoglucan phosphatase LSF2, chloroplastic [Source:Projected from Arabidopsis thaliana (AT3G10940) UniProtKB/Swiss-Prot;Acc:Q9SRK5]'	T
'3.2.3.2.3'	'Carbohydrate metabolism.starch metabolism.degradation.dephosphorylation.alpha-amylase-binding scaffold protein *(LSF1)'	'solyc12g062250.2.1'	'mercator4v6.0: alpha-amylase-binding scaffold protein *(LSF1) & original description: pep chromosome:SL3.0:12:31646938:31656296:1 gene:Solyc12g062250.2 transcript:Solyc12g062250.2.1 gene_biotype:protein_coding transcript_biotype:protein_coding description:LSF1 [Source:Projected from Arabidopsis thaliana (AT3G01510) UniProtKB/TrEMBL;Acc:A0A178V9M4]'	T
'3.2.3.3'	'Carbohydrate metabolism.starch metabolism.degradation.hydrolysis and phosphorolysis'	''	''
'3.2.3.3.1'	'Carbohydrate metabolism.starch metabolism.degradation.hydrolysis and phosphorolysis.amylase activities'	''	''
'3.2.3.3.1.1'	'Carbohydrate metabolism.starch metabolism.degradation.hydrolysis and phosphorolysis.amylase activities.alpha amylase *(AMY1/2/3)'	'solyc03g095710.3.1'	'mercator4v6.0: alpha amylase *(AMY1/2/3) & original description: pep chromosome:SL3.0:3:58318835:58321688:-1 gene:Solyc03g095710.3 transcript:Solyc03g095710.3.1 gene_biotype:protein_coding transcript_biotype:protein_coding'	T
'3.2.3.3.1.1'	'Carbohydrate metabolism.starch metabolism.degradation.hydrolysis and phosphorolysis.amylase activities.alpha amylase *(AMY1/2/3)'	'solyc02g066955.1.1'	'mercator4v6.0: alpha amylase *(AMY1/2/3) & original description: pep chromosome:SL3.0:2:37770121:37780615:1 gene:Solyc02g066955.1 transcript:Solyc02g066955.1.1 gene_biotype:protein_coding transcript_biotype:protein_coding'	T
'3.2.3.3.1.1'	'Carbohydrate metabolism.starch metabolism.degradation.hydrolysis and phosphorolysis.amylase activities.alpha amylase *(AMY1/2/3)'	'solyc04g078930.3.1'	'mercator4v6.0: alpha amylase *(AMY1/2/3) & original description: pep chromosome:SL3.0:4:63673732:63675393:1 gene:Solyc04g078930.3 transcript:Solyc04g078930.3.1 gene_biotype:protein_coding transcript_biotype:protein_coding'	T
'3.2.3.3.1.1'	'Carbohydrate metabolism.starch metabolism.degradation.hydrolysis and phosphorolysis.amylase activities.alpha amylase *(AMY1/2/3)'	'solyc04g082090.3.1'	'mercator4v6.0: alpha amylase *(AMY1/2/3) & original description: pep chromosome:SL3.0:4:65966124:65971133:1 gene:Solyc04g082090.3 transcript:Solyc04g082090.3.1 gene_biotype:protein_coding transcript_biotype:protein_coding description:Alpha-amylase [Source:UniProtKB/TrEMBL;Acc:K4BVT6]'	T
'3.2.3.3.1.1'	'Carbohydrate metabolism.starch metabolism.degradation.hydrolysis and phosphorolysis.amylase activities.alpha amylase *(AMY1/2/3)'	'solyc05g007080.3.1'	'mercator4v6.0: alpha amylase *(AMY1/2/3) & original description: pep chromosome:SL3.0:5:1652438:1664163:1 gene:Solyc05g007080.3 transcript:Solyc05g007080.3.1 gene_biotype:protein_coding transcript_biotype:protein_coding description:Alpha-amylase [Source:UniProtKB/TrEMBL;Acc:K4BWN3]'	T
'3.2.3.3.1.2'	'Carbohydrate metabolism.starch metabolism.degradation.hydrolysis and phosphorolysis.amylase activities.beta amylase *(BMY)'	'solyc09g091030.3.1'	'mercator4v6.0: beta amylase *(BMY) & original description: pep chromosome:SL3.0:9:70857970:70860704:1 gene:Solyc09g091030.3 transcript:Solyc09g091030.3.1 gene_biotype:protein_coding transcript_biotype:protein_coding description:Beta-amylase [Source:Projected from Arabidopsis thaliana (AT3G23920) UniProtKB/TrEMBL;Acc:A0A178VNG4]'	T
'3.2.3.3.1.2'	'Carbohydrate metabolism.starch metabolism.degradation.hydrolysis and phosphorolysis.amylase activities.beta amylase *(BMY)'	'solyc08g007130.3.1'	'mercator4v6.0: beta amylase *(BMY) & original description: pep chromosome:SL3.0:8:1700734:1704382:1 gene:Solyc08g007130.3 transcript:Solyc08g007130.3.1 gene_biotype:protein_coding transcript_biotype:protein_coding'	T
'3.2.3.3.1.2'	'Carbohydrate metabolism.starch metabolism.degradation.hydrolysis and phosphorolysis.amylase activities.beta amylase *(BMY)'	'solyc08g077530.3.1'	'mercator4v6.0: beta amylase *(BMY) & original description: pep chromosome:SL3.0:8:61638885:61642476:1 gene:Solyc08g077530.3 transcript:Solyc08g077530.3.1 gene_biotype:protein_coding transcript_biotype:protein_coding'	T
'3.2.3.3.1.2'	'Carbohydrate metabolism.starch metabolism.degradation.hydrolysis and phosphorolysis.amylase activities.beta amylase *(BMY)'	'solyc01g067660.3.1'	'mercator4v6.0: beta amylase *(BMY) & original description: pep chromosome:SL3.0:1:76364203:76367500:1 gene:Solyc01g067660.3 transcript:Solyc01g067660.3.1 gene_biotype:protein_coding transcript_biotype:protein_coding description:Beta-amylase [Source:UniProtKB/TrEMBL;Acc:Q5NE19]'	T
'3.2.3.3.2'	'Carbohydrate metabolism.starch metabolism.degradation.hydrolysis and phosphorolysis.starch-debranching activities'	''	''
'3.2.3.3.2.1'	'Carbohydrate metabolism.starch metabolism.degradation.hydrolysis and phosphorolysis.starch-debranching activities.isoamylase *(ISA3)'	'solyc06g009220.3.1'	'mercator4v6.0: starch-debranching isoamylase *(ISA3) & original description: pep chromosome:SL3.0:6:3154243:3179713:1 gene:Solyc06g009220.3 transcript:Solyc06g009220.3.1 gene_biotype:protein_coding transcript_biotype:protein_coding'	T
'3.2.3.3.2.2'	'Carbohydrate metabolism.starch metabolism.degradation.hydrolysis and phosphorolysis.starch-debranching activities.pullulan-6-glucanohydrolase *(PU1)'	'solyc11g008040.2.1'	'mercator4v6.0: starch-debranching pullulan-6-glucanohydrolase *(PU1) & original description: pep chromosome:SL3.0:11:2250380:2267380:-1 gene:Solyc11g008040.2 transcript:Solyc11g008040.2.1 gene_biotype:protein_coding transcript_biotype:protein_coding description:Pullulanase 1, chloroplastic [Source:Projected from Arabidopsis thaliana (AT5G04360) UniProtKB/Swiss-Prot;Acc:Q8GTR4]'	T
'3.2.3.3.3'	'Carbohydrate metabolism.starch metabolism.degradation.hydrolysis and phosphorolysis.plastidial glucanotransferase *(DPE1)'	'solyc04g053120.3.1'	'mercator4v6.0: plastidial glucanotransferase *(DPE1) & original description: pep chromosome:SL3.0:4:51652441:51659834:-1 gene:Solyc04g053120.3 transcript:Solyc04g053120.3.1 gene_biotype:protein_coding transcript_biotype:protein_coding description:4-alpha-glucanotransferase [Source:UniProtKB/TrEMBL;Acc:K4BSG9]'	T
'3.2.3.3.4'	'Carbohydrate metabolism.starch metabolism.degradation.hydrolysis and phosphorolysis.plastidial alpha-glucan phosphorylase *(PHS1)'	'solyc05g012510.3.1'	'mercator4v6.0: plastidial alpha-glucan phosphorylase *(PHS1) & original description: pep chromosome:SL3.0:5:5761181:5767365:-1 gene:Solyc05g012510.3 transcript:Solyc05g012510.3.1 gene_biotype:protein_coding transcript_biotype:protein_coding description:Alpha-1,4 glucan phosphorylase [Source:UniProtKB/TrEMBL;Acc:K4BXX3]'	T
'3.2.3.3.4'	'Carbohydrate metabolism.starch metabolism.degradation.hydrolysis and phosphorolysis.plastidial alpha-glucan phosphorylase *(PHS1)'	'solyc03g065340.3.1'	'mercator4v6.0: plastidial alpha-glucan phosphorylase *(PHS1) & original description: pep chromosome:SL3.0:3:43658420:43673650:1 gene:Solyc03g065340.3 transcript:Solyc03g065340.3.1 gene_biotype:protein_coding transcript_biotype:protein_coding description:Alpha-1,4 glucan phosphorylase [Source:UniProtKB/TrEMBL;Acc:K4BHG4]'	T
'3.2.3.4'	'Carbohydrate metabolism.starch metabolism.degradation.sugar translocation'	''	''
'3.2.3.4.1'	'Carbohydrate metabolism.starch metabolism.degradation.sugar translocation.maltose transporter *(MEX)'	'solyc04g064720.3.1'	'mercator4v6.0: maltose transporter *(MEX) & original description: pep chromosome:SL3.0:4:55872472:55877836:-1 gene:Solyc04g064720.3 transcript:Solyc04g064720.3.1 gene_biotype:protein_coding transcript_biotype:protein_coding'	T
'3.2.3.4.1'	'Carbohydrate metabolism.starch metabolism.degradation.sugar translocation.maltose transporter *(MEX)'	'solyc03g033270.3.1'	'mercator4v6.0: maltose transporter *(MEX) & original description: pep chromosome:SL3.0:3:4868840:4870703:1 gene:Solyc03g033270.3 transcript:Solyc03g033270.3.1 gene_biotype:protein_coding transcript_biotype:protein_coding'	T
'3.2.3.4.2'	'Carbohydrate metabolism.starch metabolism.degradation.sugar translocation.glucose transporter *(GlcT)'	'solyc02g086145.1.1'	'mercator4v6.0: glucose transporter *(GlcT) & original description: pep chromosome:SL3.0:2:49540533:49557958:1 gene:Solyc02g086145.1 transcript:Solyc02g086145.1.1 gene_biotype:protein_coding transcript_biotype:protein_coding description:Plastidic glucose transporter 4 [Source:Projected from Arabidopsis thaliana (AT5G16150) UniProtKB/Swiss-Prot;Acc:Q56ZZ7]'	T
'3.2.3.5'	'Carbohydrate metabolism.starch metabolism.degradation.maltose metabolism'	''	''
'3.2.3.5.1'	'Carbohydrate metabolism.starch metabolism.degradation.maltose metabolism.cytosolic glucanotransferase *(DPE2)'	'solyc02g020980.3.1'	'mercator4v6.0: cytosolic glucanotransferase *(DPE2) & original description: pep chromosome:SL3.0:2:21307944:21350328:-1 gene:Solyc02g020980.3 transcript:Solyc02g020980.3.1 gene_biotype:protein_coding transcript_biotype:protein_coding'	T
'3.2.3.5.2'	'Carbohydrate metabolism.starch metabolism.degradation.maltose metabolism.cytosolic alpha-glucan phosphorylase'	'solyc09g031970.3.1'	'mercator4v6.0: cytosolic alpha-glucan phosphorylase & original description: pep chromosome:SL3.0:9:26805182:26820839:-1 gene:Solyc09g031970.3 transcript:Solyc09g031970.3.1 gene_biotype:protein_coding transcript_biotype:protein_coding description:Alpha-1,4 glucan phosphorylase [Source:UniProtKB/TrEMBL;Acc:K4CSQ2]'	T
'3.3'	'Carbohydrate metabolism.trehalose metabolism'	''	''
'3.3.1'	'Carbohydrate metabolism.trehalose metabolism.trehalose-6-phosphate synthase'	'solyc07g062140.3.1'	'mercator4v6.0: trehalose-6-phosphate synthase & original description: pep chromosome:SL3.0:7:65067993:65084424:-1 gene:Solyc07g062140.3 transcript:Solyc07g062140.3.1 gene_biotype:protein_coding transcript_biotype:protein_coding description:Trehalose-phosphate synthase 1 [Source:UniProtKB/TrEMBL;Acc:A6MIZ0]'	T
'3.3.2'	'Carbohydrate metabolism.trehalose metabolism.trehalose-6-phosphate phosphatase'	'solyc04g054930.3.1'	'mercator4v6.0: trehalose-6-phosphate phosphatase & original description: pep chromosome:SL3.0:4:53378505:53381549:-1 gene:Solyc04g054930.3 transcript:Solyc04g054930.3.1 gene_biotype:protein_coding transcript_biotype:protein_coding'	T
'3.3.2'	'Carbohydrate metabolism.trehalose metabolism.trehalose-6-phosphate phosphatase'	'solyc03g007290.3.1'	'mercator4v6.0: trehalose-6-phosphate phosphatase & original description: pep chromosome:SL3.0:3:1855299:1861645:1 gene:Solyc03g007290.3 transcript:Solyc03g007290.3.1 gene_biotype:protein_coding transcript_biotype:protein_coding'	T
'3.3.2'	'Carbohydrate metabolism.trehalose metabolism.trehalose-6-phosphate phosphatase'	'solyc03g083960.3.1'	'mercator4v6.0: trehalose-6-phosphate phosphatase & original description: pep chromosome:SL3.0:3:55324035:55328265:-1 gene:Solyc03g083960.3 transcript:Solyc03g083960.3.1 gene_biotype:protein_coding transcript_biotype:protein_coding description:Trehalose 6-phosphate phosphatase [Source:UniProtKB/TrEMBL;Acc:K4BIH1]'	T
'3.3.2'	'Carbohydrate metabolism.trehalose metabolism.trehalose-6-phosphate phosphatase'	'solyc04g082550.2.1'	'mercator4v6.0: trehalose-6-phosphate phosphatase & original description: pep chromosome:SL3.0:4:66272668:66275479:-1 gene:Solyc04g082550.2 transcript:Solyc04g082550.2.1 gene_biotype:protein_coding transcript_biotype:protein_coding description:Trehalose 6-phosphate phosphatase [Source:UniProtKB/TrEMBL;Acc:K4BVY2]'	T
'3.3.2'	'Carbohydrate metabolism.trehalose metabolism.trehalose-6-phosphate phosphatase'	'solyc04g072920.3.1'	'mercator4v6.0: trehalose-6-phosphate phosphatase & original description: pep chromosome:SL3.0:4:59994814:59998153:1 gene:Solyc04g072920.3 transcript:Solyc04g072920.3.1 gene_biotype:protein_coding transcript_biotype:protein_coding description:Trehalose 6-phosphate phosphatase [Source:UniProtKB/TrEMBL;Acc:K4BTS9]'	T
'3.3.2'	'Carbohydrate metabolism.trehalose metabolism.trehalose-6-phosphate phosphatase'	'solyc06g060600.2.1'	'mercator4v6.0: trehalose-6-phosphate phosphatase & original description: pep chromosome:SL3.0:6:38716872:38722222:-1 gene:Solyc06g060600.2 transcript:Solyc06g060600.2.1 gene_biotype:protein_coding transcript_biotype:protein_coding'	T
'3.3.2'	'Carbohydrate metabolism.trehalose metabolism.trehalose-6-phosphate phosphatase'	'solyc05g051880.3.1'	'mercator4v6.0: trehalose-6-phosphate phosphatase & original description: pep chromosome:SL3.0:5:63133334:63138685:-1 gene:Solyc05g051880.3 transcript:Solyc05g051880.3.1 gene_biotype:protein_coding transcript_biotype:protein_coding'	T
'3.3.2'	'Carbohydrate metabolism.trehalose metabolism.trehalose-6-phosphate phosphatase'	'solyc08g079060.3.1'	'mercator4v6.0: trehalose-6-phosphate phosphatase & original description: pep chromosome:SL3.0:8:62826644:62841304:1 gene:Solyc08g079060.3 transcript:Solyc08g079060.3.1 gene_biotype:protein_coding transcript_biotype:protein_coding'	T
'3.3.3'	'Carbohydrate metabolism.trehalose metabolism.trehalase'	'solyc08g082860.3.1'	'mercator4v6.0: trehalase & original description: pep chromosome:SL3.0:8:65641524:65647013:1 gene:Solyc08g082860.3 transcript:Solyc08g082860.3.1 gene_biotype:protein_coding transcript_biotype:protein_coding description:Trehalase [Source:Projected from Arabidopsis thaliana (AT4G24040) UniProtKB/Swiss-Prot;Acc:Q9SU50]'	T
'3.4'	'Carbohydrate metabolism.oligosaccharide metabolism'	''	''
'3.4.1'	'Carbohydrate metabolism.oligosaccharide metabolism.galactinol synthase *(GolS)'	'solyc02g062590.3.1'	'mercator4v6.0: galactinol synthase *(GolS) & original description: pep chromosome:SL3.0:2:34855140:34857393:-1 gene:Solyc02g062590.3 transcript:Solyc02g062590.3.1 gene_biotype:protein_coding transcript_biotype:protein_coding description:Hexosyltransferase [Source:UniProtKB/TrEMBL;Acc:K4B6E7]'	T
'3.4.1'	'Carbohydrate metabolism.oligosaccharide metabolism.galactinol synthase *(GolS)'	'solyc01g100830.2.1'	'mercator4v6.0: galactinol synthase *(GolS) & original description: pep chromosome:SL3.0:1:90629568:90630716:1 gene:Solyc01g100830.2 transcript:Solyc01g100830.2.1 gene_biotype:protein_coding transcript_biotype:protein_coding description:Hexosyltransferase [Source:UniProtKB/TrEMBL;Acc:K4B1B4]'	T
'3.4.1'	'Carbohydrate metabolism.oligosaccharide metabolism.galactinol synthase *(GolS)'	'solyc01g079170.3.1'	'mercator4v6.0: galactinol synthase *(GolS) & original description: pep chromosome:SL3.0:1:78119440:78121430:-1 gene:Solyc01g079170.3 transcript:Solyc01g079170.3.1 gene_biotype:protein_coding transcript_biotype:protein_coding description:Hexosyltransferase [Source:UniProtKB/TrEMBL;Acc:K4AXG3]'	T
'3.4.1'	'Carbohydrate metabolism.oligosaccharide metabolism.galactinol synthase *(GolS)'	'solyc02g084980.3.1'	'mercator4v6.0: galactinol synthase *(GolS) & original description: pep chromosome:SL3.0:2:48648845:48651237:-1 gene:Solyc02g084980.3 transcript:Solyc02g084980.3.1 gene_biotype:protein_coding transcript_biotype:protein_coding description:Hexosyltransferase [Source:UniProtKB/TrEMBL;Acc:K4BB12]'	T
'3.4.2'	'Carbohydrate metabolism.oligosaccharide metabolism.galactinol-sucrose galactosyltransferase *(RFS1/6)'	'solyc07g007930.3.1'	'mercator4v6.0: galactinol-sucrose galactosyltransferase *(RFS1/6) & original description: pep chromosome:SL3.0:7:2591084:2595865:1 gene:Solyc07g007930.3 transcript:Solyc07g007930.3.1 gene_biotype:protein_coding transcript_biotype:protein_coding description:Raffinose synthase family protein [Source:Projected from Arabidopsis thaliana (AT5G20250) UniProtKB/TrEMBL;Acc:F4K470]'	T
'3.4.2'	'Carbohydrate metabolism.oligosaccharide metabolism.galactinol-sucrose galactosyltransferase *(RFS1/6)'	'solyc07g065980.3.1'	'mercator4v6.0: galactinol-sucrose galactosyltransferase *(RFS1/6) & original description: pep chromosome:SL3.0:7:67674027:67678597:1 gene:Solyc07g065980.3 transcript:Solyc07g065980.3.1 gene_biotype:protein_coding transcript_biotype:protein_coding description:Probable galactinol--sucrose galactosyltransferase 1 [Source:Projected from Arabidopsis thaliana (AT1G55740) UniProtKB/Swiss-Prot;Acc:Q84VX…	T
'3.4.3'	'Carbohydrate metabolism.oligosaccharide metabolism.raffinose synthase *(RFS5)'	'solyc02g086530.3.1'	'mercator4v6.0: raffinose synthase *(RFS5) & original description: pep chromosome:SL3.0:2:49833791:49838823:-1 gene:Solyc02g086530.3 transcript:Solyc02g086530.3.1 gene_biotype:protein_coding transcript_biotype:protein_coding description:Probable galactinol--sucrose galactosyltransferase 5 [Source:Projected from Arabidopsis thaliana (AT5G40390) UniProtKB/Swiss-Prot;Acc:Q9FND9]'	T
'3.4.3'	'Carbohydrate metabolism.oligosaccharide metabolism.raffinose synthase *(RFS5)'	'solyc01g079300.3.1'	'mercator4v6.0: raffinose synthase *(RFS5) & original description: pep chromosome:SL3.0:1:78238773:78241850:-1 gene:Solyc01g079300.3 transcript:Solyc01g079300.3.1 gene_biotype:protein_coding transcript_biotype:protein_coding'	T
'3.4.3'	'Carbohydrate metabolism.oligosaccharide metabolism.raffinose synthase *(RFS5)'	'solyc03g112500.3.1'	'mercator4v6.0: raffinose synthase *(RFS5) & original description: pep chromosome:SL3.0:3:64381525:64385205:-1 gene:Solyc03g112500.3 transcript:Solyc03g112500.3.1 gene_biotype:protein_coding transcript_biotype:protein_coding'	T
'3.4.4'	'Carbohydrate metabolism.oligosaccharide metabolism.stachyose synthase *(RFS4)'	'solyc01g079300.3.1'	'mercator4v6.0: stachyose synthase *(RFS4) & original description: pep chromosome:SL3.0:1:78238773:78241850:-1 gene:Solyc01g079300.3 transcript:Solyc01g079300.3.1 gene_biotype:protein_coding transcript_biotype:protein_coding'	T
'3.4.5'	'Carbohydrate metabolism.oligosaccharide metabolism.alkaline alpha-galactosidase *(RFS2)'	'solyc03g058970.3.1'	'mercator4v6.0: alkaline alpha-galactosidase *(RFS2) & original description: pep chromosome:SL3.0:3:29453835:29464350:-1 gene:Solyc03g058970.3 transcript:Solyc03g058970.3.1 gene_biotype:protein_coding transcript_biotype:protein_coding description:Probable galactinol--sucrose galactosyltransferase 2 [Source:Projected from Arabidopsis thaliana (AT3G57520) UniProtKB/Swiss-Prot;Acc:Q94A08]'	T
'3.4.6'	'Carbohydrate metabolism.oligosaccharide metabolism.alpha-galactosidase *(AGAL)'	'solyc06g050130.3.1'	'mercator4v6.0: alpha-galactosidase *(AGAL) & original description: pep chromosome:SL3.0:6:32569161:32576234:-1 gene:Solyc06g050130.3 transcript:Solyc06g050130.3.1 gene_biotype:protein_coding transcript_biotype:protein_coding description:Alpha-galactosidase [Source:UniProtKB/TrEMBL;Acc:K4C5G0]'	T
'3.4.6'	'Carbohydrate metabolism.oligosaccharide metabolism.alpha-galactosidase *(AGAL)'	'solyc03g019790.3.1'	'mercator4v6.0: alpha-galactosidase *(AGAL) & original description: pep chromosome:SL3.0:3:62835529:62841335:1 gene:Solyc03g019790.3 transcript:Solyc03g019790.3.1 gene_biotype:protein_coding transcript_biotype:protein_coding description:Alpha-galactosidase [Source:UniProtKB/TrEMBL;Acc:K4BEV1]'	T
'3.4.6'	'Carbohydrate metabolism.oligosaccharide metabolism.alpha-galactosidase *(AGAL)'	'solyc04g008730.3.1'	'mercator4v6.0: alpha-galactosidase *(AGAL) & original description: pep chromosome:SL3.0:4:2393781:2398463:-1 gene:Solyc04g008730.3 transcript:Solyc04g008730.3.1 gene_biotype:protein_coding transcript_biotype:protein_coding description:Alpha-galactosidase [Source:UniProtKB/TrEMBL;Acc:K4BP29]'	T
'3.5'	'Carbohydrate metabolism.sorbitol metabolism'	''	''
'3.5.1'	'Carbohydrate metabolism.sorbitol metabolism.aldose 6-phosphate reductase'	'solyc01g110450.3.1'	'mercator4v6.0: aldose 6-phosphate reductase & original description: pep chromosome:SL3.0:1:97064142:97073477:1 gene:Solyc01g110450.3 transcript:Solyc01g110450.3.1 gene_biotype:protein_coding transcript_biotype:protein_coding'	T
'3.5.2'	'Carbohydrate metabolism.sorbitol metabolism.sorbitol dehydrogenase'	'solyc01g006510.3.1'	'mercator4v6.0: sorbitol dehydrogenase & original description: pep chromosome:SL3.0:1:1093447:1097858:1 gene:Solyc01g006510.3 transcript:Solyc01g006510.3.1 gene_biotype:protein_coding transcript_biotype:protein_coding description:Sorbitol related enzyme [Source:UniProtKB/TrEMBL;Acc:Q3C2L6]'	T
'3.6'	'Carbohydrate metabolism.mannose metabolism'	''	''
'3.6.1'	'Carbohydrate metabolism.mannose metabolism.phosphomannose isomerase *(PMI)'	'solyc02g086095.1.1'	'mercator4v6.0: phosphomannose isomerase *(PMI) & original description: pep chromosome:SL3.0:2:49504379:49508531:-1 gene:Solyc02g086095.1 transcript:Solyc02g086095.1.1 gene_biotype:protein_coding transcript_biotype:protein_coding'	T
'3.6.1'	'Carbohydrate metabolism.mannose metabolism.phosphomannose isomerase *(PMI)'	'solyc02g063220.3.1'	'mercator4v6.0: phosphomannose isomerase *(PMI) & original description: pep chromosome:SL3.0:2:35814890:35820017:-1 gene:Solyc02g063220.3 transcript:Solyc02g063220.3.1 gene_biotype:protein_coding transcript_biotype:protein_coding description:Mannose-6-phosphate isomerase [Source:UniProtKB/TrEMBL;Acc:K4B6K7]'	T
'3.6.1'	'Carbohydrate metabolism.mannose metabolism.phosphomannose isomerase *(PMI)'	'solyc06g060100.3.1'	'mercator4v6.0: phosphomannose isomerase *(PMI) & original description: pep chromosome:SL3.0:6:38119402:38128098:-1 gene:Solyc06g060100.3 transcript:Solyc06g060100.3.1 gene_biotype:protein_coding transcript_biotype:protein_coding description:Mannose-6-phosphate isomerase [Source:UniProtKB/TrEMBL;Acc:K4C6J1]'	T
'3.6.2'	'Carbohydrate metabolism.mannose metabolism.phosphomannomutase'	'solyc04g005030.3.1'	'mercator4v6.0: phosphomannomutase & original description: pep chromosome:SL3.0:4:28052:35642:-1 gene:Solyc04g005030.3 transcript:Solyc04g005030.3.1 gene_biotype:protein_coding transcript_biotype:protein_coding'	T
'3.6.2'	'Carbohydrate metabolism.mannose metabolism.phosphomannomutase'	'solyc05g026490.3.1'	'mercator4v6.0: phosphomannomutase & original description: pep chromosome:SL3.0:5:41505416:41514686:-1 gene:Solyc05g026490.3 transcript:Solyc05g026490.3.1 gene_biotype:protein_coding transcript_biotype:protein_coding'	T
'3.6.3'	'Carbohydrate metabolism.mannose metabolism.aldose 6-phosphate reductase'	'solyc01g110450.3.1'	'mercator4v6.0: sugar-6-phosphate reductase & original description: pep chromosome:SL3.0:1:97064142:97073477:1 gene:Solyc01g110450.3 transcript:Solyc01g110450.3.1 gene_biotype:protein_coding transcript_biotype:protein_coding'	T
'3.6.4'	'Carbohydrate metabolism.mannose metabolism.phosphosugar phosphatase'	'solyc08g013840.3.1'	'mercator4v6.0: phosphosugar phosphatase & original description: pep chromosome:SL3.0:8:3275605:3278850:1 gene:Solyc08g013840.3 transcript:Solyc08g013840.3.1 gene_biotype:protein_coding transcript_biotype:protein_coding'	T
'3.6.4'	'Carbohydrate metabolism.mannose metabolism.phosphosugar phosphatase'	'solyc08g077350.3.1'	'mercator4v6.0: phosphosugar phosphatase & original description: pep chromosome:SL3.0:8:61356920:61367200:1 gene:Solyc08g077350.3 transcript:Solyc08g077350.3.1 gene_biotype:protein_coding transcript_biotype:protein_coding'	T
'3.6.4'	'Carbohydrate metabolism.mannose metabolism.phosphosugar phosphatase'	'solyc08g007100.3.1'	'mercator4v6.0: phosphosugar phosphatase & original description: pep chromosome:SL3.0:8:1663884:1668947:1 gene:Solyc08g007100.3 transcript:Solyc08g007100.3.1 gene_biotype:protein_coding transcript_biotype:protein_coding'	T
'3.7'	'Carbohydrate metabolism.galactose metabolism'	''	''
'3.7.1'	'Carbohydrate metabolism.galactose metabolism.D-galactokinase'	'solyc01g058390.3.1'	'mercator4v6.0: D-galactokinase & original description: pep chromosome:SL3.0:1:66347646:66355320:-1 gene:Solyc01g058390.3 transcript:Solyc01g058390.3.1 gene_biotype:protein_coding transcript_biotype:protein_coding'	T
'3.8'	'Carbohydrate metabolism.ribose metabolism'	''	''
'3.8.1'	'Carbohydrate metabolism.ribose metabolism.ribokinase'	'solyc07g062070.3.1'	'mercator4v6.0: ribokinase & original description: pep chromosome:SL3.0:7:65026189:65030803:1 gene:Solyc07g062070.3 transcript:Solyc07g062070.3.1 gene_biotype:protein_coding transcript_biotype:protein_coding'	T
'3.9'	'Carbohydrate metabolism.oxidative pentose phosphate pathway'	''	''
'3.9.1'	'Carbohydrate metabolism.oxidative pentose phosphate pathway.oxidative phase'	''	''
'3.9.1.1'	'Carbohydrate metabolism.oxidative pentose phosphate pathway.oxidative phase.glucose-6-phosphate dehydrogenase'	'solyc05g015950.3.1'	'mercator4v6.0: glucose-6-phosphate dehydrogenase & original description: pep chromosome:SL3.0:5:13087034:13091537:-1 gene:Solyc05g015950.3 transcript:Solyc05g015950.3.1 gene_biotype:protein_coding transcript_biotype:protein_coding description:Glucose-6-phosphate 1-dehydrogenase [Source:UniProtKB/TrEMBL;Acc:K4BYW1]'	T
'3.9.1.1'	'Carbohydrate metabolism.oxidative pentose phosphate pathway.oxidative phase.glucose-6-phosphate dehydrogenase'	'solyc02g093830.3.1'	'mercator4v6.0: glucose-6-phosphate dehydrogenase & original description: pep chromosome:SL3.0:2:55173064:55179178:1 gene:Solyc02g093830.3 transcript:Solyc02g093830.3.1 gene_biotype:protein_coding transcript_biotype:protein_coding'	T
'3.9.1.1'	'Carbohydrate metabolism.oxidative pentose phosphate pathway.oxidative phase.glucose-6-phosphate dehydrogenase'	'solyc01g100960.3.1'	'mercator4v6.0: glucose-6-phosphate dehydrogenase & original description: pep chromosome:SL3.0:1:90712929:90720945:-1 gene:Solyc01g100960.3 transcript:Solyc01g100960.3.1 gene_biotype:protein_coding transcript_biotype:protein_coding description:Glucose-6-phosphate 1-dehydrogenase [Source:Projected from Arabidopsis thaliana (AT1G09420) UniProtKB/TrEMBL;Acc:F4I0Y8]'	T
'3.9.1.1'	'Carbohydrate metabolism.oxidative pentose phosphate pathway.oxidative phase.glucose-6-phosphate dehydrogenase'	'solyc07g045540.3.1'	'mercator4v6.0: glucose-6-phosphate dehydrogenase & original description: pep chromosome:SL3.0:7:58803218:58808841:1 gene:Solyc07g045540.3 transcript:Solyc07g045540.3.1 gene_biotype:protein_coding transcript_biotype:protein_coding'	T
'3.9.1.2'	'Carbohydrate metabolism.oxidative pentose phosphate pathway.oxidative phase.6-phosphogluconolactonase'	'solyc03g082590.3.1'	'mercator4v6.0: 6-phosphogluconolactonase & original description: pep chromosome:SL3.0:3:53929801:53951996:1 gene:Solyc03g082590.3 transcript:Solyc03g082590.3.1 gene_biotype:protein_coding transcript_biotype:protein_coding'	T
'3.9.1.2'	'Carbohydrate metabolism.oxidative pentose phosphate pathway.oxidative phase.6-phosphogluconolactonase'	'solyc07g066270.3.1'	'mercator4v6.0: 6-phosphogluconolactonase & original description: pep chromosome:SL3.0:7:67880790:67883624:-1 gene:Solyc07g066270.3 transcript:Solyc07g066270.3.1 gene_biotype:protein_coding transcript_biotype:protein_coding description:Probable 6-phosphogluconolactonase 5, chloroplastic [Source:Projected from Arabidopsis thaliana (AT5G24400) UniProtKB/Swiss-Prot;Acc:Q84WW2]'	T
'3.9.1.2'	'Carbohydrate metabolism.oxidative pentose phosphate pathway.oxidative phase.6-phosphogluconolactonase'	'solyc06g053200.3.1'	'mercator4v6.0: 6-phosphogluconolactonase & original description: pep chromosome:SL3.0:6:36036393:36037896:-1 gene:Solyc06g053200.3 transcript:Solyc06g053200.3.1 gene_biotype:protein_coding transcript_biotype:protein_coding'	T
'3.9.1.2'	'Carbohydrate metabolism.oxidative pentose phosphate pathway.oxidative phase.6-phosphogluconolactonase'	'solyc01g010250.3.1'	'mercator4v6.0: 6-phosphogluconolactonase & original description: pep chromosome:SL3.0:1:4970117:4972308:-1 gene:Solyc01g010250.3 transcript:Solyc01g010250.3.1 gene_biotype:protein_coding transcript_biotype:protein_coding'	T
'3.9.1.2'	'Carbohydrate metabolism.oxidative pentose phosphate pathway.oxidative phase.6-phosphogluconolactonase'	'solyc05g012110.3.1'	'mercator4v6.0: 6-phosphogluconolactonase & original description: pep chromosome:SL3.0:5:5316485:5320257:-1 gene:Solyc05g012110.3 transcript:Solyc05g012110.3.1 gene_biotype:protein_coding transcript_biotype:protein_coding'	T
'3.9.1.3'	'Carbohydrate metabolism.oxidative pentose phosphate pathway.oxidative phase.6-phosphogluconate dehydrogenase'	'solyc12g040570.2.1'	'mercator4v6.0: 6-phosphogluconate dehydrogenase & original description: pep chromosome:SL3.0:12:55402165:55403993:1 gene:Solyc12g040570.2 transcript:Solyc12g040570.2.1 gene_biotype:protein_coding transcript_biotype:protein_coding'	T
'3.9.1.3'	'Carbohydrate metabolism.oxidative pentose phosphate pathway.oxidative phase.6-phosphogluconate dehydrogenase'	'solyc04g005160.2.1'	'mercator4v6.0: 6-phosphogluconate dehydrogenase & original description: pep chromosome:SL3.0:4:107065:114095:-1 gene:Solyc04g005160.2 transcript:Solyc04g005160.2.1 gene_biotype:protein_coding transcript_biotype:protein_coding'	T
'3.9.1.3'	'Carbohydrate metabolism.oxidative pentose phosphate pathway.oxidative phase.6-phosphogluconate dehydrogenase'	'solyc12g056120.1.1.1'	'mercator4v6.0: 6-phosphogluconate dehydrogenase & original description: pep chromosome:SL3.0:12:63037978:63039468:1 gene:Solyc12g056120.1 transcript:Solyc12g056120.1.1 gene_biotype:protein_coding transcript_biotype:protein_coding description:6-phosphogluconate dehydrogenase, decarboxylating [Source:UniProtKB/TrEMBL;Acc:K4DFU3]'	T
'3.9.1.3'	'Carbohydrate metabolism.oxidative pentose phosphate pathway.oxidative phase.6-phosphogluconate dehydrogenase'	'solyc05g010260.3.1'	'mercator4v6.0: 6-phosphogluconate dehydrogenase & original description: pep chromosome:SL3.0:5:4426228:4430152:1 gene:Solyc05g010260.3 transcript:Solyc05g010260.3.1 gene_biotype:protein_coding transcript_biotype:protein_coding'	T
'3.9.2'	'Carbohydrate metabolism.oxidative pentose phosphate pathway.non-oxidative phase'	''	''
'3.9.2.1'	'Carbohydrate metabolism.oxidative pentose phosphate pathway.non-oxidative phase.ribose 5-phosphate isomerase'	'solyc01g097460.3.1.1'	'mercator4v6.0: ribose 5-phosphate isomerase & original description: pep chromosome:SL3.0:1:88188034:88189222:1 gene:Solyc01g097460.3 transcript:Solyc01g097460.3.1 gene_biotype:protein_coding transcript_biotype:protein_coding description:EMB3119 [Source:Projected from Arabidopsis thaliana (AT3G04790) UniProtKB/TrEMBL;Acc:A0A178V804]'	T
'3.9.2.1'	'Carbohydrate metabolism.oxidative pentose phosphate pathway.non-oxidative phase.ribose 5-phosphate isomerase'	'solyc05g008370.1.1.1'	'mercator4v6.0: ribose 5-phosphate isomerase & original description: pep chromosome:SL3.0:5:2732668:2733474:1 gene:Solyc05g008370.1 transcript:Solyc05g008370.1.1 gene_biotype:protein_coding transcript_biotype:protein_coding'	T
'3.9.2.2'	'Carbohydrate metabolism.oxidative pentose phosphate pathway.non-oxidative phase.ribulose-phosphate 3-epimerase'	'solyc05g007260.3.1'	'mercator4v6.0: ribulose-phosphate 3-epimerase & original description: pep chromosome:SL3.0:5:1925273:1929027:-1 gene:Solyc05g007260.3 transcript:Solyc05g007260.3.1 gene_biotype:protein_coding transcript_biotype:protein_coding'	T
'3.9.2.3'	'Carbohydrate metabolism.oxidative pentose phosphate pathway.non-oxidative phase.transketolase'	'solyc05g050970.3.1'	'mercator4v6.0: transketolase & original description: pep chromosome:SL3.0:5:62032218:62036565:1 gene:Solyc05g050970.3 transcript:Solyc05g050970.3.1 gene_biotype:protein_coding transcript_biotype:protein_coding'	T
'3.9.2.3'	'Carbohydrate metabolism.oxidative pentose phosphate pathway.non-oxidative phase.transketolase'	'solyc10g018300.2.1'	'mercator4v6.0: transketolase & original description: pep chromosome:SL3.0:10:7329723:7332926:-1 gene:Solyc10g018300.2 transcript:Solyc10g018300.2.1 gene_biotype:protein_coding transcript_biotype:protein_coding'	T
'3.9.2.3'	'Carbohydrate metabolism.oxidative pentose phosphate pathway.non-oxidative phase.transketolase'	'solyc01g018020.2.1'	'mercator4v6.0: transketolase & original description: pep chromosome:SL3.0:1:26751512:26757641:1 gene:Solyc01g018020.2 transcript:Solyc01g018020.2.1 gene_biotype:protein_coding transcript_biotype:protein_coding'	T
'3.9.2.4'	'Carbohydrate metabolism.oxidative pentose phosphate pathway.non-oxidative phase.transaldolase'	'solyc00g006800.3.1'	'mercator4v6.0: transaldolase & original description: pep supercontig:SL3.0:SL3.00SC0000009:39786:43409:1 gene:Solyc00g006800.3 transcript:Solyc00g006800.3.1 gene_biotype:protein_coding transcript_biotype:protein_coding description:transaldolase'	T
'3.10'	'Carbohydrate metabolism.gluconeogenesis'	''	''
'3.10.1'	'Carbohydrate metabolism.gluconeogenesis.phosphoenolpyruvate carboxykinase'	'solyc04g076880.3.1'	'mercator4v6.0: phosphoenolpyruvate carboxykinase & original description: pep chromosome:SL3.0:4:61902386:61911504:1 gene:Solyc04g076880.3 transcript:Solyc04g076880.3.1 gene_biotype:protein_coding transcript_biotype:protein_coding'	T
'3.10.1'	'Carbohydrate metabolism.gluconeogenesis.phosphoenolpyruvate carboxykinase'	'solyc12g088160.2.1'	'mercator4v6.0: phosphoenolpyruvate carboxykinase & original description: pep chromosome:SL3.0:12:64598255:64602543:1 gene:Solyc12g088160.2 transcript:Solyc12g088160.2.1 gene_biotype:protein_coding transcript_biotype:protein_coding'	T
'3.10.2'	'Carbohydrate metabolism.gluconeogenesis.pyruvate orthophosphate dikinase activity'	''	''
'3.10.2.1'	'Carbohydrate metabolism.gluconeogenesis.pyruvate orthophosphate dikinase activity.pyruvate orthophosphate dikinase'	'solyc01g080460.3.1'	'mercator4v6.0: pyruvate orthophosphate dikinase & original description: pep chromosome:SL3.0:1:79549820:79558232:1 gene:Solyc01g080460.3 transcript:Solyc01g080460.3.1 gene_biotype:protein_coding transcript_biotype:protein_coding description:Pyruvate, phosphate dikinase 1, chloroplastic [Source:Projected from Arabidopsis thaliana (AT4G15530) UniProtKB/Swiss-Prot;Acc:O23404]'	T
'3.10.2.2'	'Carbohydrate metabolism.gluconeogenesis.pyruvate orthophosphate dikinase activity.regulatory pyruvate orthophosphate dikinase kinase'	'solyc10g005370.3.1'	'mercator4v6.0: pyruvate orthophosphate dikinase kinase & original description: pep chromosome:SL3.0:10:273164:275098:1 gene:Solyc10g005370.3 transcript:Solyc10g005370.3.1 gene_biotype:protein_coding transcript_biotype:protein_coding'	T
'3.10.3'	'Carbohydrate metabolism.gluconeogenesis.cytosolic fructose-1,6-bisphosphatase'	'solyc12g056530.2.1'	'mercator4v6.0: cytosolic fructose-1,6-bisphosphatase & original description: pep chromosome:SL3.0:12:63431945:63435923:-1 gene:Solyc12g056530.2 transcript:Solyc12g056530.2.1 gene_biotype:protein_coding transcript_biotype:protein_coding'	T
'3.10.3'	'Carbohydrate metabolism.gluconeogenesis.cytosolic fructose-1,6-bisphosphatase'	'solyc04g071340.3.1'	'mercator4v6.0: cytosolic fructose-1,6-bisphosphatase & original description: pep chromosome:SL3.0:4:58352844:58358201:1 gene:Solyc04g071340.3 transcript:Solyc04g071340.3.1 gene_biotype:protein_coding transcript_biotype:protein_coding'	T
'3.11'	'Carbohydrate metabolism.fermentation'	''	''
'3.11.1'	'Carbohydrate metabolism.fermentation.acetic acid biosynthesis'	''	''
'3.11.1.1'	'Carbohydrate metabolism.fermentation.acetic acid biosynthesis.pyruvate decarboxylase *(PDC)'	'solyc06g082130.3.1'	'mercator4v6.0: pyruvate decarboxylase *(PDC) & original description: pep chromosome:SL3.0:6:48092010:48094919:1 gene:Solyc06g082130.3 transcript:Solyc06g082130.3.1 gene_biotype:protein_coding transcript_biotype:protein_coding'	T
'3.11.1.1'	'Carbohydrate metabolism.fermentation.acetic acid biosynthesis.pyruvate decarboxylase *(PDC)'	'solyc09g005110.3.1'	'mercator4v6.0: pyruvate decarboxylase *(PDC) & original description: pep chromosome:SL3.0:9:60468:66936:-1 gene:Solyc09g005110.3 transcript:Solyc09g005110.3.1 gene_biotype:protein_coding transcript_biotype:protein_coding'	T
'3.11.1.1'	'Carbohydrate metabolism.fermentation.acetic acid biosynthesis.pyruvate decarboxylase *(PDC)'	'solyc10g076510.2.1'	'mercator4v6.0: pyruvate decarboxylase *(PDC) & original description: pep chromosome:SL3.0:10:59602959:59606619:-1 gene:Solyc10g076510.2 transcript:Solyc10g076510.2.1 gene_biotype:protein_coding transcript_biotype:protein_coding'	T
'3.11.1.2'	'Carbohydrate metabolism.fermentation.acetic acid biosynthesis.alcohol dehydrogenase *(ADH)'	'solyc06g059740.3.1'	'mercator4v6.0: alcohol dehydrogenase *(ADH) & original description: pep chromosome:SL3.0:6:37722996:37725472:1 gene:Solyc06g059740.3 transcript:Solyc06g059740.3.1 gene_biotype:protein_coding transcript_biotype:protein_coding'	T
'3.11.1.2'	'Carbohydrate metabolism.fermentation.acetic acid biosynthesis.alcohol dehydrogenase *(ADH)'	'solyc04g064710.3.1'	'mercator4v6.0: alcohol dehydrogenase *(ADH) & original description: pep chromosome:SL3.0:4:55868982:55872912:1 gene:Solyc04g064710.3 transcript:Solyc04g064710.3.1 gene_biotype:protein_coding transcript_biotype:protein_coding description:Alcohol dehydrogenase class-P [Source:Projected from Arabidopsis thaliana (AT1G77120) UniProtKB/Swiss-Prot;Acc:P06525]'	T
'3.11.1.3'	'Carbohydrate metabolism.fermentation.acetic acid biosynthesis.aldehyde dehydrogenase *(ALDH2B)'	'solyc03g114150.3.1'	'mercator4v6.0: aldehyde dehydrogenase *(ALDH2B) & original description: pep chromosome:SL3.0:3:65653816:65658520:1 gene:Solyc03g114150.3 transcript:Solyc03g114150.3.1 gene_biotype:protein_coding transcript_biotype:protein_coding description:Aldehyde dehydrogenase family 2 member B4, mitochondrial [Source:Projected from Arabidopsis thaliana (AT3G48000) UniProtKB/Swiss-Prot;Acc:Q9SU63]'	T
'3.11.1.3'	'Carbohydrate metabolism.fermentation.acetic acid biosynthesis.aldehyde dehydrogenase *(ALDH2B)'	'solyc08g068190.3.1'	'mercator4v6.0: aldehyde dehydrogenase *(ALDH2B) & original description: pep chromosome:SL3.0:8:57366727:57369585:1 gene:Solyc08g068190.3 transcript:Solyc08g068190.3.1 gene_biotype:protein_coding transcript_biotype:protein_coding'	T
'3.11.1.3'	'Carbohydrate metabolism.fermentation.acetic acid biosynthesis.aldehyde dehydrogenase *(ALDH2B)'	'solyc05g005700.3.1'	'mercator4v6.0: aldehyde dehydrogenase *(ALDH2B) & original description: pep chromosome:SL3.0:5:514496:518943:-1 gene:Solyc05g005700.3 transcript:Solyc05g005700.3.1 gene_biotype:protein_coding transcript_biotype:protein_coding'	T
'3.11.1.3'	'Carbohydrate metabolism.fermentation.acetic acid biosynthesis.aldehyde dehydrogenase *(ALDH2B)'	'solyc02g086970.3.1'	'mercator4v6.0: aldehyde dehydrogenase *(ALDH2B) & original description: pep chromosome:SL3.0:2:50173132:50178076:-1 gene:Solyc02g086970.3 transcript:Solyc02g086970.3.1 gene_biotype:protein_coding transcript_biotype:protein_coding'	T
'3.11.2'	'Carbohydrate metabolism.fermentation.lactic acid fermentation'	''	''
'3.11.2.1'	'Carbohydrate metabolism.fermentation.lactic acid fermentation.L-lactate dehydrogenase'	'solyc08g078850.3.1'	'mercator4v6.0: L-lactate dehydrogenase & original description: pep chromosome:SL3.0:8:62670654:62672638:1 gene:Solyc08g078850.3 transcript:Solyc08g078850.3.1 gene_biotype:protein_coding transcript_biotype:protein_coding description:L-lactate dehydrogenase [Source:UniProtKB/TrEMBL;Acc:Q96569]'	T
'3.11.2.1'	'Carbohydrate metabolism.fermentation.lactic acid fermentation.L-lactate dehydrogenase'	'solyc08g007420.3.1'	'mercator4v6.0: L-lactate dehydrogenase & original description: pep chromosome:SL3.0:8:1979856:1982985:1 gene:Solyc08g007420.3 transcript:Solyc08g007420.3.1 gene_biotype:protein_coding transcript_biotype:protein_coding description:L-lactate dehydrogenase [Source:UniProtKB/TrEMBL;Acc:K4CIM9]'	T
'3.12'	'Carbohydrate metabolism.plastidial glycolysis'	''	''
'3.12.1'	'Carbohydrate metabolism.plastidial glycolysis.ATP-dependent phosphofructokinase *(PFK5)'	'solyc11g010450.2.1'	'mercator4v6.0: ATP-dependent phosphofructokinase *(PFK5) & original description: pep chromosome:SL3.0:11:3499515:3507220:1 gene:Solyc11g010450.2 transcript:Solyc11g010450.2.1 gene_biotype:protein_coding transcript_biotype:protein_coding description:ATP-dependent 6-phosphofructokinase [Source:UniProtKB/TrEMBL;Acc:K4D5K6]'	T
'3.12.1'	'Carbohydrate metabolism.plastidial glycolysis.ATP-dependent phosphofructokinase *(PFK5)'	'solyc04g014270.3.1'	'mercator4v6.0: ATP-dependent phosphofructokinase *(PFK5) & original description: pep chromosome:SL3.0:4:4578478:4586609:1 gene:Solyc04g014270.3 transcript:Solyc04g014270.3.1 gene_biotype:protein_coding transcript_biotype:protein_coding description:ATP-dependent 6-phosphofructokinase [Source:UniProtKB/TrEMBL;Acc:K4BPT1]'	T
'3.12.2'	'Carbohydrate metabolism.plastidial glycolysis.fructose-1,6-bisphosphate aldolase *(FBA1)'	'solyc01g110360.3.1'	'mercator4v6.0: fructose-1,6-bisphosphate aldolase *(FBA1) & original description: pep chromosome:SL3.0:1:96998163:97000838:1 gene:Solyc01g110360.3 transcript:Solyc01g110360.3.1 gene_biotype:protein_coding transcript_biotype:protein_coding description:Fructose-bisphosphate aldolase [Source:UniProtKB/TrEMBL;Acc:K4B3P9]'	T
'3.12.2'	'Carbohydrate metabolism.plastidial glycolysis.fructose-1,6-bisphosphate aldolase *(FBA1)'	'solyc02g062340.3.1'	'mercator4v6.0: fructose-1,6-bisphosphate aldolase *(FBA1) & original description: pep chromosome:SL3.0:2:34493787:34496137:-1 gene:Solyc02g062340.3 transcript:Solyc02g062340.3.1 gene_biotype:protein_coding transcript_biotype:protein_coding description:Fructose-bisphosphate aldolase [Source:UniProtKB/TrEMBL;Acc:K4B6C3]'	T
'3.12.2'	'Carbohydrate metabolism.plastidial glycolysis.fructose-1,6-bisphosphate aldolase *(FBA1)'	'solyc05g008600.3.1'	'mercator4v6.0: fructose-1,6-bisphosphate aldolase *(FBA1) & original description: pep chromosome:SL3.0:5:2916661:2920226:-1 gene:Solyc05g008600.3 transcript:Solyc05g008600.3.1 gene_biotype:protein_coding transcript_biotype:protein_coding description:Fructose-bisphosphate aldolase [Source:UniProtKB/TrEMBL;Acc:K4BX34]'	T
'3.12.2'	'Carbohydrate metabolism.plastidial glycolysis.fructose-1,6-bisphosphate aldolase *(FBA1)'	'solyc02g084440.3.1'	'mercator4v6.0: fructose-1,6-bisphosphate aldolase *(FBA1) & original description: pep chromosome:SL3.0:2:48088455:48090998:-1 gene:Solyc02g084440.3 transcript:Solyc02g084440.3.1 gene_biotype:protein_coding transcript_biotype:protein_coding'	T
'3.12.3'	'Carbohydrate metabolism.plastidial glycolysis.triosephosphate isomerase *(TIM)'	'solyc10g054870.2.1'	'mercator4v6.0: triosephosphate isomerase *(TIM) & original description: pep chromosome:SL3.0:10:55984141:55991262:-1 gene:Solyc10g054870.2 transcript:Solyc10g054870.2.1 gene_biotype:protein_coding transcript_biotype:protein_coding'	T
'3.12.3'	'Carbohydrate metabolism.plastidial glycolysis.triosephosphate isomerase *(TIM)'	'solyc01g111120.3.1'	'mercator4v6.0: triosephosphate isomerase *(TIM) & original description: pep chromosome:SL3.0:1:97406471:97412560:-1 gene:Solyc01g111120.3 transcript:Solyc01g111120.3.1 gene_biotype:protein_coding transcript_biotype:protein_coding'	T
'3.12.4'	'Carbohydrate metabolism.plastidial glycolysis.glyceraldehyde 3-phosphate dehydrogenase *(GAPcp1)'	'solyc10g005510.3.1'	'mercator4v6.0: glyceraldehyde 3-phosphate dehydrogenase *(GAPcp1) & original description: pep chromosome:SL3.0:10:413592:427748:-1 gene:Solyc10g005510.3 transcript:Solyc10g005510.3.1 gene_biotype:protein_coding transcript_biotype:protein_coding'	T
'3.12.5'	'Carbohydrate metabolism.plastidial glycolysis.phosphoglycerate kinase *(PGK1)'	'solyc07g066610.3.1'	'mercator4v6.0: phosphoglycerate kinase *(PGK1) & original description: pep chromosome:SL3.0:7:68113060:68119347:-1 gene:Solyc07g066610.3 transcript:Solyc07g066610.3.1 gene_biotype:protein_coding transcript_biotype:protein_coding'	T
'3.12.6'	'Carbohydrate metabolism.plastidial glycolysis.2,3-bisphosphoglycerate-dependent phosphoglycerate mutase *(GPMA1/2)'	'solyc04g072800.3.1'	'mercator4v6.0: 2,3-bisphosphoglycerate-dependent phosphoglycerate mutase *(GPMA1/2) & original description: pep chromosome:SL3.0:4:59859426:59863728:1 gene:Solyc04g072800.3 transcript:Solyc04g072800.3.1 gene_biotype:protein_coding transcript_biotype:protein_coding'	T
'3.12.6'	'Carbohydrate metabolism.plastidial glycolysis.2,3-bisphosphoglycerate-dependent phosphoglycerate mutase *(GPMA1/2)'	'solyc04g054820.3.1'	'mercator4v6.0: 2,3-bisphosphoglycerate-dependent phosphoglycerate mutase *(GPMA1/2) & original description: pep chromosome:SL3.0:4:53229672:53235258:1 gene:Solyc04g054820.3 transcript:Solyc04g054820.3.1 gene_biotype:protein_coding transcript_biotype:protein_coding'	T
'3.12.7'	'Carbohydrate metabolism.plastidial glycolysis.phosphoenolpyruvate enolase *(ENO1)'	'solyc03g114500.3.1'	'mercator4v6.0: phosphoenolpyruvate enolase *(ENO1) & original description: pep chromosome:SL3.0:3:65969137:65979049:1 gene:Solyc03g114500.3 transcript:Solyc03g114500.3.1 gene_biotype:protein_coding transcript_biotype:protein_coding'	T
'3.12.8'	'Carbohydrate metabolism.plastidial glycolysis.pyruvate kinase *(PKP1)'	'solyc09g082970.3.1'	'mercator4v6.0: pyruvate kinase *PKP1) & original description: pep chromosome:SL3.0:9:69068382:69077183:1 gene:Solyc09g082970.3 transcript:Solyc09g082970.3.1 gene_biotype:protein_coding transcript_biotype:protein_coding description:Pyruvate kinase [Source:UniProtKB/TrEMBL;Acc:K4CVS3]'	T
'3.12.8'	'Carbohydrate metabolism.plastidial glycolysis.pyruvate kinase *(PKP1)'	'solyc01g106780.3.1'	'mercator4v6.0: pyruvate kinase *PKP1) & original description: pep chromosome:SL3.0:1:94443840:94448625:1 gene:Solyc01g106780.3 transcript:Solyc01g106780.3.1 gene_biotype:protein_coding transcript_biotype:protein_coding description:Pyruvate kinase [Source:UniProtKB/TrEMBL;Acc:K4B2P5]'	T
'3.12.8'	'Carbohydrate metabolism.plastidial glycolysis.pyruvate kinase *(PKP1)'	'solyc03g007810.3.1'	'mercator4v6.0: pyruvate kinase *PKP1) & original description: pep chromosome:SL3.0:3:2363284:2372507:-1 gene:Solyc03g007810.3 transcript:Solyc03g007810.3.1 gene_biotype:protein_coding transcript_biotype:protein_coding description:Pyruvate kinase [Source:UniProtKB/TrEMBL;Acc:K4BEK3]'	T
'3.12.8'	'Carbohydrate metabolism.plastidial glycolysis.pyruvate kinase *(PKP1)'	'solyc08g077180.3.1'	'mercator4v6.0: pyruvate kinase *PKP1) & original description: pep chromosome:SL3.0:8:61208597:61215801:-1 gene:Solyc08g077180.3 transcript:Solyc08g077180.3.1 gene_biotype:protein_coding transcript_biotype:protein_coding description:Pyruvate kinase [Source:UniProtKB/TrEMBL;Acc:K4CN78]'	T
'3.13'	'Carbohydrate metabolism.nucleotide sugar biosynthesis'	''	''
'3.13.1'	'Carbohydrate metabolism.nucleotide sugar biosynthesis.GDP-D-mannose biosynthesis'	''	''
'3.13.1.1'	'Carbohydrate metabolism.nucleotide sugar biosynthesis.GDP-D-mannose biosynthesis.GDP-D-mannose pyrophosphorylase *(VTC1)'	'solyc03g096730.3.1'	'mercator4v6.0: GDP-D-mannose pyrophosphorylase *(VTC1) & original description: pep chromosome:SL3.0:3:60514146:60516619:1 gene:Solyc03g096730.3 transcript:Solyc03g096730.3.1 gene_biotype:protein_coding transcript_biotype:protein_coding description:GDP-mannose pyrophosphorylase [Source:UniProtKB/TrEMBL;Acc:Q6J1L7]'	T
'3.13.1.1'	'Carbohydrate metabolism.nucleotide sugar biosynthesis.GDP-D-mannose biosynthesis.GDP-D-mannose pyrophosphorylase *(VTC1)'	'solyc09g011220.3.1'	'mercator4v6.0: GDP-D-mannose pyrophosphorylase *(VTC1) & original description: pep chromosome:SL3.0:9:4558338:4564691:1 gene:Solyc09g011220.3 transcript:Solyc09g011220.3.1 gene_biotype:protein_coding transcript_biotype:protein_coding'	T
'3.13.1.1'	'Carbohydrate metabolism.nucleotide sugar biosynthesis.GDP-D-mannose biosynthesis.GDP-D-mannose pyrophosphorylase *(VTC1)'	'solyc06g051270.3.1'	'mercator4v6.0: GDP-D-mannose pyrophosphorylase *(VTC1) & original description: pep chromosome:SL3.0:6:34583839:34587168:1 gene:Solyc06g051270.3 transcript:Solyc06g051270.3.1 gene_biotype:protein_coding transcript_biotype:protein_coding'	T
'3.13.1.2'	'Carbohydrate metabolism.nucleotide sugar biosynthesis.GDP-D-mannose biosynthesis.GDP-D-mannose pyrophosphorylase activator *(KONJAC)'	'solyc03g113790.3.1'	'mercator4v6.0: GDP-D-mannose pyrophosphorylase activator *(KONJAC) & original description: pep chromosome:SL3.0:3:65319472:65324683:-1 gene:Solyc03g113790.3 transcript:Solyc03g113790.3.1 gene_biotype:protein_coding transcript_biotype:protein_coding'	T
'3.13.1.3'	'Carbohydrate metabolism.nucleotide sugar biosynthesis.GDP-D-mannose biosynthesis.GDP-D-mannose pyrophosphohydrolase *(NUDT9)'	'solyc11g072970.2.1'	'mercator4v6.0: GDP-D-mannose pyrophosphohydrolase & original description: pep chromosome:SL3.0:11:56408858:56415406:-1 gene:Solyc11g072970.2 transcript:Solyc11g072970.2.1 gene_biotype:protein_coding transcript_biotype:protein_coding'	T
'3.13.2'	'Carbohydrate metabolism.nucleotide sugar biosynthesis.GDP-L-fucose biosynthesis'	''	''
'3.13.2.1'	'Carbohydrate metabolism.nucleotide sugar biosynthesis.GDP-L-fucose biosynthesis.de novo biosynthesis'	''	''
'3.13.2.1.1'	'Carbohydrate metabolism.nucleotide sugar biosynthesis.GDP-L-fucose biosynthesis.de novo biosynthesis.GDP-D-mannose 4,6-dehydratase *(MUR1)'	'solyc02g084210.1.1.1'	'mercator4v6.0: GDP-D-mannose 4,6-dehydratase *(MUR1) & original description: pep chromosome:SL3.0:2:47935251:47936336:1 gene:Solyc02g084210.1 transcript:Solyc02g084210.1.1 gene_biotype:protein_coding transcript_biotype:protein_coding'	T
'3.13.2.1.1'	'Carbohydrate metabolism.nucleotide sugar biosynthesis.GDP-L-fucose biosynthesis.de novo biosynthesis.GDP-D-mannose 4,6-dehydratase *(MUR1)'	'solyc03g118270.1.1.1'	'mercator4v6.0: GDP-D-mannose 4,6-dehydratase *(MUR1) & original description: pep chromosome:SL3.0:3:68671584:68672675:1 gene:Solyc03g118270.1 transcript:Solyc03g118270.1.1 gene_biotype:protein_coding transcript_biotype:protein_coding'	T
'3.13.2.1.2'	'Carbohydrate metabolism.nucleotide sugar biosynthesis.GDP-L-fucose biosynthesis.de novo biosynthesis.GDP-L-fucose synthase'	'solyc07g006070.1.1.1'	'mercator4v6.0: GDP-L-fucose synthase & original description: pep chromosome:SL3.0:7:911755:912696:1 gene:Solyc07g006070.1 transcript:Solyc07g006070.1.1 gene_biotype:protein_coding transcript_biotype:protein_coding'	T
'3.13.2.2'	'Carbohydrate metabolism.nucleotide sugar biosynthesis.GDP-L-fucose biosynthesis.salvage biosynthesis'	''	''
'3.13.2.2.1'	'Carbohydrate metabolism.nucleotide sugar biosynthesis.GDP-L-fucose biosynthesis.salvage biosynthesis.bifunctional L-fucokinase and GDP-L-fucose pyrophosphorylase'	'solyc01g096160.3.1'	'mercator4v6.0: bifunctional L-fucokinase and GDP-L-fucose pyrophosphorylase & original description: pep chromosome:SL3.0:1:87135025:87141758:-1 gene:Solyc01g096160.3 transcript:Solyc01g096160.3.1 gene_biotype:protein_coding transcript_biotype:protein_coding description:Bifunctional fucokinase/fucose pyrophosphorylase [Source:Projected from Arabidopsis thaliana (AT1G01220) UniProtKB/Swiss-Prot;Ac…	T
'3.13.3'	'Carbohydrate metabolism.nucleotide sugar biosynthesis.UDP-D-glucuronic acid biosynthesis'	''	''
'3.13.3.1'	'Carbohydrate metabolism.nucleotide sugar biosynthesis.UDP-D-glucuronic acid biosynthesis.UDP-D-glucose 6-dehydrogenase'	'solyc03g065350.2.1'	'mercator4v6.0: UDP-D-glucose 6-dehydrogenase & original description: pep chromosome:SL3.0:3:43671797:43673243:-1 gene:Solyc03g065350.2 transcript:Solyc03g065350.2.1 gene_biotype:protein_coding transcript_biotype:protein_coding'	T
'3.13.3.1'	'Carbohydrate metabolism.nucleotide sugar biosynthesis.UDP-D-glucuronic acid biosynthesis.UDP-D-glucose 6-dehydrogenase'	'solyc02g088690.3.1.1'	'mercator4v6.0: UDP-D-glucose 6-dehydrogenase & original description: pep chromosome:SL3.0:2:51317208:51319965:-1 gene:Solyc02g088690.3 transcript:Solyc02g088690.3.1 gene_biotype:protein_coding transcript_biotype:protein_coding'	T
'3.13.3.1'	'Carbohydrate metabolism.nucleotide sugar biosynthesis.UDP-D-glucuronic acid biosynthesis.UDP-D-glucose 6-dehydrogenase'	'solyc02g067080.3.1.1'	'mercator4v6.0: UDP-D-glucose 6-dehydrogenase & original description: pep chromosome:SL3.0:2:37877282:37878724:-1 gene:Solyc02g067080.3 transcript:Solyc02g067080.3.1 gene_biotype:protein_coding transcript_biotype:protein_coding'	T
'3.13.3.1'	'Carbohydrate metabolism.nucleotide sugar biosynthesis.UDP-D-glucuronic acid biosynthesis.UDP-D-glucose 6-dehydrogenase'	'solyc06g069550.1.1.1'	'mercator4v6.0: UDP-D-glucose 6-dehydrogenase & original description: pep chromosome:SL3.0:6:43422097:43423539:1 gene:Solyc06g069550.1 transcript:Solyc06g069550.1.1 gene_biotype:protein_coding transcript_biotype:protein_coding description:UDP-glucose 6-dehydrogenase [Source:UniProtKB/TrEMBL;Acc:K4C8C8]'	T
'3.13.3.1'	'Carbohydrate metabolism.nucleotide sugar biosynthesis.UDP-D-glucuronic acid biosynthesis.UDP-D-glucose 6-dehydrogenase'	'solyc03g115380.2.1'	'mercator4v6.0: UDP-D-glucose 6-dehydrogenase & original description: pep chromosome:SL3.0:3:66589720:66592560:1 gene:Solyc03g115380.2 transcript:Solyc03g115380.2.1 gene_biotype:protein_coding transcript_biotype:protein_coding'	T
'3.13.3.2'	'Carbohydrate metabolism.nucleotide sugar biosynthesis.UDP-D-glucuronic acid biosynthesis.myo-inositol oxidation pathway (MIOP)'	''	''
'3.13.3.2.1'	'Carbohydrate metabolism.nucleotide sugar biosynthesis.UDP-D-glucuronic acid biosynthesis.myo-inositol oxidation pathway (MIOP).myo-inositol oxygenase'	'solyc10g005400.3.1'	'mercator4v6.0: myo-inositol oxygenase & original description: pep chromosome:SL3.0:10:297317:308940:-1 gene:Solyc10g005400.3 transcript:Solyc10g005400.3.1 gene_biotype:protein_coding transcript_biotype:protein_coding'	T
'3.13.3.2.1'	'Carbohydrate metabolism.nucleotide sugar biosynthesis.UDP-D-glucuronic acid biosynthesis.myo-inositol oxidation pathway (MIOP).myo-inositol oxygenase'	'solyc11g006570.2.1'	'mercator4v6.0: myo-inositol oxygenase & original description: pep chromosome:SL3.0:11:1206877:1208867:-1 gene:Solyc11g006570.2 transcript:Solyc11g006570.2.1 gene_biotype:protein_coding transcript_biotype:protein_coding'	T
'3.13.3.2.1'	'Carbohydrate metabolism.nucleotide sugar biosynthesis.UDP-D-glucuronic acid biosynthesis.myo-inositol oxidation pathway (MIOP).myo-inositol oxygenase'	'solyc12g098120.2.1'	'mercator4v6.0: myo-inositol oxygenase & original description: pep chromosome:SL3.0:12:66741899:66743246:1 gene:Solyc12g098120.2 transcript:Solyc12g098120.2.1 gene_biotype:protein_coding transcript_biotype:protein_coding'	T
'3.13.3.2.1'	'Carbohydrate metabolism.nucleotide sugar biosynthesis.UDP-D-glucuronic acid biosynthesis.myo-inositol oxidation pathway (MIOP).myo-inositol oxygenase'	'solyc12g008640.2.1'	'mercator4v6.0: myo-inositol oxygenase & original description: pep chromosome:SL3.0:12:2016869:2029053:-1 gene:Solyc12g008640.2 transcript:Solyc12g008640.2.1 gene_biotype:protein_coding transcript_biotype:protein_coding'	T
'3.13.3.2.1'	'Carbohydrate metabolism.nucleotide sugar biosynthesis.UDP-D-glucuronic acid biosynthesis.myo-inositol oxidation pathway (MIOP).myo-inositol oxygenase'	'solyc06g062430.3.1'	'mercator4v6.0: myo-inositol oxygenase & original description: pep chromosome:SL3.0:6:39493055:39496715:-1 gene:Solyc06g062430.3 transcript:Solyc06g062430.3.1 gene_biotype:protein_coding transcript_biotype:protein_coding'	T
'3.13.3.2.2'	'Carbohydrate metabolism.nucleotide sugar biosynthesis.UDP-D-glucuronic acid biosynthesis.myo-inositol oxidation pathway (MIOP).D-glucuronic acid kinase'	'solyc02g093440.3.1'	'mercator4v6.0: D-glucuronic acid kinase & original description: pep chromosome:SL3.0:2:54952872:54956023:1 gene:Solyc02g093440.3 transcript:Solyc02g093440.3.1 gene_biotype:protein_coding transcript_biotype:protein_coding'	T
'3.13.3.2.3'	'Carbohydrate metabolism.nucleotide sugar biosynthesis.UDP-D-glucuronic acid biosynthesis.myo-inositol oxidation pathway (MIOP).multifunctional UDP-monosaccharide pyrophosphorylase'	'solyc04g058065.1.1'	'mercator4v6.0: multifunctional UDP-monosaccharide pyrophosphorylase & original description: pep chromosome:SL3.0:4:55120061:55130551:1 gene:Solyc04g058065.1 transcript:Solyc04g058065.1.1 gene_biotype:protein_coding transcript_biotype:protein_coding description:UDP-sugar pyrophosphorylase [Source:Projected from Arabidopsis thaliana (AT5G52560) UniProtKB/Swiss-Prot;Acc:Q9C5I1]'	T
'3.13.4'	'Carbohydrate metabolism.nucleotide sugar biosynthesis.UDP-D-galacturonic acid biosynthesis'	''	''
'3.13.4.1'	'Carbohydrate metabolism.nucleotide sugar biosynthesis.UDP-D-galacturonic acid biosynthesis.UDP-D-glucuronic acid 4-epimerase'	'solyc01g091200.3.1'	'mercator4v6.0: UDP-D-glucuronic acid 4-epimerase & original description: pep chromosome:SL3.0:1:84762336:84764871:1 gene:Solyc01g091200.3 transcript:Solyc01g091200.3.1 gene_biotype:protein_coding transcript_biotype:protein_coding'	T
'3.13.4.1'	'Carbohydrate metabolism.nucleotide sugar biosynthesis.UDP-D-galacturonic acid biosynthesis.UDP-D-glucuronic acid 4-epimerase'	'solyc03g083550.1.1.1'	'mercator4v6.0: UDP-D-glucuronic acid 4-epimerase & original description: pep chromosome:SL3.0:3:54917967:54919187:-1 gene:Solyc03g083550.1 transcript:Solyc03g083550.1.1 gene_biotype:protein_coding transcript_biotype:protein_coding'	T
'3.13.4.1'	'Carbohydrate metabolism.nucleotide sugar biosynthesis.UDP-D-galacturonic acid biosynthesis.UDP-D-glucuronic acid 4-epimerase'	'solyc05g053790.1.1.1'	'mercator4v6.0: UDP-D-glucuronic acid 4-epimerase & original description: pep chromosome:SL3.0:5:64663123:64664424:-1 gene:Solyc05g053790.1 transcript:Solyc05g053790.1.1 gene_biotype:protein_coding transcript_biotype:protein_coding'	T
'3.13.4.1'	'Carbohydrate metabolism.nucleotide sugar biosynthesis.UDP-D-galacturonic acid biosynthesis.UDP-D-glucuronic acid 4-epimerase'	'solyc09g092330.2.1.1'	'mercator4v6.0: UDP-D-glucuronic acid 4-epimerase & original description: pep chromosome:SL3.0:9:71934622:71935968:-1 gene:Solyc09g092330.2 transcript:Solyc09g092330.2.1 gene_biotype:protein_coding transcript_biotype:protein_coding description:UDP-glucuronate 4-epimerase 6 [Source:Projected from Arabidopsis thaliana (AT3G23820) UniProtKB/Swiss-Prot;Acc:Q9LIS3]'	T
'3.13.4.1'	'Carbohydrate metabolism.nucleotide sugar biosynthesis.UDP-D-galacturonic acid biosynthesis.UDP-D-glucuronic acid 4-epimerase'	'solyc05g050990.1.1.1'	'mercator4v6.0: UDP-D-glucuronic acid 4-epimerase & original description: pep chromosome:SL3.0:5:62050801:62052108:1 gene:Solyc05g050990.1 transcript:Solyc05g050990.1.1 gene_biotype:protein_coding transcript_biotype:protein_coding'	T
'3.13.4.1'	'Carbohydrate metabolism.nucleotide sugar biosynthesis.UDP-D-galacturonic acid biosynthesis.UDP-D-glucuronic acid 4-epimerase'	'solyc08g079440.1.1.1'	'mercator4v6.0: UDP-D-glucuronic acid 4-epimerase & original description: pep chromosome:SL3.0:8:63084684:63086021:1 gene:Solyc08g079440.1 transcript:Solyc08g079440.1.1 gene_biotype:protein_coding transcript_biotype:protein_coding description:GAE5 [Source:Projected from Arabidopsis thaliana (AT4G12250) UniProtKB/TrEMBL;Acc:A0A178UUD1]'	T
'3.13.4.1'	'Carbohydrate metabolism.nucleotide sugar biosynthesis.UDP-D-galacturonic acid biosynthesis.UDP-D-glucuronic acid 4-epimerase'	'solyc10g018260.1.1.1'	'mercator4v6.0: UDP-D-glucuronic acid 4-epimerase & original description: pep chromosome:SL3.0:10:7280715:7282022:-1 gene:Solyc10g018260.1 transcript:Solyc10g018260.1.1 gene_biotype:protein_coding transcript_biotype:protein_coding'	T
'3.13.4.1'	'Carbohydrate metabolism.nucleotide sugar biosynthesis.UDP-D-galacturonic acid biosynthesis.UDP-D-glucuronic acid 4-epimerase'	'solyc12g010540.1.1.1'	'mercator4v6.0: UDP-D-glucuronic acid 4-epimerase & original description: pep chromosome:SL3.0:12:3531562:3532860:-1 gene:Solyc12g010540.1 transcript:Solyc12g010540.1.1 gene_biotype:protein_coding transcript_biotype:protein_coding'	T
'3.13.4.1'	'Carbohydrate metabolism.nucleotide sugar biosynthesis.UDP-D-galacturonic acid biosynthesis.UDP-D-glucuronic acid 4-epimerase'	'solyc07g006220.2.1.1'	'mercator4v6.0: UDP-D-glucuronic acid 4-epimerase & original description: pep chromosome:SL3.0:7:1040137:1041437:-1 gene:Solyc07g006220.2 transcript:Solyc07g006220.2.1 gene_biotype:protein_coding transcript_biotype:protein_coding'	T
'3.13.4.2'	'Carbohydrate metabolism.nucleotide sugar biosynthesis.UDP-D-galacturonic acid biosynthesis.salvage biosynthesis'	''	''
'3.13.4.2.1'	'Carbohydrate metabolism.nucleotide sugar biosynthesis.UDP-D-galacturonic acid biosynthesis.salvage biosynthesis.galacturonokinase'	'solyc07g014640.3.1'	'mercator4v6.0: galacturonokinase & original description: pep chromosome:SL3.0:7:4982916:5031189:1 gene:Solyc07g014640.3 transcript:Solyc07g014640.3.1 gene_biotype:protein_coding transcript_biotype:protein_coding description:GalAK [Source:Projected from Arabidopsis thaliana (AT3G10700) UniProtKB/TrEMBL;Acc:A0A178V5L4]'	T
'3.13.4.2.1'	'Carbohydrate metabolism.nucleotide sugar biosynthesis.UDP-D-galacturonic acid biosynthesis.salvage biosynthesis.galacturonokinase'	'solyc09g031880.2.1'	'mercator4v6.0: galacturonokinase & original description: pep chromosome:SL3.0:9:27826489:27830072:1 gene:Solyc09g031880.2 transcript:Solyc09g031880.2.1 gene_biotype:protein_coding transcript_biotype:protein_coding'	T
'3.13.5'	'Carbohydrate metabolism.nucleotide sugar biosynthesis.UDP-D-xylose biosynthesis'	''	''
'3.13.5.1'	'Carbohydrate metabolism.nucleotide sugar biosynthesis.UDP-D-xylose biosynthesis.UDP-D-glucuronic acid decarboxylase'	'solyc09g005523.1.1'	'mercator4v6.0: UDP-D-glucuronic acid decarboxylase & original description: pep chromosome:SL3.0:9:348126:354880:1 gene:Solyc09g005523.1 transcript:Solyc09g005523.1.1 gene_biotype:protein_coding transcript_biotype:protein_coding'	T
'3.13.5.1'	'Carbohydrate metabolism.nucleotide sugar biosynthesis.UDP-D-xylose biosynthesis.UDP-D-glucuronic acid decarboxylase'	'solyc12g099480.2.1'	'mercator4v6.0: UDP-D-glucuronic acid decarboxylase & original description: pep chromosome:SL3.0:12:67597234:67601573:1 gene:Solyc12g099480.2 transcript:Solyc12g099480.2.1 gene_biotype:protein_coding transcript_biotype:protein_coding'	T
'3.13.5.1'	'Carbohydrate metabolism.nucleotide sugar biosynthesis.UDP-D-xylose biosynthesis.UDP-D-glucuronic acid decarboxylase'	'solyc01g066710.3.1'	'mercator4v6.0: UDP-D-glucuronic acid decarboxylase & original description: pep chromosome:SL3.0:1:74685847:74686531:-1 gene:Solyc01g066710.3 transcript:Solyc01g066710.3.1 gene_biotype:protein_coding transcript_biotype:protein_coding'	T
'3.13.5.1'	'Carbohydrate metabolism.nucleotide sugar biosynthesis.UDP-D-xylose biosynthesis.UDP-D-glucuronic acid decarboxylase'	'solyc10g085920.2.1'	'mercator4v6.0: UDP-D-glucuronic acid decarboxylase & original description: pep chromosome:SL3.0:10:65057189:65062881:-1 gene:Solyc10g085920.2 transcript:Solyc10g085920.2.1 gene_biotype:protein_coding transcript_biotype:protein_coding'	T
'3.13.5.1'	'Carbohydrate metabolism.nucleotide sugar biosynthesis.UDP-D-xylose biosynthesis.UDP-D-glucuronic acid decarboxylase'	'solyc01g066700.3.1'	'mercator4v6.0: UDP-D-glucuronic acid decarboxylase & original description: pep chromosome:SL3.0:1:74683099:74685745:-1 gene:Solyc01g066700.3 transcript:Solyc01g066700.3.1 gene_biotype:protein_coding transcript_biotype:protein_coding'	T
'3.13.5.1'	'Carbohydrate metabolism.nucleotide sugar biosynthesis.UDP-D-xylose biosynthesis.UDP-D-glucuronic acid decarboxylase'	'solyc09g005810.3.1'	'mercator4v6.0: UDP-D-glucuronic acid decarboxylase & original description: pep chromosome:SL3.0:9:553381:557784:-1 gene:Solyc09g005810.3 transcript:Solyc09g005810.3.1 gene_biotype:protein_coding transcript_biotype:protein_coding'	T
'3.13.5.1'	'Carbohydrate metabolism.nucleotide sugar biosynthesis.UDP-D-xylose biosynthesis.UDP-D-glucuronic acid decarboxylase'	'solyc11g066150.2.1'	'mercator4v6.0: UDP-D-glucuronic acid decarboxylase & original description: pep chromosome:SL3.0:11:52142950:52147564:1 gene:Solyc11g066150.2 transcript:Solyc11g066150.2.1 gene_biotype:protein_coding transcript_biotype:protein_coding'	T
'3.13.5.1'	'Carbohydrate metabolism.nucleotide sugar biosynthesis.UDP-D-xylose biosynthesis.UDP-D-glucuronic acid decarboxylase'	'solyc04g011400.3.1'	'mercator4v6.0: UDP-D-glucuronic acid decarboxylase & original description: pep chromosome:SL3.0:4:3868982:3872988:-1 gene:Solyc04g011400.3 transcript:Solyc04g011400.3.1 gene_biotype:protein_coding transcript_biotype:protein_coding'	T
'3.13.5.1'	'Carbohydrate metabolism.nucleotide sugar biosynthesis.UDP-D-xylose biosynthesis.UDP-D-glucuronic acid decarboxylase'	'solyc05g054590.3.1'	'mercator4v6.0: UDP-D-glucuronic acid decarboxylase & original description: pep chromosome:SL3.0:5:65318708:65322899:1 gene:Solyc05g054590.3 transcript:Solyc05g054590.3.1 gene_biotype:protein_coding transcript_biotype:protein_coding'	T
'3.13.5.1'	'Carbohydrate metabolism.nucleotide sugar biosynthesis.UDP-D-xylose biosynthesis.UDP-D-glucuronic acid decarboxylase'	'solyc09g075120.3.1'	'mercator4v6.0: UDP-D-glucuronic acid decarboxylase & original description: pep chromosome:SL3.0:9:67350535:67355299:1 gene:Solyc09g075120.3 transcript:Solyc09g075120.3.1 gene_biotype:protein_coding transcript_biotype:protein_coding'	T
'3.13.5.2'	'Carbohydrate metabolism.nucleotide sugar biosynthesis.UDP-D-xylose biosynthesis.UDP-D-apiose / UPD-D-xylose synthetase'	'solyc01g009420.3.1'	'mercator4v6.0: UDP-D-apiose / UPD-D-xylose synthetase & original description: pep chromosome:SL3.0:1:3555650:3560574:1 gene:Solyc01g009420.3 transcript:Solyc01g009420.3.1 gene_biotype:protein_coding transcript_biotype:protein_coding'	T
'3.13.5.2'	'Carbohydrate metabolism.nucleotide sugar biosynthesis.UDP-D-xylose biosynthesis.UDP-D-apiose / UPD-D-xylose synthetase'	'solyc11g066720.2.1'	'mercator4v6.0: UDP-D-apiose / UPD-D-xylose synthetase & original description: pep chromosome:SL3.0:11:52802191:52807370:1 gene:Solyc11g066720.2 transcript:Solyc11g066720.2.1 gene_biotype:protein_coding transcript_biotype:protein_coding'	T
'3.13.5.2'	'Carbohydrate metabolism.nucleotide sugar biosynthesis.UDP-D-xylose biosynthesis.UDP-D-apiose / UPD-D-xylose synthetase'	'solyc06g074670.3.1'	'mercator4v6.0: UDP-D-apiose / UPD-D-xylose synthetase & original description: pep chromosome:SL3.0:6:46350099:46354335:-1 gene:Solyc06g074670.3 transcript:Solyc06g074670.3.1 gene_biotype:protein_coding transcript_biotype:protein_coding'	T
'3.13.6'	'Carbohydrate metabolism.nucleotide sugar biosynthesis.nucleotide rhamnose biosynthesis'	''	''
'3.13.6.1'	'Carbohydrate metabolism.nucleotide sugar biosynthesis.nucleotide rhamnose biosynthesis.UDP-L-rhamnose synthase *(RHM)'	'solyc07g062130.3.1'	'mercator4v6.0: UDP-L-rhamnose synthase *(RHM) & original description: pep chromosome:SL3.0:7:65066898:65070746:1 gene:Solyc07g062130.3 transcript:Solyc07g062130.3.1 gene_biotype:protein_coding transcript_biotype:protein_coding'	T
'3.13.6.1'	'Carbohydrate metabolism.nucleotide sugar biosynthesis.nucleotide rhamnose biosynthesis.UDP-L-rhamnose synthase *(RHM)'	'solyc10g007480.3.1'	'mercator4v6.0: UDP-L-rhamnose synthase *(RHM) & original description: pep chromosome:SL3.0:10:1814148:1820355:-1 gene:Solyc10g007480.3 transcript:Solyc10g007480.3.1 gene_biotype:protein_coding transcript_biotype:protein_coding'	T
'3.13.6.1'	'Carbohydrate metabolism.nucleotide sugar biosynthesis.nucleotide rhamnose biosynthesis.UDP-L-rhamnose synthase *(RHM)'	'solyc08g069110.3.1'	'mercator4v6.0: UDP-L-rhamnose synthase *(RHM) & original description: pep chromosome:SL3.0:8:58238061:58243024:1 gene:Solyc08g069110.3 transcript:Solyc08g069110.3.1 gene_biotype:protein_coding transcript_biotype:protein_coding'	T
'3.13.6.2'	'Carbohydrate metabolism.nucleotide sugar biosynthesis.nucleotide rhamnose biosynthesis.dTDP-rhamnose synthase *(NRS-ER)'	'solyc08g080140.3.1'	'mercator4v6.0: dTDP-rhamnose synthase *(NRS-ER) & original description: pep chromosome:SL3.0:8:63599489:63601620:1 gene:Solyc08g080140.3 transcript:Solyc08g080140.3.1 gene_biotype:protein_coding transcript_biotype:protein_coding'	T
'3.13.7'	'Carbohydrate metabolism.nucleotide sugar biosynthesis.UDP-L-arabinose biosynthesis'	''	''
'3.13.7.1'	'Carbohydrate metabolism.nucleotide sugar biosynthesis.UDP-L-arabinose biosynthesis.UDP-D-xylose 4-epimerase'	'solyc02g069580.3.1'	'mercator4v6.0: UDP-D-xylose 4-epimerase & original description: pep chromosome:SL3.0:2:39990839:39999962:-1 gene:Solyc02g069580.3 transcript:Solyc02g069580.3.1 gene_biotype:protein_coding transcript_biotype:protein_coding'	T
'3.13.7.1'	'Carbohydrate metabolism.nucleotide sugar biosynthesis.UDP-L-arabinose biosynthesis.UDP-D-xylose 4-epimerase'	'solyc12g006420.2.1'	'mercator4v6.0: UDP-D-xylose 4-epimerase & original description: pep chromosome:SL3.0:12:898264:909050:-1 gene:Solyc12g006420.2 transcript:Solyc12g006420.2.1 gene_biotype:protein_coding transcript_biotype:protein_coding'	T
'3.13.7.1'	'Carbohydrate metabolism.nucleotide sugar biosynthesis.UDP-L-arabinose biosynthesis.UDP-D-xylose 4-epimerase'	'solyc02g030230.3.1'	'mercator4v6.0: UDP-D-xylose 4-epimerase & original description: pep chromosome:SL3.0:2:25810281:25815520:-1 gene:Solyc02g030230.3 transcript:Solyc02g030230.3.1 gene_biotype:protein_coding transcript_biotype:protein_coding'	T
'3.13.7.1'	'Carbohydrate metabolism.nucleotide sugar biosynthesis.UDP-L-arabinose biosynthesis.UDP-D-xylose 4-epimerase'	'solyc07g043550.3.1'	'mercator4v6.0: UDP-D-xylose 4-epimerase & original description: pep chromosome:SL3.0:7:57579717:57584429:1 gene:Solyc07g043550.3 transcript:Solyc07g043550.3.1 gene_biotype:protein_coding transcript_biotype:protein_coding'	T
'3.13.7.2'	'Carbohydrate metabolism.nucleotide sugar biosynthesis.UDP-L-arabinose biosynthesis.salvage biosynthesis'	''	''
'3.13.7.2.1'	'Carbohydrate metabolism.nucleotide sugar biosynthesis.UDP-L-arabinose biosynthesis.salvage biosynthesis.L-arabinose kinase'	'solyc07g016170.3.1'	'mercator4v6.0: L-arabinose kinase & original description: pep chromosome:SL3.0:7:6360748:6388731:1 gene:Solyc07g016170.3 transcript:Solyc07g016170.3.1 gene_biotype:protein_coding transcript_biotype:protein_coding'	T
'3.13.7.2.1'	'Carbohydrate metabolism.nucleotide sugar biosynthesis.UDP-L-arabinose biosynthesis.salvage biosynthesis.L-arabinose kinase'	'solyc00g011890.3.1'	'mercator4v6.0: L-arabinose kinase & original description: pep supercontig:SL3.0:SL3.00SC0000043:20263:35742:-1 gene:Solyc00g011890.3 transcript:Solyc00g011890.3.1 gene_biotype:protein_coding transcript_biotype:protein_coding description:L-arabinokinase'	T
'3.13.7.3'	'Carbohydrate metabolism.nucleotide sugar biosynthesis.UDP-L-arabinose biosynthesis.UDP-L-arabinose mutase'	'solyc02g065740.3.1'	'mercator4v6.0: UDP-L-arabinose mutase & original description: pep chromosome:SL3.0:2:37458319:37461021:-1 gene:Solyc02g065740.3 transcript:Solyc02g065740.3.1 gene_biotype:protein_coding transcript_biotype:protein_coding'	T
'3.13.7.3'	'Carbohydrate metabolism.nucleotide sugar biosynthesis.UDP-L-arabinose biosynthesis.UDP-L-arabinose mutase'	'solyc04g005330.3.1'	'mercator4v6.0: UDP-L-arabinose mutase & original description: pep chromosome:SL3.0:4:240915:251462:-1 gene:Solyc04g005330.3 transcript:Solyc04g005330.3.1 gene_biotype:protein_coding transcript_biotype:protein_coding'	T
'3.13.7.3'	'Carbohydrate metabolism.nucleotide sugar biosynthesis.UDP-L-arabinose biosynthesis.UDP-L-arabinose mutase'	'solyc03g019750.3.1'	'mercator4v6.0: UDP-L-arabinose mutase & original description: pep chromosome:SL3.0:3:62872137:62874296:1 gene:Solyc03g019750.3 transcript:Solyc03g019750.3.1 gene_biotype:protein_coding transcript_biotype:protein_coding description:Probable UDP-arabinopyranose mutase 4 [Source:Projected from Arabidopsis thaliana (AT5G50750) UniProtKB/Swiss-Prot;Acc:Q9LUE6]'	T
'3.13.7.3'	'Carbohydrate metabolism.nucleotide sugar biosynthesis.UDP-L-arabinose biosynthesis.UDP-L-arabinose mutase'	'solyc03g114860.3.1'	'mercator4v6.0: UDP-L-arabinose mutase & original description: pep chromosome:SL3.0:3:66233972:66235616:-1 gene:Solyc03g114860.3 transcript:Solyc03g114860.3.1 gene_biotype:protein_coding transcript_biotype:protein_coding description:UDP-arabinopyranose mutase, Pollen wall morphogenesi [Source: Projected from Oryza sativa (Os07g0604800)]'	T
'3.13.7.3'	'Carbohydrate metabolism.nucleotide sugar biosynthesis.UDP-L-arabinose biosynthesis.UDP-L-arabinose mutase'	'solyc03g070390.3.1'	'mercator4v6.0: UDP-L-arabinose mutase & original description: pep chromosome:SL3.0:3:18347244:18349398:1 gene:Solyc03g070390.3 transcript:Solyc03g070390.3.1 gene_biotype:protein_coding transcript_biotype:protein_coding'	T
'3.13.7.3'	'Carbohydrate metabolism.nucleotide sugar biosynthesis.UDP-L-arabinose biosynthesis.UDP-L-arabinose mutase'	'solyc04g051200.2.1.1'	'mercator4v6.0: UDP-L-arabinose mutase & original description: pep chromosome:SL3.0:4:50003402:50004861:-1 gene:Solyc04g051200.2 transcript:Solyc04g051200.2.1 gene_biotype:protein_coding transcript_biotype:protein_coding description:Glycosyltransferase (Fragment) [Source:Projected from Arabidopsis thaliana (AT5G16510) UniProtKB/TrEMBL;Acc:W8Q2T5]'	T
'3.13.7.3'	'Carbohydrate metabolism.nucleotide sugar biosynthesis.UDP-L-arabinose biosynthesis.UDP-L-arabinose mutase'	'solyc02g089170.3.1'	'mercator4v6.0: UDP-L-arabinose mutase & original description: pep chromosome:SL3.0:2:51687986:51690495:1 gene:Solyc02g089170.3 transcript:Solyc02g089170.3.1 gene_biotype:protein_coding transcript_biotype:protein_coding'	T
'3.13.7.3'	'Carbohydrate metabolism.nucleotide sugar biosynthesis.UDP-L-arabinose biosynthesis.UDP-L-arabinose mutase'	'solyc05g012070.3.1'	'mercator4v6.0: UDP-L-arabinose mutase & original description: pep chromosome:SL3.0:5:5295289:5298819:-1 gene:Solyc05g012070.3 transcript:Solyc05g012070.3.1 gene_biotype:protein_coding transcript_biotype:protein_coding description:UDP-glucose:protein transglucosylase-like protein SlUPTG1 [Source:UniProtKB/TrEMBL;Acc:Q6IV07]'	T
'3.13.8'	'Carbohydrate metabolism.nucleotide sugar biosynthesis.UDP-D-glucose 4-epimerase'	'solyc12g055930.2.1'	'mercator4v6.0: UDP-D-glucose 4-epimerase & original description: pep chromosome:SL3.0:12:62870061:62874997:-1 gene:Solyc12g055930.2 transcript:Solyc12g055930.2.1 gene_biotype:protein_coding transcript_biotype:protein_coding'	T
'3.13.8'	'Carbohydrate metabolism.nucleotide sugar biosynthesis.UDP-D-glucose 4-epimerase'	'solyc08g082440.3.1'	'mercator4v6.0: UDP-D-glucose 4-epimerase & original description: pep chromosome:SL3.0:8:65368902:65373626:1 gene:Solyc08g082440.3 transcript:Solyc08g082440.3.1 gene_biotype:protein_coding transcript_biotype:protein_coding'	T
'3.13.8'	'Carbohydrate metabolism.nucleotide sugar biosynthesis.UDP-D-glucose 4-epimerase'	'solyc08g080570.3.1'	'mercator4v6.0: UDP-D-glucose 4-epimerase & original description: pep chromosome:SL3.0:8:63950139:63953756:-1 gene:Solyc08g080570.3 transcript:Solyc08g080570.3.1 gene_biotype:protein_coding transcript_biotype:protein_coding'	T
'3.13.9'	'Carbohydrate metabolism.nucleotide sugar biosynthesis.UDP-N-acetylglucosamine biosynthesis'	''	''
'3.13.9.1'	'Carbohydrate metabolism.nucleotide sugar biosynthesis.UDP-N-acetylglucosamine biosynthesis.de novo biosynthesis'	''	''
'3.13.9.1.1'	'Carbohydrate metabolism.nucleotide sugar biosynthesis.UDP-N-acetylglucosamine biosynthesis.de novo biosynthesis.glutamine:fructose-6-phosphate amidotransferase'	'solyc01g087870.3.1'	'mercator4v6.0: glutamine:fructose-6-phosphate amidotransferase & original description: pep chromosome:SL3.0:1:82601875:82616286:-1 gene:Solyc01g087870.3 transcript:Solyc01g087870.3.1 gene_biotype:protein_coding transcript_biotype:protein_coding'	T
'3.13.9.1.2'	'Carbohydrate metabolism.nucleotide sugar biosynthesis.UDP-N-acetylglucosamine biosynthesis.de novo biosynthesis.glucosamine 6-phosphate N-acetyltransferase'	'solyc09g009780.3.1.1'	'mercator4v6.0: glucosamine 6-phosphate N-acetyltransferase & original description: pep chromosome:SL3.0:9:3262810:3263280:1 gene:Solyc09g009780.3 transcript:Solyc09g009780.3.1 gene_biotype:protein_coding transcript_biotype:protein_coding'	T
'3.13.9.1.3'	'Carbohydrate metabolism.nucleotide sugar biosynthesis.UDP-N-acetylglucosamine biosynthesis.de novo biosynthesis.N-acetylglucosamine-phosphate mutase'	'solyc08g077270.3.1'	'mercator4v6.0: N-acetylglucosamine-phosphate mutase & original description: pep chromosome:SL3.0:8:61303665:61314284:1 gene:Solyc08g077270.3 transcript:Solyc08g077270.3.1 gene_biotype:protein_coding transcript_biotype:protein_coding description:Phosphoacetylglucosamine mutase [Source:Projected from Arabidopsis thaliana (AT5G18070) UniProtKB/Swiss-Prot;Acc:P57750]'	T
'3.13.9.1.4'	'Carbohydrate metabolism.nucleotide sugar biosynthesis.UDP-N-acetylglucosamine biosynthesis.de novo biosynthesis.UDP-N-acetylglucosamine pyrophosphorylase'	'solyc02g068530.3.1'	'mercator4v6.0: UDP-N-acetylglucosamine pyrophosphorylase & original description: pep chromosome:SL3.0:2:39050518:39058845:1 gene:Solyc02g068530.3 transcript:Solyc02g068530.3.1 gene_biotype:protein_coding transcript_biotype:protein_coding'	T
'3.13.9.2'	'Carbohydrate metabolism.nucleotide sugar biosynthesis.UDP-N-acetylglucosamine biosynthesis.salvage biosynthesis'	''	''
'3.13.9.2.1'	'Carbohydrate metabolism.nucleotide sugar biosynthesis.UDP-N-acetylglucosamine biosynthesis.salvage biosynthesis.N-acetylglucosamine kinase'	'solyc07g044750.3.1'	'mercator4v6.0: N-acetylglucosamine kinase & original description: pep chromosome:SL3.0:7:57925482:57930880:-1 gene:Solyc07g044750.3 transcript:Solyc07g044750.3.1 gene_biotype:protein_coding transcript_biotype:protein_coding'	T
'3.13.9.2.1'	'Carbohydrate metabolism.nucleotide sugar biosynthesis.UDP-N-acetylglucosamine biosynthesis.salvage biosynthesis.N-acetylglucosamine kinase'	'solyc02g023980.3.1'	'mercator4v6.0: N-acetylglucosamine kinase & original description: pep chromosome:SL3.0:2:25151431:25161796:1 gene:Solyc02g023980.3 transcript:Solyc02g023980.3.1 gene_biotype:protein_coding transcript_biotype:protein_coding'	T
'4'	'Amino acid metabolism'	''	''
'4.1'	'Amino acid metabolism.glutamate group amino acid biosynthesis'	''	''
'4.1.1'	'Amino acid metabolism.glutamate group amino acid biosynthesis.glutamate-derived amino acids'	''	''
'4.1.1.1'	'Amino acid metabolism.glutamate group amino acid biosynthesis.glutamate-derived amino acids.ornithine biosynthesis'	''	''
'4.1.1.1.1'	'Amino acid metabolism.glutamate group amino acid biosynthesis.glutamate-derived amino acids.ornithine biosynthesis.N-acetylglutamate synthase *(NAGS)'	'solyc03g043950.3.1'	'mercator4v6.0: N-acetylglutamate synthase *(NAGS) & original description: pep chromosome:SL3.0:3:7757685:7769217:1 gene:Solyc03g043950.3 transcript:Solyc03g043950.3.1 gene_biotype:protein_coding transcript_biotype:protein_coding'	T
'4.1.1.1.1'	'Amino acid metabolism.glutamate group amino acid biosynthesis.glutamate-derived amino acids.ornithine biosynthesis.N-acetylglutamate synthase *(NAGS)'	'solyc02g092260.3.1'	'mercator4v6.0: N-acetylglutamate synthase *(NAGS) & original description: pep chromosome:SL3.0:2:54034243:54040744:1 gene:Solyc02g092260.3 transcript:Solyc02g092260.3.1 gene_biotype:protein_coding transcript_biotype:protein_coding'	T
'4.1.1.1.2'	'Amino acid metabolism.glutamate group amino acid biosynthesis.glutamate-derived amino acids.ornithine biosynthesis.N-acetylglutamate kinase complex'	''	''
'4.1.1.1.2.1'	'Amino acid metabolism.glutamate group amino acid biosynthesis.glutamate-derived amino acids.ornithine biosynthesis.N-acetylglutamate kinase complex.N-acetylglutamate kinase *(NAGK)'	'solyc11g005620.1.1.1'	'mercator4v6.0: N-acetylglutamate kinase *(NAGK) & original description: pep chromosome:SL3.0:11:480216:481259:1 gene:Solyc11g005620.1 transcript:Solyc11g005620.1.1 gene_biotype:protein_coding transcript_biotype:protein_coding description:N-acetylglutamate kinase [Source:UniProtKB/TrEMBL;Acc:K4D4H5]'	T
'4.1.1.1.2.2'	'Amino acid metabolism.glutamate group amino acid biosynthesis.glutamate-derived amino acids.ornithine biosynthesis.N-acetylglutamate kinase complex.regulatory PII nitrogen sensor protein *(GLB1)'	'solyc06g009400.3.1'	'mercator4v6.0: regulatory PII nitrogen sensor protein *(GLB1) of N-acetylglutamate kinase complex & original description: pep chromosome:SL3.0:6:3327651:3332259:1 gene:Solyc06g009400.3 transcript:Solyc06g009400.3.1 gene_biotype:protein_coding transcript_biotype:protein_coding description:PII-like protein [Source:UniProtKB/TrEMBL;Acc:Q6T2D2]'	T
'4.1.1.1.2.2'	'Amino acid metabolism.glutamate group amino acid biosynthesis.glutamate-derived amino acids.ornithine biosynthesis.N-acetylglutamate kinase complex.regulatory PII nitrogen sensor protein *(GLB1)'	'solyc01g015000.3.1'	'mercator4v6.0: regulatory PII nitrogen sensor protein *(GLB1) of N-acetylglutamate kinase complex & original description: pep chromosome:SL3.0:1:16519351:16523149:1 gene:Solyc01g015000.3 transcript:Solyc01g015000.3.1 gene_biotype:protein_coding transcript_biotype:protein_coding'	T
'4.1.1.1.3'	'Amino acid metabolism.glutamate group amino acid biosynthesis.glutamate-derived amino acids.ornithine biosynthesis.N-acetylglutamate-5-phosphate reductase *(NAGPR)'	'solyc01g108660.3.1'	'mercator4v6.0: N-acetylglutamate-5-phosphate reductase *(NAGPR) & original description: pep chromosome:SL3.0:1:95783287:95790479:-1 gene:Solyc01g108660.3 transcript:Solyc01g108660.3.1 gene_biotype:protein_coding transcript_biotype:protein_coding'	T
'4.1.1.1.4'	'Amino acid metabolism.glutamate group amino acid biosynthesis.glutamate-derived amino acids.ornithine biosynthesis.N2-acetylornithine aminotransferase *(WIN1)'	'solyc08g080370.3.1'	'mercator4v6.0: N2-acetylornithine aminotransferase *(WIN1) & original description: pep chromosome:SL3.0:8:63794773:63799024:1 gene:Solyc08g080370.3 transcript:Solyc08g080370.3.1 gene_biotype:protein_coding transcript_biotype:protein_coding'	T
'4.1.1.1.5'	'Amino acid metabolism.glutamate group amino acid biosynthesis.glutamate-derived amino acids.ornithine biosynthesis.N2-acetylornithine:glutamate acetyltransferase'	'solyc09g010420.3.1'	'mercator4v6.0: N2-acetylornithine:glutamate acetyltransferase & original description: pep chromosome:SL3.0:9:3785812:3795424:-1 gene:Solyc09g010420.3 transcript:Solyc09g010420.3.1 gene_biotype:protein_coding transcript_biotype:protein_coding'	T
'4.1.1.1.6'	'Amino acid metabolism.glutamate group amino acid biosynthesis.glutamate-derived amino acids.ornithine biosynthesis.N2-acetylornithine deacetylase *(NAOD)'	'solyc08g076980.3.1'	'mercator4v6.0: N2-acetylornithine deacetylase *(NAOD) & original description: pep chromosome:SL3.0:8:61038745:61045331:-1 gene:Solyc08g076980.3 transcript:Solyc08g076980.3.1 gene_biotype:protein_coding transcript_biotype:protein_coding'	T
'4.1.1.1.6'	'Amino acid metabolism.glutamate group amino acid biosynthesis.glutamate-derived amino acids.ornithine biosynthesis.N2-acetylornithine deacetylase *(NAOD)'	'solyc08g076990.3.1'	'mercator4v6.0: N2-acetylornithine deacetylase *(NAOD) & original description: pep chromosome:SL3.0:8:61051698:61057374:-1 gene:Solyc08g076990.3 transcript:Solyc08g076990.3.1 gene_biotype:protein_coding transcript_biotype:protein_coding'	T
'4.1.1.1.6'	'Amino acid metabolism.glutamate group amino acid biosynthesis.glutamate-derived amino acids.ornithine biosynthesis.N2-acetylornithine deacetylase *(NAOD)'	'solyc08g076970.3.1'	'mercator4v6.0: N2-acetylornithine deacetylase *(NAOD) & original description: pep chromosome:SL3.0:8:61032459:61035477:-1 gene:Solyc08g076970.3 transcript:Solyc08g076970.3.1 gene_biotype:protein_coding transcript_biotype:protein_coding'	T
[truncated: 40,123 more rows]
