# Supplementary material for: Deep learning the cis-regulatory code for gene expression in selected model plants
Source: Nat Commun. 2024 Apr 25;15:3488. doi: 10.1038/s41467-024-47744-0 (PMC11045779; doi:10.1038/s41467-024-47744-0)
Supplement: Supplementary file 14 — Supplementary Data 11 [file 41467_2024_47744_MOESM14_ESM.zip › Mercator_Sorghum.results.txt]

BINCODE	NAME	IDENTIFIER	DESCRIPTION	TYPE
'1'	'Photosynthesis'	''	''
'1.1'	'Photosynthesis.photophosphorylation'	''	''
'1.1.1'	'Photosynthesis.photophosphorylation.photosystem II'	''	''
'1.1.1.1'	'Photosynthesis.photophosphorylation.photosystem II.LHC-II complex'	''	''
'1.1.1.1.1'	'Photosynthesis.photophosphorylation.photosystem II.LHC-II complex.component *(LHCb1/2/3)'	'sorbi_3001g177000'	'mercator4v6.0: component *(LHCb1/2/3) of LHC-II complex & original description: transcript:EER93861 gene_biotype:protein_coding'	T
'1.1.1.1.1'	'Photosynthesis.photophosphorylation.photosystem II.LHC-II complex.component *(LHCb1/2/3)'	'sorbi_3002g288300'	'mercator4v6.0: component *(LHCb1/2/3) of LHC-II complex & original description: transcript:EER97143 gene_biotype:protein_coding'	T
'1.1.1.1.1'	'Photosynthesis.photophosphorylation.photosystem II.LHC-II complex.component *(LHCb1/2/3)'	'sorbi_3002g339200'	'mercator4v6.0: component *(LHCb1/2/3) of LHC-II complex & original description: transcript:OQU90095 gene_biotype:protein_coding'	T
'1.1.1.1.1'	'Photosynthesis.photophosphorylation.photosystem II.LHC-II complex.component *(LHCb1/2/3)'	'sorbi_3002g289100'	'mercator4v6.0: component *(LHCb1/2/3) of LHC-II complex & original description: transcript:EER97145 gene_biotype:protein_coding'	T
'1.1.1.1.1'	'Photosynthesis.photophosphorylation.photosystem II.LHC-II complex.component *(LHCb1/2/3)'	'sorbi_3009g234600'	'mercator4v6.0: component *(LHCb1/2/3) of LHC-II complex & original description: transcript:EES18693 gene_biotype:protein_coding'	T
'1.1.1.1.1'	'Photosynthesis.photophosphorylation.photosystem II.LHC-II complex.component *(LHCb1/2/3)'	'sorbi_3003g209800'	'mercator4v6.0: component *(LHCb1/2/3) of LHC-II complex & original description: transcript:OQU87124 gene_biotype:protein_coding'	T
'1.1.1.1.1'	'Photosynthesis.photophosphorylation.photosystem II.LHC-II complex.component *(LHCb1/2/3)'	'sorbi_3003g209900'	'mercator4v6.0: component *(LHCb1/2/3) of LHC-II complex & original description: transcript:EES01022 gene_biotype:protein_coding'	T
'1.1.1.1.2'	'Photosynthesis.photophosphorylation.photosystem II.LHC-II complex.component *(LHCb4)'	'sorbi_3002g338000'	'mercator4v6.0: component *(LHCb4) of LHC-II complex & original description: transcript:EER99537 gene_biotype:protein_coding'	T
'1.1.1.1.3'	'Photosynthesis.photophosphorylation.photosystem II.LHC-II complex.component *(LHCb5)'	'sorbi_3005g087000'	'mercator4v6.0: component *(LHCb5) of LHC-II complex & original description: transcript:EES09551 gene_biotype:protein_coding'	T
'1.1.1.1.4'	'Photosynthesis.photophosphorylation.photosystem II.LHC-II complex.component *(LHCb6)'	'sorbi_3006g264201'	'mercator4v6.0: component *(LHCb6) of LHC-II complex & original description: transcript:OQU82564 gene_biotype:protein_coding'	T
'1.1.1.1.5'	'Photosynthesis.photophosphorylation.photosystem II.LHC-II complex.component *(LHCb7)'	'sorbi_3002g159100'	'mercator4v6.0: component *(LHCb7) of LHC-II complex & original description: transcript:EER96508 gene_biotype:protein_coding'	T
'1.1.1.1.6'	'Photosynthesis.photophosphorylation.photosystem II.LHC-II complex.component *(LHCb9)'	''	''
'1.1.1.2'	'Photosynthesis.photophosphorylation.photosystem II.PS-II complex'	''	''
'1.1.1.2.1'	'Photosynthesis.photophosphorylation.photosystem II.PS-II complex.reaction center complex'	''	''
'1.1.1.2.1.1'	'Photosynthesis.photophosphorylation.photosystem II.PS-II complex.reaction center complex.component *(D1/PsbA)'	''	''
'1.1.1.2.1.2'	'Photosynthesis.photophosphorylation.photosystem II.PS-II complex.reaction center complex.component *(D2/PsbD)'	''	''
'1.1.1.2.1.3'	'Photosynthesis.photophosphorylation.photosystem II.PS-II complex.reaction center complex.component *(CP47/PsbB)'	'sorbi_3003g169100'	'mercator4v6.0: component *(PsbB/CP47) of PS-II reaction center complex & original description: transcript:EES02992 gene_biotype:protein_coding'	T
'1.1.1.2.1.4'	'Photosynthesis.photophosphorylation.photosystem II.PS-II complex.reaction center complex.component *(CP43/PsbC)'	''	''
'1.1.1.2.1.5'	'Photosynthesis.photophosphorylation.photosystem II.PS-II complex.reaction center complex.cytochrome b559 heterodimer'	''	''
'1.1.1.2.1.5.1'	'Photosynthesis.photophosphorylation.photosystem II.PS-II complex.reaction center complex.cytochrome b559 heterodimer.component alpha *(PsbE)'	''	''
'1.1.1.2.1.5.2'	'Photosynthesis.photophosphorylation.photosystem II.PS-II complex.reaction center complex.cytochrome b559 heterodimer.component beta *(PsbF)'	''	''
'1.1.1.2.1.6'	'Photosynthesis.photophosphorylation.photosystem II.PS-II complex.reaction center complex.component *(PsbI)'	'sorbi_3009g123100'	'mercator4v6.0: component *(PsbI) of PS-II reaction center complex & original description: transcript:KXG21907 gene_biotype:protein_coding'	T
'1.1.1.2.2'	'Photosynthesis.photophosphorylation.photosystem II.PS-II complex.oxygen-evolving center (OEC) extrinsic components'	''	''
'1.1.1.2.2.1'	'Photosynthesis.photophosphorylation.photosystem II.PS-II complex.oxygen-evolving center (OEC) extrinsic components.component *(OEC33/PsbO)'	'sorbi_3010g241000'	'mercator4v6.0: component *(PsbO/OEC33) of PS-II oxygen-evolving center & original description: transcript:KXG20702 gene_biotype:protein_coding'	T
'1.1.1.2.2.1'	'Photosynthesis.photophosphorylation.photosystem II.PS-II complex.oxygen-evolving center (OEC) extrinsic components.component *(OEC33/PsbO)'	'sorbi_3010g241000'	'mercator4v6.0: component *(PsbO/OEC33) of PS-II oxygen-evolving center & original description: transcript:KXG20703 gene_biotype:protein_coding'	T
'1.1.1.2.2.2'	'Photosynthesis.photophosphorylation.photosystem II.PS-II complex.oxygen-evolving center (OEC) extrinsic components.component *(OEC23/PsbP)'	'sorbi_3002g030200'	'mercator4v6.0: component *(PsbP) of PS-II oxygen-evolving center & original description: transcript:EER97959 gene_biotype:protein_coding'	T
'1.1.1.2.2.3'	'Photosynthesis.photophosphorylation.photosystem II.PS-II complex.oxygen-evolving center (OEC) extrinsic components.component *(OEC16/PsbQ)'	'sorbi_3002g329600'	'mercator4v6.0: component *(PsbQ) of PS-II oxygen-evolving center & original description: transcript:EER97341 gene_biotype:protein_coding'	T
'1.1.1.2.3'	'Photosynthesis.photophosphorylation.photosystem II.PS-II complex.component *(PsbH)'	'sorbi_3008g102100'	'mercator4v6.0: component *(PsbH) of PS-II complex & original description: transcript:KXG23489 gene_biotype:protein_coding'	T
'1.1.1.2.3'	'Photosynthesis.photophosphorylation.photosystem II.PS-II complex.component *(PsbH)'	'sorbi_3008g102300'	'mercator4v6.0: component *(PsbH) of PS-II complex & original description: transcript:KXG23491 gene_biotype:protein_coding'	T
'1.1.1.2.3'	'Photosynthesis.photophosphorylation.photosystem II.PS-II complex.component *(PsbH)'	'sorbi_3003g168800'	'mercator4v6.0: component *(PsbH) of PS-II complex & original description: transcript:EES02991 gene_biotype:protein_coding'	T
'1.1.1.2.3'	'Photosynthesis.photophosphorylation.photosystem II.PS-II complex.component *(PsbH)'	'sorbi_3003g171950'	'mercator4v6.0: component *(PsbH) of PS-II complex & original description: transcript:OQU86906 gene_biotype:protein_coding'	T
'1.1.1.2.4'	'Photosynthesis.photophosphorylation.photosystem II.PS-II complex.component *(PsbJ)'	'sorbi_3002g288700'	'mercator4v6.0: component *(PsbJ) of PS-II complex & original description: transcript:KXG36133 gene_biotype:protein_coding'	T
'1.1.1.2.5'	'Photosynthesis.photophosphorylation.photosystem II.PS-II complex.component *(PsbK)'	'sorbi_3007g145801'	'mercator4v6.0: component *(PsbK) of PS-II complex & original description: transcript:OQU80574 gene_biotype:protein_coding'	T
'1.1.1.2.6'	'Photosynthesis.photophosphorylation.photosystem II.PS-II complex.component *(PsbL)'	''	''
'1.1.1.2.7'	'Photosynthesis.photophosphorylation.photosystem II.PS-II complex.component *(PsbM)'	''	''
'1.1.1.2.8'	'Photosynthesis.photophosphorylation.photosystem II.PS-II complex.component *(PsbR)'	'sorbi_3002g032700'	'mercator4v6.0: component *(PsbR) of PS-II complex & original description: transcript:EER95861 gene_biotype:protein_coding'	T
'1.1.1.2.8'	'Photosynthesis.photophosphorylation.photosystem II.PS-II complex.component *(PsbR)'	'sorbi_3007g071500'	'mercator4v6.0: component *(PsbR) of PS-II complex & original description: transcript:EES13497 gene_biotype:protein_coding'	T
'1.1.1.2.9'	'Photosynthesis.photophosphorylation.photosystem II.PS-II complex.component *(PsbTc)'	'sorbi_3008g102200'	'mercator4v6.0: component *(PsbTc) of PS-II complex & original description: transcript:KXG23490 gene_biotype:protein_coding'	T
'1.1.1.2.9'	'Photosynthesis.photophosphorylation.photosystem II.PS-II complex.component *(PsbTc)'	'sorbi_3008g102400'	'mercator4v6.0: component *(PsbTc) of PS-II complex & original description: transcript:KXG23492 gene_biotype:protein_coding'	T
'1.1.1.2.9'	'Photosynthesis.photophosphorylation.photosystem II.PS-II complex.component *(PsbTc)'	'sorbi_3003g255266'	'mercator4v6.0: component *(PsbTc) of PS-II complex & original description: transcript:KXG33107 gene_biotype:protein_coding'	T
'1.1.1.2.9'	'Photosynthesis.photophosphorylation.photosystem II.PS-II complex.component *(PsbTc)'	'sorbi_3003g169000'	'mercator4v6.0: component *(PsbTc) of PS-II complex & original description: transcript:KXG32558 gene_biotype:protein_coding'	T
'1.1.1.2.10'	'Photosynthesis.photophosphorylation.photosystem II.PS-II complex.component *(PsbTn)'	'sorbi_3004g193400'	'mercator4v6.0: component *(PsbTn) of PS-II complex & original description: transcript:KXG30508 gene_biotype:protein_coding'	T
'1.1.1.2.11'	'Photosynthesis.photophosphorylation.photosystem II.PS-II complex.component *(PsbW)'	'sorbi_3009g191300'	'mercator4v6.0: component *(PsbW) of PS-II complex & original description: transcript:KXG22308 gene_biotype:protein_coding'	T
'1.1.1.2.11'	'Photosynthesis.photophosphorylation.photosystem II.PS-II complex.component *(PsbW)'	'sorbi_3003g313000'	'mercator4v6.0: component *(PsbW) of PS-II complex & original description: transcript:EES03698 gene_biotype:protein_coding'	T
'1.1.1.2.12'	'Photosynthesis.photophosphorylation.photosystem II.PS-II complex.component *(PsbX)'	'sorbi_3002g414400'	'mercator4v6.0: component *(PsbX) of PS-II complex & original description: transcript:EER99898 gene_biotype:protein_coding'	T
'1.1.1.2.12'	'Photosynthesis.photophosphorylation.photosystem II.PS-II complex.component *(PsbX)'	'sorbi_3003g055300'	'mercator4v6.0: component *(PsbX) of PS-II complex & original description: transcript:EES00245 gene_biotype:protein_coding'	T
'1.1.1.2.13'	'Photosynthesis.photophosphorylation.photosystem II.PS-II complex.component *(PsbY)'	'sorbi_3007g023300'	'mercator4v6.0: component *(PsbY) of PS-II complex & original description: transcript:EES14462 gene_biotype:protein_coding'	T
'1.1.1.2.14'	'Photosynthesis.photophosphorylation.photosystem II.PS-II complex.component *(PsbZ)'	'sorbi_3003g173116'	'mercator4v6.0: component *(PsbZ) of PS-II complex & original description: transcript:EES03031 gene_biotype:protein_coding'	T
'1.1.1.2.15'	'Photosynthesis.photophosphorylation.photosystem II.PS-II complex.component *(Ycf12)'	''	''
'1.1.1.3'	'Photosynthesis.photophosphorylation.photosystem II.assembly'	''	''
'1.1.1.3.1'	'Photosynthesis.photophosphorylation.photosystem II.assembly.assembly factor *(LPA1)'	'sorbi_3003g160800'	'mercator4v6.0: protein involved in PS-II assembly *(LPA1) & original description: transcript:KXG32485 gene_biotype:protein_coding'	T
'1.1.1.3.1'	'Photosynthesis.photophosphorylation.photosystem II.assembly.assembly factor *(LPA1)'	'sorbi_3003g160800'	'mercator4v6.0: protein involved in PS-II assembly *(LPA1) & original description: transcript:OQU86840 gene_biotype:protein_coding'	T
'1.1.1.3.1'	'Photosynthesis.photophosphorylation.photosystem II.assembly.assembly factor *(LPA1)'	'sorbi_3003g160800'	'mercator4v6.0: protein involved in PS-II assembly *(LPA1) & original description: transcript:KXG32486 gene_biotype:protein_coding'	T
'1.1.1.3.2'	'Photosynthesis.photophosphorylation.photosystem II.assembly.assembly factor *(LPA2)'	'sorbi_3003g084750'	'mercator4v6.0: protein involved in PS-II assembly *(LPA2) & original description: transcript:OQU86394 gene_biotype:protein_coding'	T
'1.1.1.3.2'	'Photosynthesis.photophosphorylation.photosystem II.assembly.assembly factor *(LPA2)'	'sorbi_3004g023400'	'mercator4v6.0: protein involved in PS-II assembly *(LPA2) & original description: transcript:EES04420 gene_biotype:protein_coding'	T
'1.1.1.3.3'	'Photosynthesis.photophosphorylation.photosystem II.assembly.assembly factor *(LPA3)'	'sorbi_3004g012900'	'mercator4v6.0: protein involved in PS-II assembly *(LPA3) & original description: transcript:EES04365 gene_biotype:protein_coding'	T
'1.1.1.3.4'	'Photosynthesis.photophosphorylation.photosystem II.assembly.assembly factor *(HCF106)'	'sorbi_3006g055800'	'mercator4v6.0: protein involved in PS-II assembly *(HCF106) & original description: transcript:EES10658 gene_biotype:protein_coding'	T
'1.1.1.3.5'	'Photosynthesis.photophosphorylation.photosystem II.assembly.assembly factor *(HCF136)'	'sorbi_3010g277600'	'mercator4v6.0: protein involved in PS-II assembly *(HCF136) & original description: transcript:EER90442 gene_biotype:protein_coding'	T
'1.1.1.3.6'	'Photosynthesis.photophosphorylation.photosystem II.assembly.assembly factor *(HCF243/PAP90)'	'sorbi_3001g393401'	'mercator4v6.0: protein involved in PS-II assembly *(HCF243/PAP90) & original description: transcript:OQU92705 gene_biotype:protein_coding'	T
'1.1.1.3.7'	'Photosynthesis.photophosphorylation.photosystem II.assembly.HCF244-OHP assembly factor complex'	''	''
'1.1.1.3.7.1'	'Photosynthesis.photophosphorylation.photosystem II.assembly.HCF244-OHP assembly factor complex.scaffold component *(HCF244)'	'sorbi_3007g173800'	'mercator4v6.0: protein involved in PS-II assembly *(HCF244) & original description: transcript:EES14101 gene_biotype:protein_coding'	T
'1.1.1.3.7.2'	'Photosynthesis.photophosphorylation.photosystem II.assembly.HCF244-OHP assembly factor complex.component *(OHP1)'	'sorbi_3002g033800'	'mercator4v6.0: LHC-related protein *(OHP1) & original description: transcript:EER97976 gene_biotype:protein_coding'	T
'1.1.1.3.7.3'	'Photosynthesis.photophosphorylation.photosystem II.assembly.HCF244-OHP assembly factor complex.component *(OHP2)'	'sorbi_3003g203000'	'mercator4v6.0: LHC-related protein *(OHP2) & original description: transcript:EES00986 gene_biotype:protein_coding'	T
'1.1.1.3.8'	'Photosynthesis.photophosphorylation.photosystem II.assembly.regulatory protein *(Psb27)'	'sorbi_3001g382100'	'mercator4v6.0: protein involved in PS-II assembly *(Psb27) & original description: transcript:EER94911 gene_biotype:protein_coding'	T
'1.1.1.3.9'	'Photosynthesis.photophosphorylation.photosystem II.assembly.regulatory protein *(Psb28)'	'sorbi_3003g419900'	'mercator4v6.0: protein involved in PS-II assembly *(Psb28) & original description: transcript:EES02031 gene_biotype:protein_coding'	T
'1.1.1.3.10'	'Photosynthesis.photophosphorylation.photosystem II.assembly.assembly factor *(Psb30)'	''	''
'1.1.1.3.11'	'Photosynthesis.photophosphorylation.photosystem II.assembly.assembly factor *(Psb32)'	'sorbi_3009g130700'	'mercator4v6.0: protein involved in PS-II assembly *(Psb32) & original description: transcript:EES19494 gene_biotype:protein_coding'	T
'1.1.1.3.12'	'Photosynthesis.photophosphorylation.photosystem II.assembly.stabilizing factor *(Psb33)'	'sorbi_3003g409700'	'mercator4v6.0: protein involved in PS-II assembly *(Psb33) & original description: transcript:OQU88137 gene_biotype:protein_coding'	T
'1.1.1.3.13'	'Photosynthesis.photophosphorylation.photosystem II.assembly.assembly factor *(PAM68)'	'sorbi_3001g493800'	'mercator4v6.0: protein involved in PS-II assembly *(PAM68) & original description: transcript:EER92804 gene_biotype:protein_coding'	T
'1.1.1.3.13'	'Photosynthesis.photophosphorylation.photosystem II.assembly.assembly factor *(PAM68)'	'sorbi_3001g316100'	'mercator4v6.0: protein involved in PS-II assembly *(PAM68) & original description: transcript:KXG39024 gene_biotype:protein_coding'	T
'1.1.1.3.14'	'Photosynthesis.photophosphorylation.photosystem II.assembly.assembly factor *(RBD1)'	'sorbi_3003g439000'	'mercator4v6.0: protein involved in PS-II assembly *(RBD1) & original description: transcript:EES02115 gene_biotype:protein_coding'	T
'1.1.1.3.15'	'Photosynthesis.photophosphorylation.photosystem II.assembly.assembly factor *(TerC)'	'sorbi_3009g024300'	'mercator4v6.0: protein involved in PS-II assembly *(TerC) & original description: transcript:EES18931 gene_biotype:protein_coding'	T
'1.1.1.3.16'	'Photosynthesis.photophosphorylation.photosystem II.assembly.assembly factor *(LTO1)'	'sorbi_3001g516901'	'mercator4v6.0: protein involved in PS-II assembly *(LTO1) & original description: transcript:OQU93304 gene_biotype:protein_coding'	T
'1.1.1.3.17'	'Photosynthesis.photophosphorylation.photosystem II.assembly.psbA-translation activator *(HCF173)'	'sorbi_3004g035100'	'mercator4v6.0: protein involved in PS-II assembly *(HCF173) & original description: transcript:EES04486 gene_biotype:protein_coding'	T
'1.1.1.3.17'	'Photosynthesis.photophosphorylation.photosystem II.assembly.psbA-translation activator *(HCF173)'	'sorbi_3010g255300'	'mercator4v6.0: protein involved in PS-II assembly *(HCF173) & original description: transcript:EER90346 gene_biotype:protein_coding'	T
'1.1.1.3.17'	'Photosynthesis.photophosphorylation.photosystem II.assembly.psbA-translation activator *(HCF173)'	'sorbi_3010g255300'	'mercator4v6.0: protein involved in PS-II assembly *(HCF173) & original description: transcript:OQU77030 gene_biotype:protein_coding'	T
'1.1.1.3.18'	'Photosynthesis.photophosphorylation.photosystem II.assembly.psbJ/psbN-translation activator *(LPE1)'	'sorbi_3010g249700'	'mercator4v6.0: psbJ/psbN-translation activator *(LPE1) & original description: transcript:OQU76988 gene_biotype:protein_coding'	T
'1.1.1.3.19'	'Photosynthesis.photophosphorylation.photosystem II.assembly.assembly factor *(PsbN)'	'sorbi_3008g102150'	'mercator4v6.0: assembly factor PsbN of PS-II complex & original description: transcript:OQU79158 gene_biotype:protein_coding'	T
'1.1.1.3.19'	'Photosynthesis.photophosphorylation.photosystem II.assembly.assembly factor *(PsbN)'	'sorbi_3001g231300'	'mercator4v6.0: assembly factor PsbN of PS-II complex & original description: transcript:KXG38424 gene_biotype:protein_coding'	T
'1.1.1.3.19'	'Photosynthesis.photophosphorylation.photosystem II.assembly.assembly factor *(PsbN)'	'sorbi_3002g288600'	'mercator4v6.0: assembly factor PsbN of PS-II complex & original description: transcript:KXG36132 gene_biotype:protein_coding'	T
'1.1.1.3.19'	'Photosynthesis.photophosphorylation.photosystem II.assembly.assembly factor *(PsbN)'	'sorbi_3003g168900'	'mercator4v6.0: assembly factor PsbN of PS-II complex & original description: transcript:KXG32557 gene_biotype:protein_coding'	T
'1.1.1.3.19'	'Photosynthesis.photophosphorylation.photosystem II.assembly.assembly factor *(PsbN)'	'sorbi_3003g255332'	'mercator4v6.0: assembly factor PsbN of PS-II complex & original description: transcript:OQU87321 gene_biotype:protein_coding'	T
'1.1.1.3.20'	'Photosynthesis.photophosphorylation.photosystem II.assembly.thioredoxin *(TRX-M)'	'sorbi_3008g063100'	'mercator4v6.0: thioredoxin *(TRX-M) & original description: transcript:EES16784 gene_biotype:protein_coding'	T
'1.1.1.3.20'	'Photosynthesis.photophosphorylation.photosystem II.assembly.thioredoxin *(TRX-M)'	'sorbi_3004g228200'	'mercator4v6.0: thioredoxin *(TRX-M) & original description: transcript:EES07212 gene_biotype:protein_coding'	T
'1.1.1.3.20'	'Photosynthesis.photophosphorylation.photosystem II.assembly.thioredoxin *(TRX-M)'	'sorbi_3006g082100'	'mercator4v6.0: thioredoxin *(TRX-M) & original description: transcript:EES12176 gene_biotype:protein_coding'	T
'1.1.1.3.20'	'Photosynthesis.photophosphorylation.photosystem II.assembly.thioredoxin *(TRX-M)'	'sorbi_3006g157600'	'mercator4v6.0: thioredoxin *(TRX-M) & original description: transcript:EES12552 gene_biotype:protein_coding'	T
'1.1.1.3.20'	'Photosynthesis.photophosphorylation.photosystem II.assembly.thioredoxin *(TRX-M)'	'sorbi_3010g279200'	'mercator4v6.0: thioredoxin *(TRX-M) & original description: transcript:KXG20981 gene_biotype:protein_coding'	T
'1.1.1.3.21'	'Photosynthesis.photophosphorylation.photosystem II.assembly.LHCII-stabilizing factor *(SEP3)'	'sorbi_3004g024600'	'mercator4v6.0: LHCII-stabilizing factor *(SEP3) & original description: transcript:EES04429 gene_biotype:protein_coding'	T
'1.1.1.3.22'	'Photosynthesis.photophosphorylation.photosystem II.assembly.protein-folding catalyst *(FKBP20-2)'	'sorbi_3002g306201'	'mercator4v6.0: protein-folding catalyst *(FKBP20-2) & original description: transcript:OQU89965 gene_biotype:protein_coding'	T
'1.1.1.3.23'	'Photosynthesis.photophosphorylation.photosystem II.assembly.assembly factor *(SLR1470)'	'sorbi_3001g489000'	'mercator4v6.0: protein involved in PS-II assembly *(SLR1470) & original description: transcript:EER92781 gene_biotype:protein_coding'	T
'1.1.1.3.24'	'Photosynthesis.photophosphorylation.photosystem II.assembly.assembly factor *(DEAP2)'	'sorbi_3009g179800'	'mercator4v6.0: protein involved in PS-II assembly *(DEAP2) & original description: transcript:EES19726 gene_biotype:protein_coding'	T
'1.1.1.4'	'Photosynthesis.photophosphorylation.photosystem II.repair and reassembly cycle'	''	''
'1.1.1.4.1'	'Photosynthesis.photophosphorylation.photosystem II.repair and reassembly cycle.protease *(FtsH1/5)'	'sorbi_3010g272800'	'mercator4v6.0: protease *(FtsH1/5) & original description: transcript:OQU77156 gene_biotype:protein_coding'	T
'1.1.1.4.1'	'Photosynthesis.photophosphorylation.photosystem II.repair and reassembly cycle.protease *(FtsH1/5)'	'sorbi_3010g272800'	'mercator4v6.0: protease *(FtsH1/5) & original description: transcript:OQU77155 gene_biotype:protein_coding'	T
'1.1.1.4.2'	'Photosynthesis.photophosphorylation.photosystem II.repair and reassembly cycle.protease *(FtsH2/8)'	'sorbi_3010g092900'	'mercator4v6.0: protease *(FtsH2/8) & original description: transcript:EER89473 gene_biotype:protein_coding'	T
'1.1.1.4.2'	'Photosynthesis.photophosphorylation.photosystem II.repair and reassembly cycle.protease *(FtsH2/8)'	'sorbi_3010g223200'	'mercator4v6.0: protease *(FtsH2/8) & original description: transcript:KXG20578 gene_biotype:protein_coding'	T
'1.1.1.4.3'	'Photosynthesis.photophosphorylation.photosystem II.repair and reassembly cycle.stabilizing factor *(ELIP)'	'sorbi_3002g052100'	'mercator4v6.0: LHC-related protein *(ELIP) & original description: transcript:OQU88532 gene_biotype:protein_coding'	T
'1.1.1.4.3'	'Photosynthesis.photophosphorylation.photosystem II.repair and reassembly cycle.stabilizing factor *(ELIP)'	'sorbi_3002g052000'	'mercator4v6.0: LHC-related protein *(ELIP) & original description: transcript:OQU88531 gene_biotype:protein_coding'	T
'1.1.1.4.4'	'Photosynthesis.photophosphorylation.photosystem II.repair and reassembly cycle.repair factor *(PPL1)'	'sorbi_3001g527000'	'mercator4v6.0: protein involved in PS-II repair *(PPL1) & original description: transcript:EER92961 gene_biotype:protein_coding'	T
'1.1.1.4.4'	'Photosynthesis.photophosphorylation.photosystem II.repair and reassembly cycle.repair factor *(PPL1)'	'sorbi_3001g527000'	'mercator4v6.0: protein involved in PS-II repair *(PPL1) & original description: transcript:OQU93355 gene_biotype:protein_coding'	T
'1.1.1.4.5'	'Photosynthesis.photophosphorylation.photosystem II.repair and reassembly cycle.photoprotective factor *(MPH1)'	'sorbi_3004g177500'	'mercator4v6.0: protein involved in photoprotection *(MPH1) & original description: transcript:EES06963 gene_biotype:protein_coding'	T
'1.1.1.4.6'	'Photosynthesis.photophosphorylation.photosystem II.repair and reassembly cycle.assembly factor *(HHL1)'	'sorbi_3004g204500'	'mercator4v6.0: protein involved in PS-II assembly *(HHL1) & original description: transcript:KXG30560 gene_biotype:protein_coding'	T
'1.1.1.4.6'	'Photosynthesis.photophosphorylation.photosystem II.repair and reassembly cycle.assembly factor *(HHL1)'	'sorbi_3004g204500'	'mercator4v6.0: protein involved in PS-II assembly *(HHL1) & original description: transcript:OQU85254 gene_biotype:protein_coding'	T
'1.1.1.4.6'	'Photosynthesis.photophosphorylation.photosystem II.repair and reassembly cycle.assembly factor *(HHL1)'	'sorbi_3004g204500'	'mercator4v6.0: protein involved in PS-II assembly *(HHL1) & original description: transcript:KXG30561 gene_biotype:protein_coding'	T
'1.1.1.4.7'	'Photosynthesis.photophosphorylation.photosystem II.repair and reassembly cycle.assembly factor *(MET1)'	'sorbi_3002g047400'	'mercator4v6.0: protein involved in PS-II assembly *(MET1) & original description: transcript:EER95917 gene_biotype:protein_coding'	T
'1.1.1.4.8'	'Photosynthesis.photophosphorylation.photosystem II.repair and reassembly cycle.assembly factor *(CYP38)'	'sorbi_3007g116950'	'mercator4v6.0: protein involved in PS-II assembly *(CYP38) & original description: transcript:OQU80374 gene_biotype:protein_coding'	T
'1.1.1.4.8'	'Photosynthesis.photophosphorylation.photosystem II.repair and reassembly cycle.assembly factor *(CYP38)'	'sorbi_3007g116950'	'mercator4v6.0: protein involved in PS-II assembly *(CYP38) & original description: transcript:OQU80375 gene_biotype:protein_coding'	T
'1.1.1.4.9'	'Photosynthesis.photophosphorylation.photosystem II.repair and reassembly cycle.assembly factor *(LQY1)'	'sorbi_3006g103400'	'mercator4v6.0: protein involved in PS-II assembly *(LQY1) & original description: transcript:EES12280 gene_biotype:protein_coding'	T
'1.1.1.5'	'Photosynthesis.photophosphorylation.photosystem II.photosynthetic acclimation'	''	''
'1.1.1.5.1'	'Photosynthesis.photophosphorylation.photosystem II.photosynthetic acclimation.regulatory phosphorylation'	''	''
'1.1.1.5.1.1'	'Photosynthesis.photophosphorylation.photosystem II.photosynthetic acclimation.regulatory phosphorylation.protein kinase *(STN7)'	'sorbi_3009g219100'	'mercator4v6.0: photosynthetic acclimation STN7 kinase & original description: transcript:KXG22466 gene_biotype:protein_coding'	T
'1.1.1.5.1.2'	'Photosynthesis.photophosphorylation.photosystem II.photosynthetic acclimation.regulatory phosphorylation.protein kinase *(STN8)'	'sorbi_3009g174700'	'mercator4v6.0: photosynthetic acclimation STN8 kinase & original description: transcript:OQU78190 gene_biotype:protein_coding'	T
'1.1.1.5.1.3'	'Photosynthesis.photophosphorylation.photosystem II.photosynthetic acclimation.regulatory phosphorylation.phosphatase *(PPH1/TAP38)'	'sorbi_3003g185900'	'mercator4v6.0: phosphatase *(PPH1/TAP38) & original description: transcript:KXG32702 gene_biotype:protein_coding'	T
'1.1.1.5.1.3'	'Photosynthesis.photophosphorylation.photosystem II.photosynthetic acclimation.regulatory phosphorylation.phosphatase *(PPH1/TAP38)'	'sorbi_3003g185900'	'mercator4v6.0: phosphatase *(PPH1/TAP38) & original description: transcript:OQU87003 gene_biotype:protein_coding'	T
'1.1.1.5.1.3'	'Photosynthesis.photophosphorylation.photosystem II.photosynthetic acclimation.regulatory phosphorylation.phosphatase *(PPH1/TAP38)'	'sorbi_3003g185900'	'mercator4v6.0: phosphatase *(PPH1/TAP38) & original description: transcript:EES03112 gene_biotype:protein_coding'	T
'1.1.1.5.1.3'	'Photosynthesis.photophosphorylation.photosystem II.photosynthetic acclimation.regulatory phosphorylation.phosphatase *(PPH1/TAP38)'	'sorbi_3003g185900'	'mercator4v6.0: phosphatase *(PPH1/TAP38) & original description: transcript:OQU87004 gene_biotype:protein_coding'	T
'1.1.1.5.1.4'	'Photosynthesis.photophosphorylation.photosystem II.photosynthetic acclimation.regulatory phosphorylation.phosphatase *(PBCP)'	'sorbi_3003g058700'	'mercator4v6.0: phosphatase *(PBCP) & original description: transcript:KXG31802 gene_biotype:protein_coding'	T
'1.1.1.5.2'	'Photosynthesis.photophosphorylation.photosystem II.photosynthetic acclimation.regulatory acetylation'	''	''
'1.1.1.5.2.1'	'Photosynthesis.photophosphorylation.photosystem II.photosynthetic acclimation.regulatory acetylation.lysine acetyltransferase *(NSI)'	'sorbi_3009g175500'	'mercator4v6.0: lysine acetyltransferase *(NSI) & original description: transcript:KXG22227 gene_biotype:protein_coding'	T
'1.1.1.5.3'	'Photosynthesis.photophosphorylation.photosystem II.photosynthetic acclimation.non-photochemical quenching (NPQ)'	''	''
'1.1.1.5.3.1'	'Photosynthesis.photophosphorylation.photosystem II.photosynthetic acclimation.non-photochemical quenching (NPQ).qE/qZ-type quenching'	''	''
'1.1.1.5.3.1.1'	'Photosynthesis.photophosphorylation.photosystem II.photosynthetic acclimation.non-photochemical quenching (NPQ).qE/qZ-type quenching.pH-sensor protein *(PsbS)'	'sorbi_3003g370000'	'mercator4v6.0: non-photochemical quenching PsbS protein & original description: transcript:EES01824 gene_biotype:protein_coding'	T
'1.1.1.5.3.1.2'	'Photosynthesis.photophosphorylation.photosystem II.photosynthetic acclimation.non-photochemical quenching (NPQ).qE/qZ-type quenching.xanthophyll cycle'	''	''
'1.1.1.5.3.1.2.1'	'Photosynthesis.photophosphorylation.photosystem II.photosynthetic acclimation.non-photochemical quenching (NPQ).qE/qZ-type quenching.xanthophyll cycle.violaxanthin de-epoxidase *(VDE)'	'sorbi_3006g049200'	'mercator4v6.0: violaxanthin de-epoxidase *(VDE) & original description: transcript:EES10609 gene_biotype:protein_coding'	T
'1.1.1.5.3.1.2.2'	'Photosynthesis.photophosphorylation.photosystem II.photosynthetic acclimation.non-photochemical quenching (NPQ).qE/qZ-type quenching.xanthophyll cycle.zeaxanthin epoxidase *(ZEP)'	'sorbi_3006g097500'	'mercator4v6.0: zeaxanthin epoxidase *(ZEP) & original description: transcript:EES12253 gene_biotype:protein_coding'	T
'1.1.1.5.3.1.3'	'Photosynthesis.photophosphorylation.photosystem II.photosynthetic acclimation.non-photochemical quenching (NPQ).qE/qZ-type quenching.LhcSR-dependent machinery'	''	''
'1.1.1.5.3.1.3.1'	'Photosynthesis.photophosphorylation.photosystem II.photosynthetic acclimation.non-photochemical quenching (NPQ).qE/qZ-type quenching.LhcSR-dependent machinery.light stress-responsive protein *(LhcSR)'	''	''
'1.1.1.5.3.1.4'	'Photosynthesis.photophosphorylation.photosystem II.photosynthetic acclimation.non-photochemical quenching (NPQ).qE/qZ-type quenching.regulatory protein *(FLAP1)'	'sorbi_3001g128600'	'mercator4v6.0: regulatory protein *(FLAP1) of non-photochemical quenching & original description: transcript:EER93626 gene_biotype:protein_coding'	T
'1.1.1.5.3.1.4'	'Photosynthesis.photophosphorylation.photosystem II.photosynthetic acclimation.non-photochemical quenching (NPQ).qE/qZ-type quenching.regulatory protein *(FLAP1)'	'sorbi_3007g022800'	'mercator4v6.0: regulatory protein *(FLAP1) of non-photochemical quenching & original description: transcript:KXG24300 gene_biotype:protein_coding'	T
'1.1.1.5.3.1.4'	'Photosynthesis.photophosphorylation.photosystem II.photosynthetic acclimation.non-photochemical quenching (NPQ).qE/qZ-type quenching.regulatory protein *(FLAP1)'	'sorbi_3007g022800'	'mercator4v6.0: regulatory protein *(FLAP1) of non-photochemical quenching & original description: transcript:KXG24296 gene_biotype:protein_coding'	T
'1.1.1.5.3.1.4'	'Photosynthesis.photophosphorylation.photosystem II.photosynthetic acclimation.non-photochemical quenching (NPQ).qE/qZ-type quenching.regulatory protein *(FLAP1)'	'sorbi_3007g022800'	'mercator4v6.0: regulatory protein *(FLAP1) of non-photochemical quenching & original description: transcript:KXG24299 gene_biotype:protein_coding'	T
'1.1.1.5.3.1.5'	'Photosynthesis.photophosphorylation.photosystem II.photosynthetic acclimation.non-photochemical quenching (NPQ).qE/qZ-type quenching.regulatory protein *(DLDG1)'	'sorbi_3001g536901'	'mercator4v6.0: regulatory protein *(DLDG1) of non-photochemical quenching & original description: transcript:OQU93422 gene_biotype:protein_coding'	T
'1.1.1.5.3.1.5'	'Photosynthesis.photophosphorylation.photosystem II.photosynthetic acclimation.non-photochemical quenching (NPQ).qE/qZ-type quenching.regulatory protein *(DLDG1)'	'sorbi_3001g537001'	'mercator4v6.0: regulatory protein *(DLDG1) of non-photochemical quenching & original description: transcript:OQU93423 gene_biotype:protein_coding'	T
'1.1.1.5.3.1.6'	'Photosynthesis.photophosphorylation.photosystem II.photosynthetic acclimation.non-photochemical quenching (NPQ).qE/qZ-type quenching.regulatory protein *(YCF10)'	''	''
'1.1.1.5.3.1.7'	'Photosynthesis.photophosphorylation.photosystem II.photosynthetic acclimation.non-photochemical quenching (NPQ).qE/qZ-type quenching.regulatory protein *(NPQ6)'	'sorbi_3006g128300'	'mercator4v6.0: regulatory protein *(NPQ6) of non-photochemical quenching & original description: transcript:OQU81834 gene_biotype:protein_coding'	T
'1.1.1.5.3.1.7'	'Photosynthesis.photophosphorylation.photosystem II.photosynthetic acclimation.non-photochemical quenching (NPQ).qE/qZ-type quenching.regulatory protein *(NPQ6)'	'sorbi_3006g128300'	'mercator4v6.0: regulatory protein *(NPQ6) of non-photochemical quenching & original description: transcript:KXG26605 gene_biotype:protein_coding'	T
'1.1.1.5.3.1.7'	'Photosynthesis.photophosphorylation.photosystem II.photosynthetic acclimation.non-photochemical quenching (NPQ).qE/qZ-type quenching.regulatory protein *(NPQ6)'	'sorbi_3006g128300'	'mercator4v6.0: regulatory protein *(NPQ6) of non-photochemical quenching & original description: transcript:KXG26604 gene_biotype:protein_coding'	T
'1.1.1.5.3.1.7'	'Photosynthesis.photophosphorylation.photosystem II.photosynthetic acclimation.non-photochemical quenching (NPQ).qE/qZ-type quenching.regulatory protein *(NPQ6)'	'sorbi_3006g128300'	'mercator4v6.0: regulatory protein *(NPQ6) of non-photochemical quenching & original description: transcript:KXG26606 gene_biotype:protein_coding'	T
'1.1.1.5.3.1.8'	'Photosynthesis.photophosphorylation.photosystem II.photosynthetic acclimation.non-photochemical quenching (NPQ).qE/qZ-type quenching.regulatory protein *(NPQ7)'	'sorbi_3002g156200'	'mercator4v6.0: regulatory protein *(NPQ7) of non-photochemical quenching & original description: transcript:KXG35309 gene_biotype:protein_coding'	T
'1.1.1.5.3.1.8'	'Photosynthesis.photophosphorylation.photosystem II.photosynthetic acclimation.non-photochemical quenching (NPQ).qE/qZ-type quenching.regulatory protein *(NPQ7)'	'sorbi_3002g156200'	'mercator4v6.0: regulatory protein *(NPQ7) of non-photochemical quenching & original description: transcript:EER98644 gene_biotype:protein_coding'	T
'1.1.1.5.3.2'	'Photosynthesis.photophosphorylation.photosystem II.photosynthetic acclimation.non-photochemical quenching (NPQ).qH-type antenna quenching'	''	''
'1.1.1.5.3.2.1'	'Photosynthesis.photophosphorylation.photosystem II.photosynthetic acclimation.non-photochemical quenching (NPQ).qH-type antenna quenching.regulatory protein *(LCNP)'	'sorbi_3006g222700'	'mercator4v6.0: regulatory protein lipocalin *(LCNP) of non-photochemical quenching & original description: transcript:KXG27157 gene_biotype:protein_coding'	T
'1.1.1.5.3.2.1'	'Photosynthesis.photophosphorylation.photosystem II.photosynthetic acclimation.non-photochemical quenching (NPQ).qH-type antenna quenching.regulatory protein *(LCNP)'	'sorbi_3006g222700'	'mercator4v6.0: regulatory protein lipocalin *(LCNP) of non-photochemical quenching & original description: transcript:KXG27158 gene_biotype:protein_coding'	T
'1.1.1.5.3.2.2'	'Photosynthesis.photophosphorylation.photosystem II.photosynthetic acclimation.non-photochemical quenching (NPQ).qH-type antenna quenching.regulatory protein *(SOQ1)'	'sorbi_3001g393300'	'mercator4v6.0: regulatory protein *(SOQ1) of non-photochemical quenching & original description: transcript:KXG39515 gene_biotype:protein_coding'	T
'1.1.1.5.3.2.3'	'Photosynthesis.photophosphorylation.photosystem II.photosynthetic acclimation.non-photochemical quenching (NPQ).qH-type antenna quenching.regulatory protein *(ROQH1)'	'sorbi_3001g368600'	'mercator4v6.0: regulatory protein *(ROQH1) of non-photochemical quenching & original description: transcript:EER92259 gene_biotype:protein_coding'	T
'1.1.1.5.4'	'Photosynthesis.photophosphorylation.photosystem II.photosynthetic acclimation.thylakoid grana stacking'	''	''
'1.1.1.5.4.1'	'Photosynthesis.photophosphorylation.photosystem II.photosynthetic acclimation.thylakoid grana stacking.regulatory factor *(RIQ)'	'sorbi_3008g139900'	'mercator4v6.0: regulatory factor *(RIQ) of thylakoid grana stacking & original description: transcript:KXG23782 gene_biotype:protein_coding'	T
'1.1.1.5.4.1'	'Photosynthesis.photophosphorylation.photosystem II.photosynthetic acclimation.thylakoid grana stacking.regulatory factor *(RIQ)'	'sorbi_3008g139900'	'mercator4v6.0: regulatory factor *(RIQ) of thylakoid grana stacking & original description: transcript:KXG23781 gene_biotype:protein_coding'	T
'1.1.1.5.4.1'	'Photosynthesis.photophosphorylation.photosystem II.photosynthetic acclimation.thylakoid grana stacking.regulatory factor *(RIQ)'	'sorbi_3003g199800'	'mercator4v6.0: regulatory factor *(RIQ) of thylakoid grana stacking & original description: transcript:KXG32786 gene_biotype:protein_coding'	T
'1.1.1.5.4.1'	'Photosynthesis.photophosphorylation.photosystem II.photosynthetic acclimation.thylakoid grana stacking.regulatory factor *(RIQ)'	'sorbi_3003g199800'	'mercator4v6.0: regulatory factor *(RIQ) of thylakoid grana stacking & original description: transcript:OQU87069 gene_biotype:protein_coding'	T
'1.1.1.5.4.1'	'Photosynthesis.photophosphorylation.photosystem II.photosynthetic acclimation.thylakoid grana stacking.regulatory factor *(RIQ)'	'sorbi_3003g199800'	'mercator4v6.0: regulatory factor *(RIQ) of thylakoid grana stacking & original description: transcript:KXG32788 gene_biotype:protein_coding'	T
'1.1.1.5.4.1'	'Photosynthesis.photophosphorylation.photosystem II.photosynthetic acclimation.thylakoid grana stacking.regulatory factor *(RIQ)'	'sorbi_3003g199800'	'mercator4v6.0: regulatory factor *(RIQ) of thylakoid grana stacking & original description: transcript:KXG32789 gene_biotype:protein_coding'	T
'1.1.1.5.4.1'	'Photosynthesis.photophosphorylation.photosystem II.photosynthetic acclimation.thylakoid grana stacking.regulatory factor *(RIQ)'	'sorbi_3003g199800'	'mercator4v6.0: regulatory factor *(RIQ) of thylakoid grana stacking & original description: transcript:OQU87067 gene_biotype:protein_coding'	T
'1.1.1.5.4.1'	'Photosynthesis.photophosphorylation.photosystem II.photosynthetic acclimation.thylakoid grana stacking.regulatory factor *(RIQ)'	'sorbi_3003g199800'	'mercator4v6.0: regulatory factor *(RIQ) of thylakoid grana stacking & original description: transcript:KXG32787 gene_biotype:protein_coding'	T
'1.1.1.5.4.1'	'Photosynthesis.photophosphorylation.photosystem II.photosynthetic acclimation.thylakoid grana stacking.regulatory factor *(RIQ)'	'sorbi_3003g199800'	'mercator4v6.0: regulatory factor *(RIQ) of thylakoid grana stacking & original description: transcript:OQU87068 gene_biotype:protein_coding'	T
'1.1.1.5.4.2'	'Photosynthesis.photophosphorylation.photosystem II.photosynthetic acclimation.thylakoid grana stacking.regulatory factor *(CURT)'	'sorbi_3001g314200'	'mercator4v6.0: regulatory factor *(CURT) of thylakoid grana stacking & original description: transcript:KXG39015 gene_biotype:protein_coding'	T
'1.1.1.5.4.2'	'Photosynthesis.photophosphorylation.photosystem II.photosynthetic acclimation.thylakoid grana stacking.regulatory factor *(CURT)'	'sorbi_3001g314200'	'mercator4v6.0: regulatory factor *(CURT) of thylakoid grana stacking & original description: transcript:KXG39014 gene_biotype:protein_coding'	T
'1.1.1.5.4.2'	'Photosynthesis.photophosphorylation.photosystem II.photosynthetic acclimation.thylakoid grana stacking.regulatory factor *(CURT)'	'sorbi_3002g297300'	'mercator4v6.0: regulatory factor *(CURT) of thylakoid grana stacking & original description: transcript:EER97176 gene_biotype:protein_coding'	T
'1.1.1.5.4.2'	'Photosynthesis.photophosphorylation.photosystem II.photosynthetic acclimation.thylakoid grana stacking.regulatory factor *(CURT)'	'sorbi_3002g230800'	'mercator4v6.0: regulatory factor *(CURT) of thylakoid grana stacking & original description: transcript:EER99031 gene_biotype:protein_coding'	T
'1.1.1.5.4.2'	'Photosynthesis.photophosphorylation.photosystem II.photosynthetic acclimation.thylakoid grana stacking.regulatory factor *(CURT)'	'sorbi_3003g303700'	'mercator4v6.0: regulatory factor *(CURT) of thylakoid grana stacking & original description: transcript:OQU87593 gene_biotype:protein_coding'	T
'1.1.1.5.4.2'	'Photosynthesis.photophosphorylation.photosystem II.photosynthetic acclimation.thylakoid grana stacking.regulatory factor *(CURT)'	'sorbi_3004g249800'	'mercator4v6.0: regulatory factor *(CURT) of thylakoid grana stacking & original description: transcript:KXG30819 gene_biotype:protein_coding'	T
'1.1.1.5.4.2'	'Photosynthesis.photophosphorylation.photosystem II.photosynthetic acclimation.thylakoid grana stacking.regulatory factor *(CURT)'	'sorbi_3004g249800'	'mercator4v6.0: regulatory factor *(CURT) of thylakoid grana stacking & original description: transcript:OQU85459 gene_biotype:protein_coding'	T
'1.1.1.5.4.2'	'Photosynthesis.photophosphorylation.photosystem II.photosynthetic acclimation.thylakoid grana stacking.regulatory factor *(CURT)'	'sorbi_3004g305800'	'mercator4v6.0: regulatory factor *(CURT) of thylakoid grana stacking & original description: transcript:KXG31149 gene_biotype:protein_coding'	T
'1.1.1.5.4.2'	'Photosynthesis.photophosphorylation.photosystem II.photosynthetic acclimation.thylakoid grana stacking.regulatory factor *(CURT)'	'sorbi_3004g305800'	'mercator4v6.0: regulatory factor *(CURT) of thylakoid grana stacking & original description: transcript:KXG31148 gene_biotype:protein_coding'	T
'1.1.1.5.4.2'	'Photosynthesis.photophosphorylation.photosystem II.photosynthetic acclimation.thylakoid grana stacking.regulatory factor *(CURT)'	'sorbi_3004g305800'	'mercator4v6.0: regulatory factor *(CURT) of thylakoid grana stacking & original description: transcript:KXG31147 gene_biotype:protein_coding'	T
'1.1.1.5.4.2'	'Photosynthesis.photophosphorylation.photosystem II.photosynthetic acclimation.thylakoid grana stacking.regulatory factor *(CURT)'	'sorbi_3007g134100'	'mercator4v6.0: regulatory factor *(CURT) of thylakoid grana stacking & original description: transcript:EES15027 gene_biotype:protein_coding'	T
'1.1.1.5.4.2'	'Photosynthesis.photophosphorylation.photosystem II.photosynthetic acclimation.thylakoid grana stacking.regulatory factor *(CURT)'	'sorbi_3010g109500'	'mercator4v6.0: regulatory factor *(CURT) of thylakoid grana stacking & original description: transcript:EER89571 gene_biotype:protein_coding'	T
'1.1.1.5.5'	'Photosynthesis.photophosphorylation.photosystem II.photosynthetic acclimation.acclimation factor activities'	''	''
'1.1.1.5.5.1'	'Photosynthesis.photophosphorylation.photosystem II.photosynthetic acclimation.acclimation factor activities.acclimation factor *(MPH2)'	'sorbi_3010g255600'	'mercator4v6.0: photosynthetic acclimation MPH2 acclimation factor & original description: transcript:EER88923 gene_biotype:protein_coding'	T
'1.1.1.5.5.2'	'Photosynthesis.photophosphorylation.photosystem II.photosynthetic acclimation.acclimation factor activities.acclimation factor *(APE)'	'sorbi_3007g108900'	'mercator4v6.0: photosynthetic acclimation APE acclimation factor & original description: transcript:EES14893 gene_biotype:protein_coding'	T
'1.1.1.5.5.3'	'Photosynthesis.photophosphorylation.photosystem II.photosynthetic acclimation.acclimation factor activities.light-responsive regulatory protein *(SEP1)'	'sorbi_3009g055800'	'mercator4v6.0: light-responsive regulatory protein *(SEP1) involved in photosynthetic acclimation & original description: transcript:OQU77496 gene_biotype:protein_coding'	T
'1.1.1.5.5.3'	'Photosynthesis.photophosphorylation.photosystem II.photosynthetic acclimation.acclimation factor activities.light-responsive regulatory protein *(SEP1)'	'sorbi_3005g194100'	'mercator4v6.0: light-responsive regulatory protein *(SEP1) involved in photosynthetic acclimation & original description: transcript:EES10144 gene_biotype:protein_coding'	T
'1.1.1.5.5.4'	'Photosynthesis.photophosphorylation.photosystem II.photosynthetic acclimation.acclimation factor activities.light-responsive regulatory protein *(SEP2)'	'sorbi_3006g235300'	'mercator4v6.0: light-responsive regulatory protein *(SEP2) involved in photosynthetic acclimation & original description: transcript:EES11521 gene_biotype:protein_coding'	T
'1.1.1.5.5.5'	'Photosynthesis.photophosphorylation.photosystem II.photosynthetic acclimation.acclimation factor activities.light-responsive regulatory protein *(SEP4)'	'sorbi_3001g413600'	'mercator4v6.0: light-responsive regulatory protein *(SEP4) involved in photosynthetic acclimation & original description: transcript:KXG39645 gene_biotype:protein_coding'	T
'1.1.1.5.5.6'	'Photosynthesis.photophosphorylation.photosystem II.photosynthetic acclimation.acclimation factor activities.light-responsive regulatory protein *(SEP5)'	'sorbi_3004g211501'	'mercator4v6.0: light-responsive regulatory protein *(SEP5) involved in photosynthetic acclimation & original description: transcript:OQU85291 gene_biotype:protein_coding'	T
'1.1.1.5.6'	'Photosynthesis.photophosphorylation.photosystem II.photosynthetic acclimation.plastoquinone redox state signalling'	''	''
'1.1.1.5.6.1'	'Photosynthesis.photophosphorylation.photosystem II.photosynthetic acclimation.plastoquinone redox state signalling.regulatory kinase *(CSK)'	''	''
'1.1.2'	'Photosynthesis.photophosphorylation.cytochrome b6/f complex'	''	''
'1.1.2.1'	'Photosynthesis.photophosphorylation.cytochrome b6/f complex.apocytochrome f component *(PetA)'	''	''
'1.1.2.2'	'Photosynthesis.photophosphorylation.cytochrome b6/f complex.apocytochrome b component *(PetB)'	'sorbi_3003g168700'	'mercator4v6.0: apocytochrome b component *(PetB) of cytochrome b6/f complex & original description: transcript:EES02990 gene_biotype:protein_coding'	T
'1.1.2.3'	'Photosynthesis.photophosphorylation.cytochrome b6/f complex.Rieske iron-sulfur component *(PetC)'	'sorbi_3009g143100'	'mercator4v6.0: Rieske iron-sulfur component *(PetC) of cytochrome b6/f complex & original description: transcript:EES19551 gene_biotype:protein_coding'	T
'1.1.2.4'	'Photosynthesis.photophosphorylation.cytochrome b6/f complex.component *(PetD/IV)'	'sorbi_3003g168600'	'mercator4v6.0: component *(PetD/IV) of cytochrome b6/f complex & original description: transcript:KXG32556 gene_biotype:protein_coding'	T
'1.1.2.5'	'Photosynthesis.photophosphorylation.cytochrome b6/f complex.component *(PetG/V)'	''	''
'1.1.2.6'	'Photosynthesis.photophosphorylation.cytochrome b6/f complex.component *(PetL/VI)'	'sorbi_3004g337850'	'mercator4v6.0: component *(PetL/VI) of cytochrome b6/f complex & original description: transcript:OQU85916 gene_biotype:protein_coding'	T
'1.1.2.7'	'Photosynthesis.photophosphorylation.cytochrome b6/f complex.component *(PetM/VII)'	'sorbi_3001g078000'	'mercator4v6.0: component *(PetM/VII) of cytochrome b6/f complex & original description: transcript:KXG37482 gene_biotype:protein_coding'	T
'1.1.2.7'	'Photosynthesis.photophosphorylation.cytochrome b6/f complex.component *(PetM/VII)'	'sorbi_3001g078000'	'mercator4v6.0: component *(PetM/VII) of cytochrome b6/f complex & original description: transcript:EER93394 gene_biotype:protein_coding'	T
'1.1.2.8'	'Photosynthesis.photophosphorylation.cytochrome b6/f complex.component *(PetN)'	'sorbi_3003g171900'	'mercator4v6.0: component *(PetN) of cytochrome b6/f complex & original description: transcript:KXG32587 gene_biotype:protein_coding'	T
'1.1.2.9'	'Photosynthesis.photophosphorylation.cytochrome b6/f complex.assembly'	''	''
'1.1.2.9.1'	'Photosynthesis.photophosphorylation.cytochrome b6/f complex.assembly.CCB cytochrome b6 maturation system (system IV)'	''	''
'1.1.2.9.1.1'	'Photosynthesis.photophosphorylation.cytochrome b6/f complex.assembly.CCB cytochrome b6 maturation system (system IV).assembly factor *(CCB1)'	'sorbi_3005g133700'	'mercator4v6.0: assembly factor CCB1 of CCB cytochrome b6 maturation system (system IV) & original description: transcript:OQU83559 gene_biotype:protein_coding'	T
'1.1.2.9.1.2'	'Photosynthesis.photophosphorylation.cytochrome b6/f complex.assembly.CCB cytochrome b6 maturation system (system IV).assembly factor *(CCB2)'	'sorbi_3001g321400'	'mercator4v6.0: assembly factor CCB2 of CCB cytochrome b6 maturation system (system IV) & original description: transcript:KXG39046 gene_biotype:protein_coding'	T
'1.1.2.9.1.2'	'Photosynthesis.photophosphorylation.cytochrome b6/f complex.assembly.CCB cytochrome b6 maturation system (system IV).assembly factor *(CCB2)'	'sorbi_3001g321400'	'mercator4v6.0: assembly factor CCB2 of CCB cytochrome b6 maturation system (system IV) & original description: transcript:OQU92277 gene_biotype:protein_coding'	T
'1.1.2.9.1.2'	'Photosynthesis.photophosphorylation.cytochrome b6/f complex.assembly.CCB cytochrome b6 maturation system (system IV).assembly factor *(CCB2)'	'sorbi_3001g321400'	'mercator4v6.0: assembly factor CCB2 of CCB cytochrome b6 maturation system (system IV) & original description: transcript:EER94628 gene_biotype:protein_coding'	T
'1.1.2.9.1.3'	'Photosynthesis.photophosphorylation.cytochrome b6/f complex.assembly.CCB cytochrome b6 maturation system (system IV).assembly factor *(CCB3)'	'sorbi_3003g440500'	'mercator4v6.0: assembly factor CCB3 of CCB cytochrome b6 maturation system (system IV) & original description: transcript:KXG34204 gene_biotype:protein_coding'	T
'1.1.2.9.1.4'	'Photosynthesis.photophosphorylation.cytochrome b6/f complex.assembly.CCB cytochrome b6 maturation system (system IV).assembly factor *(CCB4)'	'sorbi_3006g243000'	'mercator4v6.0: assembly factor CCB4 of CCB cytochrome b6 maturation system (system IV) & original description: transcript:KXG27275 gene_biotype:protein_coding'	T
'1.1.2.9.2'	'Photosynthesis.photophosphorylation.cytochrome b6/f complex.assembly.CCS cytochrome f/c6 maturation system (system II)'	''	''
'1.1.2.9.2.1'	'Photosynthesis.photophosphorylation.cytochrome b6/f complex.assembly.CCS cytochrome f/c6 maturation system (system II).assembly factor *(CcsA/YCF5)'	'sorbi_3002g150200'	'mercator4v6.0: assembly factor CcsA of CCS cytochrome f/c6 maturation system (system II) & original description: transcript:KXG35254 gene_biotype:protein_coding'	T
'1.1.2.9.2.2'	'Photosynthesis.photophosphorylation.cytochrome b6/f complex.assembly.CCS cytochrome f/c6 maturation system (system II).assembly factor *(Ccs1/CcsB)'	'sorbi_3001g076200'	'mercator4v6.0: assembly factor CcsB of CCS cytochrome f/c6 maturation system (system II) & original description: transcript:EER90821 gene_biotype:protein_coding'	T
'1.1.2.9.2.3'	'Photosynthesis.photophosphorylation.cytochrome b6/f complex.assembly.CCS cytochrome f/c6 maturation system (system II).assembly factor *(Ccs5/CcdA)'	'sorbi_3005g028900'	'mercator4v6.0: assembly factor CcdA of CCS cytochrome f/c6 maturation system (system II) & original description: transcript:KXG27693 gene_biotype:protein_coding'	T
'1.1.2.9.3'	'Photosynthesis.photophosphorylation.cytochrome b6/f complex.assembly.assembly factor *(HCF153)'	'sorbi_3003g421400'	'mercator4v6.0: protein involved in cytochrome b6/f complex assembly *(HCF153) & original description: transcript:EES02039 gene_biotype:protein_coding'	T
'1.1.2.9.3'	'Photosynthesis.photophosphorylation.cytochrome b6/f complex.assembly.assembly factor *(HCF153)'	'sorbi_3005g076000'	'mercator4v6.0: protein involved in cytochrome b6/f complex assembly *(HCF153) & original description: transcript:KXG28018 gene_biotype:protein_coding'	T
'1.1.2.9.4'	'Photosynthesis.photophosphorylation.cytochrome b6/f complex.assembly.assembly factor *(HCF222)'	'sorbi_3001g337600'	'mercator4v6.0: protein involved in cytochrome b6/f complex assembly *(HCF222) & original description: transcript:EER92129 gene_biotype:protein_coding'	T
'1.1.2.9.4'	'Photosynthesis.photophosphorylation.cytochrome b6/f complex.assembly.assembly factor *(HCF222)'	'sorbi_3001g337600'	'mercator4v6.0: protein involved in cytochrome b6/f complex assembly *(HCF222) & original description: transcript:OQU92397 gene_biotype:protein_coding'	T
'1.1.2.9.4'	'Photosynthesis.photophosphorylation.cytochrome b6/f complex.assembly.assembly factor *(HCF222)'	'sorbi_3009g237800'	'mercator4v6.0: protein involved in cytochrome b6/f complex assembly *(HCF222) & original description: transcript:OQU78451 gene_biotype:protein_coding'	T
'1.1.2.9.5'	'Photosynthesis.photophosphorylation.cytochrome b6/f complex.assembly.assembly factor *(HCF164)'	'sorbi_3001g077300'	'mercator4v6.0: protein involved in cytochrome b6/f complex assembly *(HCF164) & original description: transcript:KXG37478 gene_biotype:protein_coding'	T
'1.1.2.9.5'	'Photosynthesis.photophosphorylation.cytochrome b6/f complex.assembly.assembly factor *(HCF164)'	'sorbi_3001g077300'	'mercator4v6.0: protein involved in cytochrome b6/f complex assembly *(HCF164) & original description: transcript:KXG37476 gene_biotype:protein_coding'	T
'1.1.2.9.5'	'Photosynthesis.photophosphorylation.cytochrome b6/f complex.assembly.assembly factor *(HCF164)'	'sorbi_3001g077300'	'mercator4v6.0: protein involved in cytochrome b6/f complex assembly *(HCF164) & original description: transcript:KXG37477 gene_biotype:protein_coding'	T
'1.1.2.9.6'	'Photosynthesis.photophosphorylation.cytochrome b6/f complex.assembly.assembly factor *(DAC)'	'sorbi_3003g328100'	'mercator4v6.0: protein involved in cytochrome b6/f complex assembly *(DAC) & original description: transcript:EES03769 gene_biotype:protein_coding'	T
'1.1.2.9.7'	'Photosynthesis.photophosphorylation.cytochrome b6/f complex.assembly.assembly factor *(DEIP1)'	'sorbi_3006g074500'	'mercator4v6.0: assembly factor *(DEIP1) of cytochrome b6-f comlex & original description: transcript:EES10775 gene_biotype:protein_coding'	T
'1.1.3'	'Photosynthesis.photophosphorylation.Cytb6/f to PS-I electron carriers'	''	''
'1.1.3.1'	'Photosynthesis.photophosphorylation.Cytb6/f to PS-I electron carriers.plastocyanin copper-protein *(PetE)'	'sorbi_3010g000500'	'mercator4v6.0: plastocyanin electron carrier & original description: transcript:EER87677 gene_biotype:protein_coding'	T
'1.1.3.2'	'Photosynthesis.photophosphorylation.Cytb6/f to PS-I electron carriers.cytochrome hemoprotein *(Cytc6a)'	'sorbi_3002g342600'	'mercator4v6.0: cytochrome electron carrier *(Cytc6a) & original description: transcript:EER99563 gene_biotype:protein_coding'	T
'1.1.4'	'Photosynthesis.photophosphorylation.photosystem I'	''	''
'1.1.4.1'	'Photosynthesis.photophosphorylation.photosystem I.LHC-I complex'	''	''
'1.1.4.1.1'	'Photosynthesis.photophosphorylation.photosystem I.LHC-I complex.component *(LHCa1)'	'sorbi_3004g056900'	'mercator4v6.0: component *(LHCa1) of LHC-I complex & original description: transcript:EES04597 gene_biotype:protein_coding'	T
'1.1.4.1.2'	'Photosynthesis.photophosphorylation.photosystem I.LHC-I complex.component *(LHCa2)'	'sorbi_3002g352100'	'mercator4v6.0: component *(LHCa2) of LHC-I complex & original description: transcript:KXG36551 gene_biotype:protein_coding'	T
'1.1.4.1.2'	'Photosynthesis.photophosphorylation.photosystem I.LHC-I complex.component *(LHCa2)'	'sorbi_3002g352100'	'mercator4v6.0: component *(LHCa2) of LHC-I complex & original description: transcript:KXG36552 gene_biotype:protein_coding'	T
'1.1.4.1.3'	'Photosynthesis.photophosphorylation.photosystem I.LHC-I complex.component *(LHCa3)'	'sorbi_3010g189300'	'mercator4v6.0: component *(LHCa3) of LHC-I complex & original description: transcript:KXG20345 gene_biotype:protein_coding'	T
'1.1.4.1.3'	'Photosynthesis.photophosphorylation.photosystem I.LHC-I complex.component *(LHCa3)'	'sorbi_3010g189300'	'mercator4v6.0: component *(LHCa3) of LHC-I complex & original description: transcript:KXG20344 gene_biotype:protein_coding'	T
'1.1.4.1.4'	'Photosynthesis.photophosphorylation.photosystem I.LHC-I complex.component *(LHCa4)'	'sorbi_3007g136900'	'mercator4v6.0: component *(LHCa4) of LHC-I complex & original description: transcript:KXG25214 gene_biotype:protein_coding'	T
'1.1.4.2'	'Photosynthesis.photophosphorylation.photosystem I.PS-I complex'	''	''
'1.1.4.2.1'	'Photosynthesis.photophosphorylation.photosystem I.PS-I complex.apoprotein component *(PsaA)'	''	''
'1.1.4.2.2'	'Photosynthesis.photophosphorylation.photosystem I.PS-I complex.apoprotein component *(PsaB)'	''	''
'1.1.4.2.3'	'Photosynthesis.photophosphorylation.photosystem I.PS-I complex.component *(PsaC)'	''	''
'1.1.4.2.4'	'Photosynthesis.photophosphorylation.photosystem I.PS-I complex.component *(PsaD)'	'sorbi_3001g046900'	'mercator4v6.0: component *(PsaD) of PS-I complex & original description: transcript:EER93246 gene_biotype:protein_coding'	T
'1.1.4.2.5'	'Photosynthesis.photophosphorylation.photosystem I.PS-I complex.component *(PsaE)'	'sorbi_3002g119500'	'mercator4v6.0: component *(PsaE) of PS-I complex & original description: transcript:OQU88904 gene_biotype:protein_coding'	T
'1.1.4.2.5'	'Photosynthesis.photophosphorylation.photosystem I.PS-I complex.component *(PsaE)'	'sorbi_3002g119500'	'mercator4v6.0: component *(PsaE) of PS-I complex & original description: transcript:OQU88903 gene_biotype:protein_coding'	T
'1.1.4.2.6'	'Photosynthesis.photophosphorylation.photosystem I.PS-I complex.component *(PsaF)'	'sorbi_3001g070500'	'mercator4v6.0: component *(PsaF) of PS-I complex & original description: transcript:EER90796 gene_biotype:protein_coding'	T
'1.1.4.2.7'	'Photosynthesis.photophosphorylation.photosystem I.PS-I complex.component *(PsaG)'	'sorbi_3002g242000'	'mercator4v6.0: component *(PsaG) of PS-I complex & original description: transcript:EER96948 gene_biotype:protein_coding'	T
'1.1.4.2.8'	'Photosynthesis.photophosphorylation.photosystem I.PS-I complex.component *(PsaH)'	'sorbi_3009g229700'	'mercator4v6.0: component *(PsaH) of PS-I complex & original description: transcript:EES18667 gene_biotype:protein_coding'	T
'1.1.4.2.9'	'Photosynthesis.photophosphorylation.photosystem I.PS-I complex.component *(PsaI)'	''	''
'1.1.4.2.10'	'Photosynthesis.photophosphorylation.photosystem I.PS-I complex.component *(PsaJ)'	''	''
'1.1.4.2.11'	'Photosynthesis.photophosphorylation.photosystem I.PS-I complex.component *(PsaK)'	'sorbi_3002g033900'	'mercator4v6.0: component *(PsaK) of PS-I complex & original description: transcript:EER95868 gene_biotype:protein_coding'	T
'1.1.4.2.12'	'Photosynthesis.photophosphorylation.photosystem I.PS-I complex.component *(PsaL)'	'sorbi_3003g052500'	'mercator4v6.0: component *(PsaL) of PS-I complex & original description: transcript:KXG31760 gene_biotype:protein_coding'	T
'1.1.4.2.13'	'Photosynthesis.photophosphorylation.photosystem I.PS-I complex.component *(PsaM)'	''	''
'1.1.4.2.14'	'Photosynthesis.photophosphorylation.photosystem I.PS-I complex.component *(PsaN)'	'sorbi_3008g063500'	'mercator4v6.0: component *(PsaN) of PS-I complex & original description: transcript:OQU78861 gene_biotype:protein_coding'	T
'1.1.4.2.14'	'Photosynthesis.photophosphorylation.photosystem I.PS-I complex.component *(PsaN)'	'sorbi_3008g063500'	'mercator4v6.0: component *(PsaN) of PS-I complex & original description: transcript:KXG23155 gene_biotype:protein_coding'	T
'1.1.4.2.15'	'Photosynthesis.photophosphorylation.photosystem I.PS-I complex.component *(PsaO)'	'sorbi_3006g073500'	'mercator4v6.0: component *(PsaO) of PS-I complex & original description: transcript:EES10765 gene_biotype:protein_coding'	T
'1.1.4.3'	'Photosynthesis.photophosphorylation.photosystem I.assembly and maintenance'	''	''
'1.1.4.3.1'	'Photosynthesis.photophosphorylation.photosystem I.assembly and maintenance.assembly factor *(HCF101)'	'sorbi_3006g010900'	'mercator4v6.0: protein involved in PS-I assembly *(HCF101) & original description: transcript:EES10383 gene_biotype:protein_coding'	T
'1.1.4.3.2'	'Photosynthesis.photophosphorylation.photosystem I.assembly and maintenance.assembly factor *(PPD1)'	'sorbi_3008g131700'	'mercator4v6.0: protein involved in PS-I assembly *(PPD1) & original description: transcript:OQU79328 gene_biotype:protein_coding'	T
'1.1.4.3.2'	'Photosynthesis.photophosphorylation.photosystem I.assembly and maintenance.assembly factor *(PPD1)'	'sorbi_3008g131700'	'mercator4v6.0: protein involved in PS-I assembly *(PPD1) & original description: transcript:EES16172 gene_biotype:protein_coding'	T
'1.1.4.3.3'	'Photosynthesis.photophosphorylation.photosystem I.assembly and maintenance.assembly factor *(YCF3)'	''	''
'1.1.4.3.4'	'Photosynthesis.photophosphorylation.photosystem I.assembly and maintenance.assembly factor *(YCF4)'	''	''
'1.1.4.3.5'	'Photosynthesis.photophosphorylation.photosystem I.assembly and maintenance.assembly factor *(PYG7)'	'sorbi_3002g297400'	'mercator4v6.0: protein involved in PS-I assembly *(PYG7) & original description: transcript:KXG36189 gene_biotype:protein_coding'	T
'1.1.4.3.6'	'Photosynthesis.photophosphorylation.photosystem I.assembly and maintenance.assembly factor *(Y3IP1)'	'sorbi_3003g324700'	'mercator4v6.0: protein involved in PS-I assembly *(Y3IP1) & original description: transcript:KXG33551 gene_biotype:protein_coding'	T
'1.1.4.3.7'	'Photosynthesis.photophosphorylation.photosystem I.assembly and maintenance.assembly factor *(PSA2)'	'sorbi_3007g151900'	'mercator4v6.0: protein involved in PS-I assembly *(PSA2) & original description: transcript:OQU80612 gene_biotype:protein_coding'	T
'1.1.4.3.7'	'Photosynthesis.photophosphorylation.photosystem I.assembly and maintenance.assembly factor *(PSA2)'	'sorbi_3007g151900'	'mercator4v6.0: protein involved in PS-I assembly *(PSA2) & original description: transcript:KXG25292 gene_biotype:protein_coding'	T
'1.1.4.3.7'	'Photosynthesis.photophosphorylation.photosystem I.assembly and maintenance.assembly factor *(PSA2)'	'sorbi_3007g151900'	'mercator4v6.0: protein involved in PS-I assembly *(PSA2) & original description: transcript:OQU80611 gene_biotype:protein_coding'	T
'1.1.4.3.8'	'Photosynthesis.photophosphorylation.photosystem I.assembly and maintenance.assembly factor *(PSA3)'	'sorbi_3001g094200'	'mercator4v6.0: assembly factor PSA3 involved in PS-I assembly & original description: transcript:EER93472 gene_biotype:protein_coding'	T
'1.1.5'	'Photosynthesis.photophosphorylation.linear electron flow'	''	''
'1.1.5.1'	'Photosynthesis.photophosphorylation.linear electron flow.ferredoxin electron carrier activities'	''	''
'1.1.5.1.1'	'Photosynthesis.photophosphorylation.linear electron flow.ferredoxin electron carrier activities.ferredoxin targeted to NADP reduction'	'sorbi_3001g022900'	'mercator4v6.0: ferredoxin targeted to NADP reduction & original description: transcript:EER93144 gene_biotype:protein_coding'	T
'1.1.5.1.1'	'Photosynthesis.photophosphorylation.linear electron flow.ferredoxin electron carrier activities.ferredoxin targeted to NADP reduction'	'sorbi_3009g154700'	'mercator4v6.0: ferredoxin targeted to NADP reduction & original description: transcript:EES19611 gene_biotype:protein_coding'	T
'1.1.5.1.1'	'Photosynthesis.photophosphorylation.linear electron flow.ferredoxin electron carrier activities.ferredoxin targeted to NADP reduction'	'sorbi_3003g364400'	'mercator4v6.0: ferredoxin targeted to NADP reduction & original description: transcript:EES01793 gene_biotype:protein_coding'	T
'1.1.5.1.1'	'Photosynthesis.photophosphorylation.linear electron flow.ferredoxin electron carrier activities.ferredoxin targeted to NADP reduction'	'sorbi_3006g069000'	'mercator4v6.0: ferredoxin targeted to NADP reduction & original description: transcript:EES10739 gene_biotype:protein_coding'	T
'1.1.5.1.1'	'Photosynthesis.photophosphorylation.linear electron flow.ferredoxin electron carrier activities.ferredoxin targeted to NADP reduction'	'sorbi_3007g004600'	'mercator4v6.0: ferredoxin targeted to NADP reduction & original description: transcript:EES13198 gene_biotype:protein_coding'	T
'1.1.5.1.1'	'Photosynthesis.photophosphorylation.linear electron flow.ferredoxin electron carrier activities.ferredoxin targeted to NADP reduction'	'sorbi_3007g004800'	'mercator4v6.0: ferredoxin targeted to NADP reduction & original description: transcript:KXG24178 gene_biotype:protein_coding'	T
'1.1.5.1.1'	'Photosynthesis.photophosphorylation.linear electron flow.ferredoxin electron carrier activities.ferredoxin targeted to NADP reduction'	'sorbi_3007g004700'	'mercator4v6.0: ferredoxin targeted to NADP reduction & original description: transcript:EES13199 gene_biotype:protein_coding'	T
'1.1.5.1.2'	'Photosynthesis.photophosphorylation.linear electron flow.ferredoxin electron carrier activities.ferredoxin targeted to non-NADP reduction'	'sorbi_3001g134700'	'mercator4v6.0: ferredoxin targeted to non-NADP reduction & original description: transcript:EER93655 gene_biotype:protein_coding'	T
'1.1.5.1.2'	'Photosynthesis.photophosphorylation.linear electron flow.ferredoxin electron carrier activities.ferredoxin targeted to non-NADP reduction'	'sorbi_3001g147400'	'mercator4v6.0: ferredoxin targeted to non-NADP reduction & original description: transcript:EER93719 gene_biotype:protein_coding'	T
'1.1.5.2'	'Photosynthesis.photophosphorylation.linear electron flow.ferredoxin-NADP reductase (FNR) activity'	''	''
'1.1.5.2.1'	'Photosynthesis.photophosphorylation.linear electron flow.ferredoxin-NADP reductase (FNR) activity.ferredoxin-NADP oxidoreductase'	'sorbi_3003g431700'	'mercator4v6.0: ferredoxin-NADP oxidoreductase & original description: transcript:EES04249 gene_biotype:protein_coding'	T
'1.1.5.2.1'	'Photosynthesis.photophosphorylation.linear electron flow.ferredoxin-NADP reductase (FNR) activity.ferredoxin-NADP oxidoreductase'	'sorbi_3010g005500'	'mercator4v6.0: ferredoxin-NADP oxidoreductase & original description: transcript:EER89050 gene_biotype:protein_coding'	T
'1.1.5.2.2'	'Photosynthesis.photophosphorylation.linear electron flow.ferredoxin-NADP reductase (FNR) activity.FNR membrane-tethering'	''	''
'1.1.5.2.2.1'	'Photosynthesis.photophosphorylation.linear electron flow.ferredoxin-NADP reductase (FNR) activity.FNR membrane-tethering.FNR-recruitment protein *(TROL)'	'sorbi_3004g114800'	'mercator4v6.0: protein involved in ferredoxin-NADP oxidoreductase membrane-tethering *(TROL) & original description: transcript:EES04870 gene_biotype:protein_coding'	T
'1.1.5.2.2.2'	'Photosynthesis.photophosphorylation.linear electron flow.ferredoxin-NADP reductase (FNR) activity.FNR membrane-tethering.FNR-interacting protein *(TIC62)'	'sorbi_3002g000500'	'mercator4v6.0: protein involved in ferredoxin-NADP oxidoreductase membrane-tethering *(TIC62) & original description: transcript:EER97808 gene_biotype:protein_coding'	T
'1.1.5.2.3'	'Photosynthesis.photophosphorylation.linear electron flow.ferredoxin-NADP reductase (FNR) activity.regulatory protein *(LIR1) of FNR activity'	'sorbi_3003g107300'	'mercator4v6.0: regulatory protein *(LIR1) of ferredoxin-NADP oxidoreductase activity & original description: transcript:EES00466 gene_biotype:protein_coding'	T
'1.1.6'	'Photosynthesis.photophosphorylation.cyclic electron flow'	''	''
'1.1.6.1'	'Photosynthesis.photophosphorylation.cyclic electron flow.PGR5-PGRL1 complex'	''	''
'1.1.6.1.1'	'Photosynthesis.photophosphorylation.cyclic electron flow.PGR5-PGRL1 complex.component *(PGR5)'	'sorbi_3007g161500'	'mercator4v6.0: component *(PGR5) of cyclic electron flow PGR5-PGRL1 complex & original description: transcript:EES15149 gene_biotype:protein_coding'	T
'1.1.6.1.2'	'Photosynthesis.photophosphorylation.cyclic electron flow.PGR5-PGRL1 complex.component *(PGRL1)'	'sorbi_3001g005200'	'mercator4v6.0: component *(PGRL1) of cyclic electron flow PGR5-PGRL1 complex & original description: transcript:KXG37085 gene_biotype:protein_coding'	T
'1.1.6.1.2'	'Photosynthesis.photophosphorylation.cyclic electron flow.PGR5-PGRL1 complex.component *(PGRL1)'	'sorbi_3001g005200'	'mercator4v6.0: component *(PGRL1) of cyclic electron flow PGR5-PGRL1 complex & original description: transcript:KXG37084 gene_biotype:protein_coding'	T
'1.1.6.1.2'	'Photosynthesis.photophosphorylation.cyclic electron flow.PGR5-PGRL1 complex.component *(PGRL1)'	'sorbi_3001g005200'	'mercator4v6.0: component *(PGRL1) of cyclic electron flow PGR5-PGRL1 complex & original description: transcript:KXG37086 gene_biotype:protein_coding'	T
'1.1.6.1.2'	'Photosynthesis.photophosphorylation.cyclic electron flow.PGR5-PGRL1 complex.component *(PGRL1)'	'sorbi_3002g112400'	'mercator4v6.0: component *(PGRL1) of cyclic electron flow PGR5-PGRL1 complex & original description: transcript:KXG34949 gene_biotype:protein_coding'	T
'1.1.6.1.2'	'Photosynthesis.photophosphorylation.cyclic electron flow.PGR5-PGRL1 complex.component *(PGRL1)'	'sorbi_3002g112400'	'mercator4v6.0: component *(PGRL1) of cyclic electron flow PGR5-PGRL1 complex & original description: transcript:KXG34950 gene_biotype:protein_coding'	T
'1.1.6.1.2'	'Photosynthesis.photophosphorylation.cyclic electron flow.PGR5-PGRL1 complex.component *(PGRL1)'	'sorbi_3002g112400'	'mercator4v6.0: component *(PGRL1) of cyclic electron flow PGR5-PGRL1 complex & original description: transcript:KXG34948 gene_biotype:protein_coding'	T
'1.1.6.1.2'	'Photosynthesis.photophosphorylation.cyclic electron flow.PGR5-PGRL1 complex.component *(PGRL1)'	'sorbi_3002g112400'	'mercator4v6.0: component *(PGRL1) of cyclic electron flow PGR5-PGRL1 complex & original description: transcript:OQU88875 gene_biotype:protein_coding'	T
'1.1.6.2'	'Photosynthesis.photophosphorylation.cyclic electron flow.regulatory protein *(PGRL2)'	'sorbi_3009g011600'	'mercator4v6.0: regulatory protein *(PGRL2) of cyclic electron flow & original description: transcript:OQU77225 gene_biotype:protein_coding'	T
'1.1.6.2'	'Photosynthesis.photophosphorylation.cyclic electron flow.regulatory protein *(PGRL2)'	'sorbi_3009g011600'	'mercator4v6.0: regulatory protein *(PGRL2) of cyclic electron flow & original description: transcript:KXG21081 gene_biotype:protein_coding'	T
'1.1.7'	'Photosynthesis.photophosphorylation.pseudo-cyclic electron flow'	''	''
'1.1.7.1'	'Photosynthesis.photophosphorylation.pseudo-cyclic electron flow.flavodiiron protein heterodimer'	''	''
'1.1.7.1.1'	'Photosynthesis.photophosphorylation.pseudo-cyclic electron flow.flavodiiron protein heterodimer.component *(FLVa)'	''	''
'1.1.7.1.2'	'Photosynthesis.photophosphorylation.pseudo-cyclic electron flow.flavodiiron protein heterodimer.component *(FLVb)'	''	''
'1.1.8'	'Photosynthesis.photophosphorylation.chlororespiration'	''	''
'1.1.8.1'	'Photosynthesis.photophosphorylation.chlororespiration.NADH dehydrogenase-like (NDH) complex'	''	''
'1.1.8.1.1'	'Photosynthesis.photophosphorylation.chlororespiration.NADH dehydrogenase-like (NDH) complex.membrane subcomplex M'	''	''
'1.1.8.1.1.1'	'Photosynthesis.photophosphorylation.chlororespiration.NADH dehydrogenase-like (NDH) complex.membrane subcomplex M.component *(NdhA)'	''	''
'1.1.8.1.1.2'	'Photosynthesis.photophosphorylation.chlororespiration.NADH dehydrogenase-like (NDH) complex.membrane subcomplex M.component *(NdhB)'	''	''
'1.1.8.1.1.3'	'Photosynthesis.photophosphorylation.chlororespiration.NADH dehydrogenase-like (NDH) complex.membrane subcomplex M.component *(NdhC)'	'sorbi_3003g173032'	'mercator4v6.0: component *(NdhC) of NDH membrane subcomplex M & original description: transcript:OQU86912 gene_biotype:protein_coding'	T
'1.1.8.1.1.3'	'Photosynthesis.photophosphorylation.chlororespiration.NADH dehydrogenase-like (NDH) complex.membrane subcomplex M.component *(NdhC)'	'sorbi_3003g168300'	'mercator4v6.0: component *(NdhC) of NDH membrane subcomplex M & original description: transcript:OQU86878 gene_biotype:protein_coding'	T
'1.1.8.1.1.4'	'Photosynthesis.photophosphorylation.chlororespiration.NADH dehydrogenase-like (NDH) complex.membrane subcomplex M.component *(NdhD)'	''	''
'1.1.8.1.1.5'	'Photosynthesis.photophosphorylation.chlororespiration.NADH dehydrogenase-like (NDH) complex.membrane subcomplex M.component *(NdhE)'	'sorbi_3008g160300'	'mercator4v6.0: component *(NdhE) of NDH membrane subcomplex M & original description: transcript:EES17346 gene_biotype:protein_coding'	T
'1.1.8.1.1.6'	'Photosynthesis.photophosphorylation.chlororespiration.NADH dehydrogenase-like (NDH) complex.membrane subcomplex M.component *(NdhF)'	''	''
'1.1.8.1.1.7'	'Photosynthesis.photophosphorylation.chlororespiration.NADH dehydrogenase-like (NDH) complex.membrane subcomplex M.component *(NdhG)'	''	''
'1.1.8.1.2'	'Photosynthesis.photophosphorylation.chlororespiration.NADH dehydrogenase-like (NDH) complex.subcomplex A'	''	''
'1.1.8.1.2.1'	'Photosynthesis.photophosphorylation.chlororespiration.NADH dehydrogenase-like (NDH) complex.subcomplex A.component *(NdhH)'	''	''
'1.1.8.1.2.2'	'Photosynthesis.photophosphorylation.chlororespiration.NADH dehydrogenase-like (NDH) complex.subcomplex A.component *(NdhI)'	''	''
'1.1.8.1.2.3'	'Photosynthesis.photophosphorylation.chlororespiration.NADH dehydrogenase-like (NDH) complex.subcomplex A.component *(NdhJ)'	'sorbi_3003g172900'	'mercator4v6.0: component *(NdhJ) of NDH subcomplex A & original description: transcript:EES03028 gene_biotype:protein_coding'	T
'1.1.8.1.2.4'	'Photosynthesis.photophosphorylation.chlororespiration.NADH dehydrogenase-like (NDH) complex.subcomplex A.component *(NdhK)'	'sorbi_3003g172966'	'mercator4v6.0: component *(NdhK) of NDH subcomplex A & original description: transcript:EES03029 gene_biotype:protein_coding'	T
'1.1.8.1.2.5'	'Photosynthesis.photophosphorylation.chlororespiration.NADH dehydrogenase-like (NDH) complex.subcomplex A.component *(NdhL)'	'sorbi_3002g198600'	'mercator4v6.0: component *(NdhL) of NDH subcomplex A & original description: transcript:EER98887 gene_biotype:protein_coding'	T
'1.1.8.1.2.6'	'Photosynthesis.photophosphorylation.chlororespiration.NADH dehydrogenase-like (NDH) complex.subcomplex A.component *(NdhM)'	'sorbi_3006g162200'	'mercator4v6.0: component *(NdhM) of NDH subcomplex A & original description: transcript:OQU82033 gene_biotype:protein_coding'	T
'1.1.8.1.2.6'	'Photosynthesis.photophosphorylation.chlororespiration.NADH dehydrogenase-like (NDH) complex.subcomplex A.component *(NdhM)'	'sorbi_3006g162200'	'mercator4v6.0: component *(NdhM) of NDH subcomplex A & original description: transcript:EES11192 gene_biotype:protein_coding'	T
'1.1.8.1.2.7'	'Photosynthesis.photophosphorylation.chlororespiration.NADH dehydrogenase-like (NDH) complex.subcomplex A.component *(NdhN)'	'sorbi_3003g378600'	'mercator4v6.0: component *(NdhN) of NDH subcomplex A & original description: transcript:OQU87991 gene_biotype:protein_coding'	T
'1.1.8.1.2.8'	'Photosynthesis.photophosphorylation.chlororespiration.NADH dehydrogenase-like (NDH) complex.subcomplex A.component *(NdhO)'	'sorbi_3003g433900'	'mercator4v6.0: component *(NdhO) of NDH subcomplex A & original description: transcript:EES02088 gene_biotype:protein_coding'	T
'1.1.8.1.3'	'Photosynthesis.photophosphorylation.chlororespiration.NADH dehydrogenase-like (NDH) complex.subcomplex B'	''	''
'1.1.8.1.3.1'	'Photosynthesis.photophosphorylation.chlororespiration.NADH dehydrogenase-like (NDH) complex.subcomplex B.component *(PnsB1/NDF1)'	'sorbi_3007g111500'	'mercator4v6.0: component *(PnsB1/NDF1) of NDH subcomplex B & original description: transcript:KXG25026 gene_biotype:protein_coding'	T
'1.1.8.1.3.1'	'Photosynthesis.photophosphorylation.chlororespiration.NADH dehydrogenase-like (NDH) complex.subcomplex B.component *(PnsB1/NDF1)'	'sorbi_3007g111500'	'mercator4v6.0: component *(PnsB1/NDF1) of NDH subcomplex B & original description: transcript:KXG25027 gene_biotype:protein_coding'	T
'1.1.8.1.3.2'	'Photosynthesis.photophosphorylation.chlororespiration.NADH dehydrogenase-like (NDH) complex.subcomplex B.component *(PnsB2/NDF2)'	'sorbi_3001g498300'	'mercator4v6.0: component *(PnsB2/NDF2) of NDH subcomplex B & original description: transcript:KXG40141 gene_biotype:protein_coding'	T
'1.1.8.1.3.3'	'Photosynthesis.photophosphorylation.chlororespiration.NADH dehydrogenase-like (NDH) complex.subcomplex B.component *(PnsB3/NDF4)'	'sorbi_3002g305700'	'mercator4v6.0: component *(PnsB3/NDF4) of NDH subcomplex B & original description: transcript:EER97233 gene_biotype:protein_coding'	T
'1.1.8.1.3.4'	'Photosynthesis.photophosphorylation.chlororespiration.NADH dehydrogenase-like (NDH) complex.subcomplex B.component *(PnsB4/NDF6)'	'sorbi_3004g239100'	'mercator4v6.0: component *(PnsB4/NDF6) of NDH subcomplex B & original description: transcript:EES07267 gene_biotype:protein_coding'	T
'1.1.8.1.3.4'	'Photosynthesis.photophosphorylation.chlororespiration.NADH dehydrogenase-like (NDH) complex.subcomplex B.component *(PnsB4/NDF6)'	'sorbi_3006g101500'	'mercator4v6.0: component *(PnsB4/NDF6) of NDH subcomplex B & original description: transcript:EES12268 gene_biotype:protein_coding'	T
'1.1.8.1.3.4'	'Photosynthesis.photophosphorylation.chlororespiration.NADH dehydrogenase-like (NDH) complex.subcomplex B.component *(PnsB4/NDF6)'	'sorbi_3006g101500'	'mercator4v6.0: component *(PnsB4/NDF6) of NDH subcomplex B & original description: transcript:KXG26437 gene_biotype:protein_coding'	T
'1.1.8.1.3.5'	'Photosynthesis.photophosphorylation.chlororespiration.NADH dehydrogenase-like (NDH) complex.subcomplex B.component *(PnsB5/NDH18)'	'sorbi_3003g412900'	'mercator4v6.0: component *(PnsB5/NDH18) of NDH subcomplex B & original description: transcript:OQU88153 gene_biotype:protein_coding'	T
'1.1.8.1.4'	'Photosynthesis.photophosphorylation.chlororespiration.NADH dehydrogenase-like (NDH) complex.lumen subcomplex L'	''	''
'1.1.8.1.4.1'	'Photosynthesis.photophosphorylation.chlororespiration.NADH dehydrogenase-like (NDH) complex.lumen subcomplex L.component *(PnsL1)'	'sorbi_3001g415400'	'mercator4v6.0: component *(PnsL1) of NDH lumen subcomplex L & original description: transcript:OQU92801 gene_biotype:protein_coding'	T
'1.1.8.1.4.1'	'Photosynthesis.photophosphorylation.chlororespiration.NADH dehydrogenase-like (NDH) complex.lumen subcomplex L.component *(PnsL1)'	'sorbi_3001g415400'	'mercator4v6.0: component *(PnsL1) of NDH lumen subcomplex L & original description: transcript:KXG39655 gene_biotype:protein_coding'	T
'1.1.8.1.4.1'	'Photosynthesis.photophosphorylation.chlororespiration.NADH dehydrogenase-like (NDH) complex.lumen subcomplex L.component *(PnsL1)'	'sorbi_3001g415400'	'mercator4v6.0: component *(PnsL1) of NDH lumen subcomplex L & original description: transcript:KXG39654 gene_biotype:protein_coding'	T
'1.1.8.1.4.2'	'Photosynthesis.photophosphorylation.chlororespiration.NADH dehydrogenase-like (NDH) complex.lumen subcomplex L.component *(PnsL2/PQL1)'	'sorbi_3004g191200'	'mercator4v6.0: component *(PnsL2/PQL1) of NDH lumen subcomplex L & original description: transcript:EES07037 gene_biotype:protein_coding'	T
'1.1.8.1.4.3'	'Photosynthesis.photophosphorylation.chlororespiration.NADH dehydrogenase-like (NDH) complex.lumen subcomplex L.component *(PnsL3/PQL2)'	'sorbi_3002g004000'	'mercator4v6.0: component *(PnsL3/PQL2) of NDH lumen subcomplex L & original description: transcript:EER95729 gene_biotype:protein_coding'	T
'1.1.8.1.4.4'	'Photosynthesis.photophosphorylation.chlororespiration.NADH dehydrogenase-like (NDH) complex.lumen subcomplex L.component *(PnsL4)'	'sorbi_3004g234200'	'mercator4v6.0: component *(PnsL4) of NDH lumen subcomplex L & original description: transcript:KXG30741 gene_biotype:protein_coding'	T
'1.1.8.1.4.4'	'Photosynthesis.photophosphorylation.chlororespiration.NADH dehydrogenase-like (NDH) complex.lumen subcomplex L.component *(PnsL4)'	'sorbi_3004g234200'	'mercator4v6.0: component *(PnsL4) of NDH lumen subcomplex L & original description: transcript:KXG30740 gene_biotype:protein_coding'	T
'1.1.8.1.4.4'	'Photosynthesis.photophosphorylation.chlororespiration.NADH dehydrogenase-like (NDH) complex.lumen subcomplex L.component *(PnsL4)'	'sorbi_3004g234200'	'mercator4v6.0: component *(PnsL4) of NDH lumen subcomplex L & original description: transcript:OQU85413 gene_biotype:protein_coding'	T
'1.1.8.1.4.5'	'Photosynthesis.photophosphorylation.chlororespiration.NADH dehydrogenase-like (NDH) complex.lumen subcomplex L.component *(PnsL5)'	'sorbi_3009g001500'	'mercator4v6.0: component *(PnsL5) of NDH lumen subcomplex L & original description: transcript:EES17522 gene_biotype:protein_coding'	T
'1.1.8.1.5'	'Photosynthesis.photophosphorylation.chlororespiration.NADH dehydrogenase-like (NDH) complex.electron donor-binding subcomplex E'	''	''
'1.1.8.1.5.1'	'Photosynthesis.photophosphorylation.chlororespiration.NADH dehydrogenase-like (NDH) complex.electron donor-binding subcomplex E.component *(NdhS)'	'sorbi_3007g223500'	'mercator4v6.0: component *(NdhS) of NDH electron donor-binding subcomplex E & original description: transcript:OQU81011 gene_biotype:protein_coding'	T
'1.1.8.1.5.1'	'Photosynthesis.photophosphorylation.chlororespiration.NADH dehydrogenase-like (NDH) complex.electron donor-binding subcomplex E.component *(NdhS)'	'sorbi_3007g223500'	'mercator4v6.0: component *(NdhS) of NDH electron donor-binding subcomplex E & original description: transcript:OQU81012 gene_biotype:protein_coding'	T
'1.1.8.1.5.1'	'Photosynthesis.photophosphorylation.chlororespiration.NADH dehydrogenase-like (NDH) complex.electron donor-binding subcomplex E.component *(NdhS)'	'sorbi_3007g223500'	'mercator4v6.0: component *(NdhS) of NDH electron donor-binding subcomplex E & original description: transcript:EES15470 gene_biotype:protein_coding'	T
'1.1.8.1.5.1'	'Photosynthesis.photophosphorylation.chlororespiration.NADH dehydrogenase-like (NDH) complex.electron donor-binding subcomplex E.component *(NdhS)'	'sorbi_3007g223500'	'mercator4v6.0: component *(NdhS) of NDH electron donor-binding subcomplex E & original description: transcript:OQU81013 gene_biotype:protein_coding'	T
'1.1.8.1.5.2'	'Photosynthesis.photophosphorylation.chlororespiration.NADH dehydrogenase-like (NDH) complex.electron donor-binding subcomplex E.component *(NdhT)'	'sorbi_3005g101300'	'mercator4v6.0: component *(NdhT) of NDH electron donor-binding subcomplex E & original description: transcript:EES08362 gene_biotype:protein_coding'	T
'1.1.8.1.5.3'	'Photosynthesis.photophosphorylation.chlororespiration.NADH dehydrogenase-like (NDH) complex.electron donor-binding subcomplex E.component *(NdhU)'	'sorbi_3008g102000'	'mercator4v6.0: component *(NdhU) of NDH electron donor-binding subcomplex E & original description: transcript:EES17048 gene_biotype:protein_coding'	T
'1.1.8.1.5.4'	'Photosynthesis.photophosphorylation.chlororespiration.NADH dehydrogenase-like (NDH) complex.electron donor-binding subcomplex E.component *(NdhV)'	'sorbi_3002g370600'	'mercator4v6.0: component *(NdhV) of NDH electron donor-binding subcomplex E & original description: transcript:EER97507 gene_biotype:protein_coding'	T
'1.1.8.1.6'	'Photosynthesis.photophosphorylation.chlororespiration.NADH dehydrogenase-like (NDH) complex.assembly and maintenance'	''	''
'1.1.8.1.6.1'	'Photosynthesis.photophosphorylation.chlororespiration.NADH dehydrogenase-like (NDH) complex.assembly and maintenance.ndhA-specific pre-mRNA splicing factor'	'sorbi_3004g055600'	'mercator4v6.0: ndhA-specific pre-mRNA splicing factor & original description: transcript:OQU84443 gene_biotype:protein_coding'	T
'1.1.8.1.6.2'	'Photosynthesis.photophosphorylation.chlororespiration.NADH dehydrogenase-like (NDH) complex.assembly and maintenance.Cpn60 chaperonin heterodimer'	''	''
'1.1.8.1.6.2.1'	'Photosynthesis.photophosphorylation.chlororespiration.NADH dehydrogenase-like (NDH) complex.assembly and maintenance.Cpn60 chaperonin heterodimer.subunit alpha'	'sorbi_3001g003100'	'mercator4v6.0: subunit alpha of Cpn60 chaperonin complex & original description: transcript:EER90466 gene_biotype:protein_coding'	T
'1.1.8.1.6.2.1'	'Photosynthesis.photophosphorylation.chlororespiration.NADH dehydrogenase-like (NDH) complex.assembly and maintenance.Cpn60 chaperonin heterodimer.subunit alpha'	'sorbi_3002g131000'	'mercator4v6.0: subunit alpha of Cpn60 chaperonin complex & original description: transcript:EER96340 gene_biotype:protein_coding'	T
'1.1.8.1.6.2.1'	'Photosynthesis.photophosphorylation.chlororespiration.NADH dehydrogenase-like (NDH) complex.assembly and maintenance.Cpn60 chaperonin heterodimer.subunit alpha'	'sorbi_3009g098100'	'mercator4v6.0: subunit alpha of Cpn60 chaperonin complex & original description: transcript:EES19317 gene_biotype:protein_coding'	T
'1.1.8.1.6.2.2'	'Photosynthesis.photophosphorylation.chlororespiration.NADH dehydrogenase-like (NDH) complex.assembly and maintenance.Cpn60 chaperonin heterodimer.subunit beta'	'sorbi_3001g437801'	'mercator4v6.0: subunit beta of Cpn60 chaperonin complex & original description: transcript:OQU92920 gene_biotype:protein_coding'	T
'1.1.8.1.6.2.2'	'Photosynthesis.photophosphorylation.chlororespiration.NADH dehydrogenase-like (NDH) complex.assembly and maintenance.Cpn60 chaperonin heterodimer.subunit beta'	'sorbi_3001g437801'	'mercator4v6.0: subunit beta of Cpn60 chaperonin complex & original description: transcript:OQU92921 gene_biotype:protein_coding'	T
'1.1.8.1.6.2.2'	'Photosynthesis.photophosphorylation.chlororespiration.NADH dehydrogenase-like (NDH) complex.assembly and maintenance.Cpn60 chaperonin heterodimer.subunit beta'	'sorbi_3004g002200'	'mercator4v6.0: subunit beta of Cpn60 chaperonin complex & original description: transcript:KXG29250 gene_biotype:protein_coding'	T
'1.1.8.1.6.2.2'	'Photosynthesis.photophosphorylation.chlororespiration.NADH dehydrogenase-like (NDH) complex.assembly and maintenance.Cpn60 chaperonin heterodimer.subunit beta'	'sorbi_3004g002200'	'mercator4v6.0: subunit beta of Cpn60 chaperonin complex & original description: transcript:KXG29249 gene_biotype:protein_coding'	T
'1.1.8.1.6.2.2'	'Photosynthesis.photophosphorylation.chlororespiration.NADH dehydrogenase-like (NDH) complex.assembly and maintenance.Cpn60 chaperonin heterodimer.subunit beta'	'sorbi_3010g011200'	'mercator4v6.0: subunit beta of Cpn60 chaperonin complex & original description: transcript:EER89076 gene_biotype:protein_coding'	T
'1.1.8.1.6.3'	'Photosynthesis.photophosphorylation.chlororespiration.NADH dehydrogenase-like (NDH) complex.assembly and maintenance.assembly factor *(CRR1)'	'sorbi_3001g531800'	'mercator4v6.0: assembly factor CRR1 involved in NDH complex assembly & original description: transcript:KXG40341 gene_biotype:protein_coding'	T
'1.1.8.1.6.4'	'Photosynthesis.photophosphorylation.chlororespiration.NADH dehydrogenase-like (NDH) complex.assembly and maintenance.assembly factor *(CRR3)'	'sorbi_3002g163700'	'mercator4v6.0: assembly factor CRR3 involved in NDH complex assembly & original description: transcript:OQU89242 gene_biotype:protein_coding'	T
'1.1.8.1.6.5'	'Photosynthesis.photophosphorylation.chlororespiration.NADH dehydrogenase-like (NDH) complex.assembly and maintenance.assembly factor *(CRR6)'	'sorbi_3002g198000'	'mercator4v6.0: assembly factor CRR6 involved in NDH complex assembly & original description: transcript:EER98884 gene_biotype:protein_coding'	T
'1.1.8.1.6.5'	'Photosynthesis.photophosphorylation.chlororespiration.NADH dehydrogenase-like (NDH) complex.assembly and maintenance.assembly factor *(CRR6)'	'sorbi_3007g055000'	'mercator4v6.0: assembly factor CRR6 involved in NDH complex assembly & original description: transcript:KXG24526 gene_biotype:protein_coding'	T
'1.1.8.1.6.6'	'Photosynthesis.photophosphorylation.chlororespiration.NADH dehydrogenase-like (NDH) complex.assembly and maintenance.assembly factor *(CRR7)'	'sorbi_3003g305300'	'mercator4v6.0: assembly factor CRR7 involved in NDH complex assembly & original description: transcript:KXG33433 gene_biotype:protein_coding'	T
'1.1.8.1.6.7'	'Photosynthesis.photophosphorylation.chlororespiration.NADH dehydrogenase-like (NDH) complex.assembly and maintenance.assembly factor *(NDF5)'	'sorbi_3001g090200'	'mercator4v6.0: assembly factor NDF5 involved in NDH complex assembly & original description: transcript:EER93455 gene_biotype:protein_coding'	T
'1.1.8.1.6.7'	'Photosynthesis.photophosphorylation.chlororespiration.NADH dehydrogenase-like (NDH) complex.assembly and maintenance.assembly factor *(NDF5)'	'sorbi_3001g090200'	'mercator4v6.0: assembly factor NDF5 involved in NDH complex assembly & original description: transcript:OQU90994 gene_biotype:protein_coding'	T
'1.1.8.1.6.7'	'Photosynthesis.photophosphorylation.chlororespiration.NADH dehydrogenase-like (NDH) complex.assembly and maintenance.assembly factor *(NDF5)'	'sorbi_3001g090200'	'mercator4v6.0: assembly factor NDF5 involved in NDH complex assembly & original description: transcript:OQU90993 gene_biotype:protein_coding'	T
'1.1.8.1.6.8'	'Photosynthesis.photophosphorylation.chlororespiration.NADH dehydrogenase-like (NDH) complex.assembly and maintenance.assembly factor *(CRR41)'	'sorbi_3003g255100'	'mercator4v6.0: assembly factor CRR41 involved in NDH complex assembly & original description: transcript:EES01248 gene_biotype:protein_coding'	T
'1.1.8.1.6.9'	'Photosynthesis.photophosphorylation.chlororespiration.NADH dehydrogenase-like (NDH) complex.assembly and maintenance.assembly factor *(CRR42)'	'sorbi_3001g390000'	'mercator4v6.0: assembly factor CRR42 involved in NDH complex assembly & original description: transcript:EER94944 gene_biotype:protein_coding'	T
'1.1.8.1.6.9'	'Photosynthesis.photophosphorylation.chlororespiration.NADH dehydrogenase-like (NDH) complex.assembly and maintenance.assembly factor *(CRR42)'	'sorbi_3001g390000'	'mercator4v6.0: assembly factor CRR42 involved in NDH complex assembly & original description: transcript:OQU92691 gene_biotype:protein_coding'	T
'1.1.8.1.6.9'	'Photosynthesis.photophosphorylation.chlororespiration.NADH dehydrogenase-like (NDH) complex.assembly and maintenance.assembly factor *(CRR42)'	'sorbi_3001g390000'	'mercator4v6.0: assembly factor CRR42 involved in NDH complex assembly & original description: transcript:OQU92692 gene_biotype:protein_coding'	T
'1.1.8.1.6.10'	'Photosynthesis.photophosphorylation.chlororespiration.NADH dehydrogenase-like (NDH) complex.assembly and maintenance.assembly factor *(CRR9)'	'sorbi_3006g231266'	'mercator4v6.0: assembly factor CRR9 involved in NDH complex assembly & original description: transcript:KXG27132 gene_biotype:protein_coding'	T
'1.1.8.1.6.11'	'Photosynthesis.photophosphorylation.chlororespiration.NADH dehydrogenase-like (NDH) complex.assembly and maintenance.assembly factor *(PQL3)'	'sorbi_3006g151100'	'mercator4v6.0: assembly factor (PQL3) involved in NDH complex assembly & original description: transcript:KXG26739 gene_biotype:protein_coding'	T
'1.1.8.1.7'	'Photosynthesis.photophosphorylation.chlororespiration.NADH dehydrogenase-like (NDH) complex.link between NDH complex and photosystem I'	''	''
'1.1.8.1.7.1'	'Photosynthesis.photophosphorylation.chlororespiration.NADH dehydrogenase-like (NDH) complex.link between NDH complex and photosystem I.linker protein *(LHCa5)'	'sorbi_3004g308700'	'mercator4v6.0: linker protein *(LHCa5) between PS-I complex and NDH complex & original description: transcript:EES07574 gene_biotype:protein_coding'	T
'1.1.8.1.7.2'	'Photosynthesis.photophosphorylation.chlororespiration.NADH dehydrogenase-like (NDH) complex.link between NDH complex and photosystem I.linker protein *(LHCa6)'	'sorbi_3002g215000'	'mercator4v6.0: linker protein *(LHCa6) between PS-I complex and NDH complex & original description: transcript:KXG35708 gene_biotype:protein_coding'	T
'1.1.8.2'	'Photosynthesis.photophosphorylation.chlororespiration.non-heme diiron quinol oxidase *(PTOX)'	'sorbi_3006g258800'	'mercator4v6.0: non-heme diiron quinol oxidase *(PTOX) & original description: transcript:KXG27291 gene_biotype:protein_coding'	T
'1.1.8.2'	'Photosynthesis.photophosphorylation.chlororespiration.non-heme diiron quinol oxidase *(PTOX)'	'sorbi_3006g258800'	'mercator4v6.0: non-heme diiron quinol oxidase *(PTOX) & original description: transcript:KXG27382 gene_biotype:protein_coding'	T
'1.1.8.2'	'Photosynthesis.photophosphorylation.chlororespiration.non-heme diiron quinol oxidase *(PTOX)'	'sorbi_3006g258800'	'mercator4v6.0: non-heme diiron quinol oxidase *(PTOX) & original description: transcript:KXG27380 gene_biotype:protein_coding'	T
'1.1.8.2'	'Photosynthesis.photophosphorylation.chlororespiration.non-heme diiron quinol oxidase *(PTOX)'	'sorbi_3006g258700'	'mercator4v6.0: non-heme diiron quinol oxidase *(PTOX) & original description: transcript:EES11617 gene_biotype:protein_coding'	T
'1.1.8.2'	'Photosynthesis.photophosphorylation.chlororespiration.non-heme diiron quinol oxidase *(PTOX)'	'sorbi_3006g258700'	'mercator4v6.0: non-heme diiron quinol oxidase *(PTOX) & original description: transcript:EES13056 gene_biotype:protein_coding'	T
'1.1.9'	'Photosynthesis.photophosphorylation.ATP synthase complex'	''	''
'1.1.9.1'	'Photosynthesis.photophosphorylation.ATP synthase complex.membrane CF0 subcomplex'	''	''
'1.1.9.1.1'	'Photosynthesis.photophosphorylation.ATP synthase complex.membrane CF0 subcomplex.subunit a'	'sorbi_3003g169200'	'mercator4v6.0: subunit a of membrane CF0 subcomplex of ATP synthase complex & original description: transcript:EES02993 gene_biotype:protein_coding'	T
'1.1.9.1.2'	'Photosynthesis.photophosphorylation.ATP synthase complex.membrane CF0 subcomplex.subunit b'	''	''
'1.1.9.1.3'	'Photosynthesis.photophosphorylation.ATP synthase complex.membrane CF0 subcomplex.subunit b_'	'sorbi_3001g417200'	'mercator4v6.0: subunit b_ of membrane CF0 subcomplex of ATP synthase complex & original description: transcript:EER92459 gene_biotype:protein_coding'	T
'1.1.9.1.4'	'Photosynthesis.photophosphorylation.ATP synthase complex.membrane CF0 subcomplex.subunit c'	''	''
'1.1.9.2'	'Photosynthesis.photophosphorylation.ATP synthase complex.peripheral CF1 subcomplex'	''	''
'1.1.9.2.1'	'Photosynthesis.photophosphorylation.ATP synthase complex.peripheral CF1 subcomplex.subunit alpha'	''	''
'1.1.9.2.2'	'Photosynthesis.photophosphorylation.ATP synthase complex.peripheral CF1 subcomplex.subunit beta'	''	''
'1.1.9.2.3'	'Photosynthesis.photophosphorylation.ATP synthase complex.peripheral CF1 subcomplex.subunit gamma'	'sorbi_3002g316700'	'mercator4v6.0: subunit gamma of peripheral CF1 subcomplex of ATP synthase complex & original description: transcript:KXG36319 gene_biotype:protein_coding'	T
'1.1.9.2.4'	'Photosynthesis.photophosphorylation.ATP synthase complex.peripheral CF1 subcomplex.subunit delta'	'sorbi_3004g235200'	'mercator4v6.0: subunit delta of peripheral CF1 subcomplex of ATP synthase complex & original description: transcript:EES07249 gene_biotype:protein_coding'	T
'1.1.9.2.5'	'Photosynthesis.photophosphorylation.ATP synthase complex.peripheral CF1 subcomplex.subunit epsilon'	'sorbi_3007g109200'	'mercator4v6.0: subunit epsilon of peripheral CF1 subcomplex of ATP synthase complex & original description: transcript:KXG25001 gene_biotype:protein_coding'	T
'1.1.9.3'	'Photosynthesis.photophosphorylation.ATP synthase complex.assembly'	''	''
'1.1.9.3.1'	'Photosynthesis.photophosphorylation.ATP synthase complex.assembly.assembly factor *(CGL160)'	'sorbi_3003g253300'	'mercator4v6.0: factor involved in ATP synthase complex assembly *(CGL160) & original description: transcript:KXG33096 gene_biotype:protein_coding'	T
'1.1.9.3.1'	'Photosynthesis.photophosphorylation.ATP synthase complex.assembly.assembly factor *(CGL160)'	'sorbi_3003g253300'	'mercator4v6.0: factor involved in ATP synthase complex assembly *(CGL160) & original description: transcript:KXG33095 gene_biotype:protein_coding'	T
'1.1.9.3.2'	'Photosynthesis.photophosphorylation.ATP synthase complex.assembly.assembly factor *(BFA1)'	'sorbi_3001g083100'	'mercator4v6.0: ATP synthase complex assembly factor *(BFA1) & original description: transcript:KXG37501 gene_biotype:protein_coding'	T
'1.1.9.3.3'	'Photosynthesis.photophosphorylation.ATP synthase complex.assembly.assembly factor *(BFA3)'	'sorbi_3002g274200'	'mercator4v6.0: ATP synthase complex assembly factor *(BFA3) & original description: transcript:KXG36058 gene_biotype:protein_coding'	T
'1.1.9.3.3'	'Photosynthesis.photophosphorylation.ATP synthase complex.assembly.assembly factor *(BFA3)'	'sorbi_3002g274200'	'mercator4v6.0: ATP synthase complex assembly factor *(BFA3) & original description: transcript:KXG36057 gene_biotype:protein_coding'	T
'1.1.9.3.3'	'Photosynthesis.photophosphorylation.ATP synthase complex.assembly.assembly factor *(BFA3)'	'sorbi_3002g274200'	'mercator4v6.0: ATP synthase complex assembly factor *(BFA3) & original description: transcript:KXG36060 gene_biotype:protein_coding'	T
'1.1.9.3.3'	'Photosynthesis.photophosphorylation.ATP synthase complex.assembly.assembly factor *(BFA3)'	'sorbi_3002g274200'	'mercator4v6.0: ATP synthase complex assembly factor *(BFA3) & original description: transcript:KXG36059 gene_biotype:protein_coding'	T
'1.1.9.3.3'	'Photosynthesis.photophosphorylation.ATP synthase complex.assembly.assembly factor *(BFA3)'	'sorbi_3002g274200'	'mercator4v6.0: ATP synthase complex assembly factor *(BFA3) & original description: transcript:OQU89812 gene_biotype:protein_coding'	T
'1.2'	'Photosynthesis.calvin cycle'	''	''
'1.2.1'	'Photosynthesis.calvin cycle.ribulose-1,5-bisphosphat carboxylase/oxygenase (RuBisCo) activity'	''	''
'1.2.1.1'	'Photosynthesis.calvin cycle.ribulose-1,5-bisphosphat carboxylase/oxygenase (RuBisCo) activity.RuBisCo heterodimer'	''	''
'1.2.1.1.1'	'Photosynthesis.calvin cycle.ribulose-1,5-bisphosphat carboxylase/oxygenase (RuBisCo) activity.RuBisCo heterodimer.large subunit'	''	''
'1.2.1.1.2'	'Photosynthesis.calvin cycle.ribulose-1,5-bisphosphat carboxylase/oxygenase (RuBisCo) activity.RuBisCo heterodimer.small subunit'	'sorbi_3005g042000'	'mercator4v6.0: small subunit of ribulose-1,5-bisphosphat carboxylase/oxygenase heterodimer & original description: transcript:EES09292 gene_biotype:protein_coding'	T
'1.2.1.2'	'Photosynthesis.calvin cycle.ribulose-1,5-bisphosphat carboxylase/oxygenase (RuBisCo) activity.RuBisCo assembly'	''	''
'1.2.1.2.1'	'Photosynthesis.calvin cycle.ribulose-1,5-bisphosphat carboxylase/oxygenase (RuBisCo) activity.RuBisCo assembly.CPN60 chaperonin heterodimer'	''	''
'1.2.1.2.1.1'	'Photosynthesis.calvin cycle.ribulose-1,5-bisphosphat carboxylase/oxygenase (RuBisCo) activity.RuBisCo assembly.CPN60 chaperonin heterodimer.subunit alpha'	'sorbi_3001g003100'	'mercator4v6.0: subunit alpha of CPN60 assembly chaperone heterodimer & original description: transcript:EER90466 gene_biotype:protein_coding'	T
'1.2.1.2.1.1'	'Photosynthesis.calvin cycle.ribulose-1,5-bisphosphat carboxylase/oxygenase (RuBisCo) activity.RuBisCo assembly.CPN60 chaperonin heterodimer.subunit alpha'	'sorbi_3002g131000'	'mercator4v6.0: subunit alpha of CPN60 assembly chaperone heterodimer & original description: transcript:EER96340 gene_biotype:protein_coding'	T
'1.2.1.2.1.1'	'Photosynthesis.calvin cycle.ribulose-1,5-bisphosphat carboxylase/oxygenase (RuBisCo) activity.RuBisCo assembly.CPN60 chaperonin heterodimer.subunit alpha'	'sorbi_3009g098100'	'mercator4v6.0: subunit alpha of CPN60 assembly chaperone heterodimer & original description: transcript:EES19317 gene_biotype:protein_coding'	T
'1.2.1.2.1.2'	'Photosynthesis.calvin cycle.ribulose-1,5-bisphosphat carboxylase/oxygenase (RuBisCo) activity.RuBisCo assembly.CPN60 chaperonin heterodimer.subunit beta'	'sorbi_3001g437801'	'mercator4v6.0: subunit beta of CPN60 assembly chaperone heterodimer & original description: transcript:OQU92920 gene_biotype:protein_coding'	T
'1.2.1.2.1.2'	'Photosynthesis.calvin cycle.ribulose-1,5-bisphosphat carboxylase/oxygenase (RuBisCo) activity.RuBisCo assembly.CPN60 chaperonin heterodimer.subunit beta'	'sorbi_3001g437801'	'mercator4v6.0: subunit beta of CPN60 assembly chaperone heterodimer & original description: transcript:OQU92921 gene_biotype:protein_coding'	T
'1.2.1.2.1.2'	'Photosynthesis.calvin cycle.ribulose-1,5-bisphosphat carboxylase/oxygenase (RuBisCo) activity.RuBisCo assembly.CPN60 chaperonin heterodimer.subunit beta'	'sorbi_3004g002200'	'mercator4v6.0: subunit beta of CPN60 assembly chaperone heterodimer & original description: transcript:KXG29250 gene_biotype:protein_coding'	T
'1.2.1.2.1.2'	'Photosynthesis.calvin cycle.ribulose-1,5-bisphosphat carboxylase/oxygenase (RuBisCo) activity.RuBisCo assembly.CPN60 chaperonin heterodimer.subunit beta'	'sorbi_3004g002200'	'mercator4v6.0: subunit beta of CPN60 assembly chaperone heterodimer & original description: transcript:KXG29249 gene_biotype:protein_coding'	T
'1.2.1.2.1.2'	'Photosynthesis.calvin cycle.ribulose-1,5-bisphosphat carboxylase/oxygenase (RuBisCo) activity.RuBisCo assembly.CPN60 chaperonin heterodimer.subunit beta'	'sorbi_3010g011200'	'mercator4v6.0: subunit beta of CPN60 assembly chaperone heterodimer & original description: transcript:EER89076 gene_biotype:protein_coding'	T
'1.2.1.2.2'	'Photosynthesis.calvin cycle.ribulose-1,5-bisphosphat carboxylase/oxygenase (RuBisCo) activity.RuBisCo assembly.auxiliary co-chaperone *(CPN20)'	'sorbi_3002g214600'	'mercator4v6.0: auxiliary co-chaperone involved in RuBisCo assembly *(CPN20) & original description: transcript:EER98967 gene_biotype:protein_coding'	T
'1.2.1.2.2'	'Photosynthesis.calvin cycle.ribulose-1,5-bisphosphat carboxylase/oxygenase (RuBisCo) activity.RuBisCo assembly.auxiliary co-chaperone *(CPN20)'	'sorbi_3004g319800'	'mercator4v6.0: auxiliary co-chaperone involved in RuBisCo assembly *(CPN20) & original description: transcript:EES07636 gene_biotype:protein_coding'	T
'1.2.1.2.2'	'Photosynthesis.calvin cycle.ribulose-1,5-bisphosphat carboxylase/oxygenase (RuBisCo) activity.RuBisCo assembly.auxiliary co-chaperone *(CPN20)'	'sorbi_3010g073700'	'mercator4v6.0: auxiliary co-chaperone involved in RuBisCo assembly *(CPN20) & original description: transcript:KXG19538 gene_biotype:protein_coding'	T
'1.2.1.2.2'	'Photosynthesis.calvin cycle.ribulose-1,5-bisphosphat carboxylase/oxygenase (RuBisCo) activity.RuBisCo assembly.auxiliary co-chaperone *(CPN20)'	'sorbi_3010g073700'	'mercator4v6.0: auxiliary co-chaperone involved in RuBisCo assembly *(CPN20) & original description: transcript:KXG19537 gene_biotype:protein_coding'	T
'1.2.1.2.3'	'Photosynthesis.calvin cycle.ribulose-1,5-bisphosphat carboxylase/oxygenase (RuBisCo) activity.RuBisCo assembly.auxiliary co-chaperone *(CPN10)'	'sorbi_3001g293300'	'mercator4v6.0: auxiliary co-chaperone involved in RuBisCo assembly *(CPN10) & original description: transcript:EER94466 gene_biotype:protein_coding'	T
'1.2.1.2.4'	'Photosynthesis.calvin cycle.ribulose-1,5-bisphosphat carboxylase/oxygenase (RuBisCo) activity.RuBisCo assembly.assembly factor *(RbcX)'	'sorbi_3001g046000'	'mercator4v6.0: assembly factor involved in RuBisCo assembly *(RbcX) & original description: transcript:EER93241 gene_biotype:protein_coding'	T
'1.2.1.2.4'	'Photosynthesis.calvin cycle.ribulose-1,5-bisphosphat carboxylase/oxygenase (RuBisCo) activity.RuBisCo assembly.assembly factor *(RbcX)'	'sorbi_3002g345200'	'mercator4v6.0: assembly factor involved in RuBisCo assembly *(RbcX) & original description: transcript:KXG36512 gene_biotype:protein_coding'	T
'1.2.1.2.4'	'Photosynthesis.calvin cycle.ribulose-1,5-bisphosphat carboxylase/oxygenase (RuBisCo) activity.RuBisCo assembly.assembly factor *(RbcX)'	'sorbi_3007g131200'	'mercator4v6.0: assembly factor involved in RuBisCo assembly *(RbcX) & original description: transcript:EES13856 gene_biotype:protein_coding'	T
'1.2.1.2.5'	'Photosynthesis.calvin cycle.ribulose-1,5-bisphosphat carboxylase/oxygenase (RuBisCo) activity.RuBisCo assembly.assembly factor *(RAF1)'	'sorbi_3006g269400'	'mercator4v6.0: assembly factor involved in RuBisCo assembly *(RAF1) & original description: transcript:EES13112 gene_biotype:protein_coding'	T
'1.2.1.2.6'	'Photosynthesis.calvin cycle.ribulose-1,5-bisphosphat carboxylase/oxygenase (RuBisCo) activity.RuBisCo assembly.assembly factor *(RAF2)'	'sorbi_3001g029100'	'mercator4v6.0: assembly factor involved in RuBisCo assembly *(RAF2) & original description: transcript:EER93165 gene_biotype:protein_coding'	T
'1.2.1.2.6'	'Photosynthesis.calvin cycle.ribulose-1,5-bisphosphat carboxylase/oxygenase (RuBisCo) activity.RuBisCo assembly.assembly factor *(RAF2)'	'sorbi_3001g029100'	'mercator4v6.0: assembly factor involved in RuBisCo assembly *(RAF2) & original description: transcript:OQU90691 gene_biotype:protein_coding'	T
'1.2.1.2.6'	'Photosynthesis.calvin cycle.ribulose-1,5-bisphosphat carboxylase/oxygenase (RuBisCo) activity.RuBisCo assembly.assembly factor *(RAF2)'	'sorbi_3001g029100'	'mercator4v6.0: assembly factor involved in RuBisCo assembly *(RAF2) & original description: transcript:OQU90692 gene_biotype:protein_coding'	T
'1.2.1.2.7'	'Photosynthesis.calvin cycle.ribulose-1,5-bisphosphat carboxylase/oxygenase (RuBisCo) activity.RuBisCo assembly.assembly factor *(BSD2)'	'sorbi_3009g030900'	'mercator4v6.0: assembly factor involved in RuBisCo assembly *(BSD2) & original description: transcript:EES18960 gene_biotype:protein_coding'	T
'1.2.1.3'	'Photosynthesis.calvin cycle.ribulose-1,5-bisphosphat carboxylase/oxygenase (RuBisCo) activity.RuBisCo regulation'	''	''
'1.2.1.3.1'	'Photosynthesis.calvin cycle.ribulose-1,5-bisphosphat carboxylase/oxygenase (RuBisCo) activity.RuBisCo regulation.rbcL-mRNA stability factor *(MRL1)'	'sorbi_3001g261573'	'mercator4v6.0: rbcL-mRNA stability factor *(MRL1) & original description: transcript:OQU91931 gene_biotype:protein_coding'	T
'1.2.1.3.1'	'Photosynthesis.calvin cycle.ribulose-1,5-bisphosphat carboxylase/oxygenase (RuBisCo) activity.RuBisCo regulation.rbcL-mRNA stability factor *(MRL1)'	'sorbi_3001g261573'	'mercator4v6.0: rbcL-mRNA stability factor *(MRL1) & original description: transcript:OQU91932 gene_biotype:protein_coding'	T
'1.2.1.3.2'	'Photosynthesis.calvin cycle.ribulose-1,5-bisphosphat carboxylase/oxygenase (RuBisCo) activity.RuBisCo regulation.lysine N-methyltransferase *(RbcMT)'	'sorbi_3002g199000'	'mercator4v6.0: lysine N-methyltransferase involved in RuBisCo regulation & original description: transcript:KXG35611 gene_biotype:protein_coding'	T
'1.2.1.3.2'	'Photosynthesis.calvin cycle.ribulose-1,5-bisphosphat carboxylase/oxygenase (RuBisCo) activity.RuBisCo regulation.lysine N-methyltransferase *(RbcMT)'	'sorbi_3002g199000'	'mercator4v6.0: lysine N-methyltransferase involved in RuBisCo regulation & original description: transcript:EER98889 gene_biotype:protein_coding'	T
'1.2.1.3.2'	'Photosynthesis.calvin cycle.ribulose-1,5-bisphosphat carboxylase/oxygenase (RuBisCo) activity.RuBisCo regulation.lysine N-methyltransferase *(RbcMT)'	'sorbi_3004g255500'	'mercator4v6.0: lysine N-methyltransferase involved in RuBisCo regulation & original description: transcript:EES07338 gene_biotype:protein_coding'	T
'1.2.1.3.3'	'Photosynthesis.calvin cycle.ribulose-1,5-bisphosphat carboxylase/oxygenase (RuBisCo) activity.RuBisCo regulation.ATP-dependent activase *(RCA)'	'sorbi_3005g231600'	'mercator4v6.0: ATP-dependent activase involved in RuBisCo regulation & original description: transcript:EES10317 gene_biotype:protein_coding'	T
'1.2.1.3.3'	'Photosynthesis.calvin cycle.ribulose-1,5-bisphosphat carboxylase/oxygenase (RuBisCo) activity.RuBisCo regulation.ATP-dependent activase *(RCA)'	'sorbi_3005g231500'	'mercator4v6.0: ATP-dependent activase involved in RuBisCo regulation & original description: transcript:EES10316 gene_biotype:protein_coding'	T
'1.2.1.3.4'	'Photosynthesis.calvin cycle.ribulose-1,5-bisphosphat carboxylase/oxygenase (RuBisCo) activity.RuBisCo regulation.RuBisCo inhibitor dephosphorylation'	''	''
'1.2.1.3.4.1'	'Photosynthesis.calvin cycle.ribulose-1,5-bisphosphat carboxylase/oxygenase (RuBisCo) activity.RuBisCo regulation.RuBisCo inhibitor dephosphorylation.carboxy-D-arabinitol-1-phosphatase *(CA1PP)'	'sorbi_3005g036100'	'mercator4v6.0: carboxy-D-arabinitol-1-phosphatase *(CA1PP) & original description: transcript:EES07984 gene_biotype:protein_coding'	T
'1.2.1.3.4.2'	'Photosynthesis.calvin cycle.ribulose-1,5-bisphosphat carboxylase/oxygenase (RuBisCo) activity.RuBisCo regulation.RuBisCo inhibitor dephosphorylation.xylulose-1,5-bisphosphate phosphatase *(CbbYa)'	'sorbi_3005g123200'	'mercator4v6.0: xylulose-1,5-bisphosphate phosphatase *(CbbYa) & original description: transcript:EES08524 gene_biotype:protein_coding'	T
'1.2.1.3.4.2'	'Photosynthesis.calvin cycle.ribulose-1,5-bisphosphat carboxylase/oxygenase (RuBisCo) activity.RuBisCo regulation.RuBisCo inhibitor dephosphorylation.xylulose-1,5-bisphosphate phosphatase *(CbbYa)'	'sorbi_3005g123200'	'mercator4v6.0: xylulose-1,5-bisphosphate phosphatase *(CbbYa) & original description: transcript:OQU83476 gene_biotype:protein_coding'	T
'1.2.1.3.4.2'	'Photosynthesis.calvin cycle.ribulose-1,5-bisphosphat carboxylase/oxygenase (RuBisCo) activity.RuBisCo regulation.RuBisCo inhibitor dephosphorylation.xylulose-1,5-bisphosphate phosphatase *(CbbYa)'	'sorbi_3005g123200'	'mercator4v6.0: xylulose-1,5-bisphosphate phosphatase *(CbbYa) & original description: transcript:OQU83477 gene_biotype:protein_coding'	T
'1.2.1.3.4.3'	'Photosynthesis.calvin cycle.ribulose-1,5-bisphosphat carboxylase/oxygenase (RuBisCo) activity.RuBisCo regulation.RuBisCo inhibitor dephosphorylation.xylulose-1,5-bisphosphate phosphatase *(CbbYb)'	'sorbi_3006g263800'	'mercator4v6.0: xylulose-1,5-bisphosphate phosphatase *(CbbYb) & original description: transcript:KXG27413 gene_biotype:protein_coding'	T
'1.2.2'	'Photosynthesis.calvin cycle.phosphoglycerate kinase'	'sorbi_3009g183700'	'mercator4v6.0: phosphoglycerate kinase & original description: transcript:EES19743 gene_biotype:protein_coding'	T
'1.2.3'	'Photosynthesis.calvin cycle.glyceraldehyde 3-phosphate dehydrogenase (GAPDH) activity'	''	''
'1.2.3.1'	'Photosynthesis.calvin cycle.glyceraldehyde 3-phosphate dehydrogenase (GAPDH) activity.glyceraldehyde 3-phosphate dehydrogenase *(GAPDH)'	'sorbi_3001g519800'	'mercator4v6.0: glyceraldehyde 3-phosphate dehydrogenase *(GAPDH) & original description: transcript:KXG40263 gene_biotype:protein_coding'	T
'1.2.3.1'	'Photosynthesis.calvin cycle.glyceraldehyde 3-phosphate dehydrogenase (GAPDH) activity.glyceraldehyde 3-phosphate dehydrogenase *(GAPDH)'	'sorbi_3001g519800'	'mercator4v6.0: glyceraldehyde 3-phosphate dehydrogenase *(GAPDH) & original description: transcript:KXG40264 gene_biotype:protein_coding'	T
'1.2.3.1'	'Photosynthesis.calvin cycle.glyceraldehyde 3-phosphate dehydrogenase (GAPDH) activity.glyceraldehyde 3-phosphate dehydrogenase *(GAPDH)'	'sorbi_3006g105900'	'mercator4v6.0: glyceraldehyde 3-phosphate dehydrogenase *(GAPDH) & original description: transcript:KXG26465 gene_biotype:protein_coding'	T
'1.2.3.1'	'Photosynthesis.calvin cycle.glyceraldehyde 3-phosphate dehydrogenase (GAPDH) activity.glyceraldehyde 3-phosphate dehydrogenase *(GAPDH)'	'sorbi_3006g105900'	'mercator4v6.0: glyceraldehyde 3-phosphate dehydrogenase *(GAPDH) & original description: transcript:KXG26467 gene_biotype:protein_coding'	T
'1.2.3.1'	'Photosynthesis.calvin cycle.glyceraldehyde 3-phosphate dehydrogenase (GAPDH) activity.glyceraldehyde 3-phosphate dehydrogenase *(GAPDH)'	'sorbi_3006g105900'	'mercator4v6.0: glyceraldehyde 3-phosphate dehydrogenase *(GAPDH) & original description: transcript:KXG26466 gene_biotype:protein_coding'	T
'1.2.3.1'	'Photosynthesis.calvin cycle.glyceraldehyde 3-phosphate dehydrogenase (GAPDH) activity.glyceraldehyde 3-phosphate dehydrogenase *(GAPDH)'	'sorbi_3006g105900'	'mercator4v6.0: glyceraldehyde 3-phosphate dehydrogenase *(GAPDH) & original description: transcript:KXG26464 gene_biotype:protein_coding'	T
'1.2.3.1'	'Photosynthesis.calvin cycle.glyceraldehyde 3-phosphate dehydrogenase (GAPDH) activity.glyceraldehyde 3-phosphate dehydrogenase *(GAPDH)'	'sorbi_3006g105900'	'mercator4v6.0: glyceraldehyde 3-phosphate dehydrogenase *(GAPDH) & original description: transcript:KXG26463 gene_biotype:protein_coding'	T
'1.2.3.1'	'Photosynthesis.calvin cycle.glyceraldehyde 3-phosphate dehydrogenase (GAPDH) activity.glyceraldehyde 3-phosphate dehydrogenase *(GAPDH)'	'sorbi_3006g105900'	'mercator4v6.0: glyceraldehyde 3-phosphate dehydrogenase *(GAPDH) & original description: transcript:KXG26468 gene_biotype:protein_coding'	T
'1.2.3.2'	'Photosynthesis.calvin cycle.glyceraldehyde 3-phosphate dehydrogenase (GAPDH) activity.regulatory protein *(CP12) of GAPDH activity'	'sorbi_3001g396300'	'mercator4v6.0: regulatory protein *(CP12) of GAPDH activity & original description: transcript:EER94980 gene_biotype:protein_coding'	T
'1.2.3.2'	'Photosynthesis.calvin cycle.glyceraldehyde 3-phosphate dehydrogenase (GAPDH) activity.regulatory protein *(CP12) of GAPDH activity'	'sorbi_3007g207300'	'mercator4v6.0: regulatory protein *(CP12) of GAPDH activity & original description: transcript:KXG25621 gene_biotype:protein_coding'	T
'1.2.3.2'	'Photosynthesis.calvin cycle.glyceraldehyde 3-phosphate dehydrogenase (GAPDH) activity.regulatory protein *(CP12) of GAPDH activity'	'sorbi_3010g082800'	'mercator4v6.0: regulatory protein *(CP12) of GAPDH activity & original description: transcript:EER88061 gene_biotype:protein_coding'	T
'1.2.4'	'Photosynthesis.calvin cycle.triosephosphate isomerase'	'sorbi_3002g277100'	'mercator4v6.0: triosephosphate isomerase & original description: transcript:EER99254 gene_biotype:protein_coding'	T
'1.2.5'	'Photosynthesis.calvin cycle.fructose 1,6-bisphosphate aldolase'	'sorbi_3008g053200'	'mercator4v6.0: fructose 1,6-bisphosphate aldolase & original description: transcript:EES16731 gene_biotype:protein_coding'	T
'1.2.5'	'Photosynthesis.calvin cycle.fructose 1,6-bisphosphate aldolase'	'sorbi_3003g096000'	'mercator4v6.0: fructose 1,6-bisphosphate aldolase & original description: transcript:KXG32068 gene_biotype:protein_coding'	T
'1.2.5'	'Photosynthesis.calvin cycle.fructose 1,6-bisphosphate aldolase'	'sorbi_3005g056400'	'mercator4v6.0: fructose 1,6-bisphosphate aldolase & original description: transcript:EES09371 gene_biotype:protein_coding'	T
'1.2.6'	'Photosynthesis.calvin cycle.fructose-1,6-bisphosphatase'	'sorbi_3001g425400'	'mercator4v6.0: fructose-1,6-bisphosphatase & original description: transcript:KXG39717 gene_biotype:protein_coding'	T
'1.2.6'	'Photosynthesis.calvin cycle.fructose-1,6-bisphosphatase'	'sorbi_3001g425400'	'mercator4v6.0: fructose-1,6-bisphosphatase & original description: transcript:KXG39716 gene_biotype:protein_coding'	T
'1.2.7'	'Photosynthesis.calvin cycle.transketolase'	'sorbi_3009g062800'	'mercator4v6.0: transketolase & original description: transcript:KXG21442 gene_biotype:protein_coding'	T
'1.2.7'	'Photosynthesis.calvin cycle.transketolase'	'sorbi_3006g034300'	'mercator4v6.0: transketolase & original description: transcript:OQU81263 gene_biotype:protein_coding'	T
'1.2.7'	'Photosynthesis.calvin cycle.transketolase'	'sorbi_3006g034300'	'mercator4v6.0: transketolase & original description: transcript:EES10537 gene_biotype:protein_coding'	T
'1.2.7'	'Photosynthesis.calvin cycle.transketolase'	'sorbi_3010g024000'	'mercator4v6.0: transketolase & original description: transcript:EER89132 gene_biotype:protein_coding'	T
'1.2.7'	'Photosynthesis.calvin cycle.transketolase'	'sorbi_3010g023700'	'mercator4v6.0: transketolase & original description: transcript:OQU75756 gene_biotype:protein_coding'	T
'1.2.7'	'Photosynthesis.calvin cycle.transketolase'	'sorbi_3010g023700'	'mercator4v6.0: transketolase & original description: transcript:KXG19207 gene_biotype:protein_coding'	T
'1.2.8'	'Photosynthesis.calvin cycle.sedoheptulose-1,7-bisphosphatase'	'sorbi_3003g359100'	'mercator4v6.0: sedoheptulose-1,7-bisphosphatase & original description: transcript:EES01767 gene_biotype:protein_coding'	T
'1.2.9'	'Photosynthesis.calvin cycle.ribose 5-phosphate isomerase'	'sorbi_3002g051100'	'mercator4v6.0: ribose 5-phosphate isomerase & original description: transcript:KXG34506 gene_biotype:protein_coding'	T
'1.2.9'	'Photosynthesis.calvin cycle.ribose 5-phosphate isomerase'	'sorbi_3002g051100'	'mercator4v6.0: ribose 5-phosphate isomerase & original description: transcript:KXG34505 gene_biotype:protein_coding'	T
'1.2.10'	'Photosynthesis.calvin cycle.phosphopentose epimerase'	'sorbi_3001g491000'	'mercator4v6.0: phosphopentose epimerase & original description: transcript:KXG40095 gene_biotype:protein_coding'	T
'1.2.10'	'Photosynthesis.calvin cycle.phosphopentose epimerase'	'sorbi_3001g491000'	'mercator4v6.0: phosphopentose epimerase & original description: transcript:EER92786 gene_biotype:protein_coding'	T
'1.2.10'	'Photosynthesis.calvin cycle.phosphopentose epimerase'	'sorbi_3001g491000'	'mercator4v6.0: phosphopentose epimerase & original description: transcript:KXG40094 gene_biotype:protein_coding'	T
'1.2.10'	'Photosynthesis.calvin cycle.phosphopentose epimerase'	'sorbi_3001g491000'	'mercator4v6.0: phosphopentose epimerase & original description: transcript:KXG40093 gene_biotype:protein_coding'	T
'1.2.11'	'Photosynthesis.calvin cycle.phosphoribulokinase *(PRK)'	'sorbi_3004g272100'	'mercator4v6.0: phosphoribulokinase *(PRK) & original description: transcript:KXG30947 gene_biotype:protein_coding'	T
'1.2.11'	'Photosynthesis.calvin cycle.phosphoribulokinase *(PRK)'	'sorbi_3004g272100'	'mercator4v6.0: phosphoribulokinase *(PRK) & original description: transcript:KXG30948 gene_biotype:protein_coding'	T
'1.2.11'	'Photosynthesis.calvin cycle.phosphoribulokinase *(PRK)'	'sorbi_3006g200800'	'mercator4v6.0: phosphoribulokinase *(PRK) & original description: transcript:EES12777 gene_biotype:protein_coding'	T
'1.2.12'	'Photosynthesis.calvin cycle.NADPH-dependent malate dehydrogenase *(NADP-MDH)'	'sorbi_3007g166300'	'mercator4v6.0: NADPH-dependent malate dehydrogenase *(NADP-MDH) & original description: transcript:EES15165 gene_biotype:protein_coding'	T
'1.2.12'	'Photosynthesis.calvin cycle.NADPH-dependent malate dehydrogenase *(NADP-MDH)'	'sorbi_3007g166200'	'mercator4v6.0: NADPH-dependent malate dehydrogenase *(NADP-MDH) & original description: transcript:KXG25371 gene_biotype:protein_coding'	T
'1.2.12'	'Photosynthesis.calvin cycle.NADPH-dependent malate dehydrogenase *(NADP-MDH)'	'sorbi_3007g166200'	'mercator4v6.0: NADPH-dependent malate dehydrogenase *(NADP-MDH) & original description: transcript:KXG25370 gene_biotype:protein_coding'	T
'1.3'	'Photosynthesis.photorespiration'	''	''
'1.3.1'	'Photosynthesis.photorespiration.phosphoglycolate phosphatase'	'sorbi_3001g007000'	'mercator4v6.0: phosphoglycolate phosphatase & original description: transcript:EER90489 gene_biotype:protein_coding'	T
'1.3.1'	'Photosynthesis.photorespiration.phosphoglycolate phosphatase'	'sorbi_3001g007000'	'mercator4v6.0: phosphoglycolate phosphatase & original description: transcript:OQU90599 gene_biotype:protein_coding'	T
'1.3.1'	'Photosynthesis.photorespiration.phosphoglycolate phosphatase'	'sorbi_3006g130300'	'mercator4v6.0: phosphoglycolate phosphatase & original description: transcript:OQU81849 gene_biotype:protein_coding'	T
'1.3.1'	'Photosynthesis.photorespiration.phosphoglycolate phosphatase'	'sorbi_3006g130300'	'mercator4v6.0: phosphoglycolate phosphatase & original description: transcript:EES12423 gene_biotype:protein_coding'	T
'1.3.2'	'Photosynthesis.photorespiration.glycolate oxidase'	'sorbi_3001g065600'	'mercator4v6.0: glycolate oxidase & original description: transcript:EER93339 gene_biotype:protein_coding'	T
'1.3.2'	'Photosynthesis.photorespiration.glycolate oxidase'	'sorbi_3002g036000'	'mercator4v6.0: glycolate oxidase & original description: transcript:OQU88444 gene_biotype:protein_coding'	T
'1.3.2'	'Photosynthesis.photorespiration.glycolate oxidase'	'sorbi_3002g036000'	'mercator4v6.0: glycolate oxidase & original description: transcript:KXG34413 gene_biotype:protein_coding'	T
'1.3.2'	'Photosynthesis.photorespiration.glycolate oxidase'	'sorbi_3002g036000'	'mercator4v6.0: glycolate oxidase & original description: transcript:KXG34415 gene_biotype:protein_coding'	T
'1.3.2'	'Photosynthesis.photorespiration.glycolate oxidase'	'sorbi_3002g036000'	'mercator4v6.0: glycolate oxidase & original description: transcript:KXG34414 gene_biotype:protein_coding'	T
'1.3.2'	'Photosynthesis.photorespiration.glycolate oxidase'	'sorbi_3006g220500'	'mercator4v6.0: glycolate oxidase & original description: transcript:EES11446 gene_biotype:protein_coding'	T
'1.3.2'	'Photosynthesis.photorespiration.glycolate oxidase'	'sorbi_3006g220500'	'mercator4v6.0: glycolate oxidase & original description: transcript:EES11443 gene_biotype:protein_coding'	T
'1.3.2'	'Photosynthesis.photorespiration.glycolate oxidase'	'sorbi_3006g220600'	'mercator4v6.0: glycolate oxidase & original description: transcript:EES11447 gene_biotype:protein_coding'	T
'1.3.3'	'Photosynthesis.photorespiration.aminotransferase activities'	''	''
'1.3.3.1'	'Photosynthesis.photorespiration.aminotransferase activities.glutamate-glyoxylate transaminase'	'sorbi_3002g006600'	'mercator4v6.0: glutamate-glyoxylate transaminase & original description: transcript:KXG34265 gene_biotype:protein_coding'	T
'1.3.3.2'	'Photosynthesis.photorespiration.aminotransferase activities.serine-glyoxylate transaminase'	'sorbi_3007g213700'	'mercator4v6.0: serine-glyoxylate transaminase & original description: transcript:EES14284 gene_biotype:protein_coding'	T
'1.3.4'	'Photosynthesis.photorespiration.glycine decarboxylase complex'	''	''
'1.3.4.1'	'Photosynthesis.photorespiration.glycine decarboxylase complex.glycine dehydrogenase component *(P-protein)'	'sorbi_3008g039900'	'mercator4v6.0: glycine dehydrogenase component *(P-protein) of glycine cleavage system & original description: transcript:EES15687 gene_biotype:protein_coding'	T
'1.3.4.2'	'Photosynthesis.photorespiration.glycine decarboxylase complex.aminomethyltransferase component *(T-protein)'	'sorbi_3006g220800'	'mercator4v6.0: aminomethyltransferase component *(T-protein) of glycine cleavage system & original description: transcript:EES11449 gene_biotype:protein_coding'	T
'1.3.4.3'	'Photosynthesis.photorespiration.glycine decarboxylase complex.dihydrolipoyl dehydrogenase component *(L-protein)'	'sorbi_3009g054600'	'mercator4v6.0: dihydrolipoyl dehydrogenase component *(L-protein) of glycine cleavage system & original description: transcript:EES17766 gene_biotype:protein_coding'	T
'1.3.4.3'	'Photosynthesis.photorespiration.glycine decarboxylase complex.dihydrolipoyl dehydrogenase component *(L-protein)'	'sorbi_3003g152900'	'mercator4v6.0: dihydrolipoyl dehydrogenase component *(L-protein) of glycine cleavage system & original description: transcript:EES02889 gene_biotype:protein_coding'	T
'1.3.4.4'	'Photosynthesis.photorespiration.glycine decarboxylase complex.lipoamide-containing component *(H-protein)'	'sorbi_3008g062500'	'mercator4v6.0: lipoamide-containing component *(H-protein) of glycine cleavage system & original description: transcript:EES15776 gene_biotype:protein_coding'	T
'1.3.4.4'	'Photosynthesis.photorespiration.glycine decarboxylase complex.lipoamide-containing component *(H-protein)'	'sorbi_3004g055700'	'mercator4v6.0: lipoamide-containing component *(H-protein) of glycine cleavage system & original description: transcript:OQU84444 gene_biotype:protein_coding'	T
'1.3.4.4'	'Photosynthesis.photorespiration.glycine decarboxylase complex.lipoamide-containing component *(H-protein)'	'sorbi_3004g055700'	'mercator4v6.0: lipoamide-containing component *(H-protein) of glycine cleavage system & original description: transcript:EES04594 gene_biotype:protein_coding'	T
'1.3.5'	'Photosynthesis.photorespiration.serine hydroxymethyltransferase *(SHM)'	'sorbi_3001g097100'	'mercator4v6.0: serine hydroxymethyltransferase & original description: transcript:OQU91027 gene_biotype:protein_coding'	T
'1.3.5'	'Photosynthesis.photorespiration.serine hydroxymethyltransferase *(SHM)'	'sorbi_3001g097100'	'mercator4v6.0: serine hydroxymethyltransferase & original description: transcript:OQU91028 gene_biotype:protein_coding'	T
'1.3.6'	'Photosynthesis.photorespiration.hydroxypyruvate reductase activities'	''	''
'1.3.6.1'	'Photosynthesis.photorespiration.hydroxypyruvate reductase activities.peroxisomal hydroxypyruvate reductase *(HPR1)'	'sorbi_3004g001300'	'mercator4v6.0: peroxisomal hydroxypyruvate reductase *(HPR1) & original description: transcript:KXG29243 gene_biotype:protein_coding'	T
'1.3.6.2'	'Photosynthesis.photorespiration.hydroxypyruvate reductase activities.non-peroxisomal hydroxypyruvate reductase *(HPR)'	'sorbi_3002g032900'	'mercator4v6.0: non-peroxisomal hydroxypyruvate reductase *(HPR) & original description: transcript:OQU88433 gene_biotype:protein_coding'	T
'1.3.6.2'	'Photosynthesis.photorespiration.hydroxypyruvate reductase activities.non-peroxisomal hydroxypyruvate reductase *(HPR)'	'sorbi_3003g008900'	'mercator4v6.0: non-peroxisomal hydroxypyruvate reductase *(HPR) & original description: transcript:KXG31500 gene_biotype:protein_coding'	T
'1.3.6.2'	'Photosynthesis.photorespiration.hydroxypyruvate reductase activities.non-peroxisomal hydroxypyruvate reductase *(HPR)'	'sorbi_3006g014000'	'mercator4v6.0: non-peroxisomal hydroxypyruvate reductase *(HPR) & original description: transcript:EES10400 gene_biotype:protein_coding'	T
'1.3.6.2'	'Photosynthesis.photorespiration.hydroxypyruvate reductase activities.non-peroxisomal hydroxypyruvate reductase *(HPR)'	'sorbi_3006g004600'	'mercator4v6.0: non-peroxisomal hydroxypyruvate reductase *(HPR) & original description: transcript:OQU81055 gene_biotype:protein_coding'	T
'1.3.6.2'	'Photosynthesis.photorespiration.hydroxypyruvate reductase activities.non-peroxisomal hydroxypyruvate reductase *(HPR)'	'sorbi_3006g004600'	'mercator4v6.0: non-peroxisomal hydroxypyruvate reductase *(HPR) & original description: transcript:EES10351 gene_biotype:protein_coding'	T
'1.3.6.2'	'Photosynthesis.photorespiration.hydroxypyruvate reductase activities.non-peroxisomal hydroxypyruvate reductase *(HPR)'	'sorbi_3006g004600'	'mercator4v6.0: non-peroxisomal hydroxypyruvate reductase *(HPR) & original description: transcript:OQU81056 gene_biotype:protein_coding'	T
'1.3.6.2'	'Photosynthesis.photorespiration.hydroxypyruvate reductase activities.non-peroxisomal hydroxypyruvate reductase *(HPR)'	'sorbi_3006g004600'	'mercator4v6.0: non-peroxisomal hydroxypyruvate reductase *(HPR) & original description: transcript:OQU81057 gene_biotype:protein_coding'	T
'1.3.6.2'	'Photosynthesis.photorespiration.hydroxypyruvate reductase activities.non-peroxisomal hydroxypyruvate reductase *(HPR)'	'sorbi_3006g004600'	'mercator4v6.0: non-peroxisomal hydroxypyruvate reductase *(HPR) & original description: transcript:OQU81058 gene_biotype:protein_coding'	T
'1.3.6.2'	'Photosynthesis.photorespiration.hydroxypyruvate reductase activities.non-peroxisomal hydroxypyruvate reductase *(HPR)'	'sorbi_3006g005300'	'mercator4v6.0: non-peroxisomal hydroxypyruvate reductase *(HPR) & original description: transcript:KXG25763 gene_biotype:protein_coding'	T
'1.3.6.2'	'Photosynthesis.photorespiration.hydroxypyruvate reductase activities.non-peroxisomal hydroxypyruvate reductase *(HPR)'	'sorbi_3006g005300'	'mercator4v6.0: non-peroxisomal hydroxypyruvate reductase *(HPR) & original description: transcript:OQU81061 gene_biotype:protein_coding'	T
'1.3.6.2'	'Photosynthesis.photorespiration.hydroxypyruvate reductase activities.non-peroxisomal hydroxypyruvate reductase *(HPR)'	'sorbi_3006g005200'	'mercator4v6.0: non-peroxisomal hydroxypyruvate reductase *(HPR) & original description: transcript:OQU81060 gene_biotype:protein_coding'	T
'1.3.6.2'	'Photosynthesis.photorespiration.hydroxypyruvate reductase activities.non-peroxisomal hydroxypyruvate reductase *(HPR)'	'sorbi_3006g005200'	'mercator4v6.0: non-peroxisomal hydroxypyruvate reductase *(HPR) & original description: transcript:EES11740 gene_biotype:protein_coding'	T
'1.3.6.2'	'Photosynthesis.photorespiration.hydroxypyruvate reductase activities.non-peroxisomal hydroxypyruvate reductase *(HPR)'	'sorbi_3006g005200'	'mercator4v6.0: non-peroxisomal hydroxypyruvate reductase *(HPR) & original description: transcript:OQU81059 gene_biotype:protein_coding'	T
'1.3.6.2'	'Photosynthesis.photorespiration.hydroxypyruvate reductase activities.non-peroxisomal hydroxypyruvate reductase *(HPR)'	'sorbi_3006g004900'	'mercator4v6.0: non-peroxisomal hydroxypyruvate reductase *(HPR) & original description: transcript:EES11738 gene_biotype:protein_coding'	T
'1.3.6.2'	'Photosynthesis.photorespiration.hydroxypyruvate reductase activities.non-peroxisomal hydroxypyruvate reductase *(HPR)'	'sorbi_3006g004700'	'mercator4v6.0: non-peroxisomal hydroxypyruvate reductase *(HPR) & original description: transcript:EES10352 gene_biotype:protein_coding'	T
'1.3.7'	'Photosynthesis.photorespiration.glycerate kinase'	'sorbi_3009g004100'	'mercator4v6.0: glycerate kinase & original description: transcript:EES17534 gene_biotype:protein_coding'	T
'1.3.7'	'Photosynthesis.photorespiration.glycerate kinase'	'sorbi_3009g004100'	'mercator4v6.0: glycerate kinase & original description: transcript:KXG21014 gene_biotype:protein_coding'	T
'1.3.7'	'Photosynthesis.photorespiration.glycerate kinase'	'sorbi_3003g259200'	'mercator4v6.0: glycerate kinase & original description: transcript:KXG33136 gene_biotype:protein_coding'	T
'1.3.8'	'Photosynthesis.photorespiration.glycerate:glycolate transporter'	'sorbi_3001g283000'	'mercator4v6.0: glycerate:glycolate transporter & original description: transcript:EER91864 gene_biotype:protein_coding'	T
'1.3.8'	'Photosynthesis.photorespiration.glycerate:glycolate transporter'	'sorbi_3001g283100'	'mercator4v6.0: glycerate:glycolate transporter & original description: transcript:KXG38811 gene_biotype:protein_coding'	T
'1.3.8'	'Photosynthesis.photorespiration.glycerate:glycolate transporter'	'sorbi_3001g283100'	'mercator4v6.0: glycerate:glycolate transporter & original description: transcript:KXG38812 gene_biotype:protein_coding'	T
'1.4'	'Photosynthesis.CAM/C4 photosynthesis'	''	''
'1.4.1'	'Photosynthesis.CAM/C4 photosynthesis.carbon dioxide-bicarbonate equilibrium'	''	''
'1.4.1.1'	'Photosynthesis.CAM/C4 photosynthesis.carbon dioxide-bicarbonate equilibrium.alpha-type carbonic anhydrase'	'sorbi_3002g224000'	'mercator4v6.0: alpha-type carbonic anhydrase & original description: transcript:KXG35754 gene_biotype:protein_coding'	T
'1.4.1.1'	'Photosynthesis.CAM/C4 photosynthesis.carbon dioxide-bicarbonate equilibrium.alpha-type carbonic anhydrase'	'sorbi_3004g166000'	'mercator4v6.0: alpha-type carbonic anhydrase & original description: transcript:OQU85058 gene_biotype:protein_coding'	T
'1.4.1.1'	'Photosynthesis.CAM/C4 photosynthesis.carbon dioxide-bicarbonate equilibrium.alpha-type carbonic anhydrase'	'sorbi_3005g039000'	'mercator4v6.0: alpha-type carbonic anhydrase & original description: transcript:KXG27755 gene_biotype:protein_coding'	T
'1.4.1.1'	'Photosynthesis.CAM/C4 photosynthesis.carbon dioxide-bicarbonate equilibrium.alpha-type carbonic anhydrase'	'sorbi_3006g069300'	'mercator4v6.0: alpha-type carbonic anhydrase & original description: transcript:EES10742 gene_biotype:protein_coding'	T
'1.4.1.1'	'Photosynthesis.CAM/C4 photosynthesis.carbon dioxide-bicarbonate equilibrium.alpha-type carbonic anhydrase'	'sorbi_3007g155050'	'mercator4v6.0: alpha-type carbonic anhydrase & original description: transcript:OQU80626 gene_biotype:protein_coding'	T
'1.4.1.1'	'Photosynthesis.CAM/C4 photosynthesis.carbon dioxide-bicarbonate equilibrium.alpha-type carbonic anhydrase'	'sorbi_3007g154800'	'mercator4v6.0: alpha-type carbonic anhydrase & original description: transcript:EES15117 gene_biotype:protein_coding'	T
'1.4.1.1'	'Photosynthesis.CAM/C4 photosynthesis.carbon dioxide-bicarbonate equilibrium.alpha-type carbonic anhydrase'	'sorbi_3007g155100'	'mercator4v6.0: alpha-type carbonic anhydrase & original description: transcript:EES15120 gene_biotype:protein_coding'	T
'1.4.1.1'	'Photosynthesis.CAM/C4 photosynthesis.carbon dioxide-bicarbonate equilibrium.alpha-type carbonic anhydrase'	'sorbi_3007g155100'	'mercator4v6.0: alpha-type carbonic anhydrase & original description: transcript:OQU80627 gene_biotype:protein_coding'	T
'1.4.1.1'	'Photosynthesis.CAM/C4 photosynthesis.carbon dioxide-bicarbonate equilibrium.alpha-type carbonic anhydrase'	'sorbi_3007g155200'	'mercator4v6.0: alpha-type carbonic anhydrase & original description: transcript:EES15123 gene_biotype:protein_coding'	T
'1.4.1.1'	'Photosynthesis.CAM/C4 photosynthesis.carbon dioxide-bicarbonate equilibrium.alpha-type carbonic anhydrase'	'sorbi_3007g155000'	'mercator4v6.0: alpha-type carbonic anhydrase & original description: transcript:EES15119 gene_biotype:protein_coding'	T
'1.4.1.1'	'Photosynthesis.CAM/C4 photosynthesis.carbon dioxide-bicarbonate equilibrium.alpha-type carbonic anhydrase'	'sorbi_3010g189366'	'mercator4v6.0: alpha-type carbonic anhydrase & original description: transcript:OQU76690 gene_biotype:protein_coding'	T
'1.4.1.2'	'Photosynthesis.CAM/C4 photosynthesis.carbon dioxide-bicarbonate equilibrium.beta-type carbonic anhydrase'	'sorbi_3002g230100'	'mercator4v6.0: beta-type carbonic anhydrase & original description: transcript:OQU89630 gene_biotype:protein_coding'	T
'1.4.1.2'	'Photosynthesis.CAM/C4 photosynthesis.carbon dioxide-bicarbonate equilibrium.beta-type carbonic anhydrase'	'sorbi_3002g230100'	'mercator4v6.0: beta-type carbonic anhydrase & original description: transcript:KXG35798 gene_biotype:protein_coding'	T
'1.4.1.2'	'Photosynthesis.CAM/C4 photosynthesis.carbon dioxide-bicarbonate equilibrium.beta-type carbonic anhydrase'	'sorbi_3002g230100'	'mercator4v6.0: beta-type carbonic anhydrase & original description: transcript:OQU89631 gene_biotype:protein_coding'	T
'1.4.1.2'	'Photosynthesis.CAM/C4 photosynthesis.carbon dioxide-bicarbonate equilibrium.beta-type carbonic anhydrase'	'sorbi_3003g234500'	'mercator4v6.0: beta-type carbonic anhydrase & original description: transcript:KXG32977 gene_biotype:protein_coding'	T
'1.4.1.2'	'Photosynthesis.CAM/C4 photosynthesis.carbon dioxide-bicarbonate equilibrium.beta-type carbonic anhydrase'	'sorbi_3003g234500'	'mercator4v6.0: beta-type carbonic anhydrase & original description: transcript:KXG32975 gene_biotype:protein_coding'	T
'1.4.1.2'	'Photosynthesis.CAM/C4 photosynthesis.carbon dioxide-bicarbonate equilibrium.beta-type carbonic anhydrase'	'sorbi_3003g234500'	'mercator4v6.0: beta-type carbonic anhydrase & original description: transcript:OQU87216 gene_biotype:protein_coding'	T
'1.4.1.2'	'Photosynthesis.CAM/C4 photosynthesis.carbon dioxide-bicarbonate equilibrium.beta-type carbonic anhydrase'	'sorbi_3003g234500'	'mercator4v6.0: beta-type carbonic anhydrase & original description: transcript:KXG32976 gene_biotype:protein_coding'	T
'1.4.1.2'	'Photosynthesis.CAM/C4 photosynthesis.carbon dioxide-bicarbonate equilibrium.beta-type carbonic anhydrase'	'sorbi_3003g234200'	'mercator4v6.0: beta-type carbonic anhydrase & original description: transcript:KXG32970 gene_biotype:protein_coding'	T
'1.4.1.2'	'Photosynthesis.CAM/C4 photosynthesis.carbon dioxide-bicarbonate equilibrium.beta-type carbonic anhydrase'	'sorbi_3003g234600'	'mercator4v6.0: beta-type carbonic anhydrase & original description: transcript:KXG32978 gene_biotype:protein_coding'	T
'1.4.1.2'	'Photosynthesis.CAM/C4 photosynthesis.carbon dioxide-bicarbonate equilibrium.beta-type carbonic anhydrase'	'sorbi_3003g234400'	'mercator4v6.0: beta-type carbonic anhydrase & original description: transcript:KXG32973 gene_biotype:protein_coding'	T
'1.4.2'	'Photosynthesis.CAM/C4 photosynthesis.phosphoenolpyruvate (PEP) carboxylase activity'	''	''
'1.4.2.1'	'Photosynthesis.CAM/C4 photosynthesis.phosphoenolpyruvate (PEP) carboxylase activity.PEP carboxylase *(PPC)'	'sorbi_3002g167000'	'mercator4v6.0: PEP carboxylase *(PPC) & original description: transcript:EER98700 gene_biotype:protein_coding'	T
'1.4.2.1'	'Photosynthesis.CAM/C4 photosynthesis.phosphoenolpyruvate (PEP) carboxylase activity.PEP carboxylase *(PPC)'	'sorbi_3003g100600'	'mercator4v6.0: PEP carboxylase *(PPC) & original description: transcript:EES00444 gene_biotype:protein_coding'	T
'1.4.2.1'	'Photosynthesis.CAM/C4 photosynthesis.phosphoenolpyruvate (PEP) carboxylase activity.PEP carboxylase *(PPC)'	'sorbi_3003g301800'	'mercator4v6.0: PEP carboxylase *(PPC) & original description: transcript:KXG33409 gene_biotype:protein_coding'	T
'1.4.2.1'	'Photosynthesis.CAM/C4 photosynthesis.phosphoenolpyruvate (PEP) carboxylase activity.PEP carboxylase *(PPC)'	'sorbi_3004g106900'	'mercator4v6.0: PEP carboxylase *(PPC) & original description: transcript:EES04831 gene_biotype:protein_coding'	T
'1.4.2.1'	'Photosynthesis.CAM/C4 photosynthesis.phosphoenolpyruvate (PEP) carboxylase activity.PEP carboxylase *(PPC)'	'sorbi_3007g106500'	'mercator4v6.0: PEP carboxylase *(PPC) & original description: transcript:EES13699 gene_biotype:protein_coding'	T
'1.4.2.1'	'Photosynthesis.CAM/C4 photosynthesis.phosphoenolpyruvate (PEP) carboxylase activity.PEP carboxylase *(PPC)'	'sorbi_3007g106500'	'mercator4v6.0: PEP carboxylase *(PPC) & original description: transcript:OQU80295 gene_biotype:protein_coding'	T
'1.4.2.1'	'Photosynthesis.CAM/C4 photosynthesis.phosphoenolpyruvate (PEP) carboxylase activity.PEP carboxylase *(PPC)'	'sorbi_3010g160700'	'mercator4v6.0: PEP carboxylase *(PPC) & original description: transcript:EER89889 gene_biotype:protein_coding'	T
'1.4.2.2'	'Photosynthesis.CAM/C4 photosynthesis.phosphoenolpyruvate (PEP) carboxylase activity.regulatory PPC-phosphorylating kinase *(PPCK)'	'sorbi_3004g338000'	'mercator4v6.0: regulatory PEP carboxylase-phosphorylating kinase *(PPCK) & original description: transcript:EES07722 gene_biotype:protein_coding'	T
'1.4.2.2'	'Photosynthesis.CAM/C4 photosynthesis.phosphoenolpyruvate (PEP) carboxylase activity.regulatory PPC-phosphorylating kinase *(PPCK)'	'sorbi_3006g148300'	'mercator4v6.0: regulatory PEP carboxylase-phosphorylating kinase *(PPCK) & original description: transcript:EES11118 gene_biotype:protein_coding'	T
'1.4.3'	'Photosynthesis.CAM/C4 photosynthesis.NAD-dependent malate dehydrogenase'	'sorbi_3001g219300'	'mercator4v6.0: NAD-dependent malate dehydrogenase & original description: transcript:EER94077 gene_biotype:protein_coding'	T
'1.4.3'	'Photosynthesis.CAM/C4 photosynthesis.NAD-dependent malate dehydrogenase'	'sorbi_3006g170800'	'mercator4v6.0: NAD-dependent malate dehydrogenase & original description: transcript:KXG26853 gene_biotype:protein_coding'	T
'1.4.3'	'Photosynthesis.CAM/C4 photosynthesis.NAD-dependent malate dehydrogenase'	'sorbi_3006g170800'	'mercator4v6.0: NAD-dependent malate dehydrogenase & original description: transcript:OQU82094 gene_biotype:protein_coding'	T
'2'	'Cellular respiration'	''	''
'2.1'	'Cellular respiration.glycolysis'	''	''
'2.1.1'	'Cellular respiration.glycolysis.cytosolic glycolysis'	''	''
'2.1.1.1'	'Cellular respiration.glycolysis.cytosolic glycolysis.phosphofructokinase activities'	''	''
'2.1.1.1.1'	'Cellular respiration.glycolysis.cytosolic glycolysis.phosphofructokinase activities.ATP-dependent phosphofructokinase'	'sorbi_3001g052500'	'mercator4v6.0: ATP-dependent phosphofructokinase & original description: transcript:EER90717 gene_biotype:protein_coding'	T
'2.1.1.1.1'	'Cellular respiration.glycolysis.cytosolic glycolysis.phosphofructokinase activities.ATP-dependent phosphofructokinase'	'sorbi_3009g204601'	'mercator4v6.0: ATP-dependent phosphofructokinase & original description: transcript:OQU78332 gene_biotype:protein_coding'	T
'2.1.1.1.1'	'Cellular respiration.glycolysis.cytosolic glycolysis.phosphofructokinase activities.ATP-dependent phosphofructokinase'	'sorbi_3009g071800'	'mercator4v6.0: ATP-dependent phosphofructokinase & original description: transcript:EES17845 gene_biotype:protein_coding'	T
'2.1.1.1.1'	'Cellular respiration.glycolysis.cytosolic glycolysis.phosphofructokinase activities.ATP-dependent phosphofructokinase'	'sorbi_3003g290000'	'mercator4v6.0: ATP-dependent phosphofructokinase & original description: transcript:EES03580 gene_biotype:protein_coding'	T
'2.1.1.1.1'	'Cellular respiration.glycolysis.cytosolic glycolysis.phosphofructokinase activities.ATP-dependent phosphofructokinase'	'sorbi_3003g290000'	'mercator4v6.0: ATP-dependent phosphofructokinase & original description: transcript:OQU87495 gene_biotype:protein_coding'	T
'2.1.1.1.1'	'Cellular respiration.glycolysis.cytosolic glycolysis.phosphofructokinase activities.ATP-dependent phosphofructokinase'	'sorbi_3003g034700'	'mercator4v6.0: ATP-dependent phosphofructokinase & original description: transcript:EES02318 gene_biotype:protein_coding'	T
'2.1.1.1.1'	'Cellular respiration.glycolysis.cytosolic glycolysis.phosphofructokinase activities.ATP-dependent phosphofructokinase'	'sorbi_3010g041400'	'mercator4v6.0: ATP-dependent phosphofructokinase & original description: transcript:EER89214 gene_biotype:protein_coding'	T
'2.1.1.1.2'	'Cellular respiration.glycolysis.cytosolic glycolysis.phosphofructokinase activities.pyrophosphate-dependent phosphofructokinase'	'sorbi_3002g160300'	'mercator4v6.0: pyrophosphate-dependent phosphofructokinase & original description: transcript:KXG35340 gene_biotype:protein_coding'	T
'2.1.1.1.2'	'Cellular respiration.glycolysis.cytosolic glycolysis.phosphofructokinase activities.pyrophosphate-dependent phosphofructokinase'	'sorbi_3002g160300'	'mercator4v6.0: pyrophosphate-dependent phosphofructokinase & original description: transcript:EER96517 gene_biotype:protein_coding'	T
'2.1.1.1.2'	'Cellular respiration.glycolysis.cytosolic glycolysis.phosphofructokinase activities.pyrophosphate-dependent phosphofructokinase'	'sorbi_3002g026300'	'mercator4v6.0: pyrophosphate-dependent phosphofructokinase & original description: transcript:KXG34347 gene_biotype:protein_coding'	T
'2.1.1.1.2'	'Cellular respiration.glycolysis.cytosolic glycolysis.phosphofructokinase activities.pyrophosphate-dependent phosphofructokinase'	'sorbi_3004g261800'	'mercator4v6.0: pyrophosphate-dependent phosphofructokinase & original description: transcript:EES05627 gene_biotype:protein_coding'	T
'2.1.1.1.2'	'Cellular respiration.glycolysis.cytosolic glycolysis.phosphofructokinase activities.pyrophosphate-dependent phosphofructokinase'	'sorbi_3007g101800'	'mercator4v6.0: pyrophosphate-dependent phosphofructokinase & original description: transcript:OQU80257 gene_biotype:protein_coding'	T
'2.1.1.1.2'	'Cellular respiration.glycolysis.cytosolic glycolysis.phosphofructokinase activities.pyrophosphate-dependent phosphofructokinase'	'sorbi_3007g101800'	'mercator4v6.0: pyrophosphate-dependent phosphofructokinase & original description: transcript:OQU80256 gene_biotype:protein_coding'	T
'2.1.1.1.2'	'Cellular respiration.glycolysis.cytosolic glycolysis.phosphofructokinase activities.pyrophosphate-dependent phosphofructokinase'	'sorbi_3007g101800'	'mercator4v6.0: pyrophosphate-dependent phosphofructokinase & original description: transcript:OQU80258 gene_biotype:protein_coding'	T
'2.1.1.1.2'	'Cellular respiration.glycolysis.cytosolic glycolysis.phosphofructokinase activities.pyrophosphate-dependent phosphofructokinase'	'sorbi_3010g101600'	'mercator4v6.0: pyrophosphate-dependent phosphofructokinase & original description: transcript:EER89514 gene_biotype:protein_coding'	T
'2.1.1.1.2'	'Cellular respiration.glycolysis.cytosolic glycolysis.phosphofructokinase activities.pyrophosphate-dependent phosphofructokinase'	'sorbi_3010g134000'	'mercator4v6.0: pyrophosphate-dependent phosphofructokinase & original description: transcript:OQU76351 gene_biotype:protein_coding'	T
'2.1.1.2'	'Cellular respiration.glycolysis.cytosolic glycolysis.fructose-bisphosphate aldolase *(FBA)'	'sorbi_3003g393900'	'mercator4v6.0: fructose-bisphosphate aldolase *(FBA) & original description: transcript:EES04064 gene_biotype:protein_coding'	T
'2.1.1.2'	'Cellular respiration.glycolysis.cytosolic glycolysis.fructose-bisphosphate aldolase *(FBA)'	'sorbi_3004g146000'	'mercator4v6.0: fructose-bisphosphate aldolase *(FBA) & original description: transcript:EES06798 gene_biotype:protein_coding'	T
'2.1.1.2'	'Cellular respiration.glycolysis.cytosolic glycolysis.fructose-bisphosphate aldolase *(FBA)'	'sorbi_3010g188300'	'mercator4v6.0: fructose-bisphosphate aldolase *(FBA) & original description: transcript:EER88632 gene_biotype:protein_coding'	T
'2.1.1.3'	'Cellular respiration.glycolysis.cytosolic glycolysis.triose-phosphate isomerase *(TPI)'	'sorbi_3003g352300'	'mercator4v6.0: triose-phosphate isomerase *(TPI) & original description: transcript:KXG33677 gene_biotype:protein_coding'	T
'2.1.1.3'	'Cellular respiration.glycolysis.cytosolic glycolysis.triose-phosphate isomerase *(TPI)'	'sorbi_3003g352300'	'mercator4v6.0: triose-phosphate isomerase *(TPI) & original description: transcript:KXG33676 gene_biotype:protein_coding'	T
'2.1.1.3'	'Cellular respiration.glycolysis.cytosolic glycolysis.triose-phosphate isomerase *(TPI)'	'sorbi_3003g072300'	'mercator4v6.0: triose-phosphate isomerase *(TPI) & original description: transcript:EES00320 gene_biotype:protein_coding'	T
'2.1.1.4'	'Cellular respiration.glycolysis.cytosolic glycolysis.glyceraldehyde 3-phosphate dehydrogenase activities'	''	''
'2.1.1.4.1'	'Cellular respiration.glycolysis.cytosolic glycolysis.glyceraldehyde 3-phosphate dehydrogenase activities.NAD-dependent glyceraldehyde 3-phosphate dehydrogenase'	'sorbi_3009g016700'	'mercator4v6.0: NAD-dependent glyceraldehyde 3-phosphate dehydrogenase & original description: transcript:KXG21112 gene_biotype:protein_coding'	T
'2.1.1.4.1'	'Cellular respiration.glycolysis.cytosolic glycolysis.glyceraldehyde 3-phosphate dehydrogenase activities.NAD-dependent glyceraldehyde 3-phosphate dehydrogenase'	'sorbi_3004g205100'	'mercator4v6.0: NAD-dependent glyceraldehyde 3-phosphate dehydrogenase & original description: transcript:EES05377 gene_biotype:protein_coding'	T
'2.1.1.4.1'	'Cellular respiration.glycolysis.cytosolic glycolysis.glyceraldehyde 3-phosphate dehydrogenase activities.NAD-dependent glyceraldehyde 3-phosphate dehydrogenase'	'sorbi_3007g025400'	'mercator4v6.0: NAD-dependent glyceraldehyde 3-phosphate dehydrogenase & original description: transcript:KXG24320 gene_biotype:protein_coding'	T
'2.1.1.4.1'	'Cellular respiration.glycolysis.cytosolic glycolysis.glyceraldehyde 3-phosphate dehydrogenase activities.NAD-dependent glyceraldehyde 3-phosphate dehydrogenase'	'sorbi_3007g025400'	'mercator4v6.0: NAD-dependent glyceraldehyde 3-phosphate dehydrogenase & original description: transcript:KXG24318 gene_biotype:protein_coding'	T
'2.1.1.4.1'	'Cellular respiration.glycolysis.cytosolic glycolysis.glyceraldehyde 3-phosphate dehydrogenase activities.NAD-dependent glyceraldehyde 3-phosphate dehydrogenase'	'sorbi_3007g025400'	'mercator4v6.0: NAD-dependent glyceraldehyde 3-phosphate dehydrogenase & original description: transcript:KXG24317 gene_biotype:protein_coding'	T
'2.1.1.4.1'	'Cellular respiration.glycolysis.cytosolic glycolysis.glyceraldehyde 3-phosphate dehydrogenase activities.NAD-dependent glyceraldehyde 3-phosphate dehydrogenase'	'sorbi_3010g262500'	'mercator4v6.0: NAD-dependent glyceraldehyde 3-phosphate dehydrogenase & original description: transcript:KXG20851 gene_biotype:protein_coding'	T
'2.1.1.4.2'	'Cellular respiration.glycolysis.cytosolic glycolysis.glyceraldehyde 3-phosphate dehydrogenase activities.NADP-dependent glyceraldehyde 3-phosphate dehydrogenase'	'sorbi_3007g140700'	'mercator4v6.0: NADP-dependent glyceraldehyde 3-phosphate dehydrogenase & original description: transcript:EES13911 gene_biotype:protein_coding'	T
'2.1.1.5'	'Cellular respiration.glycolysis.cytosolic glycolysis.phosphoglycerate kinase *(PGK3)'	'sorbi_3004g055200'	'mercator4v6.0: phosphoglycerate kinase *(PGK3) & original description: transcript:KXG29558 gene_biotype:protein_coding'	T
'2.1.1.5'	'Cellular respiration.glycolysis.cytosolic glycolysis.phosphoglycerate kinase *(PGK3)'	'sorbi_3004g055200'	'mercator4v6.0: phosphoglycerate kinase *(PGK3) & original description: transcript:KXG29557 gene_biotype:protein_coding'	T
'2.1.1.5'	'Cellular respiration.glycolysis.cytosolic glycolysis.phosphoglycerate kinase *(PGK3)'	'sorbi_3010g221800'	'mercator4v6.0: phosphoglycerate kinase *(PGK3) & original description: transcript:KXG20563 gene_biotype:protein_coding'	T
'2.1.1.5'	'Cellular respiration.glycolysis.cytosolic glycolysis.phosphoglycerate kinase *(PGK3)'	'sorbi_3010g221800'	'mercator4v6.0: phosphoglycerate kinase *(PGK3) & original description: transcript:KXG20564 gene_biotype:protein_coding'	T
'2.1.1.5'	'Cellular respiration.glycolysis.cytosolic glycolysis.phosphoglycerate kinase *(PGK3)'	'sorbi_3010g221800'	'mercator4v6.0: phosphoglycerate kinase *(PGK3) & original description: transcript:KXG20562 gene_biotype:protein_coding'	T
'2.1.1.6'	'Cellular respiration.glycolysis.cytosolic glycolysis.phosphoglycerate mutase *(iPGAM1/2)'	'sorbi_3001g384100'	'mercator4v6.0: phosphoglycerate mutase *(iPGAM1/2) & original description: transcript:EER94920 gene_biotype:protein_coding'	T
'2.1.1.6'	'Cellular respiration.glycolysis.cytosolic glycolysis.phosphoglycerate mutase *(iPGAM1/2)'	'sorbi_3003g336000'	'mercator4v6.0: phosphoglycerate mutase *(iPGAM1/2) & original description: transcript:KXG33615 gene_biotype:protein_coding'	T
'2.1.1.6'	'Cellular respiration.glycolysis.cytosolic glycolysis.phosphoglycerate mutase *(iPGAM1/2)'	'sorbi_3003g336000'	'mercator4v6.0: phosphoglycerate mutase *(iPGAM1/2) & original description: transcript:KXG33616 gene_biotype:protein_coding'	T
'2.1.1.7'	'Cellular respiration.glycolysis.cytosolic glycolysis.phosphoenolpyruvate enolase *(ENO2/3)'	'sorbi_3001g426100'	'mercator4v6.0: phosphoenolpyruvate enolase *(ENO2/3) & original description: transcript:EER92500 gene_biotype:protein_coding'	T
'2.1.1.7'	'Cellular respiration.glycolysis.cytosolic glycolysis.phosphoenolpyruvate enolase *(ENO2/3)'	'sorbi_3010g027000'	'mercator4v6.0: phosphoenolpyruvate enolase *(ENO2/3) & original description: transcript:KXG19229 gene_biotype:protein_coding'	T
'2.1.1.7'	'Cellular respiration.glycolysis.cytosolic glycolysis.phosphoenolpyruvate enolase *(ENO2/3)'	'sorbi_3010g027000'	'mercator4v6.0: phosphoenolpyruvate enolase *(ENO2/3) & original description: transcript:KXG19230 gene_biotype:protein_coding'	T
'2.1.1.7'	'Cellular respiration.glycolysis.cytosolic glycolysis.phosphoenolpyruvate enolase *(ENO2/3)'	'sorbi_3010g026925'	'mercator4v6.0: phosphoenolpyruvate enolase *(ENO2/3) & original description: transcript:OQU75769 gene_biotype:protein_coding'	T
'2.1.1.7'	'Cellular respiration.glycolysis.cytosolic glycolysis.phosphoenolpyruvate enolase *(ENO2/3)'	'sorbi_3010g026925'	'mercator4v6.0: phosphoenolpyruvate enolase *(ENO2/3) & original description: transcript:OQU75768 gene_biotype:protein_coding'	T
'2.1.1.8'	'Cellular respiration.glycolysis.cytosolic glycolysis.pyruvate kinase *(cPK)'	'sorbi_3001g386900'	'mercator4v6.0: pyruvate kinase *(cPK) & original description: transcript:KXG39983 gene_biotype:protein_coding'	T
'2.1.1.8'	'Cellular respiration.glycolysis.cytosolic glycolysis.pyruvate kinase *(cPK)'	'sorbi_3001g386900'	'mercator4v6.0: pyruvate kinase *(cPK) & original description: transcript:EER92334 gene_biotype:protein_coding'	T
'2.1.1.8'	'Cellular respiration.glycolysis.cytosolic glycolysis.pyruvate kinase *(cPK)'	'sorbi_3003g130800'	'mercator4v6.0: pyruvate kinase *(cPK) & original description: transcript:EES02767 gene_biotype:protein_coding'	T
'2.1.1.8'	'Cellular respiration.glycolysis.cytosolic glycolysis.pyruvate kinase *(cPK)'	'sorbi_3006g267200'	'mercator4v6.0: pyruvate kinase *(cPK) & original description: transcript:EES13103 gene_biotype:protein_coding'	T
'2.1.2'	'Cellular respiration.glycolysis.methylglyoxal degradation'	''	''
'2.1.2.1'	'Cellular respiration.glycolysis.methylglyoxal degradation.nickel-dependent lactoyl-glutathione lyase *(GLX-I1/2)'	'sorbi_3009g085200'	'mercator4v6.0: nickel-dependent lactoyl-glutathione lyase *(GLX-I1/2) & original description: transcript:EES19260 gene_biotype:protein_coding'	T
'2.1.2.1'	'Cellular respiration.glycolysis.methylglyoxal degradation.nickel-dependent lactoyl-glutathione lyase *(GLX-I1/2)'	'sorbi_3009g085200'	'mercator4v6.0: nickel-dependent lactoyl-glutathione lyase *(GLX-I1/2) & original description: transcript:OQU77660 gene_biotype:protein_coding'	T
'2.1.2.1'	'Cellular respiration.glycolysis.methylglyoxal degradation.nickel-dependent lactoyl-glutathione lyase *(GLX-I1/2)'	'sorbi_3004g127600'	'mercator4v6.0: nickel-dependent lactoyl-glutathione lyase *(GLX-I1/2) & original description: transcript:EES04930 gene_biotype:protein_coding'	T
'2.1.2.1'	'Cellular respiration.glycolysis.methylglyoxal degradation.nickel-dependent lactoyl-glutathione lyase *(GLX-I1/2)'	'sorbi_3004g127600'	'mercator4v6.0: nickel-dependent lactoyl-glutathione lyase *(GLX-I1/2) & original description: transcript:OQU84811 gene_biotype:protein_coding'	T
'2.1.2.1'	'Cellular respiration.glycolysis.methylglyoxal degradation.nickel-dependent lactoyl-glutathione lyase *(GLX-I1/2)'	'sorbi_3007g069000'	'mercator4v6.0: nickel-dependent lactoyl-glutathione lyase *(GLX-I1/2) & original description: transcript:OQU80031 gene_biotype:protein_coding'	T
'2.1.2.1'	'Cellular respiration.glycolysis.methylglyoxal degradation.nickel-dependent lactoyl-glutathione lyase *(GLX-I1/2)'	'sorbi_3007g069000'	'mercator4v6.0: nickel-dependent lactoyl-glutathione lyase *(GLX-I1/2) & original description: transcript:OQU80034 gene_biotype:protein_coding'	T
'2.1.2.1'	'Cellular respiration.glycolysis.methylglyoxal degradation.nickel-dependent lactoyl-glutathione lyase *(GLX-I1/2)'	'sorbi_3007g069000'	'mercator4v6.0: nickel-dependent lactoyl-glutathione lyase *(GLX-I1/2) & original description: transcript:OQU80035 gene_biotype:protein_coding'	T
'2.1.2.1'	'Cellular respiration.glycolysis.methylglyoxal degradation.nickel-dependent lactoyl-glutathione lyase *(GLX-I1/2)'	'sorbi_3007g069000'	'mercator4v6.0: nickel-dependent lactoyl-glutathione lyase *(GLX-I1/2) & original description: transcript:OQU80033 gene_biotype:protein_coding'	T
'2.1.2.1'	'Cellular respiration.glycolysis.methylglyoxal degradation.nickel-dependent lactoyl-glutathione lyase *(GLX-I1/2)'	'sorbi_3007g069000'	'mercator4v6.0: nickel-dependent lactoyl-glutathione lyase *(GLX-I1/2) & original description: transcript:OQU80036 gene_biotype:protein_coding'	T
'2.1.2.1'	'Cellular respiration.glycolysis.methylglyoxal degradation.nickel-dependent lactoyl-glutathione lyase *(GLX-I1/2)'	'sorbi_3007g069000'	'mercator4v6.0: nickel-dependent lactoyl-glutathione lyase *(GLX-I1/2) & original description: transcript:OQU80032 gene_biotype:protein_coding'	T
'2.1.2.1'	'Cellular respiration.glycolysis.methylglyoxal degradation.nickel-dependent lactoyl-glutathione lyase *(GLX-I1/2)'	'sorbi_3007g069000'	'mercator4v6.0: nickel-dependent lactoyl-glutathione lyase *(GLX-I1/2) & original description: transcript:KXG24654 gene_biotype:protein_coding'	T
'2.1.2.1'	'Cellular respiration.glycolysis.methylglyoxal degradation.nickel-dependent lactoyl-glutathione lyase *(GLX-I1/2)'	'sorbi_3007g069200'	'mercator4v6.0: nickel-dependent lactoyl-glutathione lyase *(GLX-I1/2) & original description: transcript:KXG24656 gene_biotype:protein_coding'	T
'2.1.2.1'	'Cellular respiration.glycolysis.methylglyoxal degradation.nickel-dependent lactoyl-glutathione lyase *(GLX-I1/2)'	'sorbi_3007g069200'	'mercator4v6.0: nickel-dependent lactoyl-glutathione lyase *(GLX-I1/2) & original description: transcript:KXG24655 gene_biotype:protein_coding'	T
'2.1.2.2'	'Cellular respiration.glycolysis.methylglyoxal degradation.zinc-dependent lactoyl-glutathione lyase *(GLX-I3)'	'sorbi_3006g029800'	'mercator4v6.0: zinc-dependent lactoyl-glutathione lyase *(GLX-I3) & original description: transcript:KXG25908 gene_biotype:protein_coding'	T
'2.1.2.2'	'Cellular respiration.glycolysis.methylglyoxal degradation.zinc-dependent lactoyl-glutathione lyase *(GLX-I3)'	'sorbi_3006g029800'	'mercator4v6.0: zinc-dependent lactoyl-glutathione lyase *(GLX-I3) & original description: transcript:KXG25909 gene_biotype:protein_coding'	T
'2.1.2.3'	'Cellular respiration.glycolysis.methylglyoxal degradation.hydroxy-acyl-glutathione hydrolase *(GLX-II)'	'sorbi_3001g383100'	'mercator4v6.0: hydroxy-acyl-glutathione hydrolase *(GLX-II) & original description: transcript:EER92316 gene_biotype:protein_coding'	T
'2.1.2.3'	'Cellular respiration.glycolysis.methylglyoxal degradation.hydroxy-acyl-glutathione hydrolase *(GLX-II)'	'sorbi_3002g264400'	'mercator4v6.0: hydroxy-acyl-glutathione hydrolase *(GLX-II) & original description: transcript:KXG36013 gene_biotype:protein_coding'	T
'2.1.2.4'	'Cellular respiration.glycolysis.methylglyoxal degradation.glutathione-independent glyoxalase *(GLY-III)'	'sorbi_3006g261700'	'mercator4v6.0: glutathione-independent glyoxalase *(GLY-III) & original description: transcript:EES13073 gene_biotype:protein_coding'	T
'2.1.2.5'	'Cellular respiration.glycolysis.methylglyoxal degradation.D-lactate dehydrogenase'	'sorbi_3002g042400'	'mercator4v6.0: D-lactate dehydrogenase & original description: transcript:EER98022 gene_biotype:protein_coding'	T
'2.2'	'Cellular respiration.pyruvate oxidation'	''	''
'2.2.1'	'Cellular respiration.pyruvate oxidation.mitochondrial pyruvate dehydrogenase complex'	''	''
'2.2.1.1'	'Cellular respiration.pyruvate oxidation.mitochondrial pyruvate dehydrogenase complex.component E1 heterodimer'	''	''
'2.2.1.1.1'	'Cellular respiration.pyruvate oxidation.mitochondrial pyruvate dehydrogenase complex.component E1 heterodimer.subunit alpha'	'sorbi_3004g244000'	'mercator4v6.0: subunit alpha of E1 subcomplex of pyruvate dehydrogenase complex & original description: transcript:EES05555 gene_biotype:protein_coding'	T
'2.2.1.1.1'	'Cellular respiration.pyruvate oxidation.mitochondrial pyruvate dehydrogenase complex.component E1 heterodimer.subunit alpha'	'sorbi_3010g101300'	'mercator4v6.0: subunit alpha of E1 subcomplex of pyruvate dehydrogenase complex & original description: transcript:EER88157 gene_biotype:protein_coding'	T
'2.2.1.1.1'	'Cellular respiration.pyruvate oxidation.mitochondrial pyruvate dehydrogenase complex.component E1 heterodimer.subunit alpha'	'sorbi_3010g101300'	'mercator4v6.0: subunit alpha of E1 subcomplex of pyruvate dehydrogenase complex & original description: transcript:OQU76159 gene_biotype:protein_coding'	T
'2.2.1.1.2'	'Cellular respiration.pyruvate oxidation.mitochondrial pyruvate dehydrogenase complex.component E1 heterodimer.subunit beta'	'sorbi_3002g259700'	'mercator4v6.0: subunit beta of E1 subcomplex of pyruvate dehydrogenase complex & original description: transcript:EER97019 gene_biotype:protein_coding'	T
'2.2.1.1.2'	'Cellular respiration.pyruvate oxidation.mitochondrial pyruvate dehydrogenase complex.component E1 heterodimer.subunit beta'	'sorbi_3007g190100'	'mercator4v6.0: subunit beta of E1 subcomplex of pyruvate dehydrogenase complex & original description: transcript:KXG25509 gene_biotype:protein_coding'	T
'2.2.1.1.2'	'Cellular respiration.pyruvate oxidation.mitochondrial pyruvate dehydrogenase complex.component E1 heterodimer.subunit beta'	'sorbi_3007g190100'	'mercator4v6.0: subunit beta of E1 subcomplex of pyruvate dehydrogenase complex & original description: transcript:KXG25508 gene_biotype:protein_coding'	T
'2.2.1.1.2'	'Cellular respiration.pyruvate oxidation.mitochondrial pyruvate dehydrogenase complex.component E1 heterodimer.subunit beta'	'sorbi_3007g190100'	'mercator4v6.0: subunit beta of E1 subcomplex of pyruvate dehydrogenase complex & original description: transcript:KXG25507 gene_biotype:protein_coding'	T
'2.2.1.2'	'Cellular respiration.pyruvate oxidation.mitochondrial pyruvate dehydrogenase complex.E2 component'	'sorbi_3001g047600'	'mercator4v6.0: E2 component of mitochondrial pyruvate dehydrogenase complex & original description: transcript:KXG37311 gene_biotype:protein_coding'	T
'2.2.1.2'	'Cellular respiration.pyruvate oxidation.mitochondrial pyruvate dehydrogenase complex.E2 component'	'sorbi_3004g093600'	'mercator4v6.0: E2 component of mitochondrial pyruvate dehydrogenase complex & original description: transcript:EES04754 gene_biotype:protein_coding'	T
'2.2.1.3'	'Cellular respiration.pyruvate oxidation.mitochondrial pyruvate dehydrogenase complex.E3 dihydrolipoamide dehydrogenase component'	'sorbi_3009g054600'	'mercator4v6.0: dihydrolipoamide dehydrogenase component of mitochondrial pyruvate dehydrogenase complex & original description: transcript:EES17766 gene_biotype:protein_coding'	T
'2.2.1.3'	'Cellular respiration.pyruvate oxidation.mitochondrial pyruvate dehydrogenase complex.E3 dihydrolipoamide dehydrogenase component'	'sorbi_3003g152900'	'mercator4v6.0: dihydrolipoamide dehydrogenase component of mitochondrial pyruvate dehydrogenase complex & original description: transcript:EES02889 gene_biotype:protein_coding'	T
'2.2.1.4'	'Cellular respiration.pyruvate oxidation.mitochondrial pyruvate dehydrogenase complex.regulation'	''	''
'2.2.1.4.1'	'Cellular respiration.pyruvate oxidation.mitochondrial pyruvate dehydrogenase complex.regulation.pyruvate dehydrogenase kinase'	'sorbi_3001g360000'	'mercator4v6.0: pyruvate dehydrogenase kinase & original description: transcript:EER94801 gene_biotype:protein_coding'	T
'2.2.1.4.1'	'Cellular respiration.pyruvate oxidation.mitochondrial pyruvate dehydrogenase complex.regulation.pyruvate dehydrogenase kinase'	'sorbi_3002g390500'	'mercator4v6.0: pyruvate dehydrogenase kinase & original description: transcript:EER99773 gene_biotype:protein_coding'	T
'2.2.1.4.1'	'Cellular respiration.pyruvate oxidation.mitochondrial pyruvate dehydrogenase complex.regulation.pyruvate dehydrogenase kinase'	'sorbi_3002g390500'	'mercator4v6.0: pyruvate dehydrogenase kinase & original description: transcript:KXG36786 gene_biotype:protein_coding'	T
'2.3'	'Cellular respiration.tricarboxylic acid cycle'	''	''
'2.3.1'	'Cellular respiration.tricarboxylic acid cycle.citrate synthase *(CSY4/5)'	'sorbi_3004g078000'	'mercator4v6.0: citrate synthase *(CSY4/5) & original description: transcript:KXG29696 gene_biotype:protein_coding'	T
'2.3.1'	'Cellular respiration.tricarboxylic acid cycle.citrate synthase *(CSY4/5)'	'sorbi_3004g078000'	'mercator4v6.0: citrate synthase *(CSY4/5) & original description: transcript:KXG29695 gene_biotype:protein_coding'	T
'2.3.2'	'Cellular respiration.tricarboxylic acid cycle.aconitase *(ACO)'	'sorbi_3001g512800'	'mercator4v6.0: aconitase *(ACO) & original description: transcript:EER92899 gene_biotype:protein_coding'	T
'2.3.2'	'Cellular respiration.tricarboxylic acid cycle.aconitase *(ACO)'	'sorbi_3002g316900'	'mercator4v6.0: aconitase *(ACO) & original description: transcript:EER97286 gene_biotype:protein_coding'	T
'2.3.2'	'Cellular respiration.tricarboxylic acid cycle.aconitase *(ACO)'	'sorbi_3006g000100'	'mercator4v6.0: aconitase *(ACO) & original description: transcript:EES10322 gene_biotype:protein_coding'	T
'2.3.2'	'Cellular respiration.tricarboxylic acid cycle.aconitase *(ACO)'	'sorbi_3007g068100'	'mercator4v6.0: aconitase *(ACO) & original description: transcript:EES14669 gene_biotype:protein_coding'	T
'2.3.3'	'Cellular respiration.tricarboxylic acid cycle.isocitrate dehydrogenase heterodimer'	''	''
'2.3.3.1'	'Cellular respiration.tricarboxylic acid cycle.isocitrate dehydrogenase heterodimer.catalytic component'	'sorbi_3003g129900'	'mercator4v6.0: catalytic component of isocitrate dehydrogenase heterodimer & original description: transcript:EES00573 gene_biotype:protein_coding'	T
'2.3.3.2'	'Cellular respiration.tricarboxylic acid cycle.isocitrate dehydrogenase heterodimer.regulatory component'	'sorbi_3004g202100'	'mercator4v6.0: regulatory component of isocitrate dehydrogenase heterodimer & original description: transcript:EES07093 gene_biotype:protein_coding'	T
'2.3.3.2'	'Cellular respiration.tricarboxylic acid cycle.isocitrate dehydrogenase heterodimer.regulatory component'	'sorbi_3006g120900'	'mercator4v6.0: regulatory component of isocitrate dehydrogenase heterodimer & original description: transcript:KXG26562 gene_biotype:protein_coding'	T
'2.3.3.2'	'Cellular respiration.tricarboxylic acid cycle.isocitrate dehydrogenase heterodimer.regulatory component'	'sorbi_3006g120900'	'mercator4v6.0: regulatory component of isocitrate dehydrogenase heterodimer & original description: transcript:KXG26561 gene_biotype:protein_coding'	T
'2.3.4'	'Cellular respiration.tricarboxylic acid cycle.2-oxoglutarate dehydrogenase complex'	''	''
'2.3.4.1'	'Cellular respiration.tricarboxylic acid cycle.2-oxoglutarate dehydrogenase complex.E1 component'	'sorbi_3006g052800'	'mercator4v6.0: E1 component of 2-oxoglutarate dehydrogenase complex & original description: transcript:EES10635 gene_biotype:protein_coding'	T
'2.3.4.1'	'Cellular respiration.tricarboxylic acid cycle.2-oxoglutarate dehydrogenase complex.E1 component'	'sorbi_3006g052500'	'mercator4v6.0: E1 component of 2-oxoglutarate dehydrogenase complex & original description: transcript:EES10634 gene_biotype:protein_coding'	T
'2.3.4.2'	'Cellular respiration.tricarboxylic acid cycle.2-oxoglutarate dehydrogenase complex.E2 component'	'sorbi_3001g465400'	'mercator4v6.0: E2 component of 2-oxoglutarate dehydrogenase complex & original description: transcript:KXG39931 gene_biotype:protein_coding'	T
'2.3.4.2'	'Cellular respiration.tricarboxylic acid cycle.2-oxoglutarate dehydrogenase complex.E2 component'	'sorbi_3001g465400'	'mercator4v6.0: E2 component of 2-oxoglutarate dehydrogenase complex & original description: transcript:OQU93041 gene_biotype:protein_coding'	T
'2.3.4.2'	'Cellular respiration.tricarboxylic acid cycle.2-oxoglutarate dehydrogenase complex.E2 component'	'sorbi_3001g465400'	'mercator4v6.0: E2 component of 2-oxoglutarate dehydrogenase complex & original description: transcript:OQU93042 gene_biotype:protein_coding'	T
'2.3.4.3'	'Cellular respiration.tricarboxylic acid cycle.2-oxoglutarate dehydrogenase complex.E3 dihydrolipoamide dehydrogenase component'	'sorbi_3009g054600'	'mercator4v6.0: dihydrolipoamide dehydrogenase component of 2-oxoglutarate dehydrogenase complex & original description: transcript:EES17766 gene_biotype:protein_coding'	T
'2.3.4.3'	'Cellular respiration.tricarboxylic acid cycle.2-oxoglutarate dehydrogenase complex.E3 dihydrolipoamide dehydrogenase component'	'sorbi_3003g152900'	'mercator4v6.0: dihydrolipoamide dehydrogenase component of 2-oxoglutarate dehydrogenase complex & original description: transcript:EES02889 gene_biotype:protein_coding'	T
'2.3.5'	'Cellular respiration.tricarboxylic acid cycle.succinyl-CoA ligase heterodimer'	''	''
'2.3.5.1'	'Cellular respiration.tricarboxylic acid cycle.succinyl-CoA ligase heterodimer.subunit alpha'	'sorbi_3002g352200'	'mercator4v6.0: subunit alpha of succinyl-CoA ligase heterodimer & original description: transcript:KXG36553 gene_biotype:protein_coding'	T
'2.3.5.2'	'Cellular respiration.tricarboxylic acid cycle.succinyl-CoA ligase heterodimer.subunit beta'	'sorbi_3004g218600'	'mercator4v6.0: subunit beta of succinyl-CoA ligase heterodimer & original description: transcript:EES05447 gene_biotype:protein_coding'	T
'2.3.6'	'Cellular respiration.tricarboxylic acid cycle.succinate dehydrogenase complex'	''	''
'2.3.6.1'	'Cellular respiration.tricarboxylic acid cycle.succinate dehydrogenase complex.components'	''	''
'2.3.6.1.1'	'Cellular respiration.tricarboxylic acid cycle.succinate dehydrogenase complex.components.flavoprotein component *(SDH1)'	'sorbi_3001g072000'	'mercator4v6.0: flavoprotein component *(SDH1) of succinate dehydrogenase complex & original description: transcript:EER90804 gene_biotype:protein_coding'	T
'2.3.6.1.1'	'Cellular respiration.tricarboxylic acid cycle.succinate dehydrogenase complex.components.flavoprotein component *(SDH1)'	'sorbi_3002g028700'	'mercator4v6.0: flavoprotein component *(SDH1) of succinate dehydrogenase complex & original description: transcript:KXG34367 gene_biotype:protein_coding'	T
'2.3.6.1.1'	'Cellular respiration.tricarboxylic acid cycle.succinate dehydrogenase complex.components.flavoprotein component *(SDH1)'	'sorbi_3002g028700'	'mercator4v6.0: flavoprotein component *(SDH1) of succinate dehydrogenase complex & original description: transcript:KXG34366 gene_biotype:protein_coding'	T
'2.3.6.1.2'	'Cellular respiration.tricarboxylic acid cycle.succinate dehydrogenase complex.components.iron-sulphur component *(SDH2)'	'sorbi_3002g185100'	'mercator4v6.0: iron-sulphur component *(SDH2) of succinate dehydrogenase complex & original description: transcript:OQU89416 gene_biotype:protein_coding'	T
'2.3.6.1.2'	'Cellular respiration.tricarboxylic acid cycle.succinate dehydrogenase complex.components.iron-sulphur component *(SDH2)'	'sorbi_3007g023400'	'mercator4v6.0: iron-sulphur component *(SDH2) of succinate dehydrogenase complex & original description: transcript:OQU79811 gene_biotype:protein_coding'	T
'2.3.6.1.2'	'Cellular respiration.tricarboxylic acid cycle.succinate dehydrogenase complex.components.iron-sulphur component *(SDH2)'	'sorbi_3007g023400'	'mercator4v6.0: iron-sulphur component *(SDH2) of succinate dehydrogenase complex & original description: transcript:OQU79812 gene_biotype:protein_coding'	T
'2.3.6.1.3'	'Cellular respiration.tricarboxylic acid cycle.succinate dehydrogenase complex.components.membrane-anchor component *(SDH3)'	'sorbi_3001g206700'	'mercator4v6.0: membrane-anchor component *(SDH3) of succinate dehydrogenase complex & original description: transcript:KXG38254 gene_biotype:protein_coding'	T
'2.3.6.1.3'	'Cellular respiration.tricarboxylic acid cycle.succinate dehydrogenase complex.components.membrane-anchor component *(SDH3)'	'sorbi_3006g013000'	'mercator4v6.0: membrane-anchor component *(SDH3) of succinate dehydrogenase complex & original description: transcript:OQU81123 gene_biotype:protein_coding'	T
'2.3.6.1.4'	'Cellular respiration.tricarboxylic acid cycle.succinate dehydrogenase complex.components.membrane-anchor component *(SDH4)'	'sorbi_3009g117200'	'mercator4v6.0: membrane-anchor component *(SDH4) of succinate dehydrogenase complex & original description: transcript:EES19420 gene_biotype:protein_coding'	T
'2.3.6.1.4'	'Cellular respiration.tricarboxylic acid cycle.succinate dehydrogenase complex.components.membrane-anchor component *(SDH4)'	'sorbi_3009g117200'	'mercator4v6.0: membrane-anchor component *(SDH4) of succinate dehydrogenase complex & original description: transcript:OQU77883 gene_biotype:protein_coding'	T
'2.3.6.1.4'	'Cellular respiration.tricarboxylic acid cycle.succinate dehydrogenase complex.components.membrane-anchor component *(SDH4)'	'sorbi_3003g418400'	'mercator4v6.0: membrane-anchor component *(SDH4) of succinate dehydrogenase complex & original description: transcript:OQU88167 gene_biotype:protein_coding'	T
'2.3.6.1.5'	'Cellular respiration.tricarboxylic acid cycle.succinate dehydrogenase complex.components.component *(SDH5)'	'sorbi_3001g132100'	'mercator4v6.0: component *(SDH5) of succinate dehydrogenase complex & original description: transcript:EER93643 gene_biotype:protein_coding'	T
'2.3.6.1.5'	'Cellular respiration.tricarboxylic acid cycle.succinate dehydrogenase complex.components.component *(SDH5)'	'sorbi_3003g340700'	'mercator4v6.0: component *(SDH5) of succinate dehydrogenase complex & original description: transcript:EES01682 gene_biotype:protein_coding'	T
'2.3.6.1.6'	'Cellular respiration.tricarboxylic acid cycle.succinate dehydrogenase complex.components.component *(SDH6)'	'sorbi_3007g013900'	'mercator4v6.0: component *(SDH6) of succinate dehydrogenase complex & original description: transcript:KXG24248 gene_biotype:protein_coding'	T
'2.3.6.1.6'	'Cellular respiration.tricarboxylic acid cycle.succinate dehydrogenase complex.components.component *(SDH6)'	'sorbi_3007g013900'	'mercator4v6.0: component *(SDH6) of succinate dehydrogenase complex & original description: transcript:KXG24249 gene_biotype:protein_coding'	T
'2.3.6.1.7'	'Cellular respiration.tricarboxylic acid cycle.succinate dehydrogenase complex.components.component *(SDH7)'	'sorbi_3002g190900'	'mercator4v6.0: component *(SDH7) of succinate dehydrogenase complex & original description: transcript:EER98845 gene_biotype:protein_coding'	T
'2.3.6.1.8'	'Cellular respiration.tricarboxylic acid cycle.succinate dehydrogenase complex.components.component *(SDH8)'	'sorbi_3010g015200'	'mercator4v6.0: component *(SDH8) of succinate dehydrogenase complex & original description: transcript:EER87746 gene_biotype:protein_coding'	T
'2.3.6.1.8'	'Cellular respiration.tricarboxylic acid cycle.succinate dehydrogenase complex.components.component *(SDH8)'	'sorbi_3010g031000'	'mercator4v6.0: component *(SDH8) of succinate dehydrogenase complex & original description: transcript:EER87814 gene_biotype:protein_coding'	T
'2.3.6.2'	'Cellular respiration.tricarboxylic acid cycle.succinate dehydrogenase complex.assembly'	''	''
'2.3.6.2.1'	'Cellular respiration.tricarboxylic acid cycle.succinate dehydrogenase complex.assembly.assembly factor *(SDHAF1)'	'sorbi_3001g307900'	'mercator4v6.0: assembly factor *(SDHAF1) of succinate dehydrogenase complex & original description: transcript:OQU92196 gene_biotype:protein_coding'	T
'2.3.6.2.1'	'Cellular respiration.tricarboxylic acid cycle.succinate dehydrogenase complex.assembly.assembly factor *(SDHAF1)'	'sorbi_3001g307900'	'mercator4v6.0: assembly factor *(SDHAF1) of succinate dehydrogenase complex & original description: transcript:OQU92197 gene_biotype:protein_coding'	T
'2.3.6.2.1'	'Cellular respiration.tricarboxylic acid cycle.succinate dehydrogenase complex.assembly.assembly factor *(SDHAF1)'	'sorbi_3001g307900'	'mercator4v6.0: assembly factor *(SDHAF1) of succinate dehydrogenase complex & original description: transcript:EER94543 gene_biotype:protein_coding'	T
'2.3.6.2.1'	'Cellular respiration.tricarboxylic acid cycle.succinate dehydrogenase complex.assembly.assembly factor *(SDHAF1)'	'sorbi_3001g307900'	'mercator4v6.0: assembly factor *(SDHAF1) of succinate dehydrogenase complex & original description: transcript:KXG38981 gene_biotype:protein_coding'	T
'2.3.6.2.2'	'Cellular respiration.tricarboxylic acid cycle.succinate dehydrogenase complex.assembly.flavinylation factor *(SDHAF2)'	'sorbi_3005g133900'	'mercator4v6.0: succinate dehydrogenase flavinylation factor *(SDHAF2) & original description: transcript:EES08586 gene_biotype:protein_coding'	T
'2.3.6.2.3'	'Cellular respiration.tricarboxylic acid cycle.succinate dehydrogenase complex.assembly.assembly factor *(SDHAF4)'	'sorbi_3010g045300'	'mercator4v6.0: succinate dehydrogenase assembly factor *(SDHAF4) & original description: transcript:EER87878 gene_biotype:protein_coding'	T
'2.3.6.2.3'	'Cellular respiration.tricarboxylic acid cycle.succinate dehydrogenase complex.assembly.assembly factor *(SDHAF4)'	'sorbi_3010g045200'	'mercator4v6.0: succinate dehydrogenase assembly factor *(SDHAF4) & original description: transcript:OQU75854 gene_biotype:protein_coding'	T
'2.3.7'	'Cellular respiration.tricarboxylic acid cycle.fumarase'	'sorbi_3001g378800'	'mercator4v6.0: fumarase & original description: transcript:KXG39416 gene_biotype:protein_coding'	T
'2.3.7'	'Cellular respiration.tricarboxylic acid cycle.fumarase'	'sorbi_3001g378800'	'mercator4v6.0: fumarase & original description: transcript:KXG39417 gene_biotype:protein_coding'	T
'2.3.8'	'Cellular respiration.tricarboxylic acid cycle.mitochondrial NAD-dependent malate dehydrogenase'	'sorbi_3009g240700'	'mercator4v6.0: mitochondrial NAD-dependent malate dehydrogenase & original description: transcript:EES19985 gene_biotype:protein_coding'	T
'2.3.8'	'Cellular respiration.tricarboxylic acid cycle.mitochondrial NAD-dependent malate dehydrogenase'	'sorbi_3003g238500'	'mercator4v6.0: mitochondrial NAD-dependent malate dehydrogenase & original description: transcript:KXG33002 gene_biotype:protein_coding'	T
'2.3.9'	'Cellular respiration.tricarboxylic acid cycle.mitochondrial NAD-dependent malic enzyme'	'sorbi_3001g201700'	'mercator4v6.0: mitochondrial NAD-dependent malic enzyme & original description: transcript:KXG38219 gene_biotype:protein_coding'	T
'2.3.9'	'Cellular respiration.tricarboxylic acid cycle.mitochondrial NAD-dependent malic enzyme'	'sorbi_3002g309400'	'mercator4v6.0: mitochondrial NAD-dependent malic enzyme & original description: transcript:KXG36268 gene_biotype:protein_coding'	T
'2.4'	'Cellular respiration.oxidative phosphorylation'	''	''
'2.4.1'	'Cellular respiration.oxidative phosphorylation.NADH dehydrogenase complex'	''	''
'2.4.1.1'	'Cellular respiration.oxidative phosphorylation.NADH dehydrogenase complex.module N (electron input)'	''	''
'2.4.1.1.1'	'Cellular respiration.oxidative phosphorylation.NADH dehydrogenase complex.module N (electron input).component *(NQO1/51kDa)'	'sorbi_3002g396700'	'mercator4v6.0: component *(NQO1/51kDa) of NADH dehydrogenase electron input (module N) & original description: transcript:KXG36814 gene_biotype:protein_coding'	T
'2.4.1.1.2'	'Cellular respiration.oxidative phosphorylation.NADH dehydrogenase complex.module N (electron input).component *(NQO2/24kDa)'	'sorbi_3009g191400'	'mercator4v6.0: component *(NQO2/24kDa) of NADH dehydrogenase electron input (module N) & original description: transcript:KXG22309 gene_biotype:protein_coding'	T
'2.4.1.1.3'	'Cellular respiration.oxidative phosphorylation.NADH dehydrogenase complex.module N (electron input).component *(NQO3/75kDa)'	'sorbi_3001g115700'	'mercator4v6.0: component *(NQO3/75kDa) of NADH dehydrogenase electron input (module N) & original description: transcript:EER90993 gene_biotype:protein_coding'	T
'2.4.1.2'	'Cellular respiration.oxidative phosphorylation.NADH dehydrogenase complex.module Q (electron output)'	''	''
'2.4.1.2.1'	'Cellular respiration.oxidative phosphorylation.NADH dehydrogenase complex.module Q (electron output).component *(NQO4/ND7)'	''	''
'2.4.1.2.2'	'Cellular respiration.oxidative phosphorylation.NADH dehydrogenase complex.module Q (electron output).component *(NQO5/ND9)'	''	''
'2.4.1.2.3'	'Cellular respiration.oxidative phosphorylation.NADH dehydrogenase complex.module Q (electron output).component *(NQO6/PSST)'	'sorbi_3009g209400'	'mercator4v6.0: component *(NQO6/PSST) of NADH dehydrogenase electron output (module Q) & original description: transcript:EES18559 gene_biotype:protein_coding'	T
'2.4.1.2.3'	'Cellular respiration.oxidative phosphorylation.NADH dehydrogenase complex.module Q (electron output).component *(NQO6/PSST)'	'sorbi_3003g279200'	'mercator4v6.0: component *(NQO6/PSST) of NADH dehydrogenase electron output (module Q) & original description: transcript:EES03536 gene_biotype:protein_coding'	T
'2.4.1.2.4'	'Cellular respiration.oxidative phosphorylation.NADH dehydrogenase complex.module Q (electron output).component *(NQO9/TYKY)'	'sorbi_3001g073600'	'mercator4v6.0: component *(NQO9/TYKY) of NADH dehydrogenase electron output (module Q) & original description: transcript:KXG37458 gene_biotype:protein_coding'	T
'2.4.1.2.4'	'Cellular respiration.oxidative phosphorylation.NADH dehydrogenase complex.module Q (electron output).component *(NQO9/TYKY)'	'sorbi_3001g073600'	'mercator4v6.0: component *(NQO9/TYKY) of NADH dehydrogenase electron output (module Q) & original description: transcript:KXG37457 gene_biotype:protein_coding'	T
'2.4.1.3'	'Cellular respiration.oxidative phosphorylation.NADH dehydrogenase complex.module P (proton translocation)'	''	''
'2.4.1.3.1'	'Cellular respiration.oxidative phosphorylation.NADH dehydrogenase complex.module P (proton translocation).component *(ND1/NQO8)'	''	''
'2.4.1.3.2'	'Cellular respiration.oxidative phosphorylation.NADH dehydrogenase complex.module P (proton translocation).component *(ND2/NQO14)'	''	''
'2.4.1.3.3'	'Cellular respiration.oxidative phosphorylation.NADH dehydrogenase complex.module P (proton translocation).component *(ND3/NQO7)'	''	''
'2.4.1.3.4'	'Cellular respiration.oxidative phosphorylation.NADH dehydrogenase complex.module P (proton translocation).component *(ND4/NQO13)'	''	''
'2.4.1.3.5'	'Cellular respiration.oxidative phosphorylation.NADH dehydrogenase complex.module P (proton translocation).component *(ND4L/NQO11)'	''	''
'2.4.1.3.6'	'Cellular respiration.oxidative phosphorylation.NADH dehydrogenase complex.module P (proton translocation).component *(ND5/NQO12)'	''	''
'2.4.1.3.7'	'Cellular respiration.oxidative phosphorylation.NADH dehydrogenase complex.module P (proton translocation).component *(ND6/NQO10)'	'sorbi_3010g098800'	'mercator4v6.0: component *(ND6/NQO10) of NADH dehydrogenase proton translocation (module P) & original description: transcript:KXG19687 gene_biotype:protein_coding'	T
'2.4.1.3.7'	'Cellular respiration.oxidative phosphorylation.NADH dehydrogenase complex.module P (proton translocation).component *(ND6/NQO10)'	'sorbi_3010g098800'	'mercator4v6.0: component *(ND6/NQO10) of NADH dehydrogenase proton translocation (module P) & original description: transcript:OQU76135 gene_biotype:protein_coding'	T
'2.4.1.4'	'Cellular respiration.oxidative phosphorylation.NADH dehydrogenase complex.non-core modules'	''	''
'2.4.1.4.1'	'Cellular respiration.oxidative phosphorylation.NADH dehydrogenase complex.non-core modules.alpha subcomplex'	''	''
'2.4.1.4.1.1'	'Cellular respiration.oxidative phosphorylation.NADH dehydrogenase complex.non-core modules.alpha subcomplex.component *(NDUFA1/MWFE)'	'sorbi_3009g176000'	'mercator4v6.0: component *(NDUFA1/MWFE) of NADH dehydrogenase alpha subcomplex & original description: transcript:EES18401 gene_biotype:protein_coding'	T
'2.4.1.4.1.2'	'Cellular respiration.oxidative phosphorylation.NADH dehydrogenase complex.non-core modules.alpha subcomplex.component *(NDUFA2/B8)'	'sorbi_3009g062000'	'mercator4v6.0: component *(NDUFA2/B8) of NADH dehydrogenase alpha subcomplex & original description: transcript:EES17794 gene_biotype:protein_coding'	T
'2.4.1.4.1.3'	'Cellular respiration.oxidative phosphorylation.NADH dehydrogenase complex.non-core modules.alpha subcomplex.component *(NDUFA3/B9)'	'sorbi_3009g215300'	'mercator4v6.0: component *(NDUFA3/B9) of NADH dehydrogenase complex & original description: transcript:EES19884 gene_biotype:protein_coding'	T
'2.4.1.4.1.3'	'Cellular respiration.oxidative phosphorylation.NADH dehydrogenase complex.non-core modules.alpha subcomplex.component *(NDUFA3/B9)'	'sorbi_3003g272101'	'mercator4v6.0: component *(NDUFA3/B9) of NADH dehydrogenase complex & original description: transcript:OQU87400 gene_biotype:protein_coding'	T
'2.4.1.4.1.4'	'Cellular respiration.oxidative phosphorylation.NADH dehydrogenase complex.non-core modules.alpha subcomplex.component *(NDUFA5/B13)'	'sorbi_3001g392800'	'mercator4v6.0: component *(NDUFA5/B13) of NADH dehydrogenase alpha subcomplex & original description: transcript:EER94961 gene_biotype:protein_coding'	T
'2.4.1.4.1.5'	'Cellular respiration.oxidative phosphorylation.NADH dehydrogenase complex.non-core modules.alpha subcomplex.component *(NDUFA6/B14)'	'sorbi_3003g170300'	'mercator4v6.0: component *(NDUFA6/B14) of NADH dehydrogenase alpha subcomplex & original description: transcript:EES03003 gene_biotype:protein_coding'	T
'2.4.1.4.1.6'	'Cellular respiration.oxidative phosphorylation.NADH dehydrogenase complex.non-core modules.alpha subcomplex.component *(NDUFA7/B14-5a)'	'sorbi_3003g305100'	'mercator4v6.0: component *(NDUFA7/B14.5a) of NADH dehydrogenase complex & original description: transcript:EES03658 gene_biotype:protein_coding'	T
'2.4.1.4.1.7'	'Cellular respiration.oxidative phosphorylation.NADH dehydrogenase complex.non-core modules.alpha subcomplex.component *(NDUFA8/PGIV)'	'sorbi_3001g404800'	'mercator4v6.0: component *(NDUFA8/PGIV) of NADH dehydrogenase alpha subcomplex & original description: transcript:OQU92761 gene_biotype:protein_coding'	T
'2.4.1.4.1.8'	'Cellular respiration.oxidative phosphorylation.NADH dehydrogenase complex.non-core modules.alpha subcomplex.component *(NDUFA9/39kDa)'	'sorbi_3004g344800'	'mercator4v6.0: component *(NDUFA9/39kDa) of NADH dehydrogenase alpha subcomplex & original description: transcript:EES06013 gene_biotype:protein_coding'	T
'2.4.1.4.1.9'	'Cellular respiration.oxidative phosphorylation.NADH dehydrogenase complex.non-core modules.alpha subcomplex.component *(NDUFA11/B14-7)'	'sorbi_3002g152600'	'mercator4v6.0: component *(NDUFA11/B14-7) of NADH dehydrogenase alpha subcomplex & original description: transcript:EER96473 gene_biotype:protein_coding'	T
'2.4.1.4.1.9'	'Cellular respiration.oxidative phosphorylation.NADH dehydrogenase complex.non-core modules.alpha subcomplex.component *(NDUFA11/B14-7)'	'sorbi_3004g260200'	'mercator4v6.0: component *(NDUFA11/B14-7) of NADH dehydrogenase alpha subcomplex & original description: transcript:EES07362 gene_biotype:protein_coding'	T
'2.4.1.4.1.10'	'Cellular respiration.oxidative phosphorylation.NADH dehydrogenase complex.non-core modules.alpha subcomplex.component *(NDUFA12/B17-2)'	'sorbi_3001g282500'	'mercator4v6.0: component *(NDUFA12/B17-2) of NADH dehydrogenase alpha subcomplex & original description: transcript:KXG38808 gene_biotype:protein_coding'	T
'2.4.1.4.1.10'	'Cellular respiration.oxidative phosphorylation.NADH dehydrogenase complex.non-core modules.alpha subcomplex.component *(NDUFA12/B17-2)'	'sorbi_3001g282500'	'mercator4v6.0: component *(NDUFA12/B17-2) of NADH dehydrogenase alpha subcomplex & original description: transcript:KXG38809 gene_biotype:protein_coding'	T
'2.4.1.4.1.11'	'Cellular respiration.oxidative phosphorylation.NADH dehydrogenase complex.non-core modules.alpha subcomplex.component *(NDUFA13/B16-6)'	'sorbi_3001g473400'	'mercator4v6.0: component *(NDUFA13/B16-6) of NADH dehydrogenase alpha subcomplex & original description: transcript:EER92709 gene_biotype:protein_coding'	T
'2.4.1.4.2'	'Cellular respiration.oxidative phosphorylation.NADH dehydrogenase complex.non-core modules.beta subcomplex'	''	''
'2.4.1.4.2.1'	'Cellular respiration.oxidative phosphorylation.NADH dehydrogenase complex.non-core modules.beta subcomplex.component *(NDUFB1/MNLL)'	'sorbi_3007g134900'	'mercator4v6.0: component *(NDUFB1/MNLL) of NADH dehydrogenase beta subcomplex & original description: transcript:EES13880 gene_biotype:protein_coding'	T
'2.4.1.4.2.1'	'Cellular respiration.oxidative phosphorylation.NADH dehydrogenase complex.non-core modules.beta subcomplex.component *(NDUFB1/MNLL)'	'sorbi_3007g134900'	'mercator4v6.0: component *(NDUFB1/MNLL) of NADH dehydrogenase beta subcomplex & original description: transcript:OQU80501 gene_biotype:protein_coding'	T
'2.4.1.4.2.2'	'Cellular respiration.oxidative phosphorylation.NADH dehydrogenase complex.non-core modules.beta subcomplex.component *(NDUFB2/AGGG)'	'sorbi_3009g212200'	'mercator4v6.0: component *(NDUFB2/AGGG) of NADH dehydrogenase beta subcomplex & original description: transcript:KXG22420 gene_biotype:protein_coding'	T
'2.4.1.4.2.3'	'Cellular respiration.oxidative phosphorylation.NADH dehydrogenase complex.non-core modules.beta subcomplex.component *(NDUFB3/B12)'	'sorbi_3004g183200'	'mercator4v6.0: component *(NDUFB3/B12) of NADH dehydrogenase beta subcomplex & original description: transcript:EES05275 gene_biotype:protein_coding'	T
'2.4.1.4.2.4'	'Cellular respiration.oxidative phosphorylation.NADH dehydrogenase complex.non-core modules.beta subcomplex.component *(NDUFB4/B15)'	'sorbi_3001g164350'	'mercator4v6.0: component *(NDUFB4/B15) of NADH dehydrogenase beta subcomplex & original description: transcript:OQU91338 gene_biotype:protein_coding'	T
'2.4.1.4.2.4'	'Cellular respiration.oxidative phosphorylation.NADH dehydrogenase complex.non-core modules.beta subcomplex.component *(NDUFB4/B15)'	'sorbi_3003g296800'	'mercator4v6.0: component *(NDUFB4/B15) of NADH dehydrogenase beta subcomplex & original description: transcript:EES03615 gene_biotype:protein_coding'	T
'2.4.1.4.2.4'	'Cellular respiration.oxidative phosphorylation.NADH dehydrogenase complex.non-core modules.beta subcomplex.component *(NDUFB4/B15)'	'sorbi_3003g286200'	'mercator4v6.0: component *(NDUFB4/B15) of NADH dehydrogenase beta subcomplex & original description: transcript:EES01418 gene_biotype:protein_coding'	T
'2.4.1.4.2.5'	'Cellular respiration.oxidative phosphorylation.NADH dehydrogenase complex.non-core modules.beta subcomplex.component *(NDUFB5/SGDH)'	'sorbi_3003g395500'	'mercator4v6.0: component *(NDUFB5/SGDH) of NADH dehydrogenase beta subcomplex & original description: transcript:EES04070 gene_biotype:protein_coding'	T
'2.4.1.4.2.6'	'Cellular respiration.oxidative phosphorylation.NADH dehydrogenase complex.non-core modules.beta subcomplex.component *(NDUFB7/B18)'	'sorbi_3001g519000'	'mercator4v6.0: component *(NDUFB7/B18) of NADH dehydrogenase beta subcomplex & original description: transcript:EER92927 gene_biotype:protein_coding'	T
'2.4.1.4.2.7'	'Cellular respiration.oxidative phosphorylation.NADH dehydrogenase complex.non-core modules.beta subcomplex.component *(NDUFB8/ASHI)'	'sorbi_3001g304400'	'mercator4v6.0: component *(NDUFB8/ASHI) of NADH dehydrogenase beta subcomplex & original description: transcript:EER94525 gene_biotype:protein_coding'	T
'2.4.1.4.2.7'	'Cellular respiration.oxidative phosphorylation.NADH dehydrogenase complex.non-core modules.beta subcomplex.component *(NDUFB8/ASHI)'	'sorbi_3009g086900'	'mercator4v6.0: component *(NDUFB8/ASHI) of NADH dehydrogenase beta subcomplex & original description: transcript:OQU77678 gene_biotype:protein_coding'	T
'2.4.1.4.2.7'	'Cellular respiration.oxidative phosphorylation.NADH dehydrogenase complex.non-core modules.beta subcomplex.component *(NDUFB8/ASHI)'	'sorbi_3009g086900'	'mercator4v6.0: component *(NDUFB8/ASHI) of NADH dehydrogenase beta subcomplex & original description: transcript:KXG21615 gene_biotype:protein_coding'	T
'2.4.1.4.2.7'	'Cellular respiration.oxidative phosphorylation.NADH dehydrogenase complex.non-core modules.beta subcomplex.component *(NDUFB8/ASHI)'	'sorbi_3009g086900'	'mercator4v6.0: component *(NDUFB8/ASHI) of NADH dehydrogenase beta subcomplex & original description: transcript:OQU77671 gene_biotype:protein_coding'	T
'2.4.1.4.2.7'	'Cellular respiration.oxidative phosphorylation.NADH dehydrogenase complex.non-core modules.beta subcomplex.component *(NDUFB8/ASHI)'	'sorbi_3009g086900'	'mercator4v6.0: component *(NDUFB8/ASHI) of NADH dehydrogenase beta subcomplex & original description: transcript:OQU77670 gene_biotype:protein_coding'	T
'2.4.1.4.2.7'	'Cellular respiration.oxidative phosphorylation.NADH dehydrogenase complex.non-core modules.beta subcomplex.component *(NDUFB8/ASHI)'	'sorbi_3009g086900'	'mercator4v6.0: component *(NDUFB8/ASHI) of NADH dehydrogenase beta subcomplex & original description: transcript:OQU77672 gene_biotype:protein_coding'	T
'2.4.1.4.2.7'	'Cellular respiration.oxidative phosphorylation.NADH dehydrogenase complex.non-core modules.beta subcomplex.component *(NDUFB8/ASHI)'	'sorbi_3009g086900'	'mercator4v6.0: component *(NDUFB8/ASHI) of NADH dehydrogenase beta subcomplex & original description: transcript:KXG21614 gene_biotype:protein_coding'	T
'2.4.1.4.2.7'	'Cellular respiration.oxidative phosphorylation.NADH dehydrogenase complex.non-core modules.beta subcomplex.component *(NDUFB8/ASHI)'	'sorbi_3009g086900'	'mercator4v6.0: component *(NDUFB8/ASHI) of NADH dehydrogenase beta subcomplex & original description: transcript:OQU77683 gene_biotype:protein_coding'	T
'2.4.1.4.2.7'	'Cellular respiration.oxidative phosphorylation.NADH dehydrogenase complex.non-core modules.beta subcomplex.component *(NDUFB8/ASHI)'	'sorbi_3009g086900'	'mercator4v6.0: component *(NDUFB8/ASHI) of NADH dehydrogenase beta subcomplex & original description: transcript:OQU77668 gene_biotype:protein_coding'	T
'2.4.1.4.2.7'	'Cellular respiration.oxidative phosphorylation.NADH dehydrogenase complex.non-core modules.beta subcomplex.component *(NDUFB8/ASHI)'	'sorbi_3009g086900'	'mercator4v6.0: component *(NDUFB8/ASHI) of NADH dehydrogenase beta subcomplex & original description: transcript:OQU77682 gene_biotype:protein_coding'	T
'2.4.1.4.2.7'	'Cellular respiration.oxidative phosphorylation.NADH dehydrogenase complex.non-core modules.beta subcomplex.component *(NDUFB8/ASHI)'	'sorbi_3009g086900'	'mercator4v6.0: component *(NDUFB8/ASHI) of NADH dehydrogenase beta subcomplex & original description: transcript:OQU77673 gene_biotype:protein_coding'	T
'2.4.1.4.2.7'	'Cellular respiration.oxidative phosphorylation.NADH dehydrogenase complex.non-core modules.beta subcomplex.component *(NDUFB8/ASHI)'	'sorbi_3009g086900'	'mercator4v6.0: component *(NDUFB8/ASHI) of NADH dehydrogenase beta subcomplex & original description: transcript:OQU77669 gene_biotype:protein_coding'	T
'2.4.1.4.2.7'	'Cellular respiration.oxidative phosphorylation.NADH dehydrogenase complex.non-core modules.beta subcomplex.component *(NDUFB8/ASHI)'	'sorbi_3009g086900'	'mercator4v6.0: component *(NDUFB8/ASHI) of NADH dehydrogenase beta subcomplex & original description: transcript:OQU77681 gene_biotype:protein_coding'	T
'2.4.1.4.2.7'	'Cellular respiration.oxidative phosphorylation.NADH dehydrogenase complex.non-core modules.beta subcomplex.component *(NDUFB8/ASHI)'	'sorbi_3009g086900'	'mercator4v6.0: component *(NDUFB8/ASHI) of NADH dehydrogenase beta subcomplex & original description: transcript:OQU77677 gene_biotype:protein_coding'	T
'2.4.1.4.2.7'	'Cellular respiration.oxidative phosphorylation.NADH dehydrogenase complex.non-core modules.beta subcomplex.component *(NDUFB8/ASHI)'	'sorbi_3009g086900'	'mercator4v6.0: component *(NDUFB8/ASHI) of NADH dehydrogenase beta subcomplex & original description: transcript:OQU77680 gene_biotype:protein_coding'	T
'2.4.1.4.2.7'	'Cellular respiration.oxidative phosphorylation.NADH dehydrogenase complex.non-core modules.beta subcomplex.component *(NDUFB8/ASHI)'	'sorbi_3009g086900'	'mercator4v6.0: component *(NDUFB8/ASHI) of NADH dehydrogenase beta subcomplex & original description: transcript:OQU77674 gene_biotype:protein_coding'	T
'2.4.1.4.2.7'	'Cellular respiration.oxidative phosphorylation.NADH dehydrogenase complex.non-core modules.beta subcomplex.component *(NDUFB8/ASHI)'	'sorbi_3009g086900'	'mercator4v6.0: component *(NDUFB8/ASHI) of NADH dehydrogenase beta subcomplex & original description: transcript:OQU77679 gene_biotype:protein_coding'	T
'2.4.1.4.2.8'	'Cellular respiration.oxidative phosphorylation.NADH dehydrogenase complex.non-core modules.beta subcomplex.component *(NDUFB9/B22)'	'sorbi_3010g264300'	'mercator4v6.0: component *(NDUFB9/B22) of NADH dehydrogenase beta subcomplex & original description: transcript:OQU77107 gene_biotype:protein_coding'	T
'2.4.1.4.2.9'	'Cellular respiration.oxidative phosphorylation.NADH dehydrogenase complex.non-core modules.beta subcomplex.component *(NDUFB10/PDSW)'	'sorbi_3001g286200'	'mercator4v6.0: component *(NDUFB10/PDSW) of NADH dehydrogenase beta subcomplex & original description: transcript:EER94437 gene_biotype:protein_coding'	T
'2.4.1.4.2.10'	'Cellular respiration.oxidative phosphorylation.NADH dehydrogenase complex.non-core modules.beta subcomplex.component *(NDUFB11/ESSS)'	'sorbi_3002g246200'	'mercator4v6.0: component *(NDUFB11/ESSS) of NADH dehydrogenase beta subcomplex & original description: transcript:EER99083 gene_biotype:protein_coding'	T
'2.4.1.4.2.10'	'Cellular respiration.oxidative phosphorylation.NADH dehydrogenase complex.non-core modules.beta subcomplex.component *(NDUFB11/ESSS)'	'sorbi_3007g211500'	'mercator4v6.0: component *(NDUFB11/ESSS) of NADH dehydrogenase beta subcomplex & original description: transcript:EES14275 gene_biotype:protein_coding'	T
'2.4.1.4.3'	'Cellular respiration.oxidative phosphorylation.NADH dehydrogenase complex.non-core modules.component *(NDUFS4/18kDa)'	'sorbi_3002g356400'	'mercator4v6.0: non-core component *(NDUFS4/18kDa) of NADH dehydrogenase complex & original description: transcript:EER99617 gene_biotype:protein_coding'	T
'2.4.1.4.4'	'Cellular respiration.oxidative phosphorylation.NADH dehydrogenase complex.non-core modules.component *(NDUFS5/15kDa)'	'sorbi_3007g172300'	'mercator4v6.0: non-core component *(NDUFS5/15kDa) of NADH dehydrogenase complex & original description: transcript:EES15199 gene_biotype:protein_coding'	T
'2.4.1.4.5'	'Cellular respiration.oxidative phosphorylation.NADH dehydrogenase complex.non-core modules.component *(NDUFS6/13kDa)'	'sorbi_3007g051000'	'mercator4v6.0: non-core component *(NDUFS6/13kDa) of NADH dehydrogenase complex & original description: transcript:KXG24499 gene_biotype:protein_coding'	T
'2.4.1.4.6'	'Cellular respiration.oxidative phosphorylation.NADH dehydrogenase complex.non-core modules.component *(NDUFC1/KFYI)'	'sorbi_3002g296200'	'mercator4v6.0: component *(NDUFC1/KFYI) of NADH dehydrogenase complex & original description: transcript:EER99354 gene_biotype:protein_coding'	T
'2.4.1.4.7'	'Cellular respiration.oxidative phosphorylation.NADH dehydrogenase complex.non-core modules.component *(NDUFC2/B14-5b)'	'sorbi_3002g308300'	'mercator4v6.0: component *(NDUFC2/B14-5b) of NADH dehydrogenase complex & original description: transcript:EER99408 gene_biotype:protein_coding'	T
'2.4.1.4.7'	'Cellular respiration.oxidative phosphorylation.NADH dehydrogenase complex.non-core modules.component *(NDUFC2/B14-5b)'	'sorbi_3002g308300'	'mercator4v6.0: component *(NDUFC2/B14-5b) of NADH dehydrogenase complex & original description: transcript:OQU89974 gene_biotype:protein_coding'	T
'2.4.1.4.7'	'Cellular respiration.oxidative phosphorylation.NADH dehydrogenase complex.non-core modules.component *(NDUFC2/B14-5b)'	'sorbi_3002g308300'	'mercator4v6.0: component *(NDUFC2/B14-5b) of NADH dehydrogenase complex & original description: transcript:OQU89973 gene_biotype:protein_coding'	T
'2.4.1.4.8'	'Cellular respiration.oxidative phosphorylation.NADH dehydrogenase complex.non-core modules.component *(P1)'	'sorbi_3001g134200'	'mercator4v6.0: component *(P1) of NADH dehydrogenase complex & original description: transcript:EER93651 gene_biotype:protein_coding'	T
'2.4.1.4.8'	'Cellular respiration.oxidative phosphorylation.NADH dehydrogenase complex.non-core modules.component *(P1)'	'sorbi_3001g134200'	'mercator4v6.0: component *(P1) of NADH dehydrogenase complex & original description: transcript:EER93654 gene_biotype:protein_coding'	T
'2.4.1.4.9'	'Cellular respiration.oxidative phosphorylation.NADH dehydrogenase complex.non-core modules.component *(P2)'	'sorbi_3003g322300'	'mercator4v6.0: component *(P2) of NADH dehydrogenase complex & original description: transcript:EES03744 gene_biotype:protein_coding'	T
'2.4.1.4.10'	'Cellular respiration.oxidative phosphorylation.NADH dehydrogenase complex.non-core modules.carbonic anhydrase module'	''	''
'2.4.1.4.10.1'	'Cellular respiration.oxidative phosphorylation.NADH dehydrogenase complex.non-core modules.carbonic anhydrase module.component *(CA)'	'sorbi_3002g395000'	'mercator4v6.0: component *(CA) of NADH dehydrogenase carbonic anhydrase module & original description: transcript:EER99796 gene_biotype:protein_coding'	T
'2.4.1.4.10.1'	'Cellular respiration.oxidative phosphorylation.NADH dehydrogenase complex.non-core modules.carbonic anhydrase module.component *(CA)'	'sorbi_3003g135600'	'mercator4v6.0: component *(CA) of NADH dehydrogenase carbonic anhydrase module & original description: transcript:EES00597 gene_biotype:protein_coding'	T
'2.4.1.4.10.2'	'Cellular respiration.oxidative phosphorylation.NADH dehydrogenase complex.non-core modules.carbonic anhydrase module.component *(CAL)'	'sorbi_3002g395000'	'mercator4v6.0: component *(CAL) of NADH dehydrogenase carbonic anhydrase module & original description: transcript:EER99796 gene_biotype:protein_coding'	T
'2.4.1.4.10.2'	'Cellular respiration.oxidative phosphorylation.NADH dehydrogenase complex.non-core modules.carbonic anhydrase module.component *(CAL)'	'sorbi_3003g135600'	'mercator4v6.0: component *(CAL) of NADH dehydrogenase carbonic anhydrase module & original description: transcript:EES00597 gene_biotype:protein_coding'	T
'2.4.1.4.10.2'	'Cellular respiration.oxidative phosphorylation.NADH dehydrogenase complex.non-core modules.carbonic anhydrase module.component *(CAL)'	'sorbi_3004g155100'	'mercator4v6.0: component *(CAL) of NADH dehydrogenase carbonic anhydrase module & original description: transcript:EES06863 gene_biotype:protein_coding'	T
'2.4.1.4.11'	'Cellular respiration.oxidative phosphorylation.NADH dehydrogenase complex.non-core modules.component *(C1-Fd)'	'sorbi_3002g263100'	'mercator4v6.0: component *(C1-Fd) of NADH dehydrogenase complex & original description: transcript:OQU89770 gene_biotype:protein_coding'	T
'2.4.1.4.11'	'Cellular respiration.oxidative phosphorylation.NADH dehydrogenase complex.non-core modules.component *(C1-Fd)'	'sorbi_3002g263100'	'mercator4v6.0: component *(C1-Fd) of NADH dehydrogenase complex & original description: transcript:EER99179 gene_biotype:protein_coding'	T
'2.4.1.5'	'Cellular respiration.oxidative phosphorylation.NADH dehydrogenase complex.assembly'	''	''
'2.4.1.5.1'	'Cellular respiration.oxidative phosphorylation.NADH dehydrogenase complex.assembly.assembly factor *(CIAF1)'	'sorbi_3001g513100'	'mercator4v6.0: assembly factor of NADH dehydrogenase complex *(CIAF1) & original description: transcript:EER95551 gene_biotype:protein_coding'	T
'2.4.1.5.2'	'Cellular respiration.oxidative phosphorylation.NADH dehydrogenase complex.assembly.assembly factor *(NDUFAF1)'	'sorbi_3003g051200'	'mercator4v6.0: assembly factor of NADH dehydrogenase complex *(NDUFAF1) & original description: transcript:EES02386 gene_biotype:protein_coding'	T
'2.4.1.5.3'	'Cellular respiration.oxidative phosphorylation.NADH dehydrogenase complex.assembly.assembly factor *(NDUFAF2)'	'sorbi_3002g254500'	'mercator4v6.0: assembly factor of NADH dehydrogenase complex *(NDUFAF2) & original description: transcript:KXG35958 gene_biotype:protein_coding'	T
'2.4.1.5.4'	'Cellular respiration.oxidative phosphorylation.NADH dehydrogenase complex.assembly.assembly factor *(NDUFAF3)'	'sorbi_3001g290700'	'mercator4v6.0: assembly factor of NADH dehydrogenase complex *(NDUFAF3) & original description: transcript:EER94458 gene_biotype:protein_coding'	T
'2.4.1.5.5'	'Cellular respiration.oxidative phosphorylation.NADH dehydrogenase complex.assembly.assembly factor *(NDUFAF4)'	'sorbi_3008g118300'	'mercator4v6.0: assembly factor of NADH dehydrogenase complex *(NDUFAF4) & original description: transcript:OQU79245 gene_biotype:protein_coding'	T
'2.4.1.5.5'	'Cellular respiration.oxidative phosphorylation.NADH dehydrogenase complex.assembly.assembly factor *(NDUFAF4)'	'sorbi_3008g118300'	'mercator4v6.0: assembly factor of NADH dehydrogenase complex *(NDUFAF4) & original description: transcript:EES16100 gene_biotype:protein_coding'	T
'2.4.1.5.6'	'Cellular respiration.oxidative phosphorylation.NADH dehydrogenase complex.assembly.assembly factor *(NDUFAF5)'	'sorbi_3008g072500'	'mercator4v6.0: assembly factor of NADH dehydrogenase complex *(NDUFAF5) & original description: transcript:EES16856 gene_biotype:protein_coding'	T
'2.4.1.5.7'	'Cellular respiration.oxidative phosphorylation.NADH dehydrogenase complex.assembly.assembly factor *(NDUFAF6)'	'sorbi_3010g002800'	'mercator4v6.0: assembly factor of NADH dehydrogenase complex *(NDUFAF6) & original description: transcript:OQU75679 gene_biotype:protein_coding'	T
'2.4.1.5.7'	'Cellular respiration.oxidative phosphorylation.NADH dehydrogenase complex.assembly.assembly factor *(NDUFAF6)'	'sorbi_3010g002800'	'mercator4v6.0: assembly factor of NADH dehydrogenase complex *(NDUFAF6) & original description: transcript:EER87690 gene_biotype:protein_coding'	T
'2.4.1.5.8'	'Cellular respiration.oxidative phosphorylation.NADH dehydrogenase complex.assembly.assembly factor *(NDUFAF7)'	'sorbi_3003g202100'	'mercator4v6.0: assembly factor of NADH dehydrogenase complex *(NDUFAF7) & original description: transcript:EES00981 gene_biotype:protein_coding'	T
'2.4.2'	'Cellular respiration.oxidative phosphorylation.alternative NAD(P)H dehydrogenase activities'	''	''
'2.4.2.1'	'Cellular respiration.oxidative phosphorylation.alternative NAD(P)H dehydrogenase activities.type-II NAD(P)H dehydrogenase activities'	''	''
'2.4.2.1.1'	'Cellular respiration.oxidative phosphorylation.alternative NAD(P)H dehydrogenase activities.type-II NAD(P)H dehydrogenase activities.NAD(P)H dehydrogenase *(NDA)'	'sorbi_3002g340600'	'mercator4v6.0: NAD(P)H dehydrogenase *(NDA) & original description: transcript:EER97387 gene_biotype:protein_coding'	T
'2.4.2.1.1'	'Cellular respiration.oxidative phosphorylation.alternative NAD(P)H dehydrogenase activities.type-II NAD(P)H dehydrogenase activities.NAD(P)H dehydrogenase *(NDA)'	'sorbi_3002g340600'	'mercator4v6.0: NAD(P)H dehydrogenase *(NDA) & original description: transcript:KXG36487 gene_biotype:protein_coding'	T
'2.4.2.1.1'	'Cellular respiration.oxidative phosphorylation.alternative NAD(P)H dehydrogenase activities.type-II NAD(P)H dehydrogenase activities.NAD(P)H dehydrogenase *(NDA)'	'sorbi_3003g343500'	'mercator4v6.0: NAD(P)H dehydrogenase *(NDA) & original description: transcript:EES01700 gene_biotype:protein_coding'	T
'2.4.2.1.2'	'Cellular respiration.oxidative phosphorylation.alternative NAD(P)H dehydrogenase activities.type-II NAD(P)H dehydrogenase activities.NAD(P)H dehydrogenase *(NDB)'	'sorbi_3003g317600'	'mercator4v6.0: NAD(P)H dehydrogenase *(NDB) & original description: transcript:EES01568 gene_biotype:protein_coding'	T
'2.4.2.1.2'	'Cellular respiration.oxidative phosphorylation.alternative NAD(P)H dehydrogenase activities.type-II NAD(P)H dehydrogenase activities.NAD(P)H dehydrogenase *(NDB)'	'sorbi_3007g035700'	'mercator4v6.0: NAD(P)H dehydrogenase *(NDB) & original description: transcript:EES14522 gene_biotype:protein_coding'	T
'2.4.2.1.2'	'Cellular respiration.oxidative phosphorylation.alternative NAD(P)H dehydrogenase activities.type-II NAD(P)H dehydrogenase activities.NAD(P)H dehydrogenase *(NDB)'	'sorbi_3010g235000'	'mercator4v6.0: NAD(P)H dehydrogenase *(NDB) & original description: transcript:EER90248 gene_biotype:protein_coding'	T
'2.4.2.1.3'	'Cellular respiration.oxidative phosphorylation.alternative NAD(P)H dehydrogenase activities.type-II NAD(P)H dehydrogenase activities.NAD(P)H dehydrogenase *(NDC)'	'sorbi_3010g083500'	'mercator4v6.0: NAD(P)H dehydrogenase *(NDC) & original description: transcript:OQU76052 gene_biotype:protein_coding'	T
'2.4.2.2'	'Cellular respiration.oxidative phosphorylation.alternative NAD(P)H dehydrogenase activities.alternative oxidase *(AOx)'	'sorbi_3004g270500'	'mercator4v6.0: alternative oxidase *(AOx) & original description: transcript:EES05672 gene_biotype:protein_coding'	T
'2.4.2.2'	'Cellular respiration.oxidative phosphorylation.alternative NAD(P)H dehydrogenase activities.alternative oxidase *(AOx)'	'sorbi_3006g202600'	'mercator4v6.0: alternative oxidase *(AOx) & original description: transcript:EES12782 gene_biotype:protein_coding'	T
'2.4.2.2'	'Cellular respiration.oxidative phosphorylation.alternative NAD(P)H dehydrogenase activities.alternative oxidase *(AOx)'	'sorbi_3006g203000'	'mercator4v6.0: alternative oxidase *(AOx) & original description: transcript:EES12783 gene_biotype:protein_coding'	T
'2.4.2.2'	'Cellular respiration.oxidative phosphorylation.alternative NAD(P)H dehydrogenase activities.alternative oxidase *(AOx)'	'sorbi_3006g202500'	'mercator4v6.0: alternative oxidase *(AOx) & original description: transcript:EES12781 gene_biotype:protein_coding'	T
'2.4.2.3'	'Cellular respiration.oxidative phosphorylation.alternative NAD(P)H dehydrogenase activities.mitochondrial uncoupling protein *(PUMP)'	'sorbi_3005g231900'	'mercator4v6.0: mitochondrial uncoupling protein *(PUMP) & original description: transcript:OQU84127 gene_biotype:protein_coding'	T
'2.4.2.3'	'Cellular respiration.oxidative phosphorylation.alternative NAD(P)H dehydrogenase activities.mitochondrial uncoupling protein *(PUMP)'	'sorbi_3006g000400'	'mercator4v6.0: mitochondrial uncoupling protein *(PUMP) & original description: transcript:KXG25746 gene_biotype:protein_coding'	T
'2.4.2.3'	'Cellular respiration.oxidative phosphorylation.alternative NAD(P)H dehydrogenase activities.mitochondrial uncoupling protein *(PUMP)'	'sorbi_3006g000400'	'mercator4v6.0: mitochondrial uncoupling protein *(PUMP) & original description: transcript:KXG25744 gene_biotype:protein_coding'	T
'2.4.2.3'	'Cellular respiration.oxidative phosphorylation.alternative NAD(P)H dehydrogenase activities.mitochondrial uncoupling protein *(PUMP)'	'sorbi_3006g000400'	'mercator4v6.0: mitochondrial uncoupling protein *(PUMP) & original description: transcript:KXG25747 gene_biotype:protein_coding'	T
'2.4.2.3'	'Cellular respiration.oxidative phosphorylation.alternative NAD(P)H dehydrogenase activities.mitochondrial uncoupling protein *(PUMP)'	'sorbi_3006g000400'	'mercator4v6.0: mitochondrial uncoupling protein *(PUMP) & original description: transcript:KXG25748 gene_biotype:protein_coding'	T
'2.4.3'	'Cellular respiration.oxidative phosphorylation.cytochrome c reductase complex'	''	''
'2.4.3.1'	'Cellular respiration.oxidative phosphorylation.cytochrome c reductase complex.core subcomplex'	''	''
'2.4.3.1.1'	'Cellular respiration.oxidative phosphorylation.cytochrome c reductase complex.core subcomplex.subunit alpha *(QCR2)'	'sorbi_3009g204601'	'mercator4v6.0: subunit alpha *(QCR2) of cytochrome c reductase subcomplex & original description: transcript:OQU78332 gene_biotype:protein_coding'	T
'2.4.3.1.1'	'Cellular respiration.oxidative phosphorylation.cytochrome c reductase complex.core subcomplex.subunit alpha *(QCR2)'	'sorbi_3003g440600'	'mercator4v6.0: subunit alpha *(QCR2) of cytochrome c reductase subcomplex & original description: transcript:OQU88247 gene_biotype:protein_coding'	T
'2.4.3.1.1'	'Cellular respiration.oxidative phosphorylation.cytochrome c reductase complex.core subcomplex.subunit alpha *(QCR2)'	'sorbi_3003g440600'	'mercator4v6.0: subunit alpha *(QCR2) of cytochrome c reductase subcomplex & original description: transcript:OQU88248 gene_biotype:protein_coding'	T
'2.4.3.1.1'	'Cellular respiration.oxidative phosphorylation.cytochrome c reductase complex.core subcomplex.subunit alpha *(QCR2)'	'sorbi_3003g440600'	'mercator4v6.0: subunit alpha *(QCR2) of cytochrome c reductase subcomplex & original description: transcript:OQU88246 gene_biotype:protein_coding'	T
'2.4.3.1.1'	'Cellular respiration.oxidative phosphorylation.cytochrome c reductase complex.core subcomplex.subunit alpha *(QCR2)'	'sorbi_3003g034900'	'mercator4v6.0: subunit alpha *(QCR2) of cytochrome c reductase subcomplex & original description: transcript:KXG31644 gene_biotype:protein_coding'	T
'2.4.3.1.2'	'Cellular respiration.oxidative phosphorylation.cytochrome c reductase complex.core subcomplex.subunit beta *(QCR1)'	'sorbi_3001g458800'	'mercator4v6.0: subunit beta *(QCR1) of cytochrome c reductase subcomplex & original description: transcript:EER95286 gene_biotype:protein_coding'	T
'2.4.3.1.2'	'Cellular respiration.oxidative phosphorylation.cytochrome c reductase complex.core subcomplex.subunit beta *(QCR1)'	'sorbi_3003g274800'	'mercator4v6.0: subunit beta *(QCR1) of cytochrome c reductase subcomplex & original description: transcript:EES01359 gene_biotype:protein_coding'	T
'2.4.3.2'	'Cellular respiration.oxidative phosphorylation.cytochrome c reductase complex.apocytochrome b component'	''	''
'2.4.3.3'	'Cellular respiration.oxidative phosphorylation.cytochrome c reductase complex.apocytochrome c1 component'	'sorbi_3007g171500'	'mercator4v6.0: apocytochrome c1 component of cytochrome c reductase complex & original description: transcript:KXG25407 gene_biotype:protein_coding'	T
'2.4.3.3'	'Cellular respiration.oxidative phosphorylation.cytochrome c reductase complex.apocytochrome c1 component'	'sorbi_3007g171500'	'mercator4v6.0: apocytochrome c1 component of cytochrome c reductase complex & original description: transcript:KXG25408 gene_biotype:protein_coding'	T
'2.4.3.4'	'Cellular respiration.oxidative phosphorylation.cytochrome c reductase complex.Rieske iron-sulphur component *(UCR1)'	'sorbi_3004g159000'	'mercator4v6.0: Rieske iron-sulphur component of cytochrome c reductase complex & original description: transcript:KXG30298 gene_biotype:protein_coding'	T
'2.4.3.4'	'Cellular respiration.oxidative phosphorylation.cytochrome c reductase complex.Rieske iron-sulphur component *(UCR1)'	'sorbi_3004g159000'	'mercator4v6.0: Rieske iron-sulphur component of cytochrome c reductase complex & original description: transcript:KXG30297 gene_biotype:protein_coding'	T
'2.4.3.4'	'Cellular respiration.oxidative phosphorylation.cytochrome c reductase complex.Rieske iron-sulphur component *(UCR1)'	'sorbi_3006g058900'	'mercator4v6.0: Rieske iron-sulphur component of cytochrome c reductase complex & original description: transcript:EES10690 gene_biotype:protein_coding'	T
'2.4.3.5'	'Cellular respiration.oxidative phosphorylation.cytochrome c reductase complex.component *(QCR6)'	'sorbi_3008g046900'	'mercator4v6.0: component *(QCR6) of cytochrome c reductase complex & original description: transcript:EES16699 gene_biotype:protein_coding'	T
'2.4.3.5'	'Cellular respiration.oxidative phosphorylation.cytochrome c reductase complex.component *(QCR6)'	'sorbi_3004g170400'	'mercator4v6.0: component *(QCR6) of cytochrome c reductase complex & original description: transcript:EES06931 gene_biotype:protein_coding'	T
'2.4.3.5'	'Cellular respiration.oxidative phosphorylation.cytochrome c reductase complex.component *(QCR6)'	'sorbi_3005g047000'	'mercator4v6.0: component *(QCR6) of cytochrome c reductase complex & original description: transcript:KXG27802 gene_biotype:protein_coding'	T
'2.4.3.6'	'Cellular respiration.oxidative phosphorylation.cytochrome c reductase complex.component *(QCR7)'	'sorbi_3001g047800'	'mercator4v6.0: component *(QCR7) of cytochrome c reductase complex & original description: transcript:KXG37313 gene_biotype:protein_coding'	T
'2.4.3.6'	'Cellular respiration.oxidative phosphorylation.cytochrome c reductase complex.component *(QCR7)'	'sorbi_3001g047800'	'mercator4v6.0: component *(QCR7) of cytochrome c reductase complex & original description: transcript:KXG37312 gene_biotype:protein_coding'	T
'2.4.3.6'	'Cellular respiration.oxidative phosphorylation.cytochrome c reductase complex.component *(QCR7)'	'sorbi_3002g072600'	'mercator4v6.0: component *(QCR7) of cytochrome c reductase complex & original description: transcript:EER96047 gene_biotype:protein_coding'	T
'2.4.3.7'	'Cellular respiration.oxidative phosphorylation.cytochrome c reductase complex.component *(QCR8)'	'sorbi_3001g095632'	'mercator4v6.0: component *(QCR8) of cytochrome c reductase complex & original description: transcript:OQU91019 gene_biotype:protein_coding'	T
'2.4.3.7'	'Cellular respiration.oxidative phosphorylation.cytochrome c reductase complex.component *(QCR8)'	'sorbi_3010g059300'	'mercator4v6.0: component *(QCR8) of cytochrome c reductase complex & original description: transcript:EER87950 gene_biotype:protein_coding'	T
'2.4.3.8'	'Cellular respiration.oxidative phosphorylation.cytochrome c reductase complex.component *(QCR9)'	''	''
'2.4.3.9'	'Cellular respiration.oxidative phosphorylation.cytochrome c reductase complex.component *(QCR10)'	'sorbi_3002g418400'	'mercator4v6.0: component *(QCR10) of cytochrome c reductase complex & original description: transcript:EER99916 gene_biotype:protein_coding'	T
'2.4.3.10'	'Cellular respiration.oxidative phosphorylation.cytochrome c reductase complex.assembly'	''	''
'2.4.3.10.1'	'Cellular respiration.oxidative phosphorylation.cytochrome c reductase complex.assembly.assembly chaperone *(CBP3/UQCC1)'	'sorbi_3002g306100'	'mercator4v6.0: assembly chaperone *(CBP3/UQCC1) of cytochrome c reductase complex & original description: transcript:KXG36245 gene_biotype:protein_coding'	T
'2.4.3.10.1'	'Cellular respiration.oxidative phosphorylation.cytochrome c reductase complex.assembly.assembly chaperone *(CBP3/UQCC1)'	'sorbi_3002g306100'	'mercator4v6.0: assembly chaperone *(CBP3/UQCC1) of cytochrome c reductase complex & original description: transcript:KXG36246 gene_biotype:protein_coding'	T
'2.4.3.10.2'	'Cellular respiration.oxidative phosphorylation.cytochrome c reductase complex.assembly.assembly chaperone *(MZM1L)'	'sorbi_3009g112900'	'mercator4v6.0: assembly chaperone *(MZM1L) of cytochrome c reductase complex & original description: transcript:EES19404 gene_biotype:protein_coding'	T
'2.4.3.10.3'	'Cellular respiration.oxidative phosphorylation.cytochrome c reductase complex.assembly.regulatory protein *(BRAWNIN)'	'sorbi_3004g088700'	'mercator4v6.0: regulatory protein *(BRAWNIN) of cytochrome c reductase complex & original description: transcript:OQU84620 gene_biotype:protein_coding'	T
'2.4.3.10.3'	'Cellular respiration.oxidative phosphorylation.cytochrome c reductase complex.assembly.regulatory protein *(BRAWNIN)'	'sorbi_3004g088700'	'mercator4v6.0: regulatory protein *(BRAWNIN) of cytochrome c reductase complex & original description: transcript:KXG29774 gene_biotype:protein_coding'	T
'2.4.3.10.3'	'Cellular respiration.oxidative phosphorylation.cytochrome c reductase complex.assembly.regulatory protein *(BRAWNIN)'	'sorbi_3004g088700'	'mercator4v6.0: regulatory protein *(BRAWNIN) of cytochrome c reductase complex & original description: transcript:OQU84621 gene_biotype:protein_coding'	T
'2.4.4'	'Cellular respiration.oxidative phosphorylation.cytochrome c'	''	''
'2.4.4.1'	'Cellular respiration.oxidative phosphorylation.cytochrome c.cytochrome c protein'	'sorbi_3009g141800'	'mercator4v6.0: cytochrome c protein & original description: transcript:EES18250 gene_biotype:protein_coding'	T
'2.4.4.1'	'Cellular respiration.oxidative phosphorylation.cytochrome c.cytochrome c protein'	'sorbi_3003g380300'	'mercator4v6.0: cytochrome c protein & original description: transcript:EES03996 gene_biotype:protein_coding'	T
'2.4.4.1'	'Cellular respiration.oxidative phosphorylation.cytochrome c.cytochrome c protein'	'sorbi_3006g282000'	'mercator4v6.0: cytochrome c protein & original description: transcript:KXG27531 gene_biotype:protein_coding'	T
'2.4.4.2'	'Cellular respiration.oxidative phosphorylation.cytochrome c.CCM cytochrome c maturation system (system I)'	''	''
'2.4.4.2.1'	'Cellular respiration.oxidative phosphorylation.cytochrome c.CCM cytochrome c maturation system (system I).CcmABC heme translocase module'	''	''
'2.4.4.2.1.1'	'Cellular respiration.oxidative phosphorylation.cytochrome c.CCM cytochrome c maturation system (system I).CcmABC heme translocase module.ATP-binding component *(CcmA)'	'sorbi_3006g223700'	'mercator4v6.0: ATP-binding protein CcmA of CCM cytochrome c maturation system (system I) & original description: transcript:KXG27163 gene_biotype:protein_coding'	T
'2.4.4.2.1.1'	'Cellular respiration.oxidative phosphorylation.cytochrome c.CCM cytochrome c maturation system (system I).CcmABC heme translocase module.ATP-binding component *(CcmA)'	'sorbi_3006g223500'	'mercator4v6.0: ATP-binding protein CcmA of CCM cytochrome c maturation system (system I) & original description: transcript:EES12892 gene_biotype:protein_coding'	T
'2.4.4.2.1.2'	'Cellular respiration.oxidative phosphorylation.cytochrome c.CCM cytochrome c maturation system (system I).CcmABC heme translocase module.integral membrane component *(CcmB)'	'sorbi_3001g506200'	'mercator4v6.0: membrane component *(CcmB) of CCM cytochrome c maturation system & original description: transcript:OQU93245 gene_biotype:protein_coding'	T
'2.4.4.2.1.3'	'Cellular respiration.oxidative phosphorylation.cytochrome c.CCM cytochrome c maturation system (system I).CcmABC heme translocase module.component *(CcmC)'	''	''
'2.4.4.2.2'	'Cellular respiration.oxidative phosphorylation.cytochrome c.CCM cytochrome c maturation system (system I).heme chaperone *(CcmE)'	'sorbi_3001g308700'	'mercator4v6.0: heme chaperone CcmE of CCM cytochrome c maturation system (system I) & original description: transcript:KXG38983 gene_biotype:protein_coding'	T
'2.4.4.2.3'	'Cellular respiration.oxidative phosphorylation.cytochrome c.CCM cytochrome c maturation system (system I).Ccm heme lyase module'	''	''
'2.4.4.2.3.1'	'Cellular respiration.oxidative phosphorylation.cytochrome c.CCM cytochrome c maturation system (system I).Ccm heme lyase module.component *(CcmFc)'	''	''
'2.4.4.2.3.2'	'Cellular respiration.oxidative phosphorylation.cytochrome c.CCM cytochrome c maturation system (system I).Ccm heme lyase module.component *(CcmFn)'	''	''
'2.4.4.2.3.3'	'Cellular respiration.oxidative phosphorylation.cytochrome c.CCM cytochrome c maturation system (system I).Ccm heme lyase module.component *(CcmH)'	'sorbi_3004g124700'	'mercator4v6.0: component *(CcmH) of apocytochrome-heme assembly complex & original description: transcript:EES04922 gene_biotype:protein_coding'	T
'2.4.4.2.4'	'Cellular respiration.oxidative phosphorylation.cytochrome c.CCM cytochrome c maturation system (system I).membrane insertase *(OXA2)'	'sorbi_3010g055700'	'mercator4v6.0: membrane insertase *(OXA2) & original description: transcript:OQU75925 gene_biotype:protein_coding'	T
'2.4.4.2.4'	'Cellular respiration.oxidative phosphorylation.cytochrome c.CCM cytochrome c maturation system (system I).membrane insertase *(OXA2)'	'sorbi_3010g055700'	'mercator4v6.0: membrane insertase *(OXA2) & original description: transcript:OQU75920 gene_biotype:protein_coding'	T
'2.4.4.2.4'	'Cellular respiration.oxidative phosphorylation.cytochrome c.CCM cytochrome c maturation system (system I).membrane insertase *(OXA2)'	'sorbi_3010g055700'	'mercator4v6.0: membrane insertase *(OXA2) & original description: transcript:OQU75924 gene_biotype:protein_coding'	T
'2.4.4.2.4'	'Cellular respiration.oxidative phosphorylation.cytochrome c.CCM cytochrome c maturation system (system I).membrane insertase *(OXA2)'	'sorbi_3010g055700'	'mercator4v6.0: membrane insertase *(OXA2) & original description: transcript:OQU75921 gene_biotype:protein_coding'	T
'2.4.4.2.4'	'Cellular respiration.oxidative phosphorylation.cytochrome c.CCM cytochrome c maturation system (system I).membrane insertase *(OXA2)'	'sorbi_3010g055700'	'mercator4v6.0: membrane insertase *(OXA2) & original description: transcript:OQU75922 gene_biotype:protein_coding'	T
'2.4.4.2.4'	'Cellular respiration.oxidative phosphorylation.cytochrome c.CCM cytochrome c maturation system (system I).membrane insertase *(OXA2)'	'sorbi_3010g055700'	'mercator4v6.0: membrane insertase *(OXA2) & original description: transcript:OQU75923 gene_biotype:protein_coding'	T
'2.4.4.3'	'Cellular respiration.oxidative phosphorylation.cytochrome c.CCHL cytochrome c maturation system (system III)'	''	''
'2.4.4.3.1'	'Cellular respiration.oxidative phosphorylation.cytochrome c.CCHL cytochrome c maturation system (system III).cytochrome c synthetase *(Cchl)'	''	''
'2.4.5'	'Cellular respiration.oxidative phosphorylation.cytochrome c oxidase complex'	''	''
'2.4.5.1'	'Cellular respiration.oxidative phosphorylation.cytochrome c oxidase complex.core components'	''	''
'2.4.5.1.1'	'Cellular respiration.oxidative phosphorylation.cytochrome c oxidase complex.core components.component *(COX1)'	''	''
'2.4.5.1.2'	'Cellular respiration.oxidative phosphorylation.cytochrome c oxidase complex.core components.component *(COX2)'	''	''
'2.4.5.1.3'	'Cellular respiration.oxidative phosphorylation.cytochrome c oxidase complex.core components.component *(COX3)'	''	''
'2.4.5.1.4'	'Cellular respiration.oxidative phosphorylation.cytochrome c oxidase complex.core components.component *(COX5b)'	'sorbi_3009g251600'	'mercator4v6.0: component *(COX5b) of cytochrome c oxidase complex & original description: transcript:KXG22648 gene_biotype:protein_coding'	T
'2.4.5.1.4'	'Cellular respiration.oxidative phosphorylation.cytochrome c oxidase complex.core components.component *(COX5b)'	'sorbi_3003g218400'	'mercator4v6.0: component *(COX5b) of cytochrome c oxidase complex & original description: transcript:EES01062 gene_biotype:protein_coding'	T
'2.4.5.1.4'	'Cellular respiration.oxidative phosphorylation.cytochrome c oxidase complex.core components.component *(COX5b)'	'sorbi_3010g032600'	'mercator4v6.0: component *(COX5b) of cytochrome c oxidase complex & original description: transcript:EER89176 gene_biotype:protein_coding'	T
'2.4.5.1.5'	'Cellular respiration.oxidative phosphorylation.cytochrome c oxidase complex.core components.component *(COX5c)'	'sorbi_3008g129400'	'mercator4v6.0: component *(COX5c) of cytochrome c oxidase complex & original description: transcript:EES17196 gene_biotype:protein_coding'	T
'2.4.5.1.5'	'Cellular respiration.oxidative phosphorylation.cytochrome c oxidase complex.core components.component *(COX5c)'	'sorbi_3003g051400'	'mercator4v6.0: component *(COX5c) of cytochrome c oxidase complex & original description: transcript:OQU86231 gene_biotype:protein_coding'	T
'2.4.5.1.6'	'Cellular respiration.oxidative phosphorylation.cytochrome c oxidase complex.core components.component *(COX6a)'	'sorbi_3001g074700'	'mercator4v6.0: component *(COX6a) of cytochrome c oxidase complex & original description: transcript:EER93378 gene_biotype:protein_coding'	T
'2.4.5.1.6'	'Cellular respiration.oxidative phosphorylation.cytochrome c oxidase complex.core components.component *(COX6a)'	'sorbi_3009g057400'	'mercator4v6.0: component *(COX6a) of cytochrome c oxidase complex & original description: transcript:EES19098 gene_biotype:protein_coding'	T
'2.4.5.1.7'	'Cellular respiration.oxidative phosphorylation.cytochrome c oxidase complex.core components.component *(COX6b)'	'sorbi_3001g350600'	'mercator4v6.0: component *(COX6b) of cytochrome c oxidase complex & original description: transcript:KXG39228 gene_biotype:protein_coding'	T
'2.4.5.1.7'	'Cellular respiration.oxidative phosphorylation.cytochrome c oxidase complex.core components.component *(COX6b)'	'sorbi_3001g350600'	'mercator4v6.0: component *(COX6b) of cytochrome c oxidase complex & original description: transcript:KXG39229 gene_biotype:protein_coding'	T
'2.4.5.1.7'	'Cellular respiration.oxidative phosphorylation.cytochrome c oxidase complex.core components.component *(COX6b)'	'sorbi_3002g379000'	'mercator4v6.0: component *(COX6b) of cytochrome c oxidase complex & original description: transcript:KXG36718 gene_biotype:protein_coding'	T
'2.4.5.1.7'	'Cellular respiration.oxidative phosphorylation.cytochrome c oxidase complex.core components.component *(COX6b)'	'sorbi_3004g211833'	'mercator4v6.0: component *(COX6b) of cytochrome c oxidase complex & original description: transcript:OQU85293 gene_biotype:protein_coding'	T
'2.4.5.2'	'Cellular respiration.oxidative phosphorylation.cytochrome c oxidase complex.plant-specific components'	''	''
'2.4.5.2.1'	'Cellular respiration.oxidative phosphorylation.cytochrome c oxidase complex.plant-specific components.component *(Cox-X1)'	'sorbi_3002g414600'	'mercator4v6.0: component *(Cox-X1) of cytochrome c oxidase complex & original description: transcript:EER97717 gene_biotype:protein_coding'	T
'2.4.5.2.1'	'Cellular respiration.oxidative phosphorylation.cytochrome c oxidase complex.plant-specific components.component *(Cox-X1)'	'sorbi_3004g199300'	'mercator4v6.0: component *(Cox-X1) of cytochrome c oxidase complex & original description: transcript:EES05347 gene_biotype:protein_coding'	T
'2.4.5.2.1'	'Cellular respiration.oxidative phosphorylation.cytochrome c oxidase complex.plant-specific components.component *(Cox-X1)'	'sorbi_3005g010200'	'mercator4v6.0: component *(Cox-X1) of cytochrome c oxidase complex & original description: transcript:EES09115 gene_biotype:protein_coding'	T
'2.4.5.2.2'	'Cellular respiration.oxidative phosphorylation.cytochrome c oxidase complex.plant-specific components.component *(Cox-X2)'	'sorbi_3004g210700'	'mercator4v6.0: component *(Cox-X2) of cytochrome c oxidase complex & original description: transcript:EES05404 gene_biotype:protein_coding'	T
'2.4.5.2.2'	'Cellular respiration.oxidative phosphorylation.cytochrome c oxidase complex.plant-specific components.component *(Cox-X2)'	'sorbi_3010g012500'	'mercator4v6.0: component *(Cox-X2) of cytochrome c oxidase complex & original description: transcript:EER87739 gene_biotype:protein_coding'	T
'2.4.5.2.3'	'Cellular respiration.oxidative phosphorylation.cytochrome c oxidase complex.plant-specific components.component *(Cox-X4)'	'sorbi_3002g398901'	'mercator4v6.0: component *(Cox-X4) of cytochrome c oxidase complex & original description: transcript:OQU90377 gene_biotype:protein_coding'	T
'2.4.5.2.3'	'Cellular respiration.oxidative phosphorylation.cytochrome c oxidase complex.plant-specific components.component *(Cox-X4)'	'sorbi_3009g161700'	'mercator4v6.0: component *(Cox-X4) of cytochrome c oxidase complex & original description: transcript:EES18340 gene_biotype:protein_coding'	T
'2.4.5.2.3'	'Cellular respiration.oxidative phosphorylation.cytochrome c oxidase complex.plant-specific components.component *(Cox-X4)'	'sorbi_3003g354166'	'mercator4v6.0: component *(Cox-X4) of cytochrome c oxidase complex & original description: transcript:OQU87848 gene_biotype:protein_coding'	T
'2.4.5.3'	'Cellular respiration.oxidative phosphorylation.cytochrome c oxidase complex.assembly'	''	''
'2.4.5.3.1'	'Cellular respiration.oxidative phosphorylation.cytochrome c oxidase complex.assembly.copper insertion'	''	''
'2.4.5.3.1.1'	'Cellular respiration.oxidative phosphorylation.cytochrome c oxidase complex.assembly.copper insertion.metallochaperone *(HCC)'	'sorbi_3002g184900'	'mercator4v6.0: metallochaperone HCC of cytochrome c oxidase assembly & original description: transcript:EER98811 gene_biotype:protein_coding'	T
'2.4.5.3.1.1'	'Cellular respiration.oxidative phosphorylation.cytochrome c oxidase complex.assembly.copper insertion.metallochaperone *(HCC)'	'sorbi_3004g048700'	'mercator4v6.0: metallochaperone HCC of cytochrome c oxidase assembly & original description: transcript:EES06317 gene_biotype:protein_coding'	T
'2.4.5.3.1.2'	'Cellular respiration.oxidative phosphorylation.cytochrome c oxidase complex.assembly.copper insertion.stabilisation factor *(COX11)'	'sorbi_3001g112400'	'mercator4v6.0: copper insertion factor *(COX11) of cytochrome c oxidase assembly & original description: transcript:EER90982 gene_biotype:protein_coding'	T
'2.4.5.3.1.3'	'Cellular respiration.oxidative phosphorylation.cytochrome c oxidase complex.assembly.copper insertion.copper chaperone *(COX17)'	'sorbi_3002g204100'	'mercator4v6.0: copper chaperone *(COX17) of cytochrome c oxidase assembly & original description: transcript:EER96745 gene_biotype:protein_coding'	T
'2.4.5.3.1.3'	'Cellular respiration.oxidative phosphorylation.cytochrome c oxidase complex.assembly.copper insertion.copper chaperone *(COX17)'	'sorbi_3002g204100'	'mercator4v6.0: copper chaperone *(COX17) of cytochrome c oxidase assembly & original description: transcript:KXG35644 gene_biotype:protein_coding'	T
'2.4.5.3.1.3'	'Cellular respiration.oxidative phosphorylation.cytochrome c oxidase complex.assembly.copper insertion.copper chaperone *(COX17)'	'sorbi_3004g329201'	'mercator4v6.0: copper chaperone *(COX17) of cytochrome c oxidase assembly & original description: transcript:OQU85875 gene_biotype:protein_coding'	T
'2.4.5.3.1.4'	'Cellular respiration.oxidative phosphorylation.cytochrome c oxidase complex.assembly.copper insertion.copper trafficking factor *(COX19)'	'sorbi_3001g521900'	'mercator4v6.0: copper trafficking factor *(COX19) of cytochrome c oxidase assembly & original description: transcript:EER95588 gene_biotype:protein_coding'	T
'2.4.5.3.1.4'	'Cellular respiration.oxidative phosphorylation.cytochrome c oxidase complex.assembly.copper insertion.copper trafficking factor *(COX19)'	'sorbi_3009g228600'	'mercator4v6.0: copper trafficking factor *(COX19) of cytochrome c oxidase assembly & original description: transcript:EES18660 gene_biotype:protein_coding'	T
'2.4.5.3.1.5'	'Cellular respiration.oxidative phosphorylation.cytochrome c oxidase complex.assembly.copper insertion.copper trafficking factor *(COX23)'	'sorbi_3006g255800'	'mercator4v6.0: copper trafficking factor *(COX23) of cytochrome c oxidase assembly & original description: transcript:KXG27361 gene_biotype:protein_coding'	T
'2.4.5.3.1.6'	'Cellular respiration.oxidative phosphorylation.cytochrome c oxidase complex.assembly.copper insertion.assembly factor *(PET191)'	'sorbi_3002g266800'	'mercator4v6.0: assembly factor *(PET191) of cytochrome c oxidase assembly & original description: transcript:EER97057 gene_biotype:protein_coding'	T
'2.4.5.3.1.6'	'Cellular respiration.oxidative phosphorylation.cytochrome c oxidase complex.assembly.copper insertion.assembly factor *(PET191)'	'sorbi_3002g266800'	'mercator4v6.0: assembly factor *(PET191) of cytochrome c oxidase assembly & original description: transcript:OQU89784 gene_biotype:protein_coding'	T
'2.4.5.3.1.7'	'Cellular respiration.oxidative phosphorylation.cytochrome c oxidase complex.assembly.copper insertion.assembly factor *(CMC1)'	'sorbi_3001g431700'	'mercator4v6.0: assembly factor *(CMC1) of cytochrome c oxidase assembly & original description: transcript:EER95157 gene_biotype:protein_coding'	T
'2.4.5.3.1.8'	'Cellular respiration.oxidative phosphorylation.cytochrome c oxidase complex.assembly.copper insertion.assembly factor *(CMC2)'	'sorbi_3004g180600'	'mercator4v6.0: assembly factor *(CMC2) of cytochrome c oxidase assembly & original description: transcript:KXG30434 gene_biotype:protein_coding'	T
'2.4.5.3.1.8'	'Cellular respiration.oxidative phosphorylation.cytochrome c oxidase complex.assembly.copper insertion.assembly factor *(CMC2)'	'sorbi_3006g092000'	'mercator4v6.0: assembly factor *(CMC2) of cytochrome c oxidase assembly & original description: transcript:EES12233 gene_biotype:protein_coding'	T
'2.4.5.3.2'	'Cellular respiration.oxidative phosphorylation.cytochrome c oxidase complex.assembly.insertion into membrane'	''	''
'2.4.5.3.2.1'	'Cellular respiration.oxidative phosphorylation.cytochrome c oxidase complex.assembly.insertion into membrane.membrane insertase *(Oxa1)'	'sorbi_3001g322300'	'mercator4v6.0: membrane insertase *(Oxa1) of cytochrome c oxidase assembly & original description: transcript:OQU92282 gene_biotype:protein_coding'	T
'2.4.5.3.2.1'	'Cellular respiration.oxidative phosphorylation.cytochrome c oxidase complex.assembly.insertion into membrane.membrane insertase *(Oxa1)'	'sorbi_3001g322300'	'mercator4v6.0: membrane insertase *(Oxa1) of cytochrome c oxidase assembly & original description: transcript:OQU92280 gene_biotype:protein_coding'	T
'2.4.5.3.2.1'	'Cellular respiration.oxidative phosphorylation.cytochrome c oxidase complex.assembly.insertion into membrane.membrane insertase *(Oxa1)'	'sorbi_3001g322300'	'mercator4v6.0: membrane insertase *(Oxa1) of cytochrome c oxidase assembly & original description: transcript:OQU92279 gene_biotype:protein_coding'	T
'2.4.5.3.2.1'	'Cellular respiration.oxidative phosphorylation.cytochrome c oxidase complex.assembly.insertion into membrane.membrane insertase *(Oxa1)'	'sorbi_3001g322300'	'mercator4v6.0: membrane insertase *(Oxa1) of cytochrome c oxidase assembly & original description: transcript:OQU92281 gene_biotype:protein_coding'	T
'2.4.5.3.2.1'	'Cellular respiration.oxidative phosphorylation.cytochrome c oxidase complex.assembly.insertion into membrane.membrane insertase *(Oxa1)'	'sorbi_3001g322300'	'mercator4v6.0: membrane insertase *(Oxa1) of cytochrome c oxidase assembly & original description: transcript:EER94633 gene_biotype:protein_coding'	T
'2.4.5.3.2.1'	'Cellular respiration.oxidative phosphorylation.cytochrome c oxidase complex.assembly.insertion into membrane.membrane insertase *(Oxa1)'	'sorbi_3001g532400'	'mercator4v6.0: membrane insertase *(Oxa1) of cytochrome c oxidase assembly & original description: transcript:EER95644 gene_biotype:protein_coding'	T
'2.4.5.3.3'	'Cellular respiration.oxidative phosphorylation.cytochrome c oxidase complex.assembly.heme a cofactor biosynthesis'	''	''
'2.4.5.3.3.1'	'Cellular respiration.oxidative phosphorylation.cytochrome c oxidase complex.assembly.heme a cofactor biosynthesis.protoheme IX farnesyltransferase *(COX10)'	'sorbi_3001g489700'	'mercator4v6.0: protoheme IX farnesyltransferase *(COX10) in cytochrome c oxidase assembly & original description: transcript:KXG40087 gene_biotype:protein_coding'	T
'2.4.5.3.3.2'	'Cellular respiration.oxidative phosphorylation.cytochrome c oxidase complex.assembly.heme a cofactor biosynthesis.heme-o to heme-a conversion factor *(COX15)'	'sorbi_3007g219800'	'mercator4v6.0: heme-o to heme-a conversion factor *(COX15) of cytochrome c oxidase assembly & original description: transcript:EES15446 gene_biotype:protein_coding'	T
'2.4.5.3.4'	'Cellular respiration.oxidative phosphorylation.cytochrome c oxidase complex.assembly.assembly factor *(COX14)'	''	''
'2.4.5.3.5'	'Cellular respiration.oxidative phosphorylation.cytochrome c oxidase complex.assembly.assembly factor *(COX16)'	'sorbi_3001g408700'	'mercator4v6.0: assembly factor *(COX16) of cytochrome c oxidase assembly & original description: transcript:OQU92779 gene_biotype:protein_coding'	T
'2.4.5.3.5'	'Cellular respiration.oxidative phosphorylation.cytochrome c oxidase complex.assembly.assembly factor *(COX16)'	'sorbi_3001g408700'	'mercator4v6.0: assembly factor *(COX16) of cytochrome c oxidase assembly & original description: transcript:OQU92780 gene_biotype:protein_coding'	T
'2.4.5.3.5'	'Cellular respiration.oxidative phosphorylation.cytochrome c oxidase complex.assembly.assembly factor *(COX16)'	'sorbi_3001g408700'	'mercator4v6.0: assembly factor *(COX16) of cytochrome c oxidase assembly & original description: transcript:EER95044 gene_biotype:protein_coding'	T
'2.4.5.3.5'	'Cellular respiration.oxidative phosphorylation.cytochrome c oxidase complex.assembly.assembly factor *(COX16)'	'sorbi_3001g408700'	'mercator4v6.0: assembly factor *(COX16) of cytochrome c oxidase assembly & original description: transcript:KXG39622 gene_biotype:protein_coding'	T
'2.4.5.3.6'	'Cellular respiration.oxidative phosphorylation.cytochrome c oxidase complex.assembly.assembly factor *(SURF1)'	'sorbi_3001g467100'	'mercator4v6.0: assembly factor *(SURF1) of cytochrome c oxidase assembly & original description: transcript:EER92688 gene_biotype:protein_coding'	T
'2.4.5.4'	'Cellular respiration.oxidative phosphorylation.cytochrome c oxidase complex.regulation'	''	''
'2.4.5.4.1'	'Cellular respiration.oxidative phosphorylation.cytochrome c oxidase complex.regulation.translational activator *(TACO) of COX1'	'sorbi_3009g201600'	'mercator4v6.0: translational activator *(TACO) of component COX1 of cytochrome c oxidase complex & original description: transcript:EES18523 gene_biotype:protein_coding'	T
'2.4.5.4.2'	'Cellular respiration.oxidative phosphorylation.cytochrome c oxidase complex.regulation.regulatory chaperone *(HIGD1) of COX3'	'sorbi_3002g187500'	'mercator4v6.0: regulatory chaperone *(HIGD1) of component COX3 of cytochrome c oxidase complex & original description: transcript:EER96675 gene_biotype:protein_coding'	T
'2.4.6'	'Cellular respiration.oxidative phosphorylation.ATP synthase complex'	''	''
'2.4.6.1'	'Cellular respiration.oxidative phosphorylation.ATP synthase complex.membrane MF0 subcomplex'	''	''
'2.4.6.1.1'	'Cellular respiration.oxidative phosphorylation.ATP synthase complex.membrane MF0 subcomplex.subunit a'	''	''
'2.4.6.1.2'	'Cellular respiration.oxidative phosphorylation.ATP synthase complex.membrane MF0 subcomplex.subunit b'	''	''
'2.4.6.1.3'	'Cellular respiration.oxidative phosphorylation.ATP synthase complex.membrane MF0 subcomplex.subunit c'	''	''
'2.4.6.1.4'	'Cellular respiration.oxidative phosphorylation.ATP synthase complex.membrane MF0 subcomplex.subunit d'	'sorbi_3002g124900'	'mercator4v6.0: subunit d of ATP synthase membrane MF0 subcomplex & original description: transcript:KXG35044 gene_biotype:protein_coding'	T
'2.4.6.1.4'	'Cellular respiration.oxidative phosphorylation.ATP synthase complex.membrane MF0 subcomplex.subunit d'	'sorbi_3007g159700'	'mercator4v6.0: subunit d of ATP synthase membrane MF0 subcomplex & original description: transcript:EES15140 gene_biotype:protein_coding'	T
'2.4.6.1.5'	'Cellular respiration.oxidative phosphorylation.ATP synthase complex.membrane MF0 subcomplex.subunit e'	''	''
'2.4.6.1.6'	'Cellular respiration.oxidative phosphorylation.ATP synthase complex.membrane MF0 subcomplex.subunit f'	'sorbi_3004g060500'	'mercator4v6.0: subunit f of ATP synthase membrane MF0 subcomplex & original description: transcript:EES04617 gene_biotype:protein_coding'	T
'2.4.6.1.7'	'Cellular respiration.oxidative phosphorylation.ATP synthase complex.membrane MF0 subcomplex.subunit g'	'sorbi_3009g209900'	'mercator4v6.0: subunit g of ATP synthase membrane MF0 subcomplex & original description: transcript:EES18562 gene_biotype:protein_coding'	T
'2.4.6.1.7'	'Cellular respiration.oxidative phosphorylation.ATP synthase complex.membrane MF0 subcomplex.subunit g'	'sorbi_3003g279100'	'mercator4v6.0: subunit g of ATP synthase membrane MF0 subcomplex & original description: transcript:OQU87435 gene_biotype:protein_coding'	T
'2.4.6.1.7'	'Cellular respiration.oxidative phosphorylation.ATP synthase complex.membrane MF0 subcomplex.subunit g'	'sorbi_3003g279100'	'mercator4v6.0: subunit g of ATP synthase membrane MF0 subcomplex & original description: transcript:EES03535 gene_biotype:protein_coding'	T
'2.4.6.1.7'	'Cellular respiration.oxidative phosphorylation.ATP synthase complex.membrane MF0 subcomplex.subunit g'	'sorbi_3003g209000'	'mercator4v6.0: subunit g of ATP synthase membrane MF0 subcomplex & original description: transcript:OQU87121 gene_biotype:protein_coding'	T
'2.4.6.1.8'	'Cellular respiration.oxidative phosphorylation.ATP synthase complex.membrane MF0 subcomplex.subunit A6L'	''	''
'2.4.6.1.9'	'Cellular respiration.oxidative phosphorylation.ATP synthase complex.membrane MF0 subcomplex.component *(6kDa/ATP6)'	'sorbi_3002g386500'	'mercator4v6.0: component *(6kDa/ATP6) of ATP synthase membrane MF0 subcomplex & original description: transcript:EER97598 gene_biotype:protein_coding'	T
'2.4.6.1.9'	'Cellular respiration.oxidative phosphorylation.ATP synthase complex.membrane MF0 subcomplex.component *(6kDa/ATP6)'	'sorbi_3009g015000'	'mercator4v6.0: component *(6kDa/ATP6) of ATP synthase membrane MF0 subcomplex & original description: transcript:EES18900 gene_biotype:protein_coding'	T
'2.4.6.1.10'	'Cellular respiration.oxidative phosphorylation.ATP synthase complex.membrane MF0 subcomplex.component *(24kDa/FAd)'	'sorbi_3004g030000'	'mercator4v6.0: component *(24kDa/FAd) of ATP synthase membrane MF0 subcomplex & original description: transcript:EES06231 gene_biotype:protein_coding'	T
'2.4.6.2'	'Cellular respiration.oxidative phosphorylation.ATP synthase complex.peripheral MF1 subcomplex'	''	''
'2.4.6.2.1'	'Cellular respiration.oxidative phosphorylation.ATP synthase complex.peripheral MF1 subcomplex.subunit alpha'	''	''
'2.4.6.2.2'	'Cellular respiration.oxidative phosphorylation.ATP synthase complex.peripheral MF1 subcomplex.subunit beta'	'sorbi_3009g224400'	'mercator4v6.0: subunit beta of ATP synthase peripheral MF1 subcomplex & original description: transcript:KXG22502 gene_biotype:protein_coding'	T
'2.4.6.2.2'	'Cellular respiration.oxidative phosphorylation.ATP synthase complex.peripheral MF1 subcomplex.subunit beta'	'sorbi_3009g224400'	'mercator4v6.0: subunit beta of ATP synthase peripheral MF1 subcomplex & original description: transcript:KXG22501 gene_biotype:protein_coding'	T
'2.4.6.2.2'	'Cellular respiration.oxidative phosphorylation.ATP synthase complex.peripheral MF1 subcomplex.subunit beta'	'sorbi_3003g260600'	'mercator4v6.0: subunit beta of ATP synthase peripheral MF1 subcomplex & original description: transcript:KXG33147 gene_biotype:protein_coding'	T
'2.4.6.2.2'	'Cellular respiration.oxidative phosphorylation.ATP synthase complex.peripheral MF1 subcomplex.subunit beta'	'sorbi_3003g260600'	'mercator4v6.0: subunit beta of ATP synthase peripheral MF1 subcomplex & original description: transcript:KXG33146 gene_biotype:protein_coding'	T
'2.4.6.2.3'	'Cellular respiration.oxidative phosphorylation.ATP synthase complex.peripheral MF1 subcomplex.subunit gamma'	'sorbi_3001g457000'	'mercator4v6.0: subunit gamma of ATP synthase peripheral MF1 subcomplex & original description: transcript:EER95278 gene_biotype:protein_coding'	T
'2.4.6.2.4'	'Cellular respiration.oxidative phosphorylation.ATP synthase complex.peripheral MF1 subcomplex.subunit delta *(OSCP)'	'sorbi_3004g264700'	'mercator4v6.0: subunit delta *(OSCP) of ATP synthase peripheral MF1 subcomplex & original description: transcript:EES05643 gene_biotype:protein_coding'	T
'2.4.6.2.5'	'Cellular respiration.oxidative phosphorylation.ATP synthase complex.peripheral MF1 subcomplex.subunit delta_'	'sorbi_3002g309700'	'mercator4v6.0: subunit delta_ of ATP synthase peripheral MF1 subcomplex & original description: transcript:EER97253 gene_biotype:protein_coding'	T
'2.4.6.2.6'	'Cellular respiration.oxidative phosphorylation.ATP synthase complex.peripheral MF1 subcomplex.subunit epsilon'	'sorbi_3003g215700'	'mercator4v6.0: subunit epsilon of ATP synthase peripheral MF1 subcomplex & original description: transcript:EES01052 gene_biotype:protein_coding'	T
'2.4.6.3'	'Cellular respiration.oxidative phosphorylation.ATP synthase complex.assembly'	''	''
'2.4.6.3.1'	'Cellular respiration.oxidative phosphorylation.ATP synthase complex.assembly.chaperone *(ATP10)'	'sorbi_3009g063800'	'mercator4v6.0: chaperone involved in ATP synthase assembly *(ATP10) & original description: transcript:KXG21446 gene_biotype:protein_coding'	T
'2.4.6.3.1'	'Cellular respiration.oxidative phosphorylation.ATP synthase complex.assembly.chaperone *(ATP10)'	'sorbi_3009g063800'	'mercator4v6.0: chaperone involved in ATP synthase assembly *(ATP10) & original description: transcript:EES19126 gene_biotype:protein_coding'	T
'2.4.6.3.2'	'Cellular respiration.oxidative phosphorylation.ATP synthase complex.assembly.chaperone *(ATP11)'	'sorbi_3004g121300'	'mercator4v6.0: chaperone involved in ATP synthase assembly *(ATP11) & original description: transcript:EES06645 gene_biotype:protein_coding'	T
'2.4.6.3.3'	'Cellular respiration.oxidative phosphorylation.ATP synthase complex.assembly.chaperone *(ATP12)'	'sorbi_3002g395500'	'mercator4v6.0: chaperone involved in ATP synthase assembly *(ATP12) & original description: transcript:EER99799 gene_biotype:protein_coding'	T
'2.4.6.3.4'	'Cellular respiration.oxidative phosphorylation.ATP synthase complex.assembly.assembly factor *(TMEM70)'	'sorbi_3001g008100'	'mercator4v6.0: assembly factor *(TMEM70) of ATP synthase assembly & original description: transcript:EER93078 gene_biotype:protein_coding'	T
'2.4.6.4'	'Cellular respiration.oxidative phosphorylation.ATP synthase complex.regulation'	''	''
'2.4.6.4.1'	'Cellular respiration.oxidative phosphorylation.ATP synthase complex.regulation.regulatory protein *(IF1)'	'sorbi_3004g166400'	'mercator4v6.0: regulatory protein *(IF1) of ATP synthase activity & original description: transcript:EES06910 gene_biotype:protein_coding'	T
'2.4.6.4.1'	'Cellular respiration.oxidative phosphorylation.ATP synthase complex.regulation.regulatory protein *(IF1)'	'sorbi_3007g168400'	'mercator4v6.0: regulatory protein *(IF1) of ATP synthase activity & original description: transcript:EES15175 gene_biotype:protein_coding'	T
'3'	'Carbohydrate metabolism'	''	''
'3.1'	'Carbohydrate metabolism.sucrose metabolism'	''	''
'3.1.1'	'Carbohydrate metabolism.sucrose metabolism.triose-phosphate translocation'	''	''
'3.1.1.1'	'Carbohydrate metabolism.sucrose metabolism.triose-phosphate translocation.triose phosphate:phosphate translocator'	'sorbi_3009g088200'	'mercator4v6.0: triose phosphate:phosphate translocator & original description: transcript:OQU77692 gene_biotype:protein_coding'	T
'3.1.1.1'	'Carbohydrate metabolism.sucrose metabolism.triose-phosphate translocation.triose phosphate:phosphate translocator'	'sorbi_3009g088200'	'mercator4v6.0: triose phosphate:phosphate translocator & original description: transcript:EES17928 gene_biotype:protein_coding'	T
'3.1.1.1'	'Carbohydrate metabolism.sucrose metabolism.triose-phosphate translocation.triose phosphate:phosphate translocator'	'sorbi_3003g002300'	'mercator4v6.0: triose phosphate:phosphate translocator & original description: transcript:OQU86047 gene_biotype:protein_coding'	T
'3.1.1.1'	'Carbohydrate metabolism.sucrose metabolism.triose-phosphate translocation.triose phosphate:phosphate translocator'	'sorbi_3003g002300'	'mercator4v6.0: triose phosphate:phosphate translocator & original description: transcript:EER99986 gene_biotype:protein_coding'	T
'3.1.2'	'Carbohydrate metabolism.sucrose metabolism.biosynthesis'	''	''
'3.1.2.1'	'Carbohydrate metabolism.sucrose metabolism.biosynthesis.cytosolic triose-phosphate isomerase'	'sorbi_3003g352300'	'mercator4v6.0: cytosolic triose-phosphate isomerase & original description: transcript:KXG33677 gene_biotype:protein_coding'	T
'3.1.2.1'	'Carbohydrate metabolism.sucrose metabolism.biosynthesis.cytosolic triose-phosphate isomerase'	'sorbi_3003g352300'	'mercator4v6.0: cytosolic triose-phosphate isomerase & original description: transcript:KXG33676 gene_biotype:protein_coding'	T
'3.1.2.1'	'Carbohydrate metabolism.sucrose metabolism.biosynthesis.cytosolic triose-phosphate isomerase'	'sorbi_3003g072300'	'mercator4v6.0: cytosolic triose-phosphate isomerase & original description: transcript:EES00320 gene_biotype:protein_coding'	T
'3.1.2.2'	'Carbohydrate metabolism.sucrose metabolism.biosynthesis.cytosolic fructose-bisphosphate aldolase'	'sorbi_3003g393900'	'mercator4v6.0: cytosolic fructose-bisphosphate aldolase & original description: transcript:EES04064 gene_biotype:protein_coding'	T
'3.1.2.2'	'Carbohydrate metabolism.sucrose metabolism.biosynthesis.cytosolic fructose-bisphosphate aldolase'	'sorbi_3004g146000'	'mercator4v6.0: cytosolic fructose-bisphosphate aldolase & original description: transcript:EES06798 gene_biotype:protein_coding'	T
'3.1.2.2'	'Carbohydrate metabolism.sucrose metabolism.biosynthesis.cytosolic fructose-bisphosphate aldolase'	'sorbi_3010g188300'	'mercator4v6.0: cytosolic fructose-bisphosphate aldolase & original description: transcript:EER88632 gene_biotype:protein_coding'	T
'3.1.2.3'	'Carbohydrate metabolism.sucrose metabolism.biosynthesis.cytosolic fructose-1,6-bisphosphatase'	'sorbi_3009g152700'	'mercator4v6.0: cytosolic fructose-1,6-bisphosphatase & original description: transcript:KXG22099 gene_biotype:protein_coding'	T
'3.1.2.3'	'Carbohydrate metabolism.sucrose metabolism.biosynthesis.cytosolic fructose-1,6-bisphosphatase'	'sorbi_3009g152700'	'mercator4v6.0: cytosolic fructose-1,6-bisphosphatase & original description: transcript:KXG22100 gene_biotype:protein_coding'	T
'3.1.2.3'	'Carbohydrate metabolism.sucrose metabolism.biosynthesis.cytosolic fructose-1,6-bisphosphatase'	'sorbi_3003g367500'	'mercator4v6.0: cytosolic fructose-1,6-bisphosphatase & original description: transcript:KXG33753 gene_biotype:protein_coding'	T
'3.1.2.4'	'Carbohydrate metabolism.sucrose metabolism.biosynthesis.cytosolic phosphoglucose isomerase'	'sorbi_3001g071800'	'mercator4v6.0: cytosolic phosphoglucose isomerase & original description: transcript:KXG37450 gene_biotype:protein_coding'	T
'3.1.2.4'	'Carbohydrate metabolism.sucrose metabolism.biosynthesis.cytosolic phosphoglucose isomerase'	'sorbi_3001g071800'	'mercator4v6.0: cytosolic phosphoglucose isomerase & original description: transcript:KXG37448 gene_biotype:protein_coding'	T
'3.1.2.4'	'Carbohydrate metabolism.sucrose metabolism.biosynthesis.cytosolic phosphoglucose isomerase'	'sorbi_3001g071800'	'mercator4v6.0: cytosolic phosphoglucose isomerase & original description: transcript:KXG37449 gene_biotype:protein_coding'	T
'3.1.2.5'	'Carbohydrate metabolism.sucrose metabolism.biosynthesis.cytosolic phosphoglucomutase'	'sorbi_3001g116500'	'mercator4v6.0: cytosolic phosphoglucomutase & original description: transcript:EER93574 gene_biotype:protein_coding'	T
'3.1.2.6'	'Carbohydrate metabolism.sucrose metabolism.biosynthesis.cytosolic UDP-glucose pyrophosphorylase'	'sorbi_3002g291200'	'mercator4v6.0: cytosolic UDP-glucose pyrophosphorylase & original description: transcript:KXG36157 gene_biotype:protein_coding'	T
'3.1.2.6'	'Carbohydrate metabolism.sucrose metabolism.biosynthesis.cytosolic UDP-glucose pyrophosphorylase'	'sorbi_3002g291200'	'mercator4v6.0: cytosolic UDP-glucose pyrophosphorylase & original description: transcript:KXG36158 gene_biotype:protein_coding'	T
'3.1.2.6'	'Carbohydrate metabolism.sucrose metabolism.biosynthesis.cytosolic UDP-glucose pyrophosphorylase'	'sorbi_3004g013500'	'mercator4v6.0: cytosolic UDP-glucose pyrophosphorylase & original description: transcript:EES06161 gene_biotype:protein_coding'	T
'3.1.2.7'	'Carbohydrate metabolism.sucrose metabolism.biosynthesis.sucrose-phosphate synthase'	'sorbi_3009g233200'	'mercator4v6.0: sucrose-phosphate synthase & original description: transcript:KXG22539 gene_biotype:protein_coding'	T
'3.1.2.7'	'Carbohydrate metabolism.sucrose metabolism.biosynthesis.sucrose-phosphate synthase'	'sorbi_3009g233200'	'mercator4v6.0: sucrose-phosphate synthase & original description: transcript:EES19952 gene_biotype:protein_coding'	T
'3.1.2.7'	'Carbohydrate metabolism.sucrose metabolism.biosynthesis.sucrose-phosphate synthase'	'sorbi_3009g233200'	'mercator4v6.0: sucrose-phosphate synthase & original description: transcript:OQU78427 gene_biotype:protein_coding'	T
'3.1.2.7'	'Carbohydrate metabolism.sucrose metabolism.biosynthesis.sucrose-phosphate synthase'	'sorbi_3009g233200'	'mercator4v6.0: sucrose-phosphate synthase & original description: transcript:OQU78428 gene_biotype:protein_coding'	T
'3.1.2.7'	'Carbohydrate metabolism.sucrose metabolism.biosynthesis.sucrose-phosphate synthase'	'sorbi_3003g403300'	'mercator4v6.0: sucrose-phosphate synthase & original description: transcript:EES04111 gene_biotype:protein_coding'	T
'3.1.2.7'	'Carbohydrate metabolism.sucrose metabolism.biosynthesis.sucrose-phosphate synthase'	'sorbi_3004g068400'	'mercator4v6.0: sucrose-phosphate synthase & original description: transcript:KXG29640 gene_biotype:protein_coding'	T
'3.1.2.7'	'Carbohydrate metabolism.sucrose metabolism.biosynthesis.sucrose-phosphate synthase'	'sorbi_3005g089600'	'mercator4v6.0: sucrose-phosphate synthase & original description: transcript:OQU83187 gene_biotype:protein_coding'	T
'3.1.2.7'	'Carbohydrate metabolism.sucrose metabolism.biosynthesis.sucrose-phosphate synthase'	'sorbi_3005g089600'	'mercator4v6.0: sucrose-phosphate synthase & original description: transcript:KXG28137 gene_biotype:protein_coding'	T
'3.1.2.7'	'Carbohydrate metabolism.sucrose metabolism.biosynthesis.sucrose-phosphate synthase'	'sorbi_3010g205100'	'mercator4v6.0: sucrose-phosphate synthase & original description: transcript:OQU76768 gene_biotype:protein_coding'	T
'3.1.2.7'	'Carbohydrate metabolism.sucrose metabolism.biosynthesis.sucrose-phosphate synthase'	'sorbi_3010g205100'	'mercator4v6.0: sucrose-phosphate synthase & original description: transcript:KXG20465 gene_biotype:protein_coding'	T
'3.1.2.7'	'Carbohydrate metabolism.sucrose metabolism.biosynthesis.sucrose-phosphate synthase'	'sorbi_3010g205100'	'mercator4v6.0: sucrose-phosphate synthase & original description: transcript:KXG20466 gene_biotype:protein_coding'	T
'3.1.2.8'	'Carbohydrate metabolism.sucrose metabolism.biosynthesis.sucrose-phosphate phosphatase'	'sorbi_3009g040900'	'mercator4v6.0: sucrose-phosphate phosphatase & original description: transcript:OQU77395 gene_biotype:protein_coding'	T
'3.1.2.8'	'Carbohydrate metabolism.sucrose metabolism.biosynthesis.sucrose-phosphate phosphatase'	'sorbi_3009g040900'	'mercator4v6.0: sucrose-phosphate phosphatase & original description: transcript:OQU77394 gene_biotype:protein_coding'	T
'3.1.2.8'	'Carbohydrate metabolism.sucrose metabolism.biosynthesis.sucrose-phosphate phosphatase'	'sorbi_3009g040900'	'mercator4v6.0: sucrose-phosphate phosphatase & original description: transcript:OQU77393 gene_biotype:protein_coding'	T
'3.1.2.8'	'Carbohydrate metabolism.sucrose metabolism.biosynthesis.sucrose-phosphate phosphatase'	'sorbi_3009g040900'	'mercator4v6.0: sucrose-phosphate phosphatase & original description: transcript:KXG21287 gene_biotype:protein_coding'	T
'3.1.2.8'	'Carbohydrate metabolism.sucrose metabolism.biosynthesis.sucrose-phosphate phosphatase'	'sorbi_3009g041000'	'mercator4v6.0: sucrose-phosphate phosphatase & original description: transcript:OQU77396 gene_biotype:protein_coding'	T
'3.1.2.8'	'Carbohydrate metabolism.sucrose metabolism.biosynthesis.sucrose-phosphate phosphatase'	'sorbi_3004g151800'	'mercator4v6.0: sucrose-phosphate phosphatase & original description: transcript:OQU84970 gene_biotype:protein_coding'	T
'3.1.2.8'	'Carbohydrate metabolism.sucrose metabolism.biosynthesis.sucrose-phosphate phosphatase'	'sorbi_3004g151800'	'mercator4v6.0: sucrose-phosphate phosphatase & original description: transcript:OQU84968 gene_biotype:protein_coding'	T
'3.1.2.8'	'Carbohydrate metabolism.sucrose metabolism.biosynthesis.sucrose-phosphate phosphatase'	'sorbi_3004g151800'	'mercator4v6.0: sucrose-phosphate phosphatase & original description: transcript:KXG30253 gene_biotype:protein_coding'	T
'3.1.2.8'	'Carbohydrate metabolism.sucrose metabolism.biosynthesis.sucrose-phosphate phosphatase'	'sorbi_3004g151800'	'mercator4v6.0: sucrose-phosphate phosphatase & original description: transcript:OQU84969 gene_biotype:protein_coding'	T
'3.1.3'	'Carbohydrate metabolism.sucrose metabolism.translocation'	''	''
'3.1.3.1'	'Carbohydrate metabolism.sucrose metabolism.translocation.sucrose transporter'	'sorbi_3004g353600'	'mercator4v6.0: sucrose transporter & original description: transcript:EES06059 gene_biotype:protein_coding'	T
'3.1.4'	'Carbohydrate metabolism.sucrose metabolism.degradation'	''	''
'3.1.4.1'	'Carbohydrate metabolism.sucrose metabolism.degradation.invertase activities'	''	''
'3.1.4.1.1'	'Carbohydrate metabolism.sucrose metabolism.degradation.invertase activities.cell wall acid beta-fructofuranosidase *(CWIN)'	'sorbi_3001g099700'	'mercator4v6.0: cell wall acid beta-fructofuranosidase *(CWIN) & original description: transcript:EER93500 gene_biotype:protein_coding'	T
'3.1.4.1.1'	'Carbohydrate metabolism.sucrose metabolism.degradation.invertase activities.cell wall acid beta-fructofuranosidase *(CWIN)'	'sorbi_3003g440900'	'mercator4v6.0: cell wall acid beta-fructofuranosidase *(CWIN) & original description: transcript:OQU88249 gene_biotype:protein_coding'	T
'3.1.4.1.1'	'Carbohydrate metabolism.sucrose metabolism.degradation.invertase activities.cell wall acid beta-fructofuranosidase *(CWIN)'	'sorbi_3004g166700'	'mercator4v6.0: cell wall acid beta-fructofuranosidase *(CWIN) & original description: transcript:KXG30341 gene_biotype:protein_coding'	T
'3.1.4.1.1'	'Carbohydrate metabolism.sucrose metabolism.degradation.invertase activities.cell wall acid beta-fructofuranosidase *(CWIN)'	'sorbi_3004g166700'	'mercator4v6.0: cell wall acid beta-fructofuranosidase *(CWIN) & original description: transcript:KXG30340 gene_biotype:protein_coding'	T
'3.1.4.1.1'	'Carbohydrate metabolism.sucrose metabolism.degradation.invertase activities.cell wall acid beta-fructofuranosidase *(CWIN)'	'sorbi_3004g166700'	'mercator4v6.0: cell wall acid beta-fructofuranosidase *(CWIN) & original description: transcript:KXG30339 gene_biotype:protein_coding'	T
'3.1.4.1.1'	'Carbohydrate metabolism.sucrose metabolism.degradation.invertase activities.cell wall acid beta-fructofuranosidase *(CWIN)'	'sorbi_3004g166700'	'mercator4v6.0: cell wall acid beta-fructofuranosidase *(CWIN) & original description: transcript:OQU85060 gene_biotype:protein_coding'	T
'3.1.4.1.1'	'Carbohydrate metabolism.sucrose metabolism.degradation.invertase activities.cell wall acid beta-fructofuranosidase *(CWIN)'	'sorbi_3006g070564'	'mercator4v6.0: cell wall acid beta-fructofuranosidase *(CWIN) & original description: transcript:EES10748 gene_biotype:protein_coding'	T
'3.1.4.1.1'	'Carbohydrate metabolism.sucrose metabolism.degradation.invertase activities.cell wall acid beta-fructofuranosidase *(CWIN)'	'sorbi_3006g255600'	'mercator4v6.0: cell wall acid beta-fructofuranosidase *(CWIN) & original description: transcript:KXG27359 gene_biotype:protein_coding'	T
'3.1.4.1.1'	'Carbohydrate metabolism.sucrose metabolism.degradation.invertase activities.cell wall acid beta-fructofuranosidase *(CWIN)'	'sorbi_3006g070298'	'mercator4v6.0: cell wall acid beta-fructofuranosidase *(CWIN) & original description: transcript:OQU81520 gene_biotype:protein_coding'	T
'3.1.4.1.1'	'Carbohydrate metabolism.sucrose metabolism.degradation.invertase activities.cell wall acid beta-fructofuranosidase *(CWIN)'	'sorbi_3006g070032'	'mercator4v6.0: cell wall acid beta-fructofuranosidase *(CWIN) & original description: transcript:OQU81519 gene_biotype:protein_coding'	T
'3.1.4.1.1'	'Carbohydrate metabolism.sucrose metabolism.degradation.invertase activities.cell wall acid beta-fructofuranosidase *(CWIN)'	'sorbi_3006g070830'	'mercator4v6.0: cell wall acid beta-fructofuranosidase *(CWIN) & original description: transcript:OQU81521 gene_biotype:protein_coding'	T
'3.1.4.1.1'	'Carbohydrate metabolism.sucrose metabolism.degradation.invertase activities.cell wall acid beta-fructofuranosidase *(CWIN)'	'sorbi_3006g255400'	'mercator4v6.0: cell wall acid beta-fructofuranosidase *(CWIN) & original description: transcript:EES13037 gene_biotype:protein_coding'	T
'3.1.4.1.1'	'Carbohydrate metabolism.sucrose metabolism.degradation.invertase activities.cell wall acid beta-fructofuranosidase *(CWIN)'	'sorbi_3006g255500'	'mercator4v6.0: cell wall acid beta-fructofuranosidase *(CWIN) & original description: transcript:EES13040 gene_biotype:protein_coding'	T
'3.1.4.1.2'	'Carbohydrate metabolism.sucrose metabolism.degradation.invertase activities.vacuolar acid beta-fructofuranosidase *(VIN)'	'sorbi_3004g004800'	'mercator4v6.0: vacuolar acid beta-fructofuranosidase *(VIN) & original description: transcript:OQU84152 gene_biotype:protein_coding'	T
'3.1.4.1.2'	'Carbohydrate metabolism.sucrose metabolism.degradation.invertase activities.vacuolar acid beta-fructofuranosidase *(VIN)'	'sorbi_3006g160700'	'mercator4v6.0: vacuolar acid beta-fructofuranosidase *(VIN) & original description: transcript:OQU82025 gene_biotype:protein_coding'	T
'3.1.4.1.2'	'Carbohydrate metabolism.sucrose metabolism.degradation.invertase activities.vacuolar acid beta-fructofuranosidase *(VIN)'	'sorbi_3006g160700'	'mercator4v6.0: vacuolar acid beta-fructofuranosidase *(VIN) & original description: transcript:OQU82024 gene_biotype:protein_coding'	T
'3.1.4.1.2'	'Carbohydrate metabolism.sucrose metabolism.degradation.invertase activities.vacuolar acid beta-fructofuranosidase *(VIN)'	'sorbi_3006g160700'	'mercator4v6.0: vacuolar acid beta-fructofuranosidase *(VIN) & original description: transcript:OQU82023 gene_biotype:protein_coding'	T
'3.1.4.1.3'	'Carbohydrate metabolism.sucrose metabolism.degradation.invertase activities.alkaline sucrose-specific invertase *(CIN)'	'sorbi_3001g391600'	'mercator4v6.0: alkaline sucrose-specific invertase *(CIN) & original description: transcript:EER92357 gene_biotype:protein_coding'	T
'3.1.4.1.3'	'Carbohydrate metabolism.sucrose metabolism.degradation.invertase activities.alkaline sucrose-specific invertase *(CIN)'	'sorbi_3003g153800'	'mercator4v6.0: alkaline sucrose-specific invertase *(CIN) & original description: transcript:EES00704 gene_biotype:protein_coding'	T
'3.1.4.1.3'	'Carbohydrate metabolism.sucrose metabolism.degradation.invertase activities.alkaline sucrose-specific invertase *(CIN)'	'sorbi_3004g172700'	'mercator4v6.0: alkaline sucrose-specific invertase *(CIN) & original description: transcript:EES06941 gene_biotype:protein_coding'	T
'3.1.4.1.3'	'Carbohydrate metabolism.sucrose metabolism.degradation.invertase activities.alkaline sucrose-specific invertase *(CIN)'	'sorbi_3004g024500'	'mercator4v6.0: alkaline sucrose-specific invertase *(CIN) & original description: transcript:OQU84277 gene_biotype:protein_coding'	T
'3.1.4.1.3'	'Carbohydrate metabolism.sucrose metabolism.degradation.invertase activities.alkaline sucrose-specific invertase *(CIN)'	'sorbi_3004g024500'	'mercator4v6.0: alkaline sucrose-specific invertase *(CIN) & original description: transcript:OQU84276 gene_biotype:protein_coding'	T
'3.1.4.1.3'	'Carbohydrate metabolism.sucrose metabolism.degradation.invertase activities.alkaline sucrose-specific invertase *(CIN)'	'sorbi_3004g255600'	'mercator4v6.0: alkaline sucrose-specific invertase *(CIN) & original description: transcript:OQU85493 gene_biotype:protein_coding'	T
'3.1.4.1.3'	'Carbohydrate metabolism.sucrose metabolism.degradation.invertase activities.alkaline sucrose-specific invertase *(CIN)'	'sorbi_3004g163800'	'mercator4v6.0: alkaline sucrose-specific invertase *(CIN) & original description: transcript:EES05171 gene_biotype:protein_coding'	T
'3.1.4.1.3'	'Carbohydrate metabolism.sucrose metabolism.degradation.invertase activities.alkaline sucrose-specific invertase *(CIN)'	'sorbi_3005g058800'	'mercator4v6.0: alkaline sucrose-specific invertase *(CIN) & original description: transcript:OQU82992 gene_biotype:protein_coding'	T
'3.1.4.1.3'	'Carbohydrate metabolism.sucrose metabolism.degradation.invertase activities.alkaline sucrose-specific invertase *(CIN)'	'sorbi_3005g058800'	'mercator4v6.0: alkaline sucrose-specific invertase *(CIN) & original description: transcript:EES09390 gene_biotype:protein_coding'	T
'3.1.4.1.4'	'Carbohydrate metabolism.sucrose metabolism.degradation.invertase activities.vacuolar/cell wall invertase inhibitor *(VIF2)'	'sorbi_3006g079100'	'mercator4v6.0: vacuolar/cell wall invertase inhibitor *(VIF2) & original description: transcript:KXG26304 gene_biotype:protein_coding'	T
'3.1.4.1.4'	'Carbohydrate metabolism.sucrose metabolism.degradation.invertase activities.vacuolar/cell wall invertase inhibitor *(VIF2)'	'sorbi_3007g008000'	'mercator4v6.0: vacuolar/cell wall invertase inhibitor *(VIF2) & original description: transcript:EES14378 gene_biotype:protein_coding'	T
'3.1.4.1.4'	'Carbohydrate metabolism.sucrose metabolism.degradation.invertase activities.vacuolar/cell wall invertase inhibitor *(VIF2)'	'sorbi_3007g008100'	'mercator4v6.0: vacuolar/cell wall invertase inhibitor *(VIF2) & original description: transcript:EES14379 gene_biotype:protein_coding'	T
'3.1.4.1.4'	'Carbohydrate metabolism.sucrose metabolism.degradation.invertase activities.vacuolar/cell wall invertase inhibitor *(VIF2)'	'sorbi_3007g008200'	'mercator4v6.0: vacuolar/cell wall invertase inhibitor *(VIF2) & original description: transcript:KXG24201 gene_biotype:protein_coding'	T
'3.1.4.1.4'	'Carbohydrate metabolism.sucrose metabolism.degradation.invertase activities.vacuolar/cell wall invertase inhibitor *(VIF2)'	'sorbi_3007g008200'	'mercator4v6.0: vacuolar/cell wall invertase inhibitor *(VIF2) & original description: transcript:OQU79766 gene_biotype:protein_coding'	T
'3.1.4.1.5'	'Carbohydrate metabolism.sucrose metabolism.degradation.invertase activities.vacuolar invertase inhibitor *(VIF1)'	''	''
'3.1.4.2'	'Carbohydrate metabolism.sucrose metabolism.degradation.sucrose synthase'	'sorbi_3001g378300'	'mercator4v6.0: sucrose synthase & original description: transcript:EER92301 gene_biotype:protein_coding'	T
'3.1.4.2'	'Carbohydrate metabolism.sucrose metabolism.degradation.sucrose synthase'	'sorbi_3001g344500'	'mercator4v6.0: sucrose synthase & original description: transcript:OQU92441 gene_biotype:protein_coding'	T
'3.1.4.2'	'Carbohydrate metabolism.sucrose metabolism.degradation.sucrose synthase'	'sorbi_3001g344500'	'mercator4v6.0: sucrose synthase & original description: transcript:EER92159 gene_biotype:protein_coding'	T
'3.1.4.2'	'Carbohydrate metabolism.sucrose metabolism.degradation.sucrose synthase'	'sorbi_3004g357600'	'mercator4v6.0: sucrose synthase & original description: transcript:KXG31429 gene_biotype:protein_coding'	T
'3.1.4.2'	'Carbohydrate metabolism.sucrose metabolism.degradation.sucrose synthase'	'sorbi_3010g072300'	'mercator4v6.0: sucrose synthase & original description: transcript:OQU75996 gene_biotype:protein_coding'	T
'3.1.4.2'	'Carbohydrate metabolism.sucrose metabolism.degradation.sucrose synthase'	'sorbi_3010g072300'	'mercator4v6.0: sucrose synthase & original description: transcript:KXG19528 gene_biotype:protein_coding'	T
'3.1.4.2'	'Carbohydrate metabolism.sucrose metabolism.degradation.sucrose synthase'	'sorbi_3010g072300'	'mercator4v6.0: sucrose synthase & original description: transcript:OQU75995 gene_biotype:protein_coding'	T
'3.1.4.2'	'Carbohydrate metabolism.sucrose metabolism.degradation.sucrose synthase'	'sorbi_3010g276700'	'mercator4v6.0: sucrose synthase & original description: transcript:OQU77174 gene_biotype:protein_coding'	T
'3.1.4.2'	'Carbohydrate metabolism.sucrose metabolism.degradation.sucrose synthase'	'sorbi_3010g276700'	'mercator4v6.0: sucrose synthase & original description: transcript:OQU77175 gene_biotype:protein_coding'	T
'3.1.4.2'	'Carbohydrate metabolism.sucrose metabolism.degradation.sucrose synthase'	'sorbi_3010g276700'	'mercator4v6.0: sucrose synthase & original description: transcript:OQU77176 gene_biotype:protein_coding'	T
'3.1.4.3'	'Carbohydrate metabolism.sucrose metabolism.degradation.hexokinase'	'sorbi_3009g203500'	'mercator4v6.0: hexokinase & original description: transcript:EES18534 gene_biotype:protein_coding'	T
'3.1.4.3'	'Carbohydrate metabolism.sucrose metabolism.degradation.hexokinase'	'sorbi_3009g119100'	'mercator4v6.0: hexokinase & original description: transcript:OQU77891 gene_biotype:protein_coding'	T
'3.1.4.3'	'Carbohydrate metabolism.sucrose metabolism.degradation.hexokinase'	'sorbi_3009g069800'	'mercator4v6.0: hexokinase & original description: transcript:EES19165 gene_biotype:protein_coding'	T
'3.1.4.3'	'Carbohydrate metabolism.sucrose metabolism.degradation.hexokinase'	'sorbi_3003g421201'	'mercator4v6.0: hexokinase & original description: transcript:OQU88184 gene_biotype:protein_coding'	T
'3.1.4.3'	'Carbohydrate metabolism.sucrose metabolism.degradation.hexokinase'	'sorbi_3003g035500'	'mercator4v6.0: hexokinase & original description: transcript:EES00147 gene_biotype:protein_coding'	T
'3.1.4.3'	'Carbohydrate metabolism.sucrose metabolism.degradation.hexokinase'	'sorbi_3003g280400'	'mercator4v6.0: hexokinase & original description: transcript:OQU87441 gene_biotype:protein_coding'	T
'3.1.4.3'	'Carbohydrate metabolism.sucrose metabolism.degradation.hexokinase'	'sorbi_3003g280400'	'mercator4v6.0: hexokinase & original description: transcript:EES03543 gene_biotype:protein_coding'	T
'3.1.4.3'	'Carbohydrate metabolism.sucrose metabolism.degradation.hexokinase'	'sorbi_3003g291800'	'mercator4v6.0: hexokinase & original description: transcript:EES03587 gene_biotype:protein_coding'	T
'3.1.4.4'	'Carbohydrate metabolism.sucrose metabolism.degradation.fructose kinase'	'sorbi_3003g386000'	'mercator4v6.0: fructose kinase & original description: transcript:EES04029 gene_biotype:protein_coding'	T
'3.1.4.4'	'Carbohydrate metabolism.sucrose metabolism.degradation.fructose kinase'	'sorbi_3007g014700'	'mercator4v6.0: fructose kinase & original description: transcript:KXG24253 gene_biotype:protein_coding'	T
'3.1.4.4'	'Carbohydrate metabolism.sucrose metabolism.degradation.fructose kinase'	'sorbi_3007g014700'	'mercator4v6.0: fructose kinase & original description: transcript:KXG24252 gene_biotype:protein_coding'	T
'3.1.4.4'	'Carbohydrate metabolism.sucrose metabolism.degradation.fructose kinase'	'sorbi_3007g014700'	'mercator4v6.0: fructose kinase & original description: transcript:KXG24254 gene_biotype:protein_coding'	T
'3.1.4.4'	'Carbohydrate metabolism.sucrose metabolism.degradation.fructose kinase'	'sorbi_3010g095000'	'mercator4v6.0: fructose kinase & original description: transcript:EER88127 gene_biotype:protein_coding'	T
'3.1.5'	'Carbohydrate metabolism.sucrose metabolism.regulation of sucrose/starch partitioning'	''	''
'3.1.5.1'	'Carbohydrate metabolism.sucrose metabolism.regulation of sucrose/starch partitioning.bifunctional 6-phosphofructo-2-kinase and fructose-2,6-bisphosphatase'	'sorbi_3001g405300'	'mercator4v6.0: bifunctional 6-phosphofructo-2-kinase and fructose-2,6-bisphosphatase & original description: transcript:EER95027 gene_biotype:protein_coding'	T
'3.1.5.1'	'Carbohydrate metabolism.sucrose metabolism.regulation of sucrose/starch partitioning.bifunctional 6-phosphofructo-2-kinase and fructose-2,6-bisphosphatase'	'sorbi_3001g405300'	'mercator4v6.0: bifunctional 6-phosphofructo-2-kinase and fructose-2,6-bisphosphatase & original description: transcript:OQU92767 gene_biotype:protein_coding'	T
'3.1.5.1'	'Carbohydrate metabolism.sucrose metabolism.regulation of sucrose/starch partitioning.bifunctional 6-phosphofructo-2-kinase and fructose-2,6-bisphosphatase'	'sorbi_3001g405300'	'mercator4v6.0: bifunctional 6-phosphofructo-2-kinase and fructose-2,6-bisphosphatase & original description: transcript:OQU92766 gene_biotype:protein_coding'	T
'3.1.5.1'	'Carbohydrate metabolism.sucrose metabolism.regulation of sucrose/starch partitioning.bifunctional 6-phosphofructo-2-kinase and fructose-2,6-bisphosphatase'	'sorbi_3001g405300'	'mercator4v6.0: bifunctional 6-phosphofructo-2-kinase and fructose-2,6-bisphosphatase & original description: transcript:KXG39577 gene_biotype:protein_coding'	T
'3.1.5.1'	'Carbohydrate metabolism.sucrose metabolism.regulation of sucrose/starch partitioning.bifunctional 6-phosphofructo-2-kinase and fructose-2,6-bisphosphatase'	'sorbi_3009g056700'	'mercator4v6.0: bifunctional 6-phosphofructo-2-kinase and fructose-2,6-bisphosphatase & original description: transcript:EES19095 gene_biotype:protein_coding'	T
'3.2'	'Carbohydrate metabolism.starch metabolism'	''	''
'3.2.1'	'Carbohydrate metabolism.starch metabolism.granule initiation'	''	''
'3.2.1.1'	'Carbohydrate metabolism.starch metabolism.granule initiation.initiation factor *(PTST2)'	'sorbi_3001g134100'	'mercator4v6.0: starch granule initiation factor *(PTST2) & original description: transcript:OQU91183 gene_biotype:protein_coding'	T
'3.2.1.2'	'Carbohydrate metabolism.starch metabolism.granule initiation.initiation factor *(PTST3)'	''	''
'3.2.1.3'	'Carbohydrate metabolism.starch metabolism.granule initiation.initiation factor *(MRC/PII1)'	'sorbi_3004g069000'	'mercator4v6.0: starch granule initiation factor *(MRC/PII1) & original description: transcript:EES06399 gene_biotype:protein_coding'	T
'3.2.1.4'	'Carbohydrate metabolism.starch metabolism.granule initiation.initiation factor *(MFP1)'	'sorbi_3009g066400'	'mercator4v6.0: initiation factor *(MFP1) & original description: transcript:KXG21461 gene_biotype:protein_coding'	T
'3.2.1.4'	'Carbohydrate metabolism.starch metabolism.granule initiation.initiation factor *(MFP1)'	'sorbi_3003g042100'	'mercator4v6.0: initiation factor *(MFP1) & original description: transcript:OQU86193 gene_biotype:protein_coding'	T
'3.2.1.4'	'Carbohydrate metabolism.starch metabolism.granule initiation.initiation factor *(MFP1)'	'sorbi_3003g042100'	'mercator4v6.0: initiation factor *(MFP1) & original description: transcript:OQU86194 gene_biotype:protein_coding'	T
'3.2.1.4'	'Carbohydrate metabolism.starch metabolism.granule initiation.initiation factor *(MFP1)'	'sorbi_3003g042100'	'mercator4v6.0: initiation factor *(MFP1) & original description: transcript:OQU86192 gene_biotype:protein_coding'	T
'3.2.1.4'	'Carbohydrate metabolism.starch metabolism.granule initiation.initiation factor *(MFP1)'	'sorbi_3003g042100'	'mercator4v6.0: initiation factor *(MFP1) & original description: transcript:OQU86191 gene_biotype:protein_coding'	T
'3.2.2'	'Carbohydrate metabolism.starch metabolism.biosynthesis'	''	''
'3.2.2.1'	'Carbohydrate metabolism.starch metabolism.biosynthesis.plastidial phosphoglucose isomerase'	'sorbi_3002g230600'	'mercator4v6.0: plastidial phosphoglucose isomerase & original description: transcript:EER99030 gene_biotype:protein_coding'	T
'3.2.2.2'	'Carbohydrate metabolism.starch metabolism.biosynthesis.plastidial phosphoglucomutase'	'sorbi_3003g222500'	'mercator4v6.0: plastidial phosphoglucomutase & original description: transcript:EES03286 gene_biotype:protein_coding'	T
'3.2.2.3'	'Carbohydrate metabolism.starch metabolism.biosynthesis.ADP-glucose pyrophosphorylase complex'	''	''
'3.2.2.3.1'	'Carbohydrate metabolism.starch metabolism.biosynthesis.ADP-glucose pyrophosphorylase complex.large subunit *(APL)'	'sorbi_3001g100000'	'mercator4v6.0: large subunit of ADP-glucose pyrophosphorylase & original description: transcript:OQU91039 gene_biotype:protein_coding'	T
'3.2.2.3.1'	'Carbohydrate metabolism.starch metabolism.biosynthesis.ADP-glucose pyrophosphorylase complex.large subunit *(APL)'	'sorbi_3001g100000'	'mercator4v6.0: large subunit of ADP-glucose pyrophosphorylase & original description: transcript:EER90919 gene_biotype:protein_coding'	T
'3.2.2.3.1'	'Carbohydrate metabolism.starch metabolism.biosynthesis.ADP-glucose pyrophosphorylase complex.large subunit *(APL)'	'sorbi_3002g088600'	'mercator4v6.0: large subunit of ADP-glucose pyrophosphorylase & original description: transcript:OQU88760 gene_biotype:protein_coding'	T
'3.2.2.3.1'	'Carbohydrate metabolism.starch metabolism.biosynthesis.ADP-glucose pyrophosphorylase complex.large subunit *(APL)'	'sorbi_3002g088600'	'mercator4v6.0: large subunit of ADP-glucose pyrophosphorylase & original description: transcript:OQU88759 gene_biotype:protein_coding'	T
'3.2.2.3.1'	'Carbohydrate metabolism.starch metabolism.biosynthesis.ADP-glucose pyrophosphorylase complex.large subunit *(APL)'	'sorbi_3002g088600'	'mercator4v6.0: large subunit of ADP-glucose pyrophosphorylase & original description: transcript:OQU88761 gene_biotype:protein_coding'	T
'3.2.2.3.1'	'Carbohydrate metabolism.starch metabolism.biosynthesis.ADP-glucose pyrophosphorylase complex.large subunit *(APL)'	'sorbi_3002g088600'	'mercator4v6.0: large subunit of ADP-glucose pyrophosphorylase & original description: transcript:KXG34767 gene_biotype:protein_coding'	T
'3.2.2.3.1'	'Carbohydrate metabolism.starch metabolism.biosynthesis.ADP-glucose pyrophosphorylase complex.large subunit *(APL)'	'sorbi_3009g245000'	'mercator4v6.0: large subunit of ADP-glucose pyrophosphorylase & original description: transcript:OQU78492 gene_biotype:protein_coding'	T
'3.2.2.3.1'	'Carbohydrate metabolism.starch metabolism.biosynthesis.ADP-glucose pyrophosphorylase complex.large subunit *(APL)'	'sorbi_3003g230500'	'mercator4v6.0: large subunit of ADP-glucose pyrophosphorylase & original description: transcript:OQU87202 gene_biotype:protein_coding'	T
'3.2.2.3.1'	'Carbohydrate metabolism.starch metabolism.biosynthesis.ADP-glucose pyrophosphorylase complex.large subunit *(APL)'	'sorbi_3003g230500'	'mercator4v6.0: large subunit of ADP-glucose pyrophosphorylase & original description: transcript:OQU87200 gene_biotype:protein_coding'	T
'3.2.2.3.1'	'Carbohydrate metabolism.starch metabolism.biosynthesis.ADP-glucose pyrophosphorylase complex.large subunit *(APL)'	'sorbi_3003g230500'	'mercator4v6.0: large subunit of ADP-glucose pyrophosphorylase & original description: transcript:OQU87201 gene_biotype:protein_coding'	T
'3.2.2.3.2'	'Carbohydrate metabolism.starch metabolism.biosynthesis.ADP-glucose pyrophosphorylase complex.small subunit *(APS)'	'sorbi_3002g160400'	'mercator4v6.0: small subunit *(APS) of ADP-glucose pyrophosphorylase & original description: transcript:EER98661 gene_biotype:protein_coding'	T
'3.2.2.3.2'	'Carbohydrate metabolism.starch metabolism.biosynthesis.ADP-glucose pyrophosphorylase complex.small subunit *(APS)'	'sorbi_3007g101500'	'mercator4v6.0: small subunit *(APS) of ADP-glucose pyrophosphorylase & original description: transcript:KXG24922 gene_biotype:protein_coding'	T
'3.2.2.3.2'	'Carbohydrate metabolism.starch metabolism.biosynthesis.ADP-glucose pyrophosphorylase complex.small subunit *(APS)'	'sorbi_3007g101500'	'mercator4v6.0: small subunit *(APS) of ADP-glucose pyrophosphorylase & original description: transcript:KXG24924 gene_biotype:protein_coding'	T
'3.2.2.3.2'	'Carbohydrate metabolism.starch metabolism.biosynthesis.ADP-glucose pyrophosphorylase complex.small subunit *(APS)'	'sorbi_3007g101500'	'mercator4v6.0: small subunit *(APS) of ADP-glucose pyrophosphorylase & original description: transcript:KXG24923 gene_biotype:protein_coding'	T
'3.2.2.4'	'Carbohydrate metabolism.starch metabolism.biosynthesis.starch synthase activities'	''	''
'3.2.2.4.1'	'Carbohydrate metabolism.starch metabolism.biosynthesis.starch synthase activities.starch synthase *(SS1)'	'sorbi_3010g047700'	'mercator4v6.0: starch synthase *(SS1) & original description: transcript:KXG19354 gene_biotype:protein_coding'	T
'3.2.2.4.2'	'Carbohydrate metabolism.starch metabolism.biosynthesis.starch synthase activities.starch synthase *(SS2)'	'sorbi_3001g239500'	'mercator4v6.0: starch synthase *(SS2) & original description: transcript:OQU91730 gene_biotype:protein_coding'	T
'3.2.2.4.2'	'Carbohydrate metabolism.starch metabolism.biosynthesis.starch synthase activities.starch synthase *(SS2)'	'sorbi_3004g238600'	'mercator4v6.0: starch synthase *(SS2) & original description: transcript:EES05532 gene_biotype:protein_coding'	T
'3.2.2.4.2'	'Carbohydrate metabolism.starch metabolism.biosynthesis.starch synthase activities.starch synthase *(SS2)'	'sorbi_3010g093400'	'mercator4v6.0: starch synthase *(SS2) & original description: transcript:KXG19644 gene_biotype:protein_coding'	T
'3.2.2.4.3'	'Carbohydrate metabolism.starch metabolism.biosynthesis.starch synthase activities.starch synthase *(SS3)'	'sorbi_3006g221000'	'mercator4v6.0: starch synthase *(SS3) & original description: transcript:KXG27148 gene_biotype:protein_coding'	T
'3.2.2.4.3'	'Carbohydrate metabolism.starch metabolism.biosynthesis.starch synthase activities.starch synthase *(SS3)'	'sorbi_3007g068200'	'mercator4v6.0: starch synthase *(SS3) & original description: transcript:KXG24650 gene_biotype:protein_coding'	T
'3.2.2.4.4'	'Carbohydrate metabolism.starch metabolism.biosynthesis.starch synthase activities.starch synthase *(SS4)'	'sorbi_3009g209300'	'mercator4v6.0: starch synthase *(SS4) & original description: transcript:EES18558 gene_biotype:protein_coding'	T
'3.2.2.4.4'	'Carbohydrate metabolism.starch metabolism.biosynthesis.starch synthase activities.starch synthase *(SS4)'	'sorbi_3009g209300'	'mercator4v6.0: starch synthase *(SS4) & original description: transcript:OQU78343 gene_biotype:protein_coding'	T
'3.2.2.4.5'	'Carbohydrate metabolism.starch metabolism.biosynthesis.starch synthase activities.starch synthase *(SS5)'	'sorbi_3004g338100'	'mercator4v6.0: starch synthase *(SS5) & original description: transcript:KXG31317 gene_biotype:protein_coding'	T
'3.2.2.4.5'	'Carbohydrate metabolism.starch metabolism.biosynthesis.starch synthase activities.starch synthase *(SS5)'	'sorbi_3004g338100'	'mercator4v6.0: starch synthase *(SS5) & original description: transcript:EES06023 gene_biotype:protein_coding'	T
'3.2.2.4.6'	'Carbohydrate metabolism.starch metabolism.biosynthesis.starch synthase activities.granule-bound starch (amylose) synthase *(GBSS)'	'sorbi_3002g116000'	'mercator4v6.0: granule-bound starch (amylose) synthase *(GBSS) & original description: transcript:EER98410 gene_biotype:protein_coding'	T
'3.2.2.4.6'	'Carbohydrate metabolism.starch metabolism.biosynthesis.starch synthase activities.granule-bound starch (amylose) synthase *(GBSS)'	'sorbi_3010g022600'	'mercator4v6.0: granule-bound starch (amylose) synthase *(GBSS) & original description: transcript:EER87785 gene_biotype:protein_coding'	T
'3.2.2.4.7'	'Carbohydrate metabolism.starch metabolism.biosynthesis.starch synthase activities.scaffold protein of amylose biosynthesis *(PTST1)'	'sorbi_3004g034000'	'mercator4v6.0: scaffold protein of amylose biosynthesis *(PTST1) & original description: transcript:KXG29421 gene_biotype:protein_coding'	T
'3.2.2.4.7'	'Carbohydrate metabolism.starch metabolism.biosynthesis.starch synthase activities.scaffold protein of amylose biosynthesis *(PTST1)'	'sorbi_3004g034000'	'mercator4v6.0: scaffold protein of amylose biosynthesis *(PTST1) & original description: transcript:KXG29422 gene_biotype:protein_coding'	T
'3.2.2.5'	'Carbohydrate metabolism.starch metabolism.biosynthesis.starch branching enzyme'	'sorbi_3003g213800'	'mercator4v6.0: starch branching enzyme & original description: transcript:EES01041 gene_biotype:protein_coding'	T
'3.2.2.5'	'Carbohydrate metabolism.starch metabolism.biosynthesis.starch branching enzyme'	'sorbi_3004g163700'	'mercator4v6.0: starch branching enzyme & original description: transcript:EES06902 gene_biotype:protein_coding'	T
'3.2.2.5'	'Carbohydrate metabolism.starch metabolism.biosynthesis.starch branching enzyme'	'sorbi_3006g066800'	'mercator4v6.0: starch branching enzyme & original description: transcript:OQU81503 gene_biotype:protein_coding'	T
'3.2.2.5'	'Carbohydrate metabolism.starch metabolism.biosynthesis.starch branching enzyme'	'sorbi_3010g273800'	'mercator4v6.0: starch branching enzyme & original description: transcript:KXG20944 gene_biotype:protein_coding'	T
'3.2.2.5'	'Carbohydrate metabolism.starch metabolism.biosynthesis.starch branching enzyme'	'sorbi_3010g273800'	'mercator4v6.0: starch branching enzyme & original description: transcript:OQU77158 gene_biotype:protein_coding'	T
'3.2.2.5'	'Carbohydrate metabolism.starch metabolism.biosynthesis.starch branching enzyme'	'sorbi_3010g273800'	'mercator4v6.0: starch branching enzyme & original description: transcript:OQU77159 gene_biotype:protein_coding'	T
'3.2.2.5'	'Carbohydrate metabolism.starch metabolism.biosynthesis.starch branching enzyme'	'sorbi_3010g273800'	'mercator4v6.0: starch branching enzyme & original description: transcript:OQU77160 gene_biotype:protein_coding'	T
'3.2.2.6'	'Carbohydrate metabolism.starch metabolism.biosynthesis.ISA1-ISA2 isoamylase-type starch debranching complex'	''	''
'3.2.2.6.1'	'Carbohydrate metabolism.starch metabolism.biosynthesis.ISA1-ISA2 isoamylase-type starch debranching complex.component *(ISA1)'	'sorbi_3007g204600'	'mercator4v6.0: component *(ISA1) of ISA1-ISA2 isoamylase heterodimer & original description: transcript:KXG25605 gene_biotype:protein_coding'	T
'3.2.2.6.2'	'Carbohydrate metabolism.starch metabolism.biosynthesis.ISA1-ISA2 isoamylase-type starch debranching complex.component *(ISA2)'	'sorbi_3009g127500'	'mercator4v6.0: component *(ISA2) of ISA1-ISA2 isoamylase heterodimer & original description: transcript:OQU77948 gene_biotype:protein_coding'	T
'3.2.2.6.2'	'Carbohydrate metabolism.starch metabolism.biosynthesis.ISA1-ISA2 isoamylase-type starch debranching complex.component *(ISA2)'	'sorbi_3009g127500'	'mercator4v6.0: component *(ISA2) of ISA1-ISA2 isoamylase heterodimer & original description: transcript:EES19481 gene_biotype:protein_coding'	T
'3.2.2.6.2'	'Carbohydrate metabolism.starch metabolism.biosynthesis.ISA1-ISA2 isoamylase-type starch debranching complex.component *(ISA2)'	'sorbi_3009g127500'	'mercator4v6.0: component *(ISA2) of ISA1-ISA2 isoamylase heterodimer & original description: transcript:OQU77949 gene_biotype:protein_coding'	T
'3.2.2.6.2'	'Carbohydrate metabolism.starch metabolism.biosynthesis.ISA1-ISA2 isoamylase-type starch debranching complex.component *(ISA2)'	'sorbi_3009g127500'	'mercator4v6.0: component *(ISA2) of ISA1-ISA2 isoamylase heterodimer & original description: transcript:OQU77947 gene_biotype:protein_coding'	T
'3.2.3'	'Carbohydrate metabolism.starch metabolism.degradation'	''	''
'3.2.3.1'	'Carbohydrate metabolism.starch metabolism.degradation.phosphorylation'	''	''
'3.2.3.1.1'	'Carbohydrate metabolism.starch metabolism.degradation.phosphorylation.alpha-glucan water dikinase *(GWD)'	'sorbi_3010g143500'	'mercator4v6.0: alpha-glucan water dikinase *(GWD) & original description: transcript:EER89786 gene_biotype:protein_coding'	T
'3.2.3.1.2'	'Carbohydrate metabolism.starch metabolism.degradation.phosphorylation.phosphoglucan water dikinase *(PWD)'	'sorbi_3004g120100'	'mercator4v6.0: phosphoglucan water dikinase *(PWD) & original description: transcript:OQU84775 gene_biotype:protein_coding'	T
'3.2.3.1.2'	'Carbohydrate metabolism.starch metabolism.degradation.phosphorylation.phosphoglucan water dikinase *(PWD)'	'sorbi_3004g120100'	'mercator4v6.0: phosphoglucan water dikinase *(PWD) & original description: transcript:OQU84774 gene_biotype:protein_coding'	T
'3.2.3.1.2'	'Carbohydrate metabolism.starch metabolism.degradation.phosphorylation.phosphoglucan water dikinase *(PWD)'	'sorbi_3004g120100'	'mercator4v6.0: phosphoglucan water dikinase *(PWD) & original description: transcript:KXG29990 gene_biotype:protein_coding'	T
'3.2.3.1.3'	'Carbohydrate metabolism.starch metabolism.degradation.phosphorylation.regulatory protein *(ESV1) of dikinase activities'	'sorbi_3001g515600'	'mercator4v6.0: regulatory protein *(ESV1) of dikinase activities & original description: transcript:OQU93301 gene_biotype:protein_coding'	T
'3.2.3.1.4'	'Carbohydrate metabolism.starch metabolism.degradation.phosphorylation.regulatory protein *(LESV)'	'sorbi_3005g167800'	'mercator4v6.0: regulatory protein *(LESV) involved in organization of starch granule matrix & original description: transcript:EES10011 gene_biotype:protein_coding'	T
'3.2.3.2'	'Carbohydrate metabolism.starch metabolism.degradation.dephosphorylation'	''	''
'3.2.3.2.1'	'Carbohydrate metabolism.starch metabolism.degradation.dephosphorylation.phosphoglucan phosphatase *(SEX4)'	'sorbi_3001g538800'	'mercator4v6.0: phosphoglucan phosphatase *(SEX4) & original description: transcript:KXG40392 gene_biotype:protein_coding'	T
'3.2.3.2.1'	'Carbohydrate metabolism.starch metabolism.degradation.dephosphorylation.phosphoglucan phosphatase *(SEX4)'	'sorbi_3001g538800'	'mercator4v6.0: phosphoglucan phosphatase *(SEX4) & original description: transcript:KXG40393 gene_biotype:protein_coding'	T
'3.2.3.2.2'	'Carbohydrate metabolism.starch metabolism.degradation.dephosphorylation.phosphoglucan phosphatase *(LSF2)'	'sorbi_3008g032300'	'mercator4v6.0: phosphoglucan phosphatase *(LSF2) & original description: transcript:EES15654 gene_biotype:protein_coding'	T
'3.2.3.2.3'	'Carbohydrate metabolism.starch metabolism.degradation.dephosphorylation.alpha-amylase-binding scaffold protein *(LSF1)'	'sorbi_3007g116600'	'mercator4v6.0: alpha-amylase-binding scaffold protein *(LSF1) & original description: transcript:OQU80369 gene_biotype:protein_coding'	T
'3.2.3.3'	'Carbohydrate metabolism.starch metabolism.degradation.hydrolysis and phosphorolysis'	''	''
'3.2.3.3.1'	'Carbohydrate metabolism.starch metabolism.degradation.hydrolysis and phosphorolysis.amylase activities'	''	''
'3.2.3.3.1.1'	'Carbohydrate metabolism.starch metabolism.degradation.hydrolysis and phosphorolysis.amylase activities.alpha amylase *(AMY1/2/3)'	'sorbi_3002g184500'	'mercator4v6.0: alpha amylase *(AMY1/2/3) & original description: transcript:KXG35508 gene_biotype:protein_coding'	T
'3.2.3.3.1.1'	'Carbohydrate metabolism.starch metabolism.degradation.hydrolysis and phosphorolysis.amylase activities.alpha amylase *(AMY1/2/3)'	'sorbi_3002g225600'	'mercator4v6.0: alpha amylase *(AMY1/2/3) & original description: transcript:EER96852 gene_biotype:protein_coding'	T
'3.2.3.3.1.1'	'Carbohydrate metabolism.starch metabolism.degradation.hydrolysis and phosphorolysis.amylase activities.alpha amylase *(AMY1/2/3)'	'sorbi_3002g190500'	'mercator4v6.0: alpha amylase *(AMY1/2/3) & original description: transcript:KXG35555 gene_biotype:protein_coding'	T
'3.2.3.3.1.1'	'Carbohydrate metabolism.starch metabolism.degradation.hydrolysis and phosphorolysis.amylase activities.alpha amylase *(AMY1/2/3)'	'sorbi_3002g190500'	'mercator4v6.0: alpha amylase *(AMY1/2/3) & original description: transcript:KXG35554 gene_biotype:protein_coding'	T
'3.2.3.3.1.1'	'Carbohydrate metabolism.starch metabolism.degradation.hydrolysis and phosphorolysis.amylase activities.alpha amylase *(AMY1/2/3)'	'sorbi_3002g225650'	'mercator4v6.0: alpha amylase *(AMY1/2/3) & original description: transcript:EER96853 gene_biotype:protein_coding'	T
'3.2.3.3.1.1'	'Carbohydrate metabolism.starch metabolism.degradation.hydrolysis and phosphorolysis.amylase activities.alpha amylase *(AMY1/2/3)'	'sorbi_3003g276400'	'mercator4v6.0: alpha amylase *(AMY1/2/3) & original description: transcript:KXG33247 gene_biotype:protein_coding'	T
'3.2.3.3.1.1'	'Carbohydrate metabolism.starch metabolism.degradation.hydrolysis and phosphorolysis.amylase activities.alpha amylase *(AMY1/2/3)'	'sorbi_3003g276400'	'mercator4v6.0: alpha amylase *(AMY1/2/3) & original description: transcript:KXG33246 gene_biotype:protein_coding'	T
'3.2.3.3.1.1'	'Carbohydrate metabolism.starch metabolism.degradation.hydrolysis and phosphorolysis.amylase activities.alpha amylase *(AMY1/2/3)'	'sorbi_3003g276400'	'mercator4v6.0: alpha amylase *(AMY1/2/3) & original description: transcript:OQU87422 gene_biotype:protein_coding'	T
'3.2.3.3.1.1'	'Carbohydrate metabolism.starch metabolism.degradation.hydrolysis and phosphorolysis.amylase activities.alpha amylase *(AMY1/2/3)'	'sorbi_3004g309200'	'mercator4v6.0: alpha amylase *(AMY1/2/3) & original description: transcript:EES05857 gene_biotype:protein_coding'	T
'3.2.3.3.1.1'	'Carbohydrate metabolism.starch metabolism.degradation.hydrolysis and phosphorolysis.amylase activities.alpha amylase *(AMY1/2/3)'	'sorbi_3004g309000'	'mercator4v6.0: alpha amylase *(AMY1/2/3) & original description: transcript:EES07577 gene_biotype:protein_coding'	T
'3.2.3.3.1.1'	'Carbohydrate metabolism.starch metabolism.degradation.hydrolysis and phosphorolysis.amylase activities.alpha amylase *(AMY1/2/3)'	'sorbi_3006g063600'	'mercator4v6.0: alpha amylase *(AMY1/2/3) & original description: transcript:EES10714 gene_biotype:protein_coding'	T
'3.2.3.3.1.1'	'Carbohydrate metabolism.starch metabolism.degradation.hydrolysis and phosphorolysis.amylase activities.alpha amylase *(AMY1/2/3)'	'sorbi_3006g063600'	'mercator4v6.0: alpha amylase *(AMY1/2/3) & original description: transcript:OQU81474 gene_biotype:protein_coding'	T
'3.2.3.3.1.1'	'Carbohydrate metabolism.starch metabolism.degradation.hydrolysis and phosphorolysis.amylase activities.alpha amylase *(AMY1/2/3)'	'sorbi_3007g156400'	'mercator4v6.0: alpha amylase *(AMY1/2/3) & original description: transcript:EES14002 gene_biotype:protein_coding'	T
'3.2.3.3.1.1'	'Carbohydrate metabolism.starch metabolism.degradation.hydrolysis and phosphorolysis.amylase activities.alpha amylase *(AMY1/2/3)'	'sorbi_3007g156500'	'mercator4v6.0: alpha amylase *(AMY1/2/3) & original description: transcript:KXG25320 gene_biotype:protein_coding'	T
'3.2.3.3.1.1'	'Carbohydrate metabolism.starch metabolism.degradation.hydrolysis and phosphorolysis.amylase activities.alpha amylase *(AMY1/2/3)'	'sorbi_3007g156500'	'mercator4v6.0: alpha amylase *(AMY1/2/3) & original description: transcript:KXG25319 gene_biotype:protein_coding'	T
'3.2.3.3.1.2'	'Carbohydrate metabolism.starch metabolism.degradation.hydrolysis and phosphorolysis.amylase activities.beta amylase *(BMY)'	'sorbi_3001g226600'	'mercator4v6.0: beta amylase *(BMY) & original description: transcript:OQU91674 gene_biotype:protein_coding'	T
'3.2.3.3.1.2'	'Carbohydrate metabolism.starch metabolism.degradation.hydrolysis and phosphorolysis.amylase activities.beta amylase *(BMY)'	'sorbi_3001g508800'	'mercator4v6.0: beta amylase *(BMY) & original description: transcript:EER95531 gene_biotype:protein_coding'	T
'3.2.3.3.1.2'	'Carbohydrate metabolism.starch metabolism.degradation.hydrolysis and phosphorolysis.amylase activities.beta amylase *(BMY)'	'sorbi_3001g293800'	'mercator4v6.0: beta amylase *(BMY) & original description: transcript:EER91913 gene_biotype:protein_coding'	T
'3.2.3.3.1.2'	'Carbohydrate metabolism.starch metabolism.degradation.hydrolysis and phosphorolysis.amylase activities.beta amylase *(BMY)'	'sorbi_3002g329500'	'mercator4v6.0: beta amylase *(BMY) & original description: transcript:KXG36427 gene_biotype:protein_coding'	T
'3.2.3.3.1.2'	'Carbohydrate metabolism.starch metabolism.degradation.hydrolysis and phosphorolysis.amylase activities.beta amylase *(BMY)'	'sorbi_3002g136200'	'mercator4v6.0: beta amylase *(BMY) & original description: transcript:OQU89034 gene_biotype:protein_coding'	T
'3.2.3.3.1.2'	'Carbohydrate metabolism.starch metabolism.degradation.hydrolysis and phosphorolysis.amylase activities.beta amylase *(BMY)'	'sorbi_3002g136200'	'mercator4v6.0: beta amylase *(BMY) & original description: transcript:OQU89033 gene_biotype:protein_coding'	T
'3.2.3.3.1.2'	'Carbohydrate metabolism.starch metabolism.degradation.hydrolysis and phosphorolysis.amylase activities.beta amylase *(BMY)'	'sorbi_3002g329400'	'mercator4v6.0: beta amylase *(BMY) & original description: transcript:EER97340 gene_biotype:protein_coding'	T
'3.2.3.3.2'	'Carbohydrate metabolism.starch metabolism.degradation.hydrolysis and phosphorolysis.starch-debranching activities'	''	''
'3.2.3.3.2.1'	'Carbohydrate metabolism.starch metabolism.degradation.hydrolysis and phosphorolysis.starch-debranching activities.isoamylase *(ISA3)'	'sorbi_3002g233600'	'mercator4v6.0: starch-debranching isoamylase *(ISA3) & original description: transcript:KXG35817 gene_biotype:protein_coding'	T
'3.2.3.3.2.1'	'Carbohydrate metabolism.starch metabolism.degradation.hydrolysis and phosphorolysis.starch-debranching activities.isoamylase *(ISA3)'	'sorbi_3002g233600'	'mercator4v6.0: starch-debranching isoamylase *(ISA3) & original description: transcript:OQU89641 gene_biotype:protein_coding'	T
'3.2.3.3.2.1'	'Carbohydrate metabolism.starch metabolism.degradation.hydrolysis and phosphorolysis.starch-debranching activities.isoamylase *(ISA3)'	'sorbi_3002g233600'	'mercator4v6.0: starch-debranching isoamylase *(ISA3) & original description: transcript:KXG35819 gene_biotype:protein_coding'	T
'3.2.3.3.2.1'	'Carbohydrate metabolism.starch metabolism.degradation.hydrolysis and phosphorolysis.starch-debranching activities.isoamylase *(ISA3)'	'sorbi_3002g233600'	'mercator4v6.0: starch-debranching isoamylase *(ISA3) & original description: transcript:OQU89640 gene_biotype:protein_coding'	T
'3.2.3.3.2.1'	'Carbohydrate metabolism.starch metabolism.degradation.hydrolysis and phosphorolysis.starch-debranching activities.isoamylase *(ISA3)'	'sorbi_3002g233600'	'mercator4v6.0: starch-debranching isoamylase *(ISA3) & original description: transcript:KXG35818 gene_biotype:protein_coding'	T
'3.2.3.3.2.2'	'Carbohydrate metabolism.starch metabolism.degradation.hydrolysis and phosphorolysis.starch-debranching activities.pullulan-6-glucanohydrolase *(PU1)'	'sorbi_3006g015800'	'mercator4v6.0: starch-debranching pullulan-6-glucanohydrolase *(PU1) & original description: transcript:KXG25812 gene_biotype:protein_coding'	T
'3.2.3.3.2.2'	'Carbohydrate metabolism.starch metabolism.degradation.hydrolysis and phosphorolysis.starch-debranching activities.pullulan-6-glucanohydrolase *(PU1)'	'sorbi_3006g015800'	'mercator4v6.0: starch-debranching pullulan-6-glucanohydrolase *(PU1) & original description: transcript:OQU81137 gene_biotype:protein_coding'	T
'3.2.3.3.2.2'	'Carbohydrate metabolism.starch metabolism.degradation.hydrolysis and phosphorolysis.starch-debranching activities.pullulan-6-glucanohydrolase *(PU1)'	'sorbi_3006g015800'	'mercator4v6.0: starch-debranching pullulan-6-glucanohydrolase *(PU1) & original description: transcript:KXG25811 gene_biotype:protein_coding'	T
'3.2.3.3.3'	'Carbohydrate metabolism.starch metabolism.degradation.hydrolysis and phosphorolysis.plastidial glucanotransferase *(DPE1)'	'sorbi_3002g383700'	'mercator4v6.0: plastidial glucanotransferase *(DPE1) & original description: transcript:KXG36755 gene_biotype:protein_coding'	T
'3.2.3.3.4'	'Carbohydrate metabolism.starch metabolism.degradation.hydrolysis and phosphorolysis.plastidial alpha-glucan phosphorylase *(PHS1)'	'sorbi_3001g083900'	'mercator4v6.0: plastidial alpha-glucan phosphorylase *(PHS1) & original description: transcript:KXG37513 gene_biotype:protein_coding'	T
'3.2.3.3.4'	'Carbohydrate metabolism.starch metabolism.degradation.hydrolysis and phosphorolysis.plastidial alpha-glucan phosphorylase *(PHS1)'	'sorbi_3001g083900'	'mercator4v6.0: plastidial alpha-glucan phosphorylase *(PHS1) & original description: transcript:KXG37514 gene_biotype:protein_coding'	T
'3.2.3.4'	'Carbohydrate metabolism.starch metabolism.degradation.sugar translocation'	''	''
'3.2.3.4.1'	'Carbohydrate metabolism.starch metabolism.degradation.sugar translocation.maltose transporter *(MEX)'	'sorbi_3006g204400'	'mercator4v6.0: maltose transporter *(MEX) & original description: transcript:EES12792 gene_biotype:protein_coding'	T
'3.2.3.4.2'	'Carbohydrate metabolism.starch metabolism.degradation.sugar translocation.glucose transporter *(GlcT)'	'sorbi_3003g084000'	'mercator4v6.0: glucose transporter *(GlcT) & original description: transcript:KXG31959 gene_biotype:protein_coding'	T
'3.2.3.4.2'	'Carbohydrate metabolism.starch metabolism.degradation.sugar translocation.glucose transporter *(GlcT)'	'sorbi_3003g084000'	'mercator4v6.0: glucose transporter *(GlcT) & original description: transcript:KXG31961 gene_biotype:protein_coding'	T
'3.2.3.4.2'	'Carbohydrate metabolism.starch metabolism.degradation.sugar translocation.glucose transporter *(GlcT)'	'sorbi_3003g084000'	'mercator4v6.0: glucose transporter *(GlcT) & original description: transcript:KXG31962 gene_biotype:protein_coding'	T
'3.2.3.4.2'	'Carbohydrate metabolism.starch metabolism.degradation.sugar translocation.glucose transporter *(GlcT)'	'sorbi_3003g084000'	'mercator4v6.0: glucose transporter *(GlcT) & original description: transcript:KXG31960 gene_biotype:protein_coding'	T
'3.2.3.5'	'Carbohydrate metabolism.starch metabolism.degradation.maltose metabolism'	''	''
'3.2.3.5.1'	'Carbohydrate metabolism.starch metabolism.degradation.maltose metabolism.cytosolic glucanotransferase *(DPE2)'	'sorbi_3002g407000'	'mercator4v6.0: cytosolic glucanotransferase *(DPE2) & original description: transcript:OQU90426 gene_biotype:protein_coding'	T
'3.2.3.5.2'	'Carbohydrate metabolism.starch metabolism.degradation.maltose metabolism.cytosolic alpha-glucan phosphorylase'	'sorbi_3003g358600'	'mercator4v6.0: cytosolic alpha-glucan phosphorylase & original description: transcript:EES03893 gene_biotype:protein_coding'	T
'3.3'	'Carbohydrate metabolism.trehalose metabolism'	''	''
'3.3.1'	'Carbohydrate metabolism.trehalose metabolism.trehalose-6-phosphate synthase'	'sorbi_3009g200200'	'mercator4v6.0: trehalose-6-phosphate synthase & original description: transcript:EES18516 gene_biotype:protein_coding'	T
'3.3.2'	'Carbohydrate metabolism.trehalose metabolism.trehalose-6-phosphate phosphatase'	'sorbi_3008g070200'	'mercator4v6.0: trehalose-6-phosphate phosphatase & original description: transcript:OQU78907 gene_biotype:protein_coding'	T
'3.3.2'	'Carbohydrate metabolism.trehalose metabolism.trehalose-6-phosphate phosphatase'	'sorbi_3001g353300'	'mercator4v6.0: trehalose-6-phosphate phosphatase & original description: transcript:OQU92501 gene_biotype:protein_coding'	T
'3.3.2'	'Carbohydrate metabolism.trehalose metabolism.trehalose-6-phosphate phosphatase'	'sorbi_3001g353300'	'mercator4v6.0: trehalose-6-phosphate phosphatase & original description: transcript:EER94771 gene_biotype:protein_coding'	T
'3.3.2'	'Carbohydrate metabolism.trehalose metabolism.trehalose-6-phosphate phosphatase'	'sorbi_3001g303900'	'mercator4v6.0: trehalose-6-phosphate phosphatase & original description: transcript:EER91963 gene_biotype:protein_coding'	T
'3.3.2'	'Carbohydrate metabolism.trehalose metabolism.trehalose-6-phosphate phosphatase'	'sorbi_3002g381500'	'mercator4v6.0: trehalose-6-phosphate phosphatase & original description: transcript:KXG36744 gene_biotype:protein_coding'	T
'3.3.2'	'Carbohydrate metabolism.trehalose metabolism.trehalose-6-phosphate phosphatase'	'sorbi_3002g381500'	'mercator4v6.0: trehalose-6-phosphate phosphatase & original description: transcript:OQU90294 gene_biotype:protein_coding'	T
'3.3.2'	'Carbohydrate metabolism.trehalose metabolism.trehalose-6-phosphate phosphatase'	'sorbi_3002g381500'	'mercator4v6.0: trehalose-6-phosphate phosphatase & original description: transcript:EER97569 gene_biotype:protein_coding'	T
'3.3.2'	'Carbohydrate metabolism.trehalose metabolism.trehalose-6-phosphate phosphatase'	'sorbi_3002g381600'	'mercator4v6.0: trehalose-6-phosphate phosphatase & original description: transcript:KXG36741 gene_biotype:protein_coding'	T
'3.3.2'	'Carbohydrate metabolism.trehalose metabolism.trehalose-6-phosphate phosphatase'	'sorbi_3002g381600'	'mercator4v6.0: trehalose-6-phosphate phosphatase & original description: transcript:KXG36740 gene_biotype:protein_coding'	T
'3.3.2'	'Carbohydrate metabolism.trehalose metabolism.trehalose-6-phosphate phosphatase'	'sorbi_3002g303900'	'mercator4v6.0: trehalose-6-phosphate phosphatase & original description: transcript:OQU89957 gene_biotype:protein_coding'	T
'3.3.2'	'Carbohydrate metabolism.trehalose metabolism.trehalose-6-phosphate phosphatase'	'sorbi_3002g184600'	'mercator4v6.0: trehalose-6-phosphate phosphatase & original description: transcript:EER96661 gene_biotype:protein_coding'	T
'3.3.2'	'Carbohydrate metabolism.trehalose metabolism.trehalose-6-phosphate phosphatase'	'sorbi_3002g381400'	'mercator4v6.0: trehalose-6-phosphate phosphatase & original description: transcript:EER97568 gene_biotype:protein_coding'	T
'3.3.2'	'Carbohydrate metabolism.trehalose metabolism.trehalose-6-phosphate phosphatase'	'sorbi_3004g293500'	'mercator4v6.0: trehalose-6-phosphate phosphatase & original description: transcript:OQU85693 gene_biotype:protein_coding'	T
'3.3.2'	'Carbohydrate metabolism.trehalose metabolism.trehalose-6-phosphate phosphatase'	'sorbi_3004g293500'	'mercator4v6.0: trehalose-6-phosphate phosphatase & original description: transcript:OQU85692 gene_biotype:protein_coding'	T
'3.3.2'	'Carbohydrate metabolism.trehalose metabolism.trehalose-6-phosphate phosphatase'	'sorbi_3004g293500'	'mercator4v6.0: trehalose-6-phosphate phosphatase & original description: transcript:OQU85690 gene_biotype:protein_coding'	T
'3.3.2'	'Carbohydrate metabolism.trehalose metabolism.trehalose-6-phosphate phosphatase'	'sorbi_3004g293500'	'mercator4v6.0: trehalose-6-phosphate phosphatase & original description: transcript:KXG31079 gene_biotype:protein_coding'	T
'3.3.2'	'Carbohydrate metabolism.trehalose metabolism.trehalose-6-phosphate phosphatase'	'sorbi_3004g293500'	'mercator4v6.0: trehalose-6-phosphate phosphatase & original description: transcript:OQU85694 gene_biotype:protein_coding'	T
'3.3.2'	'Carbohydrate metabolism.trehalose metabolism.trehalose-6-phosphate phosphatase'	'sorbi_3004g293500'	'mercator4v6.0: trehalose-6-phosphate phosphatase & original description: transcript:OQU85691 gene_biotype:protein_coding'	T
'3.3.2'	'Carbohydrate metabolism.trehalose metabolism.trehalose-6-phosphate phosphatase'	'sorbi_3004g232900'	'mercator4v6.0: trehalose-6-phosphate phosphatase & original description: transcript:KXG30780 gene_biotype:protein_coding'	T
'3.3.2'	'Carbohydrate metabolism.trehalose metabolism.trehalose-6-phosphate phosphatase'	'sorbi_3004g232900'	'mercator4v6.0: trehalose-6-phosphate phosphatase & original description: transcript:EES07234 gene_biotype:protein_coding'	T
'3.3.2'	'Carbohydrate metabolism.trehalose metabolism.trehalose-6-phosphate phosphatase'	'sorbi_3007g124200'	'mercator4v6.0: trehalose-6-phosphate phosphatase & original description: transcript:EES13815 gene_biotype:protein_coding'	T
'3.3.2'	'Carbohydrate metabolism.trehalose metabolism.trehalose-6-phosphate phosphatase'	'sorbi_3010g089600'	'mercator4v6.0: trehalose-6-phosphate phosphatase & original description: transcript:KXG19623 gene_biotype:protein_coding'	T
'3.3.3'	'Carbohydrate metabolism.trehalose metabolism.trehalase'	'sorbi_3001g322500'	'mercator4v6.0: trehalase & original description: transcript:OQU92283 gene_biotype:protein_coding'	T
'3.4'	'Carbohydrate metabolism.oligosaccharide metabolism'	''	''
'3.4.1'	'Carbohydrate metabolism.oligosaccharide metabolism.galactinol synthase *(GolS)'	'sorbi_3001g391300'	'mercator4v6.0: galactinol synthase *(GolS) & original description: transcript:EER94952 gene_biotype:protein_coding'	T
'3.4.1'	'Carbohydrate metabolism.oligosaccharide metabolism.galactinol synthase *(GolS)'	'sorbi_3002g423600'	'mercator4v6.0: galactinol synthase *(GolS) & original description: transcript:EER97763 gene_biotype:protein_coding'	T
'3.4.2'	'Carbohydrate metabolism.oligosaccharide metabolism.galactinol-sucrose galactosyltransferase *(RFS1/6)'	'sorbi_3007g219900'	'mercator4v6.0: galactinol-sucrose galactosyltransferase *(RFS1/6) & original description: transcript:EES15448 gene_biotype:protein_coding'	T
'3.4.2'	'Carbohydrate metabolism.oligosaccharide metabolism.galactinol-sucrose galactosyltransferase *(RFS1/6)'	'sorbi_3010g057300'	'mercator4v6.0: galactinol-sucrose galactosyltransferase *(RFS1/6) & original description: transcript:OQU75927 gene_biotype:protein_coding'	T
'3.4.2'	'Carbohydrate metabolism.oligosaccharide metabolism.galactinol-sucrose galactosyltransferase *(RFS1/6)'	'sorbi_3010g057300'	'mercator4v6.0: galactinol-sucrose galactosyltransferase *(RFS1/6) & original description: transcript:KXG19424 gene_biotype:protein_coding'	T
'3.4.3'	'Carbohydrate metabolism.oligosaccharide metabolism.raffinose synthase *(RFS5)'	'sorbi_3003g052300'	'mercator4v6.0: raffinose synthase *(RFS5) & original description: transcript:EES00228 gene_biotype:protein_coding'	T
'3.4.4'	'Carbohydrate metabolism.oligosaccharide metabolism.stachyose synthase *(RFS4)'	'sorbi_3005g210100'	'mercator4v6.0: stachyose synthase *(RFS4) & original description: transcript:EES10226 gene_biotype:protein_coding'	T
'3.4.5'	'Carbohydrate metabolism.oligosaccharide metabolism.alkaline alpha-galactosidase *(RFS2)'	'sorbi_3001g044800'	'mercator4v6.0: alkaline alpha-galactosidase *(RFS2) & original description: transcript:EER93235 gene_biotype:protein_coding'	T
'3.4.5'	'Carbohydrate metabolism.oligosaccharide metabolism.alkaline alpha-galactosidase *(RFS2)'	'sorbi_3002g075800'	'mercator4v6.0: alkaline alpha-galactosidase *(RFS2) & original description: transcript:EER96062 gene_biotype:protein_coding'	T
'3.4.6'	'Carbohydrate metabolism.oligosaccharide metabolism.alpha-galactosidase *(AGAL)'	'sorbi_3001g208200'	'mercator4v6.0: alpha-galactosidase *(AGAL) & original description: transcript:EER94019 gene_biotype:protein_coding'	T
'3.4.6'	'Carbohydrate metabolism.oligosaccharide metabolism.alpha-galactosidase *(AGAL)'	'sorbi_3001g208200'	'mercator4v6.0: alpha-galactosidase *(AGAL) & original description: transcript:OQU91579 gene_biotype:protein_coding'	T
'3.4.6'	'Carbohydrate metabolism.oligosaccharide metabolism.alpha-galactosidase *(AGAL)'	'sorbi_3001g208100'	'mercator4v6.0: alpha-galactosidase *(AGAL) & original description: transcript:EER94018 gene_biotype:protein_coding'	T
'3.4.6'	'Carbohydrate metabolism.oligosaccharide metabolism.alpha-galactosidase *(AGAL)'	'sorbi_3002g151800'	'mercator4v6.0: alpha-galactosidase *(AGAL) & original description: transcript:OQU89151 gene_biotype:protein_coding'	T
'3.4.6'	'Carbohydrate metabolism.oligosaccharide metabolism.alpha-galactosidase *(AGAL)'	'sorbi_3002g123100'	'mercator4v6.0: alpha-galactosidase *(AGAL) & original description: transcript:OQU88930 gene_biotype:protein_coding'	T
'3.4.6'	'Carbohydrate metabolism.oligosaccharide metabolism.alpha-galactosidase *(AGAL)'	'sorbi_3002g152100'	'mercator4v6.0: alpha-galactosidase *(AGAL) & original description: transcript:KXG35283 gene_biotype:protein_coding'	T
'3.4.6'	'Carbohydrate metabolism.oligosaccharide metabolism.alpha-galactosidase *(AGAL)'	'sorbi_3002g417800'	'mercator4v6.0: alpha-galactosidase *(AGAL) & original description: transcript:EER97737 gene_biotype:protein_coding'	T
'3.4.6'	'Carbohydrate metabolism.oligosaccharide metabolism.alpha-galactosidase *(AGAL)'	'sorbi_3002g151700'	'mercator4v6.0: alpha-galactosidase *(AGAL) & original description: transcript:KXG35277 gene_biotype:protein_coding'	T
'3.5'	'Carbohydrate metabolism.sorbitol metabolism'	''	''
'3.5.1'	'Carbohydrate metabolism.sorbitol metabolism.aldose 6-phosphate reductase'	'sorbi_3004g021300'	'mercator4v6.0: aldose 6-phosphate reductase & original description: transcript:EES06204 gene_biotype:protein_coding'	T
'3.5.2'	'Carbohydrate metabolism.sorbitol metabolism.sorbitol dehydrogenase'	'sorbi_3007g181600'	'mercator4v6.0: sorbitol dehydrogenase & original description: transcript:EES15252 gene_biotype:protein_coding'	T
'3.5.2'	'Carbohydrate metabolism.sorbitol metabolism.sorbitol dehydrogenase'	'sorbi_3007g181600'	'mercator4v6.0: sorbitol dehydrogenase & original description: transcript:OQU80766 gene_biotype:protein_coding'	T
'3.6'	'Carbohydrate metabolism.mannose metabolism'	''	''
'3.6.1'	'Carbohydrate metabolism.mannose metabolism.phosphomannose isomerase *(PMI)'	'sorbi_3002g100900'	'mercator4v6.0: phosphomannose isomerase *(PMI) & original description: transcript:EER98332 gene_biotype:protein_coding'	T
'3.6.1'	'Carbohydrate metabolism.mannose metabolism.phosphomannose isomerase *(PMI)'	'sorbi_3003g087900'	'mercator4v6.0: phosphomannose isomerase *(PMI) & original description: transcript:KXG31991 gene_biotype:protein_coding'	T
'3.6.1'	'Carbohydrate metabolism.mannose metabolism.phosphomannose isomerase *(PMI)'	'sorbi_3003g087900'	'mercator4v6.0: phosphomannose isomerase *(PMI) & original description: transcript:OQU86416 gene_biotype:protein_coding'	T
'3.6.1'	'Carbohydrate metabolism.mannose metabolism.phosphomannose isomerase *(PMI)'	'sorbi_3003g087900'	'mercator4v6.0: phosphomannose isomerase *(PMI) & original description: transcript:OQU86415 gene_biotype:protein_coding'	T
'3.6.1'	'Carbohydrate metabolism.mannose metabolism.phosphomannose isomerase *(PMI)'	'sorbi_3003g087900'	'mercator4v6.0: phosphomannose isomerase *(PMI) & original description: transcript:OQU86417 gene_biotype:protein_coding'	T
'3.6.1'	'Carbohydrate metabolism.mannose metabolism.phosphomannose isomerase *(PMI)'	'sorbi_3003g087900'	'mercator4v6.0: phosphomannose isomerase *(PMI) & original description: transcript:KXG31990 gene_biotype:protein_coding'	T
'3.6.1'	'Carbohydrate metabolism.mannose metabolism.phosphomannose isomerase *(PMI)'	'sorbi_3005g176100'	'mercator4v6.0: phosphomannose isomerase *(PMI) & original description: transcript:KXG28861 gene_biotype:protein_coding'	T
'3.6.2'	'Carbohydrate metabolism.mannose metabolism.phosphomannomutase'	'sorbi_3002g125800'	'mercator4v6.0: phosphomannomutase & original description: transcript:KXG35051 gene_biotype:protein_coding'	T
'3.6.2'	'Carbohydrate metabolism.mannose metabolism.phosphomannomutase'	'sorbi_3002g125800'	'mercator4v6.0: phosphomannomutase & original description: transcript:KXG35050 gene_biotype:protein_coding'	T
'3.6.2'	'Carbohydrate metabolism.mannose metabolism.phosphomannomutase'	'sorbi_3002g155900'	'mercator4v6.0: phosphomannomutase & original description: transcript:KXG35306 gene_biotype:protein_coding'	T
'3.6.3'	'Carbohydrate metabolism.mannose metabolism.aldose 6-phosphate reductase'	'sorbi_3004g021300'	'mercator4v6.0: sugar-6-phosphate reductase & original description: transcript:EES06204 gene_biotype:protein_coding'	T
'3.6.4'	'Carbohydrate metabolism.mannose metabolism.phosphosugar phosphatase'	'sorbi_3001g292000'	'mercator4v6.0: phosphosugar phosphatase & original description: transcript:OQU92108 gene_biotype:protein_coding'	T
'3.6.4'	'Carbohydrate metabolism.mannose metabolism.phosphosugar phosphatase'	'sorbi_3010g007200'	'mercator4v6.0: phosphosugar phosphatase & original description: transcript:EER89057 gene_biotype:protein_coding'	T
'3.6.4'	'Carbohydrate metabolism.mannose metabolism.phosphosugar phosphatase'	'sorbi_3010g007200'	'mercator4v6.0: phosphosugar phosphatase & original description: transcript:OQU75692 gene_biotype:protein_coding'	T
'3.6.4'	'Carbohydrate metabolism.mannose metabolism.phosphosugar phosphatase'	'sorbi_3010g007300'	'mercator4v6.0: phosphosugar phosphatase & original description: transcript:EER89058 gene_biotype:protein_coding'	T
'3.7'	'Carbohydrate metabolism.galactose metabolism'	''	''
'3.7.1'	'Carbohydrate metabolism.galactose metabolism.D-galactokinase'	'sorbi_3001g026000'	'mercator4v6.0: D-galactokinase & original description: transcript:EER90582 gene_biotype:protein_coding'	T
'3.8'	'Carbohydrate metabolism.ribose metabolism'	''	''
'3.8.1'	'Carbohydrate metabolism.ribose metabolism.ribokinase'	'sorbi_3003g248300'	'mercator4v6.0: ribokinase & original description: transcript:EES01221 gene_biotype:protein_coding'	T
'3.9'	'Carbohydrate metabolism.oxidative pentose phosphate pathway'	''	''
'3.9.1'	'Carbohydrate metabolism.oxidative pentose phosphate pathway.oxidative phase'	''	''
'3.9.1.1'	'Carbohydrate metabolism.oxidative pentose phosphate pathway.oxidative phase.glucose-6-phosphate dehydrogenase'	'sorbi_3001g339100'	'mercator4v6.0: glucose-6-phosphate dehydrogenase & original description: transcript:KXG39151 gene_biotype:protein_coding'	T
'3.9.1.1'	'Carbohydrate metabolism.oxidative pentose phosphate pathway.oxidative phase.glucose-6-phosphate dehydrogenase'	'sorbi_3001g339100'	'mercator4v6.0: glucose-6-phosphate dehydrogenase & original description: transcript:KXG39150 gene_biotype:protein_coding'	T
'3.9.1.1'	'Carbohydrate metabolism.oxidative pentose phosphate pathway.oxidative phase.glucose-6-phosphate dehydrogenase'	'sorbi_3001g339100'	'mercator4v6.0: glucose-6-phosphate dehydrogenase & original description: transcript:KXG39152 gene_biotype:protein_coding'	T
'3.9.1.1'	'Carbohydrate metabolism.oxidative pentose phosphate pathway.oxidative phase.glucose-6-phosphate dehydrogenase'	'sorbi_3001g390900'	'mercator4v6.0: glucose-6-phosphate dehydrogenase & original description: transcript:EER92354 gene_biotype:protein_coding'	T
'3.9.1.1'	'Carbohydrate metabolism.oxidative pentose phosphate pathway.oxidative phase.glucose-6-phosphate dehydrogenase'	'sorbi_3001g390900'	'mercator4v6.0: glucose-6-phosphate dehydrogenase & original description: transcript:OQU92694 gene_biotype:protein_coding'	T
'3.9.1.1'	'Carbohydrate metabolism.oxidative pentose phosphate pathway.oxidative phase.glucose-6-phosphate dehydrogenase'	'sorbi_3004g204900'	'mercator4v6.0: glucose-6-phosphate dehydrogenase & original description: transcript:KXG30566 gene_biotype:protein_coding'	T
'3.9.1.1'	'Carbohydrate metabolism.oxidative pentose phosphate pathway.oxidative phase.glucose-6-phosphate dehydrogenase'	'sorbi_3004g204900'	'mercator4v6.0: glucose-6-phosphate dehydrogenase & original description: transcript:KXG30567 gene_biotype:protein_coding'	T
'3.9.1.1'	'Carbohydrate metabolism.oxidative pentose phosphate pathway.oxidative phase.glucose-6-phosphate dehydrogenase'	'sorbi_3004g204900'	'mercator4v6.0: glucose-6-phosphate dehydrogenase & original description: transcript:KXG30568 gene_biotype:protein_coding'	T
'3.9.1.1'	'Carbohydrate metabolism.oxidative pentose phosphate pathway.oxidative phase.glucose-6-phosphate dehydrogenase'	'sorbi_3006g126300'	'mercator4v6.0: glucose-6-phosphate dehydrogenase & original description: transcript:KXG26589 gene_biotype:protein_coding'	T
'3.9.1.1'	'Carbohydrate metabolism.oxidative pentose phosphate pathway.oxidative phase.glucose-6-phosphate dehydrogenase'	'sorbi_3006g126300'	'mercator4v6.0: glucose-6-phosphate dehydrogenase & original description: transcript:KXG26590 gene_biotype:protein_coding'	T
'3.9.1.1'	'Carbohydrate metabolism.oxidative pentose phosphate pathway.oxidative phase.glucose-6-phosphate dehydrogenase'	'sorbi_3006g030800'	'mercator4v6.0: glucose-6-phosphate dehydrogenase & original description: transcript:EES10513 gene_biotype:protein_coding'	T
'3.9.1.2'	'Carbohydrate metabolism.oxidative pentose phosphate pathway.oxidative phase.6-phosphogluconolactonase'	'sorbi_3001g336500'	'mercator4v6.0: 6-phosphogluconolactonase & original description: transcript:KXG39133 gene_biotype:protein_coding'	T
'3.9.1.2'	'Carbohydrate metabolism.oxidative pentose phosphate pathway.oxidative phase.6-phosphogluconolactonase'	'sorbi_3001g336500'	'mercator4v6.0: 6-phosphogluconolactonase & original description: transcript:OQU92392 gene_biotype:protein_coding'	T
'3.9.1.2'	'Carbohydrate metabolism.oxidative pentose phosphate pathway.oxidative phase.6-phosphogluconolactonase'	'sorbi_3001g336500'	'mercator4v6.0: 6-phosphogluconolactonase & original description: transcript:EER92124 gene_biotype:protein_coding'	T
'3.9.1.2'	'Carbohydrate metabolism.oxidative pentose phosphate pathway.oxidative phase.6-phosphogluconolactonase'	'sorbi_3002g368000'	'mercator4v6.0: 6-phosphogluconolactonase & original description: transcript:OQU90220 gene_biotype:protein_coding'	T
'3.9.1.2'	'Carbohydrate metabolism.oxidative pentose phosphate pathway.oxidative phase.6-phosphogluconolactonase'	'sorbi_3002g368000'	'mercator4v6.0: 6-phosphogluconolactonase & original description: transcript:EER97505 gene_biotype:protein_coding'	T
'3.9.1.2'	'Carbohydrate metabolism.oxidative pentose phosphate pathway.oxidative phase.6-phosphogluconolactonase'	'sorbi_3002g368000'	'mercator4v6.0: 6-phosphogluconolactonase & original description: transcript:OQU90221 gene_biotype:protein_coding'	T
'3.9.1.2'	'Carbohydrate metabolism.oxidative pentose phosphate pathway.oxidative phase.6-phosphogluconolactonase'	'sorbi_3002g272500'	'mercator4v6.0: 6-phosphogluconolactonase & original description: transcript:EER97076 gene_biotype:protein_coding'	T
'3.9.1.2'	'Carbohydrate metabolism.oxidative pentose phosphate pathway.oxidative phase.6-phosphogluconolactonase'	'sorbi_3007g179900'	'mercator4v6.0: 6-phosphogluconolactonase & original description: transcript:OQU80754 gene_biotype:protein_coding'	T
'3.9.1.3'	'Carbohydrate metabolism.oxidative pentose phosphate pathway.oxidative phase.6-phosphogluconate dehydrogenase'	'sorbi_3005g115600'	'mercator4v6.0: 6-phosphogluconate dehydrogenase & original description: transcript:EES08484 gene_biotype:protein_coding'	T
'3.9.1.3'	'Carbohydrate metabolism.oxidative pentose phosphate pathway.oxidative phase.6-phosphogluconate dehydrogenase'	'sorbi_3010g009300'	'mercator4v6.0: 6-phosphogluconate dehydrogenase & original description: transcript:OQU75709 gene_biotype:protein_coding'	T
'3.9.1.3'	'Carbohydrate metabolism.oxidative pentose phosphate pathway.oxidative phase.6-phosphogluconate dehydrogenase'	'sorbi_3010g009300'	'mercator4v6.0: 6-phosphogluconate dehydrogenase & original description: transcript:OQU75707 gene_biotype:protein_coding'	T
'3.9.1.3'	'Carbohydrate metabolism.oxidative pentose phosphate pathway.oxidative phase.6-phosphogluconate dehydrogenase'	'sorbi_3010g009300'	'mercator4v6.0: 6-phosphogluconate dehydrogenase & original description: transcript:KXG19135 gene_biotype:protein_coding'	T
'3.9.1.3'	'Carbohydrate metabolism.oxidative pentose phosphate pathway.oxidative phase.6-phosphogluconate dehydrogenase'	'sorbi_3010g009300'	'mercator4v6.0: 6-phosphogluconate dehydrogenase & original description: transcript:OQU75706 gene_biotype:protein_coding'	T
'3.9.1.3'	'Carbohydrate metabolism.oxidative pentose phosphate pathway.oxidative phase.6-phosphogluconate dehydrogenase'	'sorbi_3010g009300'	'mercator4v6.0: 6-phosphogluconate dehydrogenase & original description: transcript:OQU75710 gene_biotype:protein_coding'	T
'3.9.1.3'	'Carbohydrate metabolism.oxidative pentose phosphate pathway.oxidative phase.6-phosphogluconate dehydrogenase'	'sorbi_3010g009300'	'mercator4v6.0: 6-phosphogluconate dehydrogenase & original description: transcript:OQU75708 gene_biotype:protein_coding'	T
'3.9.2'	'Carbohydrate metabolism.oxidative pentose phosphate pathway.non-oxidative phase'	''	''
'3.9.2.1'	'Carbohydrate metabolism.oxidative pentose phosphate pathway.non-oxidative phase.ribose 5-phosphate isomerase'	'sorbi_3002g051100'	'mercator4v6.0: ribose 5-phosphate isomerase & original description: transcript:KXG34506 gene_biotype:protein_coding'	T
'3.9.2.1'	'Carbohydrate metabolism.oxidative pentose phosphate pathway.non-oxidative phase.ribose 5-phosphate isomerase'	'sorbi_3002g051100'	'mercator4v6.0: ribose 5-phosphate isomerase & original description: transcript:KXG34505 gene_biotype:protein_coding'	T
'3.9.2.1'	'Carbohydrate metabolism.oxidative pentose phosphate pathway.non-oxidative phase.ribose 5-phosphate isomerase'	'sorbi_3005g033000'	'mercator4v6.0: ribose 5-phosphate isomerase & original description: transcript:EES09254 gene_biotype:protein_coding'	T
'3.9.2.1'	'Carbohydrate metabolism.oxidative pentose phosphate pathway.non-oxidative phase.ribose 5-phosphate isomerase'	'sorbi_3005g033000'	'mercator4v6.0: ribose 5-phosphate isomerase & original description: transcript:OQU82862 gene_biotype:protein_coding'	T
'3.9.2.2'	'Carbohydrate metabolism.oxidative pentose phosphate pathway.non-oxidative phase.ribulose-phosphate 3-epimerase'	'sorbi_3002g257300'	'mercator4v6.0: ribulose-phosphate 3-epimerase & original description: transcript:EER99152 gene_biotype:protein_coding'	T
'3.9.2.3'	'Carbohydrate metabolism.oxidative pentose phosphate pathway.non-oxidative phase.transketolase'	'sorbi_3009g062800'	'mercator4v6.0: transketolase & original description: transcript:KXG21442 gene_biotype:protein_coding'	T
'3.9.2.3'	'Carbohydrate metabolism.oxidative pentose phosphate pathway.non-oxidative phase.transketolase'	'sorbi_3006g034300'	'mercator4v6.0: transketolase & original description: transcript:OQU81263 gene_biotype:protein_coding'	T
'3.9.2.3'	'Carbohydrate metabolism.oxidative pentose phosphate pathway.non-oxidative phase.transketolase'	'sorbi_3006g034300'	'mercator4v6.0: transketolase & original description: transcript:EES10537 gene_biotype:protein_coding'	T
'3.9.2.3'	'Carbohydrate metabolism.oxidative pentose phosphate pathway.non-oxidative phase.transketolase'	'sorbi_3010g024000'	'mercator4v6.0: transketolase & original description: transcript:EER89132 gene_biotype:protein_coding'	T
'3.9.2.3'	'Carbohydrate metabolism.oxidative pentose phosphate pathway.non-oxidative phase.transketolase'	'sorbi_3010g023700'	'mercator4v6.0: transketolase & original description: transcript:OQU75756 gene_biotype:protein_coding'	T
'3.9.2.3'	'Carbohydrate metabolism.oxidative pentose phosphate pathway.non-oxidative phase.transketolase'	'sorbi_3010g023700'	'mercator4v6.0: transketolase & original description: transcript:KXG19207 gene_biotype:protein_coding'	T
'3.9.2.4'	'Carbohydrate metabolism.oxidative pentose phosphate pathway.non-oxidative phase.transaldolase'	'sorbi_3003g410500'	'mercator4v6.0: transaldolase & original description: transcript:KXG34028 gene_biotype:protein_coding'	T
'3.9.2.4'	'Carbohydrate metabolism.oxidative pentose phosphate pathway.non-oxidative phase.transaldolase'	'sorbi_3003g410500'	'mercator4v6.0: transaldolase & original description: transcript:KXG34027 gene_biotype:protein_coding'	T
'3.9.2.4'	'Carbohydrate metabolism.oxidative pentose phosphate pathway.non-oxidative phase.transaldolase'	'sorbi_3003g410500'	'mercator4v6.0: transaldolase & original description: transcript:KXG34029 gene_biotype:protein_coding'	T
'3.10'	'Carbohydrate metabolism.gluconeogenesis'	''	''
'3.10.1'	'Carbohydrate metabolism.gluconeogenesis.phosphoenolpyruvate carboxykinase'	'sorbi_3001g432800'	'mercator4v6.0: phosphoenolpyruvate carboxykinase & original description: transcript:KXG39751 gene_biotype:protein_coding'	T
'3.10.1'	'Carbohydrate metabolism.gluconeogenesis.phosphoenolpyruvate carboxykinase'	'sorbi_3001g432800'	'mercator4v6.0: phosphoenolpyruvate carboxykinase & original description: transcript:KXG39752 gene_biotype:protein_coding'	T
'3.10.2'	'Carbohydrate metabolism.gluconeogenesis.pyruvate orthophosphate dikinase activity'	''	''
'3.10.2.1'	'Carbohydrate metabolism.gluconeogenesis.pyruvate orthophosphate dikinase activity.pyruvate orthophosphate dikinase'	'sorbi_3001g326900'	'mercator4v6.0: pyruvate orthophosphate dikinase & original description: transcript:KXG39076 gene_biotype:protein_coding'	T
'3.10.2.1'	'Carbohydrate metabolism.gluconeogenesis.pyruvate orthophosphate dikinase activity.pyruvate orthophosphate dikinase'	'sorbi_3001g326900'	'mercator4v6.0: pyruvate orthophosphate dikinase & original description: transcript:KXG39077 gene_biotype:protein_coding'	T
'3.10.2.1'	'Carbohydrate metabolism.gluconeogenesis.pyruvate orthophosphate dikinase activity.pyruvate orthophosphate dikinase'	'sorbi_3001g326900'	'mercator4v6.0: pyruvate orthophosphate dikinase & original description: transcript:EER92074 gene_biotype:protein_coding'	T
'3.10.2.1'	'Carbohydrate metabolism.gluconeogenesis.pyruvate orthophosphate dikinase activity.pyruvate orthophosphate dikinase'	'sorbi_3001g326900'	'mercator4v6.0: pyruvate orthophosphate dikinase & original description: transcript:KXG39075 gene_biotype:protein_coding'	T
'3.10.2.1'	'Carbohydrate metabolism.gluconeogenesis.pyruvate orthophosphate dikinase activity.pyruvate orthophosphate dikinase'	'sorbi_3009g132900'	'mercator4v6.0: pyruvate orthophosphate dikinase & original description: transcript:KXG21962 gene_biotype:protein_coding'	T
'3.10.2.1'	'Carbohydrate metabolism.gluconeogenesis.pyruvate orthophosphate dikinase activity.pyruvate orthophosphate dikinase'	'sorbi_3009g132900'	'mercator4v6.0: pyruvate orthophosphate dikinase & original description: transcript:KXG21960 gene_biotype:protein_coding'	T
'3.10.2.1'	'Carbohydrate metabolism.gluconeogenesis.pyruvate orthophosphate dikinase activity.pyruvate orthophosphate dikinase'	'sorbi_3009g132900'	'mercator4v6.0: pyruvate orthophosphate dikinase & original description: transcript:KXG21961 gene_biotype:protein_coding'	T
'3.10.2.2'	'Carbohydrate metabolism.gluconeogenesis.pyruvate orthophosphate dikinase activity.regulatory pyruvate orthophosphate dikinase kinase'	'sorbi_3002g324700'	'mercator4v6.0: pyruvate orthophosphate dikinase kinase & original description: transcript:KXG36378 gene_biotype:protein_coding'	T
'3.10.2.2'	'Carbohydrate metabolism.gluconeogenesis.pyruvate orthophosphate dikinase activity.regulatory pyruvate orthophosphate dikinase kinase'	'sorbi_3002g324400'	'mercator4v6.0: pyruvate orthophosphate dikinase kinase & original description: transcript:OQU90040 gene_biotype:protein_coding'	T
'3.10.2.2'	'Carbohydrate metabolism.gluconeogenesis.pyruvate orthophosphate dikinase activity.regulatory pyruvate orthophosphate dikinase kinase'	'sorbi_3002g324500'	'mercator4v6.0: pyruvate orthophosphate dikinase kinase & original description: transcript:KXG36374 gene_biotype:protein_coding'	T
'3.10.3'	'Carbohydrate metabolism.gluconeogenesis.cytosolic fructose-1,6-bisphosphatase'	'sorbi_3009g152700'	'mercator4v6.0: cytosolic fructose-1,6-bisphosphatase & original description: transcript:KXG22099 gene_biotype:protein_coding'	T
'3.10.3'	'Carbohydrate metabolism.gluconeogenesis.cytosolic fructose-1,6-bisphosphatase'	'sorbi_3009g152700'	'mercator4v6.0: cytosolic fructose-1,6-bisphosphatase & original description: transcript:KXG22100 gene_biotype:protein_coding'	T
'3.10.3'	'Carbohydrate metabolism.gluconeogenesis.cytosolic fructose-1,6-bisphosphatase'	'sorbi_3003g367500'	'mercator4v6.0: cytosolic fructose-1,6-bisphosphatase & original description: transcript:KXG33753 gene_biotype:protein_coding'	T
'3.11'	'Carbohydrate metabolism.fermentation'	''	''
'3.11.1'	'Carbohydrate metabolism.fermentation.acetic acid biosynthesis'	''	''
'3.11.1.1'	'Carbohydrate metabolism.fermentation.acetic acid biosynthesis.pyruvate decarboxylase *(PDC)'	'sorbi_3001g405500'	'mercator4v6.0: pyruvate decarboxylase *(PDC) & original description: transcript:EER92412 gene_biotype:protein_coding'	T
'3.11.1.1'	'Carbohydrate metabolism.fermentation.acetic acid biosynthesis.pyruvate decarboxylase *(PDC)'	'sorbi_3002g429000'	'mercator4v6.0: pyruvate decarboxylase *(PDC) & original description: transcript:OQU90553 gene_biotype:protein_coding'	T
'3.11.1.1'	'Carbohydrate metabolism.fermentation.acetic acid biosynthesis.pyruvate decarboxylase *(PDC)'	'sorbi_3009g169000'	'mercator4v6.0: pyruvate decarboxylase *(PDC) & original description: transcript:EES18371 gene_biotype:protein_coding'	T
'3.11.1.1'	'Carbohydrate metabolism.fermentation.acetic acid biosynthesis.pyruvate decarboxylase *(PDC)'	'sorbi_3003g061300'	'mercator4v6.0: pyruvate decarboxylase *(PDC) & original description: transcript:OQU86267 gene_biotype:protein_coding'	T
'3.11.1.1'	'Carbohydrate metabolism.fermentation.acetic acid biosynthesis.pyruvate decarboxylase *(PDC)'	'sorbi_3003g061300'	'mercator4v6.0: pyruvate decarboxylase *(PDC) & original description: transcript:OQU86268 gene_biotype:protein_coding'	T
'3.11.1.1'	'Carbohydrate metabolism.fermentation.acetic acid biosynthesis.pyruvate decarboxylase *(PDC)'	'sorbi_3003g061300'	'mercator4v6.0: pyruvate decarboxylase *(PDC) & original description: transcript:EES00278 gene_biotype:protein_coding'	T
'3.11.1.2'	'Carbohydrate metabolism.fermentation.acetic acid biosynthesis.alcohol dehydrogenase *(ADH)'	'sorbi_3001g097600'	'mercator4v6.0: alcohol dehydrogenase *(ADH) & original description: transcript:KXG37606 gene_biotype:protein_coding'	T
'3.11.1.2'	'Carbohydrate metabolism.fermentation.acetic acid biosynthesis.alcohol dehydrogenase *(ADH)'	'sorbi_3001g097600'	'mercator4v6.0: alcohol dehydrogenase *(ADH) & original description: transcript:KXG37607 gene_biotype:protein_coding'	T
'3.11.1.2'	'Carbohydrate metabolism.fermentation.acetic acid biosynthesis.alcohol dehydrogenase *(ADH)'	'sorbi_3001g097600'	'mercator4v6.0: alcohol dehydrogenase *(ADH) & original description: transcript:KXG37608 gene_biotype:protein_coding'	T
'3.11.1.2'	'Carbohydrate metabolism.fermentation.acetic acid biosynthesis.alcohol dehydrogenase *(ADH)'	'sorbi_3005g103300'	'mercator4v6.0: alcohol dehydrogenase *(ADH) & original description: transcript:EES08380 gene_biotype:protein_coding'	T
'3.11.1.3'	'Carbohydrate metabolism.fermentation.acetic acid biosynthesis.aldehyde dehydrogenase *(ALDH2B)'	'sorbi_3004g250900'	'mercator4v6.0: aldehyde dehydrogenase *(ALDH2B) & original description: transcript:KXG30827 gene_biotype:protein_coding'	T
'3.11.1.3'	'Carbohydrate metabolism.fermentation.acetic acid biosynthesis.aldehyde dehydrogenase *(ALDH2B)'	'sorbi_3004g250900'	'mercator4v6.0: aldehyde dehydrogenase *(ALDH2B) & original description: transcript:OQU85466 gene_biotype:protein_coding'	T
'3.11.1.3'	'Carbohydrate metabolism.fermentation.acetic acid biosynthesis.aldehyde dehydrogenase *(ALDH2B)'	'sorbi_3004g250900'	'mercator4v6.0: aldehyde dehydrogenase *(ALDH2B) & original description: transcript:KXG30828 gene_biotype:protein_coding'	T
'3.11.1.3'	'Carbohydrate metabolism.fermentation.acetic acid biosynthesis.aldehyde dehydrogenase *(ALDH2B)'	'sorbi_3010g113000'	'mercator4v6.0: aldehyde dehydrogenase *(ALDH2B) & original description: transcript:KXG19772 gene_biotype:protein_coding'	T
'3.11.1.3'	'Carbohydrate metabolism.fermentation.acetic acid biosynthesis.aldehyde dehydrogenase *(ALDH2B)'	'sorbi_3010g113000'	'mercator4v6.0: aldehyde dehydrogenase *(ALDH2B) & original description: transcript:KXG19773 gene_biotype:protein_coding'	T
'3.11.2'	'Carbohydrate metabolism.fermentation.lactic acid fermentation'	''	''
'3.11.2.1'	'Carbohydrate metabolism.fermentation.lactic acid fermentation.L-lactate dehydrogenase'	'sorbi_3004g004500'	'mercator4v6.0: L-lactate dehydrogenase & original description: transcript:EES04330 gene_biotype:protein_coding'	T
'3.11.2.1'	'Carbohydrate metabolism.fermentation.lactic acid fermentation.L-lactate dehydrogenase'	'sorbi_3004g004400'	'mercator4v6.0: L-lactate dehydrogenase & original description: transcript:EES04329 gene_biotype:protein_coding'	T
'3.12'	'Carbohydrate metabolism.plastidial glycolysis'	''	''
'3.12.1'	'Carbohydrate metabolism.plastidial glycolysis.ATP-dependent phosphofructokinase *(PFK5)'	'sorbi_3001g253300'	'mercator4v6.0: ATP-dependent phosphofructokinase *(PFK5) & original description: transcript:EER91637 gene_biotype:protein_coding'	T
'3.12.1'	'Carbohydrate metabolism.plastidial glycolysis.ATP-dependent phosphofructokinase *(PFK5)'	'sorbi_3002g201700'	'mercator4v6.0: ATP-dependent phosphofructokinase *(PFK5) & original description: transcript:EER98900 gene_biotype:protein_coding'	T
'3.12.1'	'Carbohydrate metabolism.plastidial glycolysis.ATP-dependent phosphofructokinase *(PFK5)'	'sorbi_3007g139500'	'mercator4v6.0: ATP-dependent phosphofructokinase *(PFK5) & original description: transcript:EES15052 gene_biotype:protein_coding'	T
'3.12.1'	'Carbohydrate metabolism.plastidial glycolysis.ATP-dependent phosphofructokinase *(PFK5)'	'sorbi_3007g139500'	'mercator4v6.0: ATP-dependent phosphofructokinase *(PFK5) & original description: transcript:KXG25229 gene_biotype:protein_coding'	T
'3.12.1'	'Carbohydrate metabolism.plastidial glycolysis.ATP-dependent phosphofructokinase *(PFK5)'	'sorbi_3007g139500'	'mercator4v6.0: ATP-dependent phosphofructokinase *(PFK5) & original description: transcript:KXG25278 gene_biotype:protein_coding'	T
'3.12.2'	'Carbohydrate metabolism.plastidial glycolysis.fructose-1,6-bisphosphate aldolase *(FBA1)'	'sorbi_3008g053200'	'mercator4v6.0: fructose-1,6-bisphosphate aldolase *(FBA1) & original description: transcript:EES16731 gene_biotype:protein_coding'	T
'3.12.2'	'Carbohydrate metabolism.plastidial glycolysis.fructose-1,6-bisphosphate aldolase *(FBA1)'	'sorbi_3003g096000'	'mercator4v6.0: fructose-1,6-bisphosphate aldolase *(FBA1) & original description: transcript:KXG32068 gene_biotype:protein_coding'	T
'3.12.2'	'Carbohydrate metabolism.plastidial glycolysis.fructose-1,6-bisphosphate aldolase *(FBA1)'	'sorbi_3005g056400'	'mercator4v6.0: fructose-1,6-bisphosphate aldolase *(FBA1) & original description: transcript:EES09371 gene_biotype:protein_coding'	T
'3.12.3'	'Carbohydrate metabolism.plastidial glycolysis.triosephosphate isomerase *(TIM)'	'sorbi_3002g277100'	'mercator4v6.0: triosephosphate isomerase *(TIM) & original description: transcript:EER99254 gene_biotype:protein_coding'	T
'3.12.4'	'Carbohydrate metabolism.plastidial glycolysis.glyceraldehyde 3-phosphate dehydrogenase *(GAPcp1)'	'sorbi_3004g056400'	'mercator4v6.0: glyceraldehyde 3-phosphate dehydrogenase *(GAPcp1) & original description: transcript:EES04595 gene_biotype:protein_coding'	T
'3.12.5'	'Carbohydrate metabolism.plastidial glycolysis.phosphoglycerate kinase *(PGK1)'	'sorbi_3009g183700'	'mercator4v6.0: phosphoglycerate kinase *(PGK1) & original description: transcript:EES19743 gene_biotype:protein_coding'	T
'3.12.6'	'Carbohydrate metabolism.plastidial glycolysis.2,3-bisphosphoglycerate-dependent phosphoglycerate mutase *(GPMA1/2)'	'sorbi_3004g234100'	'mercator4v6.0: 2,3-bisphosphoglycerate-dependent phosphoglycerate mutase *(GPMA1/2) & original description: transcript:KXG30739 gene_biotype:protein_coding'	T
'3.12.6'	'Carbohydrate metabolism.plastidial glycolysis.2,3-bisphosphoglycerate-dependent phosphoglycerate mutase *(GPMA1/2)'	'sorbi_3010g090100'	'mercator4v6.0: 2,3-bisphosphoglycerate-dependent phosphoglycerate mutase *(GPMA1/2) & original description: transcript:EER89450 gene_biotype:protein_coding'	T
'3.12.7'	'Carbohydrate metabolism.plastidial glycolysis.phosphoenolpyruvate enolase *(ENO1)'	'sorbi_3002g186900'	'mercator4v6.0: phosphoenolpyruvate enolase *(ENO1) & original description: transcript:EER98819 gene_biotype:protein_coding'	T
'3.12.8'	'Carbohydrate metabolism.plastidial glycolysis.pyruvate kinase *(PKP1)'	'sorbi_3001g140700'	'mercator4v6.0: pyruvate kinase *PKP1) & original description: transcript:EER91093 gene_biotype:protein_coding'	T
'3.12.8'	'Carbohydrate metabolism.plastidial glycolysis.pyruvate kinase *(PKP1)'	'sorbi_3001g057200'	'mercator4v6.0: pyruvate kinase *PKP1) & original description: transcript:KXG37365 gene_biotype:protein_coding'	T
'3.12.8'	'Carbohydrate metabolism.plastidial glycolysis.pyruvate kinase *(PKP1)'	'sorbi_3001g290600'	'mercator4v6.0: pyruvate kinase *PKP1) & original description: transcript:EER94457 gene_biotype:protein_coding'	T
'3.12.8'	'Carbohydrate metabolism.plastidial glycolysis.pyruvate kinase *(PKP1)'	'sorbi_3002g054400'	'mercator4v6.0: pyruvate kinase *PKP1) & original description: transcript:EER95951 gene_biotype:protein_coding'	T
'3.12.8'	'Carbohydrate metabolism.plastidial glycolysis.pyruvate kinase *(PKP1)'	'sorbi_3003g244700'	'mercator4v6.0: pyruvate kinase *PKP1) & original description: transcript:EES03378 gene_biotype:protein_coding'	T
'3.13'	'Carbohydrate metabolism.nucleotide sugar biosynthesis'	''	''
'3.13.1'	'Carbohydrate metabolism.nucleotide sugar biosynthesis.GDP-D-mannose biosynthesis'	''	''
'3.13.1.1'	'Carbohydrate metabolism.nucleotide sugar biosynthesis.GDP-D-mannose biosynthesis.GDP-D-mannose pyrophosphorylase *(VTC1)'	'sorbi_3001g424500'	'mercator4v6.0: GDP-D-mannose pyrophosphorylase *(VTC1) & original description: transcript:KXG39711 gene_biotype:protein_coding'	T
'3.13.1.1'	'Carbohydrate metabolism.nucleotide sugar biosynthesis.GDP-D-mannose biosynthesis.GDP-D-mannose pyrophosphorylase *(VTC1)'	'sorbi_3001g424500'	'mercator4v6.0: GDP-D-mannose pyrophosphorylase *(VTC1) & original description: transcript:KXG39712 gene_biotype:protein_coding'	T
'3.13.1.1'	'Carbohydrate metabolism.nucleotide sugar biosynthesis.GDP-D-mannose biosynthesis.GDP-D-mannose pyrophosphorylase *(VTC1)'	'sorbi_3003g355200'	'mercator4v6.0: GDP-D-mannose pyrophosphorylase *(VTC1) & original description: transcript:EES01751 gene_biotype:protein_coding'	T
'3.13.1.2'	'Carbohydrate metabolism.nucleotide sugar biosynthesis.GDP-D-mannose biosynthesis.GDP-D-mannose pyrophosphorylase activator *(KONJAC)'	'sorbi_3001g462200'	'mercator4v6.0: GDP-D-mannose pyrophosphorylase activator *(KONJAC) & original description: transcript:EER92664 gene_biotype:protein_coding'	T
'3.13.1.3'	'Carbohydrate metabolism.nucleotide sugar biosynthesis.GDP-D-mannose biosynthesis.GDP-D-mannose pyrophosphohydrolase *(NUDT9)'	'sorbi_3009g020100'	'mercator4v6.0: GDP-D-mannose pyrophosphohydrolase & original description: transcript:EES17606 gene_biotype:protein_coding'	T
'3.13.2'	'Carbohydrate metabolism.nucleotide sugar biosynthesis.GDP-L-fucose biosynthesis'	''	''
'3.13.2.1'	'Carbohydrate metabolism.nucleotide sugar biosynthesis.GDP-L-fucose biosynthesis.de novo biosynthesis'	''	''
'3.13.2.1.1'	'Carbohydrate metabolism.nucleotide sugar biosynthesis.GDP-L-fucose biosynthesis.de novo biosynthesis.GDP-D-mannose 4,6-dehydratase *(MUR1)'	'sorbi_3010g028200'	'mercator4v6.0: GDP-D-mannose 4,6-dehydratase *(MUR1) & original description: transcript:EER89154 gene_biotype:protein_coding'	T
'3.13.2.1.1'	'Carbohydrate metabolism.nucleotide sugar biosynthesis.GDP-L-fucose biosynthesis.de novo biosynthesis.GDP-D-mannose 4,6-dehydratase *(MUR1)'	'sorbi_3010g028100'	'mercator4v6.0: GDP-D-mannose 4,6-dehydratase *(MUR1) & original description: transcript:EER87803 gene_biotype:protein_coding'	T
'3.13.2.1.2'	'Carbohydrate metabolism.nucleotide sugar biosynthesis.GDP-L-fucose biosynthesis.de novo biosynthesis.GDP-L-fucose synthase'	'sorbi_3010g212200'	'mercator4v6.0: GDP-L-fucose synthase & original description: transcript:EER88747 gene_biotype:protein_coding'	T
'3.13.2.1.2'	'Carbohydrate metabolism.nucleotide sugar biosynthesis.GDP-L-fucose biosynthesis.de novo biosynthesis.GDP-L-fucose synthase'	'sorbi_3010g212100'	'mercator4v6.0: GDP-L-fucose synthase & original description: transcript:EER90137 gene_biotype:protein_coding'	T
'3.13.2.2'	'Carbohydrate metabolism.nucleotide sugar biosynthesis.GDP-L-fucose biosynthesis.salvage biosynthesis'	''	''
'3.13.2.2.1'	'Carbohydrate metabolism.nucleotide sugar biosynthesis.GDP-L-fucose biosynthesis.salvage biosynthesis.bifunctional L-fucokinase and GDP-L-fucose pyrophosphorylase'	'sorbi_3001g533100'	'mercator4v6.0: bifunctional L-fucokinase and GDP-L-fucose pyrophosphorylase & original description: transcript:EER92986 gene_biotype:protein_coding'	T
'3.13.2.2.1'	'Carbohydrate metabolism.nucleotide sugar biosynthesis.GDP-L-fucose biosynthesis.salvage biosynthesis.bifunctional L-fucokinase and GDP-L-fucose pyrophosphorylase'	'sorbi_3001g533100'	'mercator4v6.0: bifunctional L-fucokinase and GDP-L-fucose pyrophosphorylase & original description: transcript:OQU93386 gene_biotype:protein_coding'	T
'3.13.3'	'Carbohydrate metabolism.nucleotide sugar biosynthesis.UDP-D-glucuronic acid biosynthesis'	''	''
'3.13.3.1'	'Carbohydrate metabolism.nucleotide sugar biosynthesis.UDP-D-glucuronic acid biosynthesis.UDP-D-glucose 6-dehydrogenase'	'sorbi_3001g084100'	'mercator4v6.0: UDP-D-glucose 6-dehydrogenase & original description: transcript:KXG37518 gene_biotype:protein_coding'	T
'3.13.3.1'	'Carbohydrate metabolism.nucleotide sugar biosynthesis.UDP-D-glucuronic acid biosynthesis.UDP-D-glucose 6-dehydrogenase'	'sorbi_3001g084100'	'mercator4v6.0: UDP-D-glucose 6-dehydrogenase & original description: transcript:KXG37515 gene_biotype:protein_coding'	T
'3.13.3.1'	'Carbohydrate metabolism.nucleotide sugar biosynthesis.UDP-D-glucuronic acid biosynthesis.UDP-D-glucose 6-dehydrogenase'	'sorbi_3001g084100'	'mercator4v6.0: UDP-D-glucose 6-dehydrogenase & original description: transcript:KXG37516 gene_biotype:protein_coding'	T
'3.13.3.1'	'Carbohydrate metabolism.nucleotide sugar biosynthesis.UDP-D-glucuronic acid biosynthesis.UDP-D-glucose 6-dehydrogenase'	'sorbi_3001g084100'	'mercator4v6.0: UDP-D-glucose 6-dehydrogenase & original description: transcript:KXG37517 gene_biotype:protein_coding'	T
'3.13.3.1'	'Carbohydrate metabolism.nucleotide sugar biosynthesis.UDP-D-glucuronic acid biosynthesis.UDP-D-glucose 6-dehydrogenase'	'sorbi_3001g084100'	'mercator4v6.0: UDP-D-glucose 6-dehydrogenase & original description: transcript:KXG37519 gene_biotype:protein_coding'	T
'3.13.3.1'	'Carbohydrate metabolism.nucleotide sugar biosynthesis.UDP-D-glucuronic acid biosynthesis.UDP-D-glucose 6-dehydrogenase'	'sorbi_3001g171300'	'mercator4v6.0: UDP-D-glucose 6-dehydrogenase & original description: transcript:KXG38049 gene_biotype:protein_coding'	T
'3.13.3.1'	'Carbohydrate metabolism.nucleotide sugar biosynthesis.UDP-D-glucuronic acid biosynthesis.UDP-D-glucose 6-dehydrogenase'	'sorbi_3001g171300'	'mercator4v6.0: UDP-D-glucose 6-dehydrogenase & original description: transcript:EER91252 gene_biotype:protein_coding'	T
'3.13.3.1'	'Carbohydrate metabolism.nucleotide sugar biosynthesis.UDP-D-glucuronic acid biosynthesis.UDP-D-glucose 6-dehydrogenase'	'sorbi_3001g459800'	'mercator4v6.0: UDP-D-glucose 6-dehydrogenase & original description: transcript:EER95293 gene_biotype:protein_coding'	T
'3.13.3.2'	'Carbohydrate metabolism.nucleotide sugar biosynthesis.UDP-D-glucuronic acid biosynthesis.myo-inositol oxidation pathway (MIOP)'	''	''
'3.13.3.2.1'	'Carbohydrate metabolism.nucleotide sugar biosynthesis.UDP-D-glucuronic acid biosynthesis.myo-inositol oxidation pathway (MIOP).myo-inositol oxygenase'	'sorbi_3010g168800'	'mercator4v6.0: myo-inositol oxygenase & original description: transcript:KXG20195 gene_biotype:protein_coding'	T
'3.13.3.2.1'	'Carbohydrate metabolism.nucleotide sugar biosynthesis.UDP-D-glucuronic acid biosynthesis.myo-inositol oxidation pathway (MIOP).myo-inositol oxygenase'	'sorbi_3010g168800'	'mercator4v6.0: myo-inositol oxygenase & original description: transcript:KXG20194 gene_biotype:protein_coding'	T
'3.13.3.2.2'	'Carbohydrate metabolism.nucleotide sugar biosynthesis.UDP-D-glucuronic acid biosynthesis.myo-inositol oxidation pathway (MIOP).D-glucuronic acid kinase'	'sorbi_3008g000400'	'mercator4v6.0: D-glucuronic acid kinase & original description: transcript:EES15489 gene_biotype:protein_coding'	T
'3.13.3.2.3'	'Carbohydrate metabolism.nucleotide sugar biosynthesis.UDP-D-glucuronic acid biosynthesis.myo-inositol oxidation pathway (MIOP).multifunctional UDP-monosaccharide pyrophosphorylase'	'sorbi_3010g251200'	'mercator4v6.0: multifunctional UDP-monosaccharide pyrophosphorylase & original description: transcript:KXG20773 gene_biotype:protein_coding'	T
'3.13.3.2.3'	'Carbohydrate metabolism.nucleotide sugar biosynthesis.UDP-D-glucuronic acid biosynthesis.myo-inositol oxidation pathway (MIOP).multifunctional UDP-monosaccharide pyrophosphorylase'	'sorbi_3010g251200'	'mercator4v6.0: multifunctional UDP-monosaccharide pyrophosphorylase & original description: transcript:KXG20771 gene_biotype:protein_coding'	T
'3.13.3.2.3'	'Carbohydrate metabolism.nucleotide sugar biosynthesis.UDP-D-glucuronic acid biosynthesis.myo-inositol oxidation pathway (MIOP).multifunctional UDP-monosaccharide pyrophosphorylase'	'sorbi_3010g251200'	'mercator4v6.0: multifunctional UDP-monosaccharide pyrophosphorylase & original description: transcript:KXG20772 gene_biotype:protein_coding'	T
'3.13.4'	'Carbohydrate metabolism.nucleotide sugar biosynthesis.UDP-D-galacturonic acid biosynthesis'	''	''
'3.13.4.1'	'Carbohydrate metabolism.nucleotide sugar biosynthesis.UDP-D-galacturonic acid biosynthesis.UDP-D-glucuronic acid 4-epimerase'	'sorbi_3001g436100'	'mercator4v6.0: UDP-D-glucuronic acid 4-epimerase & original description: transcript:EER95171 gene_biotype:protein_coding'	T
'3.13.4.1'	'Carbohydrate metabolism.nucleotide sugar biosynthesis.UDP-D-galacturonic acid biosynthesis.UDP-D-glucuronic acid 4-epimerase'	'sorbi_3002g256100'	'mercator4v6.0: UDP-D-glucuronic acid 4-epimerase & original description: transcript:EER99141 gene_biotype:protein_coding'	T
'3.13.4.1'	'Carbohydrate metabolism.nucleotide sugar biosynthesis.UDP-D-galacturonic acid biosynthesis.UDP-D-glucuronic acid 4-epimerase'	'sorbi_3004g326900'	'mercator4v6.0: UDP-D-glucuronic acid 4-epimerase & original description: transcript:EES05940 gene_biotype:protein_coding'	T
'3.13.4.1'	'Carbohydrate metabolism.nucleotide sugar biosynthesis.UDP-D-galacturonic acid biosynthesis.UDP-D-glucuronic acid 4-epimerase'	'sorbi_3004g326900'	'mercator4v6.0: UDP-D-glucuronic acid 4-epimerase & original description: transcript:OQU85860 gene_biotype:protein_coding'	T
'3.13.4.1'	'Carbohydrate metabolism.nucleotide sugar biosynthesis.UDP-D-galacturonic acid biosynthesis.UDP-D-glucuronic acid 4-epimerase'	'sorbi_3004g326900'	'mercator4v6.0: UDP-D-glucuronic acid 4-epimerase & original description: transcript:OQU85859 gene_biotype:protein_coding'	T
'3.13.4.1'	'Carbohydrate metabolism.nucleotide sugar biosynthesis.UDP-D-galacturonic acid biosynthesis.UDP-D-glucuronic acid 4-epimerase'	'sorbi_3007g196800'	'mercator4v6.0: UDP-D-glucuronic acid 4-epimerase & original description: transcript:EES14210 gene_biotype:protein_coding'	T
'3.13.4.1'	'Carbohydrate metabolism.nucleotide sugar biosynthesis.UDP-D-galacturonic acid biosynthesis.UDP-D-glucuronic acid 4-epimerase'	'sorbi_3010g068001'	'mercator4v6.0: UDP-D-glucuronic acid 4-epimerase & original description: transcript:OQU75981 gene_biotype:protein_coding'	T
'3.13.4.2'	'Carbohydrate metabolism.nucleotide sugar biosynthesis.UDP-D-galacturonic acid biosynthesis.salvage biosynthesis'	''	''
'3.13.4.2.1'	'Carbohydrate metabolism.nucleotide sugar biosynthesis.UDP-D-galacturonic acid biosynthesis.salvage biosynthesis.galacturonokinase'	'sorbi_3006g208200'	'mercator4v6.0: galacturonokinase & original description: transcript:OQU82276 gene_biotype:protein_coding'	T
'3.13.4.2.1'	'Carbohydrate metabolism.nucleotide sugar biosynthesis.UDP-D-galacturonic acid biosynthesis.salvage biosynthesis.galacturonokinase'	'sorbi_3006g208200'	'mercator4v6.0: galacturonokinase & original description: transcript:EES12821 gene_biotype:protein_coding'	T
'3.13.4.2.1'	'Carbohydrate metabolism.nucleotide sugar biosynthesis.UDP-D-galacturonic acid biosynthesis.salvage biosynthesis.galacturonokinase'	'sorbi_3006g208200'	'mercator4v6.0: galacturonokinase & original description: transcript:OQU82275 gene_biotype:protein_coding'	T
'3.13.5'	'Carbohydrate metabolism.nucleotide sugar biosynthesis.UDP-D-xylose biosynthesis'	''	''
'3.13.5.1'	'Carbohydrate metabolism.nucleotide sugar biosynthesis.UDP-D-xylose biosynthesis.UDP-D-glucuronic acid decarboxylase'	'sorbi_3001g414650'	'mercator4v6.0: UDP-D-glucuronic acid decarboxylase & original description: transcript:OQU92799 gene_biotype:protein_coding'	T
'3.13.5.1'	'Carbohydrate metabolism.nucleotide sugar biosynthesis.UDP-D-xylose biosynthesis.UDP-D-glucuronic acid decarboxylase'	'sorbi_3001g418100'	'mercator4v6.0: UDP-D-glucuronic acid decarboxylase & original description: transcript:KXG39671 gene_biotype:protein_coding'	T
'3.13.5.1'	'Carbohydrate metabolism.nucleotide sugar biosynthesis.UDP-D-xylose biosynthesis.UDP-D-glucuronic acid decarboxylase'	'sorbi_3001g418100'	'mercator4v6.0: UDP-D-glucuronic acid decarboxylase & original description: transcript:KXG39670 gene_biotype:protein_coding'	T
'3.13.5.1'	'Carbohydrate metabolism.nucleotide sugar biosynthesis.UDP-D-xylose biosynthesis.UDP-D-glucuronic acid decarboxylase'	'sorbi_3001g376501'	'mercator4v6.0: UDP-D-glucuronic acid decarboxylase & original description: transcript:OQU92617 gene_biotype:protein_coding'	T
'3.13.5.1'	'Carbohydrate metabolism.nucleotide sugar biosynthesis.UDP-D-xylose biosynthesis.UDP-D-glucuronic acid decarboxylase'	'sorbi_3009g112600'	'mercator4v6.0: UDP-D-glucuronic acid decarboxylase & original description: transcript:EES19402 gene_biotype:protein_coding'	T
'3.13.5.1'	'Carbohydrate metabolism.nucleotide sugar biosynthesis.UDP-D-xylose biosynthesis.UDP-D-glucuronic acid decarboxylase'	'sorbi_3003g348800'	'mercator4v6.0: UDP-D-glucuronic acid decarboxylase & original description: transcript:EES01723 gene_biotype:protein_coding'	T
'3.13.5.1'	'Carbohydrate metabolism.nucleotide sugar biosynthesis.UDP-D-xylose biosynthesis.UDP-D-glucuronic acid decarboxylase'	'sorbi_3003g149500'	'mercator4v6.0: UDP-D-glucuronic acid decarboxylase & original description: transcript:EES02878 gene_biotype:protein_coding'	T
'3.13.5.2'	'Carbohydrate metabolism.nucleotide sugar biosynthesis.UDP-D-xylose biosynthesis.UDP-D-apiose / UPD-D-xylose synthetase'	'sorbi_3003g442300'	'mercator4v6.0: UDP-D-apiose / UPD-D-xylose synthetase & original description: transcript:EES04291 gene_biotype:protein_coding'	T
'3.13.6'	'Carbohydrate metabolism.nucleotide sugar biosynthesis.nucleotide rhamnose biosynthesis'	''	''
'3.13.6.1'	'Carbohydrate metabolism.nucleotide sugar biosynthesis.nucleotide rhamnose biosynthesis.UDP-L-rhamnose synthase *(RHM)'	'sorbi_3001g418000'	'mercator4v6.0: UDP-L-rhamnose synthase *(RHM) & original description: transcript:KXG39669 gene_biotype:protein_coding'	T
'3.13.6.1'	'Carbohydrate metabolism.nucleotide sugar biosynthesis.nucleotide rhamnose biosynthesis.UDP-L-rhamnose synthase *(RHM)'	'sorbi_3001g418000'	'mercator4v6.0: UDP-L-rhamnose synthase *(RHM) & original description: transcript:EER95086 gene_biotype:protein_coding'	T
'3.13.6.1'	'Carbohydrate metabolism.nucleotide sugar biosynthesis.nucleotide rhamnose biosynthesis.UDP-L-rhamnose synthase *(RHM)'	'sorbi_3001g416600'	'mercator4v6.0: UDP-L-rhamnose synthase *(RHM) & original description: transcript:EER95078 gene_biotype:protein_coding'	T
'3.13.6.1'	'Carbohydrate metabolism.nucleotide sugar biosynthesis.nucleotide rhamnose biosynthesis.UDP-L-rhamnose synthase *(RHM)'	'sorbi_3009g089200'	'mercator4v6.0: UDP-L-rhamnose synthase *(RHM) & original description: transcript:EES19282 gene_biotype:protein_coding'	T
'3.13.6.1'	'Carbohydrate metabolism.nucleotide sugar biosynthesis.nucleotide rhamnose biosynthesis.UDP-L-rhamnose synthase *(RHM)'	'sorbi_3009g089200'	'mercator4v6.0: UDP-L-rhamnose synthase *(RHM) & original description: transcript:KXG21627 gene_biotype:protein_coding'	T
'3.13.6.2'	'Carbohydrate metabolism.nucleotide sugar biosynthesis.nucleotide rhamnose biosynthesis.dTDP-rhamnose synthase *(NRS-ER)'	'sorbi_3004g282700'	'mercator4v6.0: dTDP-rhamnose synthase *(NRS-ER) & original description: transcript:EES07456 gene_biotype:protein_coding'	T
'3.13.7'	'Carbohydrate metabolism.nucleotide sugar biosynthesis.UDP-L-arabinose biosynthesis'	''	''
'3.13.7.1'	'Carbohydrate metabolism.nucleotide sugar biosynthesis.UDP-L-arabinose biosynthesis.UDP-D-xylose 4-epimerase'	'sorbi_3001g400000'	'mercator4v6.0: UDP-D-xylose 4-epimerase & original description: transcript:EER95001 gene_biotype:protein_coding'	T
'3.13.7.1'	'Carbohydrate metabolism.nucleotide sugar biosynthesis.UDP-L-arabinose biosynthesis.UDP-D-xylose 4-epimerase'	'sorbi_3002g029800'	'mercator4v6.0: UDP-D-xylose 4-epimerase & original description: transcript:EER95854 gene_biotype:protein_coding'	T
'3.13.7.1'	'Carbohydrate metabolism.nucleotide sugar biosynthesis.UDP-L-arabinose biosynthesis.UDP-D-xylose 4-epimerase'	'sorbi_3006g217300'	'mercator4v6.0: UDP-D-xylose 4-epimerase & original description: transcript:KXG27130 gene_biotype:protein_coding'	T
'3.13.7.1'	'Carbohydrate metabolism.nucleotide sugar biosynthesis.UDP-L-arabinose biosynthesis.UDP-D-xylose 4-epimerase'	'sorbi_3006g217300'	'mercator4v6.0: UDP-D-xylose 4-epimerase & original description: transcript:OQU82337 gene_biotype:protein_coding'	T
'3.13.7.1'	'Carbohydrate metabolism.nucleotide sugar biosynthesis.UDP-L-arabinose biosynthesis.UDP-D-xylose 4-epimerase'	'sorbi_3006g217300'	'mercator4v6.0: UDP-D-xylose 4-epimerase & original description: transcript:KXG27129 gene_biotype:protein_coding'	T
'3.13.7.2'	'Carbohydrate metabolism.nucleotide sugar biosynthesis.UDP-L-arabinose biosynthesis.salvage biosynthesis'	''	''
'3.13.7.2.1'	'Carbohydrate metabolism.nucleotide sugar biosynthesis.UDP-L-arabinose biosynthesis.salvage biosynthesis.L-arabinose kinase'	'sorbi_3004g037900'	'mercator4v6.0: L-arabinose kinase & original description: transcript:EES06260 gene_biotype:protein_coding'	T
'3.13.7.2.1'	'Carbohydrate metabolism.nucleotide sugar biosynthesis.UDP-L-arabinose biosynthesis.salvage biosynthesis.L-arabinose kinase'	'sorbi_3004g037900'	'mercator4v6.0: L-arabinose kinase & original description: transcript:EES06261 gene_biotype:protein_coding'	T
'3.13.7.2.1'	'Carbohydrate metabolism.nucleotide sugar biosynthesis.UDP-L-arabinose biosynthesis.salvage biosynthesis.L-arabinose kinase'	'sorbi_3010g253200'	'mercator4v6.0: L-arabinose kinase & original description: transcript:OQU77002 gene_biotype:protein_coding'	T
'3.13.7.3'	'Carbohydrate metabolism.nucleotide sugar biosynthesis.UDP-L-arabinose biosynthesis.UDP-L-arabinose mutase'	'sorbi_3001g173300'	'mercator4v6.0: UDP-L-arabinose mutase & original description: transcript:EER91258 gene_biotype:protein_coding'	T
'3.13.7.3'	'Carbohydrate metabolism.nucleotide sugar biosynthesis.UDP-L-arabinose biosynthesis.UDP-L-arabinose mutase'	'sorbi_3002g368600'	'mercator4v6.0: UDP-L-arabinose mutase & original description: transcript:EER97509 gene_biotype:protein_coding'	T
'3.13.7.3'	'Carbohydrate metabolism.nucleotide sugar biosynthesis.UDP-L-arabinose biosynthesis.UDP-L-arabinose mutase'	'sorbi_3003g304600'	'mercator4v6.0: UDP-L-arabinose mutase & original description: transcript:EES03655 gene_biotype:protein_coding'	T
'3.13.7.3'	'Carbohydrate metabolism.nucleotide sugar biosynthesis.UDP-L-arabinose biosynthesis.UDP-L-arabinose mutase'	'sorbi_3006g250900'	'mercator4v6.0: UDP-L-arabinose mutase & original description: transcript:EES11595 gene_biotype:protein_coding'	T
'3.13.8'	'Carbohydrate metabolism.nucleotide sugar biosynthesis.UDP-D-glucose 4-epimerase'	'sorbi_3001g372500'	'mercator4v6.0: UDP-D-glucose 4-epimerase & original description: transcript:EER94859 gene_biotype:protein_coding'	T
'3.13.8'	'Carbohydrate metabolism.nucleotide sugar biosynthesis.UDP-D-glucose 4-epimerase'	'sorbi_3002g170100'	'mercator4v6.0: UDP-D-glucose 4-epimerase & original description: transcript:EER98731 gene_biotype:protein_coding'	T
'3.13.8'	'Carbohydrate metabolism.nucleotide sugar biosynthesis.UDP-D-glucose 4-epimerase'	'sorbi_3002g271200'	'mercator4v6.0: UDP-D-glucose 4-epimerase & original description: transcript:KXG36042 gene_biotype:protein_coding'	T
'3.13.8'	'Carbohydrate metabolism.nucleotide sugar biosynthesis.UDP-D-glucose 4-epimerase'	'sorbi_3007g114500'	'mercator4v6.0: UDP-D-glucose 4-epimerase & original description: transcript:EES14924 gene_biotype:protein_coding'	T
'3.13.9'	'Carbohydrate metabolism.nucleotide sugar biosynthesis.UDP-N-acetylglucosamine biosynthesis'	''	''
'3.13.9.1'	'Carbohydrate metabolism.nucleotide sugar biosynthesis.UDP-N-acetylglucosamine biosynthesis.de novo biosynthesis'	''	''
'3.13.9.1.1'	'Carbohydrate metabolism.nucleotide sugar biosynthesis.UDP-N-acetylglucosamine biosynthesis.de novo biosynthesis.glutamine:fructose-6-phosphate amidotransferase'	'sorbi_3008g016900'	'mercator4v6.0: glutamine:fructose-6-phosphate amidotransferase & original description: transcript:EES15572 gene_biotype:protein_coding'	T
'3.13.9.1.2'	'Carbohydrate metabolism.nucleotide sugar biosynthesis.UDP-N-acetylglucosamine biosynthesis.de novo biosynthesis.glucosamine 6-phosphate N-acetyltransferase'	'sorbi_3002g246800'	'mercator4v6.0: glucosamine 6-phosphate N-acetyltransferase & original description: transcript:EER99086 gene_biotype:protein_coding'	T
'3.13.9.1.2'	'Carbohydrate metabolism.nucleotide sugar biosynthesis.UDP-N-acetylglucosamine biosynthesis.de novo biosynthesis.glucosamine 6-phosphate N-acetyltransferase'	'sorbi_3002g246800'	'mercator4v6.0: glucosamine 6-phosphate N-acetyltransferase & original description: transcript:OQU89688 gene_biotype:protein_coding'	T
'3.13.9.1.2'	'Carbohydrate metabolism.nucleotide sugar biosynthesis.UDP-N-acetylglucosamine biosynthesis.de novo biosynthesis.glucosamine 6-phosphate N-acetyltransferase'	'sorbi_3004g259800'	'mercator4v6.0: glucosamine 6-phosphate N-acetyltransferase & original description: transcript:EES07361 gene_biotype:protein_coding'	T
'3.13.9.1.3'	'Carbohydrate metabolism.nucleotide sugar biosynthesis.UDP-N-acetylglucosamine biosynthesis.de novo biosynthesis.N-acetylglucosamine-phosphate mutase'	'sorbi_3003g017400'	'mercator4v6.0: N-acetylglucosamine-phosphate mutase & original description: transcript:EES00057 gene_biotype:protein_coding'	T
'3.13.9.1.4'	'Carbohydrate metabolism.nucleotide sugar biosynthesis.UDP-N-acetylglucosamine biosynthesis.de novo biosynthesis.UDP-N-acetylglucosamine pyrophosphorylase'	'sorbi_3006g213100'	'mercator4v6.0: UDP-N-acetylglucosamine pyrophosphorylase & original description: transcript:KXG27103 gene_biotype:protein_coding'	T
'3.13.9.1.4'	'Carbohydrate metabolism.nucleotide sugar biosynthesis.UDP-N-acetylglucosamine biosynthesis.de novo biosynthesis.UDP-N-acetylglucosamine pyrophosphorylase'	'sorbi_3007g075500'	'mercator4v6.0: UDP-N-acetylglucosamine pyrophosphorylase & original description: transcript:EES13519 gene_biotype:protein_coding'	T
'3.13.9.2'	'Carbohydrate metabolism.nucleotide sugar biosynthesis.UDP-N-acetylglucosamine biosynthesis.salvage biosynthesis'	''	''
'3.13.9.2.1'	'Carbohydrate metabolism.nucleotide sugar biosynthesis.UDP-N-acetylglucosamine biosynthesis.salvage biosynthesis.N-acetylglucosamine kinase'	'sorbi_3002g033200'	'mercator4v6.0: N-acetylglucosamine kinase & original description: transcript:EER95864 gene_biotype:protein_coding'	T
'3.13.9.2.1'	'Carbohydrate metabolism.nucleotide sugar biosynthesis.UDP-N-acetylglucosamine biosynthesis.salvage biosynthesis.N-acetylglucosamine kinase'	'sorbi_3007g029100'	'mercator4v6.0: N-acetylglucosamine kinase & original description: transcript:EES14489 gene_biotype:protein_coding'	T
'3.13.9.2.1'	'Carbohydrate metabolism.nucleotide sugar biosynthesis.UDP-N-acetylglucosamine biosynthesis.salvage biosynthesis.N-acetylglucosamine kinase'	'sorbi_3007g029100'	'mercator4v6.0: N-acetylglucosamine kinase & original description: transcript:EES13306 gene_biotype:protein_coding'	T
'4'	'Amino acid metabolism'	''	''
'4.1'	'Amino acid metabolism.glutamate group amino acid biosynthesis'	''	''
'4.1.1'	'Amino acid metabolism.glutamate group amino acid biosynthesis.glutamate-derived amino acids'	''	''
'4.1.1.1'	'Amino acid metabolism.glutamate group amino acid biosynthesis.glutamate-derived amino acids.ornithine biosynthesis'	''	''
'4.1.1.1.1'	'Amino acid metabolism.glutamate group amino acid biosynthesis.glutamate-derived amino acids.ornithine biosynthesis.N-acetylglutamate synthase *(NAGS)'	'sorbi_3001g325700'	'mercator4v6.0: N-acetylglutamate synthase *(NAGS) & original description: transcript:EER94644 gene_biotype:protein_coding'	T
'4.1.1.1.1'	'Amino acid metabolism.glutamate group amino acid biosynthesis.glutamate-derived amino acids.ornithine biosynthesis.N-acetylglutamate synthase *(NAGS)'	'sorbi_3002g356200'	'mercator4v6.0: N-acetylglutamate synthase *(NAGS) & original description: transcript:EER99616 gene_biotype:protein_coding'	T
'4.1.1.1.2'	'Amino acid metabolism.glutamate group amino acid biosynthesis.glutamate-derived amino acids.ornithine biosynthesis.N-acetylglutamate kinase complex'	''	''
'4.1.1.1.2.1'	'Amino acid metabolism.glutamate group amino acid biosynthesis.glutamate-derived amino acids.ornithine biosynthesis.N-acetylglutamate kinase complex.N-acetylglutamate kinase *(NAGK)'	'sorbi_3004g295400'	'mercator4v6.0: N-acetylglutamate kinase *(NAGK) & original description: transcript:EES07512 gene_biotype:protein_coding'	T
'4.1.1.1.2.1'	'Amino acid metabolism.glutamate group amino acid biosynthesis.glutamate-derived amino acids.ornithine biosynthesis.N-acetylglutamate kinase complex.N-acetylglutamate kinase *(NAGK)'	'sorbi_3006g170200'	'mercator4v6.0: N-acetylglutamate kinase *(NAGK) & original description: transcript:OQU82091 gene_biotype:protein_coding'	T
'4.1.1.1.2.1'	'Amino acid metabolism.glutamate group amino acid biosynthesis.glutamate-derived amino acids.ornithine biosynthesis.N-acetylglutamate kinase complex.N-acetylglutamate kinase *(NAGK)'	'sorbi_3006g170200'	'mercator4v6.0: N-acetylglutamate kinase *(NAGK) & original description: transcript:OQU82090 gene_biotype:protein_coding'	T
'4.1.1.1.2.2'	'Amino acid metabolism.glutamate group amino acid biosynthesis.glutamate-derived amino acids.ornithine biosynthesis.N-acetylglutamate kinase complex.regulatory PII nitrogen sensor protein *(GLB1)'	'sorbi_3009g032100'	'mercator4v6.0: regulatory PII nitrogen sensor protein *(GLB1) of N-acetylglutamate kinase complex & original description: transcript:EES18966 gene_biotype:protein_coding'	T
'4.1.1.1.2.2'	'Amino acid metabolism.glutamate group amino acid biosynthesis.glutamate-derived amino acids.ornithine biosynthesis.N-acetylglutamate kinase complex.regulatory PII nitrogen sensor protein *(GLB1)'	'sorbi_3009g032100'	'mercator4v6.0: regulatory PII nitrogen sensor protein *(GLB1) of N-acetylglutamate kinase complex & original description: transcript:KXG21222 gene_biotype:protein_coding'	T
'4.1.1.1.3'	'Amino acid metabolism.glutamate group amino acid biosynthesis.glutamate-derived amino acids.ornithine biosynthesis.N-acetylglutamate-5-phosphate reductase *(NAGPR)'	'sorbi_3001g166600'	'mercator4v6.0: N-acetylglutamate-5-phosphate reductase *(NAGPR) & original description: transcript:KXG38015 gene_biotype:protein_coding'	T
'4.1.1.1.4'	'Amino acid metabolism.glutamate group amino acid biosynthesis.glutamate-derived amino acids.ornithine biosynthesis.N2-acetylornithine aminotransferase *(WIN1)'	'sorbi_3009g029700'	'mercator4v6.0: N2-acetylornithine aminotransferase *(WIN1) & original description: transcript:EES17651 gene_biotype:protein_coding'	T
'4.1.1.1.5'	'Amino acid metabolism.glutamate group amino acid biosynthesis.glutamate-derived amino acids.ornithine biosynthesis.N2-acetylornithine:glutamate acetyltransferase'	'sorbi_3001g416700'	'mercator4v6.0: N2-acetylornithine:glutamate acetyltransferase & original description: transcript:EER92456 gene_biotype:protein_coding'	T
'4.1.1.1.6'	'Amino acid metabolism.glutamate group amino acid biosynthesis.glutamate-derived amino acids.ornithine biosynthesis.N2-acetylornithine deacetylase *(NAOD)'	'sorbi_3004g275600'	'mercator4v6.0: N2-acetylornithine deacetylase *(NAOD) & original description: transcript:EES07424 gene_biotype:protein_coding'	T
'4.1.1.2'	'Amino acid metabolism.glutamate group amino acid biosynthesis.glutamate-derived amino acids.arginine biosynthesis'	''	''
'4.1.1.2.1'	'Amino acid metabolism.glutamate group amino acid biosynthesis.glutamate-derived amino acids.arginine biosynthesis.carbamoyl phosphate synthetase heterodimer'	''	''
'4.1.1.2.1.1'	'Amino acid metabolism.glutamate group amino acid biosynthesis.glutamate-derived amino acids.arginine biosynthesis.carbamoyl phosphate synthetase heterodimer.large subunit'	'sorbi_3003g193700'	'mercator4v6.0: large subunit of carbamoyl phosphate synthetase heterodimer & original description: transcript:EES00939 gene_biotype:protein_coding'	T
'4.1.1.2.1.2'	'Amino acid metabolism.glutamate group amino acid biosynthesis.glutamate-derived amino acids.arginine biosynthesis.carbamoyl phosphate synthetase heterodimer.small subunit'	'sorbi_3004g265900'	'mercator4v6.0: small subunit of carbamoyl phosphate synthetase heterodimer & original description: transcript:EES07391 gene_biotype:protein_coding'	T
'4.1.1.2.2'	'Amino acid metabolism.glutamate group amino acid biosynthesis.glutamate-derived amino acids.arginine biosynthesis.ornithine carbamoyltransferase'	'sorbi_3004g268100'	'mercator4v6.0: ornithine carbamoyltransferase & original description: transcript:EES07398 gene_biotype:protein_coding'	T
'4.1.1.2.3'	'Amino acid metabolism.glutamate group amino acid biosynthesis.glutamate-derived amino acids.arginine biosynthesis.argininosuccinate synthetase'	'sorbi_3008g083400'	'mercator4v6.0: argininosuccinate synthetase & original description: transcript:EES15891 gene_biotype:protein_coding'	T
'4.1.1.2.4'	'Amino acid metabolism.glutamate group amino acid biosynthesis.glutamate-derived amino acids.arginine biosynthesis.argininosuccinate lyase'	'sorbi_3001g397000'	'mercator4v6.0: argininosuccinate lyase & original description: transcript:EER94983 gene_biotype:protein_coding'	T
'4.1.1.2.5'	'Amino acid metabolism.glutamate group amino acid biosynthesis.glutamate-derived amino acids.arginine biosynthesis.arginine and ornithine transporter *(BAC)'	'sorbi_3001g191900'	'mercator4v6.0: arginine/ornithine transporter *(BAC) & original description: transcript:OQU91502 gene_biotype:protein_coding'	T
'4.1.1.2.5'	'Amino acid metabolism.glutamate group amino acid biosynthesis.glutamate-derived amino acids.arginine biosynthesis.arginine and ornithine transporter *(BAC)'	'sorbi_3001g191900'	'mercator4v6.0: arginine/ornithine transporter *(BAC) & original description: transcript:OQU91501 gene_biotype:protein_coding'	T
'4.1.1.2.5'	'Amino acid metabolism.glutamate group amino acid biosynthesis.glutamate-derived amino acids.arginine biosynthesis.arginine and ornithine transporter *(BAC)'	'sorbi_3001g191900'	'mercator4v6.0: arginine/ornithine transporter *(BAC) & original description: transcript:KXG38174 gene_biotype:protein_coding'	T
'4.1.1.2.5'	'Amino acid metabolism.glutamate group amino acid biosynthesis.glutamate-derived amino acids.arginine biosynthesis.arginine and ornithine transporter *(BAC)'	'sorbi_3001g191900'	'mercator4v6.0: arginine/ornithine transporter *(BAC) & original description: transcript:KXG38173 gene_biotype:protein_coding'	T
'4.1.1.2.5'	'Amino acid metabolism.glutamate group amino acid biosynthesis.glutamate-derived amino acids.arginine biosynthesis.arginine and ornithine transporter *(BAC)'	'sorbi_3001g191900'	'mercator4v6.0: arginine/ornithine transporter *(BAC) & original description: transcript:KXG38172 gene_biotype:protein_coding'	T
'4.1.1.3'	'Amino acid metabolism.glutamate group amino acid biosynthesis.glutamate-derived amino acids.gamma-aminobutyrate (GABA)'	''	''
'4.1.1.3.1'	'Amino acid metabolism.glutamate group amino acid biosynthesis.glutamate-derived amino acids.gamma-aminobutyrate (GABA).glutamate decarboxylase *(GAD)'	'sorbi_3001g443800'	'mercator4v6.0: glutamate decarboxylase *(GAD) & original description: transcript:EER95206 gene_biotype:protein_coding'	T
'4.1.1.3.1'	'Amino acid metabolism.glutamate group amino acid biosynthesis.glutamate-derived amino acids.gamma-aminobutyrate (GABA).glutamate decarboxylase *(GAD)'	'sorbi_3001g111000'	'mercator4v6.0: glutamate decarboxylase *(GAD) & original description: transcript:EER93555 gene_biotype:protein_coding'	T
'4.1.1.3.1'	'Amino acid metabolism.glutamate group amino acid biosynthesis.glutamate-derived amino acids.gamma-aminobutyrate (GABA).glutamate decarboxylase *(GAD)'	'sorbi_3006g096500'	'mercator4v6.0: glutamate decarboxylase *(GAD) & original description: transcript:EES10890 gene_biotype:protein_coding'	T
'4.1.1.3.1'	'Amino acid metabolism.glutamate group amino acid biosynthesis.glutamate-derived amino acids.gamma-aminobutyrate (GABA).glutamate decarboxylase *(GAD)'	'sorbi_3006g095700'	'mercator4v6.0: glutamate decarboxylase *(GAD) & original description: transcript:EES12248 gene_biotype:protein_coding'	T
'4.1.1.3.1'	'Amino acid metabolism.glutamate group amino acid biosynthesis.glutamate-derived amino acids.gamma-aminobutyrate (GABA).glutamate decarboxylase *(GAD)'	'sorbi_3007g152800'	'mercator4v6.0: glutamate decarboxylase *(GAD) & original description: transcript:OQU80617 gene_biotype:protein_coding'	T
'4.1.1.3.1'	'Amino acid metabolism.glutamate group amino acid biosynthesis.glutamate-derived amino acids.gamma-aminobutyrate (GABA).glutamate decarboxylase *(GAD)'	'sorbi_3007g152800'	'mercator4v6.0: glutamate decarboxylase *(GAD) & original description: transcript:OQU80615 gene_biotype:protein_coding'	T
'4.1.1.3.1'	'Amino acid metabolism.glutamate group amino acid biosynthesis.glutamate-derived amino acids.gamma-aminobutyrate (GABA).glutamate decarboxylase *(GAD)'	'sorbi_3007g152800'	'mercator4v6.0: glutamate decarboxylase *(GAD) & original description: transcript:OQU80616 gene_biotype:protein_coding'	T
'4.1.1.3.2'	'Amino acid metabolism.glutamate group amino acid biosynthesis.glutamate-derived amino acids.gamma-aminobutyrate (GABA).GABA transporter *(GAT)'	'sorbi_3001g249000'	'mercator4v6.0: GABA transporter *(GAT) & original description: transcript:EER94246 gene_biotype:protein_coding'	T
'4.1.1.3.2'	'Amino acid metabolism.glutamate group amino acid biosynthesis.glutamate-derived amino acids.gamma-aminobutyrate (GABA).GABA transporter *(GAT)'	'sorbi_3009g250200'	'mercator4v6.0: GABA transporter *(GAT) & original description: transcript:EES18779 gene_biotype:protein_coding'	T
'4.1.1.3.2'	'Amino acid metabolism.glutamate group amino acid biosynthesis.glutamate-derived amino acids.gamma-aminobutyrate (GABA).GABA transporter *(GAT)'	'sorbi_3003g223800'	'mercator4v6.0: GABA transporter *(GAT) & original description: transcript:OQU87179 gene_biotype:protein_coding'	T
'4.1.1.3.2'	'Amino acid metabolism.glutamate group amino acid biosynthesis.glutamate-derived amino acids.gamma-aminobutyrate (GABA).GABA transporter *(GAT)'	'sorbi_3003g362100'	'mercator4v6.0: GABA transporter *(GAT) & original description: transcript:EES03913 gene_biotype:protein_coding'	T
'4.1.1.4'	'Amino acid metabolism.glutamate group amino acid biosynthesis.glutamate-derived amino acids.proline biosynthesis'	''	''
'4.1.1.4.1'	'Amino acid metabolism.glutamate group amino acid biosynthesis.glutamate-derived amino acids.proline biosynthesis.main pathway'	''	''
'4.1.1.4.1.1'	'Amino acid metabolism.glutamate group amino acid biosynthesis.glutamate-derived amino acids.proline biosynthesis.main pathway.pyrroline-5-carboxylate synthetase'	'sorbi_3009g160100'	'mercator4v6.0: pyrroline-5-carboxylate synthetase & original description: transcript:OQU78122 gene_biotype:protein_coding'	T
'4.1.1.4.1.1'	'Amino acid metabolism.glutamate group amino acid biosynthesis.glutamate-derived amino acids.proline biosynthesis.main pathway.pyrroline-5-carboxylate synthetase'	'sorbi_3009g160100'	'mercator4v6.0: pyrroline-5-carboxylate synthetase & original description: transcript:OQU78123 gene_biotype:protein_coding'	T
'4.1.1.4.1.1'	'Amino acid metabolism.glutamate group amino acid biosynthesis.glutamate-derived amino acids.proline biosynthesis.main pathway.pyrroline-5-carboxylate synthetase'	'sorbi_3009g160100'	'mercator4v6.0: pyrroline-5-carboxylate synthetase & original description: transcript:KXG22138 gene_biotype:protein_coding'	T
'4.1.1.4.1.1'	'Amino acid metabolism.glutamate group amino acid biosynthesis.glutamate-derived amino acids.proline biosynthesis.main pathway.pyrroline-5-carboxylate synthetase'	'sorbi_3009g160100'	'mercator4v6.0: pyrroline-5-carboxylate synthetase & original description: transcript:KXG22139 gene_biotype:protein_coding'	T
'4.1.1.4.1.1'	'Amino acid metabolism.glutamate group amino acid biosynthesis.glutamate-derived amino acids.proline biosynthesis.main pathway.pyrroline-5-carboxylate synthetase'	'sorbi_3003g356000'	'mercator4v6.0: pyrroline-5-carboxylate synthetase & original description: transcript:KXG33695 gene_biotype:protein_coding'	T
'4.1.1.4.1.1'	'Amino acid metabolism.glutamate group amino acid biosynthesis.glutamate-derived amino acids.proline biosynthesis.main pathway.pyrroline-5-carboxylate synthetase'	'sorbi_3003g356000'	'mercator4v6.0: pyrroline-5-carboxylate synthetase & original description: transcript:KXG33696 gene_biotype:protein_coding'	T
'4.1.1.4.1.2'	'Amino acid metabolism.glutamate group amino acid biosynthesis.glutamate-derived amino acids.proline biosynthesis.main pathway.pyrroline-5-carboxylate reductase'	'sorbi_3003g424300'	'mercator4v6.0: pyrroline-5-carboxylate reductase & original description: transcript:EES04210 gene_biotype:protein_coding'	T
'4.1.1.4.1.2'	'Amino acid metabolism.glutamate group amino acid biosynthesis.glutamate-derived amino acids.proline biosynthesis.main pathway.pyrroline-5-carboxylate reductase'	'sorbi_3007g143600'	'mercator4v6.0: pyrroline-5-carboxylate reductase & original description: transcript:KXG25246 gene_biotype:protein_coding'	T
'4.1.1.4.2'	'Amino acid metabolism.glutamate group amino acid biosynthesis.glutamate-derived amino acids.proline biosynthesis.alternative pathway'	''	''
'4.1.1.4.2.1'	'Amino acid metabolism.glutamate group amino acid biosynthesis.glutamate-derived amino acids.proline biosynthesis.alternative pathway.ornithine aminotransferase'	'sorbi_3001g156100'	'mercator4v6.0: ornithine aminotransferase & original description: transcript:OQU91275 gene_biotype:protein_coding'	T
'4.1.1.4.2.1'	'Amino acid metabolism.glutamate group amino acid biosynthesis.glutamate-derived amino acids.proline biosynthesis.alternative pathway.ornithine aminotransferase'	'sorbi_3001g156100'	'mercator4v6.0: ornithine aminotransferase & original description: transcript:EER91172 gene_biotype:protein_coding'	T
'4.1.1.4.3'	'Amino acid metabolism.glutamate group amino acid biosynthesis.glutamate-derived amino acids.proline biosynthesis.proline transporter *(ProT)'	'sorbi_3002g001000'	'mercator4v6.0: proline transporter *(ProT) & original description: transcript:OQU88283 gene_biotype:protein_coding'	T
'4.1.1.4.3'	'Amino acid metabolism.glutamate group amino acid biosynthesis.glutamate-derived amino acids.proline biosynthesis.proline transporter *(ProT)'	'sorbi_3002g001000'	'mercator4v6.0: proline transporter *(ProT) & original description: transcript:OQU88282 gene_biotype:protein_coding'	T
'4.1.1.4.3'	'Amino acid metabolism.glutamate group amino acid biosynthesis.glutamate-derived amino acids.proline biosynthesis.proline transporter *(ProT)'	'sorbi_3003g395900'	'mercator4v6.0: proline transporter *(ProT) & original description: transcript:EES01933 gene_biotype:protein_coding'	T
'4.1.2'	'Amino acid metabolism.glutamate group amino acid biosynthesis.histidine biosynthesis'	''	''
'4.1.2.1'	'Amino acid metabolism.glutamate group amino acid biosynthesis.histidine biosynthesis.ribose-phosphate diphosphokinase'	'sorbi_3003g281200'	'mercator4v6.0: ribose-phosphate diphosphokinase & original description: transcript:EES01390 gene_biotype:protein_coding'	T
'4.1.2.1'	'Amino acid metabolism.glutamate group amino acid biosynthesis.histidine biosynthesis.ribose-phosphate diphosphokinase'	'sorbi_3004g261500'	'mercator4v6.0: ribose-phosphate diphosphokinase & original description: transcript:EES07369 gene_biotype:protein_coding'	T
'4.1.2.2'	'Amino acid metabolism.glutamate group amino acid biosynthesis.histidine biosynthesis.ATP phosphoribosyl transferase'	'sorbi_3002g244500'	'mercator4v6.0: ATP phosphoribosyl transferase & original description: transcript:KXG35892 gene_biotype:protein_coding'	T
'4.1.2.2'	'Amino acid metabolism.glutamate group amino acid biosynthesis.histidine biosynthesis.ATP phosphoribosyl transferase'	'sorbi_3002g244500'	'mercator4v6.0: ATP phosphoribosyl transferase & original description: transcript:KXG35891 gene_biotype:protein_coding'	T
'4.1.2.2'	'Amino acid metabolism.glutamate group amino acid biosynthesis.histidine biosynthesis.ATP phosphoribosyl transferase'	'sorbi_3002g244500'	'mercator4v6.0: ATP phosphoribosyl transferase & original description: transcript:KXG35890 gene_biotype:protein_coding'	T
'4.1.2.3'	'Amino acid metabolism.glutamate group amino acid biosynthesis.histidine biosynthesis.bifunctional phosphoribosyl-ATP diphosphatase and phosphoribosyl-AMP cyclohydrolase'	'sorbi_3008g162100'	'mercator4v6.0: bifunctional phosphoribosyl-ATP diphosphatase and phosphoribosyl-AMP cyclohydrolase & original description: transcript:OQU79554 gene_biotype:protein_coding'	T
'4.1.2.3'	'Amino acid metabolism.glutamate group amino acid biosynthesis.histidine biosynthesis.bifunctional phosphoribosyl-ATP diphosphatase and phosphoribosyl-AMP cyclohydrolase'	'sorbi_3008g162100'	'mercator4v6.0: bifunctional phosphoribosyl-ATP diphosphatase and phosphoribosyl-AMP cyclohydrolase & original description: transcript:EES17357 gene_biotype:protein_coding'	T
'4.1.2.3'	'Amino acid metabolism.glutamate group amino acid biosynthesis.histidine biosynthesis.bifunctional phosphoribosyl-ATP diphosphatase and phosphoribosyl-AMP cyclohydrolase'	'sorbi_3003g130600'	'mercator4v6.0: bifunctional phosphoribosyl-ATP diphosphatase and phosphoribosyl-AMP cyclohydrolase & original description: transcript:EES02766 gene_biotype:protein_coding'	T
'4.1.2.4'	'Amino acid metabolism.glutamate group amino acid biosynthesis.histidine biosynthesis.phosphoribosyl-formimino-AICAR-phosphate isomerase'	'sorbi_3001g334100'	'mercator4v6.0: phosphoribosyl-formimino-AICAR-phosphate isomerase & original description: transcript:EER92112 gene_biotype:protein_coding'	T
'4.1.2.4'	'Amino acid metabolism.glutamate group amino acid biosynthesis.histidine biosynthesis.phosphoribosyl-formimino-AICAR-phosphate isomerase'	'sorbi_3009g130500'	'mercator4v6.0: phosphoribosyl-formimino-AICAR-phosphate isomerase & original description: transcript:EES18196 gene_biotype:protein_coding'	T
'4.1.2.4'	'Amino acid metabolism.glutamate group amino acid biosynthesis.histidine biosynthesis.phosphoribosyl-formimino-AICAR-phosphate isomerase'	'sorbi_3009g130500'	'mercator4v6.0: phosphoribosyl-formimino-AICAR-phosphate isomerase & original description: transcript:OQU77956 gene_biotype:protein_coding'	T
'4.1.2.5'	'Amino acid metabolism.glutamate group amino acid biosynthesis.histidine biosynthesis.imidazoleglycerol-phosphate synthase'	'sorbi_3001g432300'	'mercator4v6.0: imidazoleglycerol-phosphate synthase & original description: transcript:EER92531 gene_biotype:protein_coding'	T
'4.1.2.6'	'Amino acid metabolism.glutamate group amino acid biosynthesis.histidine biosynthesis.imidazoleglycerol-phosphate dehydratase'	'sorbi_3006g217000'	'mercator4v6.0: imidazoleglycerol-phosphate dehydratase & original description: transcript:EES11434 gene_biotype:protein_coding'	T
'4.1.2.7'	'Amino acid metabolism.glutamate group amino acid biosynthesis.histidine biosynthesis.histidinol-phosphate aminotransferase'	'sorbi_3004g264900'	'mercator4v6.0: histidinol-phosphate aminotransferase & original description: transcript:EES05645 gene_biotype:protein_coding'	T
'4.1.2.8'	'Amino acid metabolism.glutamate group amino acid biosynthesis.histidine biosynthesis.histidinol-phosphate phosphatase'	'sorbi_3003g119900'	'mercator4v6.0: histidinol-phosphate phosphatase & original description: transcript:OQU86648 gene_biotype:protein_coding'	T
'4.1.2.8'	'Amino acid metabolism.glutamate group amino acid biosynthesis.histidine biosynthesis.histidinol-phosphate phosphatase'	'sorbi_3003g119900'	'mercator4v6.0: histidinol-phosphate phosphatase & original description: transcript:EES00518 gene_biotype:protein_coding'	T
'4.1.2.9'	'Amino acid metabolism.glutamate group amino acid biosynthesis.histidine biosynthesis.histidinol dehydrogenase'	'sorbi_3001g067300'	'mercator4v6.0: histidinol dehydrogenase & original description: transcript:OQU90883 gene_biotype:protein_coding'	T
'4.1.2.9'	'Amino acid metabolism.glutamate group amino acid biosynthesis.histidine biosynthesis.histidinol dehydrogenase'	'sorbi_3001g067300'	'mercator4v6.0: histidinol dehydrogenase & original description: transcript:OQU90882 gene_biotype:protein_coding'	T
'4.1.2.9'	'Amino acid metabolism.glutamate group amino acid biosynthesis.histidine biosynthesis.histidinol dehydrogenase'	'sorbi_3001g067300'	'mercator4v6.0: histidinol dehydrogenase & original description: transcript:OQU90881 gene_biotype:protein_coding'	T
'4.1.2.9'	'Amino acid metabolism.glutamate group amino acid biosynthesis.histidine biosynthesis.histidinol dehydrogenase'	'sorbi_3001g067300'	'mercator4v6.0: histidinol dehydrogenase & original description: transcript:OQU90884 gene_biotype:protein_coding'	T
'4.2'	'Amino acid metabolism.aspartate group amino acid biosynthesis'	''	''
'4.2.1'	'Amino acid metabolism.aspartate group amino acid biosynthesis.asparagine biosynthesis'	''	''
'4.2.1.1'	'Amino acid metabolism.aspartate group amino acid biosynthesis.asparagine biosynthesis.glutamine-dependent asparagine synthetase *(ASN1)'	'sorbi_3001g406800'	'mercator4v6.0: glutamine-dependent asparagine synthetase *(ASN1) & original description: transcript:KXG39588 gene_biotype:protein_coding'	T
'4.2.1.1'	'Amino acid metabolism.aspartate group amino acid biosynthesis.asparagine biosynthesis.glutamine-dependent asparagine synthetase *(ASN1)'	'sorbi_3001g406800'	'mercator4v6.0: glutamine-dependent asparagine synthetase *(ASN1) & original description: transcript:KXG39586 gene_biotype:protein_coding'	T
'4.2.1.1'	'Amino acid metabolism.aspartate group amino acid biosynthesis.asparagine biosynthesis.glutamine-dependent asparagine synthetase *(ASN1)'	'sorbi_3001g406800'	'mercator4v6.0: glutamine-dependent asparagine synthetase *(ASN1) & original description: transcript:KXG39587 gene_biotype:protein_coding'	T
'4.2.1.1'	'Amino acid metabolism.aspartate group amino acid biosynthesis.asparagine biosynthesis.glutamine-dependent asparagine synthetase *(ASN1)'	'sorbi_3005g003200'	'mercator4v6.0: glutamine-dependent asparagine synthetase *(ASN1) & original description: transcript:EES09082 gene_biotype:protein_coding'	T
'4.2.1.1'	'Amino acid metabolism.aspartate group amino acid biosynthesis.asparagine biosynthesis.glutamine-dependent asparagine synthetase *(ASN1)'	'sorbi_3010g110000'	'mercator4v6.0: glutamine-dependent asparagine synthetase *(ASN1) & original description: transcript:EER89574 gene_biotype:protein_coding'	T
'4.2.1.2'	'Amino acid metabolism.aspartate group amino acid biosynthesis.asparagine biosynthesis.L-asparaginase *(ASPG)'	'sorbi_3001g174700'	'mercator4v6.0: L-asparaginase *(ASPG) & original description: transcript:OQU91409 gene_biotype:protein_coding'	T
'4.2.1.2'	'Amino acid metabolism.aspartate group amino acid biosynthesis.asparagine biosynthesis.L-asparaginase *(ASPG)'	'sorbi_3001g174700'	'mercator4v6.0: L-asparaginase *(ASPG) & original description: transcript:OQU91408 gene_biotype:protein_coding'	T
'4.2.1.2'	'Amino acid metabolism.aspartate group amino acid biosynthesis.asparagine biosynthesis.L-asparaginase *(ASPG)'	'sorbi_3006g243200'	'mercator4v6.0: L-asparaginase *(ASPG) & original description: transcript:EES11555 gene_biotype:protein_coding'	T
'4.2.1.3'	'Amino acid metabolism.aspartate group amino acid biosynthesis.asparagine biosynthesis.asparagine aminotransaminase *(AGT)'	'sorbi_3007g213700'	'mercator4v6.0: asparagine aminotransaminase *(AGT) & original description: transcript:EES14284 gene_biotype:protein_coding'	T
'4.2.1.4'	'Amino acid metabolism.aspartate group amino acid biosynthesis.asparagine biosynthesis.omega-amidase *(NLP3)'	'sorbi_3001g485800'	'mercator4v6.0: omega-amidase *(NLP3) & original description: transcript:KXG40065 gene_biotype:protein_coding'	T
'4.2.1.4'	'Amino acid metabolism.aspartate group amino acid biosynthesis.asparagine biosynthesis.omega-amidase *(NLP3)'	'sorbi_3001g485800'	'mercator4v6.0: omega-amidase *(NLP3) & original description: transcript:KXG40066 gene_biotype:protein_coding'	T
'4.2.1.4'	'Amino acid metabolism.aspartate group amino acid biosynthesis.asparagine biosynthesis.omega-amidase *(NLP3)'	'sorbi_3001g485800'	'mercator4v6.0: omega-amidase *(NLP3) & original description: transcript:OQU93139 gene_biotype:protein_coding'	T
'4.2.1.4'	'Amino acid metabolism.aspartate group amino acid biosynthesis.asparagine biosynthesis.omega-amidase *(NLP3)'	'sorbi_3010g077400'	'mercator4v6.0: omega-amidase *(NLP3) & original description: transcript:OQU76025 gene_biotype:protein_coding'	T
'4.2.1.4'	'Amino acid metabolism.aspartate group amino acid biosynthesis.asparagine biosynthesis.omega-amidase *(NLP3)'	'sorbi_3010g077400'	'mercator4v6.0: omega-amidase *(NLP3) & original description: transcript:OQU76026 gene_biotype:protein_coding'	T
'4.2.1.4'	'Amino acid metabolism.aspartate group amino acid biosynthesis.asparagine biosynthesis.omega-amidase *(NLP3)'	'sorbi_3010g077400'	'mercator4v6.0: omega-amidase *(NLP3) & original description: transcript:KXG19560 gene_biotype:protein_coding'	T
'4.2.1.4'	'Amino acid metabolism.aspartate group amino acid biosynthesis.asparagine biosynthesis.omega-amidase *(NLP3)'	'sorbi_3010g077400'	'mercator4v6.0: omega-amidase *(NLP3) & original description: transcript:KXG19559 gene_biotype:protein_coding'	T
'4.2.2'	'Amino acid metabolism.aspartate group amino acid biosynthesis.aspartate-derived amino acids'	''	''
'4.2.2.1'	'Amino acid metabolism.aspartate group amino acid biosynthesis.aspartate-derived amino acids.aspartate kinase'	'sorbi_3001g011700'	'mercator4v6.0: aspartate kinase & original description: transcript:EER93093 gene_biotype:protein_coding'	T
'4.2.2.1'	'Amino acid metabolism.aspartate group amino acid biosynthesis.aspartate-derived amino acids.aspartate kinase'	'sorbi_3002g111800'	'mercator4v6.0: aspartate kinase & original description: transcript:KXG34945 gene_biotype:protein_coding'	T
'4.2.2.1'	'Amino acid metabolism.aspartate group amino acid biosynthesis.aspartate-derived amino acids.aspartate kinase'	'sorbi_3003g412100'	'mercator4v6.0: aspartate kinase & original description: transcript:OQU88150 gene_biotype:protein_coding'	T
'4.2.2.1'	'Amino acid metabolism.aspartate group amino acid biosynthesis.aspartate-derived amino acids.aspartate kinase'	'sorbi_3003g412100'	'mercator4v6.0: aspartate kinase & original description: transcript:KXG34041 gene_biotype:protein_coding'	T
'4.2.2.1'	'Amino acid metabolism.aspartate group amino acid biosynthesis.aspartate-derived amino acids.aspartate kinase'	'sorbi_3003g412100'	'mercator4v6.0: aspartate kinase & original description: transcript:EES04141 gene_biotype:protein_coding'	T
'4.2.2.2'	'Amino acid metabolism.aspartate group amino acid biosynthesis.aspartate-derived amino acids.aspartate-semialdehyde dehydrogenase'	'sorbi_3001g081900'	'mercator4v6.0: aspartate-semialdehyde dehydrogenase & original description: transcript:EER93410 gene_biotype:protein_coding'	T
'4.2.2.3'	'Amino acid metabolism.aspartate group amino acid biosynthesis.aspartate-derived amino acids.lysine biosynthesis'	''	''
'4.2.2.3.1'	'Amino acid metabolism.aspartate group amino acid biosynthesis.aspartate-derived amino acids.lysine biosynthesis.hydroxy-tetrahydrodihydrodipicolinate synthase *(DHDPS)'	'sorbi_3006g186600'	'mercator4v6.0: hydroxy-tetrahydrodihydrodipicolinate synthase *(DHDPS) & original description: transcript:EES12697 gene_biotype:protein_coding'	T
'4.2.2.3.1'	'Amino acid metabolism.aspartate group amino acid biosynthesis.aspartate-derived amino acids.lysine biosynthesis.hydroxy-tetrahydrodihydrodipicolinate synthase *(DHDPS)'	'sorbi_3006g186600'	'mercator4v6.0: hydroxy-tetrahydrodihydrodipicolinate synthase *(DHDPS) & original description: transcript:OQU82189 gene_biotype:protein_coding'	T
'4.2.2.3.1'	'Amino acid metabolism.aspartate group amino acid biosynthesis.aspartate-derived amino acids.lysine biosynthesis.hydroxy-tetrahydrodihydrodipicolinate synthase *(DHDPS)'	'sorbi_3010g216300'	'mercator4v6.0: hydroxy-tetrahydrodihydrodipicolinate synthase *(DHDPS) & original description: transcript:EER88768 gene_biotype:protein_coding'	T
'4.2.2.3.2'	'Amino acid metabolism.aspartate group amino acid biosynthesis.aspartate-derived amino acids.lysine biosynthesis.hydroxy-tetrahydrodihydrodipicolinate reductase *(DapB1/2)'	'sorbi_3001g438600'	'mercator4v6.0: hydroxy-tetrahydrodihydrodipicolinate reductase *(DapB1/2) & original description: transcript:EER95181 gene_biotype:protein_coding'	T
'4.2.2.3.2'	'Amino acid metabolism.aspartate group amino acid biosynthesis.aspartate-derived amino acids.lysine biosynthesis.hydroxy-tetrahydrodihydrodipicolinate reductase *(DapB1/2)'	'sorbi_3007g171200'	'mercator4v6.0: hydroxy-tetrahydrodihydrodipicolinate reductase *(DapB1/2) & original description: transcript:OQU80721 gene_biotype:protein_coding'	T
'4.2.2.3.2'	'Amino acid metabolism.aspartate group amino acid biosynthesis.aspartate-derived amino acids.lysine biosynthesis.hydroxy-tetrahydrodihydrodipicolinate reductase *(DapB1/2)'	'sorbi_3007g171200'	'mercator4v6.0: hydroxy-tetrahydrodihydrodipicolinate reductase *(DapB1/2) & original description: transcript:OQU80720 gene_biotype:protein_coding'	T
'4.2.2.3.2'	'Amino acid metabolism.aspartate group amino acid biosynthesis.aspartate-derived amino acids.lysine biosynthesis.hydroxy-tetrahydrodihydrodipicolinate reductase *(DapB1/2)'	'sorbi_3007g171200'	'mercator4v6.0: hydroxy-tetrahydrodihydrodipicolinate reductase *(DapB1/2) & original description: transcript:OQU80722 gene_biotype:protein_coding'	T
'4.2.2.3.3'	'Amino acid metabolism.aspartate group amino acid biosynthesis.aspartate-derived amino acids.lysine biosynthesis.LL-diaminopimelate aminotransferase *(DapAT)'	'sorbi_3001g401700'	'mercator4v6.0: LL-diaminopimelate aminotransferase *(DapAT) & original description: transcript:EER95009 gene_biotype:protein_coding'	T
'4.2.2.3.4'	'Amino acid metabolism.aspartate group amino acid biosynthesis.aspartate-derived amino acids.lysine biosynthesis.diaminopimelate epimerase *(DapF)'	'sorbi_3008g133500'	'mercator4v6.0: diaminopimelate epimerase *(DapF) & original description: transcript:KXG23730 gene_biotype:protein_coding'	T
'4.2.2.3.4'	'Amino acid metabolism.aspartate group amino acid biosynthesis.aspartate-derived amino acids.lysine biosynthesis.diaminopimelate epimerase *(DapF)'	'sorbi_3008g133600'	'mercator4v6.0: diaminopimelate epimerase *(DapF) & original description: transcript:KXG23731 gene_biotype:protein_coding'	T
'4.2.2.3.4'	'Amino acid metabolism.aspartate group amino acid biosynthesis.aspartate-derived amino acids.lysine biosynthesis.diaminopimelate epimerase *(DapF)'	'sorbi_3008g133600'	'mercator4v6.0: diaminopimelate epimerase *(DapF) & original description: transcript:KXG23732 gene_biotype:protein_coding'	T
'4.2.2.3.5'	'Amino acid metabolism.aspartate group amino acid biosynthesis.aspartate-derived amino acids.lysine biosynthesis.diaminopimelate decarboxylase *(DapDC1/2)'	'sorbi_3008g038600'	'mercator4v6.0: diaminopimelate decarboxylase *(DapDC1/2) & original description: transcript:EES16656 gene_biotype:protein_coding'	T
'4.2.2.4'	'Amino acid metabolism.aspartate group amino acid biosynthesis.aspartate-derived amino acids.bifunctional homoserine dehydrogenase and aspartate kinase'	'sorbi_3002g155100'	'mercator4v6.0: bifunctional homoserine dehydrogenase and aspartate kinase & original description: transcript:EER96488 gene_biotype:protein_coding'	T
'4.2.2.5'	'Amino acid metabolism.aspartate group amino acid biosynthesis.aspartate-derived amino acids.homoserine kinase'	'sorbi_3004g357900'	'mercator4v6.0: homoserine kinase & original description: transcript:EES06074 gene_biotype:protein_coding'	T
'4.2.2.6'	'Amino acid metabolism.aspartate group amino acid biosynthesis.aspartate-derived amino acids.methionine biosynthesis'	''	''
'4.2.2.6.1'	'Amino acid metabolism.aspartate group amino acid biosynthesis.aspartate-derived amino acids.methionine biosynthesis.transsulfuration pathway'	''	''
[truncated: 54,519 more rows]
