# Supplementary material for: Deep learning the cis-regulatory code for gene expression in selected model plants
Source: Nat Commun. 2024 Apr 25;15:3488. doi: 10.1038/s41467-024-47744-0 (PMC11045779; doi:10.1038/s41467-024-47744-0)
Supplement: Supplementary file 16 — Source Data [file 41467_2024_47744_MOESM16_ESM.xlsx]

## Sheet: Fig1b, SInfo1, SData1
Samples and metrics used for the training of models shown in Figure 1, Suppl. Info 1 and Suppl. Data 1
Q1: 25th percentile; Q3: 75th percentile
n= transcriptome samples
Figure 1b, Supplementary Info 1
Arabidopsis thaliana	leaf (n=14)	root (n=9)
Number of genes	27655	27655
log10MaxTPM+1 Q1	0.199	0.281
number of genes < Q1	6914	6914
log10MaxTPM +1Q3	1.621	1.715
number of genes > Q3	6914	6914
Solanum lycopersicum	leaf (n=2)	root (n=9)
Number of genes	34658	34658
log10MaxTPM+1 Q1	0	0
number of genes < Q1	11906	8692
log10MaxTPM +1Q3	1.051	1.451
number of genes > Q3	8665	8665
Sorghum bicolor	leaf (n=15)	root (n=5)
Number of genes	34118	34118
log10MaxTPM+1 Q1	0.153	0.121
number of genes < Q1	8530	8530
log10MaxTPM +1Q3	1.389	1.6438
number of genes > Q3	8530	8530
Zea mays	leaf (n=14)	root (n=9)
Number of genes	39756	39756
log10MaxTPM+1 Q1	0.113277	0.095299
number of genes < Q1	9941	9939
log10MaxTPM +1Q3	1.46555	1.48427
number of genes > Q3	9939	9939

## Sheet: Fig2, SData2
Species	groups	sample size (n)	t-statistic	p_value	sig_level	trained for
Arabidopsis	SSR-SSC	5	9.65392	1.10343e-05	***	root
Solanum	SSR-SSC	12	17.2369	2.90574e-14	***	root
Sorghum	SSR-SSC	10	6.70436	2.75206e-06	***	root
Zea	SSR-SSC	10	21.1525	3.65393e-14	***	root
Arabidopsis	MSR-SSR	5	-8.81773	2.15337e-05	***	root
Solanum	MSR-SSR	12	-6.48323	1.60111e-06	***	root
Sorghum	MSR-SSR	10	-7.5694	5.33969e-07	***	root
Zea	MSR-SSR	10	0.505127	0.619598	-	root
Arabidopsis	SSR-SSRU	5	1.22393	0.255799	-	root
Solanum	SSR-SSRU	12	-0.5947	0.558109	-	root
Sorghum	SSR-SSRU	10	4.67199	0.00019	***	root
Zea	SSR-SSRU	10	-2.58137	0.0188217	*	root
Arabidopsis	SSR-SSC	5	13.1047	1.09295e-06	***	leaf
Solanum	SSR-SSC	12	15.7375	1.863e-13	***	leaf
Sorghum	SSR-SSC	10	12.154	4.10894e-10	***	leaf
Zea	SSR-SSC	10	10.773	2.80596e-09	***	leaf
Arabidopsis	MSR-SSR	5	-6.29407	0.000234	***	leaf
Solanum	MSR-SSR	12	-5.40662	1.97977e-05	***	leaf
Sorghum	MSR-SSR	10	0.637219	0.532004	-	leaf
Zea	MSR-SSR	10	1.05324	0.306164	-	leaf
Arabidopsis	SSR-SSRU	5	0.059906	0.9537	-	leaf
Solanum	SSR-SSRU	12	-1.49495	0.149135	-	leaf
Sorghum	SSR-SSRU	10	-3.38823	0.003276	**	leaf
Zea	SSR-SSRU	10	-1.04698	0.308965	-	leaf

## Sheet: Fig5, SData7, 8
Solanum lycopersicum MSR model genereates 11 predicted probabilities for each SlycMSR model
	predictions n =
Figure5c	12
Figure5d	12
Figure5g	12
	genes
Predicted probabilities	30048
Matching EPMs	16670
VARgenes: genes with variance in predicted probabilities > 0.005: 1156
	predicted expression
genes	differentially	homogenous
conserved	246	7294	7540
mutated	910	8213	9123
	1156	15507	16663
two-tailed P value Fisher exact test*	>0.0001
two-tailed P value Chi squared test	>0.0001
*(1000 bootstrap repetitions for upsamling)

## Sheet: Fig6a
geneID	MSR Prediction	MSR Shuffled Control Prediction	TrueLabel	logTPM (scaled)
Solyc01g005000	0.136497	0.180326	high	1.31985
Solyc01g005010	0.470872	0.291882	middle	1.0223
Solyc01g005020	0.852006	0.314596	middle	1.09513
Solyc01g005030	0.19321	0.287446	middle	0.856226
Solyc01g005040	0.236008	0.187769	middle	0.538618
Solyc01g005050	0.200097	0.256475	low	0
Solyc01g005060	0.652305	0.176729	middle	0.511133
Solyc01g005070	0.450718	0.32145	middle	0.0874449
Solyc01g005080	0.78076	0.200854	high	1.17118
Solyc01g005090	0.238757	0.28591	low	0
Solyc01g005100	0.540433	0.218926	high	1.325
Solyc01g005110	0.704979	0.222387	high	1.11814
Solyc01g005120	0.708684	0.22536	middle	0.800774
Solyc01g005130	0.291198	0.21948	high	1.49609
Solyc01g005140	0.355915	0.20693	middle	0.122066
Solyc01g005150	0.460182	0.23108	middle	0.60752
Solyc01g005160	0.268833	0.312849	middle	0.0279839
Solyc01g005210	0.742799	0.224349	high	1.32919
Solyc01g005220	0.26499	0.198865	middle	0.617702
Solyc01g005230	0.110922	0.214245	middle	0.245798
Solyc01g005240	0.841418	0.191332	high	1.27402
Solyc01g005253	0.405085	0.217972	middle	0.755015
Solyc01g005257	0.421223	0.245453	middle	1.0302
Solyc01g005280	0.334282	0.205717	middle	1.01827
Solyc01g005290	0.207203	0.176528	middle	1.06953
Solyc01g005310	0.57213	0.378155	low	0
Solyc01g005320	0.183967	0.275025	middle	0.0423187
Solyc01g005330	0.789342	0.182873	high	1.62427
Solyc01g005340	0.707066	0.275037	middle	0.806815
Solyc01g005350	0.14013	0.21505	middle	0.525009
Solyc01g005360	0.134587	0.202162	middle	0.0934416
Solyc01g005370	0.627431	0.263689	middle	0.585016
Solyc01g005380	0.863193	0.22412	middle	0.906602
Solyc01g005390	0.220667	0.265414	middle	0.216687
Solyc01g005400	0.411292	0.216552	high	1.20845
Solyc01g005410	0.135863	0.147218	high	1.50027
Solyc01g005420	0.276219	0.26391	high	1.48032
Solyc01g005430	0.839736	0.151237	middle	0.845896
Solyc01g005440	0.851001	0.412728	high	2.02397
Solyc01g005450	0.191524	0.281673	middle	0.884841
Solyc01g005460	0.838204	0.132568	middle	0.713635
Solyc01g005470	0.30148	0.233686	high	1.69953
Solyc01g005480	0.768443	0.369571	middle	0.661489
Solyc01g005490	0.478409	0.251307	high	1.41449
Solyc01g005500	0.306876	0.19121	middle	0.566767
Solyc01g005510	0.249779	0.228616	middle	0.146397
Solyc01g005520	0.852987	0.340989	high	2.36099
Solyc01g005540	0.878748	0.239156	high	1.34214
Solyc01g005550	0.882762	0.190093	high	1.82655
Solyc01g005560	0.747943	0.234994	high	2.47303
Solyc01g005570	0.537639	0.201029	high	1.60841
Solyc01g005580	0.456687	0.194407	high	1.4816
Solyc01g005590	0.645161	0.276726	high	1.78464
Solyc01g005600	0.93555	0.208313	high	1.41931
Solyc01g005610	0.30648	0.243961	low	0
Solyc01g005620	0.836876	0.185146	high	2.45087
Solyc01g005630	0.11429	0.186601	middle	0.0786808
Solyc01g005640	0.917986	0.22357	middle	1.03525
Solyc01g005650	0.0898758	0.174121	low	0
Solyc01g005660	0.356724	0.210813	low	0
Solyc01g005670	0.376651	0.226103	middle	0.546953
Solyc01g005680	0.49897	0.254628	middle	1.066
Solyc01g005690	0.876143	0.256204	high	1.21
Solyc01g005700	0.518325	0.20862	middle	0.656445
Solyc01g005770	0.171205	0.296259	low	0
Solyc01g005780	0.229554	0.226495	middle	0.122489
Solyc01g005783	0.284838	0.242658	low	0
Solyc01g005787	0.212687	0.281605	middle	0.58181
Solyc01g005790	0.676758	0.275037	middle	0.669179
Solyc01g005800	0.224437	0.392004	middle	0.112453
Solyc01g005810	0.575234	0.279724	high	1.32741
Solyc01g005820	0.360421	0.238667	high	1.9516
Solyc01g005830	0.809755	0.358422	middle	1.05217
Solyc01g005840	0.776115	0.238832	high	1.60223
Solyc01g005850	0.19483	0.229037	middle	0.269323
Solyc01g005860	0.533889	0.248503	low	0
Solyc01g005870	0.180613	0.270088	middle	0.565893
Solyc01g005900	0.734844	0.208655	middle	0.287963
Solyc01g005910	0.414977	0.259166	high	1.48975
Solyc01g005920	0.806971	0.157205	middle	0.641231
Solyc01g005930	0.289088	0.181553	high	1.27509
Solyc01g005940	0.299876	0.222201	low	0
Solyc01g005950	0.911162	0.311811	high	1.45216
Solyc01g005960	0.913398	0.161975	high	1.34309
Solyc01g005970	0.354287	0.226389	middle	0.696577
Solyc01g005980	0.612971	0.240124	middle	0.781317
Solyc01g005985	0.401963	0.230648	high	2.16461
Solyc01g006000	0.918954	0.293696	middle	0.751089
Solyc01g006010	0.897854	0.260413	middle	0.635921
Solyc01g006020	0.915738	0.203367	high	2.22908
Solyc01g006040	0.821067	0.259362	middle	0.780883
Solyc01g006050	0.17933	0.393377	middle	0.0675179
Solyc01g006055	0.191071	0.317426	middle	0.555525
Solyc01g006080	0.0944422	0.262863	low	0
Solyc01g006090	0.205005	0.260756	middle	0.732797
Solyc01g006100	0.396158	0.243978	middle	0.400033
Solyc01g006110	0.885102	0.197412	high	1.57646
Solyc01g006120	0.791622	0.242107	high	1.60054
Solyc01g006140	0.758522	0.307989	middle	0.418596
Solyc01g006150	0.308607	0.207018	high	1.45031
Solyc01g006160	0.443739	0.277763	high	2.32641
Solyc01g006170	0.146077	0.237947	high	1.11769
Solyc01g006180	0.271302	0.409751	middle	0.537824
Solyc01g006190	0.358418	0.251175	high	1.50966
Solyc01g006200	0.858401	0.374331	middle	0.860454
Solyc01g006210	0.904521	0.210288	middle	0.29552
Solyc01g006220	0.951434	0.478542	middle	0.570124
Solyc01g006230	0.384583	0.32136	high	1.22399
Solyc01g006240	0.212534	0.271076	middle	0.712165
Solyc01g006250	0.84136	0.219368	middle	0.677183
Solyc01g006260	0.186008	0.281198	middle	0.683648
Solyc01g006280	0.70275	0.234088	high	1.86422
Solyc01g006290	0.227424	0.168732	middle	0.956716
Solyc01g006300	0.145801	0.121966	high	1.52151
Solyc01g006310	0.339823	0.182794	low	0
Solyc01g006320	0.242616	0.254895	high	1.18834
Solyc01g006330	0.797782	0.192263	high	1.79489
Solyc01g006340	0.35392	0.333543	middle	0.662181
Solyc01g006350	0.476491	0.208508	high	1.20364
Solyc01g006360	0.89179	0.448568	middle	1.08816
Solyc01g006370	0.744314	0.215233	high	1.15673
Solyc01g006380	0.161181	0.3178	middle	0.760166
Solyc01g006390	0.177846	0.178579	low	0
Solyc01g006400	0.296116	0.213904	high	2.26569
Solyc01g006410	0.100835	0.342978	low	0
Solyc01g006420	0.0630447	0.241048	low	0
Solyc01g006430	0.429732	0.257568	high	2.01507
Solyc01g006440	0.200518	0.195921	middle	0.0252474
Solyc01g006450	0.785073	0.238032	high	1.26445
Solyc01g006460	0.186843	0.188637	low	0
Solyc01g006480	0.204823	0.248052	middle	0.943636
Solyc01g006490	0.941891	0.17462	middle	0.775793
Solyc01g006500	0.781224	0.219166	middle	0.880004
Solyc01g006510	0.863794	0.383593	high	1.93738
Solyc01g006520	0.223685	0.232794	middle	0.773442
Solyc01g006530	0.103201	0.22075	low	0
Solyc01g006540	0.534576	0.20781	high	1.28868
Solyc01g006555	0.168311	0.413776	high	2.06073
Solyc01g006590	0.129649	0.365851	low	0
Solyc01g006610	0.263024	0.279211	middle	0.0357178
Solyc01g006620	0.105712	0.487115	middle	0.10728
Solyc01g006630	0.867902	0.219985	middle	1.08547
Solyc01g006640	0.12144	0.348949	low	0
Solyc01g006650	0.565611	0.210197	middle	0.20146
Solyc01g006660	0.200511	0.270607	middle	0.275307
Solyc01g006670	0.506393	0.290356	middle	0.531232
Solyc01g006680	0.610592	0.309064	high	1.15657
Solyc01g006690	0.384396	0.31933	middle	1.08417
Solyc01g006700	0.944837	0.230811	middle	0.880884
Solyc01g006710	0.468493	0.266659	middle	0.692939
Solyc01g006720	0.153588	0.235768	high	1.55419
Solyc01g006730	0.128072	0.206184	middle	0.082478
Solyc01g006740	0.817372	0.251455	middle	0.632101
Solyc01g006750	0.138389	0.17872	middle	0.286331
Solyc01g006760	0.155781	0.22209	low	0
Solyc01g006770	0.329183	0.214623	low	0
Solyc01g006780	0.49165	0.157654	middle	0.584066
Solyc01g006790	0.155506	0.262346	middle	0.952294
Solyc01g006800	0.856784	0.196332	high	1.47125
Solyc01g006810	0.278626	0.285046	high	1.38013
Solyc01g006820	0.490578	0.361501	high	1.92355
Solyc01g006830	0.225802	0.459463	high	2.17179
Solyc01g006840	0.16167	0.236637	middle	0.0450103
Solyc01g006845	0.834705	0.250307	low	0
Solyc01g006850	0.369315	0.212991	middle	0.190898
Solyc01g006860	0.84548	0.271315	middle	1.07162
Solyc01g006870	0.645382	0.198245	high	1.13423
Solyc01g006880	0.893732	0.186254	middle	0.665348
Solyc01g006890	0.651305	0.181243	middle	0.745843
Solyc01g006900	0.9488	0.165402	high	2.26421
Solyc01g006910	0.469981	0.193862	middle	0.315668
Solyc01g006920	0.349727	0.290061	middle	0.0924968
Solyc01g006930	0.5732	0.19627	middle	0.854792
Solyc01g006940	0.951009	0.257432	high	1.99205
Solyc01g006950	0.142315	0.237082	middle	0.322713
Solyc01g006960	0.643818	0.240177	middle	0.915706
Solyc01g006970	0.91797	0.160446	middle	0.864478
Solyc01g006980	0.897044	0.201913	high	1.36395
Solyc01g006990	0.528174	0.215588	middle	1.06174
Solyc01g007000	0.476845	0.189536	middle	0.0792594
Solyc01g007010	0.330212	0.191433	middle	1.01726
Solyc01g007020	0.419126	0.188536	middle	1.09487
Solyc01g007030	0.192806	0.21487	middle	0.666619
Solyc01g007080	0.145006	0.339304	middle	0.0573058
Solyc01g007090	0.148691	0.340145	low	0
Solyc01g007100	0.57697	0.228627	high	1.50915
Solyc01g007110	0.496444	0.237069	high	1.44966
Solyc01g007120	0.718191	0.386837	high	1.12656
Solyc01g007130	0.541706	0.322108	middle	0.685276
Solyc01g007140	0.623942	0.184418	middle	0.504836
Solyc01g007150	0.87705	0.212583	high	1.20052
Solyc01g007160	0.762675	0.204116	middle	0.179325
Solyc01g007170	0.244071	0.220898	middle	0.110977
Solyc01g007180	0.859537	0.201012	middle	0.784668
Solyc01g007190	0.633289	0.393144	middle	0.393507
Solyc01g007200	0.628403	0.385377	middle	0.199282
Solyc01g007210	0.242586	0.301174	middle	0.167859
Solyc01g007220	0.394889	0.17574	high	1.78317
Solyc01g007230	0.511018	0.162049	high	1.15211
Solyc01g007240	0.167553	0.25255	middle	0.0816321
Solyc01g007250	0.712508	0.264009	middle	0.95369
Solyc01g007260	0.206133	0.26587	middle	0.393247
Solyc01g007263	0.444679	0.18035	low	0
Solyc01g007267	0.281145	0.181749	middle	0.293984
Solyc01g007740	0.9024	0.265632	high	1.45669
Solyc01g007750	0.758509	0.28885	middle	0.96602
Solyc01g007760	0.821095	0.316017	middle	0.898487
Solyc01g007780	0.864985	0.234631	middle	0.651001
Solyc01g007790	0.610982	0.309624	middle	0.864749
Solyc01g007800	0.857479	0.250762	middle	0.408889
Solyc01g007810	0.12609	0.248356	middle	0.964121
Solyc01g007830	0.382234	0.188534	low	0
Solyc01g007840	0.843394	0.367225	middle	0.944253
Solyc01g007850	0.177338	0.283124	middle	0.638605
Solyc01g007860	0.201873	0.280068	high	2.15767
Solyc01g007870	0.0922869	0.243563	middle	0.799881
Solyc01g007880	0.6638	0.301347	middle	0.900551
Solyc01g007890	0.0713838	0.202764	high	1.2099
Solyc01g150101	0.221392	0.214637	middle	0.258385
Solyc01g007900	0.589844	0.279543	middle	1.02644
Solyc01g007910	0.515714	0.244062	high	1.4063
Solyc01g007920	0.634572	0.197862	high	1.4511
Solyc01g007930	0.796096	0.362227	middle	0.990667
Solyc01g007940	0.0622676	0.164463	low	0
Solyc01g007950	0.702598	0.160342	middle	0.271197
Solyc01g007980	0.119835	0.197531	middle	0.863642
Solyc01g007990	0.175263	0.310157	middle	0.629192
Solyc01g008000	0.911628	0.211122	high	2.44967
Solyc01g150102	0.238963	0.317168	middle	0.146252
Solyc01g008020	0.939271	0.365692	high	1.75572
Solyc01g008040	0.317983	0.209351	low	0
Solyc01g008050	0.272067	0.170599	middle	0.0639421
Solyc01g008060	0.6647	0.226991	high	1.46499
Solyc01g008070	0.887324	0.299025	high	1.66016
Solyc01g008080	0.640732	0.293233	high	2.25166
Solyc01g008090	0.824657	0.251474	high	2.5272
Solyc01g008100	0.88391	0.280813	high	1.29277
Solyc01g008110	0.412341	0.310642	high	2.1936
Solyc01g008120	0.849086	0.297603	middle	1.09716
Solyc01g008130	0.664492	0.234298	middle	0.569544
Solyc01g008140	0.705423	0.246668	middle	0.62998
Solyc01g008150	0.14014	0.272996	low	0
Solyc01g008160	0.891475	0.238714	middle	1.02246
Solyc01g008170	0.616001	0.293817	middle	1.08878
Solyc01g008180	0.564492	0.235701	high	1.26623
Solyc01g008190	0.8875	0.27678	middle	1.04256
Solyc01g008200	0.316919	0.253046	middle	0.690829
Solyc01g008220	0.577628	0.263955	middle	0.368272
Solyc01g008230	0.596817	0.251171	high	1.71029
Solyc01g008240	0.368335	0.171456	middle	0.160668
Solyc01g008250	0.72405	0.29509	high	2.16846
Solyc01g008260	0.333712	0.212787	middle	0.964823
Solyc01g008270	0.719037	0.216778	high	1.50747
Solyc01g008280	0.850347	0.200461	middle	0.992856
Solyc01g008290	0.775478	0.250915	middle	0.83765
Solyc01g008300	0.666761	0.182134	middle	0.433179
Solyc01g008310	0.627992	0.189071	high	1.38232
Solyc01g008320	0.789407	0.286102	middle	0.967241
Solyc01g008330	0.865493	0.212447	high	1.73748
Solyc01g008340	0.953345	0.25315	middle	1.05205
Solyc01g008360	0.900038	0.247512	high	1.7408
Solyc01g008370	0.841267	0.16669	high	1.76735
Solyc01g008390	0.270716	0.379084	low	0
Solyc01g008410	0.179971	0.184	middle	0.0248479
Solyc01g008420	0.251599	0.187801	middle	0.18044
Solyc01g008425	0.28108	0.257713	low	0
Solyc01g008440	0.956125	0.193138	middle	0.851381
Solyc01g008450	0.0856757	0.333146	low	0
Solyc01g008460	0.663994	0.285617	high	1.13094
Solyc01g008470	0.869802	0.206552	middle	0.902411
Solyc01g008480	0.510047	0.300381	middle	0.801141
Solyc01g008490	0.93235	0.244494	middle	0.968361
Solyc01g008500	0.0947764	0.260873	middle	0.150635
Solyc01g008510	0.157186	0.17453	middle	0.168515
Solyc01g008520	0.470983	0.154943	middle	0.426879
Solyc01g008530	0.878745	0.299951	high	1.13389
Solyc01g008540	0.692237	0.211705	low	0
Solyc01g008550	0.702074	0.271466	high	2.17162
Solyc01g008560	0.649623	0.276003	middle	1.05392
Solyc01g008570	0.0990766	0.224959	low	0
Solyc01g008580	0.147275	0.245155	low	0
Solyc01g008590	0.249395	0.181913	low	0
Solyc01g008600	0.815768	0.20056	middle	0.634563
Solyc01g008610	0.183826	0.248745	low	0
Solyc01g008620	0.328481	0.291416	middle	0.409729
Solyc01g008640	0.12508	0.183414	low	0
Solyc01g008650	0.206843	0.209448	low	0
Solyc01g008660	0.615971	0.234667	middle	0.619624
Solyc01g008670	0.245253	0.287803	middle	0.897653
Solyc01g008680	0.191794	0.346025	low	0
Solyc01g008690	0.162506	0.31903	middle	0.046366
Solyc01g008700	0.775756	0.235992	high	1.11643
Solyc01g008710	0.114678	0.209296	middle	0.523385
Solyc01g008720	0.116555	0.309933	low	0
Solyc01g008730	0.89306	0.17557	middle	1.0399
Solyc01g008740	0.15239	0.191896	low	0
Solyc01g008760	0.338021	0.301957	middle	0.627137
Solyc01g008770	0.778672	0.207447	high	1.36266
Solyc01g008780	0.836465	0.262436	high	1.88352
Solyc01g008800	0.212189	0.239204	middle	0.565188
Solyc01g008810	0.738317	0.242529	high	1.38079
Solyc01g008820	0.710995	0.368692	high	1.6347
Solyc01g008830	0.10872	0.215299	middle	1.00098
Solyc01g008840	0.94019	0.257534	high	1.45084
Solyc01g008850	0.602818	0.204512	high	1.77978
Solyc01g008860	0.0844725	0.239404	low	0
Solyc01g008870	0.184478	0.231342	low	0
Solyc12g005615	0.230542	0.248659	middle	0.036723
Solyc01g008880	0.0712867	0.156244	middle	0.176453
Solyc01g008890	0.171026	0.22859	high	1.21915
Solyc01g008900	0.172751	0.188577	middle	0.739041
Solyc01g008910	0.252592	0.26774	middle	0.425873
Solyc01g008920	0.92299	0.210805	high	1.7094
Solyc01g008930	0.233997	0.318882	middle	0.862686
Solyc01g008950	0.938673	0.30662	high	2.31724
Solyc01g008960	0.972911	0.197785	high	1.71545
Solyc01g008970	0.432231	0.251978	high	2.10447
Solyc01g008980	0.225943	0.376465	middle	0.934052
Solyc01g008990	0.783411	0.25419	middle	1.09595
Solyc01g009000	0.145952	0.289233	high	1.38353
Solyc01g009010	0.628353	0.207564	high	1.51731
Solyc01g009020	0.908854	0.215109	high	2.21181
Solyc01g009030	0.943882	0.203315	middle	0.763902
Solyc01g009040	0.882913	0.289891	middle	0.455688
Solyc01g009050	0.439507	0.257969	high	1.37218
Solyc01g009060	0.862372	0.317065	middle	0.986985
Solyc01g009070	0.775832	0.24232	middle	0.725314
Solyc01g009080	0.495579	0.226772	high	2.42587
Solyc01g009090	0.853047	0.21919	high	1.25694
Solyc01g009100	0.654256	0.230699	high	1.80212
Solyc01g009120	0.564581	0.192449	high	1.17194
Solyc01g012540	0.177884	0.18384	low	0
Solyc01g009140	0.167306	0.244472	low	0
Solyc01g009145	0.186724	0.220792	high	1.10186
Solyc01g009160	0.851584	0.236324	high	1.27309
Solyc01g009165	0.131053	0.282869	low	0
Solyc01g009170	0.21808	0.2727	high	1.67723
Solyc01g009180	0.816845	0.300952	high	1.12485
Solyc01g009190	0.213294	0.220891	middle	0.0684731
Solyc01g009200	0.340592	0.280467	middle	0.737724
Solyc01g009210	0.524632	0.227613	low	0
Solyc01g009220	0.121119	0.189788	middle	0.655494
Solyc01g009230	0.305182	0.284043	middle	0.940146
Solyc01g009240	0.164257	0.169741	middle	0.11495
Solyc01g009245	0.193989	0.186155	high	1.41328
Solyc01g009250	0.271319	0.233144	middle	0.361851
Solyc01g009260	0.304037	0.5039	middle	0.316715
Solyc01g009270	0.165162	0.325734	middle	0.0342977
Solyc01g009280	0.458063	0.45231	high	1.11644
Solyc01g009290	0.914404	0.349927	middle	0.917697
Solyc01g009300	0.530917	0.227033	middle	0.904628
Solyc01g009310	0.918108	0.197332	high	1.75331
Solyc01g009320	0.146611	0.163131	low	0
Solyc01g009330	0.0690525	0.243205	middle	0.0378989
Solyc01g009340	0.132264	0.273411	middle	0.359963
Solyc01g009350	0.756083	0.257506	low	0
Solyc01g009360	0.422328	0.284684	low	0
Solyc01g009370	0.130916	0.356429	low	0
Solyc01g009380	0.796558	0.221924	middle	1.05279
Solyc01g009390	0.729206	0.213341	middle	0.758735
Solyc01g009400	0.100577	0.200465	middle	0.0486694
Solyc01g009410	0.0733845	0.157811	middle	0.0489477
Solyc01g009420	0.804299	0.270484	high	1.96725
Solyc01g009430	0.854685	0.216425	high	1.49422
Solyc01g009440	0.126067	0.238123	low	0
Solyc01g009443	0.596147	0.211592	high	1.73547
Solyc01g009447	0.612021	0.203536	high	1.53953
Solyc01g009470	0.222125	0.226586	low	0
Solyc01g009480	0.146627	0.216633	middle	0.189807
Solyc01g009490	0.18153	0.225748	low	0
Solyc01g009500	0.560594	0.206485	high	1.12445
Solyc01g009505	0.31977	0.225024	low	0
Solyc01g009510	0.375833	0.3171	low	0
Solyc01g009520	0.813961	0.26085	high	1.96178
Solyc01g009530	0.134724	0.294519	low	0
Solyc01g009540	0.125708	0.203058	low	0
Solyc01g009550	0.199493	0.18076	low	0
Solyc01g009560	0.109863	0.229474	low	0
Solyc01g009565	0.138709	0.328835	high	1.51631
Solyc01g009580	0.146706	0.199254	low	0
Solyc01g009590	0.118831	0.240063	low	0
Solyc01g009600	0.147992	0.287757	low	0
Solyc01g009610	0.583744	0.204482	high	1.60767
Solyc01g009620	0.584929	0.221445	middle	0.964641
Solyc01g009630	0.604792	0.28952	high	1.42565
Solyc01g009640	0.163593	0.201592	low	0
Solyc01g009650	0.190647	0.177611	low	0
Solyc01g009660	0.0982935	0.186916	low	0
Solyc01g009670	0.40913	0.252145	middle	1.07691
Solyc01g009690	0.245617	0.324377	middle	0.116153
Solyc01g009700	0.311061	0.314286	middle	0.228959
Solyc01g009705	0.211385	0.238547	low	0
Solyc01g009710	0.157462	0.187283	middle	0.381223
Solyc01g009720	0.236357	0.206204	middle	0.320051
Solyc01g009730	0.312769	0.165718	low	0
Solyc01g009735	0.357552	0.213877	low	0
Solyc01g009740	0.323753	0.20495	low	0
Solyc01g009750	0.600671	0.233212	high	1.85698
Solyc01g009760	0.234875	0.285771	middle	0.694302
Solyc01g009770	0.139683	0.204124	middle	0.751001
Solyc01g009780	0.866355	0.233176	high	1.42566
Solyc01g009790	0.427672	0.190252	low	0
Solyc01g009795	0.349075	0.276626	low	0
Solyc01g009810	0.157597	0.228721	middle	0.277046
Solyc01g009820	0.843059	0.227696	middle	0.920097
Solyc01g009830	0.355357	0.234704	low	0
Solyc01g009840	0.125964	0.351299	low	0
Solyc01g009850	0.530577	0.285627	high	1.20189
Solyc01g009860	0.338016	0.256169	high	2.18001
Solyc01g009870	0.749662	0.273375	middle	0.0578075
Solyc01g009880	0.142099	0.227697	low	0
Solyc01g009890	0.160689	0.249101	low	0
Solyc01g009900	0.190118	0.247822	middle	0.320645
Solyc01g009910	0.0851008	0.224484	low	0
Solyc01g009920	0.164468	0.180188	low	0
Solyc01g009930	0.157685	0.23323	middle	0.0980017
Solyc01g009940	0.202576	0.183658	low	0
Solyc01g009960	0.115262	0.182277	low	0
Solyc01g009970	0.544361	0.348115	high	1.4439
Solyc01g009975	0.151271	0.202779	low	0
Solyc01g009980	0.143561	0.379765	low	0
Solyc01g009990	0.671991	0.331099	high	2.15451
Solyc01g010000	0.635493	0.228658	high	1.17883
Solyc01g096290	0.822361	0.191448	high	2.20965
Solyc01g096300	0.522232	0.209715	middle	0.449562
Solyc03g083650	0.362052	0.236888	middle	0.556087
Solyc03g083640	0.113208	0.206311	low	0
Solyc01g010020	0.377789	0.387958	middle	0.99296
Solyc01g010030	0.267262	0.240585	middle	0.903264
Solyc01g010050	0.868655	0.33724	high	1.71281
Solyc01g010060	0.372131	0.335138	middle	0.601737
Solyc01g010063	0.473673	0.178223	low	0
Solyc01g010065	0.471023	0.252838	middle	0.0359095
Solyc01g010067	0.453394	0.254062	low	0
Solyc01g010080	0.836712	0.193698	middle	0.151176
Solyc04g051427	0.15119	0.20432	middle	0.177502
Solyc01g150108	0.152847	0.291726	middle	0.769697
Solyc01g150109	0.289974	0.22596	low	0
Solyc01g150110	0.134658	0.172959	low	0
Solyc01g010130	0.648127	0.219556	middle	0.874682
Solyc01g010140	0.162158	0.317137	low	0
Solyc01g010150	0.841058	0.211941	middle	0.768842
Solyc01g010160	0.164846	0.195071	low	0
Solyc01g010170	0.252839	0.500867	low	0
Solyc01g010175	0.167925	0.315908	low	0
Solyc01g010180	0.559889	0.247288	high	1.92103
Solyc01g010185	0.26949	0.222447	high	1.55636
Solyc01g010215	0.350793	0.162735	high	1.32953
Solyc01g010220	0.796584	0.258382	high	1.22319
Solyc01g010230	0.563716	0.273994	high	1.26063
Solyc01g010240	0.178286	0.172534	low	0
Solyc01g010250	0.611273	0.251677	middle	1.00509
Solyc01g010260	0.232243	0.31087	low	0
Solyc01g010270	0.763843	0.242708	high	1.96576
Solyc01g010280	0.465769	0.562101	middle	0.0731903
Solyc01g010290	0.829636	0.252107	high	1.28709
Solyc01g010310	0.579206	0.166959	middle	1.07093
Solyc01g010350	0.196548	0.195017	low	0
Solyc01g010360	0.263102	0.209822	middle	0.0463508
Solyc01g010365	0.864864	0.201963	middle	0.967221
Solyc01g010370	0.794248	0.264053	middle	0.687119
Solyc01g010390	0.293117	0.21894	middle	1.00533
Solyc01g010405	0.221912	0.290074	low	0
Solyc09g030510	0.163346	0.304347	low	0
Solyc01g010410	0.513805	0.202864	low	0
Solyc01g010415	0.199515	0.301606	low	0
Solyc01g010420	0.122868	0.226776	low	0
Solyc01g010440	0.792295	0.282904	high	1.25822
Solyc01g010460	0.230227	0.411956	middle	0.81662
Solyc01g010470	0.460578	0.442936	middle	1.00474
Solyc01g010480	0.414546	0.257171	high	2.28427
Solyc01g010490	0.166499	0.193436	middle	0.0931221
Solyc01g010500	0.272527	0.188293	middle	0.0393395
Solyc01g010510	0.569089	0.170891	middle	0.473234
Solyc01g010520	0.580222	0.208277	high	1.33817
Solyc01g010530	0.607429	0.342436	low	0
Solyc01g010540	0.629524	0.288316	high	1.92686
Solyc01g010570	0.405102	0.288529	middle	1.04336
Solyc01g010580	0.524564	0.224514	high	1.97949
Solyc01g010590	0.661184	0.214046	high	1.21449
Solyc01g010600	0.185953	0.200869	middle	0.0577999
Solyc01g010640	0.964517	0.446217	high	1.85607
Solyc01g010650	0.809604	0.263658	middle	1.05915
Solyc01g010660	0.62365	0.306702	middle	0.79521
Solyc01g010700	0.431719	0.272278	middle	0.984079
Solyc01g010705	0.328209	0.197837	low	0
Solyc01g010710	0.399812	0.175374	middle	0.710329
Solyc01g010720	0.3324	0.198362	low	0
Solyc01g010740	0.2953	0.282932	low	0
Solyc01g010750	0.485327	0.22383	high	2.00035
Solyc05g150148	0.205646	0.221664	low	0
Solyc01g010760	0.742605	0.214346	high	1.60668
Solyc01g010780	0.506453	0.2174	high	1.19065
Solyc06g017973	0.188453	0.216891	middle	0.271001
Solyc01g010810	0.749291	0.576015	middle	1.08958
Solyc01g010820	0.549095	0.338874	middle	0.857615
Solyc01g010830	0.585535	0.402407	high	1.12821
Solyc01g010840	0.605471	0.267526	low	0
Solyc01g010860	0.816165	0.201707	middle	1.05608
Solyc01g010870	0.573644	0.25253	high	1.14632
Solyc01g010880	0.940383	0.210936	middle	1.0062
Solyc01g010890	0.144379	0.230133	low	0
Solyc03g096705	0.135208	0.281744	low	0
Solyc01g010900	0.162695	0.228485	low	0
Solyc01g010910	0.121225	0.207663	middle	0.413526
Solyc01g010920	0.219859	0.22326	middle	0.390633
Solyc01g010930	0.356963	0.300024	middle	0.424414
Solyc12g013655	0.155228	0.220069	middle	0.000473705
Solyc01g010940	0.682797	0.199737	high	1.55513
Solyc01g010950	0.883322	0.243316	high	1.12393
Solyc01g010960	0.187429	0.196169	low	0
Solyc01g010970	0.545951	0.263057	middle	0.147416
Solyc03g063180	0.11764	0.230652	low	0
Solyc01g010990	0.506161	0.340164	middle	0.672429
Solyc01g011000	0.936681	0.216981	high	2.42025
Solyc01g011005	0.166553	0.32591	low	0
Solyc01g011020	0.19418	0.22573	low	0
Solyc01g011030	0.307543	0.305785	middle	0.962206
Solyc01g011040	0.725531	0.17996	high	1.56574
Solyc01g011050	0.22045	0.227879	middle	0.170984
Solyc01g011060	0.214153	0.215379	low	0
Solyc01g011080	0.126466	0.197883	middle	0.520443
Solyc01g011090	0.902163	0.192205	high	1.2124
Solyc01g011100	0.497752	0.387079	high	1.36441
Solyc01g011105	0.229353	0.2695	middle	0.633725
Solyc01g011110	0.135476	0.348575	low	0
Solyc01g011113	0.211826	0.221209	low	0
Solyc01g011115	0.215405	0.265743	low	0
Solyc01g011117	0.241762	0.226603	low	0
Solyc01g011170	0.204475	0.321924	low	0
Solyc01g150113	0.508054	0.357393	low	0
Solyc01g011180	0.177535	0.239123	low	0
Solyc01g011200	0.28708	0.187177	middle	0.428842
Solyc01g011220	0.403812	0.241923	middle	0.271001
Solyc01g011230	0.354555	0.346457	middle	0.513008
Solyc01g011260	0.304981	0.207215	low	0
Solyc01g011270	0.255703	0.206402	low	0
Solyc01g011273	0.185215	0.191191	low	0
Solyc01g011277	0.317103	0.210112	middle	0.129106
Solyc01g011300	0.359266	0.158712	low	0
Solyc01g011310	0.350806	0.207983	low	0
Solyc01g011320	0.303398	0.291237	low	0
Solyc01g011330	0.45429	0.19852	low	0
Solyc01g011340	0.807823	0.418996	high	1.57351
Solyc01g011350	0.725101	0.185364	high	1.38287
Solyc01g011352	0.181531	0.296018	low	0
Solyc01g011354	0.316775	0.589018	low	0
Solyc01g011356	0.166881	0.353072	low	0
Solyc01g011358	0.270646	0.219791	low	0
Solyc01g011390	0.168323	0.221708	middle	0.0627072
Solyc01g011413	0.552619	0.22033	middle	0.0577904
Solyc01g011417	0.214107	0.202798	low	0
Solyc01g011430	0.18882	0.255305	middle	0.0521058
Solyc01g011435	0.327679	0.195269	low	0
Solyc01g011460	0.131854	0.237892	low	0
Solyc01g011465	0.30077	0.240887	middle	0.0940593
Solyc01g011470	0.175176	0.390793	low	0
Solyc01g011480	0.190813	0.364154	low	0
Solyc01g011490	0.485808	0.255144	low	0
Solyc01g011495	0.46702	0.363916	low	0
Solyc01g011500	0.163405	0.208661	low	0
Solyc01g011510	0.229201	0.271879	high	1.70786
Solyc01g011520	0.244483	0.476636	low	0
Solyc01g011540	0.15905	0.220714	low	0
Solyc01g012550	0.299859	0.289017	low	0
Solyc01g012560	0.395455	0.274817	low	0
Solyc01g012570	0.256281	0.328474	low	0
Solyc01g012580	0.146637	0.246025	middle	0.445483
Solyc01g012590	0.250428	0.325052	low	0
Solyc01g012610	0.396759	0.234249	low	0
Solyc01g012650	0.197024	0.253072	low	0
Solyc01g012670	0.252956	0.218227	low	0
Solyc01g012680	0.298461	0.222264	low	0
Solyc01g012690	0.199326	0.219749	low	0
Solyc01g012700	0.114502	0.203737	low	0
Solyc01g012720	0.132438	0.243962	low	0
Solyc01g012730	0.128381	0.229373	low	0
Solyc01g012740	0.241558	0.24889	low	0
Solyc01g012750	0.171139	0.2082	middle	0.865898
Solyc01g012760	0.0917726	0.26924	low	0
Solyc01g013760	0.165556	0.28041	low	0
Solyc01g013810	0.325937	0.321935	low	0
Solyc01g013820	0.183492	0.233204	low	0
Solyc01g013840	0.206668	0.24309	low	0
Solyc01g013850	0.223798	0.287724	low	0
Solyc01g013860	0.261494	0.197952	low	0
Solyc01g013870	0.176698	0.263775	low	0
Solyc01g013880	0.172813	0.50237	low	0
Solyc01g013883	0.119386	0.332884	low	0
Solyc01g013890	0.140507	0.230589	low	0
Solyc01g013920	0.15329	0.154725	low	0
Solyc01g013930	0.237768	0.244492	low	0
Solyc01g013970	0.447426	0.194933	low	0
Solyc01g013975	0.469385	0.30433	low	0
Solyc01g013980	0.262878	0.247937	low	0
Solyc01g013985	0.138122	0.204337	low	0
Solyc01g013990	0.307062	0.266104	low	0
Solyc01g013995	0.205024	0.291204	low	0
Solyc01g014000	0.122322	0.239315	low	0
Solyc01g014010	0.0794841	0.263977	low	0
Solyc01g014020	0.130096	0.182186	low	0
Solyc01g014050	0.192921	0.24559	low	0
Solyc01g014055	0.193642	0.294212	low	0
Solyc01g014060	0.0765298	0.19087	low	0
Solyc01g150116	0.166456	0.202592	low	0
Solyc01g014070	0.0625427	0.283252	low	0
Solyc01g014090	0.199905	0.22561	low	0
Solyc01g014100	0.175219	0.221501	low	0
Solyc01g014105	0.226685	0.372125	middle	0.850409
Solyc01g014130	0.140011	0.218218	low	0
Solyc01g014140	0.302849	0.185592	high	1.13067
Solyc01g014150	0.666999	0.34413	low	0
Solyc01g014160	0.314736	0.270438	low	0
Solyc01g014170	0.147757	0.257542	low	0
Solyc01g014180	0.251417	0.361663	high	2.0787
Solyc01g014210	0.195136	0.257445	low	0
Solyc01g014230	0.158674	0.2518	middle	0.758089
Solyc01g014240	0.212425	0.214117	low	0
Solyc01g014250	0.337349	0.294399	middle	0.709174
Solyc01g014260	0.171148	0.256035	low	0
Solyc01g014270	0.71781	0.278828	high	1.16213
Solyc01g014275	0.0692156	0.207554	middle	0.032867
Solyc01g014310	0.140946	0.222766	low	0
Solyc01g014315	0.133425	0.263073	middle	0.0908563
Solyc01g014320	0.237157	0.349149	middle	1.07656
Solyc01g014350	0.318751	0.217234	low	0
Solyc01g014355	0.175206	0.310126	low	0
Solyc01g014360	0.181235	0.276793	low	0
Solyc01g014363	0.369297	0.310752	low	0
Solyc01g014367	0.250671	0.258166	low	0
Solyc01g014370	0.152621	0.369357	low	0
Solyc01g014373	0.277031	0.183013	middle	0.881199
Solyc01g014377	0.155638	0.253045	low	0
Solyc01g014390	0.366856	0.304237	low	0
Solyc01g014400	0.306568	0.158782	low	0
Solyc01g014410	0.153118	0.232367	low	0
Solyc01g014420	0.29493	0.257548	low	0
Solyc01g014430	0.180633	0.232381	low	0
Solyc01g014440	0.267108	0.243515	low	0
Solyc01g014450	0.244033	0.205802	low	0
Solyc01g014470	0.162324	0.226609	middle	0.155741
Solyc01g014480	0.788574	0.304567	middle	0.958672
Solyc01g014490	0.8885	0.234438	middle	0.929958
Solyc01g014510	0.267531	0.325024	low	0
Solyc01g014520	0.138711	0.217867	low	0
Solyc01g014530	0.21561	0.280019	low	0
Solyc01g014533	0.272522	0.331086	low	0
Solyc01g150117	0.232336	0.351874	low	0
Solyc01g014540	0.0940227	0.266039	low	0
Solyc01g014550	0.14811	0.41349	low	0
Solyc01g014560	0.27242	0.270019	middle	0.0824144
Solyc01g014620	0.404041	0.392491	middle	0.51086
Solyc01g014640	0.159512	0.222054	low	0
Solyc01g014650	0.155362	0.25083	low	0
Solyc01g014660	0.188685	0.194714	low	0
Solyc01g014680	0.198699	0.246772	low	0
Solyc01g014700	0.202288	0.30926	middle	0.215337
Solyc01g014710	0.124234	0.280163	low	0
Solyc01g014720	0.0975545	0.345742	low	0
Solyc01g014725	0.238905	0.361575	low	0
Solyc01g014730	0.317431	0.215512	middle	0.169176
Solyc01g014740	0.235857	0.251479	low	0
Solyc01g014745	0.190017	0.22689	low	0
Solyc01g014760	0.214252	0.230526	low	0
Solyc01g014800	0.212202	0.241031	low	0
Solyc01g014820	0.189278	0.196962	low	0
Solyc01g014830	0.208168	0.278385	low	0
Solyc01g014840	0.0810541	0.295391	middle	0.0520692
Solyc01g014850	0.189214	0.530779	high	1.27522
Solyc01g014860	0.706341	0.287082	low	0
Solyc01g014910	0.195702	0.161217	low	0
Solyc01g014930	0.286131	0.210741	low	0
Solyc01g014940	0.107107	0.184327	low	0
Solyc01g014967	0.307775	0.334717	low	0
Solyc01g015000	0.319429	0.405771	middle	0.0748691
Solyc01g015010	0.139073	0.26223	low	0
Solyc01g015020	0.876022	0.325323	high	1.46186
Solyc01g015030	0.167479	0.221181	low	0
Solyc01g015050	0.193197	0.241719	middle	0.517787
Solyc01g015060	0.147556	0.21176	middle	0.657733
Solyc01g015080	0.168893	0.26709	middle	0.0410213
Solyc01g150118	0.400924	0.206864	middle	0.393582
Solyc01g015130	0.13969	0.286963	low	0
Solyc01g015133	0.14266	0.25565	low	0
Solyc01g015137	0.148588	0.338751	low	0
Solyc01g015180	0.167874	0.24764	low	0
Solyc01g015185	0.171233	0.262059	low	0
Solyc01g015230	0.135563	0.25903	low	0
Solyc01g015200	0.170803	0.155422	low	0
Solyc01g015210	0.152265	0.24701	low	0
Solyc01g015250	0.157984	0.339122	low	0
Solyc01g015280	0.193119	0.176171	low	0
Solyc01g015290	0.180965	0.272602	low	0
Solyc01g015293	0.716201	0.205643	middle	0.565117
Solyc01g015297	0.396304	0.296064	low	0
Solyc01g016300	0.20977	0.255281	low	0
Solyc01g016305	0.185814	0.191703	low	0
Solyc01g016350	0.236564	0.244	low	0
Solyc01g016355	0.374293	0.226052	middle	0.101482
Solyc01g016380	0.135989	0.195566	middle	0.0492293
Solyc01g016390	0.212198	0.297057	low	0
Solyc01g016400	0.500299	0.438084	middle	0.307012
Solyc01g016410	0.895105	0.214395	middle	0.687577
Solyc01g016412	0.139217	0.212055	low	0
Solyc11g045640	0.266239	0.204596	low	0
Solyc11g045675	0.683805	0.259001	low	0
Solyc01g016430	0.201895	0.211077	low	0
Solyc01g016450	0.645985	0.312881	low	0
Solyc01g016460	0.386862	0.236108	middle	0.64755
Solyc01g016470	0.767657	0.262078	high	1.4725
Solyc01g016510	0.219142	0.347451	low	0
Solyc01g016520	0.164281	0.248243	low	0
Solyc01g016530	0.166396	0.232394	low	0
Solyc01g016540	0.136586	0.203475	middle	0.164653
Solyc01g016545	0.165326	0.375764	low	0
Solyc01g016550	0.285668	0.286559	middle	1.08375
Solyc01g016560	0.345588	0.180187	high	1.34442
Solyc01g016565	0.176218	0.408216	low	0
Solyc01g016580	0.590024	0.498611	low	0
Solyc01g016590	0.12992	0.175517	low	0
Solyc01g016600	0.135922	0.261862	low	0
Solyc01g016605	0.337638	0.214804	low	0
Solyc01g016630	0.211282	0.190332	high	1.58293
Solyc01g016640	0.165007	0.210756	low	0
Solyc01g150119	0.205554	0.259429	low	0
Solyc01g016660	0.114128	0.262476	low	0
Solyc01g016665	0.435805	0.260076	low	0
Solyc01g016670	0.104587	0.241041	middle	0.358175
Solyc01g016680	0.171606	0.251282	low	0
Solyc01g016685	0.194504	0.239935	low	0
Solyc01g016690	0.182905	0.164308	low	0
Solyc01g016700	0.233811	0.278855	low	0
Solyc01g016720	0.393608	0.250333	low	0
Solyc01g016760	0.177097	0.251868	low	0
Solyc01g016770	0.247437	0.250033	low	0
Solyc01g016780	0.19245	0.230438	low	0
Solyc01g016790	0.166889	0.281881	low	0
Solyc01g016800	0.192584	0.237313	low	0
Solyc01g150120	0.187424	0.36581	low	0
Solyc01g016830	0.221777	0.389443	low	0
Solyc01g016840	0.120235	0.34145	low	0
Solyc11g051127	0.454739	0.217627	low	0
Solyc01g016870	0.138535	0.228096	low	0
Solyc01g016880	0.168037	0.235339	low	0
Solyc01g016900	0.315501	0.224944	low	0
Solyc01g016910	0.140997	0.287264	low	0
Solyc01g016920	0.129449	0.20342	low	0
Solyc01g016930	0.0986488	0.262376	low	0
Solyc01g016940	0.178293	0.278524	low	0
Solyc01g016960	0.170097	0.183767	low	0
Solyc01g016970	0.407274	0.256047	low	0
Solyc01g016980	0.313797	0.255122	low	0
Solyc01g150121	0.217922	0.29533	low	0
Solyc01g017020	0.192779	0.17257	low	0
Solyc01g017030	0.504806	0.192448	low	0
Solyc01g017040	0.553253	0.284637	low	0
Solyc01g017050	0.231795	0.257029	high	2.4679
Solyc01g017070	0.325926	0.307653	low	0
Solyc01g017080	0.225274	0.579965	middle	0.138303
Solyc01g017090	0.264334	0.187335	middle	0.384533
Solyc01g017110	0.396286	0.292927	low	0
Solyc01g017120	0.234563	0.168709	low	0
Solyc01g017200	0.180952	0.27179	low	0
Solyc01g017220	0.233611	0.246994	low	0
Solyc01g017230	0.150071	0.257999	low	0
Solyc01g017240	0.276948	0.255367	low	0
Solyc01g017250	0.164776	0.389117	low	0
Solyc01g017260	0.310131	0.362562	low	0
Solyc01g017280	0.257577	0.334007	low	0
Solyc01g017290	0.228983	0.407475	low	0
Solyc01g017300	0.205686	0.241026	low	0
Solyc01g017320	0.228697	0.309312	low	0
Solyc01g017330	0.203149	0.187016	low	0
Solyc01g017360	0.211775	0.193044	low	0
Solyc01g017370	0.30389	0.267392	low	0
Solyc01g017380	0.167057	0.342993	low	0
Solyc01g017390	0.208157	0.20568	low	0
Solyc01g017410	0.374497	0.221345	low	0
Solyc01g017420	0.171481	0.245299	low	0
Solyc01g017430	0.277746	0.366206	low	0
Solyc01g017440	0.214236	0.215688	low	0
Solyc01g017450	0.184937	0.274574	low	0
Solyc01g017460	0.209046	0.274292	low	0
Solyc01g017470	0.506541	0.274156	low	0
Solyc01g017480	0.287644	0.212961	low	0
Solyc01g017510	0.209294	0.306384	low	0
Solyc01g017520	0.328387	0.394481	low	0
Solyc01g017530	0.17834	0.20489	low	0
Solyc01g017535	0.209429	0.199679	low	0
Solyc01g017540	0.103458	0.204716	low	0
Solyc01g017560	0.180946	0.253849	middle	0.275419
Solyc01g017565	0.146648	0.223269	low	0
Solyc01g017600	0.556278	0.201665	high	1.59131
Solyc01g017610	0.475486	0.232461	low	0
Solyc01g017620	0.244329	0.352386	low	0
Solyc01g017640	0.248505	0.303304	low	0
Solyc01g017670	0.168746	0.247456	low	0
Solyc01g017675	0.358227	0.244846	middle	0.054356
Solyc01g017690	0.200801	0.204628	low	0
Solyc01g017700	0.359771	0.188528	low	0
Solyc01g017720	0.233461	0.185764	low	0
Solyc01g017725	0.390371	0.22411	low	0
Solyc01g017740	0.589951	0.286838	low	0
Solyc01g017750	0.571047	0.478334	low	0
Solyc01g150123	0.142017	0.19402	low	0
Solyc01g017820	0.160115	0.197592	low	0
Solyc01g017825	0.126125	0.246452	middle	0.0167485
Solyc01g017860	0.243641	0.2665	middle	0.576719
Solyc01g017870	0.206937	0.150083	low	0
Solyc01g017873	0.657708	0.595408	low	0
Solyc01g017877	0.286232	0.273744	low	0
Solyc01g017950	0.138943	0.236057	low	0
Solyc01g017960	0.12714	0.264509	low	0
Solyc01g017970	0.125605	0.29504	low	0
Solyc01g018010	0.276278	0.222186	low	0
Solyc01g018015	0.945968	0.311472	low	0
Solyc01g018020	0.194544	0.249811	low	0
Solyc01g018040	0.205219	0.351169	low	0
Solyc01g018045	0.127798	0.264269	low	0
Solyc01g018070	0.189434	0.244662	low	0
Solyc01g018100	0.189002	0.187599	low	0
Solyc01g019100	0.140362	0.228529	low	0
Solyc01g020100	0.204356	0.227379	low	0
Solyc01g020110	0.20135	0.172738	low	0
Solyc01g020113	0.184551	0.262659	low	0
Solyc01g020117	0.118066	0.23523	low	0
Solyc01g020120	0.360013	0.298785	low	0
Solyc01g020130	0.755231	0.260323	middle	0.0698578
Solyc01g020150	0.109311	0.287818	low	0
Solyc01g020170	0.139047	0.18462	low	0
Solyc01g020190	0.462929	0.301951	middle	0.41756
Solyc01g020220	0.661088	0.606078	middle	0.408164
Solyc01g020240	0.926383	0.189799	high	1.22403
Solyc01g020245	0.268418	0.210496	low	0
Solyc01g020280	0.286842	0.284387	low	0
Solyc01g150124	0.41745	0.25528	low	0
Solyc01g020290	0.0859607	0.215019	low	0
Solyc01g020300	0.339812	0.280117	low	0
Solyc01g020320	0.879674	0.247528	high	1.20396
Solyc01g020323	0.237347	0.241382	low	0
Solyc01g020327	0.222648	0.22563	low	0
Solyc01g020340	0.507203	0.250309	middle	0.205449
Solyc01g020343	0.275092	0.24151	low	0
Solyc01g020347	0.241625	0.278439	low	0
Solyc01g020350	0.28856	0.34213	low	0
Solyc01g020353	0.10736	0.30919	middle	0.213654
Solyc01g020357	0.207545	0.221339	middle	0.0811247
Solyc01g020360	0.286438	0.200846	low	0
Solyc01g020370	0.332138	0.341641	low	0
Solyc04g024950	0.147703	0.186839	low	0
Solyc01g020372	0.591505	0.412337	middle	0.0239664
Solyc01g150125	0.270678	0.326752	low	0
Solyc01g150126	0.307215	0.242798	middle	0.909861
Solyc01g020430	0.314772	0.272028	low	0
Solyc01g020440	0.662204	0.200178	middle	1.09126
Solyc01g150128	0.129012	0.277505	low	0
Solyc01g020450	0.334135	0.237868	low	0
Solyc01g020470	0.271018	0.291861	low	0
Solyc01g020480	0.63316	0.195444	low	0
Solyc01g020490	0.197542	0.297367	low	0
Solyc01g020495	0.280429	0.32468	middle	0.148592
Solyc01g020500	0.284156	0.229598	middle	0.557052
Solyc01g020520	0.413887	0.22871	middle	0.413695
Solyc01g020521	0.881324	0.255614	low	0
Solyc01g020522	0.781651	0.227665	low	0
Solyc01g020524	0.851529	0.2184	low	0
Solyc01g020526	0.54043	0.320379	low	0
Solyc01g020528	0.0736537	0.200181	middle	0.111521
Solyc01g020570	0.0921438	0.411472	middle	0.172564
Solyc01g020575	0.133759	0.22945	low	0
Solyc01g021600	0.38818	0.192965	middle	0.413239
Solyc01g021610	0.207648	0.259853	low	0
Solyc04g025755	0.236952	0.40581	low	0
Solyc01g021640	0.673815	0.478117	middle	0.693543
Solyc01g021680	0.156421	0.248517	low	0
Solyc01g021685	0.119799	0.282719	low	0
Solyc01g021690	0.149987	0.222349	low	0
Solyc01g021695	0.24063	0.187376	low	0
Solyc01g021700	0.163641	0.224256	low	0
Solyc01g021720	0.159373	0.25185	low	0
Solyc01g021730	0.239959	0.182964	low	0
Solyc01g021740	0.186963	0.214847	low	0
Solyc01g021745	0.830424	0.282228	low	0
Solyc01g022740	0.64256	0.350734	middle	0.521758
Solyc01g022750	0.831656	0.241153	high	1.58707
Solyc01g022760	0.179848	0.216168	low	0
Solyc01g022780	0.294331	0.23632	low	0
Solyc01g033990	0.240651	0.269552	low	0
Solyc01g033995	0.238653	0.238358	low	0
Solyc01g034010	0.385035	0.266064	low	0
Solyc01g034020	0.951103	0.183302	high	1.59352
Solyc01g034040	0.165575	0.158404	low	0
Solyc01g034050	0.216397	0.309294	low	0
Solyc01g034070	0.824281	0.29204	low	0
Solyc01g034075	0.321645	0.315415	middle	0.074252
Solyc01g034080	0.715324	0.355893	middle	0.0947554
Solyc01g034140	0.320701	0.329024	low	0
Solyc01g034150	0.638042	0.186177	middle	0.769991
Solyc01g150129	0.287467	0.260388	low	0
Solyc01g034190	0.149569	0.266166	low	0
Solyc01g034210	0.360738	0.200557	low	0
Solyc01g034217	0.12786	0.338268	low	0
Solyc01g038230	0.0911613	0.755925	low	0
Solyc01g028960	0.419151	0.442801	low	0
Solyc01g028965	0.411939	0.402649	low	0
Solyc01g028930	0.75054	0.200853	high	1.40228
Solyc01g028910	0.0905843	0.219619	low	0
Solyc01g028900	0.686877	0.25927	high	1.78867
Solyc01g028870	0.827566	0.243081	high	1.46147
Solyc01g028875	0.147703	0.224056	low	0
Solyc01g028860	0.960654	0.366987	high	1.66478
Solyc01g028865	0.239754	0.167957	low	0
Solyc01g028830	0.677728	0.256044	high	1.4082
Solyc01g028810	0.939339	0.223471	high	2.25838
Solyc01g028800	0.438983	0.199177	low	0
Solyc01g028803	0.244695	0.166162	middle	0.49356
Solyc01g044270	0.298355	0.241872	middle	0.684271
Solyc01g044275	0.164235	0.259234	low	0
Solyc01g044300	0.610541	0.242434	low	0
Solyc01g044340	0.512768	0.21765	middle	0.471236
Solyc01g044350	0.164968	0.286681	middle	0.423398
Solyc01g044360	0.628557	0.32873	high	1.35437
Solyc01g044365	0.708946	0.265588	low	0
Solyc01g044370	0.207735	0.508013	middle	0.0820943
Solyc01g044375	0.248013	0.335983	low	0
Solyc01g044420	0.130824	0.254146	low	0
Solyc01g044490	0.825928	0.2579	high	1.36974
Solyc01g044500	0.149374	0.270626	low	0
Solyc01g044520	0.160997	0.183475	low	0
Solyc01g047580	0.0956014	0.217371	low	0
Solyc01g049650	0.54642	0.19802	high	1.36921
Solyc01g049660	0.569146	0.328119	low	0
Solyc01g049680	0.303757	0.203813	high	1.80555
Solyc01g049690	0.618276	0.222583	high	1.79622
Solyc01g049720	0.344687	0.349377	low	0
Solyc01g049740	0.247704	0.316434	low	0
Solyc01g049750	0.384795	0.254187	low	0
Solyc01g049760	0.137083	0.172212	low	0
Solyc01g049770	0.353223	0.29551	middle	0.919225
Solyc01g049790	0.203718	0.16699	low	0
Solyc01g049810	0.173604	0.21541	middle	0.291245
Solyc01g049820	0.22335	0.244831	middle	0.0390927
Solyc01g049830	0.323022	0.216217	middle	0.18086
Solyc01g049840	0.245388	0.182044	low	0
Solyc01g150130	0.22796	0.219927	middle	0.107581
Solyc01g049880	0.837573	0.335418	high	1.28352
Solyc01g049890	0.687724	0.256393	high	2.12767
Solyc01g049920	0.480386	0.352178	low	0
Solyc01g150131	0.256626	0.291299	middle	0.215342
Solyc01g049950	0.253349	0.146316	low	0
Solyc01g049960	0.464679	0.351302	high	1.83569
Solyc01g050040	0.255592	0.238828	middle	0.811937
Solyc01g050045	0.75783	0.312412	middle	0.309323
Solyc01g050070	0.530596	0.52442	middle	0.980495
Solyc01g055160	0.188808	0.25631	low	0
Solyc01g055165	0.178334	0.224672	low	0
Solyc05g015493	0.168666	0.238507	low	0
Solyc01g056310	0.168725	0.26618	middle	0.311213
Solyc01g056320	0.34987	0.255174	low	0
Solyc01g056330	0.286191	0.376271	low	0
Solyc01g056340	0.370311	0.461276	middle	0.784696
Solyc01g056360	0.189144	0.252702	low	0
Solyc01g056370	0.446655	0.235671	high	1.13428
Solyc01g056380	0.187064	0.371849	low	0
Solyc01g056390	0.232895	0.304083	low	0
Solyc01g056400	0.243294	0.274561	low	0
Solyc01g056410	0.170255	0.259867	low	0
Solyc01g056420	0.176801	0.214324	low	0
Solyc01g056430	0.419064	0.316329	low	0
Solyc01g056450	0.175236	0.239557	low	0
Solyc01g056460	0.215084	0.23627	low	0
Solyc01g056470	0.276455	0.250061	low	0
Solyc01g056480	0.549369	0.218456	middle	0.525755
Solyc01g056530	0.362339	0.171781	low	0
Solyc01g056570	0.769552	0.314551	middle	0.856941
Solyc01g056575	0.222121	0.216811	low	0
Solyc01g056590	0.334092	0.20397	low	0
Solyc01g056600	0.484869	0.227498	middle	0.845471
Solyc01g056610	0.150812	0.285509	low	0
Solyc01g056620	0.312623	0.350859	middle	0.682141
Solyc01g056640	0.356172	0.296599	low	0
Solyc01g056650	0.103538	0.221318	low	0
Solyc01g056653	0.541563	0.243054	middle	0.379961
Solyc01g150133	0.397637	0.269099	low	0
Solyc01g056657	0.134163	0.207747	low	0
Solyc01g056660	0.265905	0.276178	low	0
Solyc01g056665	0.920908	0.298174	low	0
Solyc01g056690	0.367255	0.193503	high	1.14726
Solyc01g056720	0.711626	0.294738	high	1.27865
Solyc01g056730	0.336536	0.213082	low	0
Solyc01g056750	0.263073	0.259363	low	0
Solyc01g056760	0.50546	0.179609	low	0
Solyc01g056770	0.109126	0.197988	low	0
Solyc01g056780	0.690743	0.228721	high	2.46456
Solyc01g056790	0.615516	0.149358	middle	0.48619
Solyc01g056800	0.193359	0.679687	middle	0.428731
Solyc01g056810	0.262916	0.294878	middle	0.715661
Solyc01g056830	0.582171	0.27925	middle	0.585016
Solyc01g056840	0.202355	0.268526	low	0
Solyc01g056850	0.665232	0.359537	middle	0.716016
Solyc01g056880	0.176294	0.408015	low	0
Solyc01g056890	0.154123	0.303044	low	0
Solyc01g056900	0.246261	0.410346	low	0
Solyc01g056910	0.0847972	0.385817	low	0
Solyc01g056950	0.139666	0.177509	low	0
Solyc01g056960	0.219968	0.21591	low	0
Solyc01g056970	0.203701	0.238236	low	0
Solyc01g056990	0.412949	0.253911	middle	0.0819637
Solyc01g057000	0.434795	0.307168	middle	0.238009
Solyc01g057003	0.158382	0.262576	low	0
Solyc01g057007	0.179024	0.255029	low	0
Solyc01g057010	0.146093	0.250364	low	0
Solyc01g057020	0.733074	0.436645	high	1.18799
Solyc01g057060	0.499415	0.182063	low	0
Solyc01g057080	0.127721	0.326768	middle	0.231164
Solyc01g057090	0.714994	0.194876	middle	0.912908
Solyc01g057110	0.301015	0.233222	low	0
Solyc01g057113	0.159171	0.29865	low	0
Solyc01g057117	0.328155	0.281083	low	0
Solyc01g057120	0.646731	0.292524	low	0
Solyc01g057130	0.493279	0.366573	low	0
Solyc01g057133	0.130502	0.373734	low	0
Solyc01g057137	0.165558	0.161062	low	0
Solyc01g057140	0.125608	0.210316	low	0
Solyc01g057150	0.394307	0.361243	low	0
Solyc01g057160	0.138386	0.289863	low	0
Solyc01g057165	0.184353	0.227777	middle	0.327851
Solyc01g057180	0.827608	0.32486	low	0
Solyc01g057185	0.298582	0.288312	low	0
Solyc01g057190	0.330125	0.295532	low	0
Solyc01g057200	0.72789	0.174949	high	1.24113
Solyc01g057210	0.588149	0.216823	high	1.50664
Solyc01g057220	0.237799	0.20883	low	0
Solyc01g057250	0.191607	0.240753	low	0
Solyc01g057255	0.439677	0.192918	low	0
Solyc01g057260	0.357625	0.351977	middle	0.918276
Solyc01g057270	0.329689	0.173596	middle	0.183563
Solyc01g057300	0.166648	0.207174	low	0
Solyc01g057310	0.292359	0.171845	middle	0.140201
Solyc01g057320	0.821501	0.290783	middle	0.144466
Solyc01g057330	0.29656	0.203123	middle	0.351582
Solyc01g057340	0.837162	0.208063	middle	0.656936
Solyc01g057350	0.248891	0.221677	low	0
Solyc01g057390	0.256681	0.214557	low	0
Solyc01g057395	0.251033	0.189413	low	0
Solyc01g057410	0.254375	0.189188	low	0
Solyc01g057420	0.231902	0.224716	low	0
Solyc01g057430	0.167223	0.274606	middle	0.179769
Solyc01g057435	0.137516	0.318793	low	0
Solyc01g057440	0.415594	0.431759	middle	0.295382
Solyc01g057445	0.758077	0.220394	high	1.14275
Solyc01g057470	0.400386	0.219101	low	0
Solyc01g057510	0.25365	0.252134	middle	0.0804252
Solyc01g057520	0.815739	0.214078	middle	0.640946
Solyc01g057523	0.147107	0.322805	middle	0.102925
Solyc01g057527	0.666421	0.207087	low	0
Solyc01g057530	0.286834	0.234775	low	0
Solyc01g150136	0.105666	0.314875	low	0
Solyc01g057570	0.559115	0.207091	middle	1.0477
Solyc01g057580	0.282534	0.23555	middle	0.0518168
Solyc01g057585	0.180429	0.190237	low	0
Solyc01g057590	0.282735	0.316109	low	0
Solyc01g057600	0.708333	0.190128	middle	0.500191
Solyc01g057610	0.210989	0.201522	low	0
Solyc01g057640	0.768787	0.305918	low	0
Solyc01g057660	0.197227	0.203653	low	0
Solyc01g057670	0.397929	0.223902	low	0
Solyc01g057675	0.16505	0.361865	low	0
Solyc01g057680	0.155739	0.185262	middle	0.147478
Solyc01g057690	0.121118	0.227606	low	0
Solyc01g057700	0.190548	0.204762	low	0
Solyc01g057703	0.194262	0.393104	low	0
Solyc01g057705	0.501439	0.267776	low	0
Solyc01g057707	0.182332	0.196694	middle	0.074762
Solyc01g057740	0.193553	0.358941	low	0
Solyc01g057760	0.796821	0.232839	high	1.10864
Solyc01g057770	0.257053	0.187066	high	1.13074
Solyc01g057780	0.854791	0.215789	middle	1.06505
Solyc01g057785	0.455199	0.298563	low	0
Solyc01g057830	0.449703	0.223431	high	2.59883
Solyc01g057840	0.211169	0.252208	middle	0.885824
Solyc01g057850	0.667893	0.455295	middle	0.802833
Solyc01g057853	0.580673	0.202976	middle	0.591145
Solyc01g057855	0.232553	0.204622	low	0
Solyc01g057857	0.124483	0.221667	low	0
Solyc01g057900	0.837965	0.215509	middle	1.06046
Solyc01g057903	0.488706	0.266058	low	0
Solyc01g057907	0.172434	0.218978	low	0
Solyc01g081455	0.175992	0.235236	low	0
Solyc01g057910	0.580211	0.288762	middle	0.508415
Solyc01g057920	0.133791	0.225067	low	0
Solyc01g057940	0.229718	0.237809	low	0
Solyc01g057960	0.275466	0.401853	low	0
Solyc01g058000	0.159908	0.217389	low	0
Solyc01g057990	0.224958	0.250565	low	0
Solyc04g070995	0.221149	0.241472	middle	1.88967e-07
Solyc01g058007	0.126353	0.269395	low	0
Solyc01g058010	0.431697	0.240537	middle	0.829886
Solyc01g058020	0.289227	0.217707	middle	0.782449
Solyc01g058030	0.156149	0.288161	middle	0.366475
Solyc01g058040	0.120418	0.174766	middle	0.444674
Solyc01g058050	0.225673	0.333372	low	0
Solyc01g058060	0.124651	0.263763	low	0
Solyc01g058070	0.228706	0.215026	middle	0.431398
Solyc01g058080	0.188725	0.349739	low	0
Solyc01g058100	0.39089	0.234088	low	0
Solyc07g049567	0.219178	0.245235	middle	0.119929
Solyc01g058120	0.135419	0.217853	low	0
Solyc01g058130	0.0647384	0.241928	low	0
Solyc01g058140	0.582751	0.163648	high	1.37681
Solyc01g058160	0.383356	0.328603	middle	0.778322
Solyc01g058170	0.324095	0.304839	middle	0.762359
Solyc01g058175	0.596296	0.277362	low	0
Solyc01g058190	0.890992	0.25867	high	1.7337
Solyc01g058205	0.835398	0.191808	middle	0.200654
Solyc01g058210	0.229764	0.248075	middle	0.0174812
Solyc01g058220	0.269656	0.257497	low	0
Solyc01g058225	0.174362	0.17566	low	0
Solyc01g058240	0.153824	0.264141	low	0
Solyc01g058245	0.300044	0.270867	low	0
Solyc01g058250	0.12701	0.229637	low	0
Solyc01g058260	0.678161	0.281456	high	1.32723
Solyc01g058270	0.799788	0.220291	middle	0.815886
Solyc01g058280	0.805606	0.236006	high	1.83415
Solyc01g058320	0.769001	0.282506	high	1.36444
Solyc01g058325	0.344753	0.198103	low	0
Solyc01g058340	0.161968	0.215453	low	0
Solyc01g058350	0.350813	0.285877	low	0
Solyc01g058360	0.22044	0.256058	low	0
Solyc01g150137	0.220607	0.332254	middle	0.0871942
Solyc01g150138	0.216144	0.208111	low	0
Solyc01g058390	0.664326	0.187167	high	1.55874
Solyc01g058400	0.355291	0.17045	low	0
Solyc01g058450	0.573835	0.233294	middle	0.923897
Solyc01g058470	0.24899	0.271276	middle	0.888241
Solyc01g058520	0.136798	0.236709	middle	0.430135
Solyc01g058530	0.277124	0.309905	middle	0.560496
Solyc01g058535	0.114658	0.22305	low	0
Solyc01g058540	0.321991	0.203343	middle	0.0841432
Solyc01g058590	0.399483	0.293593	low	0
Solyc01g058593	0.45283	0.2947	low	0
Solyc01g058660	0.59138	0.281843	low	0
Solyc01g058665	0.451451	0.252642	low	0
Solyc01g058670	0.955544	0.379768	high	1.39603
Solyc01g058673	0.323827	0.335377	low	0
Solyc01g058677	0.235005	0.26985	low	0
Solyc01g058680	0.153801	0.237387	low	0
Solyc01g058690	0.263728	0.400134	low	0
Solyc01g058700	0.115559	0.33253	low	0
Solyc01g058705	0.756027	0.303051	low	0
Solyc01g058720	0.299673	0.239944	high	1.14436
Solyc01g058730	0.748197	0.186747	high	1.24079
Solyc01g058740	0.189212	0.259945	low	0
Solyc01g059760	0.204039	0.255595	low	0
Solyc01g059765	0.483951	0.224871	low	0
Solyc01g059780	0.126076	0.194404	low	0
Solyc01g059800	0.21838	0.311153	low	0
Solyc01g059810	0.191397	0.232817	low	0
Solyc01g059820	0.348874	0.298592	low	0
Solyc01g059830	0.515227	0.316117	high	1.57937
Solyc01g059840	0.202372	0.303228	low	0
Solyc06g150102	0.224871	0.233349	low	0
Solyc01g059850	0.308768	0.238827	low	0
Solyc08g068717	0.150316	0.330971	low	0
Solyc01g059860	0.838034	0.251946	high	1.13889
Solyc01g059870	0.457076	0.239754	middle	1.03731
Solyc01g059880	0.743472	0.1842	high	1.39625
Solyc01g059885	0.199341	0.22626	middle	0.143653
Solyc01g059900	0.15316	0.207717	low	0
Solyc01g059910	0.354359	0.520055	middle	0.029565
Solyc01g059920	0.86337	0.281679	middle	0.541261
Solyc01g059930	0.607326	0.204539	high	2.28415
Solyc01g059940	0.204681	0.241234	middle	0.164968
Solyc01g059950	0.22028	0.228477	low	0
Solyc01g059960	0.116224	0.310496	low	0
Solyc01g059965	0.327374	0.17769	middle	1.09938
Solyc01g060010	0.155645	0.216927	low	0
Solyc01g060015	0.226819	0.20375	low	0
Solyc01g060020	0.336237	0.290066	middle	0.687454
Solyc01g060030	0.73898	0.187535	high	1.45642
Solyc01g060040	0.219668	0.321365	middle	0.818765
Solyc01g060050	0.628764	0.226128	middle	0.696084
Solyc01g060053	0.378055	0.24597	low	0
Solyc01g060055	0.356834	0.213711	low	0
Solyc01g060057	0.17045	0.293819	low	0
Solyc01g060070	0.713787	0.195612	middle	0.821477
Solyc01g060080	0.384372	0.249168	high	1.12563
Solyc01g060090	0.295522	0.398415	middle	1.08167
Solyc01g060100	0.736329	0.287069	middle	0.274371
Solyc01g060130	0.254277	0.218325	high	1.2691
Solyc01g060140	0.193984	0.234938	high	1.35436
Solyc01g060160	0.465974	0.194768	middle	0.174134
Solyc01g060170	0.432188	0.189437	middle	1.08517
Solyc01g060180	0.696786	0.298106	high	1.71274
Solyc01g060183	0.839621	0.224694	middle	0.0664295
Solyc01g060187	0.497201	0.184931	middle	0.0619935
Solyc01g060200	0.66465	0.260931	middle	0.0571752
Solyc01g060240	0.365668	0.213894	high	2.19639
Solyc01g060250	0.58365	0.189538	middle	0.679635
Solyc01g060260	0.419927	0.219605	middle	0.267007
Solyc01g060270	0.267744	0.187963	low	0
Solyc01g060280	0.939647	0.213436	middle	0.894221
Solyc01g060310	0.202234	0.20699	low	0
Solyc01g060340	0.176405	0.219991	low	0
Solyc01g060350	0.308568	0.245129	low	0
Solyc06g009480	0.132252	0.272349	middle	0.134199
Solyc01g060375	0.881447	0.467619	low	0
Solyc01g150140	0.175028	0.198138	low	0
Solyc01g060390	0.160163	0.200143	middle	0.419348
Solyc01g060395	0.906772	0.328744	low	0
Solyc01g060410	0.269484	0.229038	middle	0.224343
Solyc01g060420	0.138754	0.261434	low	0
Solyc01g060430	0.335767	0.216935	low	0
Solyc01g060450	0.197971	0.205925	middle	0.219291
Solyc01g060460	0.195019	0.198301	low	0
Solyc01g060470	0.853577	0.158256	high	1.59791
Solyc01g060490	0.246093	0.195745	low	0
Solyc01g065490	0.319198	0.260728	middle	1.05744
Solyc01g065500	0.281705	0.219937	middle	0.18233
Solyc01g065510	0.637779	0.353694	middle	1.00806
Solyc01g065530	0.834578	0.216638	middle	0.866096
Solyc01g065540	0.892291	0.296381	middle	0.838486
Solyc11g066685	0.186137	0.185405	low	0
Solyc01g065550	0.633129	0.22718	middle	0.964055
Solyc01g065560	0.897805	0.212908	middle	0.503672
Solyc01g065580	0.66824	0.213175	high	1.22139
Solyc01g065585	0.293044	0.250779	low	0
Solyc01g065620	0.362379	0.309917	low	0
Solyc01g065625	0.220874	0.207248	low	0
Solyc01g065630	0.276701	0.263747	low	0
Solyc01g065640	0.176235	0.195387	low	0
Solyc01g065643	0.805451	0.197621	low	0
Solyc01g065647	0.57877	0.240226	low	0
Solyc01g065650	0.228953	0.277418	low	0
Solyc01g065660	0.229605	0.266739	low	0
Solyc01g065670	0.17974	0.194811	low	0
Solyc01g065680	0.250574	0.222863	middle	0.412071
Solyc01g065690	0.193438	0.271235	middle	0.611815
Solyc01g065700	0.227028	0.260286	middle	0.71367
Solyc01g065710	0.817356	0.172442	middle	0.752601
Solyc01g065720	0.765206	0.421955	middle	0.968389
Solyc01g065725	0.72706	0.245316	low	0
Solyc01g065740	0.38341	0.309672	middle	0.0644561
Solyc01g065750	0.131197	0.217998	middle	1.03043
Solyc01g065810	0.286106	0.274692	middle	0.185989
Solyc01g065840	0.39811	0.279822	middle	0.544607
Solyc01g065845	0.240518	0.226252	low	0
Solyc01g065900	0.220282	0.171179	low	0
Solyc01g065903	0.0789003	0.288463	low	0
Solyc01g065907	0.509979	0.270812	low	0
Solyc01g065910	0.343323	0.193259	low	0
Solyc01g065930	0.18704	0.139407	low	0
Solyc01g065960	0.113827	0.245511	low	0
Solyc01g065970	0.55638	0.212037	low	0
Solyc01g065980	0.705294	0.204059	high	1.55541
Solyc01g065983	0.7022	0.41204	low	0
Solyc01g150141	0.151358	0.175632	low	0
Solyc01g065987	0.13156	0.186589	middle	0.0650114
Solyc01g066020	0.171008	0.202836	middle	0.0185014
Solyc01g066040	0.11405	0.233211	middle	0.658192
Solyc04g054252	0.152994	0.177986	low	0
Solyc01g066050	0.941248	0.218614	high	1.30768
Solyc01g066055	0.229768	0.247999	low	0
Solyc01g066060	0.713484	0.240468	middle	0.74752
Solyc01g066065	0.154682	0.285173	low	0
Solyc01g066070	0.178593	0.167098	middle	0.028704
Solyc01g066080	0.0845715	0.196861	low	0
Solyc01g066090	0.354994	0.238926	low	0
Solyc01g066100	0.0791917	0.225073	low	0
Solyc01g066115	0.262917	0.268372	low	0
Solyc01g066120	0.397355	0.240505	low	0
Solyc01g066130	0.114192	0.209615	low	0
Solyc01g066140	0.148252	0.229613	low	0
Solyc01g066145	0.0928329	0.161828	low	0
Solyc01g066150	0.321202	0.178364	low	0
Solyc01g066190	0.185202	0.226519	low	0
Solyc01g066200	0.0858691	0.198112	middle	1.03768
Solyc01g150142	0.258846	0.259038	middle	0.0347893
Solyc01g066205	0.123168	0.255823	low	0
Solyc01g066235	0.296188	0.217384	low	0
Solyc01g066260	0.181845	0.204123	middle	0.252153
Solyc01g066270	0.20493	0.258334	middle	0.480231
Solyc01g066280	0.120203	0.283691	low	0
Solyc01g066290	0.338181	0.329378	middle	0.850867
Solyc01g066293	0.268174	0.266611	low	0
Solyc01g066310	0.817994	0.215226	high	1.28156
Solyc01g066320	0.108232	0.255482	low	0
Solyc01g066330	0.124415	0.212477	low	0
Solyc01g066340	0.0746281	0.200835	middle	0.854494
Solyc01g066360	0.14435	0.305947	middle	0.124778
Solyc01g066420	0.230331	0.232349	middle	0.18284
Solyc01g066425	0.127834	0.271929	middle	0.163708
Solyc01g066410	0.189083	0.330033	low	0
Solyc01g066430	0.222907	0.223067	high	1.97776
Solyc01g066440	0.489804	0.294678	high	1.46994
Solyc01g066445	0.191087	0.315851	low	0
Solyc01g066450	0.290748	0.320758	middle	0.202354
Solyc01g150144	0.350408	0.273922	middle	0.692312
Solyc01g066455	0.355783	0.206993	low	0
Solyc01g066457	0.270439	0.226795	middle	0.858288
Solyc01g066480	0.887774	0.251456	high	1.45634
Solyc01g066490	0.224451	0.302365	middle	0.698154
Solyc01g066500	0.509857	0.207954	middle	0.0559453
Solyc01g066510	0.217039	0.188848	middle	0.0135088
Solyc01g066520	0.895833	0.212477	middle	0.99782
Solyc01g066560	0.335248	0.231908	middle	0.210454
Solyc01g066570	0.727325	0.277832	middle	0.811048
Solyc01g066575	0.122892	0.215682	low	0
Solyc01g066590	0.932003	0.215243	high	1.71958
Solyc01g066610	0.550056	0.261019	middle	0.0894476
Solyc01g066612	0.159993	0.207298	low	0
Solyc01g066620	0.173887	0.178787	middle	0.142886
Solyc01g066630	0.263059	0.340149	low	0
Solyc01g066640	0.282151	0.257742	middle	0.590959
Solyc01g066650	0.23051	0.222471	low	0
Solyc01g066660	0.129765	0.252434	low	0
Solyc01g066670	0.136737	0.359731	low	0
Solyc01g066680	0.310285	0.218143	high	2.09034
Solyc01g066690	0.95324	0.275922	high	1.15826
Solyc01g066700	0.144971	0.204085	middle	0.471437
Solyc01g066710	0.334499	0.202457	middle	0.511324
Solyc01g066720	0.800806	0.251658	high	1.86316
Solyc01g066750	0.213078	0.257042	low	0
Solyc01g066760	0.116595	0.26995	middle	0.794125
Solyc01g066770	0.175788	0.160269	middle	0.461532
Solyc01g066775	0.132652	0.179912	low	0
Solyc01g066790	0.591435	0.224009	low	0
Solyc01g066800	0.243079	0.214106	low	0
Solyc01g066810	0.282949	0.190815	middle	0.149111
Solyc01g066820	0.713458	0.331933	middle	0.239865
Solyc01g066830	0.723932	0.225588	middle	0.718718
Solyc01g066840	0.641809	0.181476	high	2.38499
Solyc01g066850	0.242581	0.337963	middle	0.129417
Solyc01g066860	0.194155	0.222495	high	1.48084
Solyc01g066870	0.850276	0.190875	middle	1.08877
Solyc01g066880	0.536081	0.19695	high	1.44057
Solyc01g066890	0.114018	0.265298	low	0
Solyc01g066895	0.333608	0.358216	low	0
Solyc01g066900	0.979608	0.252309	middle	0.821574
Solyc01g066910	0.312076	0.241493	middle	0.439091
Solyc01g066915	0.13983	0.171507	low	0
Solyc01g066940	0.769818	0.27427	middle	0.781074
Solyc01g066950	0.150331	0.400181	low	0
Solyc01g066970	0.298538	0.240934	low	0
Solyc01g067000	0.0995068	0.218032	high	1.595
Solyc01g067005	0.159835	0.227533	low	0
Solyc01g067010	0.829237	0.23096	high	1.24856
Solyc01g067020	0.599797	0.349754	middle	0.492345
Solyc01g067030	0.451848	0.255903	middle	0.404822
Solyc01g067040	0.312319	0.256022	middle	0.0204633
Solyc01g067045	0.162233	0.286997	low	0
Solyc01g067070	0.925123	0.202424	high	1.12466
Solyc01g067080	0.513843	0.266322	middle	0.768361
Solyc01g067090	0.343322	0.233286	middle	0.402705
Solyc01g067100	0.92466	0.301008	high	1.62293
Solyc01g067120	0.195628	0.244934	middle	0.971995
Solyc01g067130	0.118956	0.295276	middle	0.135266
Solyc01g067140	0.251174	0.286156	low	0
Solyc01g067145	0.146535	0.19078	low	0
Solyc01g067150	0.127801	0.257116	low	0
Solyc01g067160	0.22581	0.186656	middle	0.0506264
Solyc01g067170	0.141689	0.201081	low	0
Solyc01g067177	0.542858	0.320165	low	0
Solyc01g067200	0.902547	0.226889	middle	0.117971
Solyc01g067210	0.388712	0.184157	middle	0.17566
Solyc01g067220	0.807293	0.216093	low	0
Solyc01g067230	0.296906	0.264764	middle	0.399243
Solyc01g067250	0.175886	0.212572	middle	0.215077
Solyc01g067270	0.256108	0.316949	middle	0.746902
Solyc01g067280	0.901223	0.275505	high	1.35477
Solyc01g067290	0.325495	0.214483	high	2.0037
Solyc01g067300	0.36966	0.283088	middle	0.580575
Solyc01g067295	0.273445	0.506213	high	2.63493
Solyc01g067320	0.250135	0.187738	low	0
Solyc01g067330	0.290787	0.175732	middle	1.09627
Solyc01g067340	0.266095	0.252383	low	0
Solyc01g067350	0.519216	0.204861	low	0
Solyc01g067360	0.453054	0.225201	middle	1.047
Solyc01g067370	0.807588	0.463161	middle	0.208256
Solyc01g067380	0.918762	0.205929	middle	0.975832
Solyc01g067390	0.888064	0.482494	high	1.38412
Solyc01g067400	0.560457	0.182	high	1.20238
Solyc01g067403	0.192263	0.257645	low	0
Solyc01g067407	0.206114	0.22355	low	0
Solyc05g013617	0.158331	0.284961	low	0
Solyc01g067420	0.114005	0.337163	low	0
Solyc01g067440	0.319942	0.339366	middle	1.07507
Solyc01g067443	0.222442	0.193799	low	0
Solyc01g067447	0.066234	0.246036	low	0
Solyc01g067460	0.0948806	0.163709	high	1.19737
Solyc01g067480	0.820013	0.228464	middle	0.862697
Solyc01g067490	0.822184	0.189472	middle	1.047
Solyc01g067500	0.837395	0.165813	high	1.14485
Solyc01g067510	0.200498	0.195926	high	1.50809
Solyc01g067520	0.109664	0.220854	low	0
Solyc01g067530	0.877677	0.316259	high	1.22309
Solyc01g067540	0.135544	0.251552	low	0
Solyc01g067550	0.735599	0.38569	high	1.30925
Solyc01g067560	0.2612	0.211155	middle	0.62176
Solyc01g067580	0.692219	0.247903	middle	0.891855
Solyc01g067590	0.829438	0.31452	high	1.12168
Solyc01g067600	0.774471	0.237908	middle	0.685924
Solyc01g067620	0.192501	0.217225	middle	0.126489
Solyc01g067640	0.850943	0.270959	high	1.19795
Solyc01g067650	0.218439	0.161942	low	0
Solyc01g067660	0.665952	0.272552	high	1.40279
Solyc01g067680	0.748871	0.311886	high	1.81611
Solyc01g067690	0.191344	0.208106	middle	0.734702
Solyc01g067700	0.758871	0.212878	middle	0.527976
Solyc01g067710	0.779848	0.21921	high	1.31545
Solyc01g067720	0.933943	0.262447	high	1.28194
Solyc01g067730	0.948828	0.161684	high	2.56861
Solyc01g067740	0.924536	0.266624	high	2.67172
Solyc01g067750	0.854494	0.168302	high	1.46288
Solyc06g006013	0.190788	0.247968	low	0
Solyc01g067780	0.0666874	0.281924	middle	0.0167247
Solyc01g067790	0.894083	0.281486	middle	0.453381
Solyc01g067800	0.881181	0.529657	middle	0.7645
Solyc01g067820	0.754203	0.334212	middle	1.00195
Solyc01g067830	0.699857	0.20431	middle	1.02627
Solyc01g067840	0.0736357	0.210725	low	0
Solyc01g067860	0.185709	0.251914	middle	0.301917
Solyc11g030553	0.177024	0.205872	middle	0.422306
Solyc01g067870	0.144642	0.20282	low	0
Solyc01g067880	0.13169	0.21914	low	0
Solyc01g067890	0.369984	0.286501	high	2.17775
Solyc01g067895	0.743138	0.218975	middle	0.351883
Solyc01g067900	0.942582	0.322893	high	1.93029
Solyc01g067910	0.568406	0.281911	middle	0.26757
Solyc01g067920	0.181239	0.194319	low	0
Solyc01g067930	0.735769	0.254013	high	1.31038
Solyc01g067950	0.10893	0.254962	low	0
Solyc01g067960	0.102792	0.215554	low	0
Solyc01g067965	0.26801	0.402889	middle	0.17828
Solyc01g067980	0.299717	0.326978	low	0
Solyc01g067990	0.343248	0.356078	middle	0.164026
Solyc01g068000	0.936948	0.311543	high	1.39796
Solyc01g068010	0.0621138	0.224325	low	0
Solyc01g068020	0.784651	0.252538	high	1.15582
Solyc01g068030	0.876816	0.256892	high	1.79523
Solyc01g068040	0.134119	0.289608	low	0
Solyc01g068045	0.380876	0.255685	high	2.05314
Solyc01g068050	0.849583	0.252577	middle	0.86605
Solyc01g068060	0.74756	0.292805	high	1.67707
Solyc01g068070	0.822042	0.305601	middle	0.450092
Solyc01g068075	0.508005	0.247534	middle	0.775807
Solyc01g068080	0.518544	0.29342	middle	0.594632
Solyc01g068100	0.823806	0.255343	high	1.57521
Solyc01g068110	0.18122	0.240674	middle	0.17865
Solyc01g068130	0.895887	0.175161	high	1.452
Solyc01g068140	0.221717	0.286676	middle	0.687871
Solyc01g068150	0.615898	0.224548	middle	1.02388
Solyc01g068160	0.435127	0.300381	middle	0.890721
Solyc01g068170	0.899566	0.174037	middle	0.666966
Solyc01g068180	0.82452	0.195072	middle	0.520718
Solyc01g068190	0.701206	0.210877	high	1.57773
Solyc01g068200	0.932648	0.218207	middle	1.08652
Solyc01g068210	0.844125	0.260122	high	1.23837
Solyc01g068240	0.847452	0.248315	middle	1.0311
Solyc01g068250	0.469651	0.393901	middle	0.203774
Solyc01g068260	0.678107	0.210013	middle	0.480883
Solyc01g068270	0.697669	0.230638	middle	1.00672
Solyc01g068280	0.930421	0.220593	middle	0.49186
Solyc01g068290	0.402933	0.562912	middle	1.0498
Solyc01g068305	0.295381	0.212622	low	0
Solyc01g068320	0.233639	0.237771	low	0
Solyc01g068330	0.696989	0.387789	middle	0.92057
Solyc01g068340	0.390269	0.219852	middle	0.182728
Solyc01g068350	0.409482	0.218995	middle	0.282803
Solyc01g068360	0.396876	0.3092	middle	0.393984
Solyc01g068370	0.944039	0.207597	middle	0.556077
Solyc01g068380	0.819276	0.204418	middle	0.78175
Solyc01g068390	0.375525	0.237289	middle	0.912353
Solyc01g068400	0.928797	0.286741	high	1.60708
Solyc01g068410	0.502757	0.235105	middle	0.153308
Solyc01g068420	0.234741	0.206089	low	0
Solyc01g068430	0.190516	0.162005	low	0
Solyc01g068435	0.275575	0.177622	low	0
Solyc01g068440	0.113736	0.213281	low	0
Solyc01g068450	0.475525	0.470268	middle	0.948539
Solyc01g068460	0.249673	0.272341	high	1.12271
Solyc01g068470	0.782449	0.23509	high	1.26349
Solyc01g068480	0.567751	0.283896	middle	0.872942
Solyc01g068490	0.140981	0.187356	middle	0.586894
Solyc01g068500	0.897571	0.460965	middle	0.251853
Solyc01g068510	0.284013	0.189701	low	0
Solyc01g068520	0.124071	0.208086	middle	0.839227
Solyc01g068530	0.61963	0.225042	high	2.26064
Solyc01g068540	0.183311	0.204988	middle	0.225625
Solyc01g068550	0.106042	0.225488	low	0
Solyc01g068560	0.769998	0.418846	high	1.90005
Solyc01g068580	0.766516	0.208792	high	1.26566
Solyc01g068590	0.760817	0.222318	high	1.21553
Solyc01g068630	0.174159	0.226338	middle	0.0433686
Solyc01g068640	0.524825	0.230397	middle	0.676494
Solyc02g068295	0.199718	0.201045	low	0
Solyc01g079060	0.632905	0.27404	middle	0.552795
Solyc01g079080	0.89732	0.243867	middle	0.0329755
Solyc01g079090	0.798861	0.376809	high	1.97431
Solyc01g079100	0.371396	0.399574	middle	0.152532
Solyc01g079110	0.410548	0.316461	high	1.53992
Solyc01g079115	0.711399	0.269375	low	0
Solyc01g079120	0.526202	0.308059	low	0
Solyc01g079130	0.146124	0.318093	low	0
Solyc01g079140	0.200814	0.230967	middle	0.257796
Solyc01g079150	0.32992	0.272623	middle	0.886341
Solyc01g079155	0.177648	0.233961	low	0
Solyc01g079160	0.206703	0.179986	middle	0.0764019
Solyc01g079170	0.676697	0.267392	middle	0.156166
Solyc01g079180	0.276704	0.280872	middle	0.643606
Solyc01g079190	0.293043	0.421562	low	0
Solyc01g079200	0.370338	0.270622	middle	0.259572
Solyc01g079210	0.702868	0.222384	middle	1.01183
Solyc01g079220	0.888175	0.282194	high	1.65041
Solyc01g079230	0.451432	0.219747	high	1.22256
Solyc01g079240	0.3394	0.194839	high	1.65708
Solyc01g079250	0.803575	0.259691	high	1.62534
Solyc01g079260	0.136296	0.218522	middle	0.860412
Solyc01g079270	0.100815	0.247288	low	0
Solyc01g079280	0.596748	0.331727	low	0
Solyc01g079285	0.341455	0.51794	low	0
Solyc01g079290	0.133203	0.206422	middle	0.207583
Solyc01g079300	0.160208	0.32689	middle	0.0802176
Solyc01g079310	0.528594	0.160537	high	1.16272
Solyc01g079320	0.263481	0.222808	middle	0.503067
Solyc01g079330	0.551559	0.169878	middle	1.03352
Solyc01g079340	0.943217	0.182763	high	1.12557
Solyc01g079350	0.728453	0.188132	high	1.33695
Solyc01g079360	0.482294	0.292219	high	1.2732
Solyc01g079370	0.391016	0.147934	middle	0.0963238
Solyc01g079380	0.118525	0.222988	low	0
Solyc01g079390	0.663562	0.400194	high	1.25447
Solyc01g079410	0.886135	0.271846	high	1.16793
Solyc01g079420	0.781783	0.400972	high	2.2905
Solyc01g079430	0.278523	0.234864	middle	0.193669
Solyc01g079440	0.102009	0.306075	middle	0.814205
Solyc01g079450	0.91793	0.265568	high	1.81946
Solyc01g079460	0.162957	0.199886	middle	0.509401
Solyc01g079470	0.432204	0.258662	high	3.28366
Solyc01g079480	0.552351	0.463669	high	1.73577
Solyc01g079490	0.447897	0.244128	middle	0.731738
Solyc01g079500	0.816451	0.206459	middle	0.79597
Solyc01g079510	0.197805	0.276197	middle	1.09459
Solyc01g079520	0.848175	0.274663	middle	0.570415
Solyc01g079530	0.532066	0.231065	high	1.49234
Solyc01g079535	0.916814	0.251883	high	2.19899
Solyc01g079550	0.152999	0.26586	middle	0.119331
Solyc01g079560	0.102065	0.206846	low	0
Solyc01g079570	0.574326	0.247606	middle	0.487899
Solyc01g079580	0.456246	0.354291	middle	1.03611
Solyc01g079590	0.814282	0.234654	high	1.56246
Solyc01g079600	0.477459	0.247223	high	1.14112
Solyc01g079610	0.665756	0.227218	high	1.33166
Solyc01g079615	0.188855	0.351334	low	0
Solyc01g079620	0.181547	0.189076	middle	0.337319
Solyc01g079630	0.614823	0.355673	middle	0.581422
Solyc01g079640	0.615892	0.265919	middle	0.845393
Solyc01g079650	0.896663	0.276145	middle	0.994214
Solyc01g079660	0.15874	0.240872	middle	0.921878
Solyc01g079670	0.104514	0.380699	middle	0.350887
Solyc01g079680	0.956779	0.216185	high	1.12246
Solyc01g079690	0.305778	0.182799	middle	0.730974
Solyc01g079700	0.868284	0.193234	middle	0.718417
Solyc01g079710	0.623682	0.211556	high	1.34438
Solyc01g079720	0.499999	0.173768	middle	1.07555
Solyc01g079750	0.964309	0.200407	middle	0.275239
Solyc01g079760	0.856419	0.267611	middle	1.04935
Solyc01g079770	0.644245	0.31664	middle	0.679233
Solyc01g079780	0.942483	0.272824	high	1.70909
Solyc01g079790	0.246551	0.200634	high	2.28092
Solyc01g079800	0.37894	0.378648	middle	1.0529
Solyc01g079805	0.130455	0.301102	low	0
Solyc01g079810	0.823867	0.226391	high	1.11051
Solyc01g079820	0.736086	0.188739	high	1.84419
Solyc01g079830	0.165684	0.200042	middle	0.902004
Solyc01g079840	0.899782	0.212673	high	1.33185
Solyc01g079850	0.391973	0.225388	middle	0.750019
Solyc01g079855	0.248365	0.305163	low	0
Solyc01g079860	0.695385	0.225542	middle	1.05451
Solyc01g079880	0.709034	0.278652	high	2.85914
Solyc01g079890	0.133715	0.310624	low	0
Solyc01g079900	0.154945	0.199563	low	0
Solyc01g079910	0.105386	0.227283	low	0
Solyc01g079920	0.133946	0.443528	low	0
Solyc01g079930	0.134397	0.28836	middle	0.0378708
Solyc01g079940	0.271596	0.203077	middle	0.777703
Solyc01g079950	0.202285	0.282302	middle	0.591273
Solyc01g079960	0.357456	0.266558	middle	0.0471198
Solyc01g079970	0.289837	0.362417	low	0
Solyc01g079980	0.471832	0.245934	middle	0.181103
Solyc02g092170	0.108491	0.295162	middle	0.200167
Solyc01g079990	0.11964	0.211202	low	0
Solyc01g080000	0.149882	0.298325	low	0
Solyc01g080010	0.60483	0.180421	middle	0.502189
Solyc01g080020	0.452864	0.222063	high	1.34541
Solyc01g080030	0.284475	0.308042	low	0
Solyc01g080040	0.842849	0.1936	middle	0.72368
Solyc01g080050	0.82114	0.207339	middle	0.399897
Solyc01g080055	0.220355	0.40153	low	0
Solyc01g080070	0.83494	0.168622	high	1.3461
Solyc01g080080	0.633942	0.296653	high	1.11128
Solyc01g080100	0.10336	0.400739	high	1.23079
Solyc01g080110	0.840891	0.234934	high	1.18285
Solyc01g080120	0.14152	0.260129	middle	0.0227586
Solyc01g080130	0.483796	0.328792	high	1.29206
Solyc01g080140	0.865385	0.317308	high	1.36421
Solyc01g080150	0.303063	0.231022	middle	0.640959
Solyc01g080160	0.527333	0.235214	high	1.37884
Solyc01g080170	0.873311	0.260991	middle	0.977256
Solyc01g080180	0.847911	0.258842	middle	1.02752
Solyc01g080190	0.614552	0.197638	middle	0.634199
Solyc01g080200	0.841548	0.249449	middle	0.968616
Solyc01g080210	0.717431	0.226175	middle	0.996163
Solyc01g080220	0.144452	0.236383	high	1.63209
Solyc01g080230	0.633803	0.202722	low	0
Solyc01g080240	0.714116	0.190556	high	1.499
Solyc01g080260	0.289643	0.197941	middle	0.50882
Solyc01g080270	0.92334	0.172253	high	1.1527
Solyc01g080280	0.814193	0.208151	high	2.96304
Solyc01g080290	0.196105	0.245478	middle	1.06909
Solyc01g080300	0.766134	0.201067	middle	0.936031
Solyc01g080310	0.185253	0.197763	middle	0.604381
Solyc01g080320	0.248808	0.199513	middle	0.178567
Solyc01g080330	0.925206	0.358047	high	2.14
Solyc01g080340	0.542352	0.234078	middle	1.01783
Solyc01g080350	0.723923	0.200315	middle	0.872399
Solyc01g080360	0.893562	0.238549	middle	0.797018
Solyc01g080370	0.141334	0.272524	low	0
Solyc01g080380	0.185607	0.291687	middle	0.347981
Solyc01g080400	0.521732	0.240326	middle	0.881731
Solyc01g080410	0.798004	0.221988	middle	0.618687
Solyc01g080420	0.150133	0.217608	low	0
Solyc01g080430	0.291071	0.185762	middle	1.07334
Solyc01g080450	0.178161	0.254952	middle	0.451369
Solyc01g080460	0.288172	0.197456	high	2.09734
Solyc01g080470	0.805618	0.252033	middle	0.975103
Solyc01g080480	0.235382	0.212508	middle	0.409125
Solyc01g080490	0.150888	0.392582	middle	0.500378
Solyc01g080500	0.686748	0.315464	high	2.57664
Solyc01g080510	0.947871	0.180286	high	1.85737
Solyc01g080520	0.447215	0.245656	middle	0.0667079
Solyc01g080530	0.67044	0.210282	high	1.24807
Solyc01g080540	0.873269	0.242524	high	2.14273
Solyc01g080550	0.2303	0.165825	middle	0.0417897
Solyc01g080560	0.332005	0.146122	low	0
Solyc01g080570	0.176159	0.185165	middle	0.050102
Solyc01g080580	0.134594	0.237313	middle	0.671576
Solyc01g080590	0.836291	0.304577	high	1.58762
Solyc01g080610	0.147025	0.245929	middle	0.110776
Solyc01g080700	0.239486	0.238687	middle	0.563044
Solyc01g080670	0.895036	0.216175	high	1.50582
Solyc01g080660	0.848334	0.214912	middle	1.04259
Solyc01g080640	0.856142	0.193926	high	1.54876
Solyc01g080630	0.190019	0.220359	low	0
Solyc01g080620	0.857811	0.273298	middle	0.923899
Solyc01g080720	0.730653	0.28134	middle	0.227833
Solyc01g080740	0.318278	0.285171	middle	0.713289
Solyc01g080750	0.879027	0.291549	middle	0.560379
Solyc01g080760	0.777474	0.280639	middle	0.689415
Solyc01g080770	0.336084	0.255797	middle	0.520852
Solyc01g080780	0.25707	0.285543	middle	0.815138
Solyc01g080785	0.405513	0.286487	low	0
Solyc01g080790	0.140709	0.170086	middle	0.33073
Solyc01g080800	0.11465	0.209697	middle	0.876385
Solyc01g080810	0.617258	0.249958	high	1.43666
Solyc01g080820	0.189818	0.258761	middle	0.113906
Solyc01g080840	0.792812	0.358066	high	1.82509
Solyc01g080850	0.737649	0.241951	high	1.10557
Solyc01g080860	0.920037	0.319062	high	1.35
Solyc01g080870	0.266942	0.244273	middle	0.593671
Solyc01g080880	0.738367	0.364269	high	1.49441
Solyc01g080890	0.330212	0.245763	middle	1.06975
Solyc01g080900	0.48812	0.229033	middle	0.32906
Solyc01g080910	0.882635	0.166228	high	1.16191
Solyc01g080920	0.216098	0.213158	low	0
Solyc01g080930	0.618366	0.25191	high	1.54945
Solyc01g080940	0.529797	0.335589	high	1.2393
Solyc01g080950	0.0785264	0.215763	middle	0.312254
Solyc01g080960	0.226978	0.256226	low	0
Solyc01g080970	0.255554	0.177357	low	0
Solyc01g080980	0.198049	0.201011	low	0
Solyc01g080990	0.254346	0.345793	middle	0.316591
Solyc01g081010	0.767409	0.240799	high	1.54765
Solyc01g081020	0.124934	0.211884	middle	0.485777
Solyc01g081030	0.669176	0.190447	high	1.17271
Solyc01g081037	0.382409	0.379883	low	0
Solyc01g081040	0.140742	0.234104	middle	0.802226
Solyc01g081050	0.241357	0.256564	middle	0.602315
Solyc01g081060	0.3459	0.196141	high	2.23217
Solyc01g081070	0.924211	0.237836	high	1.19446
Solyc01g081080	0.188314	0.291686	low	0
Solyc01g081090	0.440316	0.226602	middle	0.0411791
Solyc01g081100	0.138873	0.326128	middle	0.148096
Solyc01g081110	0.271984	0.288217	middle	0.257237
Solyc01g081120	0.461535	0.251497	middle	0.586208
Solyc01g081140	0.156833	0.293324	low	0
Solyc01g081150	0.582439	0.374003	high	1.39906
Solyc01g081160	0.225965	0.291071	middle	0.275599
Solyc01g081170	0.205114	0.286781	middle	0.230764
Solyc01g081180	0.249059	0.223282	low	0
Solyc01g081185	0.291533	0.294731	middle	0.49377
Solyc01g081190	0.718698	0.291016	high	1.98347
Solyc01g081200	0.746421	0.27744	high	1.42668
Solyc01g081210	0.201038	0.158416	high	1.20722
Solyc01g081230	0.338153	0.322793	low	0
Solyc01g081240	0.227486	0.211467	middle	0.34495
Solyc01g081250	0.384009	0.198373	middle	0.0972358
Solyc01g081260	0.196602	0.205318	low	0
Solyc01g081270	0.583273	0.166898	middle	0.54553
Solyc01g081290	0.48935	0.280014	middle	0.400623
Solyc01g081300	0.669062	0.201707	middle	0.838576
Solyc01g081310	0.304376	0.265511	middle	1.04149
Solyc01g081320	0.592789	0.259288	middle	0.8205
Solyc01g081330	0.515881	0.211627	middle	0.520076
Solyc01g081340	0.187333	0.289587	middle	0.169953
Solyc01g081350	0.195095	0.300872	low	0
Solyc01g081360	0.172804	0.285855	low	0
Solyc01g081370	0.235666	0.262943	middle	0.0360552
Solyc01g081380	0.887566	0.206151	middle	0.758111
Solyc01g081390	0.436286	0.249506	high	1.40728
Solyc01g081400	0.620457	0.203856	middle	1.0529
Solyc01g081410	0.694137	0.2259	middle	0.374615
Solyc01g081420	0.851176	0.190384	middle	0.592763
Solyc01g081430	0.361988	0.259787	middle	0.801436
Solyc01g081440	0.687429	0.195656	high	1.42684
Solyc01g081450	0.929318	0.206338	high	2.15426
Solyc01g081460	0.328393	0.186405	middle	0.761034
Solyc01g081470	0.33614	0.243333	middle	1.04676
Solyc01g081480	0.342354	0.21664	high	1.62165
Solyc01g081490	0.727963	0.248268	high	1.71008
Solyc01g081500	0.9006	0.263616	high	1.61879
Solyc01g081510	0.530117	0.229643	middle	0.731531
Solyc01g081520	0.422568	0.229704	high	1.18096
Solyc01g081530	0.175675	0.17017	middle	0.129894
Solyc01g081540	0.482446	0.228899	middle	1.02106
Solyc01g081560	0.227946	0.27637	middle	0.12571
Solyc01g081570	0.815353	0.165632	high	1.87822
Solyc01g081588	0.310994	0.207563	middle	0.0738741
Solyc01g081590	0.237167	0.27845	low	0
Solyc01g081600	0.217255	0.209661	middle	0.302114
Solyc01g081610	0.925776	0.368963	middle	1.09155
Solyc01g081620	0.194804	0.247206	middle	0.336816
Solyc01g081630	0.213731	0.185429	low	0
Solyc01g081640	0.276016	0.215107	middle	0.263412
Solyc01g073650	0.894062	0.194989	high	1.79533
Solyc01g073660	0.876187	0.213532	high	1.49217
Solyc01g073670	0.170148	0.180813	middle	0.118733
Solyc01g073680	0.237452	0.271989	high	1.5026
Solyc01g073690	0.250823	0.278805	high	1.86648
Solyc01g073700	0.215369	0.383862	middle	0.478058
Solyc01g073710	0.234263	0.191083	middle	1.08074
Solyc01g073720	0.598957	0.210978	middle	0.514707
Solyc01g073730	0.936285	0.16724	middle	1.07242
Solyc01g073740	0.737819	0.200299	high	1.54475
Solyc01g073750	0.538228	0.221398	high	1.24821
Solyc01g073770	0.571044	0.352937	middle	0.88004
Solyc01g073780	0.199058	0.26308	middle	0.179452
Solyc01g073800	0.362188	0.229092	low	0
Solyc01g073810	0.438388	0.274331	low	0
Solyc01g073820	0.478528	0.224876	middle	0.34019
Solyc01g073840	0.393648	0.222235	middle	0.0348459
Solyc01g073850	0.0967362	0.189318	low	0
Solyc01g073860	0.0884912	0.168918	low	0
Solyc01g073870	0.38733	0.437048	high	1.14205
Solyc01g073880	0.38796	0.195418	middle	0.567773
Solyc01g073890	0.298073	0.402434	middle	0.426189
Solyc01g073900	0.858274	0.2067	high	1.20442
Solyc01g073905	0.512412	0.254728	middle	0.140321
Solyc01g073910	0.149377	0.306512	middle	0.991597
Solyc01g073920	0.941243	0.307834	middle	0.721404
Solyc01g073930	0.674247	0.234189	middle	0.889617
Solyc01g073940	0.794256	0.186339	middle	1.00048
Solyc01g073950	0.59962	0.171434	middle	1.06032
Solyc01g073960	0.916572	0.180134	high	1.488
Solyc01g073980	0.0887247	0.193946	middle	0.0519401
Solyc01g073985	0.0952314	0.227383	middle	0.337202
Solyc01g074000	0.463575	0.296006	high	1.40746
Solyc01g074010	0.1736	0.315787	middle	1.05798
Solyc01g074020	0.575326	0.407744	middle	0.676928
Solyc01g074030	0.488948	0.188498	high	1.98825
Solyc01g074040	0.191167	0.219551	middle	0.0401369
Solyc01g086640	0.749336	0.203612	middle	0.633624
Solyc01g086650	0.252078	0.192289	middle	0.916165
Solyc01g086660	0.459742	0.175876	middle	0.458639
Solyc01g086670	0.248484	0.27426	middle	0.55813
Solyc01g086690	0.756653	0.236855	middle	0.219828
Solyc01g086700	0.188041	0.286656	middle	0.0539224
Solyc01g086710	0.855535	0.239396	middle	0.771117
Solyc01g086720	0.299707	0.219821	middle	0.231055
Solyc01g086730	0.540566	0.539118	middle	0.452222
Solyc01g086740	0.737133	0.414367	high	1.34249
Solyc01g086750	0.479057	0.268582	high	1.28052
Solyc01g086760	0.211869	0.199358	low	0
Solyc01g086770	0.244715	0.253921	low	0
Solyc01g086790	0.157483	0.251745	middle	0.164653
Solyc01g086800	0.287696	0.253948	middle	0.774179
Solyc01g086810	0.169901	0.275897	middle	0.708638
Solyc01g086815	0.254534	0.154994	low	0
Solyc01g086820	0.622688	0.194457	high	1.33276
Solyc01g086830	0.559063	0.285753	middle	0.0499801
Solyc01g086840	0.477764	0.306189	middle	0.480427
Solyc01g086850	0.747679	0.234513	middle	1.00305
Solyc01g086860	0.610587	0.213907	high	1.44191
Solyc01g086870	0.639356	0.204611	high	1.90047
Solyc01g086880	0.311693	0.232202	low	0
Solyc01g086890	0.968087	0.369803	high	1.76739
Solyc01g086900	0.953619	0.208448	middle	1.05783
Solyc01g086920	0.434085	0.36831	high	2.00261
Solyc01g086930	0.281466	0.346087	middle	0.178793
Solyc01g086940	0.36992	0.241999	middle	0.929622
Solyc01g086950	0.199384	0.20636	high	1.25388
Solyc01g086960	0.526676	0.284281	high	2.42428
Solyc01g086970	0.201625	0.364614	high	2.09149
Solyc01g086975	0.963942	0.30507	high	1.87035
Solyc01g086980	0.817284	0.409918	middle	0.725845
Solyc01g086990	0.782342	0.251225	middle	0.977721
Solyc01g087000	0.159451	0.236614	middle	0.547754
Solyc01g087005	0.364551	0.248832	low	0
Solyc01g087010	0.185752	0.22685	middle	0.0594559
Solyc01g087015	0.155722	0.207375	middle	0.0629792
Solyc01g087020	0.730998	0.210197	high	1.40507
Solyc01g087030	0.887746	0.152494	high	1.24086
Solyc01g087040	0.914331	0.26179	high	1.78
Solyc01g087050	0.143452	0.173892	middle	0.287145
Solyc01g087060	0.916134	0.278366	middle	0.773152
Solyc01g087070	0.320141	0.34523	middle	0.227768
Solyc01g087080	0.738982	0.289042	middle	0.383747
Solyc01g087090	0.768623	0.30046	high	1.66457
Solyc01g087095	0.805375	0.275404	middle	0.0109061
Solyc01g087120	0.957843	0.22109	high	2.10243
Solyc01g087130	0.154215	0.22687	middle	0.259579
Solyc01g087140	0.371499	0.144654	middle	0.29444
Solyc01g087150	0.247404	0.222942	middle	0.279815
Solyc01g087170	0.487783	0.280968	high	1.44336
Solyc01g087180	0.388112	0.19546	middle	0.075451
Solyc01g087190	0.86187	0.190633	high	1.97761
Solyc01g087200	0.285598	0.242014	middle	0.803741
Solyc01g087210	0.863041	0.226099	high	1.81765
Solyc04g016085	0.0887001	0.215634	low	0
Solyc01g087230	0.507803	0.226098	middle	0.959699
Solyc01g087240	0.680722	0.226793	high	1.56782
Solyc01g087250	0.762797	0.374818	high	1.35555
Solyc01g087260	0.646268	0.160302	high	2.1506
Solyc01g087270	0.501499	0.260426	high	1.96593
Solyc01g087280	0.143442	0.199114	low	0
Solyc01g087290	0.720689	0.173115	high	1.50007
Solyc01g087300	0.91725	0.22135	high	1.14953
Solyc01g087320	0.398948	0.268929	middle	0.612449
Solyc01g087330	0.206895	0.369992	middle	0.631159
Solyc01g087340	0.176125	0.286892	middle	0.874128
Solyc01g087350	0.868154	0.248592	low	0
Solyc01g087360	0.527083	0.334722	middle	0.13416
Solyc01g087370	0.273656	0.247538	middle	0.78906
Solyc01g087400	0.264457	0.23909	middle	0.848299
Solyc01g087410	0.727442	0.196185	middle	0.757241
Solyc01g087420	0.344358	0.302154	middle	0.738934
Solyc01g087430	0.949863	0.286857	middle	1.00334
Solyc01g087440	0.91067	0.311549	middle	0.40886
Solyc01g087450	0.278692	0.304819	middle	0.294023
Solyc01g087460	0.111611	0.269266	low	0
Solyc01g087470	0.871967	0.23489	middle	1.00678
Solyc01g087490	0.945257	0.230386	middle	0.990094
Solyc01g087500	0.369285	0.369027	middle	0.333133
Solyc01g087510	0.156728	0.275475	low	0
Solyc01g087520	0.825081	0.247415	high	2.30341
Solyc01g087525	0.172635	0.279272	low	0
Solyc01g087530	0.888317	0.200514	middle	0.870663
Solyc01g087540	0.775029	0.228827	high	1.34073
Solyc01g087550	0.677621	0.259972	high	1.29329
Solyc01g087560	0.42764	0.269357	high	1.6644
Solyc01g087570	0.69233	0.244479	high	1.62212
Solyc01g087580	0.155711	0.224306	high	1.56676
Solyc01g087590	0.664041	0.217889	middle	0.437197
Solyc01g087600	0.620819	0.4053	middle	0.984875
Solyc01g087610	0.562979	0.217858	middle	0.88505
Solyc01g087620	0.670012	0.164601	high	2.57464
Solyc01g087640	0.440846	0.167744	high	1.55846
Solyc01g087650	0.893329	0.388463	high	1.26118
Solyc01g087660	0.200156	0.220767	middle	0.632333
Solyc01g087670	0.865472	0.207254	middle	0.752691
Solyc01g087680	0.463193	0.28542	high	2.21074
Solyc01g087690	0.450759	0.263287	high	1.12979
Solyc01g087700	0.197461	0.371094	middle	0.195985
Solyc01g087710	0.598604	0.308014	high	1.36753
Solyc01g087720	0.892869	0.243904	middle	0.719046
Solyc01g087730	0.923019	0.294705	high	2.3352
Solyc01g087740	0.247267	0.246782	middle	0.193362
Solyc01g087750	0.935738	0.21158	high	2.22326
Solyc01g087760	0.138216	0.242229	middle	0.777384
Solyc01g087780	0.274738	0.235331	high	1.15866
Solyc01g087790	0.200442	0.281937	middle	0.801783
Solyc01g087800	0.10024	0.278434	high	1.41216
Solyc01g087810	0.168426	0.351053	middle	0.333056
Solyc01g087820	0.154243	0.283339	middle	0.483282
Solyc01g087830	0.104694	0.230411	middle	0.0727633
Solyc01g087840	0.289838	0.224816	middle	0.0367729
Solyc01g087850	0.535471	0.202492	middle	0.789354
Solyc01g087860	0.842352	0.245859	middle	0.585342
Solyc01g087870	0.832447	0.216223	middle	0.715576
Solyc01g087880	0.871927	0.191812	high	1.25701
Solyc01g087890	0.680751	0.264764	high	1.25621
Solyc01g087900	0.174731	0.18954	high	1.98349
Solyc01g087910	0.934429	0.25408	middle	0.899845
Solyc01g087920	0.175569	0.210256	low	0
Solyc01g087940	0.286438	0.20073	middle	0.0623119
Solyc01g087950	0.416721	0.234888	middle	0.0481581
Solyc01g087970	0.166611	0.421155	middle	1.07086
Solyc01g087990	0.947016	0.282538	middle	0.314407
Solyc01g088000	0.457748	0.250056	high	1.18719
Solyc01g088010	0.213256	0.234385	middle	0.0782563
Solyc01g088013	0.561716	0.247464	low	0
Solyc01g088017	0.159334	0.230019	low	0
Solyc01g088020	0.943328	0.22258	high	1.51816
Solyc01g088030	0.570331	0.161856	middle	0.889373
Solyc01g088040	0.38421	0.215203	high	1.39683
Solyc01g088050	0.37241	0.410614	high	1.27675
Solyc01g088060	0.123906	0.23253	middle	0.482276
Solyc01g088080	0.598632	0.405605	high	1.54622
Solyc01g088090	0.645069	0.211186	high	1.65096
Solyc01g088100	0.412062	0.218154	high	1.61669
Solyc01g088105	0.122615	0.228317	low	0
Solyc01g088120	0.129514	0.305396	low	0
Solyc01g088140	0.943484	0.18211	high	1.25571
Solyc01g088150	0.345262	0.18756	middle	0.886543
Solyc01g088160	0.223854	0.191951	middle	0.270435
Solyc01g088170	0.568225	0.281768	high	1.15297
Solyc01g088180	0.170138	0.24115	low	0
Solyc01g088240	0.693647	0.216737	middle	0.980802
Solyc01g088250	0.203282	0.18359	high	1.29991
Solyc01g088300	0.276547	0.268614	high	1.29616
Solyc01g088310	0.888756	0.193972	middle	0.874392
Solyc01g088320	0.282628	0.187562	middle	0.210707
Solyc01g088330	0.162254	0.203779	middle	0.490487
Solyc01g088340	0.169574	0.339502	low	0
Solyc01g088350	0.762082	0.265534	middle	0.923832
Solyc01g088360	0.305573	0.239287	low	0
Solyc01g088370	0.713428	0.214573	high	1.58123
Solyc01g088380	0.252589	0.241114	middle	0.20836
Solyc01g088390	0.610663	0.330133	middle	0.485868
Solyc01g088395	0.77562	0.267259	low	0
Solyc01g088400	0.171981	0.230447	high	1.37202
Solyc01g088430	0.261548	0.24271	middle	0.925238
Solyc01g088440	0.333475	0.154421	middle	1.0503
Solyc01g088450	0.519615	0.159587	middle	1.0203
Solyc01g088460	0.933455	0.313492	high	1.18719
Solyc01g088470	0.20442	0.313591	high	1.59516
Solyc01g088480	0.423312	0.160363	high	1.79826
Solyc01g088490	0.317824	0.265185	middle	0.124879
Solyc01g088500	0.378527	0.306391	middle	0.188766
Solyc01g150146	0.978149	0.216047	middle	1.08104
Solyc01g088520	0.771715	0.251472	high	1.20291
Solyc01g088530	0.553101	0.239235	middle	0.972521
Solyc01g088540	0.142596	0.193461	low	0
Solyc01g088550	0.646977	0.212366	middle	1.04623
Solyc01g088560	0.963734	0.219702	high	1.77796
Solyc01g088570	0.83507	0.21104	high	1.74004
Solyc01g088575	0.160977	0.31696	low	0
Solyc01g088590	0.282648	0.213594	middle	0.294484
Solyc01g088600	0.87938	0.199905	high	1.28181
Solyc01g088610	0.845744	0.278123	high	2.23628
Solyc01g088620	0.473747	0.487396	middle	0.520311
Solyc01g088630	0.573762	0.268781	middle	0.486365
Solyc01g088635	0.179789	0.238884	low	0
Solyc01g088640	0.853584	0.189491	middle	0.992307
Solyc01g088650	0.807823	0.313912	middle	0.657962
Solyc01g088660	0.627933	0.301471	high	1.58221
Solyc01g088670	0.132075	0.234225	middle	0.43899
Solyc01g088680	0.219753	0.262379	middle	0.80162
Solyc01g088690	0.88799	0.188112	middle	0.602867
Solyc01g088700	0.606634	0.292791	high	1.30655
Solyc01g088710	0.575793	0.3714	middle	0.919949
Solyc01g088720	0.916247	0.257299	middle	0.984126
Solyc01g088730	0.432324	0.183088	high	1.18787
Solyc01g088740	0.700641	0.19889	high	1.13048
Solyc01g088750	0.508581	0.216842	middle	0.34702
Solyc01g088760	0.464589	0.208864	middle	1.05898
Solyc01g088780	0.517514	0.203819	middle	0.495913
Solyc01g088790	0.325077	0.249608	middle	0.147123
Solyc01g088800	0.786453	0.187213	high	1.1712
Solyc01g088810	0.157938	0.495247	middle	0.251617
Solyc01g088820	0.326299	0.212805	middle	0.599109
Solyc01g088830	0.199016	0.21818	low	0
Solyc01g089850	0.80299	0.243056	high	1.89802
Solyc01g089857	0.365492	0.213559	high	1.22842
Solyc01g089870	0.459409	0.250221	high	1.42061
Solyc01g089880	0.69436	0.179162	high	1.19914
Solyc01g089890	0.635802	0.341826	middle	0.739799
Solyc01g089900	0.737083	0.305693	middle	0.769117
Solyc01g089910	0.138108	0.210508	middle	0.191694
Solyc01g089915	0.505198	0.192757	low	0
Solyc01g089920	0.184435	0.184063	low	0
Solyc01g089930	0.60433	0.20515	middle	0.364622
Solyc01g089950	0.340422	0.432836	middle	0.144748
Solyc01g089960	0.740161	0.194655	middle	0.264228
Solyc01g089970	0.699391	0.270603	high	2.30527
Solyc01g089980	0.736377	0.271399	high	1.37511
Solyc01g089990	0.913741	0.264747	middle	0.337325
Solyc01g090000	0.427477	0.222003	low	0
Solyc01g090010	0.53256	0.21745	low	0
[truncated: 28,049 more rows]

## Sheet: Fig6b
geneID	MSR Prediction	MSR Shuffled Control Prediction	TrueLabel	logTPM (scaled)
Sopen01g001010	0.241944	0.259205	low	0
Sopen01g001020	0.696404	0.226048	high	1.32152
Sopen01g001030	0.454062	0.242389	middle	0.0336786
Sopen01g001040	0.574438	0.287848	middle	0.665401
Sopen01g001050	0.308879	0.217588	low	0
Sopen01g001060	0.46719	0.214707	middle	0.185231
Sopen01g001070	0.863527	0.224065	high	1.11607
Sopen01g001080	0.150052	0.190424	middle	0.678332
Sopen01g001090	0.811636	0.220742	high	1.38563
Sopen01g001100	0.432794	0.208924	high	0.998305
Sopen01g001110	0.0914788	0.218874	middle	0.824844
Sopen01g001120	0.377399	0.199188	high	1.3553
Sopen01g001130	0.766549	0.269291	high	1.22697
Sopen01g001140	0.607721	0.246782	high	1.05141
Sopen01g001150	0.547654	0.261466	high	1.32912
Sopen01g001160	0.173246	0.225899	middle	0.285352
Sopen01g001170	0.365771	0.324192	middle	0.486459
Sopen01g001180	0.520458	0.182392	middle	0.580968
Sopen01g001190	0.237631	0.284842	middle	0.0292757
Sopen01g001200	0.245368	0.195929	middle	0.0263096
Sopen01g001210	0.352327	0.367042	low	0
Sopen01g001220	0.277685	0.26404	middle	0.106525
Sopen01g001230	0.220462	0.307303	middle	0.127569
Sopen01g001240	0.740658	0.271178	high	1.56482
Sopen01g001250	0.325261	0.254071	middle	0.650787
Sopen01g001260	0.11037	0.207816	middle	0.0346132
Sopen01g001270	0.764477	0.239405	high	1.71453
Sopen01g001280	0.944282	0.226031	high	1.51357
Sopen01g001290	0.320388	0.221198	middle	0.461622
Sopen01g001300	0.448329	0.210448	high	1.05255
Sopen01g001310	0.112678	0.205214	middle	0.608255
Sopen01g001320	0.805363	0.370089	high	2.1421
Sopen01g001330	0.860159	0.202844	middle	0.0195628
Sopen01g001340	0.292979	0.179633	middle	0.140726
Sopen01g001350	0.785496	0.285528	high	1.59772
Sopen01g001360	0.759819	0.263673	middle	0.79014
Sopen01g001370	0.165327	0.230888	middle	0.232009
Sopen01g001380	0.162384	0.225109	low	0
Sopen01g001390	0.630807	0.204667	middle	0.609474
Sopen01g001400	0.837718	0.209512	high	1.03611
Sopen01g001410	0.375488	0.229116	high	1.36391
Sopen01g001420	0.239451	0.191284	high	1.41248
Sopen01g001430	0.110489	0.323244	high	1.52959
Sopen01g001440	0.458802	0.266965	middle	0.852055
Sopen01g001450	0.822811	0.26603	high	2.28937
Sopen01g001460	0.301353	0.232399	high	1.27173
Sopen01g001470	0.786634	0.248805	high	1.36203
Sopen01g001480	0.303367	0.191819	high	1.47639
Sopen01g001490	0.835052	0.34388	high	1.05493
Sopen01g001500	0.473194	0.351591	high	1.03123
Sopen01g001510	0.298169	0.194355	middle	0.0482837
Sopen01g001520	0.616095	0.256388	low	0
Sopen01g001530	0.358758	0.245181	middle	0.0213488
Sopen01g001540	0.779598	0.452256	high	2.55586
Sopen01g001550	0.638933	0.191026	high	1.16903
Sopen01g001560	0.857133	0.223013	high	1.5022
Sopen01g001570	0.172534	0.264199	low	0
Sopen01g001580	0.889864	0.368065	high	1.62978
Sopen01g001590	0.701604	0.228158	high	2.49724
Sopen01g001600	0.816801	0.251963	high	1.47653
Sopen01g001610	0.519095	0.235867	high	1.65722
Sopen01g001620	0.77263	0.27772	high	1.57705
Sopen01g001630	0.676767	0.227617	middle	0.0806579
Sopen01g001640	0.445799	0.476129	high	2.45746
Sopen01g001650	0.200532	0.263894	low	0
Sopen01g001660	0.920304	0.250693	middle	0.859551
Sopen01g001670	0.34797	0.242783	middle	0.140506
Sopen01g001680	0.241684	0.205343	middle	0.517963
Sopen01g001690	0.498546	0.238269	high	1.47192
Sopen01g001700	0.861542	0.356392	high	1.46826
Sopen01g001710	0.60066	0.235941	middle	0.824295
Sopen01g001720	0.320114	0.29338	middle	0.0957919
Sopen01g001730	0.409125	0.267691	high	1.69207
Sopen01g001740	0.364609	0.215291	high	0.954563
Sopen01g001750	0.231775	0.236958	middle	0.925449
Sopen01g001760	0.357453	0.279652	middle	0.437018
Sopen01g001770	0.504932	0.271206	middle	0.0623781
Sopen01g001780	0.872489	0.254955	middle	0.378027
Sopen01g001790	0.164956	0.204737	low	0
Sopen01g001800	0.672906	0.349031	middle	0.160094
Sopen01g001810	0.538317	0.298588	high	1.15128
Sopen01g001820	0.898192	0.258034	high	2.35189
Sopen01g001830	0.81224	0.296634	high	1.0417
Sopen01g001840	0.915871	0.225464	high	1.45045
Sopen01g001850	0.300446	0.230224	middle	0.312529
Sopen01g001860	0.090709	0.251085	low	0
Sopen01g001870	0.305642	0.199024	middle	0.904746
Sopen01g001880	0.0761432	0.195789	middle	0.0742267
Sopen01g001890	0.0878426	0.226244	low	0
Sopen01g001900	0.316538	0.263577	middle	0.0768977
Sopen01g001910	0.947878	0.284432	high	1.06462
Sopen01g001920	0.514051	0.262154	high	1.56462
Sopen01g001930	0.885832	0.345345	middle	0.807645
Sopen01g001940	0.513888	0.24726	high	1.00306
Sopen01g001950	0.308624	0.249197	middle	0.0325138
Sopen01g001960	0.88874	0.270079	high	1.33953
Sopen01g001970	0.924776	0.258489	high	1.38261
Sopen01g001980	0.418702	0.264472	middle	0.61681
Sopen01g001990	0.439483	0.242384	high	1.35652
Sopen01g002000	0.257773	0.186222	high	2.13309
Sopen01g002010	0.944117	0.310533	high	1.10416
Sopen01g002020	0.809256	0.371677	middle	0.772207
Sopen01g002030	0.909503	0.281558	high	2.3294
Sopen01g002040	0.941385	0.241815	middle	0.831662
Sopen01g002050	0.257116	0.213191	low	0
Sopen01g002060	0.208049	0.233748	middle	0.306897
Sopen01g002070	0.090406	0.257577	low	0
Sopen01g002080	0.331599	0.186524	middle	0.224336
Sopen01g002090	0.268204	0.493398	middle	0.683187
Sopen01g002100	0.586629	0.352998	middle	0.841176
Sopen01g002110	0.884723	0.209635	high	1.28675
Sopen01g002120	0.787356	0.242366	high	1.55179
Sopen01g002130	0.750291	0.249485	high	2.25047
Sopen01g002140	0.823248	0.205968	middle	0.453898
Sopen01g002150	0.212323	0.203278	middle	0.195158
Sopen01g002160	0.873167	0.152542	high	1.52738
Sopen01g002170	0.326323	0.223679	high	2.45079
Sopen01g002180	0.606976	0.272586	high	1.13069
Sopen01g002190	0.39119	0.219731	middle	0.584185
Sopen01g002200	0.614673	0.277413	high	1.27553
Sopen01g002210	0.950601	0.231747	middle	0.431005
Sopen01g002220	0.974892	0.264692	middle	0.582759
Sopen01g002230	0.35064	0.335783	high	1.30549
Sopen01g002240	0.238418	0.277475	middle	0.880656
Sopen01g002250	0.724176	0.292587	high	1.23319
Sopen01g002260	0.816695	0.282643	middle	0.643229
Sopen01g002270	0.683733	0.200695	high	2.14463
Sopen01g002280	0.1018	0.263164	low	0
Sopen01g002290	0.321627	0.22342	middle	0.128593
Sopen01g002300	0.189432	0.213047	high	1.10942
Sopen01g002310	0.371219	0.198711	low	0
Sopen01g002320	0.165616	0.247199	middle	0.484636
Sopen01g002330	0.630284	0.189234	high	2.17305
Sopen01g002340	0.334785	0.214736	middle	0.721902
Sopen01g002350	0.83446	0.203947	high	1.18982
Sopen01g002360	0.724633	0.302042	high	1.47975
Sopen01g002370	0.246365	0.226681	middle	0.142841
Sopen01g002380	0.20208	0.25104	low	0
Sopen01g002390	0.261173	0.22531	high	2.42317
Sopen01g002400	0.19693	0.261694	low	0
Sopen01g002410	0.108207	0.204146	low	0
Sopen01g002420	0.898972	0.264926	high	2.13063
Sopen01g002430	0.152194	0.217408	low	0
Sopen01g002440	0.805008	0.24614	high	1.79109
Sopen01g002450	0.190524	0.234913	low	0
Sopen01g002460	0.216696	0.222216	middle	0.916859
Sopen01g002470	0.930361	0.207173	middle	0.778942
Sopen01g002480	0.773921	0.263836	high	0.944068
Sopen01g002490	0.75123	0.231618	high	2.23622
Sopen01g002500	0.457701	0.238872	middle	0.596867
Sopen01g002510	0.0972887	0.197463	low	0
Sopen01g002520	0.316575	0.243407	middle	0.119885
Sopen01g002530	0.650376	0.219087	middle	0.135549
Sopen01g002540	0.167556	0.216841	middle	0.182833
Sopen01g002550	0.619317	0.217839	middle	0.884694
Sopen01g002560	0.15867	0.307745	middle	0.2558
Sopen01g002570	0.368894	0.316416	high	2.88765
Sopen01g002580	0.0964204	0.19822	low	0
Sopen01g002590	0.111508	0.223058	low	0
Sopen01g002600	0.168282	0.156427	middle	0.161831
Sopen01g002610	0.0903986	0.256465	low	0
Sopen01g002620	0.891639	0.241539	high	1.26754
Sopen01g002630	0.169986	0.196919	middle	0.0215897
Sopen01g002640	0.562248	0.215624	middle	0.581937
Sopen01g002650	0.188581	0.29293	middle	0.633631
Sopen01g002660	0.589874	0.19311	middle	0.80247
Sopen01g002670	0.577006	0.372213	high	1.59561
Sopen01g002680	0.444009	0.239963	high	1.43805
Sopen01g002690	0.951527	0.262441	high	1.08276
Sopen01g002700	0.488561	0.245634	middle	0.836963
Sopen01g002710	0.211375	0.259137	high	1.77506
Sopen01g002720	0.15698	0.177678	middle	0.163624
Sopen01g002730	0.290177	0.234165	low	0
Sopen01g002740	0.940182	0.231506	middle	0.79716
Sopen01g002750	0.20173	0.202204	low	0
Sopen01g002760	0.270509	0.175975	low	0
Sopen01g002770	0.819163	0.218859	middle	0.891978
Sopen01g002780	0.825139	0.226441	high	1.31714
Sopen01g002790	0.387316	0.311844	high	1.22029
Sopen01g002800	0.306864	0.259	middle	0.0721208
Sopen01g002810	0.542708	0.217529	high	1.86632
Sopen01g002820	0.878494	0.198754	high	1.65675
Sopen01g002830	0.246729	0.276853	low	0
Sopen01g002840	0.363387	0.284627	middle	0.287667
Sopen01g002850	0.158286	0.239389	high	1.01579
Sopen01g002860	0.551537	0.17993	middle	0.936768
Sopen01g002870	0.860759	0.295906	middle	0.917111
Sopen01g002880	0.515042	0.204561	middle	0.808874
Sopen01g002890	0.941068	0.243203	high	2.10468
Sopen01g002900	0.414006	0.339472	middle	0.381359
Sopen01g002910	0.326764	0.298439	middle	0.334403
Sopen01g002920	0.648681	0.265111	middle	0.47055
Sopen01g002930	0.948659	0.469733	high	2.21285
Sopen01g002940	0.224308	0.334363	middle	0.114683
Sopen01g002950	0.746314	0.246419	high	1.01726
Sopen01g002960	0.964251	0.202095	middle	0.800548
Sopen01g002970	0.9084	0.279226	high	1.82329
Sopen01g002980	0.785967	0.219455	high	0.976448
Sopen01g002990	0.4488	0.222925	middle	0.34507
Sopen01g003000	0.347368	0.239856	high	0.960625
Sopen01g003010	0.368966	0.332514	middle	0.429538
Sopen01g003020	0.173429	0.205389	middle	0.0509471
Sopen01g003030	0.424619	0.249158	low	0
Sopen01g003040	0.648394	0.227707	high	0.966765
Sopen01g003050	0.535706	0.296263	high	1.11336
Sopen01g003060	0.0766518	0.364988	low	0
Sopen01g003070	0.206119	0.273653	middle	0.0449617
Sopen01g003080	0.696052	0.272844	high	1.36529
Sopen01g003090	0.677608	0.297111	high	1.2841
Sopen01g003100	0.833879	0.191143	high	1.06309
Sopen01g003110	0.263913	0.189824	high	1.00369
Sopen01g003120	0.73043	0.194838	middle	0.558963
Sopen01g003130	0.84564	0.299146	high	1.22597
Sopen01g003140	0.524489	0.227396	middle	0.38086
Sopen01g003150	0.400334	0.391812	middle	0.286275
Sopen01g003160	0.751842	0.201035	middle	0.69403
Sopen01g003170	0.591056	0.246391	middle	0.645241
Sopen01g003180	0.899834	0.27775	middle	0.272299
Sopen01g003190	0.215275	0.212707	low	0
Sopen01g003200	0.371838	0.137861	low	0
Sopen01g003210	0.433991	0.240574	high	1.4425
Sopen01g003220	0.537154	0.167954	high	0.985135
Sopen01g003230	0.76003	0.342392	low	0
Sopen01g003240	0.692707	0.298213	middle	0.828478
Sopen01g003250	0.225154	0.278039	middle	0.285944
Sopen01g003260	0.724888	0.170721	low	0
Sopen01g003270	0.293975	0.242807	middle	0.392447
Sopen01g003280	0.849606	0.204122	high	1.73127
Sopen01g003290	0.875359	0.270007	high	1.41475
Sopen01g003300	0.862918	0.233956	high	0.963447
Sopen01g003310	0.66332	0.24725	middle	0.667224
Sopen01g003320	0.834382	0.375183	middle	0.635015
Sopen01g003330	0.331004	0.259262	high	1.02382
Sopen01g003340	0.894811	0.210965	middle	0.599091
Sopen01g003350	0.202161	0.197703	middle	0.890074
Sopen01g003360	0.311789	0.321533	middle	0.527004
Sopen01g003370	0.332432	0.251781	middle	0.818694
Sopen01g003380	0.790101	0.16796	high	0.944895
Sopen01g003390	0.301738	0.20462	high	1.04989
Sopen01g003400	0.72227	0.317703	high	2.15721
Sopen01g003410	0.759357	0.402531	high	0.962331
Sopen01g003420	0.321562	0.194133	high	1.16764
Sopen01g003430	0.218593	0.213222	middle	0.207768
Sopen01g003440	0.812113	0.195109	middle	0.89039
Sopen01g003450	0.330526	0.215157	high	1.44776
Sopen01g003460	0.526767	0.235282	high	1.65978
Sopen01g003470	0.690993	0.223518	high	1.15915
Sopen01g003480	0.116386	0.202861	middle	0.0240117
Sopen01g003490	0.195241	0.254292	middle	0.050471
Sopen01g003500	0.755428	0.20974	middle	0.372063
Sopen01g003510	0.187954	0.361751	middle	0.0174127
Sopen01g003520	0.924771	0.322737	middle	0.551782
Sopen01g003530	0.273697	0.183834	low	0
Sopen01g003540	0.571768	0.206604	middle	0.519535
Sopen01g003550	0.726234	0.250041	high	2.16942
Sopen01g003560	0.343452	0.215285	middle	0.0743161
Sopen01g003570	0.706848	0.285271	high	1.25594
Sopen01g003580	0.936413	0.217631	high	1.69064
Sopen01g003590	0.299279	0.17685	middle	0.543366
Sopen01g003600	0.216066	0.291902	middle	0.243958
Sopen01g003610	0.615626	0.187046	middle	0.197856
Sopen01g003620	0.437037	0.162358	high	1.17648
Sopen01g003630	0.354027	0.215543	high	1.39933
Sopen01g003640	0.815502	0.329739	high	2.87722
Sopen01g003650	0.874487	0.271571	high	1.05271
Sopen01g003660	0.930106	0.231303	high	2.32605
Sopen01g003670	0.89244	0.25603	high	1.08842
Sopen01g003680	0.737432	0.188793	middle	0.184169
Sopen01g003690	0.806941	0.339852	middle	0.844554
Sopen01g003700	0.708384	0.226909	high	1.22171
Sopen01g003710	0.770422	0.295387	high	0.950038
Sopen01g003720	0.643613	0.295188	high	1.33156
Sopen01g003730	0.840242	0.306842	middle	0.930817
Sopen01g003740	0.588595	0.178305	middle	0.341161
Sopen01g003750	0.574502	0.222141	high	1.53791
Sopen01g003760	0.319981	0.213036	low	0
Sopen01g003770	0.87702	0.22169	high	2.1642
Sopen01g003780	0.276774	0.241451	high	0.969742
Sopen01g003790	0.861686	0.190644	high	1.28503
Sopen01g003800	0.911302	0.32473	high	1.10796
Sopen01g003810	0.861961	0.272517	high	0.993568
Sopen01g003820	0.326533	0.249596	middle	0.903081
Sopen01g003830	0.629137	0.236551	high	1.35046
Sopen01g003840	0.772121	0.252597	high	1.59626
Sopen01g003850	0.932428	0.182182	high	1.86114
Sopen01g003860	0.953053	0.27562	high	0.941887
Sopen01g003870	0.37273	0.364331	middle	0.112027
Sopen01g003880	0.812065	0.258503	high	1.68287
Sopen01g003890	0.867677	0.524448	high	1.72883
Sopen01g003900	0.172751	0.205069	middle	0.6311
Sopen01g003910	0.385971	0.275682	middle	0.0508216
Sopen01g003920	0.319534	0.229967	middle	0.0529032
Sopen01g003930	0.187683	0.251887	middle	0.376536
Sopen01g003940	0.37012	0.171671	low	0
Sopen01g003950	0.427365	0.233624	middle	0.464458
Sopen01g003960	0.963044	0.267297	high	0.961173
Sopen01g003970	0.109637	0.201364	middle	0.269766
Sopen01g003980	0.56658	0.313722	high	1.14005
Sopen01g003990	0.879995	0.172195	middle	0.913489
Sopen01g004000	0.501263	0.253237	middle	0.567895
Sopen01g004010	0.218456	0.266414	middle	0.832709
Sopen01g004020	0.885241	0.19956	middle	0.671857
Sopen01g004030	0.269416	0.210435	middle	0.0333889
Sopen01g004040	0.455368	0.20293	middle	0.0711589
Sopen01g004050	0.211579	0.2087	middle	0.164491
Sopen01g004060	0.693082	0.18276	middle	0.411943
Sopen01g004070	0.751813	0.246079	high	1.13687
Sopen01g004080	0.476052	0.264892	middle	0.04301
Sopen01g004090	0.478836	0.244873	high	2.08254
Sopen01g004100	0.349011	0.401892	middle	0.834936
Sopen01g004110	0.166857	0.234349	low	0
Sopen01g004120	0.813443	0.283353	middle	0.460034
Sopen01g004130	0.18159	0.261717	low	0
Sopen01g004140	0.474783	0.299165	middle	0.0960782
Sopen01g004150	0.112399	0.187452	low	0
Sopen01g004160	0.140184	0.230086	middle	0.0269511
Sopen01g004170	0.333245	0.196651	middle	0.726887
Sopen01g004180	0.44024	0.247076	middle	0.514298
Sopen01g004190	0.396714	0.238471	middle	0.0687931
Sopen01g004200	0.7068	0.253009	middle	0.117035
Sopen01g004210	0.170657	0.230158	middle	0.223617
Sopen01g004220	0.874594	0.221344	high	1.41566
Sopen01g004230	0.150942	0.167914	low	0
Sopen01g004240	0.108332	0.356256	low	0
Sopen01g004250	0.810143	0.242789	middle	0.897261
Sopen01g004260	0.0868895	0.274736	low	0
Sopen01g004270	0.502	0.184757	high	0.992915
Sopen01g004280	0.825779	0.255537	high	1.31717
Sopen01g004290	0.302753	0.281579	high	1.59255
Sopen01g004300	0.612514	0.257787	high	1.58284
Sopen01g004310	0.266458	0.367718	middle	0.128455
Sopen01g004320	0.787096	0.209457	middle	0.872522
Sopen01g004330	0.606769	0.237726	high	1.48771
Sopen01g004340	0.189922	0.185432	middle	0.849775
Sopen01g004350	0.590546	0.246985	high	1.27766
Sopen01g004360	0.586645	0.192546	high	2.25451
Sopen01g004370	0.0905526	0.289325	middle	0.0150627
Sopen01g004380	0.43893	0.282954	middle	0.780072
Sopen01g004390	0.28995	0.196088	middle	0.829621
Sopen01g004400	0.872137	0.263174	middle	0.347946
Sopen01g004410	0.921494	0.271398	high	1.94273
Sopen01g004420	0.567797	0.234108	high	1.36839
Sopen01g004430	0.115598	0.194867	middle	0.852657
Sopen01g004440	0.961014	0.285976	high	2.11054
Sopen01g004450	0.96904	0.215373	high	1.80788
Sopen01g004460	0.642991	0.222177	high	1.85278
Sopen01g004470	0.819843	0.226795	middle	0.936454
Sopen01g004480	0.617938	0.213686	high	1.0344
Sopen01g004490	0.439032	0.221435	high	1.22665
Sopen01g004500	0.78927	0.193302	high	1.75707
Sopen01g004510	0.508694	0.460439	high	2.34305
Sopen01g004520	0.929504	0.193171	high	0.993179
Sopen01g004530	0.907473	0.229808	middle	0.589751
Sopen01g004540	0.460474	0.28327	high	1.45248
Sopen01g004550	0.897656	0.271039	high	1.1657
Sopen01g004560	0.768008	0.177473	middle	0.729742
Sopen01g004570	0.440425	0.199222	high	1.75987
Sopen01g004580	0.895617	0.272524	high	1.26391
Sopen01g004590	0.576901	0.189847	high	2.20382
Sopen01g004600	0.444962	0.236493	high	1.43473
Sopen01g004610	0.113512	0.25771	low	0
Sopen01g004620	0.281534	0.244942	high	0.961262
Sopen01g004630	0.876811	0.26585	middle	0.411199
Sopen01g004640	0.914289	0.385088	high	1.46966
Sopen01g004650	0.888893	0.57376	high	1.24618
Sopen01g004660	0.269018	0.411861	middle	0.0777395
Sopen01g004670	0.206988	0.22245	middle	0.776395
Sopen01g004680	0.248501	0.484628	low	0
Sopen01g004690	0.209746	0.257166	middle	0.482898
Sopen01g004700	0.413524	0.31848	high	1.16646
Sopen01g004710	0.374713	0.243135	low	0
Sopen01g004720	0.359443	0.195067	middle	0.0885432
Sopen01g004730	0.186819	0.197694	high	1.90829
Sopen01g004740	0.214119	0.249832	middle	0.315229
Sopen01g004750	0.432171	0.245042	middle	0.146471
Sopen01g004760	0.190007	0.196973	low	0
Sopen01g004770	0.753522	0.234968	high	1.00838
Sopen01g004780	0.937908	0.296498	high	1.0587
Sopen01g004790	0.68408	0.233648	middle	0.91196
Sopen01g004800	0.779651	0.236099	middle	0.553473
Sopen01g004810	0.911146	0.297641	high	1.57524
Sopen01g004820	0.116481	0.27267	low	0
Sopen01g004830	0.0838581	0.246394	low	0
Sopen01g004840	0.177	0.229939	middle	0.202438
Sopen01g004850	0.882138	0.292154	middle	0.0457371
Sopen01g004860	0.886848	0.297737	low	0
Sopen01g004870	0.417854	0.205102	low	0
Sopen01g004880	0.329591	0.209394	low	0
Sopen01g004890	0.894673	0.279498	middle	0.61843
Sopen01g004900	0.774019	0.161344	middle	0.512189
Sopen01g004910	0.107274	0.175508	low	0
Sopen01g004920	0.0640857	0.197458	low	0
Sopen01g004930	0.692922	0.200566	high	2.08439
Sopen01g004940	0.827183	0.255927	high	1.25455
Sopen01g004950	0.257028	0.272697	low	0
Sopen01g004960	0.150812	0.229035	middle	0.0912912
Sopen01g004970	0.402442	0.251365	low	0
Sopen01g004980	0.285556	0.30088	high	1.30459
Sopen01g004990	0.708005	0.232782	high	1.6143
Sopen01g005000	0.262878	0.289282	low	0
Sopen01g005010	0.167449	0.231569	middle	0.0547452
Sopen01g005020	0.720373	0.302051	high	1.13911
Sopen01g005030	0.188477	0.226436	low	0
Sopen01g005040	0.588753	0.248338	low	0
Sopen01g005050	0.567424	0.298122	low	0
Sopen01g005060	0.185556	0.201597	low	0
Sopen01g005070	0.769692	0.212503	high	1.92615
Sopen01g005080	0.125052	0.24689	low	0
Sopen01g005090	0.105171	0.250009	low	0
Sopen01g005100	0.155838	0.233602	high	1.41193
Sopen01g005110	0.178057	0.258896	low	0
Sopen01g005120	0.118906	0.257279	low	0
Sopen01g005130	0.241292	0.283423	low	0
Sopen01g005140	0.669211	0.226454	high	1.83256
Sopen01g005150	0.72649	0.194741	high	1.18737
Sopen01g005160	0.796127	0.231885	high	1.40184
Sopen01g005170	0.384222	0.306054	low	0
Sopen01g005180	0.13879	0.268452	middle	0.133886
Sopen01g005190	0.70349	0.444194	high	1.11948
Sopen01g005200	0.138476	0.238218	low	0
Sopen01g005210	0.355244	0.259942	middle	0.0384631
Sopen01g005220	0.182562	0.201822	middle	0.221563
Sopen01g005230	0.382674	0.261477	low	0
Sopen01g005240	0.262237	0.185289	low	0
Sopen01g005250	0.403919	0.233704	low	0
Sopen01g005260	0.218245	0.232505	low	0
Sopen01g005270	0.627297	0.229035	high	1.52936
Sopen01g005280	0.627297	0.286897	low	0
Sopen01g005290	0.602066	0.254408	low	0
Sopen01g005300	0.333128	0.231914	middle	0.928025
Sopen01g005310	0.555351	0.2154	middle	0.473236
Sopen01g005320	0.122178	0.315639	low	0
Sopen01g005330	0.889981	0.226148	high	1.34107
Sopen01g005340	0.388495	0.36709	low	0
Sopen01g005350	0.841834	0.35159	middle	0.928597
Sopen01g005360	0.254702	0.390515	low	0
Sopen01g005370	0.317748	0.239055	low	0
Sopen01g005380	0.335238	0.266066	high	1.98554
Sopen01g005390	0.320456	0.196446	high	2.1271
Sopen01g005400	0.761646	0.293247	low	0
Sopen01g005410	0.129963	0.175466	low	0
Sopen01g005420	0.164013	0.276706	low	0
Sopen01g005430	0.21211	0.260334	middle	0.495626
Sopen01g005440	0.149744	0.228779	low	0
Sopen01g005450	0.120136	0.355287	middle	0.494099
Sopen01g005460	0.301296	0.226215	low	0
Sopen01g005470	0.225616	0.279455	low	0
Sopen01g005480	0.395108	0.164944	low	0
Sopen01g005490	0.190881	0.242183	middle	0.0162522
Sopen01g005500	0.227549	0.324619	low	0
Sopen01g005510	0.145758	0.196341	middle	0.29892
Sopen01g005520	0.316694	0.246854	middle	0.41789
Sopen01g005530	0.138919	0.264817	low	0
Sopen01g005540	0.439303	0.267747	high	1.43253
Sopen01g005550	0.739437	0.279179	high	2.54818
Sopen01g005560	0.648899	0.269283	middle	0.779118
Sopen01g005570	0.0836942	0.218599	low	0
Sopen01g005580	0.639095	0.234965	middle	0.692202
Sopen01g005590	0.755285	0.198783	high	1.07729
Sopen01g005600	0.695323	0.285025	high	1.92367
Sopen01g005610	0.39354	0.218513	high	2.02464
Sopen01g005620	0.723957	0.251021	low	0
Sopen01g005630	0.814062	0.261403	middle	0.0813228
Sopen01g005640	0.246052	0.317335	low	0
Sopen01g005650	0.239856	0.540998	middle	0.194562
Sopen01g005660	0.149497	0.251649	low	0
Sopen01g005670	0.781736	0.32521	high	1.06858
Sopen01g005680	0.138928	0.277949	low	0
Sopen01g005690	0.306976	0.243282	low	0
Sopen01g005700	0.112077	0.301213	low	0
Sopen01g005710	0.209397	0.185285	low	0
Sopen01g005720	0.801717	0.237709	middle	0.491401
Sopen01g005730	0.29818	0.200788	low	0
Sopen01g005740	0.219801	0.263022	low	0
Sopen01g005750	0.377404	0.253076	low	0
Sopen01g005760	0.368437	0.275737	middle	0.00563127
Sopen01g005770	0.298305	0.290075	middle	0.0807639
Sopen01g005780	0.873092	0.27785	low	0
Sopen01g005790	0.328258	0.244496	middle	0.38928
Sopen01g005800	0.575473	0.20379	middle	0.421
Sopen01g005810	0.511262	0.272329	middle	0.268421
Sopen01g005820	0.401671	0.324121	middle	0.188339
Sopen01g005830	0.260331	0.216558	high	1.43663
Sopen01g005840	0.560471	0.241756	low	0
Sopen01g005850	0.250552	0.268378	low	0
Sopen01g005860	0.671624	0.207383	middle	0.890933
Sopen01g005870	0.713253	0.313978	low	0
Sopen01g005880	0.219159	0.271272	low	0
Sopen01g005890	0.751086	0.274626	high	1.67894
Sopen01g005900	0.226097	0.30825	middle	0.231866
Sopen01g005910	0.728403	0.185775	high	0.993718
Sopen01g005920	0.133257	0.243228	low	0
Sopen01g005930	0.756485	0.253745	high	1.086
Sopen01g005940	0.141256	0.205774	low	0
Sopen01g005950	0.219373	0.249511	middle	0.0325489
Sopen01g005960	0.342343	0.270711	low	0
Sopen01g005970	0.435132	0.443833	middle	0.750412
Sopen01g005980	0.165314	0.501978	middle	2.08018e-05
Sopen01g005990	0.199728	0.252494	middle	0.0229799
Sopen01g006000	0.311338	0.283061	high	1.07997
Sopen01g006010	0.223574	0.314642	low	0
Sopen01g006020	0.222965	0.216384	low	0
Sopen01g006030	0.523138	0.304328	low	0
Sopen01g006040	0.213472	0.198325	middle	0.0332244
Sopen01g006050	0.484425	0.27207	middle	0.516416
Sopen01g006060	0.247159	0.239411	high	0.976976
Sopen01g006070	0.413947	0.233897	high	1.59945
Sopen01g006080	0.164961	0.337445	high	1.40962
Sopen01g006090	0.373979	0.23139	high	2.80999
Sopen01g006100	0.0841868	0.274462	low	0
Sopen01g006110	0.114381	0.233492	low	0
Sopen01g006120	0.109758	0.217181	low	0
Sopen01g006130	0.128245	0.17919	middle	0.00438565
Sopen01g006140	0.377555	0.351435	low	0
Sopen01g006150	0.195634	0.259214	low	0
Sopen01g006160	0.6201	0.193678	middle	0.4932
Sopen01g006170	0.892027	0.281	high	1.17646
Sopen01g006180	0.13824	0.288546	low	0
Sopen01g006190	0.575287	0.241846	high	1.80768
Sopen01g006200	0.28107	0.261046	middle	0.0165362
Sopen01g006210	0.17475	0.245854	low	0
Sopen01g006220	0.391574	0.230861	middle	0.873006
Sopen01g006230	0.586001	0.194683	high	2.09292
Sopen01g006240	0.720797	0.244792	high	1.19525
Sopen01g006250	0.175504	0.264711	middle	0.185353
Sopen01g006260	0.340982	0.349487	low	0
Sopen01g006270	0.971456	0.21868	high	2.17716
Sopen01g006280	0.803062	0.184329	middle	0.689057
Sopen01g006290	0.623193	0.162665	middle	0.0204347
Sopen01g006300	0.636463	0.29006	middle	0.79612
Sopen01g006310	0.296903	0.192525	low	0
Sopen01g006320	0.608162	0.20416	middle	0.800229
Sopen01g006330	0.286587	0.377351	middle	0.367673
Sopen01g006340	0.190563	0.234853	middle	0.0101306
Sopen01g006350	0.637197	0.403949	middle	0.0217357
Sopen01g006360	0.349232	0.166867	middle	0.0806528
Sopen01g006370	0.120226	0.199035	middle	0.219182
Sopen01g006380	0.1248	0.186289	low	0
Sopen01g006390	0.268861	0.222084	middle	0.22427
Sopen01g006400	0.706222	0.347757	low	0
Sopen01g006410	0.778091	0.256499	high	1.65495
Sopen01g006420	0.383938	0.216946	middle	0.9381
Sopen01g006430	0.692578	0.162329	high	1.08166
Sopen01g006440	0.0901717	0.256045	low	0
Sopen01g006450	0.189878	0.220419	low	0
Sopen01g006460	0.276835	0.230912	low	0
Sopen01g006470	0.354166	0.241264	low	0
Sopen01g006480	0.125416	0.215965	low	0
Sopen01g006490	0.285325	0.23014	low	0
Sopen01g006500	0.169865	0.333595	low	0
Sopen01g006510	0.261456	0.215943	low	0
Sopen01g006520	0.293972	0.248856	low	0
Sopen01g006530	0.201637	0.29693	low	0
Sopen01g006540	0.200985	0.251039	middle	0.0151137
Sopen01g006550	0.311418	0.181037	low	0
Sopen01g006560	0.136632	0.270624	low	0
Sopen01g006570	0.162679	0.213029	low	0
Sopen01g006580	0.189014	0.254648	low	0
Sopen01g006590	0.17901	0.188424	middle	0.0394309
Sopen01g006600	0.146148	0.249487	low	0
Sopen01g006610	0.186089	0.26574	low	0
Sopen01g006620	0.305613	0.262271	low	0
Sopen01g006630	0.244792	0.304528	middle	0.148754
Sopen01g006640	0.591084	0.341808	high	1.25907
Sopen01g006650	0.244233	0.178504	high	0.980475
Sopen01g006660	0.649135	0.209108	high	1.18976
Sopen01g006670	0.854821	0.149716	low	0
Sopen01g006680	0.782521	0.212873	high	1.00667
Sopen01g006690	0.625269	0.240974	high	1.27675
Sopen01g006700	0.951963	0.191635	middle	0.769264
Sopen01g006710	0.156804	0.221976	low	0
Sopen01g006720	0.164793	0.176608	low	0
Sopen01g006730	0.199096	0.474429	low	0
Sopen01g006740	0.11346	0.196712	low	0
Sopen01g006750	0.124491	0.234404	middle	0.419852
Sopen01g006760	0.13601	0.227042	middle	0.613592
Sopen01g006770	0.175363	0.21398	high	1.20806
Sopen01g006780	0.450776	0.257898	high	1.38825
Sopen01g006790	0.87946	0.219603	high	1.05492
Sopen01g006800	0.267771	0.250781	low	0
Sopen01g006810	0.219131	0.54719	middle	0.094274
Sopen01g006820	0.342936	0.264694	low	0
Sopen01g006830	0.278017	0.240643	low	0
Sopen01g006840	0.682256	0.221515	middle	0.199851
Sopen01g006850	0.238921	0.347004	low	0
Sopen01g006860	0.253721	0.232756	low	0
Sopen01g006870	0.172089	0.297195	low	0
Sopen01g006880	0.116288	0.21901	low	0
Sopen01g006890	0.230904	0.215566	low	0
Sopen01g006900	0.240466	0.251913	middle	0.0164926
Sopen01g006910	0.151788	0.184228	low	0
Sopen01g006920	0.252591	0.297952	low	0
Sopen01g006930	0.0834146	0.26635	middle	0.0369691
Sopen01g006940	0.735278	0.243771	high	1.01372
Sopen01g006950	0.195319	0.167541	high	1.05434
Sopen01g006960	0.89408	0.297123	high	2.30856
Sopen01g006970	0.361905	0.254975	middle	0.406682
Sopen01g006980	0.329606	0.304375	middle	0.254404
Sopen01g006990	0.234928	0.39711	low	0
Sopen01g007000	0.287557	0.262854	low	0
Sopen01g007010	0.101076	0.234475	high	1.39619
Sopen01g007020	0.0925964	0.25935	middle	0.41007
Sopen01g007030	0.906059	0.254414	high	1.21837
Sopen01g007040	0.359715	0.299074	low	0
Sopen01g007050	0.15857	0.265887	low	0
Sopen01g007060	0.372757	0.286522	middle	0.325549
Sopen01g007070	0.332602	0.241938	low	0
Sopen01g007080	0.184355	0.267673	middle	0.0514265
Sopen01g007090	0.438339	0.211007	middle	0.402107
Sopen01g007100	0.420359	0.280902	middle	0.0130137
Sopen01g007110	0.200168	0.315891	low	0
Sopen01g007120	0.148659	0.249633	low	0
Sopen01g007130	0.198318	0.232963	low	0
Sopen01g007140	0.131688	0.450658	middle	0.0069703
Sopen01g007150	0.141865	0.180253	middle	0.0141785
Sopen01g007160	0.207319	0.239679	low	0
Sopen01g007170	0.218437	0.274903	low	0
Sopen01g007180	0.154995	0.201672	low	0
Sopen01g007190	0.858336	0.269073	middle	0.641269
Sopen01g007200	0.235256	0.268602	middle	0.073318
Sopen01g007210	0.26351	0.289232	middle	0.434772
Sopen01g007220	0.148358	0.255388	low	0
Sopen01g007230	0.358793	0.261124	middle	0.879712
Sopen01g007240	0.352091	0.226114	low	0
Sopen01g007250	0.494585	0.235821	low	0
Sopen01g007260	0.382987	0.274293	low	0
Sopen01g007270	0.132606	0.368363	low	0
Sopen01g007280	0.174794	0.22493	low	0
Sopen01g007290	0.219485	0.243561	middle	0.0569517
Sopen01g007300	0.208311	0.332387	low	0
Sopen01g007310	0.384966	0.262647	low	0
Sopen01g007320	0.137042	0.26129	low	0
Sopen01g007330	0.107931	0.28868	middle	0.0109226
Sopen01g007340	0.117579	0.286312	low	0
Sopen01g007350	0.261213	0.249285	low	0
Sopen01g007360	0.359894	0.251916	middle	0.0805417
Sopen01g007370	0.786044	0.289028	high	1.63808
Sopen01g007380	0.777229	0.299898	high	0.975741
Sopen01g007390	0.335718	0.262112	low	0
Sopen01g007400	0.196451	0.264346	low	0
Sopen01g007410	0.310994	0.34374	low	0
Sopen01g007420	0.252138	0.222501	low	0
Sopen01g007430	0.278588	0.234883	low	0
Sopen01g007440	0.21053	0.30171	low	0
Sopen01g007450	0.16388	0.223641	low	0
Sopen01g007460	0.219114	0.270587	low	0
Sopen01g007470	0.249986	0.295791	middle	0.401452
Sopen01g007480	0.270745	0.35599	low	0
Sopen01g007490	0.356865	0.270569	low	0
Sopen01g007500	0.245631	0.234072	low	0
Sopen01g007510	0.48173	0.228449	low	0
Sopen01g007520	0.219236	0.268545	middle	0.0121882
Sopen01g007530	0.172077	0.25362	middle	0.0202098
Sopen01g007540	0.355463	0.258447	middle	0.475908
Sopen01g007550	0.692326	0.301537	low	0
Sopen01g007560	0.279093	0.278478	middle	0.220734
Sopen01g007570	0.321796	0.27517	low	0
Sopen01g007580	0.227734	0.308379	middle	0.453719
Sopen01g007590	0.108642	0.230149	low	0
Sopen01g007600	0.356652	0.188018	middle	0.178199
Sopen01g007610	0.351401	0.295941	middle	0.0389997
Sopen01g007620	0.396571	0.295195	low	0
Sopen01g007630	0.379773	0.420567	low	0
Sopen01g007640	0.242835	0.204598	high	1.58941
Sopen01g007650	0.210396	0.230498	middle	0.0499778
Sopen01g007660	0.158424	0.209577	low	0
Sopen01g007670	0.238221	0.222716	middle	0.0635912
Sopen01g007680	0.196409	0.195986	middle	0.0248417
Sopen01g007690	0.500635	0.282956	middle	0.678527
Sopen01g007700	0.0966571	0.224355	low	0
Sopen01g007710	0.527682	0.226274	low	0
Sopen01g007720	0.260879	0.174438	middle	0.2136
Sopen01g007730	0.331805	0.253004	middle	0.0289807
Sopen01g007740	0.159912	0.203699	middle	0.63515
Sopen01g007750	0.11976	0.422924	low	0
Sopen01g007760	0.200336	0.244584	low	0
Sopen01g007770	0.107113	0.275233	low	0
Sopen01g007780	0.250126	0.262427	low	0
Sopen01g007790	0.273887	0.277111	low	0
Sopen01g007800	0.125498	0.218921	low	0
Sopen01g007810	0.238369	0.324662	low	0
Sopen01g007820	0.192505	0.202966	low	0
Sopen01g007830	0.220597	0.280539	low	0
Sopen01g007840	0.198253	0.251736	low	0
Sopen01g007850	0.203911	0.225073	low	0
Sopen01g007860	0.0927569	0.152024	low	0
Sopen01g007870	0.266395	0.259245	low	0
Sopen01g007880	0.338755	0.204694	middle	0.027071
Sopen01g007890	0.19395	0.269988	low	0
Sopen01g007900	0.681429	0.327227	low	0
Sopen01g007910	0.0982622	0.158324	low	0
Sopen01g007920	0.168355	0.29209	low	0
Sopen01g007930	0.282637	0.214725	low	0
Sopen01g007940	0.207559	0.265511	low	0
Sopen01g007950	0.115827	0.204159	low	0
Sopen01g007960	0.275641	0.311402	low	0
Sopen01g007970	0.330684	0.190376	low	0
Sopen01g007980	0.217656	0.296259	middle	0.0503925
Sopen01g007990	0.133798	0.234857	low	0
Sopen01g008000	0.585482	0.253731	high	1.16745
Sopen01g008010	0.164458	0.236067	low	0
Sopen01g008020	0.188735	0.201182	middle	0.0155929
Sopen01g008030	0.12241	0.243506	low	0
Sopen01g008040	0.351172	0.252571	middle	0.591298
Sopen01g008050	0.257249	0.27584	high	2.13301
Sopen01g008060	0.226813	0.219603	middle	0.123807
Sopen01g008070	0.121051	0.265277	low	0
Sopen01g008080	0.380389	0.197208	low	0
Sopen01g008090	0.214921	0.241197	low	0
Sopen01g008100	0.106659	0.251101	middle	0.0774235
Sopen01g008110	0.22305	0.578986	low	0
Sopen01g008120	0.235239	0.2808	low	0
Sopen01g008130	0.287353	0.235724	middle	0.106143
Sopen01g008140	0.124336	0.243565	low	0
Sopen01g008150	0.167049	0.227367	middle	0.00784619
Sopen01g008160	0.16656	0.255562	middle	0.00786585
Sopen01g008170	0.491377	0.23379	low	0
Sopen01g008180	0.341766	0.463604	middle	0.017056
Sopen01g008190	0.223326	0.292495	low	0
Sopen01g008200	0.314364	0.28334	middle	0.01798
Sopen01g008210	0.213461	0.204863	middle	0.110301
Sopen01g008220	0.496084	0.215252	middle	0.626348
Sopen01g008230	0.304759	0.211046	low	0
Sopen01g008240	0.235753	0.306023	middle	0.0560434
Sopen01g008250	0.193848	0.239445	low	0
Sopen01g008260	0.187398	0.237185	low	0
Sopen01g008270	0.431803	0.257182	low	0
Sopen01g008280	0.180714	0.231142	middle	0.158419
Sopen01g008290	0.15614	0.231142	low	0
Sopen01g008300	0.212906	0.260166	low	0
Sopen01g008310	0.895847	0.333707	middle	0.930064
Sopen01g008320	0.226777	0.227205	low	0
Sopen01g008330	0.470648	0.251226	low	0
Sopen01g008340	0.189944	0.256102	low	0
Sopen01g008350	0.38811	0.270443	low	0
Sopen01g008360	0.305462	0.266405	low	0
Sopen01g008370	0.177585	0.239316	low	0
Sopen01g008380	0.108597	0.248574	low	0
Sopen01g008390	0.213359	0.272049	middle	0.0245321
Sopen01g008400	0.383697	0.274776	low	0
Sopen01g008410	0.1317	0.27306	middle	0.00539795
Sopen01g008420	0.19324	0.372856	low	0
Sopen01g008430	0.306469	0.299069	low	0
Sopen01g008440	0.134227	0.215873	low	0
Sopen01g008450	0.109468	0.372871	low	0
Sopen01g008460	0.209198	0.201029	middle	0.0245321
Sopen01g008470	0.391395	0.225753	low	0
Sopen01g008480	0.138399	0.235794	middle	0.00539795
Sopen01g008490	0.968809	0.219333	high	1.96731
Sopen01g008500	0.12489	0.214983	middle	0.193781
Sopen01g008510	0.146394	0.20616	low	0
Sopen01g008520	0.580327	0.232159	low	0
Sopen01g008530	0.312912	0.290002	low	0
Sopen01g008540	0.101733	0.209528	low	0
Sopen01g008550	0.163004	0.23081	middle	0.0645295
Sopen01g008560	0.293981	0.346137	low	0
Sopen01g008570	0.215756	0.269975	middle	0.0188568
Sopen01g008580	0.241315	0.251358	low	0
Sopen01g008590	0.219746	0.211051	low	0
Sopen01g008600	0.30635	0.21528	middle	0.0715665
Sopen01g008610	0.172111	0.258427	low	0
Sopen01g008620	0.157461	0.26989	low	0
Sopen01g008630	0.144606	0.30656	low	0
Sopen01g008640	0.301051	0.202455	middle	0.923612
Sopen01g008650	0.116279	0.277899	middle	0.0292749
Sopen01g008660	0.272313	0.28483	low	0
Sopen01g008670	0.144948	0.272343	low	0
Sopen01g008680	0.360156	0.222235	low	0
Sopen01g008690	0.158823	0.235415	low	0
Sopen01g008700	0.221323	0.302246	low	0
Sopen01g008710	0.212321	0.300749	low	0
Sopen01g008720	0.186482	0.202506	middle	0.156223
Sopen01g008730	0.164031	0.341169	low	0
Sopen01g008740	0.16597	0.24319	low	0
Sopen01g008750	0.443217	0.253056	low	0
Sopen01g008760	0.263542	0.240133	low	0
Sopen01g008770	0.102199	0.257581	low	0
Sopen01g008780	0.24288	0.196874	low	0
Sopen01g008790	0.0857432	0.329686	low	0
Sopen01g008800	0.35094	0.396515	low	0
Sopen01g008810	0.415676	0.58645	low	0
Sopen01g008820	0.134863	0.208485	low	0
Sopen01g008830	0.275915	0.232906	low	0
Sopen01g008840	0.12032	0.2172	low	0
Sopen01g008850	0.231541	0.31805	low	0
Sopen01g008860	0.170727	0.273648	low	0
Sopen01g008870	0.174417	0.244107	low	0
Sopen01g008880	0.531821	0.195665	low	0
Sopen01g008890	0.107862	0.44486	low	0
Sopen01g008900	0.203377	0.289056	middle	0.0198243
Sopen01g008910	0.150517	0.295287	low	0
Sopen01g008920	0.218937	0.280435	low	0
Sopen01g008930	0.201576	0.152497	low	0
Sopen01g008940	0.169782	0.297555	low	0
Sopen01g008950	0.245089	0.187123	low	0
Sopen01g008960	0.327088	0.305297	low	0
Sopen01g008970	0.173449	0.252251	low	0
Sopen01g008980	0.358936	0.238348	low	0
Sopen01g008990	0.13552	0.257708	high	1.06782
Sopen01g009000	0.369665	0.417217	low	0
Sopen01g009010	0.632933	0.25807	low	0
Sopen01g009020	0.162131	0.245428	low	0
Sopen01g009030	0.205802	0.180193	low	0
Sopen01g009040	0.172341	0.221054	low	0
Sopen01g009050	0.363773	0.236795	low	0
Sopen01g009060	0.369804	0.217198	low	0
Sopen01g009070	0.290865	0.282675	low	0
Sopen01g009080	0.347731	0.343055	low	0
Sopen01g009090	0.242019	0.260537	low	0
Sopen01g009100	0.252859	0.282256	low	0
Sopen01g009110	0.185025	0.211029	low	0
Sopen01g009120	0.136027	0.206996	low	0
Sopen01g009130	0.238313	0.398888	low	0
Sopen01g009140	0.284851	0.301086	middle	0.0126619
Sopen01g009150	0.289596	0.273384	low	0
Sopen01g009160	0.1988	0.292443	low	0
Sopen01g009170	0.161585	0.202236	middle	0.028578
Sopen01g009180	0.208375	0.215896	middle	0.399663
Sopen01g009190	0.770255	0.215483	middle	0.766082
Sopen01g009200	0.165733	0.202262	high	1.26247
Sopen01g009210	0.183176	0.303433	low	0
Sopen01g009220	0.21716	0.296637	middle	0.791816
Sopen01g009230	0.34608	0.181224	low	0
Sopen01g009240	0.349605	0.247053	low	0
Sopen01g009250	0.0963872	0.193756	low	0
Sopen01g009260	0.155801	0.252361	low	0
Sopen01g009270	0.349313	0.222894	low	0
Sopen01g009280	0.173552	0.243273	middle	0.625788
Sopen01g009290	0.135983	0.260101	low	0
Sopen01g009300	0.138741	0.21727	low	0
Sopen01g009310	0.572116	0.194845	high	1.01725
Sopen01g009320	0.242171	0.256483	middle	0.29037
Sopen01g009330	0.104951	0.229796	middle	0.00878977
Sopen01g009340	0.179432	0.202779	low	0
Sopen01g009350	0.255063	0.252795	low	0
Sopen01g009360	0.177622	0.425862	low	0
Sopen01g009370	0.827626	0.277227	middle	0.00903429
Sopen01g009380	0.311052	0.225139	middle	0.0232537
Sopen01g009390	0.189836	0.297969	low	0
Sopen01g009400	0.144736	0.232085	middle	0.0288726
Sopen01g009410	0.229002	0.31205	low	0
Sopen01g009420	0.235012	0.242745	low	0
Sopen01g009430	0.163913	0.22031	low	0
Sopen01g009440	0.462028	0.244602	low	0
Sopen01g009450	0.155659	0.217373	middle	0.106348
Sopen01g009460	0.120974	0.2348	low	0
Sopen01g009470	0.3233	0.318425	low	0
Sopen01g009480	0.347299	0.265653	low	0
Sopen01g009490	0.226582	0.445389	middle	0.0320723
Sopen01g009500	0.19158	0.247083	high	1.69358
Sopen01g009510	0.476692	0.236611	low	0
Sopen01g009520	0.233089	0.172097	middle	0.0686381
Sopen01g009530	0.206215	0.270752	low	0
Sopen01g009540	0.389735	0.549976	low	0
Sopen01g009550	0.769788	0.18998	low	0
Sopen01g009560	0.537539	0.316833	low	0
Sopen01g009570	0.18155	0.329523	low	0
Sopen01g009580	0.339261	0.227343	low	0
Sopen01g009590	0.256355	0.229774	low	0
Sopen01g009600	0.181235	0.423659	low	0
Sopen01g009610	0.181344	0.271052	low	0
Sopen01g009620	0.134112	0.254647	low	0
Sopen01g009630	0.417106	0.215452	low	0
Sopen01g009640	0.260986	0.297182	low	0
Sopen01g009650	0.261383	0.294184	low	0
Sopen01g009660	0.302614	0.235883	low	0
Sopen01g009670	0.333752	0.262806	middle	0.0401918
Sopen01g009680	0.239913	0.264499	low	0
Sopen01g009690	0.32338	0.274887	low	0
Sopen01g009700	0.250661	0.183451	low	0
Sopen01g009710	0.147113	0.198452	low	0
Sopen01g009720	0.433587	0.263726	middle	0.00693072
Sopen01g009730	0.402984	0.279943	low	0
Sopen01g009740	0.239717	0.260546	low	0
Sopen01g009750	0.146841	0.199818	low	0
Sopen01g009760	0.148599	0.656114	middle	0.172891
Sopen01g009770	0.353282	0.216928	low	0
Sopen01g009780	0.323372	0.352592	low	0
Sopen01g009790	0.200096	0.516802	low	0
Sopen01g009800	0.183354	0.194653	low	0
Sopen01g009810	0.168876	0.282277	low	0
Sopen01g009820	0.208723	0.22277	middle	0.0195782
Sopen01g009830	0.499092	0.395387	middle	0.148566
Sopen01g009840	0.934478	0.213211	high	1.17315
Sopen01g009850	0.183788	0.368361	low	0
Sopen01g009860	0.226306	0.202228	middle	0.0357374
Sopen01g009870	0.422941	0.203243	low	0
Sopen01g009880	0.260245	0.4704	low	0
Sopen01g009890	0.111956	0.287691	low	0
Sopen01g009900	0.185187	0.234738	low	0
Sopen01g009910	0.172554	0.24937	low	0
Sopen01g009920	0.155762	0.295712	low	0
Sopen01g009930	0.105805	0.43962	middle	0.130721
Sopen01g009940	0.308679	0.377809	low	0
Sopen01g009950	0.101005	0.26895	low	0
Sopen01g009960	0.163743	0.306636	low	0
Sopen01g009970	0.212968	0.254413	middle	0.137416
Sopen01g009980	0.25872	0.283617	low	0
Sopen01g009990	0.180201	0.223659	middle	0.322461
Sopen01g010000	0.130335	0.22101	low	0
Sopen01g010010	0.329823	0.175671	low	0
Sopen01g010020	0.34436	0.288301	middle	0.128537
Sopen01g010030	0.240436	0.276006	middle	0.0205995
Sopen01g010040	0.164635	0.165536	middle	0.0206899
Sopen01g010050	0.116327	0.227025	low	0
Sopen01g010060	0.164653	0.186705	low	0
Sopen01g010070	0.168411	0.196388	low	0
Sopen01g010080	0.123158	0.224682	low	0
Sopen01g010090	0.555748	0.285706	middle	0.157722
Sopen01g010100	0.168825	0.262955	middle	0.0133817
Sopen01g010110	0.214552	0.181028	low	0
Sopen01g010120	0.217479	0.254989	low	0
Sopen01g010130	0.397086	0.312228	low	0
Sopen01g010140	0.160615	0.221639	low	0
Sopen01g010150	0.0771921	0.190702	low	0
Sopen01g010160	0.880636	0.376378	high	1.32837
Sopen01g010170	0.276296	0.302746	middle	0.682074
Sopen01g010180	0.216737	0.362759	low	0
Sopen01g010190	0.203082	0.217864	low	0
Sopen01g010200	0.30549	0.207589	low	0
Sopen01g010210	0.294467	0.256919	low	0
Sopen01g010220	0.243302	0.215334	low	0
Sopen01g010230	0.175032	0.192057	middle	0.022933
Sopen01g010240	0.201924	0.243082	low	0
Sopen01g010250	0.131939	0.251464	low	0
Sopen01g010260	0.118467	0.280612	low	0
Sopen01g010270	0.388055	0.231342	middle	0.384909
Sopen01g010280	0.252929	0.263108	middle	0.00690657
Sopen01g010290	0.143912	0.215959	middle	0.0141555
Sopen01g010300	0.110314	0.24322	low	0
Sopen01g010310	0.163041	0.322928	low	0
Sopen01g010320	0.364332	0.190265	low	0
Sopen01g010330	0.303099	0.303349	low	0
Sopen01g010340	0.218973	0.341101	middle	0.0328707
Sopen01g010350	0.301095	0.196208	low	0
Sopen01g010360	0.719667	0.320766	middle	0.155764
Sopen01g010370	0.409854	0.238807	middle	0.0144117
Sopen01g010380	0.150421	0.219884	middle	0.0315699
Sopen01g010390	0.150565	0.219138	low	0
Sopen01g010400	0.392807	0.325182	low	0
Sopen01g010410	0.837749	0.273345	middle	0.0165724
Sopen01g010420	0.263938	0.250487	low	0
Sopen01g010430	0.282575	0.31448	low	0
Sopen01g010440	0.317696	0.185969	middle	0.167296
Sopen01g010450	0.368173	0.197104	low	0
Sopen01g010460	0.202623	0.220094	middle	0.732094
Sopen01g010470	0.300811	0.243515	low	0
Sopen01g010480	0.318956	0.267494	middle	0.520997
Sopen01g010490	0.316568	0.243341	low	0
Sopen01g010500	0.644072	0.199372	middle	0.898122
Sopen01g010510	0.298043	0.44523	middle	0.524571
Sopen01g010520	0.273864	0.373243	low	0
Sopen01g010530	0.211496	0.225806	low	0
Sopen01g010540	0.241189	0.257251	middle	0.107159
Sopen01g010550	0.148525	0.228633	low	0
Sopen01g010560	0.228865	0.354181	low	0
Sopen01g010570	0.154902	0.192677	low	0
Sopen01g010580	0.387167	0.261547	low	0
Sopen01g010590	0.861686	0.366278	middle	0.131971
Sopen01g010600	0.241011	0.233999	low	0
Sopen01g010610	0.181454	0.223043	middle	0.0576014
Sopen01g010620	0.356636	0.257906	middle	0.601268
Sopen01g010630	0.256711	0.315039	low	0
Sopen01g010640	0.20758	0.511565	middle	0.0429431
Sopen01g010650	0.36982	0.261938	middle	0.0298725
Sopen01g010660	0.16773	0.191696	low	0
Sopen01g010670	0.399484	0.388975	middle	0.0481768
Sopen01g010680	0.101286	0.240582	low	0
Sopen01g010690	0.234597	0.200939	low	0
Sopen01g010700	0.207915	0.215067	low	0
Sopen01g010710	0.333788	0.213202	low	0
Sopen01g010720	0.156615	0.352146	low	0
Sopen01g010730	0.151023	0.308832	low	0
Sopen01g010740	0.183461	0.211522	low	0
Sopen01g010750	0.124767	0.293345	low	0
Sopen01g010760	0.221772	0.165776	low	0
Sopen01g010770	0.280783	0.188856	high	1.1574
Sopen01g010780	0.172168	0.376295	low	0
Sopen01g010790	0.301937	0.200374	low	0
Sopen01g010800	0.133336	0.273794	low	0
Sopen01g010810	0.375795	0.242798	high	1.0902
Sopen01g010820	0.175954	0.298204	middle	0.0094704
Sopen01g010830	0.136547	0.338511	low	0
Sopen01g010840	0.116457	0.289915	low	0
Sopen01g010850	0.342224	0.260198	middle	0.0302131
Sopen01g010860	0.153916	0.208714	low	0
Sopen01g010870	0.192229	0.194262	low	0
Sopen01g010880	0.208803	0.213998	low	0
Sopen01g010890	0.265821	0.166746	low	0
Sopen01g010900	0.257737	0.256718	low	0
Sopen01g010910	0.424709	0.228786	middle	0.0380944
Sopen01g010920	0.214724	0.206832	low	0
Sopen01g010930	0.166005	0.276682	middle	0.0157212
Sopen01g010940	0.192953	0.281408	middle	0.254736
Sopen01g010950	0.444486	0.210165	low	0
Sopen01g010960	0.18938	0.250249	middle	0.0326387
Sopen01g010970	0.360267	0.223778	low	0
Sopen01g010980	0.136506	0.26997	low	0
Sopen01g010990	0.283732	0.275323	middle	0.0601189
Sopen01g011000	0.168106	0.266654	low	0
Sopen01g011010	0.497736	0.203957	middle	0.43237
Sopen01g011020	0.127943	0.256574	high	1.49619
Sopen01g011030	0.139497	0.220295	low	0
Sopen01g011040	0.0842454	0.294634	low	0
Sopen01g011050	0.167795	0.277465	low	0
Sopen01g011060	0.327431	0.220329	low	0
Sopen01g011070	0.336957	0.30605	low	0
Sopen01g011080	0.234468	0.201155	low	0
Sopen01g011090	0.29392	0.452057	low	0
Sopen01g011100	0.675387	0.25656	low	0
Sopen01g011110	0.135183	0.259945	low	0
Sopen01g011120	0.468222	0.410038	low	0
Sopen01g011130	0.148824	0.258991	low	0
Sopen01g011140	0.428181	0.243568	low	0
Sopen01g011150	0.303778	0.188662	low	0
Sopen01g011160	0.144877	0.210949	low	0
Sopen01g011170	0.150914	0.330036	low	0
Sopen01g011180	0.378865	0.318534	middle	0.194213
Sopen01g011190	0.147107	0.195814	middle	0.108931
Sopen01g011200	0.227609	0.271782	low	0
Sopen01g011210	0.186241	0.29472	low	0
Sopen01g011220	0.301482	0.208939	middle	0.0110659
Sopen01g011230	0.25149	0.20494	low	0
Sopen01g011240	0.565929	0.353587	low	0
Sopen01g011250	0.236041	0.299703	middle	0.766427
Sopen01g011260	0.194845	0.335066	low	0
Sopen01g011270	0.413945	0.187054	middle	0.0219195
Sopen01g011280	0.19277	0.272983	low	0
Sopen01g011290	0.194339	0.251442	low	0
Sopen01g011300	0.409657	0.347002	low	0
Sopen01g011310	0.315742	0.259577	low	0
Sopen01g011320	0.103753	0.287344	low	0
Sopen01g011330	0.406731	0.722436	low	0
Sopen01g011340	0.396489	0.219695	low	0
Sopen01g011350	0.192503	0.366399	middle	0.0330879
Sopen01g011360	0.365823	0.243886	low	0
Sopen01g011370	0.249031	0.183213	low	0
Sopen01g011380	0.302136	0.308906	low	0
Sopen01g011390	0.415769	0.229304	low	0
Sopen01g011400	0.404748	0.330942	middle	0.0103017
Sopen01g011410	0.270124	0.291738	low	0
Sopen01g011420	0.22438	0.355761	middle	0.0522706
Sopen01g011430	0.138975	0.271626	low	0
Sopen01g011440	0.128703	0.201606	low	0
Sopen01g011450	0.127064	0.375722	low	0
Sopen01g011460	0.141389	0.267299	middle	0.0243454
Sopen01g011470	0.136536	0.273256	low	0
Sopen01g011480	0.227711	0.215984	middle	0.232582
Sopen01g011490	0.321823	0.319644	low	0
Sopen01g011500	0.296561	0.342929	middle	0.891603
Sopen01g011510	0.497464	0.217612	low	0
Sopen01g011520	0.151942	0.195366	middle	0.0212161
Sopen01g011530	0.199962	0.189475	high	1.22271
Sopen01g011540	0.199497	0.239741	low	0
Sopen01g011550	0.112785	0.228025	low	0
Sopen01g011560	0.205969	0.26525	low	0
Sopen01g011570	0.386786	0.228564	low	0
Sopen01g011580	0.191135	0.23277	middle	0.386219
Sopen01g011590	0.199875	0.356626	low	0
Sopen01g011600	0.369396	0.22658	middle	0.0196907
Sopen01g011610	0.202964	0.40607	low	0
Sopen01g011620	0.160323	0.360234	low	0
Sopen01g011630	0.365662	0.204783	low	0
Sopen01g011640	0.211049	0.265604	middle	0.0150839
Sopen01g011650	0.205568	0.419123	low	0
Sopen01g011660	0.261711	0.329871	low	0
Sopen01g011670	0.217694	0.205968	middle	0.592573
Sopen01g011680	0.313857	0.200751	middle	0.0971035
Sopen01g011690	0.138933	0.39233	middle	0.0155511
Sopen01g011700	0.104905	0.248385	low	0
Sopen01g011710	0.191741	0.227571	middle	0.0320668
Sopen01g011720	0.197414	0.177177	low	0
Sopen01g011730	0.155682	0.301041	low	0
Sopen01g011740	0.5985	0.419644	low	0
Sopen01g011750	0.181224	0.431716	low	0
Sopen01g011760	0.25922	0.276302	low	0
Sopen01g011770	0.125094	0.306181	low	0
Sopen01g011780	0.13696	0.235594	low	0
Sopen01g011790	0.15897	0.290233	low	0
Sopen01g011800	0.118293	0.268902	low	0
Sopen01g011810	0.182477	0.368816	low	0
Sopen01g011820	0.221941	0.291589	low	0
Sopen01g011830	0.164622	0.161461	low	0
Sopen01g011840	0.169698	0.239154	low	0
Sopen01g011850	0.109096	0.286008	low	0
Sopen01g011860	0.249705	0.199917	low	0
Sopen01g011870	0.169949	0.266226	middle	0.0277158
Sopen01g011880	0.184111	0.29035	low	0
Sopen01g011890	0.209879	0.183036	low	0
Sopen01g011900	0.18284	0.190628	middle	0.181457
Sopen01g011910	0.0995282	0.329333	low	0
Sopen01g011920	0.314296	0.252158	middle	0.0265394
Sopen01g011930	0.171451	0.216774	low	0
Sopen01g011940	0.277284	0.178773	low	0
Sopen01g011950	0.232862	0.264249	middle	0.413921
Sopen01g011960	0.260427	0.449796	middle	0.0175932
Sopen01g011970	0.109549	0.211277	low	0
Sopen01g011980	0.161628	0.342795	low	0
Sopen01g011990	0.28339	0.330858	middle	0.593643
Sopen01g012000	0.185826	0.299215	low	0
Sopen01g012010	0.199819	0.277758	middle	0.0326858
Sopen01g012020	0.131787	0.167067	low	0
Sopen01g012030	0.455739	0.302208	low	0
Sopen01g012040	0.202578	0.213921	middle	0.0573884
Sopen01g012050	0.118831	0.244842	low	0
Sopen01g012060	0.290302	0.336391	low	0
Sopen01g012070	0.26187	0.250354	low	0
Sopen01g012080	0.931462	0.213183	middle	0.565294
Sopen01g012090	0.666342	0.287592	middle	0.0196148
Sopen01g012100	0.261499	0.294998	middle	0.244484
Sopen01g012110	0.16597	0.41313	middle	0.291773
Sopen01g012120	0.131814	0.221744	middle	0.154601
Sopen01g012130	0.156495	0.307974	middle	0.187396
Sopen01g012140	0.193675	0.357064	middle	0.0324549
Sopen01g012150	0.498848	0.322243	middle	0.033763
Sopen01g012160	0.450876	0.266131	middle	0.322099
Sopen01g012170	0.443944	0.283744	middle	0.466826
Sopen01g012180	0.285769	0.267176	middle	0.068371
Sopen01g012190	0.183507	0.405065	middle	0.0243072
Sopen01g012200	0.399691	0.213768	middle	0.00440371
Sopen01g012210	0.989888	0.276248	middle	0.375457
Sopen01g012220	0.264735	0.331302	low	0
Sopen01g012230	0.135299	0.229036	middle	0.387874
Sopen01g012240	0.209346	0.192006	middle	0.0363763
Sopen01g012250	0.247623	0.186625	low	0
Sopen01g012260	0.196681	0.205351	middle	0.00952921
Sopen01g012270	0.179884	0.314874	low	0
Sopen01g012280	0.123489	0.294135	low	0
Sopen01g012290	0.189622	0.435136	low	0
Sopen01g012300	0.328895	0.204303	low	0
Sopen01g012310	0.155832	0.248	low	0
Sopen01g012320	0.259797	0.213937	low	0
Sopen01g012330	0.269592	0.376132	middle	0.0600319
Sopen01g012340	0.291964	0.255376	low	0
Sopen01g012350	0.419882	0.283742	low	0
Sopen01g012360	0.127957	0.207638	low	0
Sopen01g012370	0.398543	0.388694	low	0
Sopen01g012380	0.32735	0.220559	low	0
Sopen01g012390	0.360048	0.220382	low	0
Sopen01g012400	0.199959	0.230902	low	0
Sopen01g012410	0.315665	0.439827	low	0
Sopen01g012420	0.363894	0.370713	low	0
Sopen01g012430	0.20753	0.297577	low	0
Sopen01g012440	0.241785	0.29908	low	0
Sopen01g012450	0.59356	0.202113	high	1.95117
Sopen01g012460	0.315555	0.225765	low	0
Sopen01g012470	0.192241	0.196214	low	0
Sopen01g012480	0.354538	0.249947	low	0
Sopen01g012490	0.121766	0.23077	low	0
Sopen01g012500	0.241584	0.228102	low	0
Sopen01g012510	0.101502	0.255161	low	0
Sopen01g012520	0.2383	0.329983	low	0
Sopen01g012530	0.120803	0.389176	low	0
Sopen01g012540	0.426513	0.192246	low	0
Sopen01g012550	0.166328	0.190372	low	0
Sopen01g012560	0.157355	0.262458	middle	0.0121336
Sopen01g012570	0.174469	0.328736	low	0
Sopen01g012580	0.289667	0.190627	low	0
Sopen01g012590	0.128159	0.255004	low	0
Sopen01g012600	0.204253	0.279655	middle	0.0213116
Sopen01g012610	0.156717	0.203168	low	0
Sopen01g012620	0.164708	0.224654	low	0
Sopen01g012630	0.285241	0.353454	low	0
Sopen01g012640	0.139634	0.246325	low	0
Sopen01g012650	0.211838	0.329054	middle	0.0414089
Sopen01g012660	0.195416	0.241001	low	0
Sopen01g012670	0.635141	0.241643	middle	0.00952101
Sopen01g012680	0.0941191	0.328878	low	0
Sopen01g012690	0.11743	0.162667	low	0
Sopen01g012700	0.258235	0.276497	low	0
Sopen01g012710	0.212168	0.250666	middle	0.0114529
Sopen01g012720	0.178463	0.399067	low	0
Sopen01g012730	0.177494	0.324824	low	0
Sopen01g012740	0.0918549	0.314566	low	0
Sopen01g012750	0.432283	0.211919	low	0
Sopen01g012760	0.470653	0.313996	low	0
Sopen01g012770	0.210049	0.34897	middle	0.0174037
Sopen01g012780	0.231711	0.219856	low	0
Sopen01g012790	0.384992	0.217941	middle	0.0259429
Sopen01g012800	0.365309	0.211418	low	0
Sopen01g012810	0.168085	0.219448	low	0
Sopen01g012820	0.405774	0.280047	low	0
Sopen01g012830	0.271453	0.361959	low	0
Sopen01g012840	0.483796	0.390424	low	0
Sopen01g012850	0.308461	0.226183	low	0
Sopen01g012860	0.535041	0.257791	middle	0.0125509
Sopen01g012870	0.200246	0.375916	middle	0.0120405
Sopen01g012880	0.197943	0.313947	low	0
Sopen01g012890	0.366898	0.268452	low	0
Sopen01g012900	0.191721	0.175354	low	0
Sopen01g012910	0.784251	0.246456	middle	0.817811
Sopen01g012920	0.329291	0.259889	low	0
Sopen01g012930	0.354376	0.216066	low	0
Sopen01g012940	0.516338	0.239128	low	0
Sopen01g012950	0.208518	0.280719	low	0
Sopen01g012960	0.221689	0.255084	low	0
Sopen01g012970	0.372018	0.282126	middle	0.0132514
Sopen01g012980	0.19711	0.208527	low	0
Sopen01g012990	0.255198	0.229225	middle	0.386758
Sopen01g013000	0.259594	0.373191	low	0
Sopen01g013010	0.384125	0.204549	middle	0.0848268
Sopen01g013020	0.182936	0.228171	low	0
Sopen01g013030	0.233325	0.262765	low	0
Sopen01g013040	0.127328	0.20576	low	0
Sopen01g013050	0.158931	0.159191	middle	0.0865766
Sopen01g013060	0.552961	0.443562	low	0
Sopen01g013070	0.320507	0.224832	middle	0.0855781
Sopen01g013080	0.327428	0.214371	low	0
Sopen01g013090	0.134736	0.239161	middle	0.0288825
Sopen01g013100	0.395875	0.212851	low	0
Sopen01g013110	0.210411	0.283957	middle	0.328728
Sopen01g013120	0.182279	0.207876	low	0
Sopen01g013130	0.268225	0.308141	low	0
Sopen01g013140	0.71881	0.312013	middle	0.304921
Sopen01g013150	0.263738	0.316998	low	0
Sopen01g013160	0.198101	0.215426	middle	0.0166557
Sopen01g013170	0.169721	0.230187	low	0
Sopen01g013180	0.202953	0.181435	low	0
Sopen01g013190	0.605346	0.413447	low	0
Sopen01g013200	0.14134	0.301978	middle	0.0473224
Sopen01g013210	0.353285	0.270313	low	0
Sopen01g013220	0.215255	0.223848	low	0
Sopen01g013230	0.305705	0.431094	low	0
Sopen01g013240	0.107124	0.167441	low	0
Sopen01g013250	0.168693	0.234167	low	0
Sopen01g013260	0.206839	0.156033	low	0
Sopen01g013270	0.320177	0.227363	low	0
Sopen01g013280	0.194039	0.225639	low	0
Sopen01g013290	0.30089	0.329254	middle	0.00543955
Sopen01g013300	0.17945	0.222579	middle	0.786822
Sopen01g013310	0.220156	0.197455	high	1.14188
Sopen01g013320	0.347572	0.360023	low	0
Sopen01g013330	0.48113	0.252308	low	0
Sopen01g013340	0.120686	0.411472	middle	0.0669346
Sopen01g013350	0.371268	0.275248	low	0
Sopen01g013360	0.252579	0.248812	low	0
Sopen01g013370	0.412581	0.226213	low	0
Sopen01g013380	0.507371	0.280412	low	0
Sopen01g013390	0.364083	0.291527	middle	0.0299381
Sopen01g013400	0.151839	0.273664	low	0
Sopen01g013410	0.204958	0.403166	low	0
Sopen01g013420	0.471303	0.261568	low	0
Sopen01g013430	0.355422	0.274284	high	1.70162
Sopen01g013440	0.746134	0.206881	low	0
Sopen01g013450	0.261748	0.210647	low	0
Sopen01g013460	0.135517	0.236165	low	0
Sopen01g013470	0.618272	0.205305	low	0
Sopen01g013480	0.279234	0.245409	low	0
Sopen01g013490	0.15367	0.210249	low	0
Sopen01g013500	0.22237	0.307341	low	0
Sopen01g013510	0.0772763	0.18673	low	0
Sopen01g013520	0.315404	0.232034	low	0
Sopen01g013530	0.110741	0.29043	low	0
Sopen01g013540	0.361053	0.218589	middle	0.00883603
Sopen01g013550	0.204145	0.291015	middle	0.0253448
Sopen01g013560	0.32285	0.328488	low	0
Sopen01g013570	0.227326	0.431234	low	0
Sopen01g013580	0.180903	0.284243	low	0
Sopen01g013590	0.730928	0.24726	middle	0.0152392
Sopen01g013600	0.342734	0.217104	middle	0.0283691
Sopen01g013610	0.118978	0.221728	low	0
Sopen01g013620	0.106956	0.157516	low	0
Sopen01g013630	0.244718	0.205237	low	0
Sopen01g013640	0.204309	0.277911	low	0
Sopen01g013650	0.154401	0.359281	low	0
Sopen01g013660	0.149136	0.22342	middle	0.030383
Sopen01g013670	0.201113	0.216758	low	0
Sopen01g013680	0.193572	0.298058	low	0
Sopen01g013690	0.308124	0.290563	low	0
Sopen01g013700	0.179557	0.198407	low	0
Sopen01g013710	0.153691	0.266734	low	0
Sopen01g013720	0.142783	0.211242	low	0
Sopen01g013730	0.180253	0.342787	low	0
Sopen01g013740	0.0938593	0.232265	low	0
Sopen01g013750	0.257956	0.340106	low	0
Sopen01g013760	0.207756	0.26117	low	0
Sopen01g013770	0.135705	0.384131	low	0
Sopen01g013780	0.0826382	0.501339	low	0
Sopen01g013790	0.152291	0.191339	low	0
Sopen01g013800	0.264286	0.409093	middle	0.110048
Sopen01g013810	0.460737	0.250473	low	0
Sopen01g013820	0.150662	0.216546	low	0
Sopen01g013830	0.56875	0.193539	high	2.30672
Sopen01g013840	0.176482	0.210673	low	0
Sopen01g013850	0.172906	0.222187	middle	0.0768795
Sopen01g013860	0.691135	0.227599	low	0
Sopen01g013870	0.191543	0.299253	middle	0.0552652
Sopen01g013880	0.437767	0.185501	middle	0.14458
Sopen01g013890	0.799979	0.349844	middle	0.829967
Sopen01g013900	0.285291	0.251769	low	0
Sopen01g013910	0.147588	0.266941	low	0
Sopen01g013920	0.453668	0.195324	high	1.36948
Sopen01g013930	0.245242	0.242797	middle	0.793279
Sopen01g013940	0.361629	0.245057	low	0
Sopen01g013950	0.196781	0.292868	middle	0.0426483
Sopen01g013960	0.141417	0.337901	low	0
Sopen01g013970	0.244984	0.263455	middle	0.0117985
Sopen01g013980	0.237344	0.2221	low	0
Sopen01g013990	0.188896	0.244544	low	0
Sopen01g014000	0.194379	0.160837	low	0
Sopen01g014010	0.259515	0.222959	low	0
Sopen01g014020	0.148342	0.210043	middle	0.104651
Sopen01g014030	0.173681	0.217387	middle	0.0332558
Sopen01g014040	0.294126	0.340144	middle	0.0112615
Sopen01g014050	0.155585	0.194325	middle	0.0100737
Sopen01g014060	0.230917	0.232811	low	0
Sopen01g014070	0.133841	0.291636	low	0
Sopen01g014080	0.175356	0.341542	low	0
Sopen01g014090	0.368078	0.355751	low	0
Sopen01g014100	0.361756	0.190527	low	0
Sopen01g014110	0.333477	0.215984	low	0
Sopen01g014120	0.247674	0.371577	low	0
Sopen01g014130	0.141182	0.232174	low	0
Sopen01g014140	0.212968	0.206206	middle	0.0151964
Sopen01g014150	0.204247	0.246245	middle	0.1333
Sopen01g014160	0.21673	0.237191	low	0
Sopen01g014170	0.217604	0.216781	middle	0.0289123
Sopen01g014180	0.437873	0.35	middle	0.0177167
Sopen01g014190	0.197212	0.185307	low	0
Sopen01g014200	0.125878	0.255063	low	0
Sopen01g014210	0.142283	0.236806	low	0
Sopen01g014220	0.100348	0.174765	middle	0.0774482
Sopen01g014230	0.136841	0.343433	low	0
Sopen01g014240	0.146114	0.217363	low	0
Sopen01g014250	0.124609	0.470083	low	0
Sopen01g014260	0.488881	0.18688	middle	0.655851
Sopen01g014270	0.268673	0.231508	low	0
Sopen01g014280	0.203397	0.249541	low	0
Sopen01g014290	0.281984	0.230804	low	0
Sopen01g014300	0.209064	0.245323	middle	0.184292
Sopen01g014310	0.194172	0.284893	low	0
Sopen01g014320	0.0957894	0.21825	low	0
Sopen01g014330	0.213422	0.320655	middle	0.287516
Sopen01g014340	0.949596	0.187623	middle	0.938131
Sopen01g014350	0.307183	0.202738	middle	0.0163273
Sopen01g014360	0.427808	0.252907	low	0
Sopen01g014370	0.193284	0.341701	low	0
Sopen01g014380	0.183125	0.342049	low	0
Sopen01g014390	0.406377	0.222832	middle	0.375322
Sopen01g014400	0.201443	0.231879	low	0
Sopen01g014410	0.239597	0.2671	low	0
Sopen01g014420	0.547923	0.306527	low	0
Sopen01g014430	0.178872	0.269786	middle	0.00973713
Sopen01g014440	0.476167	0.303939	middle	0.0160013
Sopen01g014450	0.169018	0.279421	low	0
Sopen01g014460	0.693657	0.283999	middle	0.0244006
Sopen01g014470	0.456717	0.259724	low	0
Sopen01g014480	0.323777	0.24943	low	0
Sopen01g014490	0.185813	0.162807	low	0
Sopen01g014500	0.219827	0.237091	low	0
Sopen01g014510	0.296907	0.244158	low	0
Sopen01g014520	0.116606	0.258125	middle	0.0241231
Sopen01g014530	0.315405	0.281012	middle	0.0361909
Sopen01g014540	0.148875	0.228325	middle	0.0201436
Sopen01g014550	0.292551	0.201631	middle	0.00730092
Sopen01g014560	0.187617	0.315301	middle	1.85116e-07
Sopen01g014570	0.180322	0.288771	middle	0.144278
Sopen01g014580	0.158688	0.220637	low	0
Sopen01g014590	0.0965416	0.18415	middle	0.00946777
Sopen01g014600	0.251378	0.341072	low	0
Sopen01g014610	0.174727	0.27452	low	0
Sopen01g014620	0.30001	0.31497	low	0
Sopen01g014630	0.203449	0.26293	low	0
Sopen01g014640	0.131275	0.243841	low	0
Sopen01g014650	0.227819	0.322678	middle	0.02061
Sopen01g014660	0.174659	0.205526	low	0
Sopen01g014670	0.316141	0.229018	middle	0.0398222
Sopen01g014680	0.218287	0.241184	low	0
Sopen01g014690	0.130644	0.22342	low	0
Sopen01g014700	0.227776	0.216493	low	0
Sopen01g014710	0.289842	0.542725	low	0
Sopen01g014720	0.215632	0.228421	middle	0.219479
Sopen01g014730	0.209529	0.273136	low	0
Sopen01g014740	0.126283	0.253761	low	0
Sopen01g014750	0.392547	0.220699	low	0
Sopen01g014760	0.282309	0.233195	middle	0.0116245
Sopen01g014770	0.0922716	0.282766	low	0
Sopen01g014780	0.19378	0.387323	middle	0.0629026
Sopen01g014790	0.326449	0.200698	middle	0.00646617
Sopen01g014800	0.231885	0.208337	middle	0.00872503
Sopen01g014810	0.20409	0.23039	middle	0.0241357
Sopen01g014820	0.167131	0.251789	low	0
Sopen01g014830	0.176183	0.308145	low	0
Sopen01g014840	0.106131	0.244612	low	0
Sopen01g014850	0.144699	0.224305	low	0
Sopen01g014860	0.281768	0.232963	low	0
Sopen01g014870	0.259607	0.23208	low	0
Sopen01g014880	0.258209	0.286855	low	0
Sopen01g014890	0.256053	0.241868	middle	0.2386
Sopen01g014900	0.475166	0.455926	middle	0.0312215
Sopen01g014910	0.564776	0.213771	middle	0.00708166
Sopen01g014920	0.417826	0.247992	low	0
Sopen01g014930	0.377104	0.428299	low	0
Sopen01g014940	0.137416	0.49187	low	0
Sopen01g014950	0.162567	0.331549	low	0
Sopen01g014960	0.212439	0.23729	low	0
Sopen01g014970	0.249016	0.298673	middle	0.00849972
Sopen01g014980	0.190636	0.275864	low	0
Sopen01g014990	0.22733	0.243335	low	0
Sopen01g015000	0.0500701	0.201268	low	0
Sopen01g015010	0.231311	0.34931	middle	0.938408
Sopen01g015020	0.239707	0.279052	low	0
Sopen01g015030	0.221738	0.296459	low	0
Sopen01g015040	0.0845298	0.237301	low	0
Sopen01g015050	0.180231	0.192212	low	0
Sopen01g015060	0.298754	0.260424	low	0
Sopen01g015070	0.175924	0.265802	low	0
Sopen01g015080	0.41292	0.373546	low	0
Sopen01g015090	0.191388	0.178268	low	0
Sopen01g015100	0.228475	0.284036	low	0
Sopen01g015110	0.209705	0.360578	low	0
Sopen01g015120	0.187363	0.332307	middle	0.0646077
Sopen01g015130	0.178621	0.192234	low	0
Sopen01g015140	0.137626	0.212402	middle	0.0463679
Sopen01g015150	0.364514	0.28873	middle	0.0103601
Sopen01g015160	0.0990129	0.23375	low	0
Sopen01g015170	0.278937	0.212358	low	0
Sopen01g015180	0.619447	0.242142	low	0
Sopen01g015190	0.543181	0.331768	middle	0.0231162
Sopen01g015200	0.230741	0.278123	low	0
Sopen01g015210	0.126887	0.200666	low	0
Sopen01g015220	0.814161	0.345067	high	1.65659
Sopen01g015230	0.566043	0.2158	middle	0.0127272
Sopen01g015240	0.282783	0.328522	low	0
Sopen01g015250	0.119035	0.239523	low	0
Sopen01g015260	0.398516	0.247127	middle	0.789517
Sopen01g015270	0.545541	0.285909	middle	0.213345
Sopen01g015280	0.183542	0.22349	middle	0.128639
Sopen01g015290	0.128533	0.253693	middle	0.0222202
Sopen01g015300	0.442112	0.393827	low	0
Sopen01g015310	0.214373	0.284121	low	0
Sopen01g015320	0.197348	0.346678	middle	0.564242
Sopen01g015330	0.544208	0.462644	middle	0.59088
Sopen01g015340	0.252136	0.245999	middle	0.00379433
Sopen01g015350	0.243755	0.236515	low	0
Sopen01g015360	0.155258	0.209291	middle	0.034733
Sopen01g015370	0.252077	0.223281	middle	0.0117459
Sopen01g015380	0.194492	0.351848	low	0
Sopen01g015390	0.364225	0.240647	low	0
Sopen01g015400	0.102838	0.25277	middle	0.0339517
Sopen01g015410	0.142091	0.343002	middle	0.01504
Sopen01g015420	0.487709	0.235867	low	0
Sopen01g015430	0.244492	0.193993	middle	0.0115141
Sopen01g015440	0.276674	0.243208	middle	0.0108743
Sopen01g015450	0.155686	0.344772	middle	0.0213728
Sopen01g015460	0.351565	0.2371	middle	0.0120821
Sopen01g015470	0.635139	0.33408	low	0
Sopen01g015480	0.505042	0.274037	low	0
Sopen01g015490	0.351052	0.272525	low	0
Sopen01g015500	0.168408	0.20172	middle	0.0192731
Sopen01g015510	0.175918	0.203283	low	0
Sopen01g015520	0.131279	0.280714	low	0
Sopen01g015530	0.211071	0.268977	high	1.33035
Sopen01g015540	0.218608	0.240872	middle	0.0337885
Sopen01g015550	0.146501	0.217988	low	0
Sopen01g015560	0.193383	0.235467	low	0
Sopen01g015570	0.128303	0.243756	low	0
Sopen01g015580	0.164567	0.171711	low	0
Sopen01g015590	0.162212	0.235619	middle	0.137155
Sopen01g015600	0.165877	0.342997	middle	2.2632e-05
Sopen01g015610	0.117344	0.318229	middle	0.0148227
Sopen01g015620	0.297704	0.174135	low	0
Sopen01g015630	0.399557	0.286876	middle	0.0183556
Sopen01g015640	0.125232	0.337269	low	0
Sopen01g015650	0.286656	0.240619	low	0
Sopen01g015660	0.176972	0.239549	low	0
Sopen01g015670	0.340965	0.398129	low	0
Sopen01g015680	0.464043	0.213126	middle	0.00659623
Sopen01g015690	0.333115	0.338528	middle	0.00865756
Sopen01g015700	0.212322	0.280853	low	0
Sopen01g015710	0.228437	0.247535	low	0
Sopen01g015720	0.146121	0.212323	low	0
Sopen01g015730	0.199645	0.335236	low	0
Sopen01g015740	0.247635	0.214785	low	0
Sopen01g015750	0.14586	0.204299	middle	0.00671042
Sopen01g015760	0.729843	0.251817	high	1.12861
Sopen01g015770	0.290119	0.329809	middle	0.00720273
Sopen01g015780	0.550131	0.401295	low	0
Sopen01g015790	0.78512	0.29357	low	0
Sopen01g015800	0.118284	0.439348	low	0
Sopen01g015810	0.162329	0.396812	low	0
Sopen01g015820	0.200025	0.310431	low	0
Sopen01g015830	0.472761	0.209143	middle	0.0252786
Sopen01g015840	0.707688	0.291381	middle	0.00889573
Sopen01g015850	0.135563	0.335435	low	0
Sopen01g015860	0.486676	0.245145	middle	0.400374
Sopen01g015870	0.180238	0.303704	middle	0.140489
Sopen01g015880	0.139396	0.312911	low	0
Sopen01g015890	0.123644	0.232953	low	0
Sopen01g015900	0.126732	0.276918	middle	0.194659
Sopen01g015910	0.396417	0.230801	low	0
Sopen01g015920	0.10792	0.288556	low	0
Sopen01g015930	0.176481	0.279601	low	0
Sopen01g015940	0.156937	0.288137	low	0
Sopen01g015950	0.189516	0.508333	middle	0.0203077
Sopen01g015960	0.320299	0.333558	middle	0.418159
Sopen01g015970	0.219396	0.252253	middle	0.00904901
Sopen01g015980	0.384468	0.362835	low	0
Sopen01g015990	0.1167	0.236841	low	0
Sopen01g016000	0.185896	0.269382	low	0
Sopen01g016010	0.204418	0.309617	low	0
Sopen01g016020	0.246347	0.261378	low	0
Sopen01g016030	0.23221	0.296789	middle	0.00814708
Sopen01g016040	0.123003	0.265272	low	0
Sopen01g016050	0.279129	0.279506	low	0
Sopen01g016060	0.27892	0.259648	low	0
Sopen01g016070	0.434231	0.23806	middle	0.0347748
Sopen01g016080	0.143487	0.205216	middle	0.033322
Sopen01g016090	0.144935	0.257039	middle	0.0001275
Sopen01g016100	0.133707	0.272811	middle	0.0282446
Sopen01g016110	0.853625	0.195222	high	1.01314
Sopen01g016120	0.202984	0.211792	low	0
Sopen01g016130	0.612247	0.236993	low	0
Sopen01g016140	0.180809	0.21571	low	0
Sopen01g016150	0.150578	0.170836	low	0
Sopen01g016160	0.114308	0.360141	low	0
Sopen01g016170	0.251048	0.372227	low	0
Sopen01g016180	0.415148	0.210757	middle	0.142912
Sopen01g016190	0.227117	0.25791	low	0
Sopen01g016200	0.487509	0.274733	middle	0.115034
Sopen01g016210	0.173915	0.269323	low	0
Sopen01g016220	0.231527	0.206002	middle	0.146164
Sopen01g016230	0.201291	0.263836	middle	0.105876
Sopen01g016240	0.152466	0.224205	low	0
Sopen01g016250	0.158613	0.22558	low	0
Sopen01g016260	0.397137	0.350968	middle	0.0289047
Sopen01g016270	0.205557	0.171534	low	0
Sopen01g016280	0.404957	0.218668	low	0
Sopen01g016290	0.247603	0.237312	low	0
Sopen01g016300	0.192442	0.286219	low	0
Sopen01g016310	0.433798	0.230554	low	0
Sopen01g016320	0.154653	0.211935	low	0
Sopen01g016330	0.319642	0.301078	middle	0.00849865
Sopen01g016340	0.304603	0.321262	low	0
Sopen01g016350	0.123131	0.202714	middle	0.0462579
Sopen01g016360	0.464191	0.214728	low	0
Sopen01g016370	0.172314	0.26551	low	0
Sopen01g016380	0.21892	0.314052	low	0
Sopen01g016390	0.182987	0.404107	low	0
Sopen01g016400	0.234175	0.210473	low	0
Sopen01g016410	0.242875	0.271524	low	0
Sopen01g016420	0.315928	0.222901	low	0
Sopen01g016430	0.170844	0.267096	low	0
Sopen01g016440	0.488182	0.283722	middle	0.104137
Sopen01g016450	0.178768	0.248665	low	0
Sopen01g016460	0.38042	0.187356	middle	0.379333
Sopen01g016470	0.770825	0.307886	middle	0.0332028
Sopen01g016480	0.573115	0.229802	middle	0.665293
Sopen01g016490	0.294363	0.60433	low	0
Sopen01g016500	0.51916	0.303539	middle	0.786754
Sopen01g016510	0.355282	0.270552	low	0
Sopen01g016520	0.679905	0.185307	low	0
Sopen01g016530	0.944227	0.171994	high	1.53785
Sopen01g016540	0.148799	0.305039	low	0
Sopen01g016550	0.387463	0.294517	middle	0.0723554
Sopen01g016560	0.457598	0.31384	middle	0.0227649
Sopen01g016570	0.202749	0.228765	low	0
Sopen01g016580	0.125768	0.20448	middle	0.0547452
Sopen01g016590	0.210125	0.175256	middle	0.0328225
Sopen01g016600	0.223724	0.308659	low	0
Sopen01g016610	0.446064	0.221543	middle	0.703541
Sopen01g016620	0.310433	0.306271	middle	0.080681
Sopen01g016630	0.240031	0.221415	middle	0.0196294
Sopen01g016640	0.173032	0.192094	low	0
Sopen01g016650	0.618949	0.226143	low	0
Sopen01g016660	0.843531	0.310514	high	1.98457
Sopen01g016670	0.220174	0.323087	low	0
Sopen01g016680	0.336706	0.290347	low	0
Sopen01g016690	0.337884	0.207364	low	0
Sopen01g016700	0.148983	0.296456	low	0
Sopen01g016710	0.132785	0.240975	low	0
Sopen01g016720	0.447743	0.294233	low	0
Sopen01g016730	0.292958	0.240383	middle	0.0252766
Sopen01g016740	0.553103	0.193299	low	0
Sopen01g016750	0.203543	0.206827	low	0
Sopen01g016760	0.131662	0.20947	low	0
Sopen01g016770	0.143983	0.22554	low	0
Sopen01g016780	0.194238	0.23019	low	0
Sopen01g016790	0.10381	0.220982	low	0
Sopen01g016800	0.265184	0.335025	middle	0.0451935
Sopen01g016810	0.230054	0.213922	low	0
Sopen01g016820	0.157623	0.239737	low	0
Sopen01g016830	0.177951	0.212528	low	0
Sopen01g016840	0.123153	0.241539	low	0
Sopen01g016850	0.898313	0.259531	high	2.51235
Sopen01g016860	0.674018	0.29463	middle	0.0103659
Sopen01g016870	0.218915	0.293905	middle	0.0358572
Sopen01g016880	0.70938	0.376502	middle	0.594486
Sopen01g016890	0.672664	0.184169	high	1.18786
Sopen01g016900	0.139387	0.250204	low	0
Sopen01g016910	0.219951	0.264508	middle	0.0424818
Sopen01g016920	0.163995	0.292846	low	0
Sopen01g016930	0.148338	0.21774	low	0
Sopen01g016940	0.204613	0.256438	low	0
Sopen01g016950	0.241952	0.358395	low	0
Sopen01g016960	0.478481	0.215423	high	1.80856
Sopen01g016970	0.486766	0.330676	low	0
Sopen01g016980	0.731314	0.287847	high	1.77469
Sopen01g016990	0.259321	0.576438	middle	0.0173028
Sopen01g017000	0.768244	0.169641	high	1.54464
Sopen01g017010	0.181051	0.217068	middle	0.0101545
Sopen01g017020	0.431422	0.44399	low	0
Sopen01g017030	0.136717	0.243665	low	0
Sopen01g017040	0.182928	0.207424	low	0
Sopen01g017050	0.264152	0.181587	low	0
Sopen01g017060	0.547964	0.270046	low	0
Sopen01g017070	0.270008	0.288361	low	0
Sopen01g017080	0.708944	0.151158	high	1.59227
Sopen01g017090	0.18754	0.309206	low	0
Sopen01g017100	0.114937	0.257913	middle	0.120495
Sopen01g017110	0.0834225	0.257465	low	0
Sopen01g017120	0.466952	0.286257	middle	0.0693565
Sopen01g017130	0.105536	0.277343	low	0
Sopen01g017140	0.416074	0.310352	low	0
Sopen01g017150	0.874578	0.2109	high	1.18353
Sopen01g017160	0.721315	0.236906	low	0
Sopen01g017170	0.166571	0.2056	low	0
Sopen01g017180	0.65302	0.215062	middle	0.0178077
Sopen01g017190	0.536831	0.326692	low	0
Sopen01g017200	0.17481	0.192948	low	0
Sopen01g017210	0.176606	0.207207	low	0
Sopen01g017220	0.187638	0.261351	low	0
Sopen01g017230	0.152986	0.298942	low	0
Sopen01g017240	0.171248	0.218606	low	0
Sopen01g017250	0.1166	0.296071	low	0
Sopen01g017260	0.147272	0.258908	low	0
Sopen01g017270	0.299523	0.196574	low	0
Sopen01g017280	0.346716	0.149038	low	0
Sopen01g017290	0.245958	0.185031	low	0
Sopen01g017300	0.845011	0.215515	high	1.2852
Sopen01g017310	0.3417	0.271482	low	0
Sopen01g017320	0.798686	0.198064	high	1.07984
Sopen01g017330	0.111414	0.250831	low	0
Sopen01g017340	0.181239	0.215103	low	0
Sopen01g017350	0.249289	0.260995	low	0
Sopen01g017360	0.18549	0.213235	low	0
Sopen01g017370	0.105195	0.301629	low	0
Sopen01g017380	0.201195	0.202385	low	0
Sopen01g017390	0.125338	0.190274	low	0
Sopen01g017400	0.824268	0.247068	middle	0.147747
Sopen01g017410	0.786105	0.23875	low	0
Sopen01g017420	0.0851148	0.245744	middle	0.0413041
Sopen01g017430	0.407775	0.290811	middle	0.86051
Sopen01g017440	0.423602	0.288716	middle	0.103865
Sopen01g017450	0.215698	0.265311	middle	0.152147
Sopen01g017460	0.401327	0.245952	low	0
Sopen01g017470	0.948682	0.496249	high	1.85093
Sopen01g017480	0.164017	0.200327	low	0
Sopen01g017490	0.227997	0.227017	low	0
Sopen01g017500	0.377488	0.21565	low	0
Sopen01g017510	0.271876	0.461086	middle	0.142312
Sopen01g017520	0.285475	0.299526	low	0
Sopen01g017530	0.29466	0.2779	low	0
Sopen01g017540	0.459921	0.25806	low	0
Sopen01g017550	0.239877	0.247193	middle	0.351102
Sopen01g017560	0.269039	0.178579	middle	0.513523
Sopen01g017570	0.89856	0.244945	high	1.10184
Sopen01g017580	0.845427	0.223527	middle	0.402356
Sopen01g017590	0.365761	0.408013	middle	0.144579
Sopen01g017600	0.206227	0.294743	middle	4.32154e-06
Sopen01g017610	0.375147	0.420071	low	0
Sopen01g017620	0.297878	0.177652	low	0
Sopen01g017630	0.0907148	0.215815	low	0
Sopen01g017640	0.235781	0.269752	middle	0.0237243
Sopen01g017650	0.153467	0.236251	low	0
Sopen01g017660	0.105969	0.286017	low	0
Sopen01g017670	0.14932	0.225468	low	0
Sopen01g017680	0.223139	0.302319	low	0
Sopen01g017690	0.205537	0.162933	low	0
Sopen01g017700	0.194627	0.382523	low	0
Sopen01g017710	0.286411	0.232177	low	0
Sopen01g017720	0.548349	0.244976	middle	0.810231
Sopen01g017730	0.354561	0.223565	low	0
Sopen01g017740	0.301033	0.517419	low	0
Sopen01g017750	0.15157	0.238759	middle	0.0316585
Sopen01g017760	0.189972	0.229781	low	0
Sopen01g017770	0.183245	0.266244	middle	0.508609
Sopen01g017780	0.264229	0.233198	low	0
Sopen01g017790	0.192547	0.357435	low	0
Sopen01g017800	0.235008	0.334279	low	0
Sopen01g017810	0.613265	0.392954	high	1.07558
Sopen01g017820	0.219509	0.203472	low	0
Sopen01g017830	0.636961	0.312217	middle	0.0571665
Sopen01g017840	0.36437	0.202219	middle	0.0362572
Sopen01g017850	0.322443	0.232184	low	0
Sopen01g017860	0.499435	0.32869	middle	0.159013
Sopen01g017870	0.328018	0.188514	middle	0.513039
Sopen01g017880	0.48458	0.243668	low	0
Sopen01g017890	0.325141	0.332498	low	0
Sopen01g017900	0.249663	0.221751	low	0
Sopen01g017910	0.294379	0.316846	middle	0.0821399
Sopen01g017920	0.108657	0.244537	low	0
Sopen01g017930	0.151907	0.20446	low	0
Sopen01g017940	0.12675	0.271868	low	0
Sopen01g017950	0.167453	0.499547	low	0
Sopen01g017960	0.743945	0.33199	low	0
Sopen01g017970	0.230302	0.291052	low	0
Sopen01g017980	0.0700661	0.373021	middle	0.0740444
Sopen01g017990	0.137549	0.467118	low	0
Sopen01g018000	0.174846	0.294944	low	0
Sopen01g018010	0.156832	0.292842	low	0
Sopen01g018020	0.53434	0.241906	middle	0.210233
Sopen01g018030	0.287245	0.252378	low	0
Sopen01g018040	0.112662	0.269479	low	0
Sopen01g018050	0.1511	0.239014	low	0
Sopen01g018060	0.133098	0.325534	low	0
Sopen01g018070	0.347991	0.254904	middle	0.810432
Sopen01g018080	0.145556	0.163461	low	0
Sopen01g018090	0.106398	0.230278	low	0
Sopen01g018100	0.574747	0.507642	low	0
Sopen01g018110	0.23363	0.233268	low	0
Sopen01g018120	0.133199	0.224495	low	0
Sopen01g018130	0.219158	0.263895	middle	0.89724
Sopen01g018140	0.0660241	0.315487	low	0
Sopen01g018150	0.235074	0.270075	low	0
Sopen01g018160	0.140696	0.219408	low	0
Sopen01g018170	0.13561	0.289144	low	0
Sopen01g018180	0.279349	0.222094	low	0
Sopen01g018190	0.209014	0.25365	middle	0.140506
Sopen01g018200	0.178749	0.189533	middle	0.68974
Sopen01g018210	0.140966	0.30651	low	0
Sopen01g018220	0.0772205	0.245299	low	0
Sopen01g018230	0.701271	0.297011	middle	0.0367942
Sopen01g018240	0.779357	0.256307	low	0
Sopen01g018250	0.218177	0.213104	middle	0.0354262
Sopen01g018260	0.812336	0.307675	low	0
Sopen01g018270	0.456615	0.230182	middle	0.780559
Sopen01g018280	0.325101	0.217432	low	0
Sopen01g018290	0.274863	0.305513	middle	0.0472051
Sopen01g018300	0.194023	0.297619	low	0
Sopen01g018310	0.566319	0.270397	low	0
Sopen01g018320	0.11718	0.368043	middle	0.053128
Sopen01g018330	0.12035	0.369313	low	0
Sopen01g018340	0.616883	0.217233	high	1.50915
Sopen01g018350	0.409825	0.305463	middle	0.425689
Sopen01g018360	0.384687	0.187372	low	0
Sopen01g018370	0.255485	0.202679	low	0
Sopen01g018380	0.160613	0.462852	low	0
Sopen01g018390	0.192542	0.236543	low	0
Sopen01g018400	0.184187	0.386596	middle	2.20765e-10
Sopen01g018410	0.182584	0.212897	middle	0.0576847
Sopen01g018420	0.442783	0.226995	low	0
Sopen01g018430	0.351509	0.253081	middle	0.0311332
Sopen01g018440	0.246476	0.197376	low	0
Sopen01g018450	0.14584	0.183321	low	0
Sopen01g018460	0.17344	0.234593	low	0
Sopen01g018470	0.249647	0.312521	middle	0.0132985
Sopen01g018480	0.172371	0.237485	low	0
Sopen01g018490	0.170124	0.29719	low	0
Sopen01g018500	0.0905378	0.344595	low	0
Sopen01g018510	0.119457	0.385904	low	0
Sopen01g018520	0.147804	0.271753	low	0
Sopen01g018530	0.317774	0.214511	low	0
Sopen01g018540	0.46326	0.245663	low	0
Sopen01g018550	0.202939	0.339974	low	0
Sopen01g018560	0.182737	0.249186	low	0
Sopen01g018570	0.228864	0.247459	middle	0.207527
Sopen01g018580	0.214115	0.308232	low	0
Sopen01g018590	0.55266	0.283361	middle	0.0536096
Sopen01g018600	0.155082	0.269016	middle	0.0426255
Sopen01g018610	0.162302	0.236901	low	0
Sopen01g018620	0.849721	0.254571	high	1.13974
Sopen01g018630	0.155193	0.206704	middle	0.0281776
Sopen01g018640	0.223575	0.271481	low	0
Sopen01g018650	0.152254	0.206681	middle	0.030985
Sopen01g018660	0.64606	0.195369	low	0
Sopen01g018670	0.50589	0.225956	low	0
Sopen01g018680	0.310406	0.229479	low	0
Sopen01g018690	0.200885	0.221121	middle	0.0311556
Sopen01g018700	0.24997	0.245091	low	0
Sopen01g018710	0.680169	0.332467	low	0
Sopen01g018720	0.145471	0.218797	low	0
Sopen01g018730	0.323677	0.192388	low	0
Sopen01g018740	0.283927	0.375811	low	0
Sopen01g018750	0.222138	0.329521	low	0
Sopen01g018760	0.12895	0.363119	low	0
Sopen01g018770	0.183818	0.28926	low	0
Sopen01g018780	0.14775	0.219665	low	0
Sopen01g018790	0.192253	0.213405	low	0
Sopen01g018800	0.163525	0.213006	low	0
Sopen01g018810	0.170182	0.234146	middle	0.0295035
Sopen01g018820	0.205681	0.264911	high	1.25792
Sopen01g018830	0.311579	0.194208	high	1.49427
Sopen01g018840	0.150843	0.213947	middle	0.381693
Sopen01g018850	0.148533	0.237397	low	0
Sopen01g018860	0.308613	0.203136	middle	0.0039882
Sopen01g018870	0.257013	0.223863	low	0
Sopen01g018880	0.585604	0.292835	low	0
Sopen01g018890	0.144285	0.250399	low	0
Sopen01g018900	0.691497	0.160005	low	0
Sopen01g018910	0.164869	0.166912	high	1.25893
Sopen01g018920	0.262977	0.337797	low	0
Sopen01g018930	0.129536	0.23734	low	0
Sopen01g018940	0.736387	0.211845	high	2.20307
Sopen01g018950	0.0882687	0.358078	low	0
Sopen01g018960	0.216268	0.245596	middle	0.194625
Sopen01g018970	0.500957	0.364597	low	0
Sopen01g018980	0.19703	0.24622	low	0
Sopen01g018990	0.128159	0.191164	low	0
Sopen01g019000	0.190551	0.286875	low	0
Sopen01g019010	0.267446	0.232458	middle	0.530169
Sopen01g019020	0.317442	0.373565	middle	0.0301187
Sopen01g019030	0.213197	0.226031	low	0
Sopen01g019040	0.217363	0.263349	low	0
Sopen01g019050	0.25233	0.201827	low	0
Sopen01g019060	0.142922	0.275078	low	0
Sopen01g019070	0.106773	0.333362	low	0
Sopen01g019080	0.14076	0.286913	low	0
Sopen01g019090	0.191678	0.282257	middle	0.0237447
Sopen01g019100	0.24729	0.21536	low	0
Sopen01g019110	0.470328	0.313795	low	0
Sopen01g019120	0.314372	0.333715	middle	0.846653
Sopen01g019130	0.168129	0.272052	low	0
Sopen01g019140	0.224103	0.216748	low	0
Sopen01g019150	0.234702	0.331026	low	0
Sopen01g019160	0.275727	0.207995	low	0
Sopen01g019170	0.140858	0.340153	low	0
Sopen01g019180	0.168235	0.350389	low	0
Sopen01g019190	0.38784	0.287794	low	0
Sopen01g019200	0.304688	0.186146	middle	0.0403962
Sopen01g019210	0.354575	0.338144	low	0
Sopen01g019220	0.234335	0.208407	low	0
Sopen01g019230	0.757642	0.302375	low	0
Sopen01g019240	0.159011	0.247093	low	0
Sopen01g019250	0.315803	0.258796	low	0
Sopen01g019260	0.132594	0.310668	low	0
Sopen01g019270	0.448496	0.158393	low	0
Sopen01g019280	0.566815	0.214381	high	1.76732
Sopen01g019290	0.211906	0.254777	low	0
Sopen01g019300	0.152654	0.466275	low	0
Sopen01g019310	0.161401	0.224096	middle	0.826633
Sopen01g019320	0.133576	0.310967	low	0
Sopen01g019330	0.183371	0.377928	low	0
Sopen01g019340	0.217774	0.204509	low	0
Sopen01g019350	0.784723	0.236841	low	0
Sopen01g019360	0.287405	0.374368	low	0
Sopen01g019370	0.392251	0.268166	low	0
Sopen01g019380	0.184851	0.301329	low	0
Sopen01g019390	0.174419	0.299973	middle	0.0228427
Sopen01g019400	0.186973	0.347204	low	0
Sopen01g019410	0.309036	0.305695	low	0
Sopen01g019420	0.20435	0.436499	low	0
Sopen01g019430	0.163923	0.22948	low	0
Sopen01g019440	0.199742	0.190699	low	0
Sopen01g019450	0.163622	0.218309	low	0
Sopen01g019460	0.161433	0.245078	middle	0.0350578
Sopen01g019470	0.110777	0.222084	low	0
Sopen01g019480	0.577451	0.192471	high	1.10587
Sopen01g019490	0.831163	0.232804	middle	0.86721
Sopen01g019500	0.128564	0.387454	low	0
Sopen01g019510	0.186398	0.24675	low	0
Sopen01g019520	0.129337	0.178161	low	0
Sopen01g019530	0.696952	0.274881	low	0
Sopen01g019540	0.372585	0.215512	low	0
Sopen01g019550	0.595929	0.266859	middle	0.0399613
Sopen01g019560	0.346187	0.459618	low	0
Sopen01g019570	0.269889	0.218564	low	0
Sopen01g019580	0.20042	0.306154	low	0
Sopen01g019590	0.287373	0.258283	low	0
Sopen01g019600	0.186715	0.194492	low	0
Sopen01g019610	0.165002	0.317962	low	0
Sopen01g019620	0.153588	0.248677	low	0
Sopen01g019630	0.418501	0.269095	middle	0.819191
Sopen01g019640	0.374489	0.30206	low	0
Sopen01g019650	0.153205	0.24258	low	0
Sopen01g019660	0.108137	0.419564	low	0
Sopen01g019670	0.190092	0.24995	low	0
Sopen01g019680	0.238477	0.290882	middle	0.0134798
Sopen01g019690	0.135076	0.230588	low	0
Sopen01g019700	0.266487	0.296639	low	0
Sopen01g019710	0.115357	0.175417	middle	0.402437
Sopen01g019720	0.440552	0.238089	low	0
Sopen01g019730	0.152946	0.323384	low	0
Sopen01g019740	0.227575	0.620855	low	0
Sopen01g019750	0.39687	0.317124	middle	0.0312378
Sopen01g019760	0.15536	0.237203	low	0
Sopen01g019770	0.221863	0.254007	low	0
Sopen01g019780	0.141221	0.297299	low	0
Sopen01g019790	0.152338	0.427106	low	0
Sopen01g019800	0.346394	0.29673	middle	0.179772
Sopen01g019810	0.661368	0.325077	low	0
Sopen01g019820	0.168762	0.2233	low	0
Sopen01g019830	0.306153	0.191758	low	0
Sopen01g019840	0.243136	0.232488	low	0
Sopen01g019850	0.142332	0.305982	low	0
Sopen01g019860	0.223259	0.501009	low	0
Sopen01g019870	0.324627	0.302207	low	0
Sopen01g019880	0.158321	0.264664	middle	0.0261816
Sopen01g019890	0.224358	0.339363	low	0
Sopen01g019900	0.49335	0.221341	low	0
Sopen01g019910	0.242129	0.285094	low	0
Sopen01g019920	0.22817	0.294527	middle	0.0474026
Sopen01g019930	0.263714	0.252425	middle	0.0353876
Sopen01g019940	0.09187	0.301721	middle	0.0176723
Sopen01g019950	0.110482	0.282396	low	0
Sopen01g019960	0.321199	0.176612	low	0
Sopen01g019970	0.362272	0.289052	middle	0.779735
Sopen01g019980	0.173295	0.202082	middle	0.0127628
Sopen01g019990	0.206301	0.229971	low	0
Sopen01g020000	0.211748	0.253514	low	0
Sopen01g020010	0.127804	0.260321	low	0
Sopen01g020020	0.286119	0.244737	middle	0.0731371
Sopen01g020030	0.169574	0.221562	low	0
Sopen01g020040	0.187308	0.1894	low	0
Sopen01g020050	0.193584	0.284969	low	0
Sopen01g020060	0.457816	0.211535	low	0
Sopen01g020070	0.21968	0.258436	low	0
Sopen01g020080	0.201804	0.371808	low	0
Sopen01g020090	0.245505	0.295578	low	0
Sopen01g020100	0.0867544	0.275723	middle	0.0287731
Sopen01g020110	0.472349	0.250953	middle	0.159013
Sopen01g020120	0.309957	0.247207	low	0
Sopen01g020130	0.19072	0.22901	low	0
Sopen01g020140	0.120812	0.214454	low	0
Sopen01g020150	0.155344	0.226036	low	0
Sopen01g020160	0.24015	0.233543	low	0
Sopen01g020170	0.287622	0.345481	middle	0.0328323
Sopen01g020180	0.183195	0.255335	low	0
Sopen01g020190	0.190433	0.260771	low	0
Sopen01g020200	0.162392	0.224383	middle	0.0877924
Sopen01g020210	0.113682	0.267379	low	0
Sopen01g020220	0.212506	0.269845	low	0
Sopen01g020230	0.172237	0.240915	middle	0.0206475
Sopen01g020240	0.27875	0.177242	low	0
Sopen01g020250	0.667008	0.249781	low	0
Sopen01g020260	0.156667	0.184607	middle	0.0137362
Sopen01g020270	0.27173	0.219477	low	0
Sopen01g020280	0.139618	0.312258	middle	0.0341371
Sopen01g020290	0.171622	0.234308	middle	0.0419411
Sopen01g020300	0.288701	0.254111	low	0
Sopen01g020310	0.136509	0.230642	low	0
Sopen01g020320	0.242712	0.224084	low	0
Sopen01g020330	0.187168	0.223052	low	0
Sopen01g020340	0.0741434	0.216549	low	0
Sopen01g020350	0.372916	0.287284	low	0
Sopen01g020360	0.735471	0.242296	middle	0.832193
Sopen01g020370	0.508036	0.210812	middle	0.0203837
Sopen01g020380	0.191665	0.236841	low	0
Sopen01g020390	0.268847	0.306475	middle	0.787495
Sopen01g020400	0.323925	0.219818	middle	0.0575117
Sopen01g020410	0.361963	0.230258	middle	0.678903
Sopen01g020420	0.972491	0.186071	middle	0.636269
Sopen01g020430	0.191605	0.306849	low	0
Sopen01g020440	0.210642	0.276908	middle	0.0415628
Sopen01g020450	0.676507	0.31806	middle	0.105963
Sopen01g020460	0.124148	0.207751	low	0
Sopen01g020470	0.267503	0.220545	middle	0.613465
Sopen01g020480	0.203374	0.207545	low	0
Sopen01g020490	0.329343	0.304683	low	0
Sopen01g020500	0.593926	0.195817	high	1.26187
Sopen01g020510	0.118416	0.287063	low	0
Sopen01g020520	0.215518	0.55269	low	0
Sopen01g020530	0.172187	0.19475	middle	0.00438101
Sopen01g020540	0.780881	0.214321	middle	0.775512
Sopen01g020550	0.111754	0.278816	low	0
Sopen01g020560	0.202248	0.282607	low	0
Sopen01g020570	0.185404	0.172293	low	0
Sopen01g020580	0.215354	0.221094	low	0
Sopen01g020590	0.201637	0.252803	low	0
Sopen01g020600	0.124179	0.281455	low	0
Sopen01g020610	0.203011	0.220886	low	0
Sopen01g020620	0.171204	0.272577	low	0
Sopen01g020630	0.56437	0.208491	middle	0.0579782
Sopen01g020640	0.263811	0.32731	low	0
Sopen01g020650	0.100069	0.307168	low	0
Sopen01g020660	0.177114	0.331456	low	0
Sopen01g020670	0.110184	0.423525	low	0
Sopen01g020680	0.192588	0.227633	low	0
Sopen01g020690	0.203758	0.237925	middle	0.374217
Sopen01g020700	0.308589	0.267218	middle	0.0765538
Sopen01g020710	0.166	0.234745	low	0
Sopen01g020720	0.146344	0.360954	middle	0.0221206
Sopen01g020730	0.294904	0.373746	middle	0.0183855
Sopen01g020740	0.113328	0.233383	low	0
Sopen01g020750	0.449777	0.327168	middle	0.212727
Sopen01g020760	0.179378	0.191049	low	0
Sopen01g020770	0.226191	0.306889	low	0
Sopen01g020780	0.224664	0.364807	low	0
Sopen01g020790	0.191947	0.250588	low	0
Sopen01g020800	0.593201	0.222464	middle	0.034682
Sopen01g020810	0.512515	0.213908	low	0
Sopen01g020820	0.0890046	0.265269	low	0
Sopen01g020830	0.333039	0.19906	low	0
Sopen01g020840	0.296775	0.235976	middle	0.93979
Sopen01g020850	0.28459	0.313596	low	0
Sopen01g020860	0.241384	0.215339	low	0
Sopen01g020870	0.286259	0.298088	middle	0.00859144
Sopen01g020880	0.394779	0.216055	low	0
Sopen01g020890	0.135027	0.217814	low	0
Sopen01g020900	0.484488	0.20271	low	0
Sopen01g020910	0.188392	0.300955	middle	0.021171
Sopen01g020920	0.393707	0.183753	low	0
Sopen01g020930	0.394909	0.364578	low	0
Sopen01g020940	0.160568	0.297255	low	0
Sopen01g020950	0.153419	0.206115	low	0
Sopen01g020960	0.144221	0.228428	low	0
Sopen01g020970	0.179428	0.283392	low	0
Sopen01g020980	0.21244	0.278545	middle	0.00548836
Sopen01g020990	0.172617	0.262655	low	0
[truncated: 41,620 more rows]

## Sheet: Fig6c
BIN CODE	BIN NAME	Label	BINSIZE	Median MSR Expresison Prediction - Solanum lycopersicum	Median Observed Expresison (scaled) - Solanum lycopersicum	Median MSR Expresison Prediction - Solanum pennellii	Median Observed Expresison (scaled) - Solanum pennellii	MSR Predicted Expression difference (S. Pennellii - S. Lycopersicum)	Observed Expression difference (S. Pennellii - S. Lycopersicum)	p-value (Wilcoxon tank-sum test)	FDR
bin_1.	Photosynthesis	Photosynthesis	300	0.526275	0.89	0.564137	0.926761	0.0378621	0.0367606	0.0444045	0.511567
bin_1.1.	Photosynthesis.photophosphorylation	photophosphorylation	206	0.49624	0.910194	0.584167	0.960417	0.0879272	0.0502225	0.00410749	0.144398
bin_1.1.1.	Photosynthesis.photophosphorylation.photosystem II	photosystem II	96	0.586371	0.942708	0.600789	0.965217	0.0144176	0.0225091	0.287736	0.975528
bin_1.1.1.1.	Photosynthesis.photophosphorylation.photosystem II.LHC-II complex	LHC-II complex	19	0.381995	0.973684	0.539825	1	0.15783	0.0263158	0.0516744	0.5391
bin_1.1.1.1.1.	Photosynthesis.photophosphorylation.photosystem II.LHC-II complex.component *(LHCb1/2/3)	component *(LHCb1/2/3)	14	0.306696	1	0.525969	1	0.219273	0	0.0115328	0.270548
bin_1.1.1.2.	Photosynthesis.photophosphorylation.photosystem II.PS-II complex	PS-II complex	11	0.261197	0.863636	0.497406	0.911765	0.236208	0.0481283	0.0903251	0.63964
bin_1.1.1.2.2.	Photosynthesis.photophosphorylation.photosystem II.PS-II complex.oxygen-evolving center (OEC) extrinsic components	oxygen-evolving center (OEC) extrinsic components	4	0.610614	1	0.52247	1	-0.0881445	0	0.885234	1
bin_1.1.1.3.	Photosynthesis.photophosphorylation.photosystem II.assembly	assembly	27	0.793121	0.944444	0.804361	0.969697	0.0112398	0.0252525	0.940774	1
bin_1.1.1.3.7.	Photosynthesis.photophosphorylation.photosystem II.assembly.HCF244-OHP assembly factor complex	HCF244-OHP assembly factor complex	3	0.469298	0.833333	0.5804	1	0.111102	0.166667	0.595883	1
bin_1.1.1.3.20.	Photosynthesis.photophosphorylation.photosystem II.assembly.thioredoxin *(TRX-M)	thioredoxin *(TRX-M)	4	0.945602	1	0.937693	1	-0.00790873	0	1	1
bin_1.1.1.3.21.	Photosynthesis.photophosphorylation.photosystem II.assembly.LHCII-stabilizing factor *(SEP3)	LHCII-stabilizing factor *(SEP3)	3	0.925748	0.666667	0.897853	0.833333	-0.0278949	0.166667	1	1
bin_1.1.1.4.	Photosynthesis.photophosphorylation.photosystem II.repair and reassembly cycle	repair and reassembly cycle	10	0.503015	0.9	0.651139	0.909091	0.148124	0.00909091	0.971913	1
bin_1.1.1.5.	Photosynthesis.photophosphorylation.photosystem II.photosynthetic acclimation	photosynthetic acclimation	29	0.601472	0.965517	0.679789	0.983871	0.0783163	0.0183537	0.646528	1
bin_1.1.1.5.1.	Photosynthesis.photophosphorylation.photosystem II.photosynthetic acclimation.regulatory phosphorylation	regulatory phosphorylation	4	0.609517	1	0.728747	1	0.11923	0	0.176098	0.842173
bin_1.1.1.5.3.	Photosynthesis.photophosphorylation.photosystem II.photosynthetic acclimation.non-photochemical quenching (NPQ)	non-photochemical quenching (NPQ)	10	0.469315	0.95	0.513076	1	0.0437609	0.05	0.574941	1
bin_1.1.1.5.3.1.	Photosynthesis.photophosphorylation.photosystem II.photosynthetic acclimation.non-photochemical quenching (NPQ).qE/qZ-type quenching	qE/qZ-type quenching	6	0.410936	0.916667	0.454792	1	0.0438559	0.0833333	0.33239	0.987947
bin_1.1.1.5.3.2.	Photosynthesis.photophosphorylation.photosystem II.photosynthetic acclimation.non-photochemical quenching (NPQ).qH-type antenna quenching	qH-type antenna quenching	4	0.711164	1	0.679789	1	-0.0313755	0	1	1
bin_1.1.1.5.4.	Photosynthesis.photophosphorylation.photosystem II.photosynthetic acclimation.thylakoid grana stacking	thylakoid grana stacking	8	0.807183	0.9375	0.724192	0.9375	-0.0829908	0	0.958122	1
bin_1.1.1.5.4.2.	Photosynthesis.photophosphorylation.photosystem II.photosynthetic acclimation.thylakoid grana stacking.regulatory factor *(CURT)	regulatory factor *(CURT)	6	0.880509	0.916667	0.847591	0.916667	-0.0329178	0	1	1
bin_1.1.1.5.5.	Photosynthesis.photophosphorylation.photosystem II.photosynthetic acclimation.acclimation factor activities	acclimation factor activities	6	0.653395	1	0.481067	1	-0.172327	0	0.648077	1
bin_1.1.2.	Photosynthesis.photophosphorylation.cytochrome b6/f complex	cytochrome b6/f complex	16	0.705001	0.84375	0.681926	0.894737	-0.0230755	0.0509868	0.562209	1
bin_1.1.2.9.	Photosynthesis.photophosphorylation.cytochrome b6/f complex.assembly	assembly	14	0.71768	0.821429	0.70986	0.928571	-0.00782037	0.107143	0.981666	1
bin_1.1.2.9.1.	Photosynthesis.photophosphorylation.cytochrome b6/f complex.assembly.CCB cytochrome b6 maturation system (system IV)	CCB cytochrome b6 maturation system (system IV)	4	0.826569	0.875	0.710295	1	-0.116274	0.125	0.538594	1
bin_1.1.2.9.2.	Photosynthesis.photophosphorylation.cytochrome b6/f complex.assembly.CCS cytochrome f/c6 maturation system (system II)	CCS cytochrome f/c6 maturation system (system II)	6	0.654434	0.666667	0.721314	0.8	0.0668799	0.133333	0.927099	1
bin_1.1.4.	Photosynthesis.photophosphorylation.photosystem I	photosystem I	26	0.521796	0.961538	0.57125	1	0.0494546	0.0384615	0.148291	0.800975
bin_1.1.4.1.	Photosynthesis.photophosphorylation.photosystem I.LHC-I complex	LHC-I complex	6	0.412463	1	0.466466	1	0.0540025	0	0.520317	1
bin_1.1.4.2.	Photosynthesis.photophosphorylation.photosystem I.PS-I complex	PS-I complex	15	0.372892	0.933333	0.490948	1	0.118057	0.0666667	0.28489	0.971454
bin_1.1.4.3.	Photosynthesis.photophosphorylation.photosystem I.assembly and maintenance	assembly and maintenance	5	0.829118	1	0.750291	1	-0.0788269	0	1	1
bin_1.1.5.	Photosynthesis.photophosphorylation.linear electron flow	linear electron flow	14	0.277973	0.821429	0.522732	0.823529	0.244759	0.00210084	0.0449887	0.511567
bin_1.1.5.1.	Photosynthesis.photophosphorylation.linear electron flow.ferredoxin electron carrier activities	ferredoxin electron carrier activities	8	0.206109	0.75	0.530948	0.75	0.324839	0	0.068535	0.604131
bin_1.1.5.1.1.	Photosynthesis.photophosphorylation.linear electron flow.ferredoxin electron carrier activities.ferredoxin targeted to NADP reduction	ferredoxin targeted to NADP reduction	7	0.198759	0.714286	0.385553	0.6875	0.186794	-0.0267857	0.0428436	0.509392
bin_1.1.5.2.	Photosynthesis.photophosphorylation.linear electron flow.ferredoxin-NADP reductase (FNR) activity	ferredoxin-NADP reductase (FNR) activity	6	0.417858	0.916667	0.522732	0.928571	0.104875	0.0119048	0.283314	0.971346
bin_1.1.5.2.2.	Photosynthesis.photophosphorylation.linear electron flow.ferredoxin-NADP reductase (FNR) activity.FNR membrane-tethering	FNR membrane-tethering	3	0.453402	1	0.490784	1	0.0373824	0	0.59256	1
bin_1.1.6.	Photosynthesis.photophosphorylation.cyclic electron flow	cyclic electron flow	4	0.714758	1	0.759033	1	0.044275	0	0.538594	1
bin_1.1.6.1.	Photosynthesis.photophosphorylation.cyclic electron flow.PGR5-PGRL1 complex	PGR5-PGRL1 complex	3	0.618501	1	0.741914	1	0.123413	0	1	1
bin_1.1.8.	Photosynthesis.photophosphorylation.chlororespiration	chlororespiration	35	0.458446	0.928571	0.458619	0.987805	0.00017252	0.0592334	0.71529	1
bin_1.1.8.1.	Photosynthesis.photophosphorylation.chlororespiration.NADH dehydrogenase-like (NDH) complex	NADH dehydrogenase-like (NDH) complex	34	0.45808	0.926471	0.454531	0.9875	-0.00354926	0.0610294	0.668316	1
bin_1.1.8.1.2.	Photosynthesis.photophosphorylation.chlororespiration.NADH dehydrogenase-like (NDH) complex.subcomplex A	subcomplex A	4	0.494096	1	0.431088	1	-0.0630088	0	0.589485	1
bin_1.1.8.1.3.	Photosynthesis.photophosphorylation.chlororespiration.NADH dehydrogenase-like (NDH) complex.subcomplex B	subcomplex B	5	0.458446	1	0.417118	1	-0.0413285	0	1	1
bin_1.1.8.1.4.	Photosynthesis.photophosphorylation.chlororespiration.NADH dehydrogenase-like (NDH) complex.lumen subcomplex L	lumen subcomplex L	3	0.671991	1	0.498773	1	-0.173217	0	0.765594	1
bin_1.1.8.1.5.	Photosynthesis.photophosphorylation.chlororespiration.NADH dehydrogenase-like (NDH) complex.electron donor-binding subcomplex E	electron donor-binding subcomplex E	4	0.470741	1	0.635007	1	0.164267	0	0.312321	0.987947
bin_1.1.8.1.6.	Photosynthesis.photophosphorylation.chlororespiration.NADH dehydrogenase-like (NDH) complex.assembly and maintenance	assembly and maintenance	14	0.417697	0.964286	0.401477	0.970588	-0.0162199	0.00630252	0.984162	1
bin_1.1.8.1.6.2.	Photosynthesis.photophosphorylation.chlororespiration.NADH dehydrogenase-like (NDH) complex.assembly and maintenance.Cpn60 chaperonin heterodimer	Cpn60 chaperonin heterodimer	6	0.714264	0.916667	0.70761	0.916667	-0.00665405	0	0.936186	1
bin_1.1.8.1.6.2.1.	Photosynthesis.photophosphorylation.chlororespiration.NADH dehydrogenase-like (NDH) complex.assembly and maintenance.Cpn60 chaperonin heterodimer.subunit alpha	subunit alpha	3	0.839842	0.833333	0.719082	0.833333	-0.120761	0	1	1
bin_1.1.8.1.6.2.2.	Photosynthesis.photophosphorylation.chlororespiration.NADH dehydrogenase-like (NDH) complex.assembly and maintenance.Cpn60 chaperonin heterodimer.subunit beta	subunit beta	3	0.588685	1	0.348387	1	-0.240298	0	1	1
bin_1.1.9.	Photosynthesis.photophosphorylation.ATP synthase complex	ATP synthase complex	14	0.331084	0.678571	0.612079	1	0.280995	0.321429	0.00505267	0.157748
bin_1.1.9.1.	Photosynthesis.photophosphorylation.ATP synthase complex.membrane CF0 subcomplex	membrane CF0 subcomplex	6	0.244201	0.416667	0.890283	1	0.646082	0.583333	0.0281858	0.452351
bin_1.1.9.2.	Photosynthesis.photophosphorylation.ATP synthase complex.peripheral CF1 subcomplex	peripheral CF1 subcomplex	4	0.342597	0.75	0.732582	1	0.389985	0.25	0.112351	0.702909
bin_1.1.9.3.	Photosynthesis.photophosphorylation.ATP synthase complex.assembly	assembly	4	0.3649	1	0.360421	1	-0.00447827	0	0.902117	1
bin_1.2.	Photosynthesis.calvin cycle	calvin cycle	47	0.589768	0.957447	0.500991	0.975	-0.088777	0.0175532	0.511851	1
bin_1.2.1.	Photosynthesis.calvin cycle.ribulose-1,5-bisphosphat carboxylase/oxygenase (RuBisCo) activity	ribulose-1,5-bisphosphat carboxylase/oxygenase (RuBisCo) activity	24	0.625508	0.958333	0.500991	0.970588	-0.124517	0.0122549	0.47252	1
bin_1.2.1.1.	Photosynthesis.calvin cycle.ribulose-1,5-bisphosphat carboxylase/oxygenase (RuBisCo) activity.RuBisCo heterodimer	RuBisCo heterodimer	4	0.290163	0.875	0.376708	0.928571	0.0865453	0.0535714	0.394015	0.997677
bin_1.2.1.1.2.	Photosynthesis.calvin cycle.ribulose-1,5-bisphosphat carboxylase/oxygenase (RuBisCo) activity.RuBisCo heterodimer.small subunit	small subunit	4	0.290163	0.875	0.376708	0.928571	0.0865453	0.0535714	0.394015	0.997677
bin_1.2.1.2.	Photosynthesis.calvin cycle.ribulose-1,5-bisphosphat carboxylase/oxygenase (RuBisCo) activity.RuBisCo assembly	RuBisCo assembly	13	0.71801	0.961538	0.737318	0.970588	0.0193089	0.00904977	0.966613	1
bin_1.2.1.2.1.	Photosynthesis.calvin cycle.ribulose-1,5-bisphosphat carboxylase/oxygenase (RuBisCo) activity.RuBisCo assembly.CPN60 chaperonin heterodimer	CPN60 chaperonin heterodimer	6	0.714264	0.916667	0.70761	0.916667	-0.00665405	0	0.936186	1
bin_1.2.1.2.1.1.	Photosynthesis.calvin cycle.ribulose-1,5-bisphosphat carboxylase/oxygenase (RuBisCo) activity.RuBisCo assembly.CPN60 chaperonin heterodimer.subunit alpha	subunit alpha	3	0.839842	0.833333	0.719082	0.833333	-0.120761	0	1	1
bin_1.2.1.2.1.2.	Photosynthesis.calvin cycle.ribulose-1,5-bisphosphat carboxylase/oxygenase (RuBisCo) activity.RuBisCo assembly.CPN60 chaperonin heterodimer.subunit beta	subunit beta	3	0.588685	1	0.348387	1	-0.240298	0	1	1
bin_1.2.1.3.	Photosynthesis.calvin cycle.ribulose-1,5-bisphosphat carboxylase/oxygenase (RuBisCo) activity.RuBisCo regulation	RuBisCo regulation	7	0.729624	1	0.44196	1	-0.287664	0	0.187141	0.842173
bin_1.2.3.	Photosynthesis.calvin cycle.glyceraldehyde 3-phosphate dehydrogenase (GAPDH) activity	glyceraldehyde 3-phosphate dehydrogenase (GAPDH) activity	6	0.327363	1	0.474285	1	0.146921	0	0.224639	0.891512
bin_1.2.3.1.	Photosynthesis.calvin cycle.glyceraldehyde 3-phosphate dehydrogenase (GAPDH) activity.glyceraldehyde 3-phosphate dehydrogenase *(GAPDH)	glyceraldehyde 3-phosphate dehydrogenase *(GAPDH)	4	0.47019	1	0.454482	1	-0.0157077	0	1	1
bin_1.2.5.	Photosynthesis.calvin cycle.fructose 1,6-bisphosphate aldolase	fructose 1,6-bisphosphate aldolase	4	0.514842	1	0.524738	1	0.00989576	0	1	1
bin_1.2.7.	Photosynthesis.calvin cycle.transketolase	transketolase	3	0.793247	0.666667	0.84926	0.833333	0.0560124	0.166667	1	1
bin_1.3.	Photosynthesis.photorespiration	photorespiration	24	0.575871	0.854167	0.575131	0.810345	-0.00073975	-0.0438218	0.879277	1
bin_1.3.3.	Photosynthesis.photorespiration.aminotransferase activities	aminotransferase activities	3	0.240695	0.666667	0.308645	0.833333	0.0679501	0.166667	0.662521	1
bin_1.3.4.	Photosynthesis.photorespiration.glycine decarboxylase complex	glycine decarboxylase complex	7	0.800478	0.928571	0.722055	1	-0.078423	0.0714286	1	1
bin_1.3.4.4.	Photosynthesis.photorespiration.glycine decarboxylase complex.lipoamide-containing component *(H-protein)	lipoamide-containing component *(H-protein)	3	0.800478	0.833333	0.791143	1	-0.00933466	0.166667	1	1
bin_1.3.6.	Photosynthesis.photorespiration.hydroxypyruvate reductase activities	hydroxypyruvate reductase activities	6	0.582153	0.666667	0.660898	0.6	0.078745	-0.0666667	0.870756	1
bin_1.3.6.2.	Photosynthesis.photorespiration.hydroxypyruvate reductase activities.non-peroxisomal hydroxypyruvate reductase *(HPR)	non-peroxisomal hydroxypyruvate reductase *(HPR)	5	0.706775	0.6	0.746664	0.555556	0.0398891	-0.0444444	0.789726	1
bin_1.4.	Photosynthesis.CAM/C4 photosynthesis	CAM/C4 photosynthesis	23	0.398643	0.608696	0.4086	0.634615	0.00995733	0.0259197	0.896384	1
bin_1.4.1.	Photosynthesis.CAM/C4 photosynthesis.carbon dioxide-bicarbonate equilibrium	carbon dioxide-bicarbonate equilibrium	12	0.276358	0.5	0.340401	0.576923	0.0640433	0.0769231	0.683198	1
bin_1.4.1.1.	Photosynthesis.CAM/C4 photosynthesis.carbon dioxide-bicarbonate equilibrium.alpha-type carbonic anhydrase	alpha-type carbonic anhydrase	8	0.235223	0.3125	0.231153	0.285714	-0.0040696	-0.0267857	0.685443	1
bin_1.4.1.2.	Photosynthesis.CAM/C4 photosynthesis.carbon dioxide-bicarbonate equilibrium.beta-type carbonic anhydrase	beta-type carbonic anhydrase	4	0.610849	0.875	0.557328	0.916667	-0.0535216	0.0416667	0.591778	1
bin_1.4.2.	Photosynthesis.CAM/C4 photosynthesis.phosphoenolpyruvate (PEP) carboxylase activity	phosphoenolpyruvate (PEP) carboxylase activity	9	0.636269	0.722222	0.662907	0.7	0.0266383	-0.0222222	0.540114	1
bin_1.4.2.1.	Photosynthesis.CAM/C4 photosynthesis.phosphoenolpyruvate (PEP) carboxylase activity.PEP carboxylase *(PPC)	PEP carboxylase *(PPC)	5	0.636269	0.7	0.662907	0.75	0.0266383	0.05	0.927099	1
bin_1.4.2.2.	Photosynthesis.CAM/C4 photosynthesis.phosphoenolpyruvate (PEP) carboxylase activity.regulatory PPC-phosphorylating kinase *(PPCK)	regulatory PPC-phosphorylating kinase *(PPCK)	4	0.644423	0.75	0.557755	0.625	-0.0866678	-0.125	0.312321	0.987947
bin_2.	Cellular respiration	Cellular respiration	243	0.715636	0.77572	0.724299	0.846774	0.00866361	0.071054	0.592851	1
bin_2.1.	Cellular respiration.glycolysis	glycolysis	37	0.750954	0.797297	0.662317	0.869048	-0.0886369	0.0717503	0.697947	1
bin_2.1.1.	Cellular respiration.glycolysis.cytosolic glycolysis	cytosolic glycolysis	30	0.605527	0.783333	0.678235	0.828125	0.0727077	0.0447917	0.772756	1
bin_2.1.1.1.	Cellular respiration.glycolysis.cytosolic glycolysis.phosphofructokinase activities	phosphofructokinase activities	9	0.386285	0.555556	0.54253	0.777778	0.156244	0.222222	0.658678	1
bin_2.1.1.1.1.	Cellular respiration.glycolysis.cytosolic glycolysis.phosphofructokinase activities.ATP-dependent phosphofructokinase	ATP-dependent phosphofructokinase	5	0.378318	0.4	0.54253	0.8	0.164212	0.4	0.834035	1
bin_2.1.1.1.2.	Cellular respiration.glycolysis.cytosolic glycolysis.phosphofructokinase activities.pyrophosphate-dependent phosphofructokinase	pyrophosphate-dependent phosphofructokinase	4	0.661028	0.75	0.832144	0.75	0.171116	0	1	1
bin_2.1.1.2.	Cellular respiration.glycolysis.cytosolic glycolysis.fructose-bisphosphate aldolase *(FBA)	fructose-bisphosphate aldolase *(FBA)	3	0.892307	1	0.807649	1	-0.0846579	0	1	1
bin_2.1.1.4.	Cellular respiration.glycolysis.cytosolic glycolysis.glyceraldehyde 3-phosphate dehydrogenase activities	glyceraldehyde 3-phosphate dehydrogenase activities	5	0.753013	0.9	0.58794	0.857143	-0.165073	-0.0428571	0.744469	1
bin_2.1.1.4.1.	Cellular respiration.glycolysis.cytosolic glycolysis.glyceraldehyde 3-phosphate dehydrogenase activities.NAD-dependent glyceraldehyde 3-phosphate dehydrogenase	NAD-dependent glyceraldehyde 3-phosphate dehydrogenase	4	0.824246	0.875	0.742912	0.8	-0.0813333	-0.075	0.538594	1
bin_2.1.1.6.	Cellular respiration.glycolysis.cytosolic glycolysis.phosphoglycerate mutase	phosphoglycerate mutase	5	0.333293	0.7	0.470769	0.6	0.137476	-0.1	0.676103	1
bin_2.1.1.7.	Cellular respiration.glycolysis.cytosolic glycolysis.enolase	enolase	3	0.89367	0.833333	0.828721	0.833333	-0.0649486	0	0.382733	0.987947
bin_2.1.2.	Cellular respiration.glycolysis.methylglyoxal degradation	methylglyoxal degradation	7	0.836383	0.857143	0.596468	1	-0.239916	0.142857	0.0449078	0.511567
bin_2.1.2.1.	Cellular respiration.glycolysis.methylglyoxal degradation.lactoyl-glutathione lyase *(GLX1)	lactoyl-glutathione lyase *(GLX1)	4	0.862474	1	0.596468	1	-0.266007	0	0.112351	0.702909
bin_2.2.	Cellular respiration.pyruvate oxidation	pyruvate oxidation	11	0.844328	0.909091	0.79293	0.909091	-0.0513985	0	0.947645	1
bin_2.2.1.	Cellular respiration.pyruvate oxidation.mitochondrial pyruvate dehydrogenase complex	mitochondrial pyruvate dehydrogenase complex	11	0.844328	0.909091	0.79293	0.909091	-0.0513985	0	0.947645	1
bin_2.2.1.1.	Cellular respiration.pyruvate oxidation.mitochondrial pyruvate dehydrogenase complex.component E1 heterodimer	component E1 heterodimer	5	0.658239	0.9	0.79293	0.9	0.134691	0	1	1
bin_2.2.1.1.2.	Cellular respiration.pyruvate oxidation.mitochondrial pyruvate dehydrogenase complex.component E1 heterodimer.subunit beta	subunit beta	3	0.866655	0.833333	0.79293	0.833333	-0.0737253	0	1	1
bin_2.3.	Cellular respiration.tricarboxylic acid cycle	tricarboxylic acid cycle	37	0.822613	0.837838	0.755339	0.911765	-0.0672734	0.0739269	0.795649	1
bin_2.3.3.	Cellular respiration.tricarboxylic acid cycle.isocitrate dehydrogenase heterodimer	isocitrate dehydrogenase heterodimer	4	0.857781	0.875	0.803362	1	-0.0544185	0.125	0.215925	0.87317
bin_2.3.4.	Cellular respiration.tricarboxylic acid cycle.2-oxoglutarate dehydrogenase complex	2-oxoglutarate dehydrogenase complex	6	0.854728	0.916667	0.866161	1	0.0114337	0.0833333	0.47117	1
bin_2.3.5.	Cellular respiration.tricarboxylic acid cycle.succinyl-CoA ligase heterodimer	succinyl-CoA ligase heterodimer	3	0.707022	1	0.693101	1	-0.0139211	0	1	1
bin_2.3.6.	Cellular respiration.tricarboxylic acid cycle.succinate dehydrogenase complex	succinate dehydrogenase complex	13	0.513547	0.769231	0.64145	0.821429	0.127903	0.0521978	0.78952	1
bin_2.3.6.1.	Cellular respiration.tricarboxylic acid cycle.succinate dehydrogenase complex.components	components	11	0.833527	0.772727	0.64145	0.772727	-0.192077	0	0.599258	1
bin_2.3.6.1.2.	Cellular respiration.tricarboxylic acid cycle.succinate dehydrogenase complex.components.iron-sulphur component *(SDH2)	iron-sulphur component *(SDH2)	4	0.369764	0.375	0.457928	0.375	0.0881638	0	0.885234	1
bin_2.4.	Cellular respiration.oxidative phosphorylation	oxidative phosphorylation	158	0.708498	0.746835	0.726451	0.822981	0.0179527	0.0761459	0.318556	0.987947
bin_2.4.1.	Cellular respiration.oxidative phosphorylation.NADH dehydrogenase complex	NADH dehydrogenase complex	50	0.736698	0.89	0.74291	0.883929	0.00621262	-0.00607143	0.637282	1
bin_2.4.1.1.	Cellular respiration.oxidative phosphorylation.NADH dehydrogenase complex.module N (electron input)	module N (electron input)	3	0.865394	1	0.918486	1	0.0530919	0	1	1
bin_2.4.1.2.	Cellular respiration.oxidative phosphorylation.NADH dehydrogenase complex.module Q (electron output)	module Q (electron output)	3	0.669256	1	0.826809	1	0.157553	0	1	1
bin_2.4.1.4.	Cellular respiration.oxidative phosphorylation.NADH dehydrogenase complex.non-core modules	non-core modules	36	0.736698	0.958333	0.74291	0.925	0.00621262	-0.0333333	0.673504	1
bin_2.4.1.4.1.	Cellular respiration.oxidative phosphorylation.NADH dehydrogenase complex.non-core modules.alpha subcomplex	alpha subcomplex	11	0.74459	0.954545	0.719323	0.8125	-0.0252674	-0.142045	0.748399	1
bin_2.4.1.4.2.	Cellular respiration.oxidative phosphorylation.NADH dehydrogenase complex.non-core modules.beta subcomplex	beta subcomplex	9	0.771125	0.944444	0.798066	1	0.0269408	0.0555556	0.961627	1
bin_2.4.1.4.10.	Cellular respiration.oxidative phosphorylation.NADH dehydrogenase complex.non-core modules.carbonic anhydrase module	carbonic anhydrase module	7	0.620207	1	0.694419	1	0.0742122	0	0.520139	1
bin_2.4.1.4.10.1.	Cellular respiration.oxidative phosphorylation.NADH dehydrogenase complex.non-core modules.carbonic anhydrase module.component *(CA)	component *(CA)	3	0.620207	1	0.694419	1	0.0742122	0	0.662521	1
bin_2.4.1.4.10.2.	Cellular respiration.oxidative phosphorylation.NADH dehydrogenase complex.non-core modules.carbonic anhydrase module.component *(CAL)	component *(CAL)	4	0.708614	1	0.740619	1	0.0320052	0	0.885234	1
bin_2.4.1.5.	Cellular respiration.oxidative phosphorylation.NADH dehydrogenase complex.assembly	assembly	8	0.731127	0.5	0.688277	0.65	-0.0428497	0.15	0.893919	1
bin_2.4.2.	Cellular respiration.oxidative phosphorylation.alternative NAD(P)H dehydrogenase activities	alternative NAD(P)H dehydrogenase activities	12	0.50853	0.583333	0.373282	0.642857	-0.135247	0.0595238	0.247079	0.93863
bin_2.4.2.1.	Cellular respiration.oxidative phosphorylation.alternative NAD(P)H dehydrogenase activities.type-II NAD(P)H dehydrogenase activities	type-II NAD(P)H dehydrogenase activities	6	0.479174	0.583333	0.322373	0.714286	-0.156801	0.130952	0.353111	0.987947
bin_2.4.2.1.2.	Cellular respiration.oxidative phosphorylation.alternative NAD(P)H dehydrogenase activities.type-II NAD(P)H dehydrogenase activities.NAD(P)H dehydrogenase *(NDB)	NAD(P)H dehydrogenase *(NDB)	3	0.727081	0.5	0.373282	0.625	-0.353798	0.125	0.859684	1
bin_2.4.2.2.	Cellular respiration.oxidative phosphorylation.alternative NAD(P)H dehydrogenase activities.alternative oxidase *(AOx)	alternative oxidase *(AOx)	4	0.513858	0.625	0.239972	0.4	-0.273886	-0.225	0.268341	0.950239
bin_2.4.3.	Cellular respiration.oxidative phosphorylation.cytochrome c reductase complex	cytochrome c reductase complex	17	0.831805	0.970588	0.708317	0.911765	-0.123489	-0.0588235	0.157896	0.829654
bin_2.4.3.1.	Cellular respiration.oxidative phosphorylation.cytochrome c reductase complex.core subcomplex	core subcomplex	3	0.897246	1	0.825814	0.75	-0.0714312	-0.25	0.111612	0.702909
bin_2.4.3.3.	Cellular respiration.oxidative phosphorylation.cytochrome c reductase complex.apocytochrome c1 component	apocytochrome c1 component	3	0.63552	1	0.738969	1	0.103448	0	1	1
bin_2.4.4.	Cellular respiration.oxidative phosphorylation.cytochrome c	cytochrome c	14	0.24182	0.25	0.399864	0.5	0.158044	0.25	0.0334838	0.460352
bin_2.4.4.2.	Cellular respiration.oxidative phosphorylation.cytochrome c.CCM cytochrome c maturation system (system I)	CCM cytochrome c maturation system (system I)	12	0.215376	0.166667	0.358793	0.5	0.143418	0.333333	0.0234331	0.407046
bin_2.4.5.	Cellular respiration.oxidative phosphorylation.cytochrome c oxidase complex	cytochrome c oxidase complex	38	0.716546	0.697368	0.755122	0.807692	0.0385765	0.110324	0.585683	1
bin_2.4.5.1.	Cellular respiration.oxidative phosphorylation.cytochrome c oxidase complex.core components	core components	12	0.778348	0.708333	0.793734	0.722222	0.0153859	0.0138889	0.594032	1
bin_2.4.5.1.7.	Cellular respiration.oxidative phosphorylation.cytochrome c oxidase complex.core components.component *(COX6b)	component *(COX6b)	4	0.779089	0.875	0.781417	0.75	0.00232767	-0.125	0.885234	1
bin_2.4.5.2.	Cellular respiration.oxidative phosphorylation.cytochrome c oxidase complex.plant-specific components	plant-specific components	5	0.800806	0.8	0.675681	0.6875	-0.125126	-0.1125	1	1
bin_2.4.5.2.1.	Cellular respiration.oxidative phosphorylation.cytochrome c oxidase complex.plant-specific components.component *(Cox-X1)	component *(Cox-X1)	3	0.800806	0.666667	0.527558	0.666667	-0.273248	0	0.662521	1
bin_2.4.5.3.	Cellular respiration.oxidative phosphorylation.cytochrome c oxidase complex.assembly	assembly	20	0.695518	0.675	0.755122	0.868421	0.0596046	0.193421	0.622909	1
bin_2.4.5.3.1.	Cellular respiration.oxidative phosphorylation.cytochrome c oxidase complex.assembly.copper insertion	copper insertion	12	0.551825	0.625	0.678099	0.916667	0.126274	0.291667	0.506721	1
bin_2.4.6.	Cellular respiration.oxidative phosphorylation.ATP synthase complex	ATP synthase complex	27	0.751885	0.740741	0.812817	0.839286	0.0609324	0.098545	0.433655	1
bin_2.4.6.1.	Cellular respiration.oxidative phosphorylation.ATP synthase complex.membrane MF0 subcomplex	membrane MF0 subcomplex	13	0.710621	0.692308	0.575206	0.863636	-0.135414	0.171329	0.523476	1
bin_2.4.6.1.4.	Cellular respiration.oxidative phosphorylation.ATP synthase complex.membrane MF0 subcomplex.subunit d	subunit d	3	0.332907	0.333333	0.381428	0.666667	0.0485214	0.333333	1	1
bin_2.4.6.1.7.	Cellular respiration.oxidative phosphorylation.ATP synthase complex.membrane MF0 subcomplex.subunit g	subunit g	3	0.27354	1	0.918139	1	0.644599	0	0.12663	0.748202
bin_2.4.6.2.	Cellular respiration.oxidative phosphorylation.ATP synthase complex.peripheral MF1 subcomplex	peripheral MF1 subcomplex	9	0.918689	0.833333	0.857205	0.8	-0.0614838	-0.0333333	1	1
bin_2.4.6.2.2.	Cellular respiration.oxidative phosphorylation.ATP synthase complex.peripheral MF1 subcomplex.subunit beta	subunit beta	3	0.93046	0.666667	0.87489	0.666667	-0.0555703	0	1	1
bin_2.4.6.3.	Cellular respiration.oxidative phosphorylation.ATP synthase complex.assembly	assembly	4	0.594894	0.625	0.720861	0.8	0.125967	0.175	0.176098	0.842173
bin_3.	Carbohydrate metabolism	Carbohydrate metabolism	263	0.493119	0.728137	0.500959	0.761905	0.00784064	0.0337679	0.135304	0.771335
bin_3.1.	Carbohydrate metabolism.sucrose metabolism	sucrose metabolism	59	0.399346	0.635593	0.504881	0.681818	0.105534	0.046225	0.190845	0.842173
bin_3.1.2.	Carbohydrate metabolism.sucrose metabolism.biosynthesis	biosynthesis	17	0.6286	0.852941	0.780809	0.842105	0.152208	-0.0108359	0.505743	1
bin_3.1.2.2.	Carbohydrate metabolism.sucrose metabolism.biosynthesis.cytosolic fructose-bisphosphate aldolase	cytosolic fructose-bisphosphate aldolase	3	0.892307	1	0.807649	1	-0.0846579	0	1	1
bin_3.1.2.6.	Carbohydrate metabolism.sucrose metabolism.biosynthesis.cytosolic UDP-glucose pyrophosphorylase	cytosolic UDP-glucose pyrophosphorylase	3	0.712496	0.833333	0.836836	0.75	0.12434	-0.0833333	0.858427	1
bin_3.1.2.7.	Carbohydrate metabolism.sucrose metabolism.biosynthesis.sucrose-phosphate synthase	sucrose-phosphate synthase	4	0.355037	0.625	0.606667	0.625	0.251631	0	0.665006	1
bin_3.1.4.	Carbohydrate metabolism.sucrose metabolism.degradation	degradation	38	0.299858	0.539474	0.431376	0.595238	0.131518	0.0557644	0.169771	0.842173
bin_3.1.4.1.	Carbohydrate metabolism.sucrose metabolism.degradation.invertase activities	invertase activities	22	0.273578	0.522727	0.366409	0.625	0.092831	0.102273	0.190723	0.842173
bin_3.1.4.1.1.	Carbohydrate metabolism.sucrose metabolism.degradation.invertase activities.cell wall acid beta-fructofuranosidase *(CWIN)	cell wall acid beta-fructofuranosidase *(CWIN)	9	0.189062	0.277778	0.230106	0.333333	0.0410445	0.0555556	0.157704	0.829654
bin_3.1.4.1.3.	Carbohydrate metabolism.sucrose metabolism.degradation.invertase activities.alkaline sucrose-specific invertase *(CIN)	alkaline sucrose-specific invertase *(CIN)	7	0.576305	0.642857	0.706141	0.875	0.129836	0.232143	0.52445	1
bin_3.1.4.1.5.	Carbohydrate metabolism.sucrose metabolism.degradation.invertase activities.vacuolar invertase inhibitor *(VIF1)	vacuolar invertase inhibitor *(VIF1)	3	0.309098	0.666667	0.22477	0.5	-0.0843279	-0.166667	1	1
bin_3.1.4.2.	Carbohydrate metabolism.sucrose metabolism.degradation.sucrose synthase	sucrose synthase	5	0.321704	0.5	0.426469	0.583333	0.104765	0.0833333	0.927264	1
bin_3.1.4.3.	Carbohydrate metabolism.sucrose metabolism.degradation.hexokinase	hexokinase	6	0.304512	0.583333	0.400472	0.571429	0.0959599	-0.0119048	0.720617	1
bin_3.1.4.4.	Carbohydrate metabolism.sucrose metabolism.degradation.fructose kinase	fructose kinase	5	0.805961	0.6	0.728228	0.5	-0.0777336	-0.1	1	1
bin_3.2.	Carbohydrate metabolism.starch metabolism	starch metabolism	53	0.479555	0.820755	0.479293	0.897059	-0.00026208	0.0763041	0.816164	1
bin_3.2.1.	Carbohydrate metabolism.starch metabolism.granule initiation	granule initiation	5	0.500072	0.7	0.504876	0.9375	0.00480315	0.2375	0.825014	1
bin_3.2.2.	Carbohydrate metabolism.starch metabolism.biosynthesis	biosynthesis	18	0.53663	0.833333	0.427755	0.928571	-0.108874	0.0952381	0.490019	1
bin_3.2.2.3.	Carbohydrate metabolism.starch metabolism.biosynthesis.ADP-glucose pyrophosphorylase complex	ADP-glucose pyrophosphorylase complex	5	0.311626	0.8	0.402484	0.9	0.0908584	0.1	0.834532	1
bin_3.2.2.3.1.	Carbohydrate metabolism.starch metabolism.biosynthesis.ADP-glucose pyrophosphorylase complex.large subunit *(APL)	large subunit *(APL)	3	0.311626	1	0.427755	1	0.11613	0	1	1
bin_3.2.2.4.	Carbohydrate metabolism.starch metabolism.biosynthesis.starch synthase activities	starch synthase activities	6	0.4537	0.833333	0.433521	0.9375	-0.0201793	0.104167	0.846284	1
bin_3.2.2.5.	Carbohydrate metabolism.starch metabolism.biosynthesis.starch branching enzyme	starch branching enzyme	3	0.833117	0.833333	0.905884	0.833333	0.0727671	0	0.662521	1
bin_3.2.3.	Carbohydrate metabolism.starch metabolism.degradation	degradation	30	0.459461	0.833333	0.505794	0.871795	0.0463328	0.0384615	0.335858	0.987947
bin_3.2.3.1.	Carbohydrate metabolism.starch metabolism.degradation.phosphorylation	phosphorylation	5	0.487448	0.7	0.574615	0.8	0.0871671	0.1	0.0946929	0.647288
bin_3.2.3.2.	Carbohydrate metabolism.starch metabolism.degradation.dephosphorylation	dephosphorylation	5	0.302731	0.9	0.355683	0.928571	0.0529523	0.0285714	0.624905	1
bin_3.2.3.3.	Carbohydrate metabolism.starch metabolism.degradation.hydrolysis and phosphorolysis	hydrolysis and phosphorolysis	15	0.450093	0.8	0.499313	0.833333	0.04922	0.0333333	0.285963	0.971677
bin_3.2.3.3.1.	Carbohydrate metabolism.starch metabolism.degradation.hydrolysis and phosphorolysis.amylase activities	amylase activities	9	0.479555	0.777778	0.479293	0.807692	-0.00026208	0.0299145	0.592664	1
bin_3.2.3.3.1.1.	Carbohydrate metabolism.starch metabolism.degradation.hydrolysis and phosphorolysis.amylase activities.alpha amylase	alpha amylase	5	0.501406	0.7	0.634211	0.8125	0.132805	0.1125	0.712499	1
bin_3.2.3.3.1.2.	Carbohydrate metabolism.starch metabolism.degradation.hydrolysis and phosphorolysis.amylase activities.beta amylase	beta amylase	4	0.321561	0.875	0.443588	0.8	0.122028	-0.075	0.540291	1
bin_3.2.3.5.	Carbohydrate metabolism.starch metabolism.degradation.maltose metabolism	maltose metabolism	3	0.453396	1	0.344771	1	-0.108625	0	0.697334	1
bin_3.3.	Carbohydrate metabolism.trehalose metabolism	trehalose metabolism	10	0.298137	0.55	0.780015	0.636364	0.481879	0.0863636	0.192522	0.842173
bin_3.3.2.	Carbohydrate metabolism.trehalose metabolism.trehalose-6-phosphate phosphatase	trehalose-6-phosphate phosphatase	7	0.233085	0.5	0.755433	0.625	0.522348	0.125	0.0725931	0.606007
bin_3.4.	Carbohydrate metabolism.oligosaccharide metabolism	oligosaccharide metabolism	12	0.430044	0.583333	0.277975	0.538462	-0.152069	-0.0448718	0.605343	1
bin_3.4.1.	Carbohydrate metabolism.oligosaccharide metabolism.galactinol synthase	galactinol synthase	4	0.353578	0.375	0.272216	0.375	-0.0813623	0	0.885234	1
bin_3.4.6.	Carbohydrate metabolism.oligosaccharide metabolism.alpha-galactosidase *(AGAL)	alpha-galactosidase *(AGAL)	3	0.407627	1	0.277975	0.666667	-0.129652	-0.333333	1	1
bin_3.6.	Carbohydrate metabolism.mannose metabolism	mannose metabolism	8	0.496447	0.9375	0.510266	0.9	0.0138188	-0.0375	0.893919	1
bin_3.6.4.	Carbohydrate metabolism.mannose metabolism.phosphosugar phosphatase	phosphosugar phosphatase	3	0.766416	0.833333	0.431164	0.833333	-0.335252	0	0.662521	1
bin_3.9.	Carbohydrate metabolism.oxidative pentose phosphate pathway	oxidative pentose phosphate pathway	19	0.659744	0.868421	0.717918	0.954545	0.0581733	0.0861244	0.255318	0.94599
bin_3.9.1.	Carbohydrate metabolism.oxidative pentose phosphate pathway.oxidative phase	oxidative phase	12	0.473061	0.875	0.602483	0.966667	0.129422	0.0916667	0.340981	0.987947
bin_3.9.1.1.	Carbohydrate metabolism.oxidative pentose phosphate pathway.oxidative phase.glucose-6-phosphate dehydrogenase	glucose-6-phosphate dehydrogenase	4	0.291591	0.75	0.602483	1	0.310891	0.25	0.268341	0.950239
bin_3.9.1.2.	Carbohydrate metabolism.oxidative pentose phosphate pathway.oxidative phase.6-phosphogluconolactonase	6-phosphogluconolactonase	5	0.783442	0.9	0.415821	0.928571	-0.36762	0.0285714	0.190745	0.842173
bin_3.9.1.3.	Carbohydrate metabolism.oxidative pentose phosphate pathway.oxidative phase.6-phosphogluconate dehydrogenase	6-phosphogluconate dehydrogenase	3	0.1945	1	0.695367	1	0.500867	0	0.0808556	0.606007
bin_3.9.2.	Carbohydrate metabolism.oxidative pentose phosphate pathway.non-oxidative phase	non-oxidative phase	7	0.679755	0.857143	0.84926	0.928571	0.169505	0.0714286	0.306685	0.987947
bin_3.9.2.3.	Carbohydrate metabolism.oxidative pentose phosphate pathway.non-oxidative phase.transketolase	transketolase	3	0.793247	0.666667	0.84926	0.833333	0.0560124	0.166667	1	1
bin_3.10.	Carbohydrate metabolism.gluconeogenesis	gluconeogenesis	6	0.475534	0.833333	0.330847	0.777778	-0.144686	-0.0555556	0.85956	1
bin_3.11.	Carbohydrate metabolism.fermentation	fermentation	8	0.684989	0.5	0.539045	0.55	-0.145943	0.05	0.450102	1
bin_3.11.1.	Carbohydrate metabolism.fermentation.acetic acid biosynthesis	acetic acid biosynthesis	6	0.595815	0.5	0.417564	0.5625	-0.17825	0.0625	0.477675	1
bin_3.12.	Carbohydrate metabolism.plastidial glycolysis	plastidial glycolysis	17	0.845148	0.794118	0.809021	0.805556	-0.0361264	0.0114379	0.63222	1
bin_3.12.2.	Carbohydrate metabolism.plastidial glycolysis.fructose-1,6-bisphosphate aldolase	fructose-1,6-bisphosphate aldolase	4	0.514842	1	0.524738	1	0.00989576	0	1	1
bin_3.12.8.	Carbohydrate metabolism.plastidial glycolysis.pyruvate kinase	pyruvate kinase	4	0.884954	0.875	0.59554	0.75	-0.289413	-0.125	0.312321	0.987947
bin_3.13.	Carbohydrate metabolism.nucleotide sugar biosynthesis	nucleotide sugar biosynthesis	67	0.40239	0.716418	0.519309	0.707317	0.116919	-0.00910084	0.192523	0.842173
bin_3.13.1.	Carbohydrate metabolism.nucleotide sugar biosynthesis.GDP-D-mannose biosynthesis	GDP-D-mannose biosynthesis	5	0.909048	0.8	0.76082	0.928571	-0.148227	0.128571	0.141041	0.780406
bin_3.13.1.1.	Carbohydrate metabolism.nucleotide sugar biosynthesis.GDP-D-mannose biosynthesis.GDP-D-mannose pyrophosphorylase *(VTC1)	GDP-D-mannose pyrophosphorylase *(VTC1)	3	0.809233	0.833333	0.636208	0.833333	-0.173025	0	0.382733	0.987947
bin_3.13.2.	Carbohydrate metabolism.nucleotide sugar biosynthesis.GDP-L-fucose biosynthesis	GDP-L-fucose biosynthesis	4	0.400437	0.75	0.39191	0.7	-0.00852707	-0.05	0.713303	1
bin_3.13.2.1.	Carbohydrate metabolism.nucleotide sugar biosynthesis.GDP-L-fucose biosynthesis.de novo biosynthesis	de novo biosynthesis	3	0.1764	0.833333	0.412087	0.833333	0.235687	0	0.382733	0.987947
bin_3.13.3.	Carbohydrate metabolism.nucleotide sugar biosynthesis.UDP-D-glucuronic acid biosynthesis	UDP-D-glucuronic acid biosynthesis	11	0.226944	0.681818	0.47666	0.466667	0.249715	-0.215152	0.132034	0.758118
bin_3.13.3.1.	Carbohydrate metabolism.nucleotide sugar biosynthesis.UDP-D-glucuronic acid biosynthesis.UDP-D-glucose 6-dehydrogenase	UDP-D-glucose 6-dehydrogenase	4	0.131284	0.75	0.477277	0.75	0.345993	0	0.0303828	0.455434
bin_3.13.3.2.	Carbohydrate metabolism.nucleotide sugar biosynthesis.UDP-D-glucuronic acid biosynthesis.myo-inositol oxidation pathway (MIOP)	myo-inositol oxidation pathway (MIOP)	7	0.593711	0.642857	0.47666	0.363636	-0.117051	-0.279221	1	1
bin_3.13.3.2.1.	Carbohydrate metabolism.nucleotide sugar biosynthesis.UDP-D-glucuronic acid biosynthesis.myo-inositol oxidation pathway (MIOP).myo-inositol oxygenase	myo-inositol oxygenase	5	0.372364	0.6	0.47666	0.222222	0.104295	-0.377778	0.687853	1
bin_3.13.4.	Carbohydrate metabolism.nucleotide sugar biosynthesis.UDP-D-galacturonic acid biosynthesis	UDP-D-galacturonic acid biosynthesis	11	0.278028	0.636364	0.551644	0.769231	0.273617	0.132867	0.0320608	0.458131
bin_3.13.4.1.	Carbohydrate metabolism.nucleotide sugar biosynthesis.UDP-D-galacturonic acid biosynthesis.UDP-D-glucuronic acid 4-epimerase	UDP-D-glucuronic acid 4-epimerase	9	0.190685	0.666667	0.620911	0.772727	0.430226	0.106061	0.00979151	0.245037
bin_3.13.5.	Carbohydrate metabolism.nucleotide sugar biosynthesis.UDP-D-xylose biosynthesis	UDP-D-xylose biosynthesis	10	0.671682	0.8	0.479972	0.821429	-0.19171	0.0214286	0.660549	1
bin_3.13.5.1.	Carbohydrate metabolism.nucleotide sugar biosynthesis.UDP-D-xylose biosynthesis.UDP-D-glucuronic acid decarboxylase	UDP-D-glucuronic acid decarboxylase	8	0.523024	0.75	0.437038	0.772727	-0.0859859	0.0227273	1	1
bin_3.13.6.	Carbohydrate metabolism.nucleotide sugar biosynthesis.nucleotide rhamnose biosynthesis	nucleotide rhamnose biosynthesis	4	0.533579	0.875	0.498346	0.875	-0.0352329	0	1	1
bin_3.13.6.1.	Carbohydrate metabolism.nucleotide sugar biosynthesis.nucleotide rhamnose biosynthesis.UDP-L-rhamnose synthase *(RHM)	UDP-L-rhamnose synthase *(RHM)	3	0.73914	0.833333	0.755885	0.833333	0.0167449	0	1	1
bin_3.13.7.	Carbohydrate metabolism.nucleotide sugar biosynthesis.UDP-L-arabinose biosynthesis	UDP-L-arabinose biosynthesis	13	0.354808	0.615385	0.396348	0.6	0.0415392	-0.0153846	0.289305	0.978235
bin_3.13.7.1.	Carbohydrate metabolism.nucleotide sugar biosynthesis.UDP-L-arabinose biosynthesis.UDP-D-xylose 4-epimerase	UDP-D-xylose 4-epimerase	4	0.477624	0.625	0.508729	0.625	0.0311047	0	0.885234	1
bin_3.13.7.3.	Carbohydrate metabolism.nucleotide sugar biosynthesis.UDP-L-arabinose biosynthesis.UDP-L-arabinose mutase	UDP-L-arabinose mutase	8	0.332821	0.625	0.396348	0.555556	0.0635264	-0.0694444	0.112131	0.702909
bin_3.13.8.	Carbohydrate metabolism.nucleotide sugar biosynthesis.UDP-D-glucose 4-epimerase	UDP-D-glucose 4-epimerase	3	0.662982	0.833333	0.557271	0.833333	-0.105711	0	1	1
bin_3.13.9.	Carbohydrate metabolism.nucleotide sugar biosynthesis.UDP-N-acetylglucosamine biosynthesis	UDP-N-acetylglucosamine biosynthesis	6	0.826606	0.75	0.84362	0.75	0.017014	0	0.810181	1
bin_3.13.9.1.	Carbohydrate metabolism.nucleotide sugar biosynthesis.UDP-N-acetylglucosamine biosynthesis.de novo biosynthesis	de novo biosynthesis	4	0.826606	0.75	0.84362	0.75	0.017014	0	0.885234	1
bin_4.	Amino acid metabolism	Amino acid metabolism	250	0.622219	0.752	0.655754	0.823432	0.0335355	0.0714323	0.648869	1
bin_4.1.	Amino acid metabolism.glutamate group amino acid biosynthesis	glutamate group amino acid biosynthesis	39	0.5979	0.730769	0.664216	0.839623	0.0663159	0.108853	0.580204	1
bin_4.1.1.	Amino acid metabolism.glutamate group amino acid biosynthesis.glutamate-derived amino acids	glutamate-derived amino acids	30	0.535963	0.716667	0.548573	0.797297	0.0126104	0.0806306	0.394688	0.997677
bin_4.1.1.1.	Amino acid metabolism.glutamate group amino acid biosynthesis.glutamate-derived amino acids.ornithine	ornithine	9	0.651031	0.777778	0.681384	0.85	0.0303529	0.0722222	0.774955	1
bin_4.1.1.1.6.	Amino acid metabolism.glutamate group amino acid biosynthesis.glutamate-derived amino acids.ornithine.N2-acetylornithine deacetylase	N2-acetylornithine deacetylase	3	0.371582	0.5	0.29263	0.666667	-0.0789516	0.166667	0.662521	1
bin_4.1.1.2.	Amino acid metabolism.glutamate group amino acid biosynthesis.glutamate-derived amino acids.arginine	arginine	6	0.59522	0.833333	0.564373	0.75	-0.0308468	-0.0833333	1	1
bin_4.1.1.3.	Amino acid metabolism.glutamate group amino acid biosynthesis.glutamate-derived amino acids.gamma-aminobutyrate (GABA)	gamma-aminobutyrate (GABA)	7	0.257553	0.642857	0.493661	0.722222	0.236108	0.0793651	0.339337	0.987947
bin_4.1.1.3.1.	Amino acid metabolism.glutamate group amino acid biosynthesis.glutamate-derived amino acids.gamma-aminobutyrate (GABA).glutamate decarboxylase *(GAD)	glutamate decarboxylase *(GAD)	5	0.212824	0.7	0.493661	0.785714	0.280837	0.0857143	0.51299	1
bin_4.1.1.4.	Amino acid metabolism.glutamate group amino acid biosynthesis.glutamate-derived amino acids.proline	proline	8	0.500603	0.625	0.652993	0.875	0.15239	0.25	0.713191	1
bin_4.1.1.4.1.	Amino acid metabolism.glutamate group amino acid biosynthesis.glutamate-derived amino acids.proline.main pathway	main pathway	3	0.846276	0.666667	0.805452	1	-0.0408242	0.333333	1	1
bin_4.1.1.4.3.	Amino acid metabolism.glutamate group amino acid biosynthesis.glutamate-derived amino acids.proline.proline transporter *(ProT)	proline transporter *(ProT)	4	0.41844	0.625	0.43065	0.875	0.012211	0.25	0.885234	1
bin_4.1.2.	Amino acid metabolism.glutamate group amino acid biosynthesis.histidine	histidine	9	0.76332	0.777778	0.766413	0.9375	0.00309318	0.159722	0.798755	1
bin_4.2.	Amino acid metabolism.aspartate group amino acid biosynthesis	aspartate group amino acid biosynthesis	54	0.724009	0.796296	0.740265	0.850746	0.0162557	0.05445	0.622198	1
bin_4.2.1.	Amino acid metabolism.aspartate group amino acid biosynthesis.asparagine	asparagine	9	0.701659	0.722222	0.737023	0.8	0.0353637	0.0777778	0.902481	1
bin_4.2.1.2.	Amino acid metabolism.aspartate group amino acid biosynthesis.asparagine.L-asparaginase *(ASPG)	L-asparaginase *(ASPG)	3	0.725477	0.666667	0.739001	0.75	0.0135234	0.0833333	1	1
bin_4.2.1.4.	Amino acid metabolism.aspartate group amino acid biosynthesis.asparagine.omega-amidase	omega-amidase	3	0.893194	0.666667	0.806125	0.833333	-0.0870687	0.166667	0.662521	1
bin_4.2.2.	Amino acid metabolism.aspartate group amino acid biosynthesis.aspartate-derived amino acids	aspartate-derived amino acids	45	0.736784	0.811111	0.758942	0.859649	0.0221572	0.048538	0.661328	1
bin_4.2.2.3.	Amino acid metabolism.aspartate group amino acid biosynthesis.aspartate-derived amino acids.lysine	lysine	6	0.449305	0.916667	0.33096	1	-0.118345	0.0833333	0.830094	1
bin_4.2.2.6.	Amino acid metabolism.aspartate group amino acid biosynthesis.aspartate-derived amino acids.methionine	methionine	15	0.816845	0.866667	0.808275	0.805556	-0.0085703	-0.0611111	0.814142	1
bin_4.2.2.6.3.	Amino acid metabolism.aspartate group amino acid biosynthesis.aspartate-derived amino acids.methionine.S-methylmethionine cycle	S-methylmethionine cycle	3	0.776907	0.666667	0.815924	0.6	0.039017	-0.0666667	0.541193	1
bin_4.2.2.6.4.	Amino acid metabolism.aspartate group amino acid biosynthesis.aspartate-derived amino acids.methionine.salvage pathway	salvage pathway	8	0.715524	0.875	0.693409	0.833333	-0.0221145	-0.0416667	0.885234	1
bin_4.2.2.6.4.5.	Amino acid metabolism.aspartate group amino acid biosynthesis.aspartate-derived amino acids.methionine.salvage pathway.acireductone dioxygenase *(ARD)	acireductone dioxygenase *(ARD)	3	0.748298	0.666667	0.795667	0.666667	0.0473686	0	1	1
bin_4.2.2.8.	Amino acid metabolism.aspartate group amino acid biosynthesis.aspartate-derived amino acids.isoleucine	isoleucine	18	0.415249	0.722222	0.559607	0.818182	0.144359	0.0959596	0.48809	1
bin_4.2.2.8.3.	Amino acid metabolism.aspartate group amino acid biosynthesis.aspartate-derived amino acids.isoleucine.acetolactate synthase complex	acetolactate synthase complex	4	0.340514	0.875	0.59813	0.8	0.257615	-0.075	0.270344	0.950239
bin_4.2.2.8.6.	Amino acid metabolism.aspartate group amino acid biosynthesis.aspartate-derived amino acids.isoleucine.valine/leucine/isoleucine aminotransferase	valine/leucine/isoleucine aminotransferase	6	0.342306	0.416667	0.394709	0.6875	0.052404	0.270833	0.560413	1
bin_4.3.	Amino acid metabolism.pyruvate group amino acid biosynthesis	pyruvate group amino acid biosynthesis	24	0.741051	0.75	0.735084	0.796296	-0.0059679	0.0462963	0.947336	1
bin_4.3.1.	Amino acid metabolism.pyruvate group amino acid biosynthesis.alanine	alanine	3	0.866641	0.666667	0.90627	0.666667	0.0396287	0	0.662521	1
bin_4.3.1.1.	Amino acid metabolism.pyruvate group amino acid biosynthesis.alanine.alanine aminotransferase	alanine aminotransferase	3	0.866641	0.666667	0.90627	0.666667	0.0396287	0	0.662521	1
bin_4.3.2.	Amino acid metabolism.pyruvate group amino acid biosynthesis.pyruvate-derived amino acids	pyruvate-derived amino acids	21	0.53842	0.761905	0.715574	0.8125	0.177154	0.0505952	0.828873	1
bin_4.3.2.1.	Amino acid metabolism.pyruvate group amino acid biosynthesis.pyruvate-derived amino acids.acetolactate synthase complex	acetolactate synthase complex	4	0.340514	0.875	0.59813	0.8	0.257615	-0.075	0.270344	0.950239
bin_4.3.2.4.	Amino acid metabolism.pyruvate group amino acid biosynthesis.pyruvate-derived amino acids.valine/leucine/isoleucine aminotransferase	valine/leucine/isoleucine aminotransferase	6	0.342306	0.416667	0.394709	0.6875	0.052404	0.270833	0.560413	1
bin_4.3.2.5.	Amino acid metabolism.pyruvate group amino acid biosynthesis.pyruvate-derived amino acids.leucine	leucine	7	0.745319	0.857143	0.74051	0.857143	-0.0048092	0	1	1
bin_4.3.2.5.1.	Amino acid metabolism.pyruvate group amino acid biosynthesis.pyruvate-derived amino acids.leucine.2-isopropylmalate synthase activity	2-isopropylmalate synthase activity	3	0.788583	0.833333	0.74051	0.833333	-0.0480737	0	1	1
bin_4.3.2.5.2.	Amino acid metabolism.pyruvate group amino acid biosynthesis.pyruvate-derived amino acids.leucine.isopropylmalate isomerase heterodimer	isopropylmalate isomerase heterodimer	3	0.48756	0.833333	0.776295	0.833333	0.288735	0	0.662521	1
bin_4.4.	Amino acid metabolism.serine group amino acid biosynthesis	serine group amino acid biosynthesis	18	0.731613	0.888889	0.717078	0.941176	-0.0145349	0.0522876	0.632244	1
bin_4.4.1.	Amino acid metabolism.serine group amino acid biosynthesis.non-photorespiratory serine	non-photorespiratory serine	5	0.887096	0.8	0.896977	0.9	0.0098815	0.1	0.676103	1
bin_4.4.1.1.	Amino acid metabolism.serine group amino acid biosynthesis.non-photorespiratory serine.phosphoglycerate dehydrogenase	phosphoglycerate dehydrogenase	3	0.939781	0.833333	0.910042	0.833333	-0.029739	0	0.382733	0.987947
bin_4.4.2.	Amino acid metabolism.serine group amino acid biosynthesis.cysteine	cysteine	6	0.62831	0.916667	0.787295	1	0.158985	0.0833333	0.378478	0.987947
bin_4.4.2.1.	Amino acid metabolism.serine group amino acid biosynthesis.cysteine.serine O-acetyltransferase *(SAT)	serine O-acetyltransferase *(SAT)	4	0.583452	0.875	0.658892	1	0.0754399	0.125	0.665006	1
bin_4.4.3.	Amino acid metabolism.serine group amino acid biosynthesis.glycine	glycine	7	0.723766	0.928571	0.686416	0.916667	-0.0373499	-0.0119048	1	1
bin_4.4.3.1.	Amino acid metabolism.serine group amino acid biosynthesis.glycine.serine hydroxymethyltransferase *(SHM)	serine hydroxymethyltransferase *(SHM)	7	0.723766	0.928571	0.686416	0.916667	-0.0373499	-0.0119048	1	1
bin_4.5.	Amino acid metabolism.shikimate group amino acid biosynthesis	shikimate group amino acid biosynthesis	32	0.795165	0.828125	0.79267	0.894737	-0.00249561	0.0666118	0.781736	1
bin_4.5.1.	Amino acid metabolism.shikimate group amino acid biosynthesis.shikimate pathway	shikimate pathway	12	0.806604	0.833333	0.850965	0.964286	0.0443605	0.130952	0.938492	1
bin_4.5.1.3.	Amino acid metabolism.shikimate group amino acid biosynthesis.shikimate pathway.3-dehydroquinate dehydratase and shikimate dehydrogenase	3-dehydroquinate dehydratase and shikimate dehydrogenase	3	0.569761	0.833333	0.768015	0.875	0.198254	0.0416667	0.59256	1
bin_4.5.2.	Amino acid metabolism.shikimate group amino acid biosynthesis.phenylalanine and tyrosine	phenylalanine and tyrosine	10	0.3614	0.8	0.417614	0.769231	0.0562144	-0.0307692	0.555653	1
bin_4.5.2.3.	Amino acid metabolism.shikimate group amino acid biosynthesis.phenylalanine and tyrosine.arogenate dehydrogenase *(ADH)	arogenate dehydrogenase *(ADH)	3	0.358954	0.666667	0.417614	0.666667	0.0586595	0	0.382733	0.987947
bin_4.5.2.4.	Amino acid metabolism.shikimate group amino acid biosynthesis.phenylalanine and tyrosine.arogenate dehydratase *(ADT)	arogenate dehydratase *(ADT)	4	0.262511	0.75	0.323556	0.666667	0.0610451	-0.0833333	1	1
bin_4.5.3.	Amino acid metabolism.shikimate group amino acid biosynthesis.tryptophan	tryptophan	10	0.823837	0.85	0.811418	0.954545	-0.0124193	0.104545	0.805324	1
bin_4.5.3.1.	Amino acid metabolism.shikimate group amino acid biosynthesis.tryptophan.anthranilate synthase heterodimer	anthranilate synthase heterodimer	3	0.842643	0.833333	0.926575	0.833333	0.0839322	0	0.662521	1
bin_4.6.	Amino acid metabolism.amino acid degradation	amino acid degradation	80	0.495399	0.675	0.48902	0.760417	-0.00637873	0.0854167	0.859678	1
bin_4.6.1.	Amino acid metabolism.amino acid degradation.arginine	arginine	7	0.47766	0.714286	0.350987	0.8	-0.126672	0.0857143	0.260276	0.950239
bin_4.6.1.3.	Amino acid metabolism.amino acid degradation.arginine.urease accessory protein activities	urease accessory protein activities	3	0.522502	0.666667	0.258845	0.625	-0.263658	-0.0416667	0.858427	1
bin_4.6.2.	Amino acid metabolism.amino acid degradation.gamma-aminobutyrate (GABA)	gamma-aminobutyrate (GABA)	7	0.500559	0.928571	0.532052	0.9375	0.0314931	0.00892857	1	1
bin_4.6.2.1.	Amino acid metabolism.amino acid degradation.gamma-aminobutyrate (GABA).gamma-aminobutyric acid pyruvate transaminase	gamma-aminobutyric acid pyruvate transaminase	4	0.590831	0.875	0.532052	0.875	-0.0587786	0	1	1
bin_4.6.3.	Amino acid metabolism.amino acid degradation.proline	proline	3	0.363515	0.5	0.365027	0.833333	0.00151172	0.333333	1	1
bin_4.6.4.	Amino acid metabolism.amino acid degradation.lysine	lysine	4	0.658645	0.75	0.550509	0.642857	-0.108136	-0.107143	0.504431	1
bin_4.6.5.	Amino acid metabolism.amino acid degradation.threonine	threonine	4	0.457712	0.625	0.483483	0.625	0.0257709	0	0.885234	1
bin_4.6.5.2.	Amino acid metabolism.amino acid degradation.threonine.threonine dehydratase	threonine dehydratase	3	0.519392	0.5	0.3424	0.5	-0.176992	0	0.382733	0.987947
bin_4.6.6.	Amino acid metabolism.amino acid degradation.cysteine	cysteine	7	0.387965	0.642857	0.525799	0.6875	0.137834	0.0446429	0.182842	0.842173
bin_4.6.6.1.	Amino acid metabolism.amino acid degradation.cysteine.mercaptopyruvate sulfurtransferase	mercaptopyruvate sulfurtransferase	3	0.336303	0.666667	0.476101	0.75	0.139799	0.0833333	0.858427	1
bin_4.6.7.	Amino acid metabolism.amino acid degradation.branched-chain amino acids	branched-chain amino acids	30	0.657302	0.683333	0.519662	0.771429	-0.13764	0.0880952	0.360395	0.987947
bin_4.6.7.1.	Amino acid metabolism.amino acid degradation.branched-chain amino acids.branched-chain aminotransferase *(BCAT)	branched-chain aminotransferase *(BCAT)	6	0.342306	0.416667	0.394709	0.6875	0.052404	0.270833	0.560413	1
bin_4.6.7.2.	Amino acid metabolism.amino acid degradation.branched-chain amino acids.branched-chain alpha-keto acid dehydrogenase complex	branched-chain alpha-keto acid dehydrogenase complex	8	0.708375	0.75	0.714219	0.8125	0.00584354	0.0625	0.958122	1
bin_4.6.7.2.1.	Amino acid metabolism.amino acid degradation.branched-chain amino acids.branched-chain alpha-keto acid dehydrogenase complex.E1 2-oxoisovalerate dehydrogenase subcomplex	E1 2-oxoisovalerate dehydrogenase subcomplex	5	0.559903	0.7	0.519662	0.7	-0.0402413	0	1	1
bin_4.6.7.2.1.1.	Amino acid metabolism.amino acid degradation.branched-chain amino acids.branched-chain alpha-keto acid dehydrogenase complex.E1 2-oxoisovalerate dehydrogenase subcomplex.subunit alpha	subunit alpha	4	0.337309	0.625	0.337947	0.625	0.000637465	0	1	1
bin_4.6.7.4.	Amino acid metabolism.amino acid degradation.branched-chain amino acids.3-hydroxyisobutyryl-CoA hydrolase *(CHY)	3-hydroxyisobutyryl-CoA hydrolase *(CHY)	3	0.211175	0.666667	0.174098	0.6	-0.0370778	-0.0666667	1	1
bin_4.6.7.5.	Amino acid metabolism.amino acid degradation.branched-chain amino acids.leucine	leucine	5	0.828044	0.8	0.782327	1	-0.0457167	0.2	0.676103	1
bin_4.6.7.8.	Amino acid metabolism.amino acid degradation.branched-chain amino acids.acyl-CoA dehydrogenase oxidation	acyl-CoA dehydrogenase oxidation	3	0.627727	0.666667	0.459472	0.875	-0.168256	0.208333	0.376759	0.987947
bin_4.6.8.	Amino acid metabolism.amino acid degradation.aromatic amino acids	aromatic amino acids	16	0.367552	0.59375	0.455322	0.736842	0.0877699	0.143092	0.253251	0.943064
bin_4.6.8.3.	Amino acid metabolism.amino acid degradation.aromatic amino acids.aromatic amino acid decarboxylase	aromatic amino acid decarboxylase	5	0.359144	0.4	0.445926	0.5	0.086783	0.1	0.411314	1
bin_4.6.8.4.	Amino acid metabolism.amino acid degradation.aromatic amino acids.tyrosine	tyrosine	10	0.351693	0.65	0.565527	0.833333	0.213834	0.183333	0.338884	0.987947
bin_4.6.8.4.1.	Amino acid metabolism.amino acid degradation.aromatic amino acids.tyrosine.tyrosine aminotransferase *(TAT)	tyrosine aminotransferase *(TAT)	6	0.216367	0.583333	0.198309	0.785714	-0.0180583	0.202381	0.616591	1
bin_4.7.	Amino acid metabolism.amino acid racemization	amino acid racemization	3	0.420685	0.666667	0.307072	0.7	-0.113613	0.0333333	0.230243	0.901736
bin_5.	Lipid metabolism	Lipid metabolism	564	0.491659	0.674645	0.574216	0.75	0.082557	0.0753546	0.000786639	0.0455479
bin_5.1.	Lipid metabolism.fatty acid metabolism	fatty acid metabolism	196	0.542495	0.742347	0.569751	0.792793	0.027256	0.0504459	0.105985	0.701732
bin_5.1.1.	Lipid metabolism.fatty acid metabolism.citrate shuttle	citrate shuttle	18	0.615356	0.805556	0.576591	0.875	-0.0387648	0.0694444	0.714753	1
bin_5.1.1.2.	Lipid metabolism.fatty acid metabolism.citrate shuttle.ATP-dependent citrate lyase heterodimer	ATP-dependent citrate lyase heterodimer	5	0.743472	0.8	0.754048	1	0.0105757	0.2	1	1
bin_5.1.1.2.1.	Lipid metabolism.fatty acid metabolism.citrate shuttle.ATP-dependent citrate lyase heterodimer.subunit alpha	subunit alpha	3	0.572469	0.666667	0.612406	1	0.0399365	0.333333	1	1
bin_5.1.1.4.	Lipid metabolism.fatty acid metabolism.citrate shuttle.cytosolic NADP-dependent malic enzyme	cytosolic NADP-dependent malic enzyme	5	0.67411	0.8	0.51681	0.833333	-0.1573	0.0333333	0.410248	1
bin_5.1.1.5.	Lipid metabolism.fatty acid metabolism.citrate shuttle.MPC pyruvate carrier complex	MPC pyruvate carrier complex	5	0.360479	0.8	0.616574	0.9	0.256095	0.1	0.403395	0.997677
bin_5.1.1.5.1.	Lipid metabolism.fatty acid metabolism.citrate shuttle.MPC pyruvate carrier complex.component *(MPC1)	component *(MPC1)	4	0.326056	0.75	0.476701	0.875	0.150644	0.125	0.665006	1
bin_5.1.2.	Lipid metabolism.fatty acid metabolism.acetyl-CoA generation	acetyl-CoA generation	16	0.737738	0.875	0.730466	0.868421	-0.00727195	-0.00657895	0.907696	1
bin_5.1.2.1.	Lipid metabolism.fatty acid metabolism.acetyl-CoA generation.plastidial pyruvate kinase	plastidial pyruvate kinase	4	0.884954	0.875	0.59554	0.75	-0.289413	-0.125	0.312321	0.987947
bin_5.1.2.2.	Lipid metabolism.fatty acid metabolism.acetyl-CoA generation.plastidial pyruvate dehydrogenase complex	plastidial pyruvate dehydrogenase complex	8	0.821577	1	0.771222	1	-0.0503554	0	0.885164	1
bin_5.1.2.2.1.	Lipid metabolism.fatty acid metabolism.acetyl-CoA generation.plastidial pyruvate dehydrogenase complex.E1 pyruvate dehydrogenase subcomplex	E1 pyruvate dehydrogenase subcomplex	4	0.821577	1	0.726158	1	-0.0954195	0	0.712155	1
bin_5.1.3.	Lipid metabolism.fatty acid metabolism.acetyl-CoA carboxylation	acetyl-CoA carboxylation	11	0.865493	1	0.909863	1	0.04437	0	0.693588	1
bin_5.1.3.2.	Lipid metabolism.fatty acid metabolism.acetyl-CoA carboxylation.polymeric acetyl-CoA carboxylase complex	polymeric acetyl-CoA carboxylase complex	10	0.894535	1	0.914435	1	0.0199001	0	0.73373	1
bin_5.1.3.2.3.	Lipid metabolism.fatty acid metabolism.acetyl-CoA carboxylation.polymeric acetyl-CoA carboxylase complex.BC-BCCP-BADC subcomplex	BC-BCCP-BADC subcomplex	5	0.865493	1	0.909863	1	0.04437	0	0.676103	1
bin_5.1.3.2.4.	Lipid metabolism.fatty acid metabolism.acetyl-CoA carboxylation.polymeric acetyl-CoA carboxylase complex.regulatory protein *(CTI)	regulatory protein *(CTI)	3	0.923576	1	0.919006	1	-0.00456977	0	0.662521	1
bin_5.1.4.	Lipid metabolism.fatty acid metabolism.plastidial fatty acid synthase (ptFAS) system	plastidial fatty acid synthase (ptFAS) system	21	0.703155	0.809524	0.794038	0.886364	0.0908826	0.0768398	0.290522	0.978235
bin_5.1.4.1.	Lipid metabolism.fatty acid metabolism.plastidial fatty acid synthase (ptFAS) system.acyl carrier protein *(ptACP))	acyl carrier protein *(ptACP))	4	0.591512	0.75	0.965949	1	0.374437	0.25	0.11021	0.702909
bin_5.1.4.2.	Lipid metabolism.fatty acid metabolism.plastidial fatty acid synthase (ptFAS) system.ketoacyl-ACP synthase (ptKAS) activities	ketoacyl-ACP synthase (ptKAS) activities	8	0.61088	0.8125	0.489584	0.833333	-0.121297	0.0208333	0.736121	1
bin_5.1.4.2.1.	Lipid metabolism.fatty acid metabolism.plastidial fatty acid synthase (ptFAS) system.ketoacyl-ACP synthase (ptKAS) activities.ketoacyl-ACP synthase I	ketoacyl-ACP synthase I	3	0.655181	1	0.661143	0.833333	0.0059616	-0.166667	0.662521	1
bin_5.1.4.2.2.	Lipid metabolism.fatty acid metabolism.plastidial fatty acid synthase (ptFAS) system.ketoacyl-ACP synthase (ptKAS) activities.ketoacyl-ACP synthase II	ketoacyl-ACP synthase II	3	0.56658	0.666667	0.489584	0.666667	-0.0769958	0	1	1
bin_5.1.4.7.	Lipid metabolism.fatty acid metabolism.plastidial fatty acid synthase (ptFAS) system.termination of fatty acid chains	termination of fatty acid chains	3	0.703155	0.833333	0.783068	0.833333	0.0799125	0	0.382733	0.987947
bin_5.1.5.	Lipid metabolism.fatty acid metabolism.mitochondrial fatty acid synthase (mtFAS) system	mitochondrial fatty acid synthase (mtFAS) system	11	0.462182	0.727273	0.616657	0.769231	0.154475	0.041958	0.562343	1
bin_5.1.5.1.	Lipid metabolism.fatty acid metabolism.mitochondrial fatty acid synthase (mtFAS) system.acyl carrier protein *(mtACP))	acyl carrier protein *(mtACP))	5	0.5552	0.9	0.616657	1	0.0614575	0.1	0.676103	1
bin_5.1.6.	Lipid metabolism.fatty acid metabolism.endoplasmic reticulum-localized fatty acid elongase (FAE) system	endoplasmic reticulum-localized fatty acid elongase (FAE) system	36	0.257402	0.638889	0.370735	0.685714	0.113332	0.0468254	0.148911	0.800975
bin_5.1.6.1.	Lipid metabolism.fatty acid metabolism.endoplasmic reticulum-localized fatty acid elongase (FAE) system.fatty acid elongation complex	fatty acid elongation complex	35	0.275484	0.642857	0.372021	0.681818	0.0965367	0.038961	0.131218	0.756121
bin_5.1.6.1.1.	Lipid metabolism.fatty acid metabolism.endoplasmic reticulum-localized fatty acid elongase (FAE) system.fatty acid elongation complex.condensing enzyme activities	condensing enzyme activities	30	0.226861	0.6	0.370735	0.648148	0.143874	0.0481481	0.077392	0.606007
bin_5.1.6.1.1.1.	Lipid metabolism.fatty acid metabolism.endoplasmic reticulum-localized fatty acid elongase (FAE) system.fatty acid elongation complex.condensing enzyme activities.3-ketoacyl-CoA synthase *(KCS)	3-ketoacyl-CoA synthase *(KCS)	22	0.184057	0.636364	0.321668	0.666667	0.137611	0.030303	0.0203239	0.377463
bin_5.1.6.1.1.2.	Lipid metabolism.fatty acid metabolism.endoplasmic reticulum-localized fatty acid elongase (FAE) system.fatty acid elongation complex.condensing enzyme activities.condensing enzyme *(ELO)	condensing enzyme *(ELO)	8	0.536319	0.5	0.617497	0.583333	0.0811782	0.0833333	0.332922	0.987947
bin_5.1.7.	Lipid metabolism.fatty acid metabolism.fatty acid desaturation	fatty acid desaturation	35	0.318759	0.642857	0.556979	0.705128	0.23822	0.0622711	0.0320552	0.458131
bin_5.1.7.1.	Lipid metabolism.fatty acid metabolism.fatty acid desaturation.electron supply	electron supply	9	0.591948	1	0.794948	0.95	0.203	-0.05	0.307434	0.987947
bin_5.1.7.1.2.	Lipid metabolism.fatty acid metabolism.fatty acid desaturation.electron supply.cytochrome electron shuttle hemoprotein *(Cyt-b5)	cytochrome electron shuttle hemoprotein *(Cyt-b5)	8	0.572536	1	0.76204	0.944444	0.189504	-0.0555556	0.229049	0.901736
bin_5.1.7.2.	Lipid metabolism.fatty acid metabolism.fatty acid desaturation.first desaturation	first desaturation	10	0.297504	0.55	0.460035	0.625	0.162531	0.075	0.373108	0.987947
bin_5.1.7.2.1.	Lipid metabolism.fatty acid metabolism.fatty acid desaturation.first desaturation.delta-9 stearoyl-ACP desaturase *(AAD)	delta-9 stearoyl-ACP desaturase *(AAD)	8	0.297504	0.5	0.430036	0.6	0.132532	0.1	0.563172	1
bin_5.1.7.3.	Lipid metabolism.fatty acid metabolism.fatty acid desaturation.methyl-end desaturation	methyl-end desaturation	16	0.23052	0.5	0.404002	0.617647	0.173482	0.117647	0.029294	0.455434
bin_5.1.7.3.1.	Lipid metabolism.fatty acid metabolism.fatty acid desaturation.methyl-end desaturation.delta-12/delta-15 fatty acid desaturase *(FAD2/3/6-8)	delta-12/delta-15 fatty acid desaturase *(FAD2/3/6-8)	16	0.23052	0.5	0.404002	0.617647	0.173482	0.117647	0.029294	0.455434
bin_5.1.8.	Lipid metabolism.fatty acid metabolism.fatty acid transport	fatty acid transport	8	0.504725	0.625	0.564303	0.65	0.0595779	0.025	0.563575	1
bin_5.1.8.1.	Lipid metabolism.fatty acid metabolism.fatty acid transport.fatty acid export protein *(FAX)	fatty acid export protein *(FAX)	4	0.606645	0.875	0.564303	0.75	-0.0423416	-0.125	0.915106	1
bin_5.1.8.3.	Lipid metabolism.fatty acid metabolism.fatty acid transport.fatty acid transporter *(ABCA)	fatty acid transporter *(ABCA)	3	0.211054	0.166667	0.39438	0.333333	0.183326	0.166667	0.382733	0.987947
bin_5.1.9.	Lipid metabolism.fatty acid metabolism.fatty acid degradation	fatty acid degradation	36	0.684662	0.791667	0.629758	0.851064	-0.0549035	0.0593972	0.571993	1
bin_5.1.9.2.	Lipid metabolism.fatty acid metabolism.fatty acid degradation.core beta-oxidation	core beta-oxidation	12	0.695712	0.791667	0.63951	0.882353	-0.0562018	0.0906863	0.579728	1
bin_5.1.9.2.1.	Lipid metabolism.fatty acid metabolism.fatty acid degradation.core beta-oxidation.acyl CoA oxidase *(ACX)	acyl CoA oxidase *(ACX)	4	0.733239	0.75	0.63951	1	-0.0937291	0.25	0.538594	1
bin_5.1.9.2.2.	Lipid metabolism.fatty acid metabolism.fatty acid degradation.core beta-oxidation.multifunctional enzyme *(MFP)	multifunctional enzyme *(MFP)	6	0.528128	0.75	0.693429	0.777778	0.165302	0.0277778	0.859435	1
bin_5.1.9.3.	Lipid metabolism.fatty acid metabolism.fatty acid degradation.alternative beta-oxidation	alternative beta-oxidation	3	0.884788	1	0.859184	1	-0.0256036	0	1	1
bin_5.1.9.4.	Lipid metabolism.fatty acid metabolism.fatty acid degradation.alpha-oxidation	alpha-oxidation	3	0.2264	0.666667	0.243311	0.625	0.0169115	-0.0416667	0.859684	1
bin_5.1.9.4.1.	Lipid metabolism.fatty acid metabolism.fatty acid degradation.alpha-oxidation.alpha dioxygenase	alpha dioxygenase	3	0.2264	0.666667	0.243311	0.625	0.0169115	-0.0416667	0.859684	1
bin_5.1.9.5.	Lipid metabolism.fatty acid metabolism.fatty acid degradation.auxiliary degradation activities	auxiliary degradation activities	7	0.373032	0.714286	0.635027	0.928571	0.261995	0.214286	0.522903	1
bin_5.1.9.5.1.	Lipid metabolism.fatty acid metabolism.fatty acid degradation.auxiliary degradation activities.dodecenoyl-CoA isomerase	dodecenoyl-CoA isomerase	3	0.806281	0.833333	0.704956	0.833333	-0.101326	0	1	1
bin_5.1.9.6.	Lipid metabolism.fatty acid metabolism.fatty acid degradation.glyoxylate cycle	glyoxylate cycle	9	0.696786	0.833333	0.555599	0.821429	-0.141187	-0.0119048	0.682052	1
bin_5.1.10.	Lipid metabolism.fatty acid metabolism.fatty acid cyclopropanation	fatty acid cyclopropanation	4	0.311029	0.5	0.242609	0.583333	-0.0684192	0.0833333	0.0682595	0.603543
bin_5.1.10.1.	Lipid metabolism.fatty acid metabolism.fatty acid cyclopropanation.cyclopropane fatty acid synthase	cyclopropane fatty acid synthase	4	0.311029	0.5	0.242609	0.583333	-0.0684192	0.0833333	0.0682595	0.603543
bin_5.2.	Lipid metabolism.glycerolipid metabolism	glycerolipid metabolism	182	0.410982	0.615385	0.44072	0.71934	0.0297375	0.103955	0.266018	0.950239
bin_5.2.1.	Lipid metabolism.glycerolipid metabolism.phosphatidate biosynthesis	phosphatidate biosynthesis	27	0.562505	0.592593	0.518249	0.732143	-0.0442561	0.13955	0.742681	1
bin_5.2.1.1.	Lipid metabolism.glycerolipid metabolism.phosphatidate biosynthesis.plastidial phosphatidate biosynthesis	plastidial phosphatidate biosynthesis	3	0.91983	0.666667	0.923941	1	0.00411103	0.333333	0.662521	1
bin_5.2.1.2.	Lipid metabolism.glycerolipid metabolism.phosphatidate biosynthesis.endoplasmic reticulum phosphatidate biosynthesis	endoplasmic reticulum phosphatidate biosynthesis	14	0.527166	0.535714	0.492847	0.678571	-0.0343183	0.142857	0.662472	1
bin_5.2.1.2.2.	Lipid metabolism.glycerolipid metabolism.phosphatidate biosynthesis.endoplasmic reticulum phosphatidate biosynthesis.glycerol-3-phosphate acyltransferase *(GPAT4-8)	glycerol-3-phosphate acyltransferase *(GPAT4-8)	7	0.272595	0.357143	0.449505	0.583333	0.17691	0.22619	0.353111	0.987947
bin_5.2.1.2.4.	Lipid metabolism.glycerolipid metabolism.phosphatidate biosynthesis.endoplasmic reticulum phosphatidate biosynthesis.lysophosphatidate acyltransferase *(LPAT)	lysophosphatidate acyltransferase *(LPAT)	5	0.657626	0.7	0.63724	0.7	-0.0203852	0	1	1
bin_5.2.1.4.	Lipid metabolism.glycerolipid metabolism.phosphatidate biosynthesis.diacylglycerol kinase	diacylglycerol kinase	8	0.559596	0.625	0.504735	0.6875	-0.0548607	0.0625	0.792896	1
bin_5.2.2.	Lipid metabolism.glycerolipid metabolism.diacylglycerol biosynthesis	diacylglycerol biosynthesis	12	0.578776	0.458333	0.662138	0.576923	0.0833629	0.11859	0.531394	1
bin_5.2.2.1.	Lipid metabolism.glycerolipid metabolism.diacylglycerol biosynthesis.phosphatidate phosphatase *(LPP-alpha)	phosphatidate phosphatase *(LPP-alpha)	7	0.406099	0.428571	0.249042	0.5	-0.157057	0.0714286	0.117226	0.718193
bin_5.2.2.4.	Lipid metabolism.glycerolipid metabolism.diacylglycerol biosynthesis.phosphatidate phosphatase *(LPP-epsilon)	phosphatidate phosphatase *(LPP-epsilon)	3	0.790062	0.5	0.789483	0.666667	-0.00057883	0.166667	0.662521	1
bin_5.2.3.	Lipid metabolism.glycerolipid metabolism.triacylglycerol biosynthesis	triacylglycerol biosynthesis	9	0.455802	0.611111	0.507863	0.75	0.0520609	0.138889	0.487477	1
bin_5.2.3.1.	Lipid metabolism.glycerolipid metabolism.triacylglycerol biosynthesis.acyl-CoA:diacylglycerol acyltransferase activities	acyl-CoA:diacylglycerol acyltransferase activities	4	0.742441	0.875	0.722201	1	-0.0202397	0.125	1	1
bin_5.2.3.2.	Lipid metabolism.glycerolipid metabolism.triacylglycerol biosynthesis.phospholipid:diacylglycerol acyltransferase activities	phospholipid:diacylglycerol acyltransferase activities	5	0.201237	0.4	0.399718	0.5	0.198482	0.1	0.403395	0.997677
bin_5.2.3.2.1.	Lipid metabolism.glycerolipid metabolism.triacylglycerol biosynthesis.phospholipid:diacylglycerol acyltransferase activities.phospholipid:diacylglycerol acyltransferase *(PDAT)	phospholipid:diacylglycerol acyltransferase *(PDAT)	5	0.201237	0.4	0.399718	0.5	0.198482	0.1	0.403395	0.997677
bin_5.2.4.	Lipid metabolism.glycerolipid metabolism.phosphatidylethanolamine biosynthesis	phosphatidylethanolamine biosynthesis	15	0.819945	0.833333	0.768917	0.95	-0.0510282	0.116667	0.515516	1
bin_5.2.4.1.	Lipid metabolism.glycerolipid metabolism.phosphatidylethanolamine biosynthesis.CDP-ethanolamine pathway	CDP-ethanolamine pathway	6	0.647919	1	0.780702	1	0.132783	0	0.830094	1
bin_5.2.4.1.3.	Lipid metabolism.glycerolipid metabolism.phosphatidylethanolamine biosynthesis.CDP-ethanolamine pathway.CTP:phosphorylethanolamine cytidylyltransferase	CTP:phosphorylethanolamine cytidylyltransferase	3	0.442697	1	0.793958	1	0.351261	0	1	1
bin_5.2.4.3.	Lipid metabolism.glycerolipid metabolism.phosphatidylethanolamine biosynthesis.mitochondrial phosphatidylserine decarboxylation pathway	mitochondrial phosphatidylserine decarboxylation pathway	6	0.530578	0.666667	0.369444	0.888889	-0.161134	0.222222	0.859185	1
bin_5.2.4.3.1.	Lipid metabolism.glycerolipid metabolism.phosphatidylethanolamine biosynthesis.mitochondrial phosphatidylserine decarboxylation pathway.phosphatidylserine-transfer-dependent route	phosphatidylserine-transfer-dependent route	3	0.127985	0.666667	0.440949	0.833333	0.312964	0.166667	0.382733	0.987947
bin_5.2.4.3.1.1.	Lipid metabolism.glycerolipid metabolism.phosphatidylethanolamine biosynthesis.mitochondrial phosphatidylserine decarboxylation pathway.phosphatidylserine-transfer-dependent route.UPS2-Mdm35 phospholipid transfer complex	UPS2-Mdm35 phospholipid transfer complex	3	0.127985	0.666667	0.440949	0.833333	0.312964	0.166667	0.382733	0.987947
bin_5.2.5.	Lipid metabolism.glycerolipid metabolism.phosphatidylcholine biosynthesis	phosphatidylcholine biosynthesis	17	0.597433	0.764706	0.582537	0.8125	-0.0148957	0.0477941	0.483024	1
bin_5.2.5.1.	Lipid metabolism.glycerolipid metabolism.phosphatidylcholine biosynthesis.phospho-base N-methyltransferase	phospho-base N-methyltransferase	3	0.229868	1	0.564261	1	0.334393	0	0.372456	0.987947
bin_5.2.5.5.	Lipid metabolism.glycerolipid metabolism.phosphatidylcholine biosynthesis.choline homeostasis	choline homeostasis	7	0.489248	0.642857	0.372311	0.727273	-0.116937	0.0844156	1	1
bin_5.2.5.5.1.	Lipid metabolism.glycerolipid metabolism.phosphatidylcholine biosynthesis.choline homeostasis.phosphocholine phosphatase *(PS2/PECP1)	phosphocholine phosphatase *(PS2/PECP1)	4	0.374964	0.5	0.349893	0.6875	-0.0250714	0.1875	0.931847	1
bin_5.2.5.6.	Lipid metabolism.glycerolipid metabolism.phosphatidylcholine biosynthesis.acyl-CoA:lysophosphatidylcholine acyltransferase	acyl-CoA:lysophosphatidylcholine acyltransferase	3	0.854599	0.833333	0.892919	0.833333	0.0383203	0	1	1
bin_5.2.7.	Lipid metabolism.glycerolipid metabolism.phosphatidylglycerol biosynthesis	phosphatidylglycerol biosynthesis	12	0.757226	0.916667	0.621495	0.933333	-0.135731	0.0166667	0.714184	1
bin_5.2.7.1.	Lipid metabolism.glycerolipid metabolism.phosphatidylglycerol biosynthesis.CDP-diacylglycerol synthase *(CDS)	CDP-diacylglycerol synthase *(CDS)	4	0.742333	0.875	0.621495	0.9	-0.120838	0.025	0.389284	0.994331
bin_5.2.7.4.	Lipid metabolism.glycerolipid metabolism.phosphatidylglycerol biosynthesis.phosphatidylglycerophosphate phosphatase *(PTPMT)	phosphatidylglycerophosphate phosphatase *(PTPMT)	4	0.881691	1	0.910197	1	0.0285056	0	0.665006	1
bin_5.2.10.	Lipid metabolism.glycerolipid metabolism.glycerolipid degradation	glycerolipid degradation	85	0.276383	0.535294	0.314828	0.627551	0.038445	0.0922569	0.244991	0.935796
bin_5.2.10.1.	Lipid metabolism.glycerolipid metabolism.glycerolipid degradation.triacylglycerol lipase activities	triacylglycerol lipase activities	18	0.341677	0.527778	0.312254	0.681818	-0.029423	0.15404	0.817241	1
bin_5.2.10.1.1.	Lipid metabolism.glycerolipid metabolism.glycerolipid degradation.triacylglycerol lipase activities.monoacylglycerol lipase	monoacylglycerol lipase	4	0.402686	0.625	0.291598	0.714286	-0.111088	0.0892857	0.924719	1
bin_5.2.10.1.2.	Lipid metabolism.glycerolipid metabolism.glycerolipid degradation.triacylglycerol lipase activities.diacyl-/triacylglycerol lipase activities	diacyl-/triacylglycerol lipase activities	14	0.294004	0.5	0.33008	0.666667	0.0360755	0.166667	0.844281	1
bin_5.2.10.1.2.2.	Lipid metabolism.glycerolipid metabolism.glycerolipid degradation.triacylglycerol lipase activities.diacyl-/triacylglycerol lipase activities.triacylglycerol lipase *(LIP)	triacylglycerol lipase *(LIP)	5	0.223466	0.5	0.213921	0.8	-0.00954516	0.3	0.834035	1
bin_5.2.10.1.2.3.	Lipid metabolism.glycerolipid metabolism.glycerolipid degradation.triacylglycerol lipase activities.diacyl-/triacylglycerol lipase activities.lipase *(OBL)	lipase *(OBL)	7	0.430458	0.428571	0.432295	0.5	0.00183636	0.0714286	0.701478	1
bin_5.2.10.2.	Lipid metabolism.glycerolipid metabolism.glycerolipid degradation.phospholipase activities	phospholipase activities	63	0.223538	0.52381	0.299232	0.604167	0.0756938	0.0803571	0.0858171	0.618632
bin_5.2.10.2.1.	Lipid metabolism.glycerolipid metabolism.glycerolipid degradation.phospholipase activities.phospholipase A1 activities	phospholipase A1 activities	30	0.192066	0.45	0.255151	0.616667	0.0630848	0.166667	0.137312	0.776776
bin_5.2.10.2.1.1.	Lipid metabolism.glycerolipid metabolism.glycerolipid degradation.phospholipase activities.phospholipase A1 activities.phospholipase-A1 *(PC-PLA1)	phospholipase-A1 *(PC-PLA1)	27	0.173681	0.425926	0.22358	0.6	0.0498988	0.174074	0.313785	0.987947
bin_5.2.10.2.2.	Lipid metabolism.glycerolipid metabolism.glycerolipid degradation.phospholipase activities.phospholipase A2 activities	phospholipase A2 activities	18	0.327758	0.527778	0.266602	0.543478	-0.0611557	0.0157005	1	1
bin_5.2.10.2.2.3.	Lipid metabolism.glycerolipid metabolism.glycerolipid degradation.phospholipase activities.phospholipase A2 activities.phospholipase-A2 *(pPLA2-II))	phospholipase-A2 *(pPLA2-II))	11	0.189852	0.363636	0.234158	0.40625	0.044306	0.0426136	0.361144	0.987947
bin_5.2.10.2.2.4.	Lipid metabolism.glycerolipid metabolism.glycerolipid degradation.phospholipase activities.phospholipase A2 activities.phospholipase-A2 *(pPLA2-III))	phospholipase-A2 *(pPLA2-III))	4	0.701297	0.75	0.68019	0.875	-0.0211072	0.125	1	1
bin_5.2.10.2.4.	Lipid metabolism.glycerolipid metabolism.glycerolipid degradation.phospholipase activities.phospholipase D activities	phospholipase D activities	14	0.344342	0.642857	0.516542	0.625	0.1722	-0.0178571	0.349561	0.987947
bin_5.2.10.2.4.1.	Lipid metabolism.glycerolipid metabolism.glycerolipid degradation.phospholipase activities.phospholipase D activities.phospholipase-D *(PLD-alpha)	phospholipase-D *(PLD-alpha)	5	0.270285	0.7	0.318138	0.7	0.0478534	0	1	1
bin_5.2.10.2.4.2.	Lipid metabolism.glycerolipid metabolism.glycerolipid degradation.phospholipase activities.phospholipase D activities.phospholipase-D *(PLD-beta/gamma)	phospholipase-D *(PLD-beta/gamma)	3	0.441968	0.5	0.525953	0.333333	0.0839851	-0.166667	0.662521	1
bin_5.2.10.2.4.3.	Lipid metabolism.glycerolipid metabolism.glycerolipid degradation.phospholipase activities.phospholipase D activities.phospholipase-D *(PLD-delta)	phospholipase-D *(PLD-delta)	4	0.198049	0.75	0.302366	0.625	0.104317	-0.125	0.665006	1
bin_5.2.10.3.	Lipid metabolism.glycerolipid metabolism.glycerolipid degradation.glycerol metabolism	glycerol metabolism	4	0.751009	0.75	0.4585	0.75	-0.292509	0	0.312321	0.987947
bin_5.3.	Lipid metabolism.galactolipid and sulfolipid biosynthesis	galactolipid and sulfolipid biosynthesis	15	0.600641	0.766667	0.676188	0.868421	0.0755471	0.101754	0.199276	0.856568
bin_5.3.1.	Lipid metabolism.galactolipid and sulfolipid biosynthesis.phosphatidate phosphatase	phosphatidate phosphatase	4	0.32724	0.625	0.646247	0.857143	0.319007	0.232143	0.216144	0.87317
bin_5.3.2.	Lipid metabolism.galactolipid and sulfolipid biosynthesis.monogalactosyldiacylglycerol synthase *(MGD)	monogalactosyldiacylglycerol synthase *(MGD)	3	0.587732	0.833333	0.546315	1	-0.0414166	0.166667	1	1
bin_5.3.3.	Lipid metabolism.galactolipid and sulfolipid biosynthesis.digalactosyldiacylglycerol synthase *(DGD)	digalactosyldiacylglycerol synthase *(DGD)	4	0.672651	0.625	0.727611	0.625	0.0549597	0	0.312321	0.987947
bin_5.4.	Lipid metabolism.sphingolipid metabolism	sphingolipid metabolism	48	0.663298	0.65625	0.769552	0.758621	0.106254	0.102371	0.444379	1
bin_5.4.1.	Lipid metabolism.sphingolipid metabolism.ceramide biosynthesis	ceramide biosynthesis	16	0.800125	0.65625	0.845938	0.763158	0.0458131	0.106908	0.584786	1
bin_5.4.1.1.	Lipid metabolism.sphingolipid metabolism.ceramide biosynthesis.serine C-palmitoyltransferase activity	serine C-palmitoyltransferase activity	8	0.638571	0.6875	0.773209	0.777778	0.134638	0.0902778	0.664813	1
bin_5.4.1.1.1.	Lipid metabolism.sphingolipid metabolism.ceramide biosynthesis.serine C-palmitoyltransferase activity.serine C-palmitoyltransferase complex	serine C-palmitoyltransferase complex	5	0.58653	0.5	0.4073	0.666667	-0.17923	0.166667	0.927099	1
bin_5.4.1.1.1.2.	Lipid metabolism.sphingolipid metabolism.ceramide biosynthesis.serine C-palmitoyltransferase activity.serine C-palmitoyltransferase complex.catalytic component *(LCB2)	catalytic component *(LCB2)	3	0.58653	0.5	0.597049	0.625	0.0105192	0.125	0.858427	1
bin_5.4.1.1.2.	Lipid metabolism.sphingolipid metabolism.ceramide biosynthesis.serine C-palmitoyltransferase activity.regulatory protein *(ORM)	regulatory protein *(ORM)	3	0.732354	1	0.845938	1	0.113585	0	0.19043	0.842173
bin_5.4.1.3.	Lipid metabolism.sphingolipid metabolism.ceramide biosynthesis.sphingobase hydroxylase *(SBH/SUR2)	sphingobase hydroxylase *(SBH/SUR2)	3	0.784086	0.5	0.782521	0.833333	-0.0015644	0.333333	1	1
bin_5.4.1.5.	Lipid metabolism.sphingolipid metabolism.ceramide biosynthesis.ceramide synthase *(LOH)	ceramide synthase *(LOH)	3	0.920288	0.666667	0.931977	0.625	0.0116891	-0.0416667	1	1
bin_5.4.2.	Lipid metabolism.sphingolipid metabolism.sphingolipid desaturation	sphingolipid desaturation	4	0.389597	0.875	0.404271	1	0.0146734	0.125	0.665006	1
bin_5.4.2.1.	Lipid metabolism.sphingolipid metabolism.sphingolipid desaturation.clade-I delta-8 sphingolipid desaturase *(SLD)	clade-I delta-8 sphingolipid desaturase *(SLD)	4	0.389597	0.875	0.404271	1	0.0146734	0.125	0.665006	1
bin_5.4.3.	Lipid metabolism.sphingolipid metabolism.complex sphingolipid biosynthesis	complex sphingolipid biosynthesis	10	0.637995	0.65	0.775907	0.666667	0.137912	0.0166667	0.575049	1
bin_5.4.3.3.	Lipid metabolism.sphingolipid metabolism.complex sphingolipid biosynthesis.glycosylinositol phosphorylceramide (GIPC) biosynthesis	glycosylinositol phosphorylceramide (GIPC) biosynthesis	7	0.688778	0.642857	0.784423	0.6875	0.0956448	0.0446429	0.451509	1
bin_5.4.3.3.1.	Lipid metabolism.sphingolipid metabolism.complex sphingolipid biosynthesis.glycosylinositol phosphorylceramide (GIPC) biosynthesis.inositol phosphorylceramide synthase *(IPCS)	inositol phosphorylceramide synthase *(IPCS)	3	0.518268	0.666667	0.677415	0.666667	0.159147	0	0.382733	0.987947
bin_5.4.4.	Lipid metabolism.sphingolipid metabolism.sphingolipid transport	sphingolipid transport	4	0.325262	0.5	0.624646	0.666667	0.299384	0.166667	0.335887	0.987947
bin_5.4.5.	Lipid metabolism.sphingolipid metabolism.sphingolipid phosphorylation	sphingolipid phosphorylation	7	0.801976	0.642857	0.791449	0.857143	-0.0105268	0.214286	0.798298	1
bin_5.4.5.3.	Lipid metabolism.sphingolipid metabolism.sphingolipid phosphorylation.long-chain base phosphate metabolism	long-chain base phosphate metabolism	4	0.880256	0.75	0.868746	1	-0.0115108	0.25	1	1
bin_5.4.6.	Lipid metabolism.sphingolipid metabolism.sphingolipid homeostasis	sphingolipid homeostasis	7	0.385732	0.642857	0.429381	0.75	0.0436497	0.107143	1	1
bin_5.4.6.1.	Lipid metabolism.sphingolipid metabolism.sphingolipid homeostasis.ceramidase activities	ceramidase activities	4	0.511775	0.75	0.678118	0.6	0.166343	-0.15	0.270344	0.950239
bin_5.4.6.2.	Lipid metabolism.sphingolipid metabolism.sphingolipid homeostasis.glucosylceramidase *(GCD)	glucosylceramidase *(GCD)	3	0.328622	0.5	0.25629	0.9	-0.0723319	0.4	0.541193	1
bin_5.5.	Lipid metabolism.phytosterol metabolism	phytosterol metabolism	44	0.598043	0.761364	0.729435	0.825581	0.131392	0.0642178	0.0648131	0.599182
bin_5.5.1.	Lipid metabolism.phytosterol metabolism.plant sterol pathway	plant sterol pathway	17	0.42764	0.852941	0.809294	0.90625	0.381654	0.0533088	0.154775	0.821158
bin_5.5.1.1.	Lipid metabolism.phytosterol metabolism.plant sterol pathway.sterol C-24 methyltransferase	sterol C-24 methyltransferase	5	0.390025	0.8	0.396794	0.7	0.00676908	-0.1	0.834532	1
bin_5.5.2.	Lipid metabolism.phytosterol metabolism.phytosterol C4-demethylation complex	phytosterol C4-demethylation complex	11	0.736859	0.818182	0.638518	0.85	-0.0983411	0.0318182	0.860259	1
bin_5.5.2.3.	Lipid metabolism.phytosterol metabolism.phytosterol C4-demethylation complex.3-beta hydroxysteroid dehydrogenase component *(CSD)	3-beta hydroxysteroid dehydrogenase component *(CSD)	3	0.611302	0.666667	0.547601	0.833333	-0.0637019	0.166667	0.662521	1
bin_5.5.2.4.	Lipid metabolism.phytosterol metabolism.phytosterol C4-demethylation complex.sterone ketoreductase component *(SKR)	sterone ketoreductase component *(SKR)	3	0.163191	0.833333	0.289919	0.666667	0.126728	-0.166667	0.662521	1
bin_5.5.3.	Lipid metabolism.phytosterol metabolism.phytosterol glycosylation	phytosterol glycosylation	4	0.652002	0.75	0.701186	0.785714	0.0491846	0.0357143	0.503441	1
bin_5.5.3.1.	Lipid metabolism.phytosterol metabolism.phytosterol glycosylation.UDP-glucose:sterol glucosyltransferase	UDP-glucose:sterol glucosyltransferase	4	0.652002	0.75	0.701186	0.785714	0.0491846	0.0357143	0.503441	1
bin_5.5.4.	Lipid metabolism.phytosterol metabolism.phytosterol esterification	phytosterol esterification	11	0.31595	0.545455	0.662346	0.666667	0.346396	0.121212	0.148727	0.800975
bin_5.5.4.2.	Lipid metabolism.phytosterol metabolism.phytosterol esterification.acyl-CoA:cholesterol acyltransferase	acyl-CoA:cholesterol acyltransferase	10	0.312765	0.5	0.508928	0.571429	0.196162	0.0714286	0.261741	0.950239
bin_5.6.	Lipid metabolism.lipid-A biosynthesis	lipid-A biosynthesis	6	0.720416	0.5	0.732218	0.6	0.0118026	0.1	0.703389	1
bin_5.7.	Lipid metabolism.lipid trafficking	lipid trafficking	30	0.52987	0.683333	0.782045	0.791667	0.252175	0.108333	0.0452224	0.511567
bin_5.7.1.	Lipid metabolism.lipid trafficking.acyl-CoA-binding protein activities	acyl-CoA-binding protein activities	4	0.874217	0.875	0.72676	1	-0.147457	0.125	0.389284	0.994331
bin_5.7.3.	Lipid metabolism.lipid trafficking.endoplasmic reticulum-plastid lipid transfer	endoplasmic reticulum-plastid lipid transfer	25	0.398366	0.64	0.782045	0.75	0.383679	0.11	0.0160042	0.32356
bin_5.7.3.1.	Lipid metabolism.lipid trafficking.endoplasmic reticulum-plastid lipid transfer.phospholipid transverse translocation	phospholipid transverse translocation	18	0.31864	0.583333	0.72506	0.631579	0.406419	0.0482456	0.0346854	0.460352
bin_5.7.3.1.1.	Lipid metabolism.lipid trafficking.endoplasmic reticulum-plastid lipid transfer.phospholipid transverse translocation.ATP-dependent machinery	ATP-dependent machinery	17	0.329697	0.558824	0.707311	0.611111	0.377614	0.0522876	0.0621942	0.588652
bin_5.7.3.1.1.1.	Lipid metabolism.lipid trafficking.endoplasmic reticulum-plastid lipid transfer.phospholipid transverse translocation.ATP-dependent machinery.ALA-ALIS flippase complex	ALA-ALIS flippase complex	17	0.329697	0.558824	0.707311	0.611111	0.377614	0.0522876	0.0621942	0.588652
bin_5.7.3.1.1.1.1.	Lipid metabolism.lipid trafficking.endoplasmic reticulum-plastid lipid transfer.phospholipid transverse translocation.ATP-dependent machinery.ALA-ALIS flippase complex.P4-type ATPase component *(ALA)	P4-type ATPase component *(ALA)	14	0.335451	0.535714	0.673896	0.6	0.338445	0.0642857	0.213501	0.87317
bin_5.7.3.1.1.1.2.	Lipid metabolism.lipid trafficking.endoplasmic reticulum-plastid lipid transfer.phospholipid transverse translocation.ATP-dependent machinery.ALA-ALIS flippase complex.regulatory component *(ALIS)	regulatory component *(ALIS)	3	0.238357	0.666667	0.737279	0.666667	0.498922	0	0.0808556	0.606007
bin_5.7.3.2.	Lipid metabolism.lipid trafficking.endoplasmic reticulum-plastid lipid transfer.TGD lipid importer complex	TGD lipid importer complex	3	0.808756	0.833333	0.721339	1	-0.0874168	0.166667	0.858427	1
bin_5.7.3.5.	Lipid metabolism.lipid trafficking.endoplasmic reticulum-plastid lipid transfer.long-chain acyl-CoA synthetase *(LACS9)	long-chain acyl-CoA synthetase *(LACS9)	3	0.582542	0.666667	0.801429	0.833333	0.218887	0.166667	0.662521	1
bin_5.8.	Lipid metabolism.cytoplasmic lipid droplet-associated activities	cytoplasmic lipid droplet-associated activities	36	0.355746	0.444444	0.371543	0.47619	0.0157968	0.031746	0.168134	0.842173
bin_5.8.1.	Lipid metabolism.cytoplasmic lipid droplet-associated activities.lipid droplet-plasma membrane tethering complex	lipid droplet-plasma membrane tethering complex	4	0.392727	0.25	0.441754	0.6	0.0490277	0.35	0.268341	0.950239
bin_5.8.1.2.	Lipid metabolism.cytoplasmic lipid droplet-associated activities.lipid droplet-plasma membrane tethering complex.plasma membrane-localized component *(LIPA)	plasma membrane-localized component *(LIPA)	3	0.388112	0.166667	0.441754	0.625	0.0536428	0.458333	0.59256	1
bin_5.8.2.	Lipid metabolism.cytoplasmic lipid droplet-associated activities.lipid droplet biogenesis factor *(SEIPIN)	lipid droplet biogenesis factor *(SEIPIN)	3	0.570911	0.333333	0.241982	0.5	-0.328929	0.166667	1	1
bin_5.8.3.	Lipid metabolism.cytoplasmic lipid droplet-associated activities.Oleosin-type lipid droplet structural protein	Oleosin-type lipid droplet structural protein	10	0.346525	0.35	0.620741	0.388889	0.274216	0.0388889	0.0247447	0.422376
bin_5.8.4.	Lipid metabolism.cytoplasmic lipid droplet-associated activities.Caleosin-type peroxygenase *(CLO/PXG)	Caleosin-type peroxygenase *(CLO/PXG)	6	0.283897	0.5	0.352372	0.583333	0.0684757	0.0833333	0.173485	0.842173
bin_5.8.5.	Lipid metabolism.cytoplasmic lipid droplet-associated activities.STEROLEOSIN-type dehydrogenase *(SLO/HSD)	STEROLEOSIN-type dehydrogenase *(SLO/HSD)	4	0.395268	0.5	0.267438	0.357143	-0.12783	-0.142857	0.39075	0.994331
bin_5.8.6.	Lipid metabolism.cytoplasmic lipid droplet-associated activities.associated factor *(LDAP)	associated factor *(LDAP)	3	0.731258	1	0.578502	0.75	-0.152756	-0.25	0.859684	1
bin_5.9.	Lipid metabolism.plastoglobule-associated activities	plastoglobule-associated activities	7	0.676119	1	0.807085	1	0.130966	0	0.961011	1
bin_5.9.1.	Lipid metabolism.plastoglobule-associated activities.Fibrillin plastoglobule core protein *(FBN1/2)	Fibrillin plastoglobule core protein *(FBN1/2)	3	0.789553	1	0.817093	1	0.0275403	0	0.858427	1
bin_6.	Nucleotide metabolism	Nucleotide metabolism	111	0.711603	0.738739	0.663204	0.85	-0.0483989	0.111261	0.525487	1
bin_6.1.	Nucleotide metabolism.purines	purines	63	0.675199	0.753968	0.64634	0.818182	-0.0288591	0.0642136	0.675316	1
bin_6.1.1.	Nucleotide metabolism.purines.ribonucleotide (RN) anabolism	ribonucleotide (RN) anabolism	12	0.808386	0.708333	0.698655	0.846154	-0.109731	0.137821	0.531631	1
bin_6.1.2.	Nucleotide metabolism.purines.GMP biosynthesis	GMP biosynthesis	4	0.802088	0.75	0.732924	0.8	-0.069164	0.05	0.902523	1
bin_6.1.3.	Nucleotide metabolism.purines.salvage pathway	salvage pathway	5	0.810568	1	0.72844	1	-0.0821286	0	0.521869	1
bin_6.1.4.	Nucleotide metabolism.purines.phosphotransfers	phosphotransfers	10	0.758987	0.9	0.735979	0.875	-0.0230077	-0.025	0.936923	1
bin_6.1.4.1.	Nucleotide metabolism.purines.phosphotransfers.adenylate kinase	adenylate kinase	7	0.737257	1	0.749765	0.954545	0.0125083	-0.0454545	0.716873	1
bin_6.1.4.2.	Nucleotide metabolism.purines.phosphotransfers.guanylate kinase	guanylate kinase	3	0.780717	0.666667	0.735979	0.7	-0.0447378	0.0333333	0.541193	1
bin_6.1.5.	Nucleotide metabolism.purines.catabolism	catabolism	13	0.590747	0.923077	0.555815	0.9	-0.0349327	-0.0230769	0.289239	0.978235
bin_6.1.6.	Nucleotide metabolism.purines.extracellular ATP	extracellular ATP	19	0.336526	0.526316	0.398268	0.659091	0.0617423	0.132775	0.504865	1
bin_6.1.6.2.	Nucleotide metabolism.purines.extracellular ATP.apyrase *(APY)	apyrase *(APY)	8	0.378816	0.625	0.441557	0.714286	0.0627412	0.0892857	0.52445	1
bin_6.1.6.3.	Nucleotide metabolism.purines.extracellular ATP.adenosine proton symporter *(ENT3)	adenosine proton symporter *(ENT3)	4	0.383107	0.375	0.377087	0.4	-0.00601921	0.025	0.712155	1
bin_6.1.6.4.	Nucleotide metabolism.purines.extracellular ATP.nucleoside hydrolase *(NSH3)	nucleoside hydrolase *(NSH3)	5	0.2303	0.4	0.15141	0.785714	-0.0788901	0.385714	0.869859	1
bin_6.2.	Nucleotide metabolism.pyrimidines	pyrimidines	28	0.727668	0.732143	0.68875	0.890625	-0.0389184	0.158482	0.911506	1
bin_6.2.1.	Nucleotide metabolism.pyrimidines.de novo biosynthesis	de novo biosynthesis	9	0.665232	0.666667	0.70865	0.875	0.0434178	0.208333	0.914996	1
bin_6.2.1.6.	Nucleotide metabolism.pyrimidines.de novo biosynthesis.CTP synthetase *(CTPS)	CTP synthetase *(CTPS)	3	0.843024	0.5	0.661385	0.833333	-0.181639	0.333333	0.19043	0.842173
bin_6.2.2.	Nucleotide metabolism.pyrimidines.salvage pathway	salvage pathway	6	0.855973	0.75	0.682064	0.833333	-0.173909	0.0833333	0.809855	1
bin_6.2.2.1.	Nucleotide metabolism.pyrimidines.salvage pathway.uridine/cytidine kinase *(UCK)	uridine/cytidine kinase *(UCK)	4	0.870475	0.875	0.595696	0.8	-0.274779	-0.075	0.712155	1
bin_6.2.3.	Nucleotide metabolism.pyrimidines.phosphotransfers	phosphotransfers	4	0.759549	1	0.702509	1	-0.0570404	0	0.885234	1
bin_6.2.3.1.	Nucleotide metabolism.pyrimidines.phosphotransfers.uridylate kinase *(UMK)	uridylate kinase *(UMK)	3	0.692983	1	0.866052	1	0.173069	0	0.662521	1
bin_6.2.4.	Nucleotide metabolism.pyrimidines.catabolism	catabolism	9	0.687672	0.666667	0.680696	0.9	-0.00697609	0.233333	0.902481	1
bin_6.3.	Nucleotide metabolism.deoxynucleotides	deoxynucleotides	20	0.727624	0.7	0.691961	0.904762	-0.0356627	0.204762	0.705278	1
bin_6.3.1.	Nucleotide metabolism.deoxynucleotides.biosynthesis	biosynthesis	5	0.698809	0.6	0.691961	1	-0.0068483	0.4	1	1
bin_6.3.1.1.	Nucleotide metabolism.deoxynucleotides.biosynthesis.ribonucleoside-diphosphate reductase heterodimer	ribonucleoside-diphosphate reductase heterodimer	4	0.650396	0.5	0.675004	1	0.0246078	0.5	0.885234	1
bin_6.3.2.	Nucleotide metabolism.deoxynucleotides.salvage pathway	salvage pathway	9	0.699391	0.833333	0.648298	0.95	-0.0510932	0.116667	0.967421	1
bin_6.3.2.4.	Nucleotide metabolism.deoxynucleotides.salvage pathway.nucleoside diphosphate kinase	nucleoside diphosphate kinase	5	0.788856	1	0.665996	0.9	-0.12286	-0.1	1	1
bin_6.3.3.	Nucleotide metabolism.deoxynucleotides.catabolism	catabolism	6	0.801778	0.583333	0.764276	0.75	-0.037502	0.166667	1	1
bin_6.3.3.2.	Nucleotide metabolism.deoxynucleotides.catabolism.deoxyuridine triphosphatase *(DUT)	deoxyuridine triphosphatase *(DUT)	3	0.737816	0.666667	0.733287	0.833333	-0.0045296	0.166667	0.662521	1
bin_7.	Coenzyme metabolism	Coenzyme metabolism	265	0.629144	0.803774	0.68541	0.864217	0.0562656	0.0604437	0.0739321	0.606007
bin_7.1.	Coenzyme metabolism.molybdenum cofactor biosynthesis	molybdenum cofactor biosynthesis	7	0.439507	0.714286	0.71014	0.944444	0.270633	0.230159	0.0893903	0.636071
bin_7.1.2.	Coenzyme metabolism.molybdenum cofactor biosynthesis.molybdopterin biosynthesis	molybdopterin biosynthesis	3	0.204117	0.833333	0.812367	1	0.60825	0.166667	0.19043	0.842173
bin_7.2.	Coenzyme metabolism.thiamine pyrophosphate biosynthesis	thiamine pyrophosphate biosynthesis	9	0.742468	0.666667	0.747449	0.833333	0.00498138	0.166667	0.971636	1
bin_7.2.4.	Coenzyme metabolism.thiamine pyrophosphate biosynthesis.thiamine monophosphate phosphatase *(Th2)	thiamine monophosphate phosphatase *(Th2)	3	0.717544	0.333333	0.796731	0.666667	0.0791869	0.333333	0.662521	1
bin_7.3.	Coenzyme metabolism.S-adenosyl methionine (SAM) cycle	S-adenosyl methionine (SAM) cycle	6	0.62144	0.916667	0.766227	0.928571	0.144787	0.0119048	0.617075	1
bin_7.3.1.	Coenzyme metabolism.S-adenosyl methionine (SAM) cycle.S-adenosyl methionine synthetase *(MAT)	S-adenosyl methionine synthetase *(MAT)	3	0.0885026	1	0.70936	1	0.620857	0	0.595883	1
bin_7.3.2.	Coenzyme metabolism.S-adenosyl methionine (SAM) cycle.S-adenosyl homocysteine hydrolase *(SAHH)	S-adenosyl homocysteine hydrolase *(SAHH)	3	0.75097	0.833333	0.766227	0.833333	0.0152566	0	1	1
bin_7.4.	Coenzyme metabolism.coenzyme A biosynthesis	coenzyme A biosynthesis	11	0.481148	0.681818	0.507525	0.666667	0.0263775	-0.0151515	0.877687	1
bin_7.4.3.	Coenzyme metabolism.coenzyme A biosynthesis.phosphopantothenoylcysteine synthetase	phosphopantothenoylcysteine synthetase	3	0.15357	0.333333	0.281624	0.333333	0.128054	0	1	1
bin_7.5.	Coenzyme metabolism.tetrahydrofolate metabolism	tetrahydrofolate metabolism	27	0.692617	0.777778	0.66156	0.924242	-0.0310567	0.146465	0.988143	1
bin_7.5.1.	Coenzyme metabolism.tetrahydrofolate metabolism.p-aminobenzoate biosynthesis	p-aminobenzoate biosynthesis	3	0.773904	0.5	0.403477	0.8	-0.370427	0.3	0.541193	1
bin_7.5.2.	Coenzyme metabolism.tetrahydrofolate metabolism.pterin biosynthesis	pterin biosynthesis	4	0.731697	1	0.734046	0.875	0.00234887	-0.125	0.470486	1
bin_7.5.7.	Coenzyme metabolism.tetrahydrofolate metabolism.tetrahydrofolate (THF) interconversions	tetrahydrofolate (THF) interconversions	8	0.712378	0.875	0.683733	1	-0.0286453	0.125	0.901212	1
bin_7.5.7.2.	Coenzyme metabolism.tetrahydrofolate metabolism.tetrahydrofolate (THF) interconversions.bifunctional 5,10-methylene-THF dehydrogenase and 5,10-methenyl-THF cyclohydrolase	bifunctional 5,10-methylene-THF dehydrogenase and 5,10-methenyl-THF cyclohydrolase	3	0.722006	0.833333	0.591437	1	-0.130569	0.166667	0.692379	1
bin_7.5.8.	Coenzyme metabolism.tetrahydrofolate metabolism.gamma-glutamyl hydrolase *(GGH)	gamma-glutamyl hydrolase *(GGH)	3	0.553786	0.666667	0.726351	0.833333	0.172565	0.166667	1	1
bin_7.6.	Coenzyme metabolism.biotin biosynthesis	biotin biosynthesis	4	0.813429	0.625	0.826388	0.625	0.012959	0	0.885234	1
bin_7.7.	Coenzyme metabolism.pyridoxal-phosphate homeostasis	pyridoxal-phosphate homeostasis	5	0.677719	0.9	0.74271	1	0.0649905	0.1	0.521869	1
bin_7.7.1.	Coenzyme metabolism.pyridoxal-phosphate homeostasis.pyridoxal 5-phosphate synthase complex	pyridoxal 5-phosphate synthase complex	3	0.220453	1	0.83838	1	0.617927	0	0.662521	1
bin_7.8.	Coenzyme metabolism.prenylquinone biosynthesis	prenylquinone biosynthesis	17	0.524825	0.676471	0.571714	0.782609	0.0468891	0.106138	0.661505	1
bin_7.8.1.	Coenzyme metabolism.prenylquinone biosynthesis.4-hydroxybenzoate biosynthesis	4-hydroxybenzoate biosynthesis	5	0.43296	0.6	0.271754	0.7	-0.161207	0.1	0.403395	0.997677
bin_7.8.1.1.	Coenzyme metabolism.prenylquinone biosynthesis.4-hydroxybenzoate biosynthesis.p-coumarate:CoA ligase *(4CL)	p-coumarate:CoA ligase *(4CL)	5	0.43296	0.6	0.271754	0.7	-0.161207	0.1	0.403395	0.997677
bin_7.8.3.	Coenzyme metabolism.prenylquinone biosynthesis.ubiquinone biosynthesis	ubiquinone biosynthesis	7	0.524825	0.5	0.691129	0.708333	0.166304	0.208333	0.289918	0.978235
bin_7.8.3.6.	Coenzyme metabolism.prenylquinone biosynthesis.ubiquinone biosynthesis.accessory protein activities	accessory protein activities	3	0.524825	0.5	0.68541	0.833333	0.160585	0.333333	0.382733	0.987947
bin_7.8.4.	Coenzyme metabolism.prenylquinone biosynthesis.plastoquinone biosynthesis	plastoquinone biosynthesis	3	0.491481	1	0.452575	1	-0.0389061	0	0.859684	1
bin_7.9.	Coenzyme metabolism.NAD/NADP biosynthesis	NAD/NADP biosynthesis	21	0.417083	0.761905	0.510334	0.791667	0.0932513	0.0297619	0.53152	1
bin_7.9.1.	Coenzyme metabolism.NAD/NADP biosynthesis.de-novo pathway	de-novo pathway	3	0.571704	0.833333	0.683226	0.833333	0.111521	0	0.662521	1
bin_7.9.2.	Coenzyme metabolism.NAD/NADP biosynthesis.Preiss-Handler salvage pathway	Preiss-Handler salvage pathway	4	0.288059	0.875	0.526767	0.9	0.238709	0.025	0.540291	1
bin_7.9.2.1.	Coenzyme metabolism.NAD/NADP biosynthesis.Preiss-Handler salvage pathway.nicotinamidase *(NIC)	nicotinamidase *(NIC)	3	0.253714	1	0.526767	1	0.273053	0	1	1
bin_7.9.5.	Coenzyme metabolism.NAD/NADP biosynthesis.NAD kinase	NAD kinase	4	0.557581	0.625	0.439541	0.75	-0.118039	0.125	0.591778	1
bin_7.9.6.	Coenzyme metabolism.NAD/NADP biosynthesis.NAD homeostasis	NAD homeostasis	8	0.321239	0.75	0.318616	0.75	-0.0026227	0	0.372029	0.987947
bin_7.9.6.2.	Coenzyme metabolism.NAD/NADP biosynthesis.NAD homeostasis.pyrophosphohydrolase *(NUDX)	pyrophosphohydrolase *(NUDX)	7	0.33901	0.714286	0.26567	0.714286	-0.0733405	0	0.522903	1
bin_7.10.	Coenzyme metabolism.FMN/FAD biosynthesis	FMN/FAD biosynthesis	13	0.613845	0.846154	0.824753	1	0.210909	0.153846	0.13886	0.778093
bin_7.11.	Coenzyme metabolism.phosphoadenosine phosphosulfate (PAPS) homeostasis	phosphoadenosine phosphosulfate (PAPS) homeostasis	8	0.648274	0.8125	0.582197	0.8125	-0.0660764	0	0.318425	0.987947
bin_7.11.1.	Coenzyme metabolism.phosphoadenosine phosphosulfate (PAPS) homeostasis.ATP sulfurylase *(APS)	ATP sulfurylase *(APS)	3	0.874192	0.833333	0.808798	0.833333	-0.0653937	0	0.382733	0.987947
bin_7.11.2.	Coenzyme metabolism.phosphoadenosine phosphosulfate (PAPS) homeostasis.adenosine phosphosulfate kinase *(APK)	adenosine phosphosulfate kinase *(APK)	3	0.649039	0.833333	0.564822	0.833333	-0.0842163	0	0.19043	0.842173
bin_7.12.	Coenzyme metabolism.iron-sulfur cluster assembly machinery	iron-sulfur cluster assembly machinery	52	0.72513	0.826923	0.725134	0.867188	4.665e-06	0.0402644	0.72861	1
bin_7.12.1.	Coenzyme metabolism.iron-sulfur cluster assembly machinery.plastidial SUF system	plastidial SUF system	18	0.732051	0.916667	0.736229	0.956522	0.0041783	0.0398551	1	1
bin_7.12.1.1.	Coenzyme metabolism.iron-sulfur cluster assembly machinery.plastidial SUF system.assembly phase	assembly phase	11	0.727517	0.909091	0.621995	0.923077	-0.105522	0.013986	0.601989	1
bin_7.12.1.1.1.	Coenzyme metabolism.iron-sulfur cluster assembly machinery.plastidial SUF system.assembly phase.SUF-BCD scaffold complex	SUF-BCD scaffold complex	4	0.729664	1	0.679112	1	-0.0505515	0	0.885234	1
bin_7.12.1.1.2.	Coenzyme metabolism.iron-sulfur cluster assembly machinery.plastidial SUF system.assembly phase.SUF-SE sulfur transfer complex	SUF-SE sulfur transfer complex	3	0.775422	0.833333	0.645949	0.75	-0.129473	-0.0833333	0.858427	1
bin_7.12.1.2.	Coenzyme metabolism.iron-sulfur cluster assembly machinery.plastidial SUF system.transfer phase	transfer phase	6	0.909572	0.916667	0.896813	1	-0.0127582	0.0833333	0.679176	1
bin_7.12.1.2.2.	Coenzyme metabolism.iron-sulfur cluster assembly machinery.plastidial SUF system.transfer phase.scaffold protein *(NFU1/2/3)	scaffold protein *(NFU1/2/3)	3	0.888175	1	0.915567	1	0.0273921	0	0.858427	1
bin_7.12.2.	Coenzyme metabolism.iron-sulfur cluster assembly machinery.mitochondrial ISC system	mitochondrial ISC system	21	0.721967	0.785714	0.711786	0.84	-0.0101816	0.0542857	0.508174	1
bin_7.12.2.1.	Coenzyme metabolism.iron-sulfur cluster assembly machinery.mitochondrial ISC system.assembly phase	assembly phase	10	0.722149	0.8	0.695976	0.818182	-0.0261731	0.0181818	0.698535	1
bin_7.12.2.2.	Coenzyme metabolism.iron-sulfur cluster assembly machinery.mitochondrial ISC system.transfer phase	transfer phase	9	0.700083	0.833333	0.711786	0.833333	0.0117031	0	0.858757	1
bin_7.12.2.2.1.	Coenzyme metabolism.iron-sulfur cluster assembly machinery.mitochondrial ISC system.transfer phase.IscA1-IscA2 scaffold heterodimer	IscA1-IscA2 scaffold heterodimer	3	0.700083	1	0.711786	1	0.0117031	0	0.59256	1
bin_7.12.3.	Coenzyme metabolism.iron-sulfur cluster assembly machinery.cytosolic CIA system	cytosolic CIA system	13	0.732417	0.769231	0.71985	0.78125	-0.0125673	0.0120192	0.843468	1
bin_7.12.3.1.	Coenzyme metabolism.iron-sulfur cluster assembly machinery.cytosolic CIA system.assembly phase	assembly phase	6	0.665281	0.833333	0.716121	0.833333	0.0508396	0	0.9528	1
bin_7.12.3.1.1.	Coenzyme metabolism.iron-sulfur cluster assembly machinery.cytosolic CIA system.assembly phase.electron donor complex	electron donor complex	3	0.732417	0.833333	0.722084	0.75	-0.0103332	-0.0833333	0.895082	1
bin_7.12.3.2.	Coenzyme metabolism.iron-sulfur cluster assembly machinery.cytosolic CIA system.transfer phase	transfer phase	7	0.771974	0.714286	0.780085	0.714286	0.00811087	0	1	1
bin_7.12.3.2.2.	Coenzyme metabolism.iron-sulfur cluster assembly machinery.cytosolic CIA system.transfer phase.carrier protein *(CIA2/AE7)	carrier protein *(CIA2/AE7)	3	0.590117	0.833333	0.886383	0.833333	0.296266	0	1	1
bin_7.13.	Coenzyme metabolism.tetrapyrrole biosynthesis	tetrapyrrole biosynthesis	16	0.792699	0.875	0.808971	0.928571	0.0162725	0.0535714	0.678934	1
bin_7.13.1.	Coenzyme metabolism.tetrapyrrole biosynthesis.5-aminolevulinic acid formation	5-aminolevulinic acid formation	7	0.786537	0.857143	0.831862	0.909091	0.0453246	0.0519481	1	1
bin_7.13.1.2.	Coenzyme metabolism.tetrapyrrole biosynthesis.5-aminolevulinic acid formation.glutamyl-tRNA reductase activity	glutamyl-tRNA reductase activity	5	0.84712	0.8	0.83836	0.888889	-0.00875945	0.0888889	0.789273	1
bin_7.13.2.	Coenzyme metabolism.tetrapyrrole biosynthesis.uroporphyrinogen III formation	uroporphyrinogen III formation	3	0.851289	1	0.808971	1	-0.042317	0	0.662521	1
bin_7.13.4.	Coenzyme metabolism.tetrapyrrole biosynthesis.protoporphyrin IX formation	protoporphyrin IX formation	4	0.562393	0.875	0.770861	0.9	0.208467	0.025	0.391267	0.994331
bin_7.14.	Coenzyme metabolism.heme biosynthesis	heme biosynthesis	12	0.507148	0.791667	0.786315	0.735294	0.279167	-0.0563725	0.258537	0.949372
bin_7.14.1.	Coenzyme metabolism.heme biosynthesis.ferrochelatase *(FC)	ferrochelatase *(FC)	3	0.783075	0.833333	0.829092	0.7	0.0460175	-0.133333	0.541193	1
bin_7.14.2.	Coenzyme metabolism.heme biosynthesis.heme oxygenase activities	heme oxygenase activities	8	0.507148	0.8125	0.724239	0.727273	0.217091	-0.0852273	0.535545	1
bin_7.14.2.3.	Coenzyme metabolism.heme biosynthesis.heme oxygenase activities.accessory heme-binding protein *(HBP)	accessory heme-binding protein *(HBP)	5	0.220963	0.8	0.46845	0.666667	0.247487	-0.133333	0.315302	0.987947
bin_7.15.	Coenzyme metabolism.chlorophyll metabolism	chlorophyll metabolism	42	0.503199	0.916667	0.568332	0.897727	0.0651322	-0.0189394	0.399594	0.997677
bin_7.15.1.	Coenzyme metabolism.chlorophyll metabolism.chlorophyll biosynthesis	chlorophyll biosynthesis	17	0.376423	0.970588	0.66182	0.970588	0.285397	0	0.301387	0.987947
bin_7.15.1.1.	Coenzyme metabolism.chlorophyll metabolism.chlorophyll biosynthesis.magnesium-chelatase complex	magnesium-chelatase complex	4	0.433382	1	0.633526	1	0.200144	0	0.470486	1
bin_7.15.1.4.	Coenzyme metabolism.chlorophyll metabolism.chlorophyll biosynthesis.protochlorophyllide oxidoreductase (POR) activities	protochlorophyllide oxidoreductase (POR) activities	6	0.54654	1	0.614307	1	0.0677677	0	0.376804	0.987947
bin_7.15.1.4.1.	Coenzyme metabolism.chlorophyll metabolism.chlorophyll biosynthesis.protochlorophyllide oxidoreductase (POR) activities.light-dependent POR activity	light-dependent POR activity	6	0.54654	1	0.614307	1	0.0677677	0	0.376804	0.987947
bin_7.15.1.4.1.1.	Coenzyme metabolism.chlorophyll metabolism.chlorophyll biosynthesis.protochlorophyllide oxidoreductase (POR) activities.light-dependent POR activity.protochlorophyllide oxidoreductase *(POR)	protochlorophyllide oxidoreductase *(POR)	3	0.288988	1	0.390863	1	0.101875	0	0.0808556	0.606007
bin_7.15.2.	Coenzyme metabolism.chlorophyll metabolism.chlorophyll cycle	chlorophyll cycle	5	0.728402	1	0.627649	1	-0.100753	0	0.927099	1
bin_7.15.3.	Coenzyme metabolism.chlorophyll metabolism.chlorophyll catabolism	chlorophyll catabolism	19	0.516059	0.842105	0.4815	0.8	-0.0345594	-0.0421053	0.683703	1
bin_7.15.3.1.	Coenzyme metabolism.chlorophyll metabolism.chlorophyll catabolism.chlorophyllase *(CLH)	chlorophyllase *(CLH)	3	0.15963	1	0.256098	0.5	0.0964685	-0.5	0.595883	1
bin_7.15.3.3.	Coenzyme metabolism.chlorophyll metabolism.chlorophyll catabolism.PAO-phyllobilin pathway	PAO-phyllobilin pathway	6	0.572602	0.833333	0.525165	0.916667	-0.0474368	0.0833333	0.936186	1
bin_7.15.3.3.1.	Coenzyme metabolism.chlorophyll metabolism.chlorophyll catabolism.PAO-phyllobilin pathway.magnesium dechelatase *(SGR)	magnesium dechelatase *(SGR)	3	0.200602	0.666667	0.553558	0.833333	0.352955	0.166667	0.19043	0.842173
bin_7.15.3.4.	Coenzyme metabolism.chlorophyll metabolism.chlorophyll catabolism.phytol degradation	phytol degradation	4	0.645607	0.75	0.617618	1	-0.0279895	0.25	1	1
bin_7.15.3.5.	Coenzyme metabolism.chlorophyll metabolism.chlorophyll catabolism.fluorescent chlorophyll catabolite (FCC) degradation	fluorescent chlorophyll catabolite (FCC) degradation	5	0.332642	0.8	0.354422	0.7	0.0217793	-0.1	0.834532	1
bin_7.15.3.5.1.	Coenzyme metabolism.chlorophyll metabolism.chlorophyll catabolism.fluorescent chlorophyll catabolite (FCC) degradation.FCC deformylase *(CYP89A)	FCC deformylase *(CYP89A)	5	0.332642	0.8	0.354422	0.7	0.0217793	-0.1	0.834532	1
bin_7.16.	Coenzyme metabolism.phylloquinone biosynthesis	phylloquinone biosynthesis	11	0.39493	0.772727	0.3994	0.958333	0.00446945	0.185606	0.339866	0.987947
bin_7.17.	Coenzyme metabolism.lipoic acid biosynthesis	lipoic acid biosynthesis	4	0.282341	0.625	0.836678	0.833333	0.554337	0.208333	0.215925	0.87317
bin_8.	Polyamine metabolism	Polyamine metabolism	53	0.23772	0.622642	0.45045	0.657895	0.212731	0.0352532	0.00251974	0.101017
bin_8.1.	Polyamine metabolism.putrescine biosynthesis	putrescine biosynthesis	9	0.439946	0.777778	0.457621	0.615385	0.0176744	-0.162393	0.640181	1
bin_8.1.1.	Polyamine metabolism.putrescine biosynthesis.arginine decarboxylation pathway	arginine decarboxylation pathway	4	0.484706	1	0.724317	0.875	0.239611	-0.125	0.060602	0.588652
bin_8.1.2.	Polyamine metabolism.putrescine biosynthesis.ornithine decarboxylation pathway	ornithine decarboxylation pathway	3	0.203836	0.666667	0.183602	0.428571	-0.0202349	-0.238095	0.819708	1
bin_8.1.2.1.	Polyamine metabolism.putrescine biosynthesis.ornithine decarboxylation pathway.ornithine decarboxylase	ornithine decarboxylase	3	0.203836	0.666667	0.183602	0.428571	-0.0202349	-0.238095	0.819708	1
bin_8.2.	Polyamine metabolism.spermidine biosynthesis	spermidine biosynthesis	9	0.23772	0.722222	0.45045	0.863636	0.212731	0.141414	0.0402387	0.491012
bin_8.2.1.	Polyamine metabolism.spermidine biosynthesis.S-adenosyl methionine decarboxylase	S-adenosyl methionine decarboxylase	5	0.182189	0.8	0.683099	0.8	0.50091	0	0.0946929	0.647288
bin_8.2.4.	Polyamine metabolism.spermidine biosynthesis.thermospermine synthase	thermospermine synthase	3	0.287687	0.5	0.300472	0.833333	0.0127855	0.333333	0.662521	1
bin_8.3.	Polyamine metabolism.cadaverine biosynthesis	cadaverine biosynthesis	6	0.183087	0.333333	0.254148	0.166667	0.0710616	-0.166667	1	1
bin_8.3.1.	Polyamine metabolism.cadaverine biosynthesis.lysine decarboxylase	lysine decarboxylase	6	0.183087	0.333333	0.254148	0.166667	0.0710616	-0.166667	1	1
bin_8.4.	Polyamine metabolism.polyamine conjugation	polyamine conjugation	13	0.205756	0.576923	0.431795	0.576923	0.226039	0	0.0210163	0.385742
bin_8.4.3.	Polyamine metabolism.polyamine conjugation.polyamine N-acetyltransferase *(NATA)	polyamine N-acetyltransferase *(NATA)	12	0.204739	0.625	0.480056	0.681818	0.275317	0.0568182	0.00616666	0.176357
bin_8.5.	Polyamine metabolism.polyamine degradation	polyamine degradation	12	0.289459	0.625	0.417386	0.653846	0.127927	0.0288462	0.314287	0.987947
bin_8.5.1.	Polyamine metabolism.polyamine degradation.copper-containing amine oxidase *(CuAO)	copper-containing amine oxidase *(CuAO)	4	0.324105	0.5	0.244489	0.5	-0.0796163	0	0.713303	1
bin_8.5.2.	Polyamine metabolism.polyamine degradation.FAD-dependent polyamine oxidase activities	FAD-dependent polyamine oxidase activities	8	0.238937	0.6875	0.496527	0.75	0.25759	0.0625	0.127808	0.748202
bin_8.5.2.2.	Polyamine metabolism.polyamine degradation.FAD-dependent polyamine oxidase activities.peroxisomal polyamine oxidase *(PAO2/3/4)	peroxisomal polyamine oxidase *(PAO2/3/4)	4	0.521209	0.875	0.841175	0.875	0.319966	0	0.193931	0.842173
bin_8.5.2.3.	Polyamine metabolism.polyamine degradation.FAD-dependent polyamine oxidase activities.polyamine oxidase *(PAO5)	polyamine oxidase *(PAO5)	3	0.145643	0.5	0.330885	0.666667	0.185242	0.166667	0.0808556	0.606007
bin_8.6.	Polyamine metabolism.polyamine transport	polyamine transport	4	0.455739	0.625	0.571982	0.875	0.116244	0.25	0.112351	0.702909
bin_8.6.1.	Polyamine metabolism.polyamine transport.polyamine transporter *(PUT)	polyamine transporter *(PUT)	4	0.455739	0.625	0.571982	0.875	0.116244	0.25	0.112351	0.702909
bin_9.	Secondary metabolism	Secondary metabolism	185	0.311648	0.627027	0.397935	0.684211	0.0862869	0.0571835	0.0537528	0.549246
bin_9.1.	Secondary metabolism.terpenoids	terpenoids	111	0.38284	0.666667	0.429038	0.698413	0.0461987	0.031746	0.442472	1
bin_9.1.1.	Secondary metabolism.terpenoids.mevalonate pathway	mevalonate pathway	15	0.736238	0.8	0.729799	0.868421	-0.0064392	0.0684211	0.754901	1
bin_9.1.1.1.	Secondary metabolism.terpenoids.mevalonate pathway.acetyl-CoA C-acyltransferase	acetyl-CoA C-acyltransferase	3	0.615958	0.833333	0.717194	1	0.101237	0.166667	1	1
bin_9.1.1.2.	Secondary metabolism.terpenoids.mevalonate pathway.3-hydroxy-3-methylglutaryl-CoA synthase	3-hydroxy-3-methylglutaryl-CoA synthase	3	0.748951	0.833333	0.795729	0.666667	0.0467779	-0.166667	1	1
bin_9.1.1.3.	Secondary metabolism.terpenoids.mevalonate pathway.3-hydroxy-3-methylglutaryl-CoA reductase	3-hydroxy-3-methylglutaryl-CoA reductase	3	0.719424	0.833333	0.786796	0.8	0.0673727	-0.0333333	0.765594	1
bin_9.1.2.	Secondary metabolism.terpenoids.methylerythritol phosphate (MEP) pathway	methylerythritol phosphate (MEP) pathway	12	0.534636	0.875	0.631882	0.909091	0.0972456	0.0340909	0.116461	0.718193
bin_9.1.2.2.	Secondary metabolism.terpenoids.methylerythritol phosphate (MEP) pathway.1-deoxy-D-xylulose 5-phosphate synthase *(DXS)	1-deoxy-D-xylulose 5-phosphate synthase *(DXS)	3	0.369984	0.833333	0.580589	0.75	0.210604	-0.0833333	0.372456	0.987947
bin_9.1.3.	Secondary metabolism.terpenoids.isoprenyl diphosphate biosynthesis	isoprenyl diphosphate biosynthesis	12	0.239612	0.833333	0.436452	0.833333	0.19684	0	0.140437	0.780406
bin_9.1.3.1.	Secondary metabolism.terpenoids.isoprenyl diphosphate biosynthesis.geranyl diphosphate synthase complex	geranyl diphosphate synthase complex	3	0.333518	1	0.477084	1	0.143566	0	1	1
bin_9.1.3.2.	Secondary metabolism.terpenoids.isoprenyl diphosphate biosynthesis.farnesyl diphosphate synthase	farnesyl diphosphate synthase	3	0.432466	0.833333	0.461718	0.833333	0.0292518	0	1	1
bin_9.1.3.3.	Secondary metabolism.terpenoids.isoprenyl diphosphate biosynthesis.isoprenyl diphosphate synthase *(IDS)	isoprenyl diphosphate synthase *(IDS)	6	0.139658	0.75	0.373861	0.75	0.234202	0	0.128205	0.748202
bin_9.1.4.	Secondary metabolism.terpenoids.terpene biosynthesis	terpene biosynthesis	37	0.190675	0.391892	0.202981	0.45122	0.0123061	0.0593276	0.794729	1
bin_9.1.4.2.	Secondary metabolism.terpenoids.terpene biosynthesis.mono-/sesquiterpene-/diterpene synthase	mono-/sesquiterpene-/diterpene synthase	30	0.172704	0.316667	0.190601	0.40625	0.0178968	0.0895833	0.54004	1
bin_9.1.4.3.	Secondary metabolism.terpenoids.terpene biosynthesis.triterpenoid synthase	triterpenoid synthase	6	0.30533	0.75	0.226005	0.5625	-0.0793247	-0.1875	0.33239	0.987947
bin_9.1.5.	Secondary metabolism.terpenoids.cycloartenol biosynthesis	cycloartenol biosynthesis	7	0.769258	0.571429	0.574257	0.611111	-0.195002	0.0396825	1	1
bin_9.1.5.1.	Secondary metabolism.terpenoids.cycloartenol biosynthesis.squalene synthase	squalene synthase	4	0.381869	0.375	0.298373	0.5	-0.0834958	0.125	0.712155	1
bin_9.1.6.	Secondary metabolism.terpenoids.carotenoid biosynthesis	carotenoid biosynthesis	28	0.485275	0.821429	0.433736	0.808824	-0.0515388	-0.012605	1	1
bin_9.1.6.1.	Secondary metabolism.terpenoids.carotenoid biosynthesis.carotenes	carotenes	11	0.347563	0.863636	0.561936	0.857143	0.214373	-0.00649351	0.426866	1
bin_9.1.6.1.1.	Secondary metabolism.terpenoids.carotenoid biosynthesis.carotenes.phytoene synthase *(PSY)	phytoene synthase *(PSY)	3	0.347563	0.666667	0.392645	0.625	0.0450822	-0.0416667	0.59256	1
bin_9.1.6.1.6.	Secondary metabolism.terpenoids.carotenoid biosynthesis.carotenes.lycopene beta cyclase *(LCY-b)	lycopene beta cyclase *(LCY-b)	3	0.171539	0.833333	0.293115	0.833333	0.121576	0	0.0808556	0.606007
bin_9.1.6.2.	Secondary metabolism.terpenoids.carotenoid biosynthesis.xanthophylls	xanthophylls	11	0.529355	0.863636	0.458782	0.875	-0.0705739	0.0113636	0.406048	1
bin_9.1.6.2.1.	Secondary metabolism.terpenoids.carotenoid biosynthesis.xanthophylls.carotenoid hydroxylase activities	carotenoid hydroxylase activities	5	0.822364	0.9	0.7907	0.833333	-0.031664	-0.0666667	0.522817	1
bin_9.1.6.2.4.	Secondary metabolism.terpenoids.carotenoid biosynthesis.xanthophylls.neoxanthin synthase *(ABA4)	neoxanthin synthase *(ABA4)	3	0.617845	0.666667	0.430585	0.833333	-0.187261	0.166667	0.382733	0.987947
bin_9.1.6.3.	Secondary metabolism.terpenoids.carotenoid biosynthesis.apocarotenoids	apocarotenoids	6	0.440193	0.666667	0.429038	0.625	-0.0111544	-0.0416667	0.948476	1
bin_9.2.	Secondary metabolism.phenolics	phenolics	70	0.238132	0.55	0.321901	0.647436	0.0837692	0.0974359	0.0408419	0.494986
bin_9.2.1.	Secondary metabolism.phenolics.p-coumaroyl-CoA biosynthesis	p-coumaroyl-CoA biosynthesis	18	0.315393	0.666667	0.29741	0.666667	-0.0179824	0	0.908941	1
bin_9.2.1.1.	Secondary metabolism.phenolics.p-coumaroyl-CoA biosynthesis.phenylalanine ammonia lyase activity	phenylalanine ammonia lyase activity	12	0.274421	0.666667	0.269719	0.617647	-0.00470134	-0.0490196	0.610592	1
bin_9.2.1.1.1.	Secondary metabolism.phenolics.p-coumaroyl-CoA biosynthesis.phenylalanine ammonia lyase activity.phenylalanine ammonia lyase *(PAL)	phenylalanine ammonia lyase *(PAL)	6	0.169867	0.75	0.191498	0.590909	0.021631	-0.159091	0.339686	0.987947
bin_9.2.1.1.2.	Secondary metabolism.phenolics.p-coumaroyl-CoA biosynthesis.phenylalanine ammonia lyase activity.substrate(PAL) adaptor of SCF E3 ubiquitin ligase *(KFB-PAL)	substrate(PAL) adaptor of SCF E3 ubiquitin ligase *(KFB-PAL)	4	0.330233	0.625	0.601486	0.75	0.271253	0.125	0.193931	0.842173
bin_9.2.1.3.	Secondary metabolism.phenolics.p-coumaroyl-CoA biosynthesis.p-coumarate:CoA ligase *(4CL)	p-coumarate:CoA ligase *(4CL)	5	0.43296	0.6	0.271754	0.7	-0.161207	0.1	0.403395	0.997677
bin_9.2.2.	Secondary metabolism.phenolics.flavonoid biosynthesis	flavonoid biosynthesis	48	0.236525	0.520833	0.353901	0.63	0.117376	0.109167	0.0137981	0.300356
bin_9.2.2.1.	Secondary metabolism.phenolics.flavonoid biosynthesis.polyketide/acetate pathway	polyketide/acetate pathway	10	0.410687	0.45	0.480582	0.9375	0.0698952	0.4875	0.50494	1
bin_9.2.2.1.1.	Secondary metabolism.phenolics.flavonoid biosynthesis.polyketide/acetate pathway.enoyl-CoA hydratase *(ECH)	enoyl-CoA hydratase *(ECH)	6	0.216199	0.166667	0.218121	0.833333	0.00192271	0.666667	0.698535	1
bin_9.2.2.2.	Secondary metabolism.phenolics.flavonoid biosynthesis.chalcones	chalcones	5	0.231695	0.6	0.262583	0.5	0.0308883	-0.1	0.530869	1
bin_9.2.2.2.1.	Secondary metabolism.phenolics.flavonoid biosynthesis.chalcones.chalcone synthase activity	chalcone synthase activity	5	0.231695	0.6	0.262583	0.5	0.0308883	-0.1	0.530869	1
bin_9.2.2.2.1.1.	Secondary metabolism.phenolics.flavonoid biosynthesis.chalcones.chalcone synthase activity.chalcone synthase *(CHS)	chalcone synthase *(CHS)	4	0.255445	0.5	0.252351	0.5	-0.00309393	0	1	1
bin_9.2.2.3.	Secondary metabolism.phenolics.flavonoid biosynthesis.flavanones	flavanones	3	0.227209	0.666667	0.407521	0.833333	0.180312	0.166667	0.0808556	0.606007
bin_9.2.2.3.1.	Secondary metabolism.phenolics.flavonoid biosynthesis.flavanones.chalcone isomerase	chalcone isomerase	3	0.227209	0.666667	0.407521	0.833333	0.180312	0.166667	0.0808556	0.606007
bin_9.2.2.5.	Secondary metabolism.phenolics.flavonoid biosynthesis.dihydroflavonols	dihydroflavonols	3	0.311119	0.666667	0.184399	0.833333	-0.12672	0.166667	0.662521	1
bin_9.2.2.7.	Secondary metabolism.phenolics.flavonoid biosynthesis.flavonol glycosides	flavonol glycosides	7	0.227078	0.5	0.384727	0.555556	0.157649	0.0555556	0.138362	0.776776
bin_9.2.2.7.1.	Secondary metabolism.phenolics.flavonoid biosynthesis.flavonol glycosides.flavonol 3-O-glycosyltransferase	flavonol 3-O-glycosyltransferase	4	0.198045	0.5	0.180152	0.625	-0.0178927	0.125	1	1
bin_9.2.2.8.	Secondary metabolism.phenolics.flavonoid biosynthesis.aurones	aurones	8	0.108836	0.4375	0.236153	0.4375	0.127318	0	0.127808	0.748202
bin_9.2.2.8.1.	Secondary metabolism.phenolics.flavonoid biosynthesis.aurones.aureusidin synthase	aureusidin synthase	8	0.108836	0.4375	0.236153	0.4375	0.127318	0	0.127808	0.748202
bin_9.2.2.9.	Secondary metabolism.phenolics.flavonoid biosynthesis.isoflavonoids	isoflavonoids	8	0.348402	0.5	0.631239	0.4375	0.282837	-0.0625	0.0313241	0.458131
bin_9.2.2.9.3.	Secondary metabolism.phenolics.flavonoid biosynthesis.isoflavonoids.isoflavone reductase	isoflavone reductase	6	0.348402	0.583333	0.631239	0.416667	0.282837	-0.166667	0.00507487	0.157748
bin_9.2.3.	Secondary metabolism.phenolics.lignan biosynthesis	lignan biosynthesis	4	0.149063	0.375	0.18936	0.75	0.0402972	0.375	0.470486	1
bin_9.3.	Secondary metabolism.betaines	betaines	4	0.487108	0.875	0.607179	0.9	0.120071	0.025	0.176098	0.842173
bin_9.3.1.	Secondary metabolism.betaines.glycinebetaine biosynthesis	glycinebetaine biosynthesis	4	0.487108	0.875	0.607179	0.9	0.120071	0.025	0.176098	0.842173
bin_10.	Redox homeostasis	Redox homeostasis	242	0.536727	0.710744	0.481984	0.751908	-0.0547428	0.0411646	0.50205	1
bin_10.1.	Redox homeostasis.reactive oxygen scavenging	reactive oxygen scavenging	18	0.747676	0.916667	0.616396	0.934783	-0.131279	0.0181159	0.350944	0.987947
bin_10.1.1.	Redox homeostasis.reactive oxygen scavenging.superoxide dismutase activities	superoxide dismutase activities	8	0.842679	0.9375	0.761711	1	-0.0809673	0.0625	0.482187	1
bin_10.1.1.1.	Redox homeostasis.reactive oxygen scavenging.superoxide dismutase activities.iron superoxide dismutase *(FSD)	iron superoxide dismutase *(FSD)	3	0.673859	0.833333	0.448481	1	-0.225378	0.166667	0.59256	1
bin_10.1.1.3.	Redox homeostasis.reactive oxygen scavenging.superoxide dismutase activities.copper/zinc superoxide dismutase *(CSD)	copper/zinc superoxide dismutase *(CSD)	3	0.908363	1	0.742291	1	-0.166072	0	0.211798	0.87317
bin_10.1.2.	Redox homeostasis.reactive oxygen scavenging.catalase	catalase	3	0.827163	0.833333	0.530958	1	-0.296205	0.166667	0.372456	0.987947
bin_10.1.3.	Redox homeostasis.reactive oxygen scavenging.glutathione peroxidase	glutathione peroxidase	7	0.586455	0.928571	0.593931	0.8125	0.00747628	-0.116071	0.953857	1
bin_10.2.	Redox homeostasis.glutathione-based redox regulation	glutathione-based redox regulation	69	0.305894	0.528986	0.333842	0.578947	0.0279483	0.0499619	0.477308	1
bin_10.2.2.	Redox homeostasis.glutathione-based redox regulation.glutathione degradation	glutathione degradation	5	0.575366	0.9	0.587231	1	0.0118651	0.1	0.834532	1
bin_10.2.2.1.	Redox homeostasis.glutathione-based redox regulation.glutathione degradation.gamma-glutamyl cyclotransferase	gamma-glutamyl cyclotransferase	3	0.575366	1	0.608383	1	0.0330164	0	1	1
bin_10.2.3.	Redox homeostasis.glutathione-based redox regulation.glutathione S-transferase activities	glutathione S-transferase activities	62	0.298462	0.483871	0.323459	0.536232	0.0249968	0.0523609	0.511244	1
bin_10.2.3.2.	Redox homeostasis.glutathione-based redox regulation.glutathione S-transferase activities.class theta glutathione S-transferase	class theta glutathione S-transferase	4	0.642211	0.75	0.559713	1	-0.0824983	0.25	0.663117	1
bin_10.2.3.3.	Redox homeostasis.glutathione-based redox regulation.glutathione S-transferase activities.class tau glutathione S-transferase	class tau glutathione S-transferase	46	0.26555	0.402174	0.287343	0.489362	0.0217925	0.0871878	0.214604	0.87317
bin_10.2.3.4.	Redox homeostasis.glutathione-based redox regulation.glutathione S-transferase activities.class phi glutathione S-transferase	class phi glutathione S-transferase	5	0.621554	0.8	0.465301	0.75	-0.156254	-0.05	0.902523	1
bin_10.2.3.5.	Redox homeostasis.glutathione-based redox regulation.glutathione S-transferase activities.class lambda glutathione S-transferase	class lambda glutathione S-transferase	5	0.486883	0.6	0.28668	0.363636	-0.200203	-0.236364	0.307209	0.987947
bin_10.3.	Redox homeostasis.thiol-based redox regulation	thiol-based redox regulation	52	0.795732	0.865385	0.633228	0.859649	-0.162505	-0.00573549	0.179016	0.842173
bin_10.3.1.	Redox homeostasis.thiol-based redox regulation.thioredoxin reductase activities	thioredoxin reductase activities	6	0.832588	0.916667	0.680999	0.916667	-0.151589	0	0.575174	1
bin_10.3.1.1.	Redox homeostasis.thiol-based redox regulation.thioredoxin reductase activities.NADPH-dependent thioredoxin reductase *(NTRC)	NADPH-dependent thioredoxin reductase *(NTRC)	4	0.843113	0.875	0.89365	0.875	0.0505363	0	1	1
bin_10.3.2.	Redox homeostasis.thiol-based redox regulation.peroxiredoxin activities	peroxiredoxin activities	7	0.738191	0.857143	0.67799	0.857143	-0.0602006	0	0.443289	1
bin_10.3.2.4.	Redox homeostasis.thiol-based redox regulation.peroxiredoxin activities.type-2 peroxiredoxin *(PrxII)	type-2 peroxiredoxin *(PrxII)	3	0.736086	1	0.590189	1	-0.145897	0	0.19043	0.842173
bin_10.3.3.	Redox homeostasis.thiol-based redox regulation.thioredoxin activities	thioredoxin activities	28	0.582466	0.821429	0.584782	0.8125	0.00231565	-0.00892857	0.538595	1
bin_10.3.3.2.	Redox homeostasis.thiol-based redox regulation.thioredoxin activities.H-type thioredoxin *(Trx-H)	H-type thioredoxin *(Trx-H)	11	0.361525	0.772727	0.416931	0.807692	0.0554061	0.034965	1	1
bin_10.3.3.7.	Redox homeostasis.thiol-based redox regulation.thioredoxin activities.atypical thioredoxin *(ACHT)	atypical thioredoxin *(ACHT)	6	0.671395	0.833333	0.386838	0.625	-0.284558	-0.208333	0.271435	0.950239
bin_10.3.3.10.	Redox homeostasis.thiol-based redox regulation.thioredoxin activities.nucleoredoxin *(NRX)	nucleoredoxin *(NRX)	3	0.465695	0.5	0.618184	0.833333	0.152489	0.333333	1	1
bin_10.3.4.	Redox homeostasis.thiol-based redox regulation.methionine sulfoxide reductase activities	methionine sulfoxide reductase activities	8	0.837175	0.9375	0.676534	0.9375	-0.160641	0	0.189263	0.842173
bin_10.3.4.1.	Redox homeostasis.thiol-based redox regulation.methionine sulfoxide reductase activities.methionine S-enantiomer sulfoxide reductase *(MsrA)	methionine S-enantiomer sulfoxide reductase *(MsrA)	4	0.837175	1	0.779407	1	-0.0577682	0	0.665006	1
bin_10.3.4.2.	Redox homeostasis.thiol-based redox regulation.methionine sulfoxide reductase activities.methionine R-enantiomer sulfoxide reductase *(MsrB)	methionine R-enantiomer sulfoxide reductase *(MsrB)	4	0.821007	0.875	0.562876	0.875	-0.258131	0	0.312321	0.987947
bin_10.3.5.	Redox homeostasis.thiol-based redox regulation.regulatory protein *(LEJ1/2)	regulatory protein *(LEJ1/2)	3	0.882115	1	0.89888	1	0.0167647	0	0.59256	1
bin_10.4.	Redox homeostasis.ascorbate-based redox regulation	ascorbate-based redox regulation	49	0.65083	0.734694	0.589367	0.823529	-0.0614631	0.0888355	1	1
bin_10.4.1.	Redox homeostasis.ascorbate-based redox regulation.cytosolic ascorbate peroxidase *(APX)	cytosolic ascorbate peroxidase *(APX)	3	0.684959	0.833333	0.77839	0.75	0.0934302	-0.0833333	0.595883	1
bin_10.4.5.	Redox homeostasis.ascorbate-based redox regulation.dehydroascorbate reductase *(DHAR)	dehydroascorbate reductase *(DHAR)	7	0.360166	0.428571	0.209064	0.714286	-0.151102	0.285714	0.0730051	0.606007
bin_10.4.7.	Redox homeostasis.ascorbate-based redox regulation.cyt-b561 electron shuttle hemoprotein *(CYBASC)	cyt-b561 electron shuttle hemoprotein *(CYBASC)	5	0.703037	0.7	0.659397	0.7	-0.0436397	0	1	1
bin_10.4.8.	Redox homeostasis.ascorbate-based redox regulation.ascorbate metabolism	ascorbate metabolism	26	0.648462	0.75	0.576489	0.84	-0.0719728	0.09	0.857934	1
bin_10.4.8.1.	Redox homeostasis.ascorbate-based redox regulation.ascorbate metabolism.L-galactose biosynthesis pathway	L-galactose biosynthesis pathway	19	0.762064	0.763158	0.765627	0.888889	0.00356322	0.125731	0.987877	1
bin_10.4.8.1.1.	Redox homeostasis.ascorbate-based redox regulation.ascorbate metabolism.L-galactose biosynthesis pathway.phosphomannose isomerase *(PMI)	phosphomannose isomerase *(PMI)	3	0.493198	0.833333	0.589367	0.833333	0.0961694	0	1	1
bin_10.4.8.1.2.	Redox homeostasis.ascorbate-based redox regulation.ascorbate metabolism.L-galactose biosynthesis pathway.phosphomannomutase *(PMM)	phosphomannomutase *(PMM)	4	0.468092	0.375	0.87414	0.833333	0.406048	0.458333	0.376759	0.987947
bin_10.4.8.1.3.	Redox homeostasis.ascorbate-based redox regulation.ascorbate metabolism.L-galactose biosynthesis pathway.GDP-D-mannose pyrophosphorylase *(VTC1)	GDP-D-mannose pyrophosphorylase *(VTC1)	3	0.809233	0.833333	0.636208	0.833333	-0.173025	0	0.382733	0.987947
bin_10.4.8.1.6.	Redox homeostasis.ascorbate-based redox regulation.ascorbate metabolism.L-galactose biosynthesis pathway.L-galactose-1-phosphate phosphatase *(VTC4)	L-galactose-1-phosphate phosphatase *(VTC4)	3	0.226584	0.666667	0.303103	0.833333	0.076519	0.166667	0.657905	1
bin_10.4.8.4.	Redox homeostasis.ascorbate-based redox regulation.ascorbate metabolism.apoplastic ascorbate oxidase *(AAO)	apoplastic ascorbate oxidase *(AAO)	3	0.155007	0.666667	0.189922	0.666667	0.0349157	0	0.662521	1
bin_10.5.	Redox homeostasis.tocopherol biosynthesis	tocopherol biosynthesis	17	0.631653	0.764706	0.340728	0.8125	-0.290925	0.0477941	0.678664	1
bin_10.5.1.	Redox homeostasis.tocopherol biosynthesis.tyrosine aminotransferase	tyrosine aminotransferase	3	0.17172	0.333333	0.177627	0.5	0.00590651	0.166667	0.662521	1
bin_10.6.	Redox homeostasis.reactive oxygen-induced signalling	reactive oxygen-induced signalling	22	0.409826	0.681818	0.42474	0.73913	0.0149134	0.0573123	0.829212	1
bin_10.6.1.	Redox homeostasis.reactive oxygen-induced signalling.reactive oxygen (ROS) generation	reactive oxygen (ROS) generation	10	0.3928	0.55	0.389855	0.590909	-0.00294552	0.0409091	1	1
bin_10.6.1.1.	Redox homeostasis.reactive oxygen-induced signalling.reactive oxygen (ROS) generation.NADPH-oxidase *(Rboh)	NADPH-oxidase *(Rboh)	8	0.355589	0.5	0.290355	0.5625	-0.0652342	0.0625	0.874826	1
bin_10.6.3.	Redox homeostasis.reactive oxygen-induced signalling.hydrogen peroxide receptor kinase *(HPCA)	hydrogen peroxide receptor kinase *(HPCA)	4	0.275026	0.75	0.384874	0.75	0.109847	0	0.470486	1
bin_10.6.4.	Redox homeostasis.reactive oxygen-induced signalling.singlet oxygen-induced signalling	singlet oxygen-induced signalling	6	0.848688	0.916667	0.871003	0.916667	0.022315	0	0.936186	1
bin_10.7.	Redox homeostasis.reactive electrophilic lipid homeostasis	reactive electrophilic lipid homeostasis	15	0.2264	0.666667	0.275843	0.65625	0.0494434	-0.0104167	0.621231	1
bin_10.7.1.	Redox homeostasis.reactive electrophilic lipid homeostasis.oxylipin generation	oxylipin generation	11	0.194498	0.590909	0.209752	0.545455	0.0152542	-0.0454545	0.599361	1
bin_10.7.1.1.	Redox homeostasis.reactive electrophilic lipid homeostasis.oxylipin generation.9-lipoxygenase	9-lipoxygenase	7	0.194498	0.642857	0.192648	0.5	-0.00184976	-0.142857	0.943057	1
bin_10.7.1.2.	Redox homeostasis.reactive electrophilic lipid homeostasis.oxylipin generation.alpha dioxygenase *(DOX)	alpha dioxygenase *(DOX)	4	0.208641	0.5	0.272322	0.6	0.0636807	0.1	0.270344	0.950239
bin_10.7.2.	Redox homeostasis.reactive electrophilic lipid homeostasis.oxylipin carbonyl degradation	oxylipin carbonyl degradation	4	0.808885	0.875	0.53324	0.9	-0.275645	0.025	0.540291	1
bin_10.7.2.1.	Redox homeostasis.reactive electrophilic lipid homeostasis.oxylipin carbonyl degradation.plastidial oxoene reductase *(ceQORH))	plastidial oxoene reductase *(ceQORH))	3	0.776356	0.833333	0.425419	0.875	-0.350937	0.0416667	0.595883	1
bin_11.	Phytohormone action	Phytohormone action	651	0.267186	0.537634	0.342393	0.620968	0.0752076	0.0833333	1.75822e-09	5.76891e-07
bin_11.1.	Phytohormone action.abscisic acid	abscisic acid	65	0.316983	0.661538	0.431192	0.746835	0.114209	0.085297	0.0301663	0.455434
bin_11.1.1.	Phytohormone action.abscisic acid.biosynthesis	biosynthesis	15	0.370828	0.7	0.386965	0.857143	0.0161372	0.157143	0.872504	1
bin_11.1.1.2.	Phytohormone action.abscisic acid.biosynthesis.neoxanthin synthase *(ABA4)	neoxanthin synthase *(ABA4)	3	0.617845	0.666667	0.430585	0.833333	-0.187261	0.166667	0.382733	0.987947
bin_11.1.1.4.	Phytohormone action.abscisic acid.biosynthesis.neoxanthin cleavage protein	neoxanthin cleavage protein	3	0.17409	0.666667	0.275848	0.666667	0.101759	0	0.382733	0.987947
bin_11.1.1.7.	Phytohormone action.abscisic acid.biosynthesis.abscisic aldehyde oxidase	abscisic aldehyde oxidase	4	0.338005	0.5	0.335786	0.785714	-0.00221858	0.285714	0.924719	1
bin_11.1.2.	Phytohormone action.abscisic acid.perception and signalling	perception and signalling	40	0.332951	0.6625	0.478557	0.722222	0.145606	0.0597222	0.0334662	0.460352
bin_11.1.2.1.	Phytohormone action.abscisic acid.perception and signalling.receptor activities	receptor activities	33	0.257364	0.636364	0.435591	0.697368	0.178226	0.0610048	0.0162163	0.32356
bin_11.1.2.1.1.	Phytohormone action.abscisic acid.perception and signalling.receptor activities.cytoplasm-localized receptor complex	cytoplasm-localized receptor complex	18	0.170333	0.75	0.523106	0.818182	0.352773	0.0681818	0.00139687	0.07112
bin_11.1.2.1.1.1.	Phytohormone action.abscisic acid.perception and signalling.receptor activities.cytoplasm-localized receptor complex.receptor component *(PYL/RCAR)	receptor component *(PYL/RCAR)	14	0.163439	0.678571	0.505333	0.733333	0.341894	0.0547619	0.00827199	0.220065
bin_11.1.2.1.1.2.	Phytohormone action.abscisic acid.perception and signalling.receptor activities.cytoplasm-localized receptor complex.regulatory phosphatase component *(ABI1/ABI2)	regulatory phosphatase component *(ABI1/ABI2)	4	0.297246	1	0.540878	1	0.243632	0	0.0447226	0.511567
bin_11.1.2.1.2.	Phytohormone action.abscisic acid.perception and signalling.receptor activities.recruitment factor *(CAR)	recruitment factor *(CAR)	9	0.590621	0.611111	0.324657	0.590909	-0.265964	-0.020202	0.401898	0.997677
bin_11.1.2.1.3.	Phytohormone action.abscisic acid.perception and signalling.receptor activities.regulatory protein *(EAR1)	regulatory protein *(EAR1)	4	0.223495	0.375	0.321719	0.333333	0.0982248	-0.0416667	0.215925	0.87317
bin_11.1.3.	Phytohormone action.abscisic acid.conjugation and degradation	conjugation and degradation	6	0.280513	0.666667	0.394597	0.714286	0.114084	0.047619	0.0737482	0.606007
bin_11.1.3.2.	Phytohormone action.abscisic acid.conjugation and degradation.abscisic acid hydroxylase *(CYP707A)	abscisic acid hydroxylase *(CYP707A)	4	0.240613	0.625	0.341949	0.7	0.101336	0.075	0.0650637	0.599182
bin_11.1.4.	Phytohormone action.abscisic acid.transport	transport	4	0.385725	0.5	0.285942	0.583333	-0.0997836	0.0833333	0.59291	1
bin_11.1.4.1.	Phytohormone action.abscisic acid.transport.abscisic acid transporter *(AIT)	abscisic acid transporter *(AIT)	3	0.476515	0.5	0.279627	0.6	-0.196887	0.1	0.133701	0.763674
bin_11.2.	Phytohormone action.auxin	auxin	95	0.36365	0.610526	0.39899	0.68932	0.0353397	0.0787941	0.520249	1
bin_11.2.1.	Phytohormone action.auxin.biosynthesis	biosynthesis	13	0.235896	0.423077	0.253612	0.461538	0.0177157	0.0384615	0.572684	1
bin_11.2.1.1.	Phytohormone action.auxin.biosynthesis.indole-3-pyruvic acid (IPyA) pathway	indole-3-pyruvic acid (IPyA) pathway	12	0.245449	0.375	0.247489	0.416667	0.00204001	0.0416667	0.795012	1
bin_11.2.1.1.1.	Phytohormone action.auxin.biosynthesis.indole-3-pyruvic acid (IPyA) pathway.tryptophan aminotransferase	tryptophan aminotransferase	3	0.372275	0.333333	0.251557	0.375	-0.120718	0.0416667	0.595883	1
bin_11.2.1.1.2.	Phytohormone action.auxin.biosynthesis.indole-3-pyruvic acid (IPyA) pathway.flavin-dependent monooxygenase *(YUCCA)	flavin-dependent monooxygenase *(YUCCA)	9	0.235896	0.388889	0.241489	0.4375	0.00559217	0.0486111	0.665006	1
bin_11.2.2.	Phytohormone action.auxin.perception and signal transduction	perception and signal transduction	43	0.36365	0.686047	0.357753	0.826087	-0.0058974	0.14004	0.607845	1
bin_11.2.2.1.	Phytohormone action.auxin.perception and signal transduction.substrate adaptor of SCF E3 ubiquitin ligase *(TIR1/AFB)	substrate adaptor of SCF E3 ubiquitin ligase *(TIR1/AFB)	4	0.725158	0.625	0.704176	1	-0.020982	0.375	1	1
bin_11.2.2.2.	Phytohormone action.auxin.perception and signal transduction.transcriptional repressor *(IAA/AUX)	transcriptional repressor *(IAA/AUX)	23	0.33792	0.73913	0.274569	0.788462	-0.0633506	0.0493311	0.283791	0.971346
bin_11.2.2.3.	Phytohormone action.auxin.perception and signal transduction.transcriptional co-repressor *(TPL/TPR)	transcriptional co-repressor *(TPL/TPR)	5	0.754052	0.9	0.704455	0.875	-0.0495969	-0.025	1	1
bin_11.2.2.5.	Phytohormone action.auxin.perception and signal transduction.protein kinase *(TMK)	protein kinase *(TMK)	8	0.586744	0.4375	0.419179	0.785714	-0.167565	0.348214	0.685443	1
bin_11.2.3.	Phytohormone action.auxin.conjugation and degradation	conjugation and degradation	18	0.410972	0.666667	0.422752	0.595238	0.0117801	-0.0714286	0.724728	1
bin_11.2.3.1.	Phytohormone action.auxin.conjugation and degradation.indole-3-acetic acid-amido synthetase *(GH3)	indole-3-acetic acid-amido synthetase *(GH3)	5	0.213072	0.5	0.267233	0.583333	0.0541605	0.0833333	0.648077	1
bin_11.2.3.3.	Phytohormone action.auxin.conjugation and degradation.indole-3-acetic acid amidohydrolase *(ILR)	indole-3-acetic acid amidohydrolase *(ILR)	7	0.456046	0.928571	0.638162	0.625	0.182116	-0.303571	0.271589	0.950239
bin_11.2.3.4.	Phytohormone action.auxin.conjugation and degradation.methylation	methylation	4	0.26619	0.375	0.205031	0.625	-0.0611589	0.25	0.885234	1
bin_11.2.4.	Phytohormone action.auxin.transport	transport	21	0.393435	0.52381	0.524326	0.630435	0.130891	0.106625	0.290313	0.978235
bin_11.2.4.1.	Phytohormone action.auxin.transport.polar auxin transport system	polar auxin transport system	12	0.448096	0.458333	0.513613	0.571429	0.0655176	0.113095	0.554053	1
bin_11.2.4.1.1.	Phytohormone action.auxin.transport.polar auxin transport system.auxin transporter *(PIN)	auxin transporter *(PIN)	10	0.383929	0.45	0.490683	0.541667	0.106754	0.0916667	0.338748	0.987947
bin_11.2.4.2.	Phytohormone action.auxin.transport.auxin efflux transporter *(PILS)	auxin efflux transporter *(PILS)	8	0.343817	0.625	0.529188	0.6875	0.185371	0.0625	0.372029	0.987947
bin_11.3.	Phytohormone action.brassinosteroid	brassinosteroid	47	0.458063	0.595745	0.620879	0.72449	0.162816	0.128745	0.0785743	0.606007
bin_11.3.1.	Phytohormone action.brassinosteroid.biosynthesis	biosynthesis	5	0.505867	0.6	0.439129	0.5	-0.0667381	-0.1	0.341349	0.987947
bin_11.3.2.	Phytohormone action.brassinosteroid.perception and signal transduction	perception and signal transduction	30	0.705551	0.766667	0.736535	0.828125	0.0309834	0.0614583	0.293988	0.983755
bin_11.3.2.1.	Phytohormone action.brassinosteroid.perception and signal transduction.receptor complex	receptor complex	13	0.738061	0.769231	0.798843	0.9	0.0607824	0.130769	0.333358	0.987947
bin_11.3.2.1.1.	Phytohormone action.brassinosteroid.perception and signal transduction.receptor complex.receptor protein kinase *(BRI/BRL)	receptor protein kinase *(BRI/BRL)	3	0.184889	0.666667	0.371202	0.666667	0.186313	0	0.382733	0.987947
bin_11.3.2.1.2.	Phytohormone action.brassinosteroid.perception and signal transduction.receptor complex.co-receptor protein kinase *(BAK/SERK)	co-receptor protein kinase *(BAK/SERK)	3	0.927275	0.833333	0.915226	1	-0.0120488	0.166667	0.662521	1
bin_11.3.2.1.4.	Phytohormone action.brassinosteroid.perception and signal transduction.receptor complex.signalling protein kinase *(BSK)	signalling protein kinase *(BSK)	6	0.768471	0.833333	0.81406	0.928571	0.0455898	0.0952381	0.224639	0.891512
bin_11.3.2.2.	Phytohormone action.brassinosteroid.perception and signal transduction.protein phosphatase *(BSU/BSL)	protein phosphatase *(BSU/BSL)	4	0.638929	1	0.753522	1	0.114593	0	0.268341	0.950239
bin_11.3.2.4.	Phytohormone action.brassinosteroid.perception and signal transduction.transcription factor *(BES/BZR)	transcription factor *(BES/BZR)	7	0.704393	0.714286	0.789582	0.714286	0.0851891	0	0.522903	1
bin_11.3.2.5.	Phytohormone action.brassinosteroid.perception and signal transduction.scaffold protein *(TTL)	scaffold protein *(TTL)	3	0.295208	0.333333	0.314407	0.333333	0.0191987	0	1	1
bin_11.3.3.	Phytohormone action.brassinosteroid.conjugation and degradation	conjugation and degradation	12	0.186425	0.166667	0.210027	0.555556	0.0236024	0.388889	0.455545	1
bin_11.3.3.1.	Phytohormone action.brassinosteroid.conjugation and degradation.brassinosteroid sulfotransferase *(ST1)	brassinosteroid sulfotransferase *(ST1)	10	0.186425	0.15	0.205951	0.5625	0.0195267	0.4125	0.625063	1
bin_11.4.	Phytohormone action.cytokinin	cytokinin	97	0.253132	0.551546	0.354244	0.587719	0.101113	0.0361729	0.00642689	0.179044
bin_11.4.1.	Phytohormone action.cytokinin.biosynthesis	biosynthesis	15	0.303063	0.533333	0.407786	0.547619	0.104723	0.0142857	0.67654	1
bin_11.4.1.1.	Phytohormone action.cytokinin.biosynthesis.IP-type-cytokinin synthase *(IPT)	IP-type-cytokinin synthase *(IPT)	5	0.219591	0.3	0.272102	0.375	0.0525102	0.075	0.164329	0.842173
bin_11.4.1.3.	Phytohormone action.cytokinin.biosynthesis.cytokinin phosphoribohydrolase *(LOG)	cytokinin phosphoribohydrolase *(LOG)	9	0.49897	0.666667	0.521765	0.727273	0.022795	0.0606061	0.939395	1
bin_11.4.2.	Phytohormone action.cytokinin.perception and signal transduction	perception and signal transduction	43	0.330885	0.593023	0.540048	0.622449	0.209163	0.0294257	0.0313899	0.458131
bin_11.4.2.1.	Phytohormone action.cytokinin.perception and signal transduction.receptor protein *(AHK)	receptor protein *(AHK)	3	0.593546	0.833333	0.63779	1	0.0442438	0.166667	0.662521	1
bin_11.4.2.2.	Phytohormone action.cytokinin.perception and signal transduction.signal transducer *(AHP)	signal transducer *(AHP)	8	0.376401	0.625	0.366339	0.5	-0.010062	-0.125	0.862187	1
bin_11.4.2.3.	Phytohormone action.cytokinin.perception and signal transduction.transcription factor *(CRF)	transcription factor *(CRF)	11	0.164647	0.545455	0.480399	0.5	0.315752	-0.0454545	0.0392285	0.484693
bin_11.4.2.5.	Phytohormone action.cytokinin.perception and signal transduction.B-type ARR response activator	B-type ARR response activator	7	0.487164	0.571429	0.829398	0.6	0.342235	0.0285714	0.221092	0.886604
bin_11.4.2.6.	Phytohormone action.cytokinin.perception and signal transduction.A-type ARR response regulator	A-type ARR response regulator	6	0.351013	0.583333	0.555542	0.833333	0.204529	0.25	0.47117	1
bin_11.4.2.7.	Phytohormone action.cytokinin.perception and signal transduction.TMO5-LHW heterodimer complex	TMO5-LHW heterodimer complex	7	0.578697	0.642857	0.351013	0.65	-0.227684	0.00714286	0.807018	1
bin_11.4.2.7.2.	Phytohormone action.cytokinin.perception and signal transduction.TMO5-LHW heterodimer complex.component *(LHW)	component *(LHW)	5	0.639069	0.7	0.430324	0.6875	-0.208745	-0.0125	0.607419	1
bin_11.4.3.	Phytohormone action.cytokinin.conjugation and degradation	conjugation and degradation	36	0.196431	0.513889	0.278813	0.573171	0.0823821	0.0592818	0.0459336	0.511856
bin_11.4.3.1.	Phytohormone action.cytokinin.conjugation and degradation.zeatin O-glucosyltransferase *(ZOG)	zeatin O-glucosyltransferase *(ZOG)	28	0.184195	0.535714	0.294884	0.616667	0.110688	0.0809524	0.0323864	0.458822
bin_11.4.3.2.	Phytohormone action.cytokinin.conjugation and degradation.cytokinin dehydrogenase *(CKX)	cytokinin dehydrogenase *(CKX)	8	0.209835	0.4375	0.223821	0.454545	0.0139863	0.0170455	0.96701	1
bin_11.4.4.	Phytohormone action.cytokinin.transport	transport	3	0.235298	0.5	0.253173	0.5	0.0178758	0	1	1
bin_11.4.4.1.	Phytohormone action.cytokinin.transport.cytokinin transporter *(ABCG14)	cytokinin transporter *(ABCG14)	3	0.235298	0.5	0.253173	0.5	0.0178758	0	1	1
bin_11.5.	Phytohormone action.ethylene	ethylene	46	0.323383	0.586957	0.463954	0.666667	0.140571	0.0797101	0.0670266	0.599844
bin_11.5.1.	Phytohormone action.ethylene.biosynthesis	biosynthesis	19	0.241291	0.552632	0.273186	0.477273	0.0318956	-0.0753589	0.724127	1
bin_11.5.1.1.	Phytohormone action.ethylene.biosynthesis.1-aminocyclopropane-1-carboxylate (ACC) synthase	1-aminocyclopropane-1-carboxylate (ACC) synthase	9	0.221644	0.388889	0.249651	0.272727	0.0280067	-0.116162	0.494125	1
bin_11.5.1.2.	Phytohormone action.ethylene.biosynthesis.1-aminocyclopropane-1-carboxylate (ACC) oxidase	1-aminocyclopropane-1-carboxylate (ACC) oxidase	7	0.225068	0.714286	0.249138	0.625	0.0240703	-0.0892857	0.953857	1
bin_11.5.1.3.	Phytohormone action.ethylene.biosynthesis.substrate adaptor of CUL3-BTB E3 ubiquitin ligase *(ETO)	substrate adaptor of CUL3-BTB E3 ubiquitin ligase *(ETO)	3	0.66199	0.666667	0.902921	0.833333	0.240931	0.166667	1	1
bin_11.5.2.	Phytohormone action.ethylene.perception and signal transduction	perception and signal transduction	27	0.333217	0.611111	0.657255	0.810345	0.324038	0.199234	0.0419907	0.504929
bin_11.5.2.1.	Phytohormone action.ethylene.perception and signal transduction.receptor protein *(ETR/ERS)	receptor protein *(ETR/ERS)	7	0.395868	0.571429	0.339245	0.8	-0.0566229	0.228571	0.258803	0.949372
bin_11.5.2.2.	Phytohormone action.ethylene.perception and signal transduction.regulatory protein *(RTE/RTH) of receptor activity	regulatory protein *(RTE/RTH) of receptor activity	3	0.333217	0.5	0.594048	0.833333	0.260831	0.333333	0.19043	0.842173
bin_11.5.2.6.	Phytohormone action.ethylene.perception and signal transduction.regulatory EIN2-phosphorylating kinase *(CTR1)	regulatory EIN2-phosphorylating kinase *(CTR1)	3	0.76745	0.5	0.760654	0.666667	-0.00679526	0.166667	0.662521	1
bin_11.5.2.8.	Phytohormone action.ethylene.perception and signal transduction.EIN3 transcription factor activity	EIN3 transcription factor activity	8	0.271599	0.75	0.803306	0.875	0.531707	0.125	0.0520296	0.5391
bin_11.5.2.8.1.	Phytohormone action.ethylene.perception and signal transduction.EIN3 transcription factor activity.transcription factor *(EIN3/EIL)	transcription factor *(EIN3/EIL)	4	0.170338	1	0.897111	1	0.726773	0	0.0303828	0.455434
bin_11.5.2.8.2.	Phytohormone action.ethylene.perception and signal transduction.EIN3 transcription factor activity.substrate(EIN3) adaptor of SCF E3 ubiquitin ligase *(EBF)	substrate(EIN3) adaptor of SCF E3 ubiquitin ligase *(EBF)	4	0.817154	0.5	0.743521	0.75	-0.0736332	0.25	0.470486	1
bin_11.6.	Phytohormone action.gibberellin	gibberellin	45	0.18369	0.455556	0.244462	0.595745	0.0607718	0.140189	0.0317115	0.458131
bin_11.6.1.	Phytohormone action.gibberellin.biosynthesis	biosynthesis	20	0.143565	0.425	0.216437	0.547619	0.0728714	0.122619	0.0519619	0.5391
bin_11.6.1.5.	Phytohormone action.gibberellin.biosynthesis.gibberellin 20-oxidase	gibberellin 20-oxidase	7	0.142324	0.428571	0.170386	0.5	0.0280619	0.0714286	0.60928	1
bin_11.6.1.6.	Phytohormone action.gibberellin.biosynthesis.gibberellin 3-oxidase	gibberellin 3-oxidase	5	0.123675	0.2	0.159099	0.2	0.0354243	0	0.29627	0.983755
bin_11.6.2.	Phytohormone action.gibberellin.perception and signal transduction	perception and signal transduction	11	0.196166	0.590909	0.550361	0.7	0.354195	0.109091	0.0151231	0.314497
bin_11.6.2.1.	Phytohormone action.gibberellin.perception and signal transduction.receptor protein *(GID1)	receptor protein *(GID1)	3	0.451894	0.5	0.705545	0.666667	0.253651	0.166667	0.662521	1
bin_11.6.2.2.	Phytohormone action.gibberellin.perception and signal transduction.signal transducer *(DELLA)	signal transducer *(DELLA)	4	0.123253	0.625	0.212168	0.666667	0.0889148	0.0416667	0.215925	0.87317
bin_11.6.2.3.	Phytohormone action.gibberellin.perception and signal transduction.substrate adaptor of SCF E3 ubiquitin ligase *(SLY)	substrate adaptor of SCF E3 ubiquitin ligase *(SLY)	4	0.170531	0.625	0.636033	0.75	0.465502	0.125	0.0303828	0.455434
bin_11.6.3.	Phytohormone action.gibberellin.conjugation and degradation	conjugation and degradation	13	0.232604	0.384615	0.288976	0.566667	0.0563728	0.182051	0.712333	1
bin_11.6.3.1.	Phytohormone action.gibberellin.conjugation and degradation.gibberellin modification enzyme *(ELA)	gibberellin modification enzyme *(ELA)	3	0.369089	0.333333	0.308335	0.666667	-0.0607546	0.333333	0.382733	0.987947
bin_11.6.3.4.	Phytohormone action.gibberellin.conjugation and degradation.gibberellin 2-oxidase *(Ga2-Ox)	gibberellin 2-oxidase *(Ga2-Ox)	8	0.260925	0.375	0.304601	0.555556	0.0436763	0.180556	0.664232	1
bin_11.7.	Phytohormone action.jasmonic acid	jasmonic acid	48	0.273432	0.541667	0.362197	0.61	0.0887655	0.0683333	0.120466	0.730328
bin_11.7.1.	Phytohormone action.jasmonic acid.biosynthesis	biosynthesis	21	0.3134	0.571429	0.422147	0.666667	0.108747	0.0952381	0.269816	0.950239
bin_11.7.1.2.	Phytohormone action.jasmonic acid.biosynthesis.13-lipoxygenase *(LOX)	13-lipoxygenase *(LOX)	4	0.475905	0.625	0.362197	0.75	-0.113708	0.125	0.748381	1
bin_11.7.1.3.	Phytohormone action.jasmonic acid.biosynthesis.allene oxidase synthase *(AOS)	allene oxidase synthase *(AOS)	6	0.200556	0.5	0.335058	0.5	0.134503	0	0.0655522	0.599182
bin_11.7.2.	Phytohormone action.jasmonic acid.perception and signal transduction	perception and signal transduction	4	0.431244	0.75	0.371817	0.75	-0.0594273	0	0.665006	1
bin_11.7.2.1.	Phytohormone action.jasmonic acid.perception and signal transduction.receptor complex	receptor complex	4	0.431244	0.75	0.371817	0.75	-0.0594273	0	0.665006	1
bin_11.7.2.1.2.	Phytohormone action.jasmonic acid.perception and signal transduction.receptor complex.component *(JAZ)	component *(JAZ)	3	0.273269	0.666667	0.342792	0.666667	0.0695225	0	0.662521	1
bin_11.7.3.	Phytohormone action.jasmonic acid.conjugation and degradation	conjugation and degradation	19	0.273594	0.5	0.2575	0.555556	-0.0160934	0.0555556	0.77283	1
bin_11.7.3.2.	Phytohormone action.jasmonic acid.conjugation and degradation.jasmonoyl-amino acid synthetase *(JAR1)	jasmonoyl-amino acid synthetase *(JAR1)	7	0.334724	0.714286	0.271542	0.625	-0.063182	-0.0892857	0.685443	1
bin_11.7.3.4.	Phytohormone action.jasmonic acid.conjugation and degradation.jasmonoyl-amino acid hydroxylase *(CYP94B)	jasmonoyl-amino acid hydroxylase *(CYP94B)	4	0.237919	0.25	0.267195	0.5	0.029276	0.25	0.665006	1
bin_11.7.3.5.	Phytohormone action.jasmonic acid.conjugation and degradation.jasmonic acid oxidase *(JOX/JAO)	jasmonic acid oxidase *(JOX/JAO)	4	0.270241	0.5	0.247841	0.5	-0.0223998	0	1	1
bin_11.7.4.	Phytohormone action.jasmonic acid.transport	transport	4	0.270103	0.375	0.212637	0.375	-0.0574662	0	0.665006	1
bin_11.7.4.1.	Phytohormone action.jasmonic acid.transport.jasmonic acid transporter *(JAT)	jasmonic acid transporter *(JAT)	4	0.270103	0.375	0.212637	0.375	-0.0574662	0	0.665006	1
bin_11.8.	Phytohormone action.salicylic acid	salicylic acid	6	0.497735	0.833333	0.562749	0.9375	0.0650146	0.104167	0.746347	1
bin_11.8.2.	Phytohormone action.salicylic acid.perception and signal transduction	perception and signal transduction	3	0.770241	0.833333	0.76385	0.833333	-0.00639111	0	1	1
bin_11.9.	Phytohormone action.strigolactone	strigolactone	19	0.301903	0.552632	0.334256	0.690476	0.0323527	0.137845	0.175653	0.842173
bin_11.9.1.	Phytohormone action.strigolactone.biosynthesis	biosynthesis	6	0.280669	0.333333	0.278774	0.6	-0.00189477	0.266667	0.927264	1
bin_11.9.2.	Phytohormone action.strigolactone.perception and signal transduction	perception and signal transduction	13	0.370836	0.653846	0.434459	0.71875	0.0636228	0.0649038	0.154043	0.8211
bin_11.9.2.3.	Phytohormone action.strigolactone.perception and signal transduction.regulatory protein *(SMXL)	regulatory protein *(SMXL)	7	0.209959	0.571429	0.29639	0.611111	0.0864306	0.0396825	0.396754	0.997677
bin_11.9.2.4.	Phytohormone action.strigolactone.perception and signal transduction.substrate adaptor of SCF E3 ubiquitin ligase complex *(KUF1)	substrate adaptor of SCF E3 ubiquitin ligase complex *(KUF1)	3	0.290183	0.833333	0.749736	1	0.459553	0.166667	0.382733	0.987947
bin_11.10.	Phytohormone action.signalling peptides	signalling peptides	183	0.201513	0.428962	0.261118	0.518018	0.0596051	0.0890563	4.24445e-05	0.00391683
bin_11.10.1.	Phytohormone action.signalling peptides.NCRP (non-cysteine-rich-peptide) category	NCRP (non-cysteine-rich-peptide) category	100	0.194849	0.355	0.243166	0.439394	0.048317	0.0843939	0.00435409	0.151266
bin_11.10.1.1.	Phytohormone action.signalling peptides.NCRP (non-cysteine-rich-peptide) category.PIP/PIPL-peptide activity	PIP/PIPL-peptide activity	5	0.16041	0	0.206354	0.136364	0.0459436	0.136364	0.0541169	0.551059
bin_11.10.1.1.1.	Phytohormone action.signalling peptides.NCRP (non-cysteine-rich-peptide) category.PIP/PIPL-peptide activity.PIP/PIPL-precursor polypeptide	PIP/PIPL-precursor polypeptide	5	0.16041	0	0.193201	0	0.0327908	0	0.109599	0.702909
bin_11.10.1.2.	Phytohormone action.signalling peptides.NCRP (non-cysteine-rich-peptide) category.phytosulfokine activity	phytosulfokine activity	9	0.216236	0.555556	0.213235	0.65	-0.00300145	0.0944444	0.540291	1
bin_11.10.1.2.1.	Phytohormone action.signalling peptides.NCRP (non-cysteine-rich-peptide) category.phytosulfokine activity.pythosulfokine precursor polypeptide *(PSK)	pythosulfokine precursor polypeptide *(PSK)	7	0.175382	0.571429	0.199657	0.6875	0.0242749	0.116071	0.385418	0.990548
bin_11.10.1.3.	Phytohormone action.signalling peptides.NCRP (non-cysteine-rich-peptide) category.CEP-peptide activity	CEP-peptide activity	4	0.367543	0.5	0.373715	0.666667	0.00617291	0.166667	0.749119	1
bin_11.10.1.4.	Phytohormone action.signalling peptides.NCRP (non-cysteine-rich-peptide) category.CIF-peptide activity	CIF-peptide activity	5	0.179462	0.2	0.362507	0.285714	0.183045	0.0857143	0.0227516	0.399914
bin_11.10.1.5.	Phytohormone action.signalling peptides.NCRP (non-cysteine-rich-peptide) category.IDL-peptide activity	IDL-peptide activity	7	0.499999	0.428571	0.309008	0.4375	-0.190991	0.00892857	0.772337	1
bin_11.10.1.5.2.	Phytohormone action.signalling peptides.NCRP (non-cysteine-rich-peptide) category.IDL-peptide activity.IDA/IDL-peptide receptor kinase *(HAESA)	IDA/IDL-peptide receptor kinase *(HAESA)	4	0.537925	0.5	0.521544	0.666667	-0.0163811	0.166667	0.859684	1
bin_11.10.1.7.	Phytohormone action.signalling peptides.NCRP (non-cysteine-rich-peptide) category.GLV/RGF/CLEL-peptide activity	GLV/RGF/CLEL-peptide activity	16	0.256841	0.34375	0.242459	0.566667	-0.0143817	0.222917	0.984228	1
bin_11.10.1.7.1.	Phytohormone action.signalling peptides.NCRP (non-cysteine-rich-peptide) category.GLV/RGF/CLEL-peptide activity.RGF-precursor polypeptide	RGF-precursor polypeptide	9	0.219051	0.277778	0.232543	0.5625	0.0134928	0.284722	0.59619	1
bin_11.10.1.7.2.	Phytohormone action.signalling peptides.NCRP (non-cysteine-rich-peptide) category.GLV/RGF/CLEL-peptide activity.RGF-peptide receptor *(RGFR)	RGF-peptide receptor *(RGFR)	7	0.395214	0.428571	0.370735	0.571429	-0.0244792	0.142857	0.798298	1
bin_11.10.1.8.	Phytohormone action.signalling peptides.NCRP (non-cysteine-rich-peptide) category.CLE-TDIF-peptide activity	CLE-TDIF-peptide activity	3	0.168159	0.5	0.332776	0.7	0.164616	0.2	0.0736383	0.606007
bin_11.10.1.8.1.	Phytohormone action.signalling peptides.NCRP (non-cysteine-rich-peptide) category.CLE-TDIF-peptide activity.TDIF-precursor polypeptide	TDIF-precursor polypeptide	3	0.168159	0.5	0.23127	0.833333	0.0631106	0.333333	0.19043	0.842173
bin_11.10.1.9.	Phytohormone action.signalling peptides.NCRP (non-cysteine-rich-peptide) category.CLE-peptide activity	CLE-peptide activity	10	0.200316	0.25	0.258873	0.5	0.0585569	0.25	0.209903	0.87317
bin_11.10.1.9.1.	Phytohormone action.signalling peptides.NCRP (non-cysteine-rich-peptide) category.CLE-peptide activity.CLE-precursor polypeptide	CLE-precursor polypeptide	10	0.200316	0.25	0.258873	0.5	0.0585569	0.25	0.209903	0.87317
bin_11.10.1.10.	Phytohormone action.signalling peptides.NCRP (non-cysteine-rich-peptide) category.IMA/FEP-peptide activity	IMA/FEP-peptide activity	5	0.083518	0.3	0.0980057	0.05	0.0144877	-0.25	0.0432975	0.509392
bin_11.10.1.10.1.	Phytohormone action.signalling peptides.NCRP (non-cysteine-rich-peptide) category.IMA/FEP-peptide activity.IMA/FEP precursor polypeptide	IMA/FEP precursor polypeptide	5	0.083518	0.3	0.0980057	0.05	0.0144877	-0.25	0.0432975	0.509392
bin_11.10.1.11.	Phytohormone action.signalling peptides.NCRP (non-cysteine-rich-peptide) category.PNP-peptide activity	PNP-peptide activity	5	0.196147	0.4	0.270925	0.333333	0.0747786	-0.0666667	0.120691	0.730328
bin_11.10.1.11.1.	Phytohormone action.signalling peptides.NCRP (non-cysteine-rich-peptide) category.PNP-peptide activity.PNP precursor polypeptide	PNP precursor polypeptide	3	0.196147	0.333333	0.260046	0.25	0.0638993	-0.0833333	0.859684	1
bin_11.10.1.12.	Phytohormone action.signalling peptides.NCRP (non-cysteine-rich-peptide) category.PSY-peptide activity	PSY-peptide activity	7	0.237376	0.428571	0.267606	0.722222	0.0302303	0.293651	1	1
bin_11.10.1.12.1.	Phytohormone action.signalling peptides.NCRP (non-cysteine-rich-peptide) category.PSY-peptide activity.PSY precursor polypeptide	PSY precursor polypeptide	7	0.237376	0.428571	0.244088	0.75	0.00671223	0.321429	0.862065	1
bin_11.10.1.13.	Phytohormone action.signalling peptides.NCRP (non-cysteine-rich-peptide) category.CAPE-peptide activity	CAPE-peptide activity	14	0.144164	0.357143	0.263769	0.357143	0.119604	0	0.0022467	0.0941644
bin_11.10.1.13.1.	Phytohormone action.signalling peptides.NCRP (non-cysteine-rich-peptide) category.CAPE-peptide activity.CAPE precursor polypeptide	CAPE precursor polypeptide	14	0.144164	0.357143	0.263769	0.357143	0.119604	0	0.0022467	0.0941644
bin_11.10.1.14.	Phytohormone action.signalling peptides.NCRP (non-cysteine-rich-peptide) category.SCREW-peptide activity	SCREW-peptide activity	7	0.192315	0.357143	0.183239	0.35	-0.00907528	-0.00714286	0.961083	1
bin_11.10.1.14.2.	Phytohormone action.signalling peptides.NCRP (non-cysteine-rich-peptide) category.SCREW-peptide activity.SCREW peptide receptor *(NUT)	SCREW peptide receptor *(NUT)	5	0.245498	0.5	0.176643	0.416667	-0.0688551	-0.0833333	0.411314	1
bin_11.10.2.	Phytohormone action.signalling peptides.CRP (cysteine-rich-peptide) category	CRP (cysteine-rich-peptide) category	83	0.224059	0.518072	0.27991	0.633333	0.0558508	0.115261	0.00193016	0.0876888
bin_11.10.2.1.	Phytohormone action.signalling peptides.CRP (cysteine-rich-peptide) category.GASA/GAST-peptide activity	GASA/GAST-peptide activity	20	0.255289	0.675	0.305466	0.738095	0.0501767	0.0630952	0.256536	0.948122
bin_11.10.2.1.1.	Phytohormone action.signalling peptides.CRP (cysteine-rich-peptide) category.GASA/GAST-peptide activity.GASA-precursor polypeptide	GASA-precursor polypeptide	20	0.255289	0.675	0.305466	0.738095	0.0501767	0.0630952	0.256536	0.948122
bin_11.10.2.2.	Phytohormone action.signalling peptides.CRP (cysteine-rich-peptide) category.STIG1-peptide activity	STIG1-peptide activity	8	0.112953	0.125	0.260049	0.5	0.147096	0.375	0.010415	0.254178
bin_11.10.2.2.1.	Phytohormone action.signalling peptides.CRP (cysteine-rich-peptide) category.STIG1-peptide activity.STIG1/GRI-precursor polypeptide	STIG1/GRI-precursor polypeptide	8	0.112953	0.125	0.260049	0.5	0.147096	0.375	0.010415	0.254178
bin_11.10.2.3.	Phytohormone action.signalling peptides.CRP (cysteine-rich-peptide) category.EPF/EPFL-peptide activity	EPF/EPFL-peptide activity	20	0.283351	0.475	0.233084	0.613636	-0.0502664	0.138636	0.659386	1
bin_11.10.2.3.1.	Phytohormone action.signalling peptides.CRP (cysteine-rich-peptide) category.EPF/EPFL-peptide activity.EPF/EPFL-precursor polypeptide	EPF/EPFL-precursor polypeptide	15	0.295833	0.433333	0.212395	0.59375	-0.083438	0.160417	0.213032	0.87317
bin_11.10.2.3.3.	Phytohormone action.signalling peptides.CRP (cysteine-rich-peptide) category.EPF/EPFL-peptide activity.EPF-peptide co-receptor *(TMM)	EPF-peptide co-receptor *(TMM)	3	0.149455	0.5	0.245907	0.5	0.0964517	0	0.382733	0.987947
bin_11.10.2.4.	Phytohormone action.signalling peptides.CRP (cysteine-rich-peptide) category.RALF/RALFL-peptide activity	RALF/RALFL-peptide activity	32	0.252291	0.59375	0.341994	0.621951	0.089703	0.0282012	0.0146737	0.309511
bin_11.10.2.4.1.	Phytohormone action.signalling peptides.CRP (cysteine-rich-peptide) category.RALF/RALFL-peptide activity.RALF/RALFL-precursor polypeptide	RALF/RALFL-precursor polypeptide	10	0.150815	0.6	0.241719	0.5	0.0909042	-0.1	0.248401	0.93863
bin_11.10.2.4.2.	Phytohormone action.signalling peptides.CRP (cysteine-rich-peptide) category.RALF/RALFL-peptide activity.RALF-peptide receptor *(CrRLK1L)	RALF-peptide receptor *(CrRLK1L)	18	0.21206	0.555556	0.380991	0.673077	0.16893	0.117521	0.003453	0.127459
bin_11.10.2.4.3.	Phytohormone action.signalling peptides.CRP (cysteine-rich-peptide) category.RALF/RALFL-peptide activity.receptor CrRLK1L chaperone *(LLG)	receptor CrRLK1L chaperone *(LLG)	4	0.566458	0.75	0.701822	0.666667	0.135364	-0.0833333	0.859684	1
bin_12.	Chromatin organisation	Chromatin organisation	529	0.564581	0.597353	0.682877	0.691377	0.118296	0.0940232	9.71235e-06	0.0011031
bin_12.1.	Chromatin organisation.chromatin structure	chromatin structure	82	0.413529	0.707317	0.714637	0.804348	0.301108	0.0970308	3.62566e-07	6.65988e-05
bin_12.1.1.	Chromatin organisation.chromatin structure.DNA wrapping	DNA wrapping	62	0.373927	0.685484	0.708112	0.784615	0.334185	0.0991315	8.15181e-07	0.000126696
bin_12.1.1.1.	Chromatin organisation.chromatin structure.DNA wrapping.histone *(H2A)	histone *(H2A)	24	0.560054	0.479167	0.844711	0.565217	0.284656	0.0860507	0.0176501	0.345171
bin_12.1.1.2.	Chromatin organisation.chromatin structure.DNA wrapping.histone *(H2B)	histone *(H2B)	14	0.276429	0.714286	0.633145	0.8	0.356716	0.0857143	0.00241952	0.099234
bin_12.1.1.3.	Chromatin organisation.chromatin structure.DNA wrapping.histone *(H3)	histone *(H3)	10	0.458662	0.95	0.58363	0.964286	0.124969	0.0142857	0.168816	0.842173
bin_12.1.1.4.	Chromatin organisation.chromatin structure.DNA wrapping.histone *(H4)	histone *(H4)	14	0.27904	0.821429	0.704056	0.961538	0.425016	0.14011	0.000114398	0.00897992
bin_12.1.2.	Chromatin organisation.chromatin structure.DNA bridging	DNA bridging	4	0.446846	1	0.570453	1	0.123606	0	0.665006	1
bin_12.1.2.1.	Chromatin organisation.chromatin structure.DNA bridging.linker histone *(H1)	linker histone *(H1)	4	0.446846	1	0.570453	1	0.123606	0	0.665006	1
bin_12.1.3.	Chromatin organisation.chromatin structure.DNA bending	DNA bending	7	0.486122	0.642857	0.816938	0.8	0.330816	0.157143	0.222229	0.886813
bin_12.1.3.1.	Chromatin organisation.chromatin structure.DNA bending.architectural protein *(HMG-B)	architectural protein *(HMG-B)	7	0.486122	0.642857	0.816938	0.8	0.330816	0.157143	0.222229	0.886813
bin_12.1.4.	Chromatin organisation.chromatin structure.structure modulation	structure modulation	9	0.694078	0.777778	0.7362	0.846154	0.0421225	0.0683761	0.738249	1
bin_12.1.4.1.	Chromatin organisation.chromatin structure.structure modulation.chromatin architectural modulator *(HMGA)	chromatin architectural modulator *(HMGA)	4	0.676964	0.875	0.682877	0.9	0.00591331	0.025	1	1
bin_12.1.4.2.	Chromatin organisation.chromatin structure.structure modulation.chromatin architectural modulator *(DEK)	chromatin architectural modulator *(DEK)	4	0.704993	0.75	0.736561	0.916667	0.0315685	0.166667	1	1
bin_12.2.	Chromatin organisation.histone chaperone activities	histone chaperone activities	27	0.749133	0.703704	0.710626	0.823529	-0.0385073	0.119826	0.936344	1
bin_12.2.1.	Chromatin organisation.histone chaperone activities.CAF1 histone chaperone complex	CAF1 histone chaperone complex	5	0.833029	0.6	0.76245	0.916667	-0.0705788	0.316667	0.648077	1
bin_12.2.1.3.	Chromatin organisation.histone chaperone activities.CAF1 histone chaperone complex.component *(CAF1c/MSI)	component *(CAF1c/MSI)	3	0.493653	0.666667	0.754389	1	0.260737	0.333333	1	1
bin_12.2.2.	Chromatin organisation.histone chaperone activities.FACT histone chaperone complex	FACT histone chaperone complex	4	0.251038	0.75	0.60209	0.75	0.351051	0	0.193931	0.842173
bin_12.2.2.1.	Chromatin organisation.histone chaperone activities.FACT histone chaperone complex.component *(SPT16)	component *(SPT16)	3	0.245525	0.666667	0.485554	0.666667	0.240029	0	0.0808556	0.606007
bin_12.2.3.	Chromatin organisation.histone chaperone activities.HIRA histone chaperone complex	HIRA histone chaperone complex	3	0.849369	0.5	0.68064	0.5	-0.168729	0	0.0808556	0.606007
bin_12.2.6.	Chromatin organisation.histone chaperone activities.histone chaperone *(NAP)	histone chaperone *(NAP)	6	0.776796	0.75	0.741711	0.875	-0.0350846	0.125	1	1
bin_12.2.7.	Chromatin organisation.histone chaperone activities.histone chaperone *(NRP)	histone chaperone *(NRP)	4	0.534958	0.875	0.425974	0.833333	-0.108984	-0.0416667	0.335887	0.987947
bin_12.3.	Chromatin organisation.post-translational histone modification	post-translational histone modification	208	0.601665	0.567308	0.720379	0.6875	0.118714	0.120192	0.00548026	0.165021
bin_12.3.1.	Chromatin organisation.post-translational histone modification.histone methylation	histone methylation	106	0.56452	0.509434	0.698854	0.626866	0.134334	0.117432	0.0126004	0.279766
bin_12.3.1.1.	Chromatin organisation.post-translational histone modification.histone methylation.lysine methylation	lysine methylation	73	0.577931	0.506849	0.720336	0.636364	0.142405	0.129514	0.0210309	0.385742
bin_12.3.1.1.1.	Chromatin organisation.post-translational histone modification.histone methylation.lysine methylation.COMPASS histone trimethylation complex	COMPASS histone trimethylation complex	8	0.679423	0.5	0.814043	0.6875	0.13462	0.1875	0.318425	0.987947
bin_12.3.1.1.2.	Chromatin organisation.post-translational histone modification.histone methylation.lysine methylation.class-I histone methyltransferase activities	class-I histone methyltransferase activities	21	0.665385	0.571429	0.785764	0.725806	0.12038	0.154378	0.390855	0.994331
bin_12.3.1.1.2.1.	Chromatin organisation.post-translational histone modification.histone methylation.lysine methylation.class-I histone methyltransferase activities.PRC2 histone methylation complex	PRC2 histone methylation complex	21	0.665385	0.571429	0.785764	0.725806	0.12038	0.154378	0.390855	0.994331
bin_12.3.1.1.2.1.1.	Chromatin organisation.post-translational histone modification.histone methylation.lysine methylation.class-I histone methyltransferase activities.PRC2 histone methylation complex.VRN/FIS/EMF core subcomplexes	VRN/FIS/EMF core subcomplexes	5	0.801127	0.9	0.922658	0.888889	0.121531	-0.0111111	0.347985	0.987947
bin_12.3.1.1.2.1.2.	Chromatin organisation.post-translational histone modification.histone methylation.lysine methylation.class-I histone methyltransferase activities.PRC2 histone methylation complex.associated protein factors	associated protein factors	16	0.574525	0.46875	0.706113	0.659091	0.131588	0.190341	0.75615	1
bin_12.3.1.1.2.1.2.2.	Chromatin organisation.post-translational histone modification.histone methylation.lysine methylation.class-I histone methyltransferase activities.PRC2 histone methylation complex.associated protein factors.PRC2-VRN-interacting factor *(VIN3/VEL)	PRC2-VRN-interacting factor *(VIN3/VEL)	3	0.580296	0.5	0.825269	0.666667	0.244973	0.166667	1	1
bin_12.3.1.1.2.1.2.6.	Chromatin organisation.post-translational histone modification.histone methylation.lysine methylation.class-I histone methyltransferase activities.PRC2 histone methylation complex.associated protein factors.histone H3 methylation reader *(PWO)	histone H3 methylation reader *(PWO)	4	0.820653	0.5	0.738785	0.5	-0.081868	0	0.312321	0.987947
bin_12.3.1.1.2.1.2.7.	Chromatin organisation.post-translational histone modification.histone methylation.lysine methylation.class-I histone methyltransferase activities.PRC2 histone methylation complex.associated protein factors.histone H3 demethylase *(ICU11/CP)	histone H3 demethylase *(ICU11/CP)	3	0.287621	0.333333	0.607562	0.5	0.319941	0.166667	0.382733	0.987947
bin_12.3.1.1.3.	Chromatin organisation.post-translational histone modification.histone methylation.lysine methylation.class-II histone methyltransferase *(ASH)	class-II histone methyltransferase *(ASH)	9	0.313454	0.333333	0.652852	0.5	0.339398	0.166667	0.229049	0.901736
bin_12.3.1.1.4.	Chromatin organisation.post-translational histone modification.histone methylation.lysine methylation.class-III histone methyltransferase *(Trx)	class-III histone methyltransferase *(Trx)	6	0.565886	0.416667	0.850353	0.5	0.284467	0.0833333	0.47117	1
bin_12.3.1.1.6.	Chromatin organisation.post-translational histone modification.histone methylation.lysine methylation.class-V histone methyltransferase *(Suv)	class-V histone methyltransferase *(Suv)	6	0.710877	0.5	0.54168	0.7	-0.169197	0.2	0.624206	1
bin_12.3.1.1.7.	Chromatin organisation.post-translational histone modification.histone methylation.lysine methylation.class-VI histone methyltransferase activities	class-VI histone methyltransferase activities	6	0.539678	0.5	0.705902	0.5	0.166224	0	0.315302	0.987947
bin_12.3.1.1.8.	Chromatin organisation.post-translational histone modification.histone methylation.lysine methylation.histone H3K9 methylation	histone H3K9 methylation	9	0.324095	0.444444	0.561086	0.545455	0.236991	0.10101	0.080341	0.606007
bin_12.3.1.1.8.2.	Chromatin organisation.post-translational histone modification.histone methylation.lysine methylation.histone H3K9 methylation.histone H3K9 methyltransferase *(SUVH5/6)	histone H3K9 methyltransferase *(SUVH5/6)	5	0.13047	0.4	0.428259	0.4	0.297788	0	0.0946929	0.647288
bin_12.3.1.1.8.3.	Chromatin organisation.post-translational histone modification.histone methylation.lysine methylation.histone H3K9 methylation.histone H3K9 methylation reader *(AGDP1)	histone H3K9 methylation reader *(AGDP1)	3	0.383356	0.5	0.561086	0.7	0.17773	0.2	0.546168	1
bin_12.3.1.1.9.	Chromatin organisation.post-translational histone modification.histone methylation.lysine methylation.histone H3K36 methylation	histone H3K36 methylation	6	0.809067	0.75	0.924231	0.666667	0.115164	-0.0833333	0.378478	0.987947
bin_12.3.1.1.9.2.	Chromatin organisation.post-translational histone modification.histone methylation.lysine methylation.histone H3K36 methylation.histone H3K36 methylation reader *(EML)	histone H3K36 methylation reader *(EML)	4	0.809067	0.875	0.938413	0.75	0.129346	-0.125	0.470486	1
bin_12.3.1.2.	Chromatin organisation.post-translational histone modification.histone methylation.arginine methylation	arginine methylation	6	0.695636	0.666667	0.712211	0.714286	0.0165749	0.047619	0.720617	1
bin_12.3.1.3.	Chromatin organisation.post-translational histone modification.histone methylation.KDM1-type histone demethylase activities	KDM1-type histone demethylase activities	5	0.401657	0.3	0.575798	0.375	0.174141	0.075	0.510068	1
bin_12.3.1.3.1.	Chromatin organisation.post-translational histone modification.histone methylation.KDM1-type histone demethylase activities.histone demethylase *(KDM1a/b/c)	histone demethylase *(KDM1a/b/c)	4	0.423996	0.25	0.53992	0.357143	0.115924	0.107143	0.776814	1
bin_12.3.1.4.	Chromatin organisation.post-translational histone modification.histone methylation.JmjC-domain histone demethylase activities	JmjC-domain histone demethylase activities	22	0.5542	0.522727	0.580668	0.645161	0.0264677	0.122434	0.259144	0.949446
bin_12.3.1.4.2.	Chromatin organisation.post-translational histone modification.histone methylation.JmjC-domain histone demethylase activities.histone demethylase *(KDM3)	histone demethylase *(KDM3)	9	0.334188	0.444444	0.672153	0.666667	0.337965	0.222222	0.125788	0.748194
bin_12.3.1.4.5.	Chromatin organisation.post-translational histone modification.histone methylation.JmjC-domain histone demethylase activities.histone demethylase *(PKDM7)	histone demethylase *(PKDM7)	3	0.662326	0.5	0.713569	0.625	0.051243	0.125	0.858427	1
bin_12.3.2.	Chromatin organisation.post-translational histone modification.histone acetylation	histone acetylation	64	0.626556	0.570312	0.648218	0.74026	0.0216627	0.169947	0.853791	1
bin_12.3.2.1.	Chromatin organisation.post-translational histone modification.histone acetylation.NuA4 histone acetyltransferase complex	NuA4 histone acetyltransferase complex	21	0.698158	0.714286	0.745167	0.73913	0.0470092	0.0248447	0.796033	1
bin_12.3.2.1.1.	Chromatin organisation.post-translational histone modification.histone acetylation.NuA4 histone acetyltransferase complex.Piccolo module	Piccolo module	7	0.631214	0.785714	0.577293	0.857143	-0.0539205	0.0714286	0.60928	1
bin_12.3.2.1.2.	Chromatin organisation.post-translational histone modification.histone acetylation.NuA4 histone acetyltransferase complex.assembly platform	assembly platform	3	0.58127	0.5	0.818031	0.5	0.236761	0	1	1
bin_12.3.2.1.3.	Chromatin organisation.post-translational histone modification.histone acetylation.NuA4 histone acetyltransferase complex.TINTIN module	TINTIN module	4	0.687991	0.75	0.744766	0.75	0.0567746	0	0.665006	1
bin_12.3.2.1.4.	Chromatin organisation.post-translational histone modification.histone acetylation.NuA4 histone acetyltransferase complex.helicase component *(RVB)	helicase component *(RVB)	3	0.895809	0.833333	0.872495	1	-0.0233136	0.166667	1	1
bin_12.3.2.1.5.	Chromatin organisation.post-translational histone modification.histone acetylation.NuA4 histone acetyltransferase complex.module shared with NuA4/SWR1 complexes	module shared with NuA4/SWR1 complexes	4	0.727835	0.625	0.778633	0.6	0.0507983	-0.025	0.712155	1
bin_12.3.2.2.	Chromatin organisation.post-translational histone modification.histone acetylation.histone acetyltransferase *(HAC/HPCAT)	histone acetyltransferase *(HAC/HPCAT)	4	0.51018	0.375	0.854517	0.714286	0.344337	0.339286	0.295301	0.983755
bin_12.3.2.3.	Chromatin organisation.post-translational histone modification.histone acetylation.HD1-type histone deacetylase family	HD1-type histone deacetylase family	36	0.546677	0.5	0.461064	0.731707	-0.0856127	0.231707	0.810356	1
bin_12.3.2.3.1.	Chromatin organisation.post-translational histone modification.histone acetylation.HD1-type histone deacetylase family.class-I histone deacetylase activities	class-I histone deacetylase activities	31	0.558622	0.467742	0.750096	0.714286	0.191474	0.246544	0.989746	1
bin_12.3.2.3.1.1.	Chromatin organisation.post-translational histone modification.histone acetylation.HD1-type histone deacetylase family.class-I histone deacetylase activities.HDA9-PWR deacetylation complex	HDA9-PWR deacetylation complex	9	0.27425	0.222222	0.301484	0.375	0.027234	0.152778	0.961627	1
bin_12.3.2.3.1.1.3.	Chromatin organisation.post-translational histone modification.histone acetylation.HD1-type histone deacetylase family.class-I histone deacetylase activities.HDA9-PWR deacetylation complex.component *(HOS15)	component *(HOS15)	7	0.253328	0.142857	0.238884	0.166667	-0.0144442	0.0238095	0.617075	1
bin_12.3.2.3.1.2.	Chromatin organisation.post-translational histone modification.histone acetylation.HD1-type histone deacetylase family.class-I histone deacetylase activities.SNL-HDA19 histone deacetylase complex	SNL-HDA19 histone deacetylase complex	10	0.763361	0.7	0.817081	0.923077	0.0537199	0.223077	0.335819	0.987947
bin_12.3.2.3.1.2.1.	Chromatin organisation.post-translational histone modification.histone acetylation.HD1-type histone deacetylase family.class-I histone deacetylase activities.SNL-HDA19 histone deacetylase complex.deacetylase component *(HDA19)	deacetylase component *(HDA19)	3	0.763601	0.5	0.750096	0.833333	-0.0135047	0.333333	0.382733	0.987947
bin_12.3.2.3.1.2.2.	Chromatin organisation.post-translational histone modification.histone acetylation.HD1-type histone deacetylase family.class-I histone deacetylase activities.SNL-HDA19 histone deacetylase complex.key scaffold component *(SNL)	key scaffold component *(SNL)	3	0.504795	0.666667	0.894803	1	0.390008	0.333333	0.0324733	0.458822
bin_12.3.2.3.1.3.	Chromatin organisation.post-translational histone modification.histone acetylation.HD1-type histone deacetylase family.class-I histone deacetylase activities.HHP1-HDA6 histone deacetylation complex	HHP1-HDA6 histone deacetylation complex	7	0.386282	0.428571	0.35616	0.666667	-0.0301224	0.238095	1	1
bin_12.3.2.3.1.4.	Chromatin organisation.post-translational histone modification.histone acetylation.HD1-type histone deacetylase family.class-I histone deacetylase activities.histone deacetylase *(HDA8)	histone deacetylase *(HDA8)	5	0.763601	0.5	0.750096	0.8	-0.0135047	0.3	0.530869	1
bin_12.3.2.3.2.	Chromatin organisation.post-translational histone modification.histone acetylation.HD1-type histone deacetylase family.class-II histone deacetylase	class-II histone deacetylase	4	0.429259	0.75	0.381155	0.75	-0.0481042	0	1	1
bin_12.3.3.	Chromatin organisation.post-translational histone modification.histone phosphorylation	histone phosphorylation	10	0.625035	0.7	0.787381	0.7	0.162346	0	0.121225	0.732057
bin_12.3.3.1.	Chromatin organisation.post-translational histone modification.histone phosphorylation.protein kinase *(AURORA)	protein kinase *(AURORA)	3	0.647551	0.5	0.795012	0.5	0.147461	0	0.662521	1
bin_12.3.3.2.	Chromatin organisation.post-translational histone modification.histone phosphorylation.protein kinase *(MLK)	protein kinase *(MLK)	6	0.576627	0.833333	0.770303	0.833333	0.193676	0	0.297953	0.986385
bin_12.3.4.	Chromatin organisation.post-translational histone modification.PRC1 bifunctional histone ubiquitination and methylation reader complex	PRC1 bifunctional histone ubiquitination and methylation reader complex	28	0.688912	0.732143	0.841635	0.8	0.152723	0.0678571	0.0732214	0.606007
bin_12.3.4.1.	Chromatin organisation.post-translational histone modification.PRC1 bifunctional histone ubiquitination and methylation reader complex.core components	core components	9	0.592845	0.666667	0.802536	0.681818	0.209691	0.0151515	0.322956	0.987947
bin_12.3.4.1.1.	Chromatin organisation.post-translational histone modification.PRC1 bifunctional histone ubiquitination and methylation reader complex.core components.modification writer component *(BMI1)	modification writer component *(BMI1)	3	0.890185	0.5	0.894898	0.5	0.00471321	0	0.59256	1
bin_12.3.4.1.3.	Chromatin organisation.post-translational histone modification.PRC1 bifunctional histone ubiquitination and methylation reader complex.core components.LHP1 modification reader activity	LHP1 modification reader activity	4	0.621186	0.75	0.763366	0.75	0.14218	0	0.470486	1
bin_12.3.4.2.	Chromatin organisation.post-translational histone modification.PRC1 bifunctional histone ubiquitination and methylation reader complex.associated factors	associated factors	19	0.702298	0.763158	0.85681	0.854167	0.154513	0.0910088	0.14553	0.79436
bin_12.3.4.2.1.	Chromatin organisation.post-translational histone modification.PRC1 bifunctional histone ubiquitination and methylation reader complex.associated factors.methylation reader *(SHL/EBS)	methylation reader *(SHL/EBS)	4	0.552048	0.75	0.686605	0.875	0.134557	0.125	0.470486	1
bin_12.3.4.2.2.	Chromatin organisation.post-translational histone modification.PRC1 bifunctional histone ubiquitination and methylation reader complex.associated factors.methylation reader *(Alfin)	methylation reader *(Alfin)	11	0.840804	0.863636	0.834197	0.961538	-0.00660656	0.0979021	0.642867	1
bin_12.3.4.2.3.	Chromatin organisation.post-translational histone modification.PRC1 bifunctional histone ubiquitination and methylation reader complex.associated factors.regulatory protein *(VAL)	regulatory protein *(VAL)	3	0.875536	0.5	0.873578	0.666667	-0.0019585	0.166667	1	1
bin_12.4.	Chromatin organisation.nucleosome remodeling	nucleosome remodeling	103	0.696304	0.57767	0.683882	0.619565	-0.0124218	0.0418953	0.920403	1
bin_12.4.1.	Chromatin organisation.nucleosome remodeling.SWI/SNF chromatin remodeling complexes	SWI/SNF chromatin remodeling complexes	35	0.755772	0.6	0.739981	0.72093	-0.0157906	0.12093	0.636778	1
bin_12.4.1.1.	Chromatin organisation.nucleosome remodeling.SWI/SNF chromatin remodeling complexes.ATPase module	ATPase module	9	0.678674	0.555556	0.663838	0.692308	-0.0148357	0.136752	0.547499	1
bin_12.4.1.1.1.	Chromatin organisation.nucleosome remodeling.SWI/SNF chromatin remodeling complexes.ATPase module.SMARCA component *(SYD/BRM/MINU)	SMARCA component *(SYD/BRM/MINU)	3	0.63172	0.5	0.751462	0.875	0.119742	0.375	0.211798	0.87317
bin_12.4.1.1.3.	Chromatin organisation.nucleosome remodeling.SWI/SNF chromatin remodeling complexes.ATPase module.SMARCL component *(AN3/GIF)	SMARCL component *(AN3/GIF)	3	0.714215	0.5	0.631264	0.5	-0.0829513	0	0.546168	1
bin_12.4.1.2.	Chromatin organisation.nucleosome remodeling.SWI/SNF chromatin remodeling complexes.core modules	core modules	6	0.844049	0.75	0.823031	0.833333	-0.0210173	0.0833333	0.378478	0.987947
bin_12.4.1.2.1.	Chromatin organisation.nucleosome remodeling.SWI/SNF chromatin remodeling complexes.core modules.SMARCC component *(SWI3)	SMARCC component *(SWI3)	4	0.833955	0.75	0.838112	0.75	0.00415722	0	0.885234	1
bin_12.4.1.3.	Chromatin organisation.nucleosome remodeling.SWI/SNF chromatin remodeling complexes.BAF-type modules	BAF-type modules	14	0.655589	0.607143	0.600361	0.764706	-0.0552279	0.157563	0.619557	1
bin_12.4.1.3.2.	Chromatin organisation.nucleosome remodeling.SWI/SNF chromatin remodeling complexes.BAF-type modules.SMARCI component *(BRD)	SMARCI component *(BRD)	3	0.849432	0.666667	0.600361	0.666667	-0.249071	0	0.382733	0.987947
bin_12.4.1.3.3.	Chromatin organisation.nucleosome remodeling.SWI/SNF chromatin remodeling complexes.BAF-type modules.SMARCG component *(TPF)	SMARCG component *(TPF)	6	0.371653	0.5	0.444395	0.8125	0.0727417	0.3125	0.649576	1
bin_12.4.1.4.	Chromatin organisation.nucleosome remodeling.SWI/SNF chromatin remodeling complexes.plant-specific components	plant-specific components	6	0.858818	0.5	0.85074	0.571429	-0.00807804	0.0714286	0.830094	1
bin_12.4.2.	Chromatin organisation.nucleosome remodeling.ISWI chromatin remodeling complexes	ISWI chromatin remodeling complexes	15	0.530917	0.633333	0.681752	0.735294	0.150834	0.101961	0.7915	1
bin_12.4.2.2.	Chromatin organisation.nucleosome remodeling.ISWI chromatin remodeling complexes.ISWI-CDM complex	ISWI-CDM complex	4	0.314565	0.5	0.448864	0.6	0.134298	0.1	0.270344	0.950239
bin_12.4.2.2.1.	Chromatin organisation.nucleosome remodeling.ISWI chromatin remodeling complexes.ISWI-CDM complex.component *(DDP)	component *(DDP)	3	0.242948	0.5	0.542196	0.5	0.299248	0	0.215925	0.87317
bin_12.4.2.3.	Chromatin organisation.nucleosome remodeling.ISWI chromatin remodeling complexes.ISWI-CRA complex	ISWI-CRA complex	5	0.683367	0.8	0.681752	0.9	-0.0016148	0.1	1	1
bin_12.4.2.4.	Chromatin organisation.nucleosome remodeling.ISWI chromatin remodeling complexes.ISWI-CDD complex	ISWI-CDD complex	4	0.660394	0.5	0.70896	0.6	0.0485664	0.1	1	1
bin_12.4.2.4.1.	Chromatin organisation.nucleosome remodeling.ISWI chromatin remodeling complexes.ISWI-CDD complex.component *(DDR)	component *(DDR)	3	0.530917	0.5	0.70896	0.625	0.178043	0.125	0.59256	1
bin_12.4.3.	Chromatin organisation.nucleosome remodeling.INO80 chromatin remodeling complex	INO80 chromatin remodeling complex	13	0.728453	0.653846	0.686013	0.481481	-0.0424397	-0.172365	0.452631	1
bin_12.4.3.5.	Chromatin organisation.nucleosome remodeling.INO80 chromatin remodeling complex.component *(IES2)	component *(IES2)	3	0.728453	0.5	0.939284	0.6	0.210831	0.1	0.131355	0.756121
bin_12.4.3.6.	Chromatin organisation.nucleosome remodeling.INO80 chromatin remodeling complex.NTD module	NTD module	6	0.506352	0.75	0.337996	0.375	-0.168356	-0.375	0.253039	0.943064
bin_12.4.4.	Chromatin organisation.nucleosome remodeling.SWR1 chromatin remodeling complex	SWR1 chromatin remodeling complex	11	0.752802	0.636364	0.778633	0.666667	0.0258313	0.030303	0.441589	1
bin_12.4.4.5.	Chromatin organisation.nucleosome remodeling.SWR1 chromatin remodeling complex.helicase component *(RVB)	helicase component *(RVB)	3	0.895809	0.833333	0.872495	1	-0.0233136	0.166667	1	1
bin_12.4.4.7.	Chromatin organisation.nucleosome remodeling.SWR1 chromatin remodeling complex.SWR1/NuA4-complexes shared module	SWR1/NuA4-complexes shared module	4	0.727835	0.625	0.778633	0.6	0.0507983	-0.025	0.712155	1
bin_12.4.7.	Chromatin organisation.nucleosome remodeling.CHD chromatin remodeling activities	CHD chromatin remodeling activities	4	0.638818	0.75	0.836439	0.875	0.197621	0.125	0.470486	1
bin_12.4.7.2.	Chromatin organisation.nucleosome remodeling.CHD chromatin remodeling activities.CHD3-type chromatin remodeling factor *(PKL/PKR)	CHD3-type chromatin remodeling factor *(PKL/PKR)	3	0.472583	0.666667	0.774815	0.833333	0.302232	0.166667	0.382733	0.987947
bin_12.4.8.	Chromatin organisation.nucleosome remodeling.other chromatin remodeling activities	other chromatin remodeling activities	23	0.564759	0.413043	0.651344	0.5	0.0865857	0.0869565	0.528812	1
bin_12.4.8.2.	Chromatin organisation.nucleosome remodeling.other chromatin remodeling activities.SSO1653-like group	SSO1653-like group	7	0.718961	0.5	0.588177	0.6875	-0.130784	0.1875	0.771941	1
bin_12.4.8.2.3.	Chromatin organisation.nucleosome remodeling.other chromatin remodeling activities.SSO1653-like group.chromatin remodeling factor *(ERCC6)	chromatin remodeling factor *(ERCC6)	3	0.82061	0.5	0.791623	0.5	-0.0289871	0	1	1
bin_12.4.8.3.	Chromatin organisation.nucleosome remodeling.other chromatin remodeling activities.Rad5/16-like group	Rad5/16-like group	12	0.495337	0.333333	0.639788	0.34375	0.144452	0.0104167	0.390299	0.994331
bin_12.4.8.3.1.	Chromatin organisation.nucleosome remodeling.other chromatin remodeling activities.Rad5/16-like group.chromatin remodeling factor *(Rad5)	chromatin remodeling factor *(Rad5)	3	0.544214	0.5	0.666065	0.5	0.121851	0	0.662521	1
bin_12.4.8.3.2.	Chromatin organisation.nucleosome remodeling.other chromatin remodeling activities.Rad5/16-like group.chromatin remodeling factor *(Rad5-like)	chromatin remodeling factor *(Rad5-like)	7	0.402727	0.214286	0.582623	0.25	0.179896	0.0357143	0.353577	0.987947
bin_12.5.	Chromatin organisation.epigenetic state regulation	epigenetic state regulation	97	0.468577	0.541237	0.586629	0.637795	0.118052	0.0965582	0.0348694	0.460352
bin_12.5.1.	Chromatin organisation.epigenetic state regulation.DNA methylation regulation	DNA methylation regulation	95	0.469095	0.542105	0.586215	0.643443	0.11712	0.101337	0.0457845	0.511856
bin_12.5.1.1.	Chromatin organisation.epigenetic state regulation.DNA methylation regulation.RNA-directed DNA methylation (RdDM) pathway	RNA-directed DNA methylation (RdDM) pathway	51	0.402281	0.578431	0.491081	0.590278	0.0888001	0.0118464	0.41288	1
bin_12.5.1.1.2.	Chromatin organisation.epigenetic state regulation.DNA methylation regulation.RNA-directed DNA methylation (RdDM) pathway.auxiliary factor *(MORC)	auxiliary factor *(MORC)	7	0.531185	0.357143	0.741415	0.55	0.210229	0.192857	0.221661	0.886813
bin_12.5.1.1.3.	Chromatin organisation.epigenetic state regulation.DNA methylation regulation.RNA-directed DNA methylation (RdDM) pathway.regulatory protein *(IDN/IDP)	regulatory protein *(IDN/IDP)	6	0.229619	0.666667	0.233938	0.416667	0.00431957	-0.25	0.962649	1
bin_12.5.1.1.6.	Chromatin organisation.epigenetic state regulation.DNA methylation regulation.RNA-directed DNA methylation (RdDM) pathway.RNA polymerase-IV-positioning factor *(SHH)	RNA polymerase-IV-positioning factor *(SHH)	4	0.438379	0.625	0.314446	0.6	-0.123933	-0.025	0.712155	1
bin_12.5.1.1.10.	Chromatin organisation.epigenetic state regulation.DNA methylation regulation.RNA-directed DNA methylation (RdDM) pathway.de novo DNA methylase *(DRM)	de novo DNA methylase *(DRM)	3	0.554387	0.666667	0.702991	0.666667	0.148603	0	0.662521	1
bin_12.5.1.1.13.	Chromatin organisation.epigenetic state regulation.DNA methylation regulation.RNA-directed DNA methylation (RdDM) pathway.siRNA-integrating factor *(AGO)	siRNA-integrating factor *(AGO)	5	0.206172	0.5	0.271899	0.5625	0.0657272	0.0625	0.712881	1
bin_12.5.1.1.14.	Chromatin organisation.epigenetic state regulation.DNA methylation regulation.RNA-directed DNA methylation (RdDM) pathway.DNA methylation accessory complex (DDR)	DNA methylation accessory complex (DDR)	7	0.263159	0.5	0.41928	0.5	0.156121	0	0.898988	1
bin_12.5.1.1.14.2.	Chromatin organisation.epigenetic state regulation.DNA methylation regulation.RNA-directed DNA methylation (RdDM) pathway.DNA methylation accessory complex (DDR).component *(DMS3)	component *(DMS3)	3	0.393832	0.5	0.55697	0.5	0.163139	0	0.818075	1
bin_12.5.1.1.14.3.	Chromatin organisation.epigenetic state regulation.DNA methylation regulation.RNA-directed DNA methylation (RdDM) pathway.DNA methylation accessory complex (DDR).component *(RDM1)	component *(RDM1)	3	0.216624	0.5	0.272091	0.5	0.055467	0	0.376759	0.987947
bin_12.5.1.1.15.	Chromatin organisation.epigenetic state regulation.DNA methylation regulation.RNA-directed DNA methylation (RdDM) pathway.non-canonical RdDM pathway	non-canonical RdDM pathway	5	0.329005	0.6	0.229627	0.583333	-0.0993787	-0.0166667	0.315302	0.987947
bin_12.5.1.1.15.2.	Chromatin organisation.epigenetic state regulation.DNA methylation regulation.RNA-directed DNA methylation (RdDM) pathway.non-canonical RdDM pathway.siRNA-binding factor *(AGO2)	siRNA-binding factor *(AGO2)	3	0.329005	0.666667	0.226608	0.5	-0.102397	-0.166667	0.382733	0.987947
bin_12.5.1.1.16.	Chromatin organisation.epigenetic state regulation.DNA methylation regulation.RNA-directed DNA methylation (RdDM) pathway.downstream SUVH-SDJ methylation reader complex	downstream SUVH-SDJ methylation reader complex	6	0.488204	0.75	0.785827	0.785714	0.297623	0.0357143	0.0741455	0.606007
bin_12.5.1.1.16.2.	Chromatin organisation.epigenetic state regulation.DNA methylation regulation.RNA-directed DNA methylation (RdDM) pathway.downstream SUVH-SDJ methylation reader complex.chaperone component *(SDJ)	chaperone component *(SDJ)	4	0.474714	0.75	0.785827	0.7	0.311113	-0.05	0.17791	0.842173
bin_12.5.1.2.	Chromatin organisation.epigenetic state regulation.DNA methylation regulation.RNA-independent DNA methylation	RNA-independent DNA methylation	21	0.505481	0.404762	0.654684	0.714286	0.149203	0.309524	0.221164	0.886604
bin_12.5.1.2.4.	Chromatin organisation.epigenetic state regulation.DNA methylation regulation.RNA-independent DNA methylation.DNA chromomethylase *(CMT)	DNA chromomethylase *(CMT)	3	0.58432	0.5	0.5858	0.666667	0.00148045	0.166667	1	1
bin_12.5.1.2.5.	Chromatin organisation.epigenetic state regulation.DNA methylation regulation.RNA-independent DNA methylation.ASI1-AIPP1-EDM2 chromatin silencing regulator complex	ASI1-AIPP1-EDM2 chromatin silencing regulator complex	7	0.332684	0.285714	0.679025	0.642857	0.346341	0.357143	0.250153	0.93863
bin_12.5.1.2.5.2.	Chromatin organisation.epigenetic state regulation.DNA methylation regulation.RNA-independent DNA methylation.ASI1-AIPP1-EDM2 chromatin silencing regulator complex.component *(AIPP1/EDM3)	component *(AIPP1/EDM3)	3	0.229751	0.166667	0.679025	0.666667	0.449274	0.5	0.382733	0.987947
bin_12.5.1.2.7.	Chromatin organisation.epigenetic state regulation.DNA methylation regulation.RNA-independent DNA methylation.BAH-PHD-CPL chromatin silencing regulator complex	BAH-PHD-CPL chromatin silencing regulator complex	4	0.40484	0.5	0.327454	0.818182	-0.0773862	0.318182	0.946196	1
bin_12.5.1.3.	Chromatin organisation.epigenetic state regulation.DNA methylation regulation.ROS1-mediated DNA demethylation	ROS1-mediated DNA demethylation	10	0.378243	0.55	0.751834	0.681818	0.373591	0.131818	0.0220605	0.392438
bin_12.5.1.3.1.	Chromatin organisation.epigenetic state regulation.DNA methylation regulation.ROS1-mediated DNA demethylation.methylcytosine-specific DNA glycosylase *(ROS1)	methylcytosine-specific DNA glycosylase *(ROS1)	5	0.169965	0.6	0.744804	0.75	0.574838	0.15	0.0199645	0.373133
bin_12.5.1.3.2.	Chromatin organisation.epigenetic state regulation.DNA methylation regulation.ROS1-mediated DNA demethylation.ROS1-recruitment complex	ROS1-recruitment complex	4	0.658928	0.5	0.680694	0.666667	0.0217653	0.166667	0.59291	1
bin_12.5.1.4.	Chromatin organisation.epigenetic state regulation.DNA methylation regulation.cytosine methylation reader activities	cytosine methylation reader activities	13	0.54054	0.615385	0.35616	0.772727	-0.18438	0.157343	0.685004	1
bin_12.5.1.4.1.	Chromatin organisation.epigenetic state regulation.DNA methylation regulation.cytosine methylation reader activities.methylation reader *(MBD1-4/12)	methylation reader *(MBD1-4/12)	6	0.249538	0.416667	0.349935	0.75	0.100397	0.333333	0.454174	1
bin_12.5.1.4.3.	Chromatin organisation.epigenetic state regulation.DNA methylation regulation.cytosine methylation reader activities.methylation reader *(MBD10-11)	methylation reader *(MBD10-11)	5	0.76712	0.9	0.640397	0.9	-0.126722	0	0.676103	1
bin_12.6.	Chromatin organisation.DNA homeostasis	DNA homeostasis	7	0.564314	0.571429	0.396203	0.785714	-0.168111	0.214286	0.798298	1
bin_12.6.2.	Chromatin organisation.DNA homeostasis.DNA endonuclease *(ENDO)	DNA endonuclease *(ENDO)	3	0.265232	0.5	0.194101	0.833333	-0.0711306	0.333333	0.662521	1
bin_12.6.3.	Chromatin organisation.DNA homeostasis.DNA exonuclease *(NEN)	DNA exonuclease *(NEN)	3	0.640669	0.5	0.396203	0.666667	-0.244466	0.166667	1	1
bin_12.7.	Chromatin organisation.organelle machinery	organelle machinery	5	0.857802	1	0.643358	1	-0.214445	0	0.193876	0.842173
bin_12.7.1.	Chromatin organisation.organelle machinery.SWI-B chromatin-remodeling complexes	SWI-B chromatin-remodeling complexes	3	0.745197	1	0.727323	1	-0.0178739	0	0.859684	1
bin_12.7.1.1.	Chromatin organisation.organelle machinery.SWI-B chromatin-remodeling complexes.component *(SWIB)	component *(SWIB)	3	0.745197	1	0.727323	1	-0.0178739	0	0.859684	1
bin_13.	Cell division	Cell division	539	0.659025	0.591837	0.730772	0.680451	0.0717467	0.0886144	7.23582e-05	0.00628452
bin_13.1.	Cell division.DNA replication	DNA replication	98	0.738078	0.586735	0.730374	0.70229	-0.0077034	0.115555	0.558119	1
bin_13.1.1.	Cell division.DNA replication.preinitiation	preinitiation	21	0.758522	0.5	0.740558	0.571429	-0.0179633	0.0714286	0.879521	1
bin_13.1.1.1.	Cell division.DNA replication.preinitiation.origin recognition complex	origin recognition complex	6	0.784849	0.5	0.847013	0.5	0.0621634	0	0.810181	1
bin_13.1.1.2.	Cell division.DNA replication.preinitiation.MCM replicative DNA helicase complex	MCM replicative DNA helicase complex	8	0.68125	0.4375	0.702964	0.625	0.0217139	0.1875	0.670035	1
bin_13.1.1.3.	Cell division.DNA replication.preinitiation.helicase auxiliary factor *(CDT1)	helicase auxiliary factor *(CDT1)	3	0.711825	0.5	0.645897	0.5	-0.065928	0	1	1
bin_13.1.2.	Cell division.DNA replication.initiation	initiation	9	0.7345	0.555556	0.650207	0.545455	-0.0842926	-0.010101	0.761121	1
bin_13.1.2.5.	Cell division.DNA replication.initiation.GINS DNA replication fork maintenance complex	GINS DNA replication fork maintenance complex	4	0.775838	0.625	0.545567	0.625	-0.230271	0	0.193931	0.842173
bin_13.1.3.	Cell division.DNA replication.elongation	elongation	25	0.760657	0.62	0.710494	0.775862	-0.0501623	0.155862	0.78134	1
bin_13.1.3.1.	Cell division.DNA replication.elongation.DNA polymerase alpha complex	DNA polymerase alpha complex	4	0.781179	0.5	0.557458	0.8	-0.223721	0.3	0.268341	0.950239
bin_13.1.3.2.	Cell division.DNA replication.elongation.DNA polymerase delta complex	DNA polymerase delta complex	5	0.764438	0.7	0.713347	0.7	-0.0510909	0	0.530869	1
bin_13.1.3.3.	Cell division.DNA replication.elongation.DNA polymerase epsilon complex	DNA polymerase epsilon complex	3	0.769062	0.666667	0.907845	0.666667	0.138782	0	0.662521	1
bin_13.1.3.4.	Cell division.DNA replication.elongation.DNA-tracking platform	DNA-tracking platform	7	0.515049	0.642857	0.644072	0.777778	0.129023	0.134921	1	1
bin_13.1.3.4.2.	Cell division.DNA replication.elongation.DNA-tracking platform.PCNA sliding clamp loader complex	PCNA sliding clamp loader complex	6	0.491629	0.583333	0.608397	0.75	0.116768	0.166667	0.846284	1
bin_13.1.3.5.	Cell division.DNA replication.elongation.single-stranded-DNA binding RPA complex	single-stranded-DNA binding RPA complex	6	0.715388	0.583333	0.778487	0.857143	0.0630985	0.27381	0.720985	1
bin_13.1.3.5.1.	Cell division.DNA replication.elongation.single-stranded-DNA binding RPA complex.component *(RPA1)	component *(RPA1)	3	0.868338	0.666667	0.853604	0.833333	-0.0147346	0.166667	0.662521	1
bin_13.1.4.	Cell division.DNA replication.maturation	maturation	6	0.580878	0.5	0.641927	0.722222	0.0610499	0.222222	0.374618	0.987947
bin_13.1.4.1.	Cell division.DNA replication.maturation.ribonuclease H2 complex	ribonuclease H2 complex	3	0.588183	0.5	0.873624	0.7	0.285441	0.2	0.0667981	0.599844
bin_13.1.5.	Cell division.DNA replication.telomere replication	telomere replication	15	0.78401	0.633333	0.780041	0.64	-0.0039693	0.00666667	0.576032	1
bin_13.1.5.1.	Cell division.DNA replication.telomere replication.telomerase ribonucleoprotein complex	telomerase ribonucleoprotein complex	3	0.805375	0.5	0.726209	0.666667	-0.0791663	0.166667	1	1
bin_13.1.5.3.	Cell division.DNA replication.telomere replication.telomeric dsDNA-binding protein	telomeric dsDNA-binding protein	10	0.625845	0.7	0.686185	0.692308	0.0603408	-0.00769231	0.641591	1
bin_13.1.6.	Cell division.DNA replication.organelle machinery	organelle machinery	22	0.713609	0.636364	0.712984	0.862069	-0.000624315	0.225705	0.710696	1
bin_13.1.6.5.	Cell division.DNA replication.organelle machinery.single-stranded DNA (ssDNA) maintenance	single-stranded DNA (ssDNA) maintenance	5	0.668743	0.6	0.507593	0.8	-0.161151	0.2	0.210075	0.87317
bin_13.1.6.5.2.	Cell division.DNA replication.organelle machinery.single-stranded DNA (ssDNA) maintenance.ssDNA-binding protein *(OSB)	ssDNA-binding protein *(OSB)	3	0.868852	0.666667	0.507593	0.666667	-0.361259	0	0.662521	1
bin_13.1.6.7.	Cell division.DNA replication.organelle machinery.DNA recombination	DNA recombination	4	0.676752	0.875	0.863133	0.928571	0.186381	0.0535714	0.04522	0.511567
bin_13.1.6.8.	Cell division.DNA replication.organelle machinery.genome stability maintenance	genome stability maintenance	7	0.807383	0.571429	0.453466	0.857143	-0.353916	0.285714	0.701478	1
bin_13.1.6.8.1.	Cell division.DNA replication.organelle machinery.genome stability maintenance.recombinase *(RecA)	recombinase *(RecA)	3	0.807383	0.666667	0.453466	0.833333	-0.353916	0.166667	1	1
bin_13.2.	Cell division.cell cycle organisation	cell cycle organisation	200	0.620407	0.56	0.69725	0.635081	0.0768427	0.0750806	0.0113852	0.270548
bin_13.2.1.	Cell division.cell cycle organisation.cell cycle control	cell cycle control	102	0.56151	0.583333	0.663401	0.65748	0.101892	0.074147	0.0704165	0.606007
bin_13.2.1.1.	Cell division.cell cycle organisation.cell cycle control.CYCLIN regulatory protein activities	CYCLIN regulatory protein activities	47	0.550429	0.56383	0.638772	0.646552	0.0883425	0.0827219	0.203099	0.867946
bin_13.2.1.1.1.	Cell division.cell cycle organisation.cell cycle control.CYCLIN regulatory protein activities.regulatory protein *(CYCA)	regulatory protein *(CYCA)	8	0.437814	0.5625	0.54373	0.65	0.105916	0.0875	0.100049	0.67453
bin_13.2.1.1.2.	Cell division.cell cycle organisation.cell cycle control.CYCLIN regulatory protein activities.regulatory protein *(CYCB)	regulatory protein *(CYCB)	9	0.593051	0.388889	0.607002	0.5	0.0139514	0.111111	0.819574	1
bin_13.2.1.1.4.	Cell division.cell cycle organisation.cell cycle control.CYCLIN regulatory protein activities.regulatory protein *(CYCD)	regulatory protein *(CYCD)	15	0.305196	0.466667	0.550446	0.527778	0.24525	0.0611111	0.286083	0.971677
bin_13.2.1.1.7.	Cell division.cell cycle organisation.cell cycle control.CYCLIN regulatory protein activities.regulatory protein *(CYCP/CYCU)	regulatory protein *(CYCP/CYCU)	6	0.583857	0.75	0.544126	0.75	-0.0397301	0	0.936186	1
bin_13.2.1.1.9.	Cell division.cell cycle organisation.cell cycle control.CYCLIN regulatory protein activities.regulatory protein *(CYCT)	regulatory protein *(CYCT)	3	0.943763	1	0.916046	1	-0.0277168	0	0.895978	1
bin_13.2.1.2.	Cell division.cell cycle organisation.cell cycle control.CYCLIN-dependent protein kinase complex	CYCLIN-dependent protein kinase complex	10	0.864792	0.7	0.878836	0.769231	0.0140438	0.0692308	0.641756	1
bin_13.2.1.3.	Cell division.cell cycle organisation.cell cycle control.CYCLIN-dependent protein kinase inhibitor activities	CYCLIN-dependent protein kinase inhibitor activities	25	0.205448	0.62	0.353169	0.703125	0.147722	0.083125	0.0270148	0.440744
bin_13.2.1.3.1.	Cell division.cell cycle organisation.cell cycle control.CYCLIN-dependent protein kinase inhibitor activities.inhibitor *(KRP/ICK)	inhibitor *(KRP/ICK)	6	0.244871	0.833333	0.424056	0.785714	0.179185	-0.047619	0.352449	0.987947
bin_13.2.1.3.2.	Cell division.cell cycle organisation.cell cycle control.CYCLIN-dependent protein kinase inhibitor activities.inhibitor *(SIM)	inhibitor *(SIM)	14	0.178461	0.392857	0.247232	0.605263	0.0687708	0.212406	0.00920213	0.232255
bin_13.2.1.3.3.	Cell division.cell cycle organisation.cell cycle control.CYCLIN-dependent protein kinase inhibitor activities.regulatory E3 ubiquitin ligase *(RHF)	regulatory E3 ubiquitin ligase *(RHF)	5	0.685268	1	0.829471	0.916667	0.144203	-0.0833333	0.16993	0.842173
bin_13.2.1.9.	Cell division.cell cycle organisation.cell cycle control.DREAM regulatory complex	DREAM regulatory complex	13	0.741568	0.538462	0.804933	0.558824	0.063365	0.020362	0.586308	1
bin_13.2.1.9.4.	Cell division.cell cycle organisation.cell cycle control.DREAM regulatory complex.E2F-DP dimer	E2F-DP dimer	6	0.792805	0.5	0.786632	0.5625	-0.00617357	0.0625	0.846284	1
bin_13.2.1.9.4.1.	Cell division.cell cycle organisation.cell cycle control.DREAM regulatory complex.E2F-DP dimer.component *(E2F)	component *(E2F)	4	0.81075	0.5	0.809548	0.583333	-0.00120229	0.0833333	0.59291	1
bin_13.2.2.	Cell division.cell cycle organisation.chromatin condensation	chromatin condensation	9	0.664224	0.5	0.730158	0.5	0.0659342	0	0.413407	1
bin_13.2.2.1.	Cell division.cell cycle organisation.chromatin condensation.condensin I/II complex	condensin I/II complex	9	0.664224	0.5	0.730158	0.5	0.0659342	0	0.413407	1
bin_13.2.2.1.3.	Cell division.cell cycle organisation.chromatin condensation.condensin I/II complex.condensin-I-specific components	condensin-I-specific components	3	0.664224	0.5	0.886574	0.5	0.22235	0	1	1
bin_13.2.2.1.4.	Cell division.cell cycle organisation.chromatin condensation.condensin I/II complex.condensin-II-specific components	condensin-II-specific components	3	0.672568	0.5	0.625739	0.5	-0.0468297	0	1	1
bin_13.2.3.	Cell division.cell cycle organisation.chromosome segregation	chromosome segregation	28	0.65735	0.535714	0.7344	0.651515	0.0770499	0.115801	0.280895	0.971346
bin_13.2.3.1.	Cell division.cell cycle organisation.chromosome segregation.prospindle assembly factor *(TPX2)	prospindle assembly factor *(TPX2)	3	0.32402	0.5	0.58826	0.5	0.26424	0	1	1
bin_13.2.3.2.	Cell division.cell cycle organisation.chromosome segregation.centromere assembly and maintenance	centromere assembly and maintenance	7	0.516652	0.357143	0.740091	0.6875	0.223438	0.330357	0.182842	0.842173
bin_13.2.3.2.1.	Cell division.cell cycle organisation.chromosome segregation.centromere assembly and maintenance.chromosome passenger complex (CPC)	chromosome passenger complex (CPC)	3	0.516652	0.5	0.788379	0.666667	0.271727	0.166667	0.19043	0.842173
bin_13.2.3.4.	Cell division.cell cycle organisation.chromosome segregation.microtubule destabilizing motor protein *(Kinesin-13)	microtubule destabilizing motor protein *(Kinesin-13)	4	0.697401	0.75	0.69725	0.8	-0.00015092	0.05	0.712155	1
bin_13.2.3.5.	Cell division.cell cycle organisation.chromosome segregation.kinetochore KNL1-Mis12-Ndc80 network	kinetochore KNL1-Mis12-Ndc80 network	10	0.636659	0.6	0.744155	0.681818	0.107496	0.0818182	0.549342	1
bin_13.2.3.5.2.	Cell division.cell cycle organisation.chromosome segregation.kinetochore KNL1-Mis12-Ndc80 network.NDC80 complex	NDC80 complex	6	0.709348	0.583333	0.814961	0.666667	0.105613	0.0833333	0.575174	1
bin_13.2.3.5.3.	Cell division.cell cycle organisation.chromosome segregation.kinetochore KNL1-Mis12-Ndc80 network.MIS12 complex	MIS12 complex	3	0.509639	0.666667	0.698527	0.75	0.188888	0.0833333	1	1
bin_13.2.3.6.	Cell division.cell cycle organisation.chromosome segregation.outer kinetochore SKA complex	outer kinetochore SKA complex	3	0.806121	0.5	0.580316	0.5	-0.225805	0	1	1
bin_13.2.4.	Cell division.cell cycle organisation.metaphase to anaphase transition	metaphase to anaphase transition	20	0.672418	0.55	0.742908	0.596154	0.0704895	0.0461538	0.27265	0.951576
bin_13.2.4.1.	Cell division.cell cycle organisation.metaphase to anaphase transition.Anaphase-Promoting Complex/Cyclosome (APC/C)-dependent ubiquitination	Anaphase-Promoting Complex/Cyclosome (APC/C)-dependent ubiquitination	16	0.638707	0.5625	0.722408	0.625	0.0837006	0.0625	0.41684	1
bin_13.2.4.1.1.	Cell division.cell cycle organisation.metaphase to anaphase transition.Anaphase-Promoting Complex/Cyclosome (APC/C)-dependent ubiquitination.APC/C E3 ubiquitin ligase complex	APC/C E3 ubiquitin ligase complex	13	0.63934	0.538462	0.722408	0.59375	0.0830679	0.0552885	0.417148	1
bin_13.2.4.1.1.1.	Cell division.cell cycle organisation.metaphase to anaphase transition.Anaphase-Promoting Complex/Cyclosome (APC/C)-dependent ubiquitination.APC/C E3 ubiquitin ligase complex.platform subcomplex	platform subcomplex	3	0.705496	0.5	0.66839	0.5	-0.0371061	0	1	1
bin_13.2.4.1.1.2.	Cell division.cell cycle organisation.metaphase to anaphase transition.Anaphase-Promoting Complex/Cyclosome (APC/C)-dependent ubiquitination.APC/C E3 ubiquitin ligase complex.arc lamp subcomplex	arc lamp subcomplex	3	0.73811	0.5	0.747084	0.625	0.00897395	0.125	0.859684	1
bin_13.2.4.1.1.4.	Cell division.cell cycle organisation.metaphase to anaphase transition.Anaphase-Promoting Complex/Cyclosome (APC/C)-dependent ubiquitination.APC/C E3 ubiquitin ligase complex.substrate specificity module	substrate specificity module	5	0.638074	0.6	0.722408	0.642857	0.0843333	0.0428571	0.870767	1
bin_13.2.4.1.1.4.2.	Cell division.cell cycle organisation.metaphase to anaphase transition.Anaphase-Promoting Complex/Cyclosome (APC/C)-dependent ubiquitination.APC/C E3 ubiquitin ligase complex.substrate specificity module.substrate specificity component *(CDC20)	substrate specificity component *(CDC20)	3	0.729946	0.5	0.738318	0.5	0.00837171	0	1	1
bin_13.2.5.	Cell division.cell cycle organisation.sister chromatid separation	sister chromatid separation	39	0.613605	0.525641	0.694172	0.615385	0.0805672	0.0897436	0.371179	0.987947
bin_13.2.5.1.	Cell division.cell cycle organisation.sister chromatid separation.cohesin regulator complex	cohesin regulator complex	10	0.688042	0.5	0.783213	0.8	0.0951709	0.3	0.140017	0.780406
bin_13.2.5.1.3.	Cell division.cell cycle organisation.sister chromatid separation.cohesin regulator complex.mitotic-specific Kleisin-type component *(SCC1)	mitotic-specific Kleisin-type component *(SCC1)	5	0.660922	0.4	0.809614	0.7	0.148692	0.3	0.0926917	0.647118
bin_13.2.5.2.	Cell division.cell cycle organisation.sister chromatid separation.cohesin loading	cohesin loading	3	0.401349	0.5	0.656572	0.833333	0.255223	0.333333	0.382733	0.987947
bin_13.2.5.3.	Cell division.cell cycle organisation.sister chromatid separation.cohesin establishment	cohesin establishment	10	0.711851	0.55	0.524489	0.588235	-0.187361	0.0382353	0.258086	0.949372
bin_13.2.5.3.2.	Cell division.cell cycle organisation.sister chromatid separation.cohesin establishment.cohesin cofactor *(PDS5)	cohesin cofactor *(PDS5)	7	0.809895	0.642857	0.277724	0.571429	-0.532171	-0.0714286	0.14481	0.791898
bin_13.2.5.4.	Cell division.cell cycle organisation.sister chromatid separation.cohesin dissociation	cohesin dissociation	4	0.536028	0.5	0.696763	0.5	0.160735	0	0.712155	1
bin_13.2.5.5.	Cell division.cell cycle organisation.sister chromatid separation.spindle assembly checkpoint machinery	spindle assembly checkpoint machinery	9	0.567836	0.555556	0.658088	0.535714	0.0902517	-0.0198413	0.548951	1
bin_13.2.5.6.	Cell division.cell cycle organisation.sister chromatid separation.meiosis II spindle orientation	meiosis II spindle orientation	3	0.598709	0.5	0.794178	0.5	0.19547	0	0.662521	1
bin_13.3.	Cell division.meiotic recombination	meiotic recombination	67	0.561649	0.492537	0.68791	0.569767	0.126261	0.0772301	0.0152954	0.315856
bin_13.3.1.	Cell division.meiotic recombination.meiotic initiation	meiotic initiation	7	0.379385	0.285714	0.763382	0.428571	0.383997	0.142857	0.24911	0.93863
bin_13.3.2.	Cell division.meiotic recombination.meiotic double strand break initiation	meiotic double strand break initiation	8	0.733656	0.4375	0.570678	0.588235	-0.162978	0.150735	0.7481	1
bin_13.3.2.1.	Cell division.meiotic recombination.meiotic double strand break initiation.meiotic topoisomerase-VI complex	meiotic topoisomerase-VI complex	3	0.660502	0.5	0.328743	0.666667	-0.331759	0.166667	0.350122	0.987947
bin_13.3.3.	Cell division.meiotic recombination.meiotic double strand break processing	meiotic double strand break processing	4	0.398759	0.5	0.775731	0.5	0.376972	0	0.2172	0.875025
bin_13.3.4.	Cell division.meiotic recombination.DNA strand exchange	DNA strand exchange	12	0.545809	0.541667	0.778487	0.730769	0.232678	0.189103	0.0971196	0.660816
bin_13.3.4.4.	Cell division.meiotic recombination.DNA strand exchange.RPA presynaptic filament assembly factor complex	RPA presynaptic filament assembly factor complex	6	0.715388	0.583333	0.778487	0.857143	0.0630985	0.27381	0.720985	1
bin_13.3.4.4.1.	Cell division.meiotic recombination.DNA strand exchange.RPA presynaptic filament assembly factor complex.component *(RPA1)	component *(RPA1)	3	0.868338	0.666667	0.853604	0.833333	-0.0147346	0.166667	0.662521	1
bin_13.3.5.	Cell division.meiotic recombination.meiotic crossover	meiotic crossover	36	0.548824	0.527778	0.674367	0.547619	0.125544	0.0198413	0.0820205	0.606305
bin_13.3.5.1.	Cell division.meiotic recombination.meiotic crossover.class I interference-sensitive crossover pathway	class I interference-sensitive crossover pathway	18	0.396214	0.555556	0.655231	0.590909	0.259017	0.0353535	0.138339	0.776776
bin_13.3.5.1.11.	Cell division.meiotic recombination.meiotic crossover.class I interference-sensitive crossover pathway.PP4 phosphatase complex	PP4 phosphatase complex	5	0.771402	0.8	0.71519	0.875	-0.0562119	0.075	0.902523	1
bin_13.3.5.2.	Cell division.meiotic recombination.meiotic crossover.class II interference-insensitive crossover pathway	class II interference-insensitive crossover pathway	9	0.673575	0.5	0.768023	0.5	0.0944479	0	0.536289	1
bin_13.3.5.2.1.	Cell division.meiotic recombination.meiotic crossover.class II interference-insensitive crossover pathway.non-canonical Holliday junction resolution	non-canonical Holliday junction resolution	4	0.541529	0.5	0.513478	0.5	-0.0280508	0	0.859684	1
bin_13.3.5.2.3.	Cell division.meiotic recombination.meiotic crossover.class II interference-insensitive crossover pathway.MUS81-independent crossover	MUS81-independent crossover	3	0.814024	0.5	0.898995	0.5	0.084971	0	0.372456	0.987947
bin_13.3.5.3.	Cell division.meiotic recombination.meiotic crossover.RTR Holliday junction dissolution complex	RTR Holliday junction dissolution complex	4	0.642849	0.5	0.676389	0.5	0.0335399	0	0.914849	1
bin_13.3.5.4.	Cell division.meiotic recombination.meiotic crossover.FANCM-MHF DNA remodeling complex	FANCM-MHF DNA remodeling complex	3	0.462846	0.5	0.647393	0.5	0.184547	0	0.0808556	0.606007
bin_13.4.	Cell division.cytokinesis	cytokinesis	94	0.714644	0.648936	0.792555	0.716346	0.0779106	0.06741	0.108349	0.702909
bin_13.4.1.	Cell division.cytokinesis.preprophase microtubule organization	preprophase microtubule organization	20	0.871984	0.825	0.87962	0.863636	0.00763596	0.0386364	0.949796	1
bin_13.4.1.2.	Cell division.cytokinesis.preprophase microtubule organization.TON1-TRM-PP2A (TTP) preprophase band formation complex	TON1-TRM-PP2A (TTP) preprophase band formation complex	13	0.894062	0.923077	0.893972	0.928571	-8.947e-05	0.00549451	0.865114	1
bin_13.4.1.2.3.	Cell division.cytokinesis.preprophase microtubule organization.TON1-TRM-PP2A (TTP) preprophase band formation complex.PP2A-phosphatase subcomplex	PP2A-phosphatase subcomplex	9	0.894062	0.944444	0.88874	0.944444	-0.00532167	0	0.859819	1
bin_13.4.1.2.3.1.	Cell division.cytokinesis.preprophase microtubule organization.TON1-TRM-PP2A (TTP) preprophase band formation complex.PP2A-phosphatase subcomplex.catalytic component *(PP2A-C)	catalytic component *(PP2A-C)	5	0.894062	1	0.88874	1	-0.00532167	0	0.834532	1
bin_13.4.1.2.3.2.	Cell division.cytokinesis.preprophase microtubule organization.TON1-TRM-PP2A (TTP) preprophase band formation complex.PP2A-phosphatase subcomplex.scaffold component *(PDF/RCN1)	scaffold component *(PDF/RCN1)	3	0.917408	0.833333	0.911051	0.833333	-0.0063579	0	1	1
bin_13.4.2.	Cell division.cytokinesis.cell-plate formation	cell-plate formation	23	0.751776	0.586957	0.859938	0.64	0.108162	0.0530435	0.121656	0.733163
bin_13.4.2.3.	Cell division.cytokinesis.cell-plate formation.SNARE cell-plate vesicle fusion complex	SNARE cell-plate vesicle fusion complex	10	0.784985	0.7	0.81428	0.65	0.0292957	-0.05	0.850107	1
bin_13.4.2.3.4.	Cell division.cytokinesis.cell-plate formation.SNARE cell-plate vesicle fusion complex.R-type SNARE component *(VAMP721/VAMP722)	R-type SNARE component *(VAMP721/VAMP722)	6	0.832967	0.666667	0.830232	0.583333	-0.00273503	-0.0833333	0.810181	1
bin_13.4.2.6.	Cell division.cytokinesis.cell-plate formation.phragmoplastin *(DRP1)	phragmoplastin *(DRP1)	5	0.855369	0.5	0.870084	0.666667	0.0147146	0.166667	0.648077	1
bin_13.4.3.	Cell division.cytokinesis.phragmoplast microtubule organization	phragmoplast microtubule organization	13	0.505597	0.538462	0.643319	0.571429	0.137722	0.032967	0.395694	0.997677
bin_13.4.3.7.	Cell division.cytokinesis.phragmoplast microtubule organization.Kinesin-12-type motor protein *(POK)	Kinesin-12-type motor protein *(POK)	3	0.300132	0.5	0.557356	0.5	0.257224	0	0.382733	0.987947
bin_13.4.4.	Cell division.cytokinesis.phragmoplast disassembly	phragmoplast disassembly	16	0.81134	0.6875	0.818084	0.710526	0.00674412	0.0230263	0.934024	1
bin_13.4.4.1.	Cell division.cytokinesis.phragmoplast disassembly.NACK-PQR signalling pathway	NACK-PQR signalling pathway	11	0.811689	0.727273	0.818467	0.692308	0.0067781	-0.034965	0.816735	1
bin_13.4.4.1.4.	Cell division.cytokinesis.phragmoplast disassembly.NACK-PQR signalling pathway.MAP protein kinase *(NRK/MPK)	MAP protein kinase *(NRK/MPK)	6	0.818226	0.833333	0.818084	0.785714	-0.000141975	-0.047619	0.943057	1
bin_13.4.4.2.	Cell division.cytokinesis.phragmoplast disassembly.Katanin ATP-dependent microtubule severing complex	Katanin ATP-dependent microtubule severing complex	3	0.451159	0.5	0.702762	0.75	0.251603	0.25	0.859684	1
bin_13.4.4.2.2.	Cell division.cytokinesis.phragmoplast disassembly.Katanin ATP-dependent microtubule severing complex.regulatory component *(KTN80)	regulatory component *(KTN80)	3	0.451159	0.5	0.740732	0.666667	0.289572	0.166667	1	1
bin_13.4.5.	Cell division.cytokinesis.endoplasmic reticulum (ER) reorganisation	endoplasmic reticulum (ER) reorganisation	22	0.547419	0.590909	0.689997	0.75	0.142577	0.159091	0.530834	1
bin_13.4.5.1.	Cell division.cytokinesis.endoplasmic reticulum (ER) reorganisation.ER-tubule curvature-inducing protein *(Reticulon)	ER-tubule curvature-inducing protein *(Reticulon)	14	0.461083	0.535714	0.631236	0.821429	0.170153	0.285714	0.370264	0.987947
bin_13.4.5.2.	Cell division.cytokinesis.endoplasmic reticulum (ER) reorganisation.ER tubulae formation factor *(RHD3/RL)	ER tubulae formation factor *(RHD3/RL)	3	0.549352	0.666667	0.647459	0.666667	0.098107	0	0.662521	1
bin_13.4.5.4.	Cell division.cytokinesis.endoplasmic reticulum (ER) reorganisation.ER body formation factor *(NAIP)	ER body formation factor *(NAIP)	3	0.782246	0.666667	0.765761	0.625	-0.0164848	-0.0416667	0.59256	1
bin_13.5.	Cell division.plastid division	plastid division	39	0.679291	0.717949	0.733304	0.851064	0.0540131	0.133115	0.263071	0.950239
bin_13.5.1.	Cell division.plastid division.contractile complex	contractile complex	9	0.711296	0.888889	0.74457	0.85	0.0332736	-0.0388889	0.713303	1
bin_13.5.1.1.	Cell division.plastid division.contractile complex.FtsZ prokaryotic-tubulin filaments	FtsZ prokaryotic-tubulin filaments	4	0.796025	0.875	0.907403	0.875	0.111378	0	0.193931	0.842173
bin_13.5.1.4.	Cell division.plastid division.contractile complex.ARC5-recruitment factor *(PDV)	ARC5-recruitment factor *(PDV)	4	0.704644	0.875	0.678627	0.75	-0.0260168	-0.125	1	1
bin_13.5.2.	Cell division.plastid division.spatial regulation	spatial regulation	5	0.6638	0.8	0.482377	1	-0.181423	0.2	0.834532	1
bin_13.5.3.	Cell division.plastid division.thylakoid organisation	thylakoid organisation	7	0.867341	0.928571	0.843864	0.821429	-0.0234769	-0.107143	0.313069	0.987947
bin_13.5.4.	Cell division.plastid division.plastid separation	plastid separation	4	0.487316	0.75	0.600337	1	0.113021	0.25	0.712155	1
bin_13.5.5.	Cell division.plastid division.plastidic peptidoglycan system	plastidic peptidoglycan system	14	0.50778	0.464286	0.733304	0.769231	0.225524	0.304945	0.16537	0.842173
bin_13.5.5.1.	Cell division.plastid division.plastidic peptidoglycan system.UDP-N-acetylmuramic acid formation	UDP-N-acetylmuramic acid formation	3	0.443142	0.5	0.733304	0.916667	0.290163	0.416667	0.0162095	0.32356
bin_13.5.5.2.	Cell division.plastid division.plastidic peptidoglycan system.UDP-N-acetylmuramic acid pentapeptide formation	UDP-N-acetylmuramic acid pentapeptide formation	8	0.340799	0.4375	0.754041	0.6	0.413242	0.1625	0.164329	0.842173
bin_13.6.	Cell division.mitochondrion/peroxisome binary fission	mitochondrion/peroxisome binary fission	15	0.631035	0.8	0.780407	0.947368	0.149373	0.147368	0.33143	0.987947
bin_13.6.5.	Cell division.mitochondrion/peroxisome binary fission.mitochondrion fission	mitochondrion fission	3	0.554408	0.833333	0.417173	1	-0.137234	0.166667	0.662521	1
bin_13.6.6.	Cell division.mitochondrion/peroxisome binary fission.peroxisome fission	peroxisome fission	4	0.484563	0.625	0.780407	0.9	0.295845	0.275	0.391267	0.994331
bin_13.6.6.1.	Cell division.mitochondrion/peroxisome binary fission.peroxisome fission.peroxisomal fission factor *(PEX11)	peroxisomal fission factor *(PEX11)	3	0.5009	0.666667	0.829178	1	0.328278	0.333333	0.595883	1
bin_13.7.	Cell division.peroxisome de novo formation	peroxisome de novo formation	6	0.555291	0.666667	0.543194	0.625	-0.0120967	-0.0416667	0.948419	1
bin_13.7.2.	Cell division.peroxisome de novo formation.membrane anchor component *(PEX3)	membrane anchor component *(PEX3)	3	0.32171	0.666667	0.453892	0.666667	0.132182	0	0.662521	1
bin_13.8.	Cell division.asymmetric cell division	asymmetric cell division	15	0.535736	0.666667	0.702272	0.735294	0.166536	0.0686275	0.0758691	0.606007
bin_13.8.3.	Cell division.asymmetric cell division.plasma membrane-to-nucleus signalling factor *(BRX)	plasma membrane-to-nucleus signalling factor *(BRX)	5	0.284649	0.6	0.595071	0.6	0.310422	0	0.0946929	0.647288
bin_13.8.4.	Cell division.asymmetric cell division.regulatory protein phosphatase *(BSL)	regulatory protein phosphatase *(BSL)	4	0.638929	1	0.753522	1	0.114593	0	0.268341	0.950239
bin_13.9.	Cell division.endoreduplication	endoreduplication	5	0.449236	0.3	0.165733	0.8	-0.283503	0.5	0.525809	1
bin_13.9.1.	Cell division.endoreduplication.somatic DNA topoisomerase VI complex	somatic DNA topoisomerase VI complex	5	0.449236	0.3	0.165733	0.8	-0.283503	0.5	0.525809	1
bin_13.9.1.2.	Cell division.endoreduplication.somatic DNA topoisomerase VI complex.component *(TOP6B)	component *(TOP6B)	4	0.394549	0.125	0.165733	0.75	-0.228816	0.625	0.300522	0.987947
bin_14.	DNA damage response	DNA damage response	107	0.638042	0.565421	0.693599	0.653846	0.0555565	0.0884256	0.0844851	0.612984
bin_14.1.	DNA damage response.DNA damage sensing and signalling	DNA damage sensing and signalling	12	0.596745	0.541667	0.706922	0.533333	0.110177	-0.00833333	0.272107	0.950926
bin_14.1.1.	DNA damage response.DNA damage sensing and signalling.ATM pathway	ATM pathway	3	0.427981	0.5	0.681096	0.5	0.253114	0	0.0268831	0.440744
bin_14.1.2.	DNA damage response.DNA damage sensing and signalling.ATR pathway	ATR pathway	7	0.678107	0.5	0.706922	0.571429	0.0288149	0.0714286	0.898327	1
bin_14.1.2.1.	DNA damage response.DNA damage sensing and signalling.ATR pathway.9-1-1 DNA damage sensor complex	9-1-1 DNA damage sensor complex	3	0.667398	0.5	0.706922	0.666667	0.039524	0.166667	0.382733	0.987947
bin_14.2.	DNA damage response.DNA repair polymerase activities	DNA repair polymerase activities	7	0.651543	0.571429	0.613265	0.884615	-0.0382778	0.313187	0.522341	1
bin_14.3.	DNA damage response.homologous recombination repair (HR)	homologous recombination repair (HR)	29	0.55573	0.482759	0.663633	0.527027	0.107903	0.0442684	0.958782	1
bin_14.3.1.	DNA damage response.homologous recombination repair (HR).BRCC regulatory holo-complex	BRCC regulatory holo-complex	11	0.744182	0.545455	0.666037	0.633333	-0.0781448	0.0878788	0.467396	1
bin_14.3.1.1.	DNA damage response.homologous recombination repair (HR).BRCC regulatory holo-complex.BRCA1-BARD1 E3 ubiquitin ligase heterodimer	BRCA1-BARD1 E3 ubiquitin ligase heterodimer	4	0.756965	0.625	0.502466	0.5	-0.254499	-0.125	0.142132	0.781591
bin_14.3.1.1.1.	DNA damage response.homologous recombination repair (HR).BRCC regulatory holo-complex.BRCA1-BARD1 E3 ubiquitin ligase heterodimer.component *(BRCA1/BARD1)	component *(BRCA1/BARD1)	4	0.756965	0.625	0.502466	0.5	-0.254499	-0.125	0.142132	0.781591
bin_14.3.1.2.	DNA damage response.homologous recombination repair (HR).BRCC regulatory holo-complex.BRCA1-A deubiquitination complex	BRCA1-A deubiquitination complex	3	0.744182	0.5	0.774234	1	0.030052	0.5	1	1
bin_14.3.4.	DNA damage response.homologous recombination repair (HR).Smc5-Smc6 complex	Smc5-Smc6 complex	11	0.537117	0.409091	0.769657	0.416667	0.23254	0.00757576	0.309746	0.987947
bin_14.3.4.1.	DNA damage response.homologous recombination repair (HR).Smc5-Smc6 complex.NSE2-SMC5-SMC6 subcomplex	NSE2-SMC5-SMC6 subcomplex	3	0.851274	0.5	0.833199	0.666667	-0.0180748	0.166667	1	1
bin_14.3.4.2.	DNA damage response.homologous recombination repair (HR).Smc5-Smc6 complex.NSE1-NSE3-NSE4 subcomplex	NSE1-NSE3-NSE4 subcomplex	6	0.286372	0.333333	0.386604	0.285714	0.100232	-0.047619	0.174143	0.842173
bin_14.3.4.2.1.	DNA damage response.homologous recombination repair (HR).Smc5-Smc6 complex.NSE1-NSE3-NSE4 subcomplex.Kleisin-like bridging component *(NSE4)	Kleisin-like bridging component *(NSE4)	4	0.256757	0.25	0.386604	0.2	0.129847	-0.05	0.176098	0.842173
bin_14.3.6.	DNA damage response.homologous recombination repair (HR).single-strand annealing (SSA) pathway	single-strand annealing (SSA) pathway	3	0.389714	0.5	0.37761	0.5	-0.0121043	0	1	1
bin_14.4.	DNA damage response.nonhomologous end-joining (NHEJ) repair	nonhomologous end-joining (NHEJ) repair	7	0.648249	0.428571	0.780125	0.65	0.131876	0.221429	0.463666	1
bin_14.5.	DNA damage response.base excision repair (BER)	base excision repair (BER)	14	0.612423	0.607143	0.62181	0.666667	0.00938697	0.0595238	0.77566	1
bin_14.5.10.	DNA damage response.base excision repair (BER).apurinic/apyrimidinic (AP) endonuclease activities	apurinic/apyrimidinic (AP) endonuclease activities	3	0.726145	0.5	0.67999	0.666667	-0.0461549	0.166667	0.662521	1
[truncated: 1,866 more rows]

## Sheet: Fig6d
BIN CODE (MapMan annotation)	BIN NAME	IDENTIFIER	geneID	MSR Prediction	MSR Shuffled Control Prediction	True Label
[truncated: 149 more rows]
